# Supplementary material for: Reconstructing spruce budworm outbreak severity: a comparison of paleoecological and tree-ring signals
Source: PLoS One. 2025 Aug 12;20(8):e0329406. doi: 10.1371/journal.pone.0329406 (PMC12342301; doi:10.1371/journal.pone.0329406)
Supplement: S11 Dataset — (ZIP) [file pone.0329406.s011.zip › Lake 2 wavelet data/Cross-wavelet_Lepidopteran_scales_Percent_defoliation/cross_wavelet_power.corr.txt]

V1	V2	V3	V4	V5	V6	V7	V8	V9	V10	V11	V12	V13	V14	V15	V16	V17	V18	V19	V20	V21	V22	V23	V24	V25	V26	V27	V28	V29	V30	V31	V32	V33	V34	V35	V36	V37	V38	V39	V40	V41	V42	V43	V44	V45	V46	V47	V48	V49	V50
1	8.4608322393213	6.61613065294632	4.12671954431657	2.15087394613554	1.03140754119832	0.525762990260928	0.316914223418364	0.223382867546053	0.17296185896837	0.141227811979615	0.119350367216028	0.102986330678652	0.0896719116939124	0.0778925395436107	0.0680983886761617	0.0623684290339225	0.0597399628043543	0.0566705791407092	0.0518765523841484	0.047846606498699	0.0466085886106435	0.0439013714182593	0.0394280560376796	0.0400555993960036	0.0435776197182852	0.0441522226965187	0.0442374954344603	0.0466457048472684	0.0470603258276222	0.0430696890434966	0.0400017777947359	0.0412802258120082	0.0414140792832746	0.0394845285463767	0.0405646804266212	0.0431787793250593	0.0432337073603075	0.0425822084182954	0.0432778000093413	0.0438452231827269	0.0441014056429691	0.0450113784282605	0.0455736203419229	0.0449162242257479	0.0437677557665561	0.0425048564164814	0.0416087338830637	0.0418491267333772	0.0427346506846643
2	10.9177997778115	8.32726503344429	4.88753127116521	2.26497780955443	0.8953861510382	0.364599319766029	0.193447388202895	0.134717029271567	0.106479684849927	0.0885578658634444	0.0759934496970264	0.0664356446038166	0.0582103194842309	0.0499618112965351	0.0425668589953845	0.0391222592660229	0.0389301363791686	0.0377495482644877	0.033805410743118	0.0304069162281334	0.0307552198609311	0.0286965598770663	0.0236433838430812	0.0249577135043285	0.0294035438862911	0.0297952609371846	0.0294995706670433	0.0327887385749752	0.0338199832058828	0.0289484669931219	0.0253514426912397	0.0277762480953007	0.0280914449641326	0.0254684934128039	0.0267556985044787	0.0299542816937238	0.0297406764056035	0.0285966207604386	0.0293422493864985	0.0299260313677912	0.0300121424790989	0.031033441977018	0.0317639648146778	0.0310441019098842	0.0297965765892134	0.028416770533233	0.0273804682301419	0.0276059329477155	0.0284392144655545
3	12.64195227872	9.43640333582098	5.23828995395967	2.15113486700084	0.660820280559487	0.174477655430595	0.0677810716721689	0.0498683436755255	0.0433832425652275	0.0379203488588331	0.0335963126284862	0.0302598016740525	0.0270401609918705	0.0226623921711527	0.0180052508405801	0.0165782745677982	0.0181375711640879	0.0185812616050081	0.0157876864467	0.0130089086750985	0.0149608662760276	0.0138457212288348	0.00875755745391636	0.0106084061113268	0.014777661133491	0.014651597306863	0.0136436888606046	0.0173482178955101	0.018998954767158	0.0140206701189125	0.010226181722911	0.0137918095679774	0.0140555719653316	0.0110352240047905	0.0123331068005401	0.0155451587144731	0.0150129013432203	0.0134877170331919	0.0142105470383019	0.0147357906432766	0.0145677577725744	0.0154976751843893	0.016303310627142	0.0156757341799815	0.0146265040000439	0.0134766423090552	0.0125480471893594	0.0127692735344238	0.0134355099334145
4	13.4119369684153	9.89570187038853	5.32069081760269	2.02537269198587	0.510332950148271	0.0719769593331982	0.00651119106626469	0.00862006453964691	0.0109270304763448	0.0104445623440323	0.00964300561821755	0.00926835544796416	0.00881876312116982	0.00707251278762965	0.00449740967314563	0.00404920941802741	0.00584475160546385	0.0069309639620193	0.00540396705503187	0.00272868632843471	0.00571864713396249	0.00538590388011651	0.00133451757513649	0.003323425647852	0.00564410440187883	0.00526117106625325	0.00355865702751872	0.0071215644824864	0.00908272648582849	0.00536023442796664	0.00149328781563063	0.00550113062173311	0.00529562484530143	0.00260844028671308	0.00374941115446603	0.00620489883271661	0.00552178562328884	0.00396293899854057	0.00460418124625732	0.00502359671650831	0.00466669412208873	0.00531391161960477	0.00604546349424794	0.00560181304999451	0.00493512452682056	0.00424577855443817	0.00361029558994645	0.00380116935096955	0.0042577354250412
5	13.4142794225592	9.93270560491784	5.37531939532378	2.0700696466419	0.535425128941091	0.0811660344654737	0.00535354650214975	0.00183746403978038	0.00225873783546569	0.00189624157961037	0.00160975101159519	0.00184467670779267	0.00218260182400152	0.00172824710537486	0.000489699178321914	0.000332897119341247	0.00141052787135186	0.0023017138205874	0.00219544066216556	0.001061004077316	0.00251662205466925	0.00229481880258646	0.00131301770885633	0.00128401193493062	0.0016392621632482	0.00180699655650103	0.0002971527562699	0.00295102251677608	0.00462732508676694	0.00312633126092335	0.00174657586992993	0.00248380943907362	0.00173627001735141	0.000530461071075939	0.00116362925782262	0.00224413419697344	0.00169205166096013	0.000468737814714099	0.000945931324523164	0.0011988020035428	0.000866908404506372	0.00115799459573243	0.00170897563159459	0.00142818677257664	0.00110286461583533	0.000837039077619785	0.000526303579355465	0.000625045699198796	0.000898803732426749
6	13.0149531851415	9.8109334438584	5.52707295565444	2.29981845877478	0.695583012155706	0.15204707313455	0.0258316978832705	0.00450121657986365	0.000934234224317729	0.000268634519332372	6.10957257609702e-05	0.000297027602049403	0.000570305817273097	0.00066159858659193	0.000338808708202435	0.000318691205204046	0.000604809693817638	0.000959300633740003	0.00163155547480678	0.00188602944839052	0.00181937671071309	0.00116515006066121	0.00101692441061943	0.000688263096534769	0.000715593938609401	0.00106718090354855	0.000879563650253783	0.00198030977640969	0.0031770550573219	0.00255100785490014	0.00154368469278621	0.00149769065159465	0.000840491683411887	0.000228946606471362	0.000798244869661431	0.00101773649772308	0.000649796188172976	0.000175027867065607	0.000174409374305285	0.000216298513542531	0.000194367047457111	0.000243510217517873	0.000511431105237657	0.000305685738294902	0.000162050496889909	9.42301186939053e-05	8.33599339208357e-05	0.000124464552799305	0.000190720047651052
7	12.5052166890928	9.67320586663069	5.75932841894873	2.63175152468134	0.92136554097217	0.248267992475252	0.0524459390836074	0.00892127443871322	0.00120563488894883	0.000134518827371884	0.000134621354640872	0.000116573103143729	0.000253407910951139	0.000594306316157811	0.000784433483250163	0.000832150092278866	0.0006017916089406	0.0005156826535006	0.00166231966571944	0.00234737413620123	0.00200462893962379	0.000710908724985871	0.000776186110989581	0.00150071744950283	0.00158897716117088	0.00101044821030608	0.00056953808683521	0.00212778002645375	0.00317345295610083	0.00249607581187961	0.000770601001704931	0.00116219505315354	0.00145294533087767	0.00122822757227887	0.0010920589143042	0.00079931151593885	0.000434979940707434	0.000132332707164279	9.07536878763421e-06	9.72459923042759e-05	0.000295043858488622	0.000376923699738612	0.000320251484516009	0.000107377354729558	1.8249902794932e-05	4.57392440749491e-05	0.000109733637377261	0.000160046327301695	0.000114932998304495
8	12.0233135710965	9.55737691923351	6.01772799840321	2.99984312802104	1.18357060677046	0.369614841581647	0.0914213237222934	0.0179239693142423	0.00275613379495317	0.000380353544145012	0.000202464077097467	7.82066881654351e-05	0.00029690022582064	0.000780086495158355	0.00122655015873597	0.00137100840339566	0.000945383972127941	0.000798140703248522	0.00230783912003505	0.00341220026729821	0.00325259478530678	0.00199502070603781	0.00167538835651417	0.00270264528535994	0.0027479183776316	0.00157638046769143	0.00153762688193716	0.00342706611751672	0.00442120728228555	0.00363200077457597	0.00161382194167303	0.00161287880959831	0.00261844941285187	0.00258951878096119	0.00190681932670828	0.00107861911689624	0.000554078277276779	0.000256494843768947	0.000115203103177487	0.000409663266478377	0.000652417732684823	0.000661232613358863	0.000425016280570725	0.000133002443936652	1.99490395374041e-05	8.57492703531121e-05	0.000197055128886344	0.000242058247543786	0.000172937806166976
9	11.605733020667	9.46353240934359	6.27235305070095	3.37885195391837	1.47873089058919	0.52510353007099	0.150969339616483	0.0351405205836759	0.00664530590139156	0.000882336891077476	0.000273864654844497	0.000346118329370835	0.000611211606043682	0.00120207717406719	0.00187832148526723	0.00233989000511693	0.00242396149919033	0.0028333239040994	0.00438397271930021	0.00597595004128543	0.00642629315899242	0.00578009844707916	0.00537352617175203	0.00573178601613373	0.00555620583216114	0.00480211981643311	0.00529786557897514	0.0068756453806651	0.00768308998507254	0.00695414484199873	0.00533295406822416	0.00475037965243403	0.00520967562816406	0.00486627894000114	0.00347711794972075	0.00188610681567441	0.000970837241750303	0.000715472810993744	0.000819969660061579	0.00121974744999496	0.00145927977384012	0.00129836453584675	0.000821732394680815	0.000326331248621714	3.00067928780759e-05	0.000165251862596562	0.000348834014753198	0.000428665566000508	0.00036941877654625
10	11.25050126046	9.38692457106371	6.51443014884328	3.76066021269784	1.80541225604636	0.71993460941531	0.237844421260262	0.065095783911496	0.0152835224248391	0.00374296959974266	0.00143310140211483	0.00107581814519449	0.00129933785707341	0.0019734344016709	0.00301323189100605	0.00422232751951855	0.00547540665587209	0.00707405074972331	0.00937758851511895	0.0118134370372422	0.0133594979499809	0.0137315510498696	0.0135557332325113	0.0133458133364317	0.0129793860634224	0.0127534495761146	0.0133236214639297	0.0142696707926949	0.0146677881846842	0.0141547215294026	0.0130300525306099	0.0120658033261385	0.0112425649860448	0.00952474279715798	0.00665729362330406	0.00366045290609755	0.00200189214392169	0.00210622811553187	0.00270691820239835	0.00324811462864225	0.0033433737575443	0.0028217928457279	0.00189601612094603	0.000974915336290319	0.000393405712246336	0.00044604109593228	0.000710156384470261	0.000834526863527867	0.000778839447886559
11	10.9475078287142	9.32328649791152	6.74127265866641	4.13948080868237	2.15873291097839	0.955230919119155	0.357452763722911	0.112215041006527	0.0292942775207061	0.00700674499827723	0.00294470272587799	0.00222525225277822	0.0022534307385338	0.00312851252140236	0.00495348017936955	0.00767232116006608	0.0111254243563242	0.0151849182224249	0.0196828381814857	0.0240693151755556	0.0275314964585522	0.0295898238382301	0.0303618762972047	0.0302841967032485	0.0298006016226625	0.0292637340917769	0.0287405394021013	0.0281202956603138	0.0276410666648922	0.0275104345036253	0.0272343636205505	0.0261016328164412	0.0235196840414622	0.0190519002386919	0.0130510894182536	0.00695526009916252	0.0033596576398658	0.00472733714364809	0.00674341105828501	0.0077911663266131	0.00765403971263723	0.00646034176579528	0.00469318343105186	0.00297824626020659	0.00183701026101234	0.00152729856962077	0.00166234521050106	0.00172010880632218	0.00155988238396395
12	10.6865523274102	9.26825255094282	6.95039002048959	4.50887879236627	2.53127117581721	1.22913938145258	0.514374484179495	0.183103052662833	0.0530853584044021	0.010535918493274	0.00140379851244922	0.00193539043481541	0.00162429703379836	0.00390917387033033	0.00808797407254652	0.0140248970365202	0.0216094585036595	0.0303088005933627	0.0393038069830757	0.04768468978721	0.0546625464510596	0.0597426530035265	0.0627352471379378	0.0636684310735521	0.0626591056434012	0.0597628061312712	0.055193648447834	0.050223462839138	0.0474682021915716	0.0483129585144243	0.0504618264665811	0.0503666634491901	0.0459867814142555	0.0371458260594172	0.0251745477935828	0.0123718211000399	0.0027781496797315	0.00910004447261958	0.0147317721891529	0.0172804822056208	0.0170515168664501	0.0147964003005771	0.0115560457226827	0.00837560697232949	0.006013358311641	0.00471824567347515	0.00412388786485961	0.00365448419944793	0.00302921344518318
13	10.4585102065744	9.21732199109099	7.13898662836457	4.8626436597666	2.91554232443693	1.53985724640903	0.71565073330282	0.29073062591805	0.101039266639055	0.0283369943059984	0.00617435315806579	0.00312911042516029	0.0031224515791465	0.00712545168415484	0.0150457570786058	0.026616017001462	0.0413391815399374	0.0578926040070694	0.0745168930158905	0.0896991385527854	0.102588265926595	0.112771949011176	0.119661599163395	0.122185896572668	0.119066638243578	0.109468540376591	0.0941548540480031	0.0774777407427422	0.0684909318733913	0.0729716407873831	0.0831790007801925	0.0884931818496476	0.0839297167622497	0.0694228889934646	0.0479610286074825	0.0240825137948301	0.00665157016464436	0.0192348287819487	0.030860680403793	0.0363726381412637	0.0364188370431433	0.0326066405151669	0.0268726617992005	0.0209544482116592	0.0159950013970546	0.0123684188888573	0.00978568206458843	0.00770340278963047	0.00576345127958803
14	10.2553248601184	9.16588360234886	7.30363106464251	5.19389371995511	3.30226693471304	1.88225752237658	0.965260956268514	0.447124386059972	0.18806051367511	0.0731359764763491	0.0286761865588439	0.0148535707215251	0.013548784833527	0.0194240101018632	0.0323594175783779	0.0523880109336718	0.077987225880762	0.106195435837666	0.133721912232397	0.158327597899289	0.179395156879506	0.196917684894263	0.209624981450356	0.214165509833522	0.206214166630789	0.182636134927463	0.143901281389982	0.0976719309279037	0.0691884713601012	0.0885469592690867	0.123350554329316	0.144952466014744	0.145553165989543	0.126408247070399	0.0941327998392009	0.0594717551032222	0.040654749667598	0.0501868180967808	0.0657079876038248	0.0741886041936055	0.074155180023753	0.0675923480126626	0.0574476191572205	0.0464251579380509	0.0363345428488796	0.0279276586781518	0.0211386323306303	0.0155430483880257	0.0107852386493897
15	10.069518808685	9.10811197282346	7.43750126041084	5.48950643534834	3.67104441197622	2.23395078659393	1.24571753381833	0.64272298605613	0.310077375218496	0.140943853821746	0.0603321857832229	0.025321529993759	0.0218350449968714	0.0385660987909985	0.0651591456452977	0.100527731674758	0.142202376397515	0.185415116695054	0.225249965517198	0.259321098665191	0.288662776523234	0.315123748377192	0.336838480319929	0.346428031180426	0.333921871809957	0.291635632588488	0.217960147459236	0.118971099099066	0.00772149231691827	0.0987931416502904	0.18375855248833	0.235287635994295	0.249359596944259	0.230698092710157	0.191721005824504	0.150770218181841	0.128005325490724	0.129923599406831	0.14147564736634	0.147782009200152	0.143816860062171	0.130716422541906	0.112070759079234	0.0916757010503373	0.0723238928924224	0.0554331215066731	0.0412931655332651	0.0296098256804822	0.020016314901725
16	9.89431216211451	9.03708751779632	7.53023184787781	5.7294650633447	3.98910916796643	2.55306884551796	1.51493799294953	0.84495260924044	0.450131077489067	0.230421324179817	0.109794200265107	0.0441335936931012	0.0379011432162285	0.0773537218423262	0.128011050642068	0.186422679152541	0.248068233671283	0.305633945707277	0.352823507171579	0.389105543050775	0.421292001650477	0.457635133902168	0.497116932954391	0.525819997818582	0.524706830191614	0.480437379584317	0.393445749545128	0.285848893769889	0.218806087893199	0.258491912206669	0.347002334517055	0.415844174788263	0.442516616967175	0.428437208302397	0.388432710106458	0.343519151435595	0.311748295082325	0.297939063115389	0.292758757956495	0.283937004014014	0.264980215095344	0.235851958895223	0.200321729707672	0.163212484223466	0.128486452685791	0.0983619569098278	0.0733708409875508	0.0530284771833185	0.0366190359142513
17	9.72754872590169	8.95166857471643	7.57889905398138	5.90282193746393	4.23200104578053	2.80066830639755	1.7244682940441	1.00682244805128	0.578156304074465	0.343867952506336	0.223572973417122	0.170063177919306	0.164564941399403	0.198235308055667	0.259849123605542	0.335921486994102	0.411473128323205	0.471767296536219	0.507719501690776	0.523700833633123	0.541702137774775	0.588927503882007	0.669206154156309	0.755648719323262	0.813633969584184	0.822094570617294	0.783365263627573	0.725205182519007	0.690718523339911	0.706878347059944	0.757703038826244	0.804965791187174	0.821637415544938	0.801672860285893	0.755020218464695	0.69834775837736	0.645430568655672	0.600711656479984	0.559601954915894	0.514442321041265	0.460416957756511	0.397745430008162	0.330672367119802	0.265108949120673	0.206291409496347	0.157208853353234	0.118179411083543	0.087607958750693	0.0633893201264275
18	9.58012763723031	8.86958369577416	7.60698848187219	6.0332355628415	4.41496729956408	2.97351040320459	1.84188690198275	1.05841481721002	0.588232298226125	0.353714862502981	0.262217081473628	0.245246690254114	0.27682157752563	0.346411309457242	0.441027567063001	0.542101763217443	0.626131274787818	0.669638148213726	0.658768835416533	0.604318204760787	0.562229907119333	0.621340096228879	0.797478712019443	1.01930769686179	1.22014631816174	1.36517909223052	1.44888484679425	1.48774790589044	1.50704752026233	1.52431601689774	1.53971936069024	1.54074311180453	1.51482894545021	1.45826429532797	1.37689941492993	1.2812541064127	1.18043176127884	1.07838885582898	0.974079814715781	0.864516654955534	0.748295719136569	0.627581636062365	0.507993068826007	0.396940830793165	0.301319733574942	0.225332379915605	0.169079351478515	0.128715163887897	0.0986673424552447
19	9.4833274028207	8.8377136905822	7.67922404594789	6.20183652864939	4.63081934398199	3.16803301065749	1.95378978439056	1.05381615409442	0.469637845671508	0.168768814519321	0.10907109611803	0.141431758137194	0.239949504727401	0.400355456941438	0.582826156957562	0.748641970723816	0.860025243371066	0.882104791406833	0.79024847539828	0.582651619946089	0.329865072355683	0.418589242825654	0.846750019731626	1.3220089030914	1.76183334150364	2.12773282886183	2.40404765063332	2.59247579416351	2.70453382135634	2.75328007235987	2.74809858261708	2.69448070980484	2.59715399422511	2.46301491587791	2.30149897486452	2.12254294858029	1.93393523696588	1.73987328970093	1.5414879444898	1.33886607837481	1.13339783074903	0.929311700946235	0.733822713336622	0.55599999353041	0.404912061321672	0.287602467837747	0.206846129010965	0.158338024393112	0.130414832592719
20	9.48675061412671	8.92896415750749	7.89879583864013	6.54857510731695	5.06309844008074	3.61918105144357	2.35469451935264	1.35396048196273	0.649405149812612	0.234829993487903	0.0726503627109534	0.031855796039984	0.20291565016957	0.459963594941724	0.743896040727769	0.998181120120278	1.16859947292141	1.2097413245092	1.09461027301378	0.8323797909691	0.546053720598483	0.690226759718556	1.26639867236867	1.94789000520852	2.61508115660343	3.20638779290244	3.68496104287336	4.03274303380968	4.24638224554328	4.33288471169143	4.30589866350824	4.18323330608923	3.98525694110452	3.73330215939372	3.44752100956311	3.14445502230933	2.83523982879096	2.52536022457523	2.21620328020819	1.90777309773541	1.60140890832165	1.30146868862339	1.01552656285219	0.753294098131834	0.524950765350041	0.339877237398303	0.207145351416247	0.137031420747761	0.124328421730497
21	9.63641375438181	9.2098436675992	8.36052421073675	7.20529962622725	5.89048611374087	4.5623827764688	3.34330411293719	2.31831394750854	1.53300965047075	0.999026778763295	0.704473671300481	0.628189312689873	0.738471336782869	0.979267594113186	1.28375466901572	1.58625418181657	1.82851517145194	1.97086802343379	2.00898280649958	1.99500741650509	2.04864316912308	2.30571896175201	2.80350936742504	3.46363219652234	4.17512900862637	4.84390896266808	5.40213133028701	5.80688963151605	6.03742429567026	6.09206755644774	5.98494805647542	5.7423330789649	5.39838424625122	4.99017516573738	4.55220909401334	4.1113175910172	3.68337844493762	3.27319149795948	2.87772041694542	2.49126565304838	2.11025572642403	1.73591714557935	1.37444437483741	1.03535606828985	0.72906455011166	0.464520411009923	0.24747340693026	0.0796691753061885	0.0424298924834783
22	9.92222903009479	9.66494128285492	9.04474542379886	8.15100017706175	7.09735302558916	5.99991647128484	4.95891691068806	4.04808187681624	3.31276260137148	2.77439817615955	2.43682937102202	2.29038648199869	2.31295810102988	2.47076130776384	2.72123886186027	3.01852967520138	3.32170610000748	3.60520012176384	3.86846165188292	4.1391765018542	4.46336360541604	4.88130594857537	5.40190284635154	5.99390267139824	6.59746603006825	7.14347949660715	7.569345392144	7.82839214844659	7.89434657019073	7.76264696250311	7.4495630939507	6.98936921234704	6.42944837189076	5.82321162425705	5.22114883537287	4.66133915063412	4.16224738448595	3.72141564313204	3.3216333854995	2.94162025953363	2.56552498393428	2.187467224723	1.81119845897054	1.44708954641494	1.10863539044986	0.809856557631924	0.564395333282157	0.386637827248886	0.290435520690207
23	10.2092762442556	10.104679124921	9.69536113471026	9.05299188143203	8.27001833178357	7.44296126714235	6.65711818543411	5.97613605090929	5.43832080311809	5.05933763182979	4.83870649836989	4.76641994363021	4.82710355457612	5.00160810671672	5.26771102715427	5.6016741751628	5.98127537604382	6.38950176285091	6.81703658277118	7.26156501861876	7.72315377684616	8.19718652018615	8.66816110041408	9.10747602821418	9.47613485614465	9.73091905163623	9.83169396869031	9.7480818499253	9.4646982772362	8.98472227226058	8.33164850346227	7.54890730689413	6.69686592161746	5.84655569804933	5.06922299954241	4.42109105080233	3.92601795603613	3.56622131132028	3.29265929281806	3.05044240646012	2.80017630171204	2.52471754191281	2.22525897604882	1.9140497627112	1.60794597559678	1.32398945121058	1.07667887708941	0.876013776841463	0.725520042034908
24	10.2285382114215	10.1649993769098	9.83089028112276	9.28881170575609	8.62405892059781	7.93298131940044	7.30970892584609	6.83208575266178	6.54869486132862	6.4720469710289	6.58332622771957	6.84662768076133	7.22330388563518	7.67964670486481	8.18827268860746	8.72669297090024	9.27562177280204	9.81784135339014	10.3374222751528	10.8188791349476	11.2461053566304	11.6013186311077	11.8644650600035	12.0134519097081	12.0253095699712	11.8781450354493	11.5536828423578	11.0402461452404	10.3360470859744	9.45252524111317	8.41725896994165	7.27588238150147	6.09267317815573	4.94997355486427	3.9462709188773	3.18714571198805	2.74775703184083	2.60255650476596	2.62061894079483	2.66531259153728	2.65909998566447	2.57783225311711	2.42768533957737	2.22787433609677	2.0004563994859	1.76505216535861	1.53665002383615	1.32512920913975	1.1356123694558
25	9.73735694857032	9.54176511965196	9.07027373939336	8.37709130466327	7.54531098362275	6.68603331595037	5.93777318784728	5.45508520392329	5.361951578461	5.68103091547084	6.3261254065092	7.17410597047465	8.1223800837056	9.0996393035929	10.0572420508455	10.9599777686525	11.7803495987944	12.4957595745464	13.087414511408	13.5400749309603	13.8420913437425	13.9853857867239	13.9651726330874	13.7793348863545	13.4275349726847	12.9103481233641	12.228890937106	11.3854487752927	10.3853755139362	9.2400626317275	7.97023193748239	6.60847629820208	5.20011251761627	3.80228093734728	2.48399956394505	1.34542292254429	0.713433985885055	1.0713306445929	1.62471464823791	2.03752029512725	2.28086622957726	2.37471264868293	2.35221409295457	2.24834031973133	2.09366343441538	1.91122206326704	1.71603649126956	1.51657951548423	1.31715314934368
26	8.83621259288073	8.4220167431697	7.71061046105708	6.73662912642659	5.55424480169427	4.23864588832611	2.91160545821356	1.89374120813957	1.98499524366327	3.1189095584302	4.56028067708761	6.06043501332606	7.54019923084183	8.95635551320081	10.2735228064754	11.458150873807	12.4787487174703	13.3081869310888	13.9263684476514	14.3223484626151	14.4953796786339	14.4546207208838	14.2174568573122	13.806599623284	13.2463944549578	12.55906400683	11.7618562854497	10.8660777844375	9.87861489268026	8.80580489995861	7.65870453450154	6.45836672058158	5.24005020106791	4.0566276598893	2.98435399766965	2.13796076238995	1.67798280858279	1.66446334329645	1.88335303871313	2.10553294707745	2.23623360687492	2.25961974107408	2.19326962261445	2.0665784372242	1.90874774836906	1.74143054960823	1.57546021657445	1.41186175626609	1.2461065015243
27	8.10964799846057	7.64369414375074	6.93638658329819	6.03298243136613	5.00115477079896	3.9391883274186	3.01037008315603	2.51310490941066	2.74796285139546	3.57898253394863	4.69364678778105	5.92373603091243	7.19136610535046	8.44558237453149	9.63917205914699	10.7238318712376	11.6527867584297	12.3859462607985	12.8950028666466	13.1670602566208	13.2061252776405	13.0322888404283	12.6787356287716	12.1869325659503	11.6005479241524	10.9589509503528	10.291552023869	9.61455147822353	8.93143310030274	8.23747351081505	7.52698860021045	6.80089412450506	6.07203493204496	5.36639784545009	4.71907109501837	4.16451145360662	3.72265132375457	3.38716150491622	3.12564397160401	2.89433081301546	2.6568636376673	2.39555528020479	2.11290723892161	1.82705911229591	1.56437831183536	1.3499469707772	1.19628680020652	1.09543847368762	1.02319751186128
28	8.0361452239141	7.7422297342916	7.30437369837021	6.77685933964327	6.22729254540522	5.72896911985561	5.35023016629476	5.14270292946186	5.1336607877357	5.32744994093035	5.71293922983047	6.26810730955613	6.95881750204487	7.73681854575397	8.5417685784007	9.30752117481634	9.97032465474316	10.4766225699974	10.789048551647	10.8899956387705	10.7826706750594	10.4898825294041	10.0509673377801	9.51719310633073	8.94573750858671	8.39211955583025	7.90129967649759	7.49904118061158	7.18695957483005	6.94464749783556	6.73878400096194	6.53487536730569	6.30641900337313	6.03887380874431	5.72876301169013	5.37975937835041	4.99794386020351	4.58815452581767	4.15261929567934	3.69199193952983	3.20788105708053	2.70550222521881	2.19539579051975	1.6940163139475	1.22427398335522	0.819818473324223	0.543126094462227	0.485758790838061	0.597261381369185
29	8.34542357455017	8.15549342411756	7.81875060319032	7.35997105454266	6.81032488271694	6.20562316986053	5.58693579508741	5.00516972016535	4.52885668294067	4.24633250522567	4.24192745668239	4.54341827999864	5.095960921134	5.79643839563078	6.53806987573819	7.23018259542358	7.80223287992682	8.20398218158556	8.40531387418602	8.39565305064044	8.18258978537871	7.78977464378482	7.25462893713573	6.62663076756543	5.96668901385089	5.34691105084291	4.84700104327381	4.5394043831065	4.45984509107989	4.58379875262312	4.83838419764167	5.13849102984929	5.41322212209501	5.61369036671829	5.71107253815863	5.69220172599063	5.55536672659905	5.30692590520914	4.95878829039163	4.52667492816167	4.02899616056525	3.48613875498878	2.92000001416195	2.35378976240052	1.81256371859779	1.32606197081462	0.937931362094408	0.72037653984668	0.724361477689999
30	8.79099543394176	8.60712364796481	8.23631017384269	7.68136774449142	6.95094007390555	6.05893824892027	5.02413305373933	3.87004322078365	2.62523429620789	1.32515618215315	0.166559930178887	1.32891462256847	2.56676882800298	3.70061218865507	4.68719136664325	5.49149554616434	6.08804125444138	6.46273948954345	6.6136368057683	6.55016116327455	6.29094413029366	5.86068088009588	5.28682767637898	4.59716522572634	3.81942986971961	2.98493144163668	2.14253391139459	1.41489639524152	1.17003181493802	1.65236753619678	2.43045473727501	3.24033467807601	3.99083440727167	4.63722229604427	5.15244910082453	5.52089276662079	5.73664373632007	5.80255921517521	5.72921863743501	5.5336448580626	5.23786238957197	4.8674087556041	4.44989779359455	4.01368042798116	3.58655218727894	3.19430205916663	2.85872816721845	2.59481578687101	2.40756321157399
31	9.71716296922262	9.67747117307826	9.47223185763133	9.10687707135244	8.59689888116098	7.96957052256859	7.26609494954022	6.54403169274979	5.87851989311903	5.35716754273526	5.05905421036777	5.01671833241678	5.19086841319104	5.49019637212452	5.81498547943517	6.08566074030784	6.25049157766725	6.28347424607211	6.17958851794617	5.94950664311493	5.6139886476577	5.19811159562704	4.72597734621617	4.21713415897727	3.6863552620959	3.14858791439331	2.6313729273769	2.19781656315509	1.97035456081721	2.0789559879198	2.51163733975369	3.13703531231862	3.83611193427585	4.53061294539308	5.16885604862835	5.71573896011793	6.14857279387929	6.45528915649965	6.63323806318865	6.68790971220798	6.63140914116915	6.48071715988757	6.25584520444631	5.97800590436835	5.66790902696406	5.34427357164096	5.02263276246367	4.71450254839633	4.42697752874687
32	11.2408438010016	11.5004575018416	11.6437202537784	11.6734584589207	11.5984337808238	11.4330210534281	11.1961899502055	10.9096505449041	10.5951532452886	10.2712005515363	9.94979912377137	9.63418871612797	9.31846578808264	8.98952324359994	8.63093795627683	8.22779632236931	7.77128024548562	7.26209917821005	6.712260440451	6.14495402025318	5.59237661718037	5.09120831736889	4.67559385691948	4.36872343770239	4.17671719289942	4.08973983524129	4.09108316664156	4.16817582927819	4.31810900448346	4.54506808928907	4.85249387297522	5.23541360161102	5.67726863178938	6.15187999750943	6.62823345457707	7.07545542755305	7.466583409171	7.78084727169076	8.00467204789184	8.1317138593768	8.16221038065927	8.10188129223446	7.96057786897634	7.75085060110442	7.48657335518584	7.18172943263468	6.84942958117818	6.50119691813126	6.14652179299423
33	12.8057432731924	13.3467074095533	13.801261157545	14.1620436559334	14.4234449318085	14.5814888873919	14.6335894647261	14.5782047156742	14.4144430262221	14.1417056150725	13.7594692401199	13.267311874718	12.6652554673231	11.954446472638	11.138130645884	10.2228274006658	9.21960146654497	8.14540529827317	7.02469278469222	5.89203819718825	4.79768272254313	3.82005476616373	3.08759884171638	2.77293149590085	2.95176269711594	3.48277654812107	4.17338941304862	4.90668858168291	5.6280491154274	6.31434627643894	6.95649562860322	7.55060937274317	8.09346932976078	8.58046167127312	9.00512512091824	9.35974761532408	9.63652072578997	9.82883102109163	9.93237638347681	9.94592294513391	9.8716351730145	9.7149999302217	9.48442083587735	9.19058580164579	8.84571504030594	8.46278597405294	8.05481122581988	7.63422116214895	7.21237742612789
34	13.7862734631817	14.5252797924165	15.2032460568856	15.8062820483602	16.3199572500247	16.7295759896461	17.0205591050563	17.1789198772824	17.1918143367418	17.0481415588421	16.7391674831709	16.2591450324907	15.6059032788938	14.7813798434787	13.7920766086599	12.6494359368985	11.3701775453756	9.97674014011822	8.49823475220018	6.97305005298472	5.45656219738433	4.04538373128199	2.95187898653438	2.59950126614461	3.17632710038135	4.24478439714289	5.44540820364304	6.63204412027394	7.7440580746462	8.75227687865732	9.64123680915345	10.4025708782716	11.0321007953376	11.528399522811	11.8920697721408	12.1254327803928	12.2324626316871	12.2188476834757	12.0920823029738	11.8615123205054	11.5382819928035	11.1351575416676	10.6662289863121	10.1465145541716	9.59150790231211	9.01671621924305	8.43723628176086	7.86740543674341	7.32054537015447
35	13.8821902740736	14.7771577211406	15.6518822608966	16.4911111045674	17.2774514259867	17.9918791231529	18.6144742341893	19.1253453814398	19.5056931566807	19.7389567970575	19.8119891867539	19.7162111414945	19.4487059832815	19.0132282089584	18.4211130896874	17.6920816692164	16.8549250737627	15.94799656763	15.0192912610243	14.1255896435062	13.3296781926744	12.6943113346106	12.2721778818403	12.0936713223501	12.1578183701639	12.43214244711	12.8619949193507	13.3838304030017	13.9362541204965	14.4663328191684	14.931881427467	15.301410291653	15.5530647121774	15.6732942339709	15.6555713158296	15.4992598615198	15.2086384149423	14.7920484956178	14.2611312764381	13.6301197773419	12.9151624529611	12.1336649780008	11.3036492159211	10.4431414109887	9.56961545985211	8.69953176027069	7.8480277086105	7.02883215918704	6.25449110801401
36	13.0392389239836	14.1074978070876	15.2164734669821	16.3518676935688	17.4960357934359	18.6287293429399	19.7280559617479	20.771590189172	21.7375684254678	22.6061016360054	23.3603404670126	23.987528037816	24.4798759827036	24.8351995919703	25.0572486697485	25.1556730961454	25.1455683686371	25.0465607891753	24.8814206551651	24.6742415920962	24.448298296168	24.2237864044498	24.0157335085709	23.8324111714516	23.6745367697606	23.5354204343688	23.4020200887565	23.2566843390441	23.0792537041573	22.849181904335	22.5474111127706	22.1578435525788	21.6683547781924	21.0713682256693	20.3640517853177	19.548211904976	18.6299588836325	17.6192069760301	16.5290602966495	15.3751233559591	14.1747647481879	12.9463544684317	11.708489616936	10.4792198859464	9.27528349522428	8.11136683098639	6.99940806374537	5.94797767284876	4.96178730647558
37	11.4030008894221	12.7118614395068	14.1267302512792	15.6315424780147	17.2068087491156	18.8304442162195	20.4786230964188	22.1266461186173	23.74980440308	25.3242158549151	26.8276032833245	28.2399792847092	29.5442023631007	30.7263720953361	31.7760383329365	32.6862101710238	33.4531641359771	34.0760668252692	34.5564437238611	34.8975413244158	35.1036418558586	35.1793966766848	35.1292439039154	34.9569672391569	34.6654367125841	34.2565502284496	33.7313706637163	33.0904307152334	32.3341602301268	31.4633807309041	30.4798099743858	29.3865247875254	28.1883410928383	26.8920834704447	25.5067304190314	24.0434338233489	22.5154208695032	20.9377933169743	19.3272427286623	17.7017014262132	16.0799482066023	14.4811858955898	12.9246052362998	11.4289469276541	10.0120712603545	8.69054317989985	7.47924041754744	6.390994945583	5.43628604186602
38	9.91116773087795	11.5643681106457	13.3506749548396	15.2526970379479	17.2509036579148	19.3237650536248	21.4480248727307	23.5990797533777	25.7514379311325	27.8792281508246	29.9567306808878	31.9589036574416	33.8618803833137	35.6434166212728	37.2832712902282	38.7635091069742	40.0687193043363	41.1861502007196	42.105764651789	42.8202258447067	43.3248261243532	43.6173733112074	43.6980491825152	43.5692535233477	43.235444670161	42.702984168927	41.9799895422376	41.076195708078	40.0028227576905	38.7724458938805	37.3988624976975	35.8969514937195	34.282521225257	32.5721436202189	30.7829741648157	28.9325587605344	27.0386296512683	25.1188931254267	23.1908116242826	21.2713823824636	19.3769141052253	17.5228029222408	15.7233096009482	13.9913426647184	12.3382580077289	10.7736970883405	9.30550694824391	7.93982443133666	6.68148202202477
39	10.9205685313421	12.8143535806964	14.8316898352961	16.9589936639986	19.1799475164679	21.4756950197227	23.8251106840552	26.205137916236	28.5911867643274	30.9575807583927	33.2780405104986	35.5261904939207	37.676074695601	39.7026666528144	41.5823597365553	43.2934243920121	44.816420326866	46.1345532685939	47.2339677995809	48.1039698291702	48.7371743871995	49.1295765503087	49.2805453848789	49.1927427729205	48.8719708608735	48.3269536292138	47.5690597199156	46.6119751709714	45.4713360703544	44.1643323140907	42.7092945702227	41.1252771287306	39.4316494626652	37.6477089476313	35.79232621852	33.8836330623566	31.9387605987902	29.9736329118464	28.0028184842677	26.0394390500087	24.0951331900761	22.180070564542	20.3030125364479	18.471416573555	16.691585803163	14.9688724011932	13.3079560329437	11.7132405400629	10.1894530389132
40	15.1113493520862	17.0153842632483	19.028467638945	21.1368792583184	23.324639287596	25.5736456267978	27.8638750438218	30.1736456572972	32.4799362988966	34.7587563970864	36.9855582747596	39.1356821753847	41.1848229750007	43.109506454192	44.8875622463622	46.4985801902286	47.9243368288591	49.1491792350753	50.1603542093028	50.9482721813056	51.5066968267618	51.8328534440507	51.9274514738092	51.7946191209622	51.441750784955	50.8792708419884	50.120320172857	49.1803746092968	48.0768070968684	46.8284077573057	45.4548780870041	43.9763171515494	42.412718717499	40.7834986773218	39.1070717375216	37.4004950232272	35.6791939028916	33.9567819161874	32.2449822646482	30.5536531082544	28.8909132684915	27.2633593666082	25.6763604760285	24.1344125190642	22.6415321375417	21.2016684647229	19.819110431134	18.4988656238477	17.246982329889
41	20.2609594670042	22.1139675172563	24.0388675835957	26.0230183269686	28.0519519080388	30.1095163106936	32.1780629526072	34.2386787797859	36.2714606947478	38.255828756633	40.1708731663621	41.9957286647335	43.7099686824387	45.2940104455495	46.7295213135569	47.999815960276	49.0902336436562	49.9884847803939	50.6849563628919	51.1729664310453	51.4489588236564	51.5126307506486	51.3669872982994	51.0183187431428	50.4760984358501	49.752800953471	48.8636421450082	47.8262445702155	46.6602336476795	45.386771625956	44.0280383678421	42.6066700456631	41.1451693724949	39.6653041104053	38.187514360235	36.7303533623308	35.3099906511058	33.9398093594164	32.6301297977296	31.3880875625158	30.2176852287543	29.1200221388873	28.0936884913762	27.1352909574259	26.2400612804381	25.4024901358875	24.6169277143514	23.8780996452957	23.1814997966251
42	24.4335685416443	26.1727433719588	27.9439557638338	29.7352586502167	31.5334370789397	33.3241211919845	35.0919323569082	36.8206621203767	38.4934827789566	40.0931874236069	41.6024563414771	43.0041456880637	44.2815934160543	45.4189366091429	46.4014336654452	47.2157842498686	47.8504396272717	48.2958959304608	48.5449631307493	48.5930029728755	48.4381299039974	48.0813700436301	47.5267744617445	46.7814843840276	45.8557473223789	44.7628843886714	43.5192099874788	42.1439054194772	40.6588472839446	39.0883894551583	37.4590932352779	35.7993934706331	34.1391786594745	32.5092509690724	30.9406201670701	29.4635797032993	28.1065239701775	26.8945067273322	25.8476219188462	24.9794027916729	24.2955453783758	23.7933013727508	23.4617932313739	23.2832830863273	23.2351647236928	23.2922697465744	23.4290597857874	23.6213953517266	23.8477453739848
43	26.6967095652003	28.2524639832856	29.8112607449803	31.3621601200371	32.8933526193021	34.3922424405749	35.8455535049012	37.2394582209848	38.5597284916428	39.7919077907724	40.9215024153395	41.9341892826368	42.8160369305806	43.5537357227508	44.1348326958134	44.547966049929	44.7830940057523	44.8317126646407	44.6870576380927	44.344284581428	43.8006243968802	43.0555097861301	42.1106710636173	40.9702007406207	39.6405884443634	38.1307304027826	36.4519212817325	34.6178410980561	32.6445571159143	30.5505715982062	28.3569637462366	26.0877029119964	23.7702584874512	21.4367131395539	19.1257176993015	16.8858119502227	14.7807770815279	12.8972449038833	11.3519034756551	10.2867639546873	9.83003543076966	10.0225623079581	10.7795872828651	11.9418859973355	13.35254738933	14.8924663593119	16.4806836691507	18.0641898694054	19.6085381963301
44	26.9834237105994	28.3408551025762	29.6902496293044	31.0226219124234	32.3283537288141	33.5972517817071	34.8186225887597	35.9813648542784	37.074079189748	38.0851944985291	39.0031097685485	39.8163494453043	40.513730012573	41.0845349165191	41.5186945569048	41.8069677621223	41.9411209866205	41.9141014421379	41.7202005190582	41.3552041926451	40.8165276654562	40.1033323044082	39.216624037171	38.1593338552978	36.9363830591154	35.5547385877151	34.0234675714987	32.3538057449089	30.5592626201526	28.6557991505982	26.6621340545653	24.600268059081	22.4963688009771	20.3822426283648	18.2977357784311	16.2945119325432	14.4415123661235	12.8312126969719	11.581696830955	10.8217503903796	10.6459610113851	11.0597986037978	11.9719265459382	13.24497418534	14.7490708425631	16.3839371115514	18.0785281253098	19.7838502539601	21.4661117874182
45	25.7125488946504	26.9234489132379	28.1344731158535	29.3393835422487	30.5314401606144	31.7034421042481	32.847784529717	33.9565314025902	35.0215040541147	36.0343848776939	36.9868350664452	37.8706248504965	38.6777742915332	39.40070234674	40.0323816362018	40.5664961451156	40.9975989688298	41.32126716397	41.5342507961343	41.6346133603602	41.6218608727904	41.4970570584995	41.2629221466622	40.9239127711024	40.4862802868896	39.9581043622355	39.3492978905343	38.6715779972042	37.9383961350935	37.1648180102022	36.3673415797176	35.5636391450511	34.7722085853238	34.0119205045414	33.301454340166	32.6586290345513	32.099653353159	31.6383455857197	31.285396965443	31.047769291285	30.9283159326588	30.9256914999589	31.0345718285869	31.2461539595466	31.5488611006623	31.9291527706159	32.3723397775258	32.8633228150547	33.3872026625497
46	23.1964952684387	24.3264305499402	25.4767553984774	26.6436744252308	27.8228822310951	29.0095928418543	30.1985832566105	31.3842505880526	32.5606818624308	33.7217351717398	34.8611305369304	35.972548553045	37.0497346475559	38.086606593481	39.0773627801229	40.0165886573298	40.8993587347055	41.7213315358458	42.4788349800833	43.1689397910835	43.7895187137196	44.3392895589776	44.8178403924777	45.2256355370937	45.5640014758227	45.8350922189181	46.0418342397176	46.1878516846433	46.2773732185493	46.3151225647766	46.3061955192823	46.2559269288029	46.1697517812692	46.0530651085591	45.9110857849776	45.7487294552089	45.5704956850399	45.3803739562017	45.181772310408	44.977471310522	44.7696045920701	44.5596657260237	44.3485395304405	44.1365544913616	43.9235517116463	43.7089649043501	43.4919054513767	43.2712464820143	43.0457002723048
47	19.4514265486454	20.5394644461717	21.6697045933678	22.8392598159513	24.044630941836	25.2817443404949	26.5459994290407	27.8323246983293	29.1352408204529	30.4489294203276	31.7673061173699	33.0840964639185	34.3929134255347	35.6873350682456	36.9609811444251	38.20758730794	39.4210757455199	40.5956210890584	41.7257105753478	42.806197546682	43.8323475373875	44.7998763657046	45.7049798442427	46.5443549309419	47.3152123605354	48.015281017554	48.6428045289728	49.1965307604063	49.6756950869284	50.0799984710439	50.4095815094388	50.6649957011085	50.8471732375612	50.9573966175733	50.9972693424201	50.9686888521664	50.8738227205188	50.7150889374427	50.4951408790029	50.2168572975164	49.8833373676898	49.4979005020827	49.0640903084987	48.5856817097124	48.0666898899647	47.5113793819384	46.9242712739411	46.3101462150913	45.6740406475026
48	14.9298119838635	16.0320439654735	17.189131311224	18.3970307304673	19.6512151106481	20.9467179331976	22.2781770164918	23.6398786879752	25.0258031727153	26.429671664897	27.8449952555999	29.2651256395408	30.6833073195923	32.0927308696309	33.4865867000589	34.8581186918919	36.2006770203728	37.5077694738111	38.7731105842906	39.990667920955	41.1547049509136	42.2598199447274	43.300980490337	44.2735532785928	45.1733289326974	45.9965417702815	46.7398845079551	47.4005180414533	47.9760765574306	48.464668353116	48.8648728550816	49.1757344360752	49.3967537271486	49.5278772092529	49.5694859423337	49.5223843491952	49.3877900146333	49.1673254863631	48.8630130719334	48.4772736139481	48.0129301929627	47.4732176511467	46.8617987465272	46.1827876312741	45.4407811881253	44.6408985408455	43.7888287531786	42.8908863097845	41.9540733802388
49	11.8915644601232	13.0633677773645	14.276739137926	15.5276260842345	16.8116676623184	18.1242025977444	19.4602858491615	20.8147121211284	22.1820452165661	23.5566522849497	24.932742120907	26.3044067185523	27.6656653087741	29.0105101125957	30.3329530423534	31.6270725798899	32.8870600616082	34.1072646072808	35.2822359453307	36.4067644136888	37.4759174536156	38.485071964996	39.4299419562251	40.306601000194	41.1114991000778	41.8414736742774	42.4937544882604	43.0659624910678	43.5561026542925	43.9625510592918	44.2840366316278	44.5196180770196	44.6686567267443	44.7307861482903	44.7058795147278	44.5940158493059	44.3954463660668	44.1105622094722	43.7398649541354	43.2839412597997	42.7434430895744	42.1190748979145	41.4115891907566	40.6217918721533	39.7505588471037	38.7988654885341	37.7678308539134	36.6587790346784	35.4733208569841
50	13.4543963672485	14.5050408917856	15.5818039014787	16.6807135540931	17.7975864047328	18.9280471394844	20.0675531579852	21.211423460707	22.3548713035078	23.4930400735251	24.6210418208095	25.7339978528126	26.8270807670031	27.8955572631376	28.9348310433165	29.9404850769656	30.9083224811584	31.834405246047	32.7150900224073	33.547060185289	34.3273533964988	35.0533839112756	35.7229589133766	36.3342882203778	36.885986779903	37.3770694803441	37.8069379288543	38.1753590069706	38.4824352013752	38.7285669240282	38.9144072805107	39.0408100140095	39.1087716384122	39.1193690679517	39.07369434023	38.972788299042	38.8175753360866	38.6088014687192	38.3469781379254	38.0323341338102	37.664777988234	37.2438730173692	36.7688269630689	36.2384978952922	35.6514177358639	35.0058344977573	34.2997741699641	33.5311231992034	32.6977328326409
51	17.6379096988441	18.4659611177338	19.2995373896667	20.1351439456694	20.9691577076458	21.7978589053873	22.6174654161032	23.4241694828302	24.2141766234914	24.9837464957551	25.7292354345377	26.4471403290878	27.1341434549251	27.7871578220824	28.4033725444838	28.9802976750619	29.5158078863821	30.0081843060535	30.4561537390848	30.8589244249062	31.2162173849918	31.5282923189329	31.7959669052798	32.0206282638586	32.2042352475564	32.3493101672786	32.4589185330216	32.5366354420029	32.5864973926103	32.6129385859094	32.6207112303868	32.6147900206541	32.6002618324909	32.5822027548509	32.565545817667	32.5549440812238	32.5546349916808	32.5683129058573	32.5990172625939	32.6490438669401	32.7198860591227	32.81221116139	32.9258756434211	33.0599801334938	33.2129630042149	33.3827290624385	33.5668081066434	33.7625369201904	33.9672576696183
52	21.0989180480879	21.6981191841641	22.2782266820969	22.8360248930368	23.3682613035849	23.8716738907855	24.3430209447205	24.7791133558786	25.1768493744042	25.533251865524	25.8455081112989	26.1110122448496	26.3274104508859	26.4926491271316	26.6050262760943	26.663246485705	26.6664799591252	26.6144261639752	26.5073827798061	26.3463207119412	26.1329659786911	25.8698892157378	25.5606032938222	25.2096689875243	24.8228075787643	24.4070174723006	23.9706890156068	23.5237073931534	23.0775274263085	22.6451963987579	22.2412924352354	21.8817386174276	21.5834509287335	21.3637870662128	21.2397890675164	21.2272577270814	21.3397540297374	21.5876735238371	21.9775579599784	22.511776150428	23.188626932991	24.0028205256515	24.9462188858779	26.0086859485314	27.1789148689252	28.445142958744	29.7957133477728	31.2194803835656	32.706078317402
53	23.3822631275505	23.7502111736793	24.0807172796222	24.3704569480817	24.6160915125453	24.8142838314482	24.9617146900745	25.0550998062719	25.0912073259498	25.0668756851657	24.9790317075592	24.8247087992034	24.6010650978354	24.305401430211	23.9351789303876	23.4880361736025	22.961805685885	22.3545296998637	21.6644750444939	20.890147084219	20.0303026678869	19.0839621217087	18.0504204474429	16.929258115447	15.720352277227	14.4238901043593	13.0403878834835	11.5707240558047	10.0162063594088	8.37872899936143	6.6612027575983	4.86901828219513	3.0172178005826	1.20905735545389	1.29741966890786	3.26511899500267	5.41029828451021	7.63976623319587	9.93802904095141	12.2982107218434	14.7154160553756	17.185359433574	19.7039684108513	22.267249030103	24.8712391400193	27.5119959604886	30.1855982318372	32.8881547506313	35.6158154797223
[truncated: 71 more columns]
