# Supplementary material for: Reconstructing spruce budworm outbreak severity: a comparison of paleoecological and tree-ring signals
Source: PLoS One. 2025 Aug 12;20(8):e0329406. doi: 10.1371/journal.pone.0329406 (PMC12342301; doi:10.1371/journal.pone.0329406)
Supplement: S11 Dataset — (ZIP) [file pone.0329406.s011.zip › Lake 2 wavelet data/Cross-wavelet_Lepidopteran_scales_Percent_defoliation/cross_wavelet_power.txt]

V1	V2	V3	V4	V5	V6	V7	V8	V9	V10	V11	V12	V13	V14	V15	V16	V17	V18	V19	V20	V21	V22	V23	V24	V25	V26	V27	V28	V29	V30	V31	V32	V33	V34	V35	V36	V37	V38	V39	V40	V41	V42	V43	V44	V45	V46	V47	V48	V49	V50
1	0.419710437413284	0.328201648701439	0.204711217057058	0.106696861398329	0.0511642942470671	0.026081147619567	0.0157209366136874	0.0110811937166962	0.00857999490239895	0.00700578679073773	0.00592052807723482	0.00510876905180116	0.00444829021734112	0.00386395935037507	0.0033781079319337	0.00309386593306415	0.00296347749375541	0.00281121677948778	0.00257340293209627	0.00237349229653573	0.00231207883097777	0.00217778384913099	0.00195587930097731	0.00198700939432603	0.00216172373072113	0.00219022764859962	0.0021944577121594	0.002313920029511	0.00233448783514793	0.00213652717798718	0.00198433950474881	0.00204775855873333	0.00205439853189264	0.00195868069221834	0.00201226301193664	0.00214193874135318	0.00214466351700742	0.00211234507619785	0.00214685078942806	0.00217499854387629	0.00218770680346642	0.00223284717086123	0.00226073790227399	0.00222812692457474	0.0021711556733162	0.002108507930915	0.00206405462303251	0.00207597961876604	0.0021199071703853
2	0.573796168476219	0.437647957218182	0.256869220335203	0.119038232542721	0.0470579377922402	0.0191618913121998	0.0101668259550005	0.00708019168675565	0.00559614908047807	0.0046542494966931	0.00399391371456206	0.0034915934620262	0.00305930306156645	0.00262579425117743	0.00223714494611432	0.00205611047333907	0.00204601325791132	0.00198396623831592	0.00177667804437921	0.00159806667844733	0.0016163721332123	0.00150817714567117	0.00124260229488216	0.00131167823866994	0.00154533341560859	0.00156592050710173	0.00155038020159002	0.00172324579552424	0.00177744391511048	0.00152141638260042	0.00133237108003584	0.00145980921578351	0.00147637471060226	0.00133852280079623	0.00140617318500158	0.00157427800610952	0.00156305176104329	0.00150292474286392	0.0015421120202867	0.00157279328124661	0.00157731893904737	0.00163099438196616	0.00166938775918173	0.00163155462567454	0.0015659896525439	0.00149347252965519	0.00143900859891841	0.00145085812846677	0.00149465209354477
3	0.703918692493939	0.525429977233633	0.29167411282688	0.119777705972377	0.0367952463044742	0.00971511997295303	0.00377412936668211	0.00277672771601923	0.00241562969938329	0.00211144938686056	0.00187068199093503	0.00168490115766214	0.00150562779787286	0.0012618685084546	0.00100255343085426	0.000923097722589375	0.00100992118126657	0.00103462638408325	0.000879076851110414	0.000724351253940624	0.000833038536723877	0.000770945955906087	0.000487631044358404	0.000590688462880825	0.000822837460058716	0.000815818078712046	0.00075969655728864	0.000965969067820578	0.00105788402800421	0.00078068731477548	0.000569405761775725	0.000767944091559173	0.000782630690415202	0.000614454182516208	0.000686721814955566	0.000865572623250763	0.000835935910140145	0.00075101186346939	0.000791259883781009	0.000820506062179971	0.000811149795360343	0.000862928684745484	0.000907787408697789	0.00087284321792839	0.000814420854032104	0.00075039520987332	0.000698689947260298	0.000711008088962596	0.000748104911077548
4	0.791198924237072	0.583768675088495	0.313878961778533	0.119481078598277	0.0301056351600012	0.00424607518872129	0.00038410912452561	0.000508516093289442	0.000644608961281995	0.000616147131483413	0.00056886158125505	0.00054676016425855	0.000520237748731052	0.000417222696647276	0.000265311841505521	0.000238871547271554	0.000344794431525151	0.000408872427867034	0.00031879160561392	0.000160971058298453	0.000337355258314874	0.000317726020188415	7.87260536870995e-05	0.000196056006194689	0.000332957822689194	0.000310367764003788	0.000209932809744945	0.000420116361320326	0.000535809513692949	0.00031621172415686	8.80922506633945e-05	0.000324523492785035	0.000312400266317437	0.000153877486424534	0.000221185804773919	0.000366040288811864	0.000325741975622338	0.000233782270215435	0.000271610525579567	0.000296352743624019	0.000275298294186388	0.000313479042350357	0.000356634856279722	0.000330462965145932	0.000291133579421958	0.000250467582179313	0.000212979079283653	0.000224239131783319	0.000251172943618204
5	0.838392463909953	0.620794100307365	0.335957462207736	0.129379352915119	0.0334640705588182	0.00507287715409211	0.00033459665638436	0.000114841502486274	0.000141171114716606	0.000118515098725648	0.000100609438224699	0.000115292294237042	0.000136412614000095	0.000108015444085928	3.06061986451196e-05	2.08060699588279e-05	8.81579919594911e-05	0.000143857113786713	0.000137215041385348	6.631275483225e-05	0.000157288878416828	0.000143426175161654	8.20636068035205e-05	8.02507459331637e-05	0.000102453885203012	0.000112937284781314	1.85720472668687e-05	0.000184438907298505	0.000289207817922934	0.000195395703807709	0.000109160991870621	0.000155238089942102	0.000108516876084463	3.31538169422462e-05	7.27268286139136e-05	0.00014025838731084	0.000105753228810008	2.92961134196312e-05	5.91207077826977e-05	7.49251252214248e-05	5.41817752816482e-05	7.2374662233277e-05	0.000106810976974662	8.926167328604e-05	6.89290384897083e-05	5.23149423512366e-05	3.28939737097166e-05	3.90653561999248e-05	5.61752332766718e-05
6	0.861803910904464	0.649645119061457	0.365983113521702	0.152285798799885	0.0460590331526403	0.0100680164119628	0.00171048316074777	0.000298054552880232	6.18616676345011e-05	1.77880224439748e-05	4.04554166667777e-06	1.96681113985864e-05	3.77636228687039e-05	4.38087053609014e-05	2.24347076492517e-05	2.11025981506608e-05	4.00483468569083e-05	6.35214761151886e-05	0.000108035800747352	0.000124886162215286	0.000120472654983583	7.71520930413157e-05	6.73371176752731e-05	4.55743343742523e-05	4.7384085531492e-05	7.06649238946682e-05	5.82415766614894e-05	0.000131129070219061	0.000210373286373757	0.00016891866723046	0.000102217310083397	9.91717482582158e-05	5.56543699806757e-05	1.51600300084506e-05	5.28569362292458e-05	6.73908911950051e-05	4.30271925140385e-05	1.15897228525272e-05	1.15487684616716e-05	1.43225182789429e-05	1.28702945962744e-05	1.61243805349744e-05	3.38651488316676e-05	2.02414223872139e-05	1.07304075548403e-05	6.23958332083053e-06	5.51979834608469e-06	8.24160001542486e-06	1.2628803240046e-05
7	0.877289446211979	0.678612904423533	0.404039223376223	0.184627575439696	0.064637365772581	0.0174169624602142	0.00367928601308091	0.000625861998750506	8.45799629351715e-05	9.43701740675125e-06	9.44421009227347e-06	8.17805525828065e-06	1.77775476740009e-05	4.16928928098559e-05	5.50310508982147e-05	5.83785560675106e-05	4.22180151266787e-05	3.61771379703685e-05	0.000116618171058025	0.000164677398816805	0.000140632494104398	4.98730039755404e-05	5.44524657506657e-05	0.00010528114889391	0.000111472909940293	7.0886860490669e-05	3.99553054712032e-05	0.000149272020427815	0.000222630031582398	0.000175109398033617	5.40606486751857e-05	8.15324899936088e-05	0.000101929749511155	8.61649272856365e-05	7.66121678640253e-05	5.60748025886245e-05	3.05155297012473e-05	9.2836525963713e-06	6.36672314908178e-07	6.82218348198344e-06	2.06984708587649e-05	2.64426592540594e-05	2.24668835802473e-05	7.53293784573635e-06	1.2803014545404e-06	3.20878534953061e-06	7.69824021118241e-06	1.12278705229658e-05	8.06299554345007e-06
8	0.893638127791047	0.710356289569705	0.447270309490762	0.222964674483415	0.0879694116674698	0.0274717874637186	0.0067949305395949	0.00133220698984921	0.00020485086992861	2.82699463071094e-05	1.5048232563548e-05	5.81274687544591e-06	2.20672413119887e-05	5.79802756474908e-05	9.11638859797835e-05	0.000101900809252915	7.02660841290051e-05	5.93221626922761e-05	0.000171531168864207	0.000253613302230326	0.000241750553806723	0.000148280801137369	0.00012452398462246	0.000200875312667413	0.000204240255382889	0.000117165179258123	0.000114284801763695	0.000254718213158477	0.000328608197312239	0.000269950072676321	0.000119948033461567	0.000119877934750715	0.000194617417002384	0.000192467134922013	0.000141725194396637	8.0168845511935e-05	4.11821143503747e-05	1.90640933232214e-05	8.56252187306629e-06	3.04484044532088e-05	4.84912381039209e-05	4.91464080298877e-05	3.15895240529187e-05	9.88546579013856e-06	1.48272123470947e-06	6.3733526506383e-06	1.46462100824636e-05	1.799108688901e-05	1.28536793466706e-05
9	0.913894208262394	0.745206480555896	0.493916852559403	0.266067918826261	0.116442761011444	0.0413493119319091	0.0118880905544709	0.00276714259922734	0.000523285049259616	6.9479676385457e-05	2.15654902162985e-05	2.72551105580476e-05	4.81298980246555e-05	9.46576459503372e-05	0.000147908548609874	0.00018425479199284	0.00019087500731029	0.000223110276746572	0.0003452162194507	0.000470576578133478	0.000506038876488124	0.000455154231496231	0.000423138670996962	0.000451349865951248	0.00043752379284303	0.000378143240052586	0.000417180772654017	0.000541423146669525	0.000605005425026837	0.000547604591903253	0.000419943818042383	0.00037406895744337	0.000410236249190513	0.000383195454447972	0.00027380588111378	0.000148521604963649	7.64486423064428e-05	5.63399534499047e-05	6.45685646866704e-05	9.60490929877656e-05	0.000114911081546687	0.000102239800571894	6.470737133993e-05	2.56969755860609e-05	2.36288687418271e-06	1.3012768763734e-05	2.74689573816808e-05	3.37552981230713e-05	2.90899057998145e-05
10	0.93860109136576	0.783127564096488	0.543482561867677	0.31374244561879	0.150621014536107	0.0600623380652433	0.0198427632868877	0.00543077791896908	0.00127506592779854	0.00031226656216771	0.000119560054163115	8.97528085028053e-05	0.000108400497228342	0.000164638680558782	0.000251386376123189	0.000352258190650767	0.000456799438877871	0.000590170304447005	0.000782348680374248	0.000985565410752451	0.00111454939345859	0.00114558885005852	0.00113092081070333	0.00111340772048644	0.00108283761250721	0.0010639882982716	0.00111155630824554	0.00119048282999845	0.00122369676509005	0.00118089290138283	0.0010870645887367	0.00100661969701919	0.000937938987904327	0.00079462539289784	0.000555401303081143	0.000305382401460721	0.000167012838591035	0.000175717326911587	0.000225831393658726	0.000270982053576524	0.000278929283684772	0.000235415096918092	0.000158179867649227	8.13347403326187e-05	3.28208514727849e-05	3.72120894655054e-05	5.92465652927626e-05	6.96224823007821e-05	6.49766209399228e-05
11	0.967632127847077	0.824069888202277	0.59584995134631	0.36588186880136	0.190806835015424	0.0844312825635267	0.0315946591477929	0.00991850205585522	0.0025892727856065	0.000619314612790844	0.000260277408255855	0.000196686369723765	0.000199177019518933	0.000276524052363829	0.00043782992816317	0.00067814378996547	0.000983357875741852	0.00134216983085498	0.00173973354389075	0.00212744699739396	0.00243346348025696	0.00261539563626598	0.00268363607741257	0.00267677010645679	0.00263402593635294	0.00258657310239192	0.00254032878827312	0.00248550646879732	0.00244314820974684	0.00243160184886273	0.00240720039967394	0.00230708019556836	0.00207886600963537	0.00168396598165858	0.00115356422868989	0.000614763947629255	0.000296954587451787	0.000417841518903576	0.00059603896095521	0.000688648317862551	0.000676527923034615	0.000571018933922065	0.00041482272868114	0.000263242265829444	0.000162370301583887	0.00013499539693442	0.000146931946377285	0.000152037575166139	0.000137875426444293
12	1.00073356122323	0.867918024209874	0.650863659672039	0.422230312711348	0.237038844763805	0.115101764606139	0.0481681831131831	0.0171465374751529	0.00497113551099067	0.000986627577491773	0.000131457577856977	0.00018123807406271	0.000152105983793118	0.000366071429666084	0.000757391799405723	0.00131335015514281	0.00202360028771913	0.00283824315129247	0.00368057325943359	0.00446539426042787	0.00511883001173268	0.00559455248666074	0.00587479154727374	0.00596217880319614	0.00586766133851698	0.0055964397100308	0.00516856462925209	0.00470313561232085	0.00444512145439031	0.00452422797793822	0.0047254569816876	0.00471654551778673	0.004306395002235	0.00347849087882844	0.00235745019476846	0.00115854919425263	0.000260157582860274	0.000852166314576153	0.00137954490787143	0.0016182167987827	0.00159677552453027	0.00138559695516594	0.00108215656793788	0.000784326949986184	0.000563116082132933	0.000441836305188163	0.000386178148260314	0.000342221221147928	0.000283668246392997
13	1.03761563149602	0.914474164061716	0.708277180240802	0.48243535380375	0.289258434554312	0.15277318830191	0.0710015454304194	0.0288441313388554	0.0100243648845582	0.00281138591068492	0.00061257341864605	0.000310447073789006	0.000309786432591058	0.000706934343698498	0.0014927281633898	0.00264064333670776	0.00410136626650007	0.00574367378137503	0.00739301214767665	0.00889928168120831	0.0101780450782169	0.0111883944058028	0.0118719342745106	0.0121223762971956	0.0118129066751358	0.0108606547594514	0.00934134464773202	0.00768676544744678	0.00679516108163148	0.0072397037093586	0.00825240208375883	0.00877963562250899	0.00832688254248676	0.00688762293868108	0.00475833670406217	0.002389287983247	0.000659919342287297	0.00190833671518085	0.00306176728358972	0.00360862275301879	0.003613206264609	0.0032349884659328	0.00266610572557728	0.00207894457091256	0.00158690512774483	0.00122710257220971	0.000970862625222126	0.000764274355749636	0.000571806789011594
14	1.07795823901698	0.963444832980995	0.767699647574195	0.545940826289879	0.347108053451384	0.197847950393851	0.101460559738821	0.0469981616762936	0.0197674264750215	0.00768747255563025	0.00301421281005983	0.001561289296681	0.00142414057469459	0.00204169755806359	0.0034013647801695	0.00550661132454963	0.00819739733483931	0.0111624201640249	0.0140557845796368	0.0166421386886555	0.0188565930417318	0.0206984219159557	0.0220341119311538	0.0225113761862491	0.0216755941867953	0.0191972588945372	0.0151257589589065	0.0102664970735228	0.00727254219294918	0.00930735257887396	0.0129656298693851	0.015236251131748	0.0152993919386794	0.0132870302275005	0.00989449174282243	0.0062511982093933	0.00427330415731503	0.00527523942882166	0.00690670140369897	0.00779811641488495	0.00779460313180847	0.00710477039280369	0.00603843712677092	0.00487984361096182	0.00381919835393817	0.0029355335086109	0.00222192501877416	0.00163376170895073	0.00113365856474096
15	1.12136517486844	1.01430066015839	0.828257542383396	0.611324280809372	0.408816095108234	0.248777986520641	0.138726019255462	0.0715751355495922	0.0345309420133099	0.0156958373374441	0.00671873337210976	0.00281986482659901	0.00243160169978117	0.00429481099707179	0.00725627491631442	0.0111950034108247	0.015835989356132	0.0206482612234331	0.0250843631925534	0.0288786042984454	0.0321461621974226	0.0350929179356024	0.0375111212921706	0.0385790361133154	0.0371863209443142	0.0324772264046414	0.0242725519971391	0.0132488999603881	0.000859883450909121	0.0110018354071626	0.0204637823573971	0.0262021816626985	0.0277692681592041	0.0256910793841125	0.0213504997912034	0.0167901242639926	0.0142549725493528	0.0144685960209656	0.0157550591108433	0.0164573503200774	0.0160157820345445	0.0145568866603093	0.012480461950588	0.0102092205687953	0.00805415793359729	0.00617316211160159	0.00459850353019285	0.00329741946788757	0.00222906366098002
16	1.16737338643424	1.06623434618804	0.888449051218684	0.675986862337282	0.47065220926582	0.301222012724038	0.178738882106328	0.099691132911928	0.0531083951727079	0.0271860961234288	0.0129539906639581	0.00520707067665613	0.00447173943788352	0.00912652387966207	0.0151032928050555	0.0219949472691731	0.0292681541943305	0.0360600038045813	0.0416276306661898	0.0459083408759609	0.0497058373120173	0.053993755933863	0.0586519879268447	0.062038498629413	0.0619071623383124	0.0566840626802177	0.0464204170536801	0.0337256785172345	0.0258156807275954	0.0304979844959808	0.0409408237489036	0.0490630793326197	0.0522100084612651	0.0505488594392111	0.0458289571593525	0.0405298628692839	0.0367814009688149	0.0351521285523832	0.0345409339309667	0.0335001055635784	0.0312635022996707	0.0278268256996074	0.0236348168678796	0.019256508920937	0.0151593827772137	0.0116051655590363	0.00865660651350029	0.0062565271817452	0.00432047091932877
17	1.21594359073771	1.11895857183955	0.947362381747672	0.737852742182992	0.529000130722566	0.350083538299694	0.215558536755512	0.125852806006409	0.0722695380093082	0.042983494063292	0.0279466216771402	0.0212578972399132	0.0205706176749253	0.0247794135069583	0.0324811404506927	0.0419901858742628	0.0514341410404007	0.0589709120670274	0.063464937711347	0.0654626042041404	0.0677127672218469	0.0736159379852509	0.0836507692695386	0.0944560899154078	0.101704246198023	0.102761821327162	0.0979206579534466	0.0906506478148759	0.0863398154174889	0.088359793382493	0.0947128798532805	0.100620723898397	0.102704676943117	0.100209107535737	0.0943775273080869	0.08729346979717	0.080678821081959	0.075088957059998	0.0699502443644868	0.0643052901301582	0.0575521197195639	0.0497181787510202	0.0413340458899752	0.0331386186400841	0.0257864261870434	0.0196511066691543	0.0147724263854428	0.0109509948438366	0.00792366501580344
18	1.26872395886213	1.17462457350046	1.00741544446998	0.798998802300825	0.584686864586408	0.393790566611086	0.243926399579312	0.140168929669632	0.0779013013600913	0.0468434803435351	0.0347261650664892	0.0324787271672499	0.0366602806388407	0.0458762497298281	0.0584065538622898	0.0717921014394978	0.082920372232729	0.0886821130759428	0.0872426586047337	0.0800316043991897	0.0744577296422485	0.0822858626250188	0.105612407990223	0.134989860827679	0.161587499226342	0.180794608176145	0.191880002894367	0.197026750000156	0.199582653645454	0.20186957050549	0.203909479790224	0.20404505810565	0.200613170246464	0.193122150340231	0.182346764345396	0.16968018003007	0.156327985810559	0.142814149264894	0.129000201831464	0.114490436298042	0.0990989622615304	0.0831124477632128	0.0672749885764345	0.0525680201087095	0.0399046421656033	0.0298414175605913	0.0223916666137113	0.0170461207279544	0.0130668009937302
19	1.33058438766982	1.23999977643784	1.07745469400516	0.870165766653461	0.649739870774586	0.444499602781789	0.27413186041912	0.147858579858291	0.0658938322770052	0.0236795736545128	0.0153035207449991	0.0198439726168338	0.0336667765708923	0.0561729757812902	0.0817750302433581	0.105040274988628	0.120668212034007	0.123766143873253	0.110877990296114	0.0817505413469326	0.0462826280977599	0.0587313173627941	0.118805595194245	0.1854881026559	0.24719888266049	0.298537418667419	0.337306531270402	0.363744461263655	0.379467071605201	0.386306548698805	0.385579545500057	0.378056542082204	0.364400849016599	0.345580095936608	0.322918156688543	0.297809238211007	0.271346113422799	0.24411771706956	0.216282714452029	0.187853295093066	0.159024506331494	0.130389639420247	0.102961018238471	0.0780111114497678	0.0568123027170369	0.0403528568934985	0.0290221162068141	0.0222160528981941	0.0182982125152434
20	1.41021391607199	1.32729846321402	1.17416302640809	0.973451513843878	0.7526340861129	0.537994482107465	0.350027434509008	0.201267429822823	0.0965346530845708	0.0349076873839822	0.0107995410304243	0.00473539241310306	0.030163591865882	0.0683739974683659	0.110580808056977	0.148380511263553	0.173713350973321	0.179829123802395	0.162714790602882	0.123733996225616	0.081171371213678	0.102602821702823	0.188251288951353	0.289555581679582	0.388734139717794	0.476632397097181	0.547772736336606	0.599470838598016	0.631228497427662	0.644087165953746	0.640075665890589	0.621841351414708	0.592411988684435	0.554958686300755	0.512477064211727	0.467426035667037	0.421460922142163	0.375397043376217	0.329440588639494	0.283592167704717	0.238050858475606	0.193464478058024	0.15095892675226	0.111977837648492	0.0780343981475492	0.0505230536176914	0.0307923407179925	0.0203698425665211	0.0184815304648708
21	1.51764006683027	1.45045948788116	1.31670005515787	1.13476358373542	0.927693431101946	0.718530262218857	0.526537403511209	0.365111567841362	0.241433891040009	0.157336858496568	0.110947650946025	0.0989336172971205	0.116301947744593	0.154224981912889	0.202178691299216	0.249819379269308	0.287973094320554	0.310392263661117	0.316394965848212	0.314193979843895	0.322641081562689	0.363127981881639	0.441525058199534	0.545487889186514	0.657541615499385	0.762867858229995	0.85078237216565	0.914527810145419	0.950834744657712	0.959440518968766	0.9425702548601	0.904360790211939	0.850192243409097	0.785903341746896	0.716928007633784	0.647491946965707	0.580095754688243	0.51549535857701	0.453212566127723	0.392349754644468	0.332344451297854	0.273389819073606	0.216461424970906	0.163058363071847	0.114820471677227	0.0731573804921525	0.0389746193350793	0.012547108874504	0.00668228933558882
22	1.65557334394668	1.612643601571	1.5091608328136	1.36003498596113	1.18422870970884	1.00111595344528	0.827419990738021	0.675442627764719	0.552750943464331	0.462922157109303	0.406597120281537	0.38216239470302	0.385928581785016	0.412258832968056	0.454052260690924	0.503656713931716	0.554243210766212	0.60154560059863	0.645472098407721	0.690642219764887	0.744734453020173	0.814470215069459	0.901334400958073	1.00011252097483	1.10082007418351	1.19192514118972	1.26298298742651	1.30620622922729	1.31721105306514	1.29523631742514	1.24299671424495	1.16621107251873	1.07278549089105	0.971631869415566	0.871174693751145	0.77776765900869	0.694491711465854	0.620936739298058	0.554231077988309	0.490823994782435	0.428070624428052	0.364989803906373	0.302207485855653	0.241454099888438	0.184981337864479	0.135128601161005	0.0941721730465754	0.0645124476176902	0.0484606135104892
23	1.80476211582996	1.78627178273645	1.71391390110153	1.60035798734684	1.46194651073531	1.31574209602629	1.17682335302019	1.05644158172284	0.961368379538168	0.894372986944784	0.855370544292191	0.842591966030932	0.853319414232615	0.88416775227425	0.931208547157985	0.990245448813795	1.05735009463618	1.12951500622882	1.20509319881857	1.28367546667309	1.3652736019386	1.44907154376865	1.53232887363006	1.60998951476104	1.67515980405452	1.72019971214734	1.73801436895295	1.72323369491092	1.67313808342959	1.58828951144832	1.47284128881523	1.33447088681338	1.1838498264682	1.03353479516888	0.896120489580813	0.781545865566371	0.694028479943325	0.630424818111638	0.582065428522138	0.53924712780674	0.495005912864613	0.446311223616794	0.393373927965088	0.338359391685398	0.284247375781526	0.234050479792614	0.19033173378756	0.154858820504359	0.128255035402408
24	1.91568639853456	1.90378631285888	1.84121156002555	1.73968653931366	1.61518606401665	1.48575525644853	1.36902357668798	1.27957030413019	1.22649448187933	1.21213922232136	1.23298053454751	1.28229383835306	1.35284091628475	1.43830862572646	1.53356836459208	1.63440822950373	1.73721621807759	1.83876764742962	1.93607911894052	2.02625039647069	2.1062649053925	2.17279222576124	2.22207649534491	2.24998000175417	2.25220080379009	2.22463859584767	2.16387059583668	2.06770986623427	1.93582156198076	1.77034818288942	1.57645483532091	1.36268825784075	1.14108691749093	0.927072550950694	0.739090705628313	0.596915371913608	0.514622975793098	0.487428603632785	0.490811488098746	0.499182089748605	0.49801854083047	0.48279803848079	0.454677265589818	0.417254985520716	0.374662247541621	0.330573768801665	0.287796700674553	0.248181308978762	0.212687006218041
25	1.9321363329438	1.89332599857113	1.79977025944407	1.66222544368202	1.49717932410375	1.32667703990426	1.17820342559217	1.0824259989105	1.06394594703144	1.12725930643528	1.25526226564693	1.42352292055785	1.61168433616998	1.80559712538182	1.99560957642638	2.17473502993838	2.33751741820993	2.47947273672208	2.59687194536912	2.68669114864182	2.7466187950621	2.77505201375333	2.77104121608505	2.73416633675266	2.66436039262244	2.56173752403797	2.42651929224581	2.25915917037871	2.06071950198838	1.83346064273204	1.58149432024876	1.31128777845911	1.03183301010213	0.754468094977963	0.492887940111866	0.266965720323617	0.141563232462975	0.212578924029068	0.322384217720125	0.404295232486444	0.452581181528711	0.471202669580183	0.466738390701314	0.446127223590504	0.415435442282291	0.379234489221867	0.340504766432139	0.300927489784136	0.261356286858924
26	1.85758487344328	1.77051092213454	1.62095617403017	1.41620182082647	1.16763613579657	0.891065533255831	0.612089648111233	0.3981100483357	0.41729384617303	0.655669966796126	0.958680918478438	1.274049519396	1.58513162587843	1.8828418111971	2.15974212499812	2.40877949880513	2.62333376584316	2.79770167096974	2.92765832628313	3.0109028700569	3.04727820237619	3.03870968701081	2.98885212633454	2.9024800325157	2.78471140305268	2.64021797557133	2.472625696791	2.28431146420039	2.0767229627317	1.8511924434497	1.61004429713743	1.35770435593273	1.10158485745688	0.852800914304994	0.627383144622125	0.449450885261701	0.352752432148658	0.3499103146748	0.395926204727766	0.442633776849005	0.470110205922751	0.475026535026431	0.461078140835339	0.434444599925614	0.401264784806786	0.366090676644718	0.331199712123074	0.296807372419493	0.261961622539033
27	1.80621875159947	1.70243932863109	1.54490447889655	1.34369407866682	1.11388059363156	0.877354457852654	0.670483712052933	0.559730485586536	0.612039145451372	0.797127737935374	1.04539097665942	1.31936220913541	1.60169471123365	1.88103962785469	2.14688150785706	2.38846201690951	2.59536319646193	2.75865591167512	2.87203538107786	2.93262927607501	2.94133002036267	2.90261235559306	2.82386732982823	2.71433065026697	2.58372831883824	2.44082883845804	2.29218262643487	2.14139789686091	1.98925057505398	1.83468864787503	1.67644612384611	1.51472696443243	1.35239203436555	1.19522924038564	1.05105359734125	0.927539478924725	0.829126323104095	0.754404460716042	0.696158051916273	0.64463890279739	0.591749102267869	0.533549282092192	0.470596587676176	0.406931155277764	0.348425658175167	0.30066650645571	0.266442594208049	0.243981183002478	0.2278913379304
28	1.89627776245805	1.82692294226956	1.72360267602986	1.59912586283658	1.46944536779055	1.35185669759459	1.26248620522508	1.21351629821799	1.21138263689125	1.25711078783544	1.34807414723713	1.4790763696556	1.64206227170499	1.82564607180413	2.01558898650601	2.19628253791252	2.35268333267726	2.47215373187046	2.5458764465438	2.56969678716279	2.54437146807369	2.47528266563826	2.37171247193335	2.24575852547422	2.11091296058703	1.98027651942547	1.86445845036156	1.76953808503037	1.69589663224096	1.63871859595905	1.59014127930459	1.54202524894405	1.4881167255729	1.4249844664	1.35180806254383	1.26945417140835	1.17935770646782	1.08266029988339	0.979887670884518	0.871194088587519	0.756959131979127	0.638413513321798	0.518044423210278	0.399734620999694	0.288890191143372	0.193451399508164	0.128160692277507	0.114623811207841	0.14093491895779
29	2.08635589363754	2.03887335602939	1.95468765079758	1.83999276363566	1.70258122067924	1.55140579246513	1.39673394877185	1.25129243004134	1.13221417073517	1.06158312630642	1.0604818641706	1.13585456999966	1.2739902302835	1.4491095989077	1.63451746893455	1.8075456488559	1.95055821998171	2.05099554539639	2.10132846854651	2.09891326266011	2.04564744634468	1.94744366094621	1.81365723428393	1.65665769189136	1.49167225346272	1.33672776271073	1.21175026081845	1.13485109577662	1.11496127276997	1.14594968815578	1.20959604941042	1.28462275746232	1.35330553052375	1.40342259167957	1.42776813453966	1.42305043149766	1.38884168164976	1.32673147630229	1.23969707259791	1.13166873204042	1.00724904014131	0.871534688747196	0.730000003540487	0.588447440600131	0.453140929649448	0.331515492703655	0.234482840523602	0.18009413496167	0.1810903694225
30	2.32843380623559	2.27973246340146	2.18151666572058	2.03453140987264	1.8410661198515	1.60480536643324	1.33072088789687	1.02504199149891	0.695334712719641	0.350988517313331	0.0441160247558979	0.351983999541427	0.679849211255254	0.980165510104057	1.24147656728951	1.45450921599989	1.61251375650438	1.71175849440743	1.75172602880195	1.73491350364873	1.66625578368059	1.55229377506968	1.40029970234021	1.21763172383224	1.01163624711537	0.790606175401686	0.56748390188396	0.374757628275097	0.309901381788263	0.43765560572947	0.643744274163398	0.858253751198535	1.0570354425509	1.22824147074974	1.36470741697208	1.46229553353748	1.51944058102963	1.53689933532814	1.51747392646946	1.4656731261021	1.38733047377102	1.28920998543096	1.17862562149607	1.06308657149957	0.949954919603913	0.846061285980736	0.757179247493333	0.687277890712676	0.637681092499945
31	2.7267866625474	2.71564852884708	2.65805519324454	2.55553097280298	2.41242318181413	2.23638511322708	2.03897895506783	1.83635680451135	1.64960387006445	1.50330431328878	1.41964908786939	1.40776898379893	1.45663819789371	1.5406342663689	1.63177512803402	1.70773080497047	1.75398489480222	1.76324034318632	1.73408839639073	1.66952385326525	1.57537229915886	1.45867074724206	1.32618255307437	1.18339326152026	1.03444846957205	0.883542609918013	0.738404061482328	0.616741420321832	0.55291205405765	0.583387299136375	0.704804398247557	0.880300770570998	1.07647251482283	1.27136027169572	1.45046118693992	1.60392501519392	1.72538490309926	1.81145427225847	1.86138949583261	1.87673120861828	1.86087627194356	1.81858976445028	1.7554872055223	1.67752118805571	1.59050319400932	1.49968606498744	1.40942866461518	1.32296254680818	1.2422785661842
32	3.34192285669633	3.41910647174413	3.46169874272363	3.4705399640093	3.44823499376089	3.39905749567815	3.3286471874266	3.24345851254832	3.14995790596033	3.0536461938767	2.95809297770919	2.86426144212458	2.77039645402433	2.67260125044285	2.56599320668786	2.4461384818387	2.3104154401529	2.1590350031457	1.99556696838391	1.82690576056241	1.66262351573143	1.51362528874403	1.39006237037792	1.29882924889871	1.24174545078755	1.21588692764475	1.2162863024595	1.23920608819	1.28378148787226	1.3512568274886	1.44265505981231	1.55649777625446	1.68786206267642	1.82896486592028	1.97058559602053	2.10354548408268	2.21982852873686	2.31325973406104	2.37980323815409	2.41757299468428	2.42663966470727	2.40870371940816	2.36669396032996	2.30434167053912	2.2257715752442	2.13514093482841	2.0363475979118	1.93281740776887	1.82737186218701
33	4.03355637736119	4.20394940302103	4.34712486187184	4.46076422791016	4.54310047039627	4.59288119700831	4.60929185053207	4.59184674773866	4.5402650478119	4.4543581464616	4.33396123275201	4.17894137661937	3.98930549139414	3.76541468767952	3.50829131430711	3.21998885788523	2.90399248983541	2.5656418988049	2.21263957711959	1.85587573785553	1.51117536321226	1.20324185291023	0.972532693577372	0.873418690400491	0.92974698909771	1.09700587126449	1.31453529272709	1.54551005733528	1.7727243875923	1.98889444750268	2.19115881899472	2.37829292206316	2.54928309381104	2.70267606936329	2.8364366741955	2.94813576056254	3.03531382754275	3.09588777483327	3.12850252025529	3.13276941980166	3.1093702378409	3.06003322795339	2.98740536429585	2.89485312808962	2.78622564516328	2.6656105473661	2.537106554085	2.40462898543609	2.27175653474128
34	4.60061681478542	4.84723058997204	5.07347468737107	5.27471380610089	5.44613233892103	5.58282619358642	5.67993015842144	5.73277672594759	5.73707973554368	5.68913469806873	5.58602697054091	5.42583869602483	5.20784541424758	4.93269372867524	4.60255338225139	4.22124280533571	3.79434153413915	3.32933758843193	2.8359456093324	2.32697627896162	1.82090917195656	1.34998485748157	0.985071428978284	0.867479472753823	1.05997200086734	1.41652684641636	1.81718697311179	2.21317920158892	2.58426933776125	2.92072199809068	3.21737678408729	3.47144154853638	3.6815219542094	3.84714178446075	3.96850217010608	4.04637773108203	4.08209465885539	4.07755121498415	4.03524834447841	3.95830484403488	3.85043966316163	3.71591301726998	3.55942688615826	3.38599300195613	3.20078175239826	3.00896804079674	2.81558981198595	2.62543158146978	2.44293892858553
35	4.90809544025969	5.22451421564084	5.53377604250672	5.83048824567018	6.1085015324682	6.36108986713506	6.58121047960875	6.76183070587543	6.89630395141648	6.97877510237384	7.00459595137412	6.97073329872826	6.87615594304085	6.72219129940093	6.5128469913611	6.25509546080458	5.95911590802439	5.63846825965547	5.31012134964306	4.99415011259085	4.71275292053725	4.4881168135982	4.33887010008842	4.27575850073751	4.29843790698863	4.39542611451428	4.54740191352991	4.7318986181066	4.92720989647102	5.11462101766775	5.2792173066177	5.40986548947273	5.49883876310693	5.54134631818643	5.53508032038636	5.47981587572658	5.37706567790998	5.22977889944579	5.04207131648048	4.81897506147168	4.56619947530734	4.28989839329505	3.99644350636591	3.69220805430007	3.38336999250453	3.07574895041757	2.77469680584921	2.48506744179162	2.21129653767384
36	4.88419598922261	5.2843409503454	5.69973747017137	6.12502977135632	6.55360856164817	6.9778892519368	7.38967146512651	7.78055514460467	8.14238815149237	8.46772051545511	8.75024085999342	8.98517075395939	9.16959285648707	9.3026888260735	9.38586325223576	9.42273075588776	9.41894575970387	9.38185982046084	9.32000216259488	9.24239769850068	9.15776458868514	9.07366764963407	8.99573586806906	8.9270675793052	8.86793149597739	8.81582174852069	8.76585307804853	8.71141368246923	8.64495228849282	8.55877273702693	8.44573640887802	8.2998134507888	8.11646232711009	7.89284503299869	7.62790072595619	7.32230605937762	6.97834980931706	6.59974562528522	6.19140200414784	5.75916403302138	5.30953758381802	4.84940362995132	4.38572821314808	3.92527232881507	3.474305725233	3.03832958150242	2.62181565896435	2.22797426008345	1.85857025881231
37	4.52528390186576	5.04470555538677	5.6061966154379	6.20338174337152	6.82852657734044	7.47286673946384	8.12694696152886	8.78096533130531	9.42511612337204	10.0499217220905	10.6465414184337	11.2070432060269	11.7246244776868	12.1937688468257	12.6103291692713	12.9715311025842	13.2758969852787	13.5230960813427	13.7137337798843	13.8490984523703	13.9308895024762	13.960952823044	13.9410496819807	13.8726816422639	13.7569876761233	13.5947209673606	13.3863033189781	13.1319461318606	12.8318199909529	12.4862509176783	12.0959206042827	11.6620500903519	11.1865505760025	10.6721303976502	10.1223526748599	9.54164303602794	8.93525069343905	8.30916878431445	7.67002135978081	7.02492486639945	6.38133167468866	5.74686243110157	5.12913298709398	4.5355805939617	3.97329311276682	3.44884434648702	2.96813852668447	2.53626802493547	2.15739154541454
38	4.16713270793678	4.86221784445817	5.61326735537107	6.41296913108066	7.25311152291389	8.12464238139906	9.01778361487589	9.9221907839509	10.8271459219589	11.7217715060344	12.5952537211398	13.4370637604907	14.2371669140393	14.9862106321115	15.6756845884423	16.2980479253546	16.8468212134119	17.3166430309431	17.703293278603	18.0036872065841	18.2158454897295	18.3388464300887	18.3727664555788	18.3186145515317	18.1782652175193	17.9543931541434	17.650411359228	17.2704128615914	16.8191151284858	16.3018053813914	15.7242847044402	15.0928089148026	14.414024602089	13.6948994036856	12.9426463130206	12.1646424729254	11.3683433735621	10.5611935921563	9.75053518084172	8.94351459645233	8.14698880488154	7.36743108125481	6.61083733968084	5.88263494567401	5.18759846458731	4.52978163030746	3.91248371744842	3.33828495102743	2.80921714045139
39	4.8645602529682	5.70814558941975	6.60676673106018	7.55437285810326	8.5436953282101	9.56633458212191	10.6128802839882	11.6730618891327	12.7359258192252	13.790034507189	14.8236818165128	15.8251187857217	16.7827833254353	17.6855274138728	18.5228354932738	19.2850281473746	19.9634457104218	20.5506071844838	21.0403406826644	21.4278825291346	21.7099430936691	21.8847383857238	21.9519873563227	21.9128757391012	21.7699880964721	21.5272105199471	21.189607163807	20.7632744649039	20.2551775086037	19.6729735230737	19.0248278926448	18.3192283385761	17.5648029802238	16.7701478211826	15.9436687736702	15.0934426305956	14.2271004382267	13.3517355695865	12.4738375459754	11.5992514353731	10.7331616362298	9.88009821710635	9.04396392155433	8.22808067380821	7.43525619788371	6.66787461711464	5.92802048540876	5.21765549120576	4.53888532545949
40	7.13160724169666	8.03019206324418	8.98024090704753	9.97527869109061	11.0077639380641	12.0691535943795	13.1499979528179	14.2400645279412	15.3284887750331	16.4039486519852	17.4548591978687	18.4695825573102	19.436648239223	20.3449778872488	21.1841084816209	21.9444077088633	22.6172752425327	23.195323884688	23.672534926588	24.0443826937248	24.3079240329321	24.4618494594172	24.5064937845768	24.4438052617041	24.2772735826462	24.0118183978638	23.6536413772709	23.2100461408891	22.6892316272435	22.1000655929525	21.4518459062006	20.7540580628454	20.0161378642207	19.247248391406	18.4560802286234	17.6506832670018	16.8383373110644	16.0254670960117	15.2176052362391	14.4194041637343	13.6346954520219	12.8665922917757	12.1176285482394	11.3899260142041	10.6853802921913	10.0058551249227	9.35337461807458	8.73030203805011	8.13949179622867
41	10.1304797335021	11.0569837586282	12.0194337917978	13.0115091634843	14.0259759540194	15.0547581553468	16.0890314763036	17.119339389893	18.1357303473739	19.1279143783165	20.0854365831811	20.9978643323667	21.8549843412193	22.6470052227747	23.3647606567784	23.999907980138	24.5451168218281	24.994242390197	25.342478181446	25.5864832155227	25.7244794118282	25.7563153753243	25.6834936491497	25.5091593715714	25.2380492179251	24.8764004767355	24.4318210725041	23.9131222851078	23.3301168238398	22.693385812978	22.0140191839211	21.3033350228315	20.5725846862475	19.8326520552026	19.0937571801175	18.3651766811654	17.6549953255529	16.9699046797082	16.3150648988648	15.6940437812579	15.1088426143772	14.5600110694436	14.0468442456881	13.567645478713	13.1200306402191	12.7012450679438	12.3084638571757	11.9390498226478	11.5907498983126
42	12.9432320666852	13.8645278403636	14.8027949210953	15.7517045705663	16.7042564117188	17.652838277432	18.5893036209485	19.5050663132062	20.3912121888298	21.2386262052709	22.0381335642444	22.780652630477	23.4573569918666	24.0598435612156	24.5803032469501	25.0116904419833	25.3478874169809	25.5838596736702	25.7157984270308	25.7412466469266	25.6592054965333	25.4702185437294	25.1764317680781	24.7816281021115	24.2912359761627	23.7123120034346	23.0534984387031	22.3249562220524	21.538274078265	20.7063530228416	19.8432634154704	18.9640680912914	18.0845999307258	17.2211758134982	16.3902225917999	15.6077876616796	14.888912428564	14.2468686593031	13.692300749985	13.2323776884565	12.8701168428603	12.6040623486989	12.4284520280647	12.3338895727419	12.3083997580557	12.3386500901786	12.4111120892896	12.5129983062123	12.6329030537072
43	14.9830216508376	15.8561592962328	16.7310043992477	17.6014172438717	18.4607699784121	19.3019934479001	20.1176367049473	20.8999392763289	21.6409159124913	22.3324531624841	22.9664167105095	23.5347679981907	24.0296882567947	24.443707705442	24.7698373547671	25.0017006102099	25.133661713664	25.1609480133849	25.0797631246863	24.8873882510417	24.5822692888758	24.1640878527719	23.6338150488751	22.9937477214817	22.2475280507245	21.4001488757199	20.4579491133528	19.4286064134862	18.3211382232407	17.1459285865723	15.9148078052177	14.641228223143	13.3406065153339	12.0309484698221	10.7339461320724	9.47684153450692	8.29543065926801	7.23833396618022	6.37104041374704	5.77325106952667	5.51692085228771	5.62497290874947	6.0498388107272	6.70215690862314	7.49386384638766	8.35811414702582	9.24947097440687	10.1381837809311	11.0049199741026
44	16.044439731889	16.8515732666224	17.6539280526878	18.4461613521466	19.2225541353152	19.977045431672	20.7032768585738	21.3946475461084	22.0443793773113	22.6455921369566	23.191387821995	23.6749430268953	24.0896079931256	24.4290106196511	24.687163486348	24.8585717597026	24.9383397442395	24.9222738269681	24.8069796483021	24.5899515341419	24.269652554733	23.8455840558603	23.3183441656952	22.6896756622422	21.962504768183	21.1409740502863	20.2304748565453	19.2376879946308	18.1706462685611	17.0388401179902	15.8533997594227	14.6274069034166	13.3764209199236	12.1193539766816	10.8798987880751	9.68877476283853	8.58697462859691	7.62948471667612	6.88651813758806	6.43465128051146	6.33012629039038	6.57619559506677	7.11855011435983	7.87550876961684	8.7698499928276	9.741947292407	10.7495571376976	11.7635477420789	12.7638264345208
45	16.1978907994106	16.9607100107789	17.7236074531826	18.4826534579092	19.2336020709819	19.9719170306328	20.6928075857008	21.3912743477699	22.0621650783789	22.70024001371	23.3002460346021	23.8569987109062	24.3654709964928	24.82088713365	25.2188201504378	25.5552912068552	25.8268689679885	26.0307671541078	26.1649384348313	26.2281628884761	26.2201293247122	26.1415078483461	25.9940120963765	25.7804495721868	25.504758382698	25.1720283999383	24.7885043554341	24.3615675756645	23.8996919449273	23.4123682632829	22.9099895925016	22.4036887848576	21.9051187739923	21.4261672955114	20.978601657644	20.5736470906695	20.2215144769868	19.9309087936484	19.7085650955394	19.5588690411848	19.4836181406779	19.4819648516766	19.5505551606555	19.6838435509444	19.874537100467	20.1141058405041	20.3932961600269	20.7025960920889	21.0326197158263
46	15.4818031806893	16.2359445038798	17.0036942304146	17.7825192421645	18.5695460299725	19.3615803392765	20.1551362351978	20.946474239096	21.731647914462	22.5065580295029	23.2670132010594	24.0087957323356	24.727731196991	25.4197601955368	26.0810106173844	26.7078686838662	27.2970470245411	27.845648051544	28.3512209450636	28.8118106477025	29.2259973869987	29.5929254044543	29.9123197668554	30.1844903725407	30.4103225426952	30.5912539066854	30.7292376511328	30.8266926035782	30.8864410592103	30.9116357251168	30.9056776370639	30.8721273780715	30.8146123673881	30.7367333567961	30.6419735270037	30.5336136772277	30.4146569073374	30.287765876939	30.1552151809844	30.0188606225371	29.8801262324645	29.7400088497955	29.5990990197336	29.4576159804085	29.3154536807019	29.1722341694229	29.0273643651463	28.8800921719038	28.7295581370652
47	13.7542356162992	14.523594591828	15.3227950642796	16.1497954931406	17.0021215901001	17.8768928633886	18.7708562096489	19.6804255303745	20.6017263556454	21.5306444729842	22.4628775756211	23.3939889590666	24.3194623079574	25.234756629233	26.1353604065311	27.0168440782215	27.8749099813256	28.7054389585529	29.5045328976557	30.2685525620698	30.9941501790122	31.6782963745087	32.3183011818585	32.9118289976225	33.4569075134162	33.9519308080901	34.3956569383684	34.7872005115359	35.1260208561223	35.4119065206871	35.6449569221002	35.8255620290411	35.9543810004467	36.0323206998985	36.0605149740221	36.0403055155541	35.9732250305611	35.8609832961446	35.705456532513	35.508680324951	35.2728461209098	35.0003010995197	34.6935509698886	34.3552650055089	33.9882823703849	33.5956185444954	33.1804704200409	32.7462184264316	32.2964238660391
48	11.1847214759304	12.0104624651335	12.8772985444848	13.7822006684885	14.721777334755	15.6923078583249	16.6897751418606	17.7098987673497	18.7481689991011	19.7998820475211	20.8601767235315	21.9240724257046	22.9865082494636	24.0423828891333	25.0865949165714	26.1140829613345	27.1198652836758	28.0990782202351	29.0470129904824	29.9591503774961	30.8311928373628	31.6590936453597	32.4390827521855	33.1676890978962	33.8417592129693	34.4584720231333	35.0153498653339	35.5102658145652	35.9414475133879	36.3074777859775	36.607292404724	36.8401754580899	37.0057528420607	37.1039844626515	37.1351557922689	37.0998694671031	36.9990376451123	36.8338758636586	36.6058991415978	36.3169210617329	35.9690565448511	35.5647289844101	35.1066823485463	34.5979987689155	34.0421220164865	33.4428871009414	32.8045560045143	32.1318592457317	31.4300425247077
49	9.43834096677363	10.3684018760179	11.3314553631096	12.3242849903414	13.343429466252	14.3851891348721	15.4456391142804	16.5206479587472	17.6059009557916	18.6969273089891	19.7891305355898	20.8778214482146	21.958253107274	23.0256571354342	24.0752807843669	25.1024241419959	26.1024768689691	27.0709538586777	28.0035292277041	28.896068064524	29.7446553946714	30.5456218611532	31.2955656701784	31.9913704144852	32.6302184597266	33.2095996632238	33.7273152883714	34.181477081172	34.5705015865294	34.8930998993627	35.1482631672221	35.3352442843417	35.4535363390201	35.5028484935803	35.4830800854212	35.3942938353373	35.2366891320461	35.0105764271124	34.7163538205708	34.3544869445679	33.9254932625667	33.4299319004385	32.868400122541	32.2415375753447	31.5500394651081	30.7946799458358	29.9763472140296	29.0960922017591	28.155193422591
50	11.3137536746219	12.197236889011	13.1026830439398	14.0267522315109	14.965926607908	15.9165269873458	16.8747335134631	17.836609950537	18.7981311425778	19.7552131812391	20.7037458069305	21.6396265445769	22.5587960486948	23.4572741040771	24.3311957002967	25.1768465721777	25.9906975759119	26.769437253135	27.5100019245449	28.2096026521101	28.8657484162633	29.4762648735039	30.0393080925141	30.553372715311	31.0172940563164	31.4302437387104	31.7917185760933	32.1015225399852	32.3597418110698	32.5667130943289	32.7229855839045	32.8292771893819	32.886425875717	32.8953372162276	32.8569295014188	32.7720779731063	32.6415599489562	32.4660027522884	32.2458364519941	31.9812534368525	31.6721767916329	31.3182393104703	30.9187747863288	30.4728229743305	29.9791493728006	29.436280742129	28.8425571435347	28.1962012976408	27.4954063258914
51	15.7135911413753	16.4513010890184	17.1939331211556	17.9383739307681	18.6813957222242	19.4196845570135	20.1498709467898	20.8685625657555	21.5723789146923	22.2579877274114	22.9221428673606	23.561723417662	24.1737736218288	24.7555432844565	25.3045281907431	25.8185100500381	26.2955954108543	26.7342529319821	27.1333483256357	27.4921762133386	27.8104880534793	28.0885152120912	28.3269861579464	28.5271366743199	28.690711900738	28.8199589607527	28.9176089132907	28.9868468078799	29.03126875576	29.0548251809763	29.0617498199778	29.0564746218171	29.0435314776056	29.0274426684853	29.0126030245	29.0031579510927	29.0028825836151	29.0150682198218	29.0424226918797	29.0869913295647	29.1501045477704	29.2323568630325	29.3336204043721	29.4530939226747	29.5893861660976	29.7406305297527	29.9046263142713	30.0790008633635	30.2613863166055
52	19.9147267709664	20.4802973314384	21.0278458973312	21.5543373002971	22.0567015764874	22.5318597862267	22.9767521627942	23.3883685876417	23.7637813987563	24.1001805551001	24.3949112044614	24.6455137360307	24.8497664440188	25.0057309859886	25.1118008902269	25.1667534505574	25.1698054430595	25.1206732029398	25.01963770228	24.867615353675	24.6662353014712	24.4179239026561	24.1259968656859	23.7947589885325	23.4296104422361	23.0371568412778	22.6253176191125	22.203423147438	21.7822853378999	21.3742191864195	20.9929846104604	20.653610997805	20.3720649106574	20.1647298333996	20.0476913076062	20.0358632972662	20.1420456676148	20.3760505097085	20.7440524138967	21.2482872412293	21.8871493084091	22.6556457260714	23.5460952049151	24.5489305734241	25.653479591341	26.848639759317	28.1234084569898	29.4672655893176	30.8704271923515
53	23.3822631275505	23.7502111736793	24.0807172796222	24.3704569480817	24.6160915125453	24.8142838314482	24.9617146900745	25.0550998062719	25.0912073259498	25.0668756851657	24.9790317075592	24.8247087992034	24.6010650978354	24.305401430211	23.9351789303876	23.4880361736025	22.961805685885	22.3545296998637	21.6644750444939	20.890147084219	20.0303026678869	19.0839621217087	18.0504204474429	16.929258115447	15.720352277227	14.4238901043593	13.0403878834835	11.5707240558047	10.0162063594088	8.37872899936143	6.6612027575983	4.86901828219513	3.0172178005826	1.20905735545389	1.29741966890786	3.26511899500267	5.41029828451022	7.63976623319587	9.93802904095141	12.2982107218434	14.7154160553756	17.185359433574	19.7039684108513	22.267249030103	24.8712391400193	27.5119959604886	30.1855982318372	32.8881547506313	35.6158154797223
[truncated: 71 more columns]
