# Supplementary material for: Reconstructing spruce budworm outbreak severity: a comparison of paleoecological and tree-ring signals
Source: PLoS One. 2025 Aug 12;20(8):e0329406. doi: 10.1371/journal.pone.0329406 (PMC12342301; doi:10.1371/journal.pone.0329406)
Supplement: S11 Dataset — (ZIP) [file pone.0329406.s011.zip › Lake 2 wavelet data/Cross-wavelet_Lepidopteran_scales_Percent_defoliation/cross_wavelet_significance.txt]

V1	V2	V3	V4	V5	V6	V7	V8	V9	V10	V11	V12	V13	V14	V15	V16	V17	V18	V19	V20	V21	V22	V23	V24	V25	V26	V27	V28	V29	V30	V31	V32	V33	V34	V35	V36	V37	V38	V39	V40	V41	V42	V43	V44	V45	V46	V47	V48	V49	V50
1	0.928739354539686	0.726247813260094	0.452986980186516	0.236099856837533	0.113216849948644	0.057712618144874	0.0347874420596746	0.0245205736683638	0.0189858965069321	0.015502473424709	0.0131010023455069	0.0113047340468926	0.00984322003217315	0.00855020698353818	0.00747511022028778	0.00684613674945834	0.00655761193766341	0.00622068794224839	0.00569445113839806	0.00525208693182654	0.0051161906155141	0.00481902136824212	0.0043279888171056	0.00439687379166482	0.00478348338139164	0.00484655712922474	0.00485591745517799	0.00512026483760844	0.00516577747877426	0.00472772820344807	0.00439096583393587	0.00453130013590394	0.0045459931333527	0.0043341877630004	0.00445275524332473	0.00473970296371033	0.00474573237388649	0.00467421781246125	0.00475057239165842	0.00481285801757496	0.00484097897849698	0.00494086602428103	0.00500258290711475	0.00493042101720329	0.00480435447607251	0.00466572693990817	0.00456736022612239	0.00459374797313367	0.00469095128832596
2	1.2496588570736	0.953144471965107	0.559430184335188	0.259250914871807	0.102486513484149	0.0417322884190094	0.0221421208453376	0.0154198036467017	0.0121877378207232	0.0101363941171279	0.00869826241789734	0.00760426948598932	0.00666279312654095	0.00571866321720272	0.00487223190056046	0.00447796065099804	0.00445597013348626	0.00432083920746716	0.00386939051932461	0.00348039650424863	0.00352026357715111	0.00328462794223426	0.00270623794464014	0.00285667701988589	0.00336554981723812	0.0034103860197769	0.00337654110848043	0.00375302152506609	0.00387105849341592	0.0033134614036592	0.00290174353289448	0.0031792884239469	0.00321536607391975	0.002915141238834	0.00306247561722686	0.0034285876447299	0.00340413823682266	0.00327318884234201	0.00335853400671635	0.00342535409303127	0.00343521042994237	0.00355210907154352	0.00363572521700822	0.00355332921477687	0.00341053661021124	0.00325260306187818	0.00313398718889839	0.00315979403524175	0.0032551720097783
3	1.48976943427112	1.11201695349094	0.61729739910462	0.253496841563556	0.0778732456680075	0.0205610235106904	0.00798754548135039	0.00587665041819376	0.00511242467210053	0.00446865922456299	0.00395910050557502	0.0035659150285666	0.00318650193066047	0.00267061118565358	0.00212179826084556	0.00195363866114519	0.0021373913250455	0.00218967727286337	0.00186047314430548	0.00153301278869788	0.00176303792300822	0.00163162554543714	0.00103201951139138	0.00125012963366365	0.00174144842357531	0.00172659264564347	0.00160781738351033	0.0020443713273076	0.00223889961543798	0.00165224210079593	0.00120508704859922	0.00162527241716033	0.00165635504971778	0.00130042726473069	0.0014533740624835	0.00183189287486063	0.00176916990728602	0.00158943714792931	0.00167461782446134	0.00173651426663941	0.00171671271785913	0.00182629725875716	0.0019212360017074	0.00184728031922772	0.00172363556744227	0.0015881320658385	0.00147870334821356	0.00150477339180067	0.00158328489076321
4	1.6096146891624	1.18761869576779	0.638555200242393	0.243072245547098	0.0612468888615197	0.00863821320490812	0.000781431407624708	0.00103452488161991	0.00131139214306403	0.00125348941099395	0.00115729171165293	0.00111232860015328	0.00105837141149015	0.000848797641911576	0.000539750275454181	0.000485960154308848	0.000701449616175143	0.000831809859350961	0.000648549480363143	0.000327479439152485	0.000686315365978795	0.00064638165391532	0.000160160243590742	0.00039885623931274	0.000677369225177901	0.000631412021274809	0.000427087201399362	0.000854684511851069	0.00109005060221076	0.000643300970838707	0.000179214829956832	0.000660210428709533	0.000635546942948218	0.000313048280139095	0.000449980288764432	0.000744672177436229	0.000662689309574174	0.000475606531653655	0.000552564315131693	0.000602899870940506	0.000560066709710267	0.000637741604361061	0.000725537770275273	0.000672293688260464	0.000592282005941652	0.00050955112182889	0.000433284530599957	0.000456191975679812	0.000510986108781511
5	1.62428872677354	1.20271698778662	0.650878844967868	0.250657578000193	0.0648327780848002	0.00982811455063826	0.000648242440594753	0.000222492169102113	0.000273502756824476	0.000229609338226589	0.000194919185644005	0.000223365526140034	0.000264283710372024	0.000209267468039951	5.92959807830513e-05	4.03093614713308e-05	0.00017079594423713	0.000278706570309813	0.000265838320905904	0.000128473316199667	0.000304729065511673	0.000277871676413761	0.000158988775719305	0.000155476566817525	0.000198492588987868	0.000218802966867322	3.59812001028677e-05	0.000357329115896691	0.00056030679970121	0.000378556645744054	0.000211486834783753	0.000300755899311012	0.000210238934718772	6.42316974769326e-05	0.000140899844567614	0.000271734452719156	0.00020488468679085	5.67578417199334e-05	0.000114539554330516	0.000145158790766907	0.000104970942100466	0.000140217562812183	0.000206933951894689	0.000172934199545751	0.000133542064111633	0.000101354168555656	6.37282811755051e-05	7.56846231501265e-05	0.000108833037107276
6	1.57723562004424	1.18895192886308	0.669806200316853	0.278706772219202	0.084295217037134	0.0184260408977165	0.00313045106256927	0.000545486335778736	0.000113216503747439	3.25548564514388e-05	7.40397245628729e-06	3.59957125795492e-05	6.91133219248523e-05	8.01767660705085e-05	4.10590153768765e-05	3.86210471518636e-05	7.32947232976816e-05	0.000116254212238973	0.000197722371670248	0.000228561162236832	0.000220483755384664	0.000141200367932909	0.000123237431629995	8.34081426474818e-05	8.67202696319358e-05	0.00012932783623297	0.000106591172441571	0.000239986657934432	0.000385015937588661	0.000309147516593036	0.000187073625924301	0.000181499772599962	0.000101856180546358	2.77452202615015e-05	9.67364403112055e-05	0.000123335845561126	7.87464756250862e-05	2.12110011084332e-05	2.11360481832523e-05	2.62124431236048e-05	2.35546472008958e-05	2.95101321879809e-05	6.19785061770587e-05	3.70449611396737e-05	1.96383200388633e-05	1.14194110090767e-05	1.01020922007294e-05	1.50834139251501e-05	2.31126803402714e-05
7	1.5061242130985	1.16503775474169	0.693651633444369	0.316967293948509	0.110968964782765	0.0299013159148593	0.00631657177131576	0.00107447537918813	0.000145206272194064	1.62014036269459e-05	1.62137519777314e-05	1.4040026463031e-05	3.05203660170968e-05	7.15780585828129e-05	9.44769124807529e-05	0.000100223885285132	7.24795848004372e-05	6.21086503354693e-05	0.000200209237528334	0.000282716974174267	0.000241436854659126	8.56216146128918e-05	9.34836016597629e-05	0.000180745919395949	0.000191375890238461	0.000121698052377727	6.85949811339525e-05	0.000256269131328571	0.000382209637397273	0.000300626555418298	9.28109329219434e-05	0.000139974392560872	0.000174992261033905	0.00014792732759424	0.000131527218908427	9.62688178777419e-05	5.23888419688908e-05	1.59381080232568e-05	1.09303445223594e-06	1.17122755468931e-05	3.55349859377734e-05	4.53965672711728e-05	3.85709841822256e-05	1.2932493527898e-05	2.198012331135e-06	5.50881961527215e-06	1.32162834402875e-05	1.92759273797165e-05	1.38424927719479e-05
8	1.43041124235026	1.1370392456132	0.71592791217013	0.356890744821283	0.140809161470234	0.0439730047471167	0.0108763768381852	0.00213241109142054	0.000327896693570388	4.52505860714381e-05	2.40871112892281e-05	9.30423425433606e-06	3.53221612626913e-05	9.28067363528275e-05	0.000145922430284119	0.000163108599137616	0.000112472144560913	9.49546419257128e-05	0.000274563164581328	0.000405948792288615	0.000386960559599575	0.000237347219613252	0.00019932062208056	0.000321533176141828	0.000326919306993227	0.000187541673089837	0.000182931166641969	0.000407717379554837	0.000525990157700375	0.000432098415254467	0.000191996077859102	0.000191883873622331	0.000311516409808414	0.000308074538242807	0.000226853918923911	0.000128323103435585	6.59185832817376e-05	3.0515140935355e-05	1.370569044584e-05	4.87375579521845e-05	7.76180088810519e-05	7.8666713494931e-05	5.05641030083203e-05	1.58232745026625e-05	2.37333329615476e-06	1.02015737684231e-05	2.34436097881876e-05	2.87976219319927e-05	2.05743766646247e-05
9	1.35663883337261	1.1062287530252	0.733199506662017	0.394967018863852	0.172854549273931	0.0613813741162909	0.0176473875805708	0.0041077107980901	0.000776795401842693	0.000103139757602676	3.20130943205931e-05	4.04591046278904e-05	7.14468787702003e-05	0.000140515430791518	0.000219564232947107	0.000273518755007484	0.000283346195759096	0.000331198143967235	0.000512459456447759	0.000698551817266996	0.000751194158835207	0.000675657970079144	0.000628132170864288	0.000670010543946001	0.000649486299977632	0.000561338281165022	0.000619287912760613	0.000803720670749434	0.00089810598050847	0.000812896775132879	0.000623389541415592	0.000555290174112997	0.000608979049738305	0.000568838088233869	0.00040645370959404	0.000220474290204344	0.000113484904460359	8.36343725887809e-05	9.58494117558937e-05	0.000142580977403467	0.000170580833319302	0.000151770831369882	9.60554645948766e-05	3.81461165472984e-05	3.50760959354096e-06	1.93169267022108e-05	4.0776551551956e-05	5.01083690560823e-05	4.31827836421178e-05
10	1.28615894919481	1.07311458956244	0.744730607185116	0.429919225416312	0.206394993106741	0.0823030298204433	0.0271904090171569	0.00744175953536128	0.00174721451843317	0.000427896831956474	0.000163832361844317	0.000122987687669614	0.000148540493815673	0.000225603309363495	0.000344473110388167	0.000482697099439131	0.000625949289537949	0.000808706516107969	0.00107204729028168	0.00135051384951156	0.00152725975912785	0.00156979292391041	0.00154969340532113	0.00152569533210588	0.00148380531267481	0.00145797622040833	0.00152315835399645	0.00163131085159649	0.00167682369006323	0.00161816983500852	0.00148959751061236	0.00137936440056033	0.0012852516731432	0.00108886998932194	0.000761062780475614	0.000418463511473002	0.000228856602618824	0.000240784306149776	0.000309455284715965	0.000371324939300351	0.000382214976845652	0.000322587770738888	0.000216752840190578	0.000111452463801226	4.49741985495584e-05	5.09914833091187e-05	8.11851817149092e-05	9.5403233066787e-05	8.90370395678076e-05
11	1.21897259210664	1.03812035461654	0.75062075637697	0.460918935184531	0.240368519788519	0.106362135360615	0.0398013071804469	0.012494812659581	0.00326183109087584	0.00078018031559457	0.000327883932207117	0.000247775251600693	0.000250912842581266	0.000348350608861802	0.000551555355672596	0.000854290251104471	0.00123878307082314	0.00169079569671253	0.00219162577031189	0.00268004699963068	0.00306555063743654	0.0032947392985151	0.00338070505454682	0.00337205566169137	0.00331820878090946	0.00325843017047311	0.00320017399043389	0.00313111168570719	0.00307775095558472	0.00306320545109881	0.00303246577543819	0.00290633955328353	0.00261884719975741	0.00212137269795798	0.00145320017550084	0.000774447624473438	0.000374087933613208	0.000526374998028346	0.000750858860844839	0.000867523308617816	0.00085225466604635	0.000719339933011149	0.000522572083225738	0.000331618905465752	0.00020454565501377	0.000170060174923854	0.000185097218647848	0.0001915290240623	0.000173688286202885
12	1.15481446524036	1.00154959105726	0.751075808999362	0.487240252226597	0.273535231917785	0.132823748390517	0.0555845399603245	0.0197865548557091	0.00573653109999126	0.00113853661198278	0.000151697832826888	0.000209142930436041	0.000175525431683535	0.000422434700573925	0.000874005868993786	0.00151556399810426	0.00233516989403869	0.00327524165670586	0.00424726361247983	0.00515292190125031	0.00590696582158174	0.006455934315069	0.00677932121190265	0.00688016330527014	0.00677109317945571	0.00645811211036971	0.00596435797665686	0.00542726780388619	0.00512952773264206	0.00522081412617156	0.00545302594893849	0.00544274240512828	0.00496944185177623	0.00401406702016431	0.0027204219899197	0.00133692864920022	0.000300213514935766	0.00098337262283901	0.00159195062181315	0.00186737033666083	0.0018426277931714	0.00159893449047793	0.00124877400612206	0.000905088169736977	0.00064981791603123	0.000509864939351053	0.000445637209594161	0.000394912324126294	0.000327344067349538
13	1.09337043201749	0.963612132931539	0.746335447386696	0.508358331541709	0.304801325224217	0.160982238339562	0.0748167125135146	0.0303940297214521	0.0105630098774899	0.00296245173494692	0.000645489180248561	0.000327128505859013	0.000326432366045691	0.000744920455432236	0.00157293778866556	0.00278253455154442	0.00432174735089495	0.00605230192480345	0.00779026514294251	0.00937747192801935	0.0107249478578293	0.0117895868698674	0.012509855781461	0.0127737549501191	0.0124476564179681	0.0114442365996485	0.00984328851945803	0.00809980285857344	0.00716028939997739	0.00762871889368828	0.00869583317523101	0.00925139685848648	0.00877431573550125	0.00725771956343946	0.0050140191607407	0.00251767297558005	0.000695379169773159	0.00201087847501275	0.00322628699489511	0.00380252696537312	0.00380735676544111	0.00340881597115964	0.00280936512567361	0.00219065370127646	0.00167217521828533	0.00129303918404958	0.00102303054787086	0.000805341551496344	0.000602532013738783
14	1.03433146177629	0.924452605276065	0.73662955570958	0.523845685724075	0.333060008565914	0.189840712129008	0.0973542807771443	0.0450960672760101	0.0189674055834572	0.0073763476524668	0.00289222256399943	0.0014981013011825	0.0013665032179188	0.00195906663477316	0.00326370584477873	0.0052837495318458	0.00786563492092002	0.0107106583050433	0.0134869234117328	0.0159686034336712	0.0180934351063185	0.0198607220779873	0.0211423544788489	0.0216003030493579	0.0207983465486964	0.0184203136408995	0.0145135941339516	0.00985099472412085	0.00697821021723679	0.00893066841527465	0.0124408890903613	0.0146196145033067	0.0146801998959195	0.0127492818371231	0.00949404507285903	0.00599820173708348	0.00410035637343529	0.00506174164465668	0.00662717561809719	0.00748251356923167	0.00747914247461168	0.00681722842312984	0.00579405145219063	0.00468234815846731	0.00366462899327609	0.00281672754579407	0.00213199998797893	0.00156764063342023	0.0010877775019309
15	0.977381541015445	0.884064142971891	0.721909018823709	0.532830054854989	0.356323982573903	0.216834816423465	0.120913555653046	0.0623848660986439	0.030097158422673	0.0136804869887267	0.00585604593764469	0.00245779331429652	0.00211938329255386	0.00374335594217164	0.00632456698200138	0.00975756152462002	0.0138026434450458	0.0179970181223224	0.0218635232322115	0.025170582611415	0.0280185850696992	0.0305869764634449	0.0326946817641813	0.0336254759933548	0.0324115858810338	0.0283071405307375	0.0211559488443402	0.0115477371245838	0.000749474150953403	0.00958919635212718	0.0178362263995082	0.0228378134664825	0.024203685574147	0.0223923368778953	0.0186090890416894	0.0146342671368471	0.0124246296832377	0.0126108238352956	0.0137321046681801	0.0143442214698307	0.0139593506881709	0.0126877779293525	0.0108779667919342	0.00889835350314534	0.00702000157410334	0.00538052619503116	0.0040080542604974	0.00287402979254853	0.00194285120032
16	0.922238269346134	0.842337275778946	0.701884868131938	0.534037319393502	0.371820605113387	0.237968820372131	0.141205752344679	0.0787571302843219	0.0419562369855239	0.0214773255331197	0.0102338001447385	0.00411364513274592	0.00353272508015399	0.00721005779790391	0.0119317733124858	0.017376258821388	0.023122175119636	0.0284878136574046	0.0328863022822813	0.0362681120967832	0.0392681775272058	0.0426556820693361	0.0463357383917973	0.0490111204124535	0.0489073632468247	0.044781055036204	0.0366726581087115	0.0266436700970743	0.0203946817641032	0.024093755063263	0.0323437169962592	0.0387603914037456	0.0412465012526447	0.0399341746080357	0.0362053980566398	0.0320190532213319	0.0290577256324293	0.027770581869273	0.0272877311580618	0.0264654648948583	0.0246985228459046	0.0219835091949375	0.0186717744792222	0.0152128613409105	0.0119760850292442	0.00916821295141271	0.00683881772721112	0.00494272772299041	0.00341322122784791
17	0.869019603465655	0.799705629275576	0.677067988676317	0.527334082199397	0.378069745451677	0.250200305302385	0.154056977282361	0.0899454188531692	0.0516501305997199	0.030719763030938	0.0199730993058146	0.0151927520081217	0.0147015619401075	0.0177095354290769	0.0232138628877086	0.0300098581512012	0.0367593342257002	0.0421457697633858	0.0453575934146965	0.0467853005523037	0.0483934637831276	0.0526123857422385	0.0597841535528042	0.0675065804273072	0.0726867466344861	0.0734425822886728	0.0699826636646633	0.0647868787812716	0.0617059810413433	0.0631496339077499	0.0676901049688105	0.0719123668636317	0.073401741915533	0.0716181898220456	0.0674504327191558	0.0623875458418707	0.0576601395317887	0.0536651339634429	0.0499925605784656	0.0459581827276626	0.0411317767027005	0.035532957542079	0.0295409231501807	0.0236837542870995	0.0184292347363461	0.0140443989798318	0.0105576674917252	0.00782653839309405	0.00566294380963066
18	0.81889629438507	0.758159963650293	0.650235040191593	0.515712778853068	0.377385406369129	0.254171629304479	0.157441989900892	0.0904718605592729	0.0502812976502525	0.0302350658718736	0.0224139598629922	0.0209633538783789	0.0236623323431112	0.0296107680805	0.0376984372302129	0.0463381221929856	0.0535208506752819	0.0572397591050923	0.0563106650147858	0.0516562990857101	0.0480586485866061	0.053111307241601	0.0681673968085568	0.0871290370448151	0.104296449524038	0.116693654002584	0.123848708175825	0.127170669666052	0.12882037448113	0.130296462111673	0.131613119011294	0.131700627865624	0.129485520133953	0.124650450693094	0.117695491263107	0.109519860239603	0.100901703159891	0.0921792142426837	0.0832630191278601	0.073897709089598	0.0639633013994275	0.053644825586496	0.043422557338201	0.0339299629123344	0.0257564014377739	0.0192611056872312	0.014452673244635	0.0110023973302134	0.00843395037863838
19	0.774457346666907	0.721733206572019	0.62712497696922	0.50647390503581	0.378176552353064	0.258717888286468	0.159556534124716	0.0860600533871622	0.0383530447071705	0.0137825304074049	0.00890730733102138	0.0115500456209903	0.0195955120889266	0.0326950880989577	0.0475965850289179	0.0611379581894218	0.0702340897615332	0.0720372193447529	0.0645357595987336	0.0475823314378461	0.0269384803290334	0.0341841529425254	0.0691499666431904	0.107962054231478	0.143880382588537	0.173761618792817	0.196326909921566	0.211714922364577	0.220866157867284	0.22484702772536	0.224423880592763	0.220045169013139	0.212096968270301	0.201142480431969	0.187952257021098	0.173337786445622	0.157935109548231	0.142087011683011	0.125885842879737	0.109338697965028	0.0925591028797378	0.0758923786525878	0.0599277413247961	0.0454058223918645	0.0330672038752282	0.0234870984281557	0.0168921199741037	0.0129306983761307	0.0106503467533689
20	0.73918985945324	0.695728182294855	0.615459394191286	0.510252720882997	0.394507158093532	0.281999816540837	0.183473391639885	0.105498067681565	0.0506004343260987	0.0182975137581086	0.00566078034364773	0.00248214402964302	0.0158108078340705	0.0358395027895311	0.0579629877668076	0.0777764054208257	0.0910550846419002	0.0942607807469018	0.0852899846086668	0.0648574760447422	0.0425474843179766	0.0537811777983784	0.0986754152940427	0.151775944972808	0.203762231267049	0.249835738114458	0.287125270407771	0.314223792489481	0.330870160178319	0.337610270506422	0.335507568119155	0.325949712958999	0.310523764985813	0.290891919767489	0.26862438722973	0.245010052497499	0.220916583117447	0.196771344098878	0.172682413383722	0.148650110595695	0.12477878612164	0.101408005349456	0.0791279298675695	0.0586952668172656	0.0409031815257313	0.0264825984747291	0.016140378242025	0.0106772319378124	0.00968743801994306
21	0.715557506319625	0.683882296501044	0.620815586404158	0.535033713188631	0.437401471334934	0.338782385814551	0.248258990833977	0.172147750130685	0.113834522947499	0.0741833143303269	0.0523111020709739	0.0466465626676323	0.0548356184889416	0.0727160845853699	0.0953259493729566	0.117788226581037	0.135777457226429	0.14634795101986	0.149178186397836	0.148140435687957	0.152123189684531	0.171212502140116	0.208176218148187	0.257194022644048	0.310026632118919	0.359687276461119	0.401138402940989	0.431193965941064	0.448312451469709	0.45237001857047	0.444415797816558	0.426400281595672	0.400860161037209	0.370548358414923	0.338026933108443	0.305288278201894	0.273511408089191	0.243052737842589	0.21368680277953	0.184990379586434	0.156698265950864	0.128901536975145	0.10206016620929	0.0768809668473918	0.0541371120751971	0.0344932332098842	0.0183762817223282	0.00591588093513679	0.00315065633676034
22	0.701417174558145	0.68322911982064	0.639386549183304	0.576206364182562	0.501722474955095	0.424143047505656	0.350553235347984	0.286164947795944	0.234184131084674	0.196126346602031	0.172263104098721	0.161910837774156	0.163506459201361	0.174661803335006	0.19236843535808	0.21338436652469	0.234816360347363	0.254856975731401	0.273467326093795	0.292604562757236	0.315521832810048	0.345066800637124	0.381868572095367	0.423717923018806	0.4663847173874	0.504983224014167	0.535088319581113	0.553400721293783	0.558063137773898	0.548753096004606	0.526620730201147	0.494088938080209	0.454507298440782	0.411651518217525	0.369090801366011	0.329517019490107	0.294235477873289	0.263072424335807	0.2348112200503	0.207947525178761	0.181360788995245	0.154635321917085	0.128036321455789	0.102296919160039	0.0783710898857452	0.0572499684021245	0.039897948213436	0.0273320048895931	0.0205313203007069
23	0.686435268468417	0.679402531771549	0.651881452139939	0.608690838008206	0.556046493208641	0.500438130321493	0.447600848435819	0.401814042089212	0.365653265833238	0.34017179107398	0.325337341725599	0.320477051982993	0.324557201229098	0.336290264007666	0.354182073893168	0.376636563092711	0.402159591954263	0.429607276072076	0.458353190265229	0.488241694494368	0.519277273863093	0.551149542342505	0.582816190857621	0.612354157427614	0.637141460216692	0.654272239465827	0.661047984933761	0.65542620471952	0.636372505500847	0.604100633337606	0.560190285817429	0.507561563609048	0.450273344243089	0.393101522006929	0.34083644788974	0.297258370698745	0.263971424142809	0.239779982898526	0.221386649902077	0.205100851630308	0.18827385266474	0.169752989558391	0.149618465216405	0.128693869310064	0.108112544027059	0.0890203215827817	0.072392041939799	0.0589000373485387	0.0487813761640225
24	0.653583818229444	0.649523809535373	0.628174884203513	0.593537111166414	0.551060693273458	0.506902170525891	0.46707626946787	0.436557072027116	0.418448941913065	0.413551289896144	0.420661819277205	0.437486273120691	0.461555154433832	0.490714578395375	0.523214795497173	0.557618810678945	0.592694299949003	0.627341082947166	0.66054129941071	0.691305462014714	0.718604391680279	0.741301833232527	0.758116381332772	0.767636353012323	0.768394034580289	0.758990505318075	0.738257998419384	0.705450386032853	0.66045342748068	0.603998089590001	0.537846576205528	0.464914818676634	0.389310037924737	0.316293741026494	0.252159082912512	0.203652449708671	0.175576362459299	0.166298329476193	0.167452484220719	0.170308322102837	0.169911348597573	0.164718497591958	0.155124400075943	0.142356863221724	0.127825296709314	0.112783421224459	0.0981889659208318	0.0846731947669535	0.0725634350789953
25	0.590878989078231	0.579010152108029	0.550399272215493	0.508335811006931	0.457861999907324	0.405719604153176	0.360313937051076	0.331023628655522	0.325372125608751	0.344734389628024	0.383879794560586	0.435336663302309	0.492879511156647	0.552181223414322	0.610290148271826	0.665069650672722	0.714851175600152	0.758263440908024	0.794166044953701	0.821634230880688	0.839961088323868	0.84865643307261	0.847429865344845	0.836152922278873	0.81480511933348	0.783421362498314	0.742069408837483	0.690887937874629	0.630201831696578	0.56070234414651	0.483646908993111	0.401013315528339	0.315551462653661	0.23072872118353	0.150733218363749	0.0816424970918182	0.0432923589615053	0.0650101225198	0.0985903827868158	0.123640114927484	0.138406750319774	0.14410150686846	0.142736257146723	0.136433024099186	0.127046973848386	0.115976128492758	0.104131943867128	0.0920285633667406	0.0799270403104278
26	0.508881398429413	0.485027675920017	0.44405747291872	0.387965456299491	0.319871419139772	0.244105494794945	0.167680648431229	0.109061395267686	0.114316755606916	0.179619383416327	0.262628584791712	0.349023137713633	0.434243414663729	0.515800482444338	0.591656730482905	0.659879985773087	0.718656667802655	0.76642438203772	0.802025729484366	0.824830393999475	0.834795338397768	0.832448011961204	0.818789639974038	0.795128189821112	0.762865725957929	0.723282060903493	0.677370514997318	0.62578223421678	0.568913808749125	0.507130205920794	0.441068187609578	0.371940201052596	0.301776812874353	0.233622984369472	0.171870269052391	0.123126107607322	0.096635773437604	0.0958571814414728	0.108463135987561	0.121258575355153	0.12878568426457	0.130132502095178	0.126311369374254	0.119015167872491	0.109925628568696	0.100289756956089	0.0907314519374799	0.0813097441200728	0.0717638255555978
27	0.442997481257384	0.417544294626126	0.378906924938285	0.329557586478794	0.273192987816838	0.215182028563531	0.164444420367426	0.137280822202865	0.150110167788803	0.195505433565597	0.256395062435943	0.323589894632414	0.392835431584049	0.46134822625833	0.526549234247806	0.585799841039672	0.636544913489914	0.676594470877726	0.704402187593785	0.719263589536126	0.721397554650309	0.711901568653088	0.692588377465986	0.665723152471527	0.633691315896894	0.598643451497658	0.562186130109313	0.525204310850606	0.487888298999415	0.449980075326105	0.411169139767748	0.371505516395507	0.331690867657065	0.293144749243212	0.257783890171867	0.227490525478475	0.203353482214738	0.185027021588939	0.170741369661266	0.158105661347432	0.145133783828147	0.130859558336564	0.115419631672108	0.0998048972050432	0.0854557006676854	0.0737421782053739	0.0653483405757613	0.0598394017604918	0.0558931683187007
28	0.416179738035516	0.400958301878331	0.3782824037643	0.350963237483975	0.322502009110652	0.296694596859684	0.277080282523037	0.266332762579851	0.265864483813102	0.275900529300517	0.295864433237012	0.32461574366609	0.360386573953352	0.400678064654476	0.442365202502817	0.482022364748705	0.516347948838961	0.5425683477824	0.558748414166899	0.563976310266823	0.558418113639286	0.543255060911455	0.52052431073458	0.492880955167328	0.463286138953666	0.434615107242554	0.409196292237143	0.388363936577092	0.372201704894997	0.359652730988165	0.348991373606895	0.338431255618272	0.326599848016147	0.312744089327026	0.296683922831288	0.278609555500975	0.258835910563921	0.237613544232495	0.215057837119984	0.191202646966897	0.166131280705579	0.140113845130047	0.113696208757383	0.0877305282722574	0.0634032874568072	0.0424571517758822	0.0281276743283452	0.0251567089302758	0.0309312584965817
29	0.409568640731516	0.400247432185093	0.383721093142955	0.361205553403539	0.334230549263013	0.304553582435602	0.274190240795721	0.245638887062621	0.222262855699308	0.208397406880941	0.208181220161584	0.222977495700578	0.250094649965359	0.284472007151588	0.320869080891211	0.354835920716932	0.382910452268399	0.40262711660848	0.412507879033291	0.412033754462793	0.401577241241681	0.382299038983381	0.356035674672673	0.325215386835258	0.292827402616565	0.262410538140252	0.23787643744912	0.222780505544301	0.218875971424275	0.22495924954892	0.237453548218702	0.252181901578303	0.26566488887219	0.275503275830831	0.280282504018832	0.279356380518916	0.272640924532211	0.260448185768274	0.2433626240332	0.222155781644737	0.197731183594735	0.171089351969672	0.143304941451193	0.115517021388109	0.0889552521611072	0.0650791890981488	0.046030889821332	0.0353539443030344	0.0355495132350734
30	0.4086921755874	0.400144001401127	0.38290493369658	0.357105736042392	0.323148253520174	0.281679210654603	0.233571258636476	0.179917780119941	0.122046783439493	0.0616063296980267	0.00774334837755368	0.0617810590789821	0.119328731817586	0.172040954605359	0.217906885678926	0.2552988769992	0.28303220540155	0.300451875112828	0.307467070709464	0.304516096769992	0.292465132353694	0.272462252688929	0.245783895720463	0.213721582698445	0.177564772350165	0.138769054543205	0.0996061085570391	0.0657783399328581	0.0543946190788864	0.076818340802556	0.112991508380097	0.150642716079809	0.185533345862015	0.215583830419868	0.239536654118716	0.256665549758257	0.266695782836419	0.269760184434693	0.266350591004608	0.257258392745585	0.243507506232629	0.226285167447646	0.206875139916922	0.186595454240689	0.166738320738672	0.148502665921504	0.132901881573338	0.120632631100041	0.111927284480589
31	0.427793083520253	0.42604567268472	0.417010117770934	0.400925561908675	0.378474035346748	0.350856228199544	0.319886079245558	0.288097617109292	0.258798803681454	0.235846535588635	0.222722250023402	0.220858434851263	0.228525302257489	0.241703061130275	0.256001733916796	0.267918072548567	0.27517466507424	0.276626710024431	0.27205319447164	0.2619239587052	0.247152952156499	0.228844179625154	0.208058713020269	0.185657154377416	0.162289887441219	0.138614957565199	0.115844834758837	0.096757739634701	0.0867438424023489	0.091524964168246	0.110573537323702	0.138106360222552	0.168882847626461	0.199457896125162	0.227556219270853	0.251632457136953	0.270687743230552	0.284190772761606	0.292024881517697	0.294431772643141	0.291944364169915	0.2853102274843	0.275410355729536	0.263178623969976	0.249526769020651	0.235278885167343	0.221118814580926	0.207553540969778	0.194895400406051
32	0.468494488596668	0.479314636101689	0.485285523242526	0.486524948454421	0.483398079260312	0.476504028199685	0.466633410962024	0.454691057298366	0.441583477995887	0.428081817953651	0.414686489257638	0.401532517977341	0.38837385708574	0.374664230665935	0.359719157700171	0.342917070868157	0.32389045064622	0.302668865510848	0.279752755046426	0.256108628687824	0.233078376471384	0.212190746460894	0.194868818716975	0.182079111586293	0.17407669921772	0.170451667732814	0.170507654931687	0.173720713328005	0.179969609539445	0.189428782022466	0.202241635564354	0.218200916345821	0.236616495288287	0.256397288705714	0.276250688789459	0.294889950505728	0.311191333833163	0.324289183973425	0.333617725132608	0.338912557936595	0.340183588154178	0.33766919991701	0.331779973432929	0.32303898647093	0.312024472314677	0.299319225259764	0.285469673417847	0.270956075837897	0.256173970124958
33	0.505143171420054	0.526482373185713	0.544412977988796	0.558644624800763	0.5689560192034	0.57519031761498	0.577245508813644	0.575060768171298	0.568600924536911	0.557842358017668	0.542764428485854	0.523350488420597	0.499601403614104	0.471562397818882	0.439361505078035	0.403255894162931	0.363682031154643	0.321308632938545	0.277100322551319	0.232420937821424	0.189252323292006	0.150688213749984	0.121795309940543	0.109382749605968	0.116437034406426	0.137383731137903	0.164626068062093	0.193552234996819	0.222007463247082	0.249079560278395	0.274410175874653	0.297845949534691	0.319259935000016	0.338470132377923	0.355221666214227	0.369210321746317	0.380128082925959	0.387714072305332	0.391798585919671	0.392332951865585	0.389402551028588	0.383223821562244	0.374128257759705	0.362537461513088	0.348933478800273	0.333828224944302	0.317735003818031	0.301144151253053	0.284503845562757
34	0.514599750559166	0.542184614133901	0.567491037331951	0.590000540833373	0.609174477238371	0.624464301700107	0.635325818338879	0.641236945381554	0.641718256421779	0.636355387632997	0.624822323045654	0.606904541707388	0.582521009467618	0.55174405184176	0.514816364368802	0.472165055714762	0.424414222181935	0.372401432570566	0.317213313326092	0.260282797050681	0.20367690755472	0.151001897981601	0.110184684367987	0.0970314934422842	0.118562651315153	0.158444919708059	0.203260562817882	0.247554080448561	0.289062186686736	0.32669593495372	0.359878111392633	0.388296401738224	0.411794843079668	0.43032016843628	0.443894875197369	0.452605608098247	0.456600707638778	0.456092502939942	0.451360735986383	0.442754258261887	0.430689051050323	0.415641638669244	0.398137958776308	0.378738596225161	0.358021882214786	0.336566653031877	0.314936425539382	0.293666369386062	0.273253742681028
35	0.490249670491101	0.521855453682554	0.552746358425933	0.582383732352769	0.610153347655455	0.635383368006031	0.657370319777249	0.675411738793866	0.688843723790653	0.697081431283099	0.699660570761593	0.696278168258696	0.686831221265503	0.671452319870757	0.650541769274316	0.624796018307985	0.595231825844988	0.563203637748408	0.530406401753371	0.498845321343469	0.470737701522185	0.448299715393405	0.433392068830571	0.42708810812676	0.429353461679249	0.439041218846917	0.454221462649611	0.472650087301749	0.49215893569861	0.51087866956104	0.527319522719653	0.540369437778264	0.549256615831869	0.553502522441625	0.552876637433036	0.547356497062069	0.537093198143861	0.522381321512965	0.503631975291499	0.481347798702612	0.456099074562336	0.428500484424551	0.39918847055438	0.368799629925173	0.337951053349334	0.307224039917158	0.277153166913215	0.248223268947281	0.2208774079779
36	0.435597694645191	0.471284678331675	0.508331874389962	0.546261627077056	0.584484485749578	0.622324017779008	0.659048871400183	0.693909886402617	0.726180013153183	0.755194825017478	0.780391441009712	0.801343696087237	0.817791406801537	0.829661589252516	0.837079511950472	0.84036754536141	0.840029979953391	0.836722465334064	0.831205681564121	0.824284516703374	0.816736501102107	0.809236303964605	0.802285947249965	0.796161756421675	0.790887696653234	0.786240281621002	0.781783818835686	0.776928633813515	0.771001265201995	0.763315329988311	0.75323416943262	0.740220010238408	0.72386781492084	0.703924475625558	0.680295380967657	0.653040878373735	0.622365092652648	0.588599226149501	0.552181043835973	0.513631840614755	0.473531843571913	0.43249473327278	0.391141777111968	0.350075955399683	0.309856436503271	0.270973843841471	0.2338269920678	0.198702192451463	0.165756845519956
37	0.360310348146444	0.401667531667636	0.446374348679653	0.493923184514003	0.543698216899579	0.59500161203987	0.647080526344183	0.699154515870268	0.750442833063512	0.800190854995414	0.847694670261417	0.892322719816746	0.933533369188156	0.970887394845129	1.0040545945301	1.032814070657	1.05704816945295	1.07673055718725	1.09190943590976	1.10268738781905	1.10919972215607	1.11159341186375	1.1100086919122	1.10456511914933	1.09535338036729	1.08243344526603	1.06583889847581	1.04558657207346	1.02169004830537	0.994175285519132	0.963096561142594	0.928551096302155	0.890691063810483	0.849732105748366	0.805957923399269	0.759720892380446	0.71143896337673	0.66158931956723	0.610699378506146	0.559335763060393	0.508091842900072	0.457574386094584	0.408389778927967	0.361130187253625	0.316359957915266	0.274602507629033	0.236327940763148	0.201941720094163	0.171774968305528
38	0.296189085745796	0.345593951280711	0.39897662075112	0.45581736819494	0.515532530723703	0.57747870481178	0.64096088882803	0.705243826599623	0.769565712595008	0.833153400437887	0.895238271940661	0.95507196657009	1.01194124291939	1.06518134578842	1.11418738305289	1.1584233699248	1.19742876520818	1.23082249282644	1.25830459896135	1.27965582752263	1.29473549316384	1.30347808396289	1.30588903221977	1.30204005401935	1.29206438397482	1.2761521329325	1.2545458880083	1.22753657117387	1.19545948788034	1.15869044024538	1.11764175442368	1.07275807782582	1.02451183296342	0.973398261599072	0.91993004477239	0.864631530840829	0.808032636888783	0.750662504337163	0.693042987386795	0.635682037827145	0.579067031175459	0.523658071195061	0.469881332054748	0.418122576950072	0.368721169718438	0.32196523934875	0.278089289803329	0.237276716846707	0.199671936270943
39	0.308638539509447	0.362160940847806	0.41917516254626	0.47929730224066	0.542066191184186	0.606948908091596	0.673348401603229	0.740613043258541	0.808047868612147	0.874927205904531	0.940508343628724	1.00404585319063	1.06480616234639	1.12208196992553	1.17520610228428	1.22356443589583	1.26660754667005	1.30386079267521	1.33493259028221	1.35952070169894	1.37741641193051	1.38850653330787	1.39277323430237	1.39029174537236	1.38122604754118	1.36582269908875	1.34440300206496	1.31735375306978	1.28511686127139	1.24817814976485	1.20705568229352	1.16228797369882	1.11442244656742	1.06400448585855	1.01156741592941	0.957623679721969	0.902657439185634	0.847118742870766	0.79141932714655	0.735930040178253	0.680979813068098	0.626856062082275	0.57380640201167	0.522041596787819	0.471739786220795	0.423052234208154	0.376111198064054	0.331041139738499	0.287975657613843
40	0.403881650300556	0.45477086900847	0.508574630474467	0.564926233796234	0.623398585304953	0.683507869436341	0.744718924449561	0.806452257817134	0.868092581834479	0.928998699518001	0.988514524100723	1.04598097326433	1.10074844296966	1.15218953679724	1.19971170645505	1.24276944873024	1.28087570454634	1.3136121174804	1.34063783224738	1.36169654801256	1.37662158628151	1.38533878749087	1.38786711288947	1.38431689717867	1.37488577077396	1.35985234640309	1.3395678409229	1.31444587751921	1.28495078361642	1.25158476356428	1.21487438006026	1.17535682164984	1.13356646254703	1.09002223210155	1.04521630092497	0.999604555496121	0.953599270266622	0.907564294866392	0.861812955780839	0.816608732453724	0.772168616957934	0.728668917458564	0.686253133399942	0.645041427481017	0.605141152651662	0.566657857557597	0.529706172619871	0.494419935822366	0.460960799979021
41	0.512098102565999	0.558933096146584	0.607585168779515	0.657734809152713	0.70901634094742	0.761021520081351	0.813304276587447	0.86538658083045	0.916765379711013	0.966920512834837	1.01532348260283	1.06144691716648	1.10477453261525	1.1448113720648	1.18109407589809	1.21320092055882	1.24076135408976	1.26346475584624	1.28106815594529	1.29340266706958	1.300378406832	1.30198772217822	1.29830656701276	1.28949392880523	1.27578924759359	1.2575078197609	1.23503422765707	1.20881388352563	1.17934282209963	1.14715592166796	1.11281378083763	1.07688853149193	1.03994893231613	1.00254516602344	0.965193858535453	0.928363945155726	0.892464112743626	0.857832621535706	0.824730318577075	0.793337556896877	0.763755502042361	0.736011940021368	0.710071237936355	0.685847629008104	0.663220594997557	0.642050887087776	0.62219570568973	0.603521740475887	0.585915098434433
42	0.584022518831601	0.625593084480151	0.66792942682513	0.710745981513515	0.753726878612582	0.796528643092858	0.838783687729409	0.88010459053242	0.920089127908213	0.958326012314308	0.994401259919115	1.02790509057806	1.0584392402871	1.08562454624319	1.10910864782206	1.12857363422862	1.14374346222445	1.15439096595582	1.16034428601314	1.16149255666198	1.15779070854138	1.14926326843723	1.13600706690802	1.11819279685137	1.09606539906261	1.06994328095311	1.04021639700847	1.00734322759828	0.971846677372846	0.934308863961622	0.895364667961945	0.855693752295245	0.816010525747236	0.777051236045464	0.739557093078147	0.704252184972014	0.671815207700282	0.64284500787755	0.617821880300566	0.597069302932046	0.580723424991427	0.568718555185642	0.560794693412847	0.556527860904551	0.555377713422003	0.556742664237289	0.560012283372787	0.564609577521174	0.570019901023919
43	0.603487394514985	0.63865570535054	0.673892789306376	0.708951350389423	0.74356443143694	0.777447300436051	0.810299847506995	0.841809495662584	0.871654614355924	0.899508409333577	0.925043245946054	0.947935346469236	0.96786978588459	0.984545695735441	0.99768157292576	1.00702058044852	1.01233572076913	1.01343476062292	1.01016478891118	1.00241629772085	0.990126690738653	0.97328314401023	0.95192477182981	0.926144086683351	0.896087788605727	0.861956979586894	0.824006979049332	0.782547028013972	0.737940331967309	0.690605140297058	0.64101795488233	0.589720610354312	0.537334060832676	0.484583544948097	0.4323427767153	0.381709012986126	0.334124047312014	0.291546218625081	0.256613296652811	0.232535487635415	0.22221099778671	0.226563127520331	0.243675911722206	0.269950034423763	0.301838472432143	0.336648818055034	0.37255096262073	0.408346611094043	0.443257083703529
44	0.576905545705323	0.605927426188127	0.634777478507771	0.663263595292627	0.691180138951384	0.718309176819219	0.744422082264737	0.769281509607911	0.792643739944769	0.814261383251991	0.833886409914333	0.851273472599183	0.86618346775174	0.878387275472142	0.887669607727169	0.893832888286073	0.896701083961214	0.896123406153475	0.891977804800518	0.884174184061795	0.872657280973087	0.857409165560723	0.838451344556306	0.81584648255346	0.789699796943462	0.760160240870346	0.727421669564213	0.691724303005286	0.653356974537897	0.612660929313582	0.570036373493086	0.525953682576852	0.480972320588728	0.435772307188586	0.391205554848885	0.348376632975344	0.308759505900504	0.274331302150508	0.247616655399852	0.231369001999415	0.227610625423273	0.236458472332724	0.255959765936429	0.283177521955635	0.315335105520096	0.35028854312614	0.386518895657559	0.422978679404197	0.458945427671115
45	0.519985118476069	0.544473160957106	0.568963714812911	0.593330629714626	0.617437601935495	0.641139008280369	0.66428105592888	0.686703254381982	0.708240206344451	0.728723704779744	0.747985113917733	0.765858003044781	0.782180993793189	0.796800774662698	0.809575230883102	0.820376633627545	0.829094830091959	0.835640375050823	0.839947545050117	0.841977178131745	0.841719284455508	0.83919537574361	0.83446046321627	0.827604673421287	0.818754427571109	0.808073120872083	0.795761221860686	0.78205568607461	0.767228542371504	0.751584464665704	0.735457091300798	0.719203809394682	0.703198701731046	0.687823388712435	0.673455624778582	0.660455762568538	0.649151592098902	0.639822560773042	0.632684877500859	0.627879330808211	0.625463624411615	0.625410550484407	0.627612438395765	0.631891265822998	0.638012915188897	0.645703557212234	0.65466613222723	0.664595286819614	0.675189713909789
46	0.443771272084358	0.465388021142444	0.487394842234945	0.509719125922161	0.532278505776937	0.554981421507882	0.577727952082713	0.600410908876571	0.622917171012687	0.645129237881721	0.666926967442428	0.688189463398002	0.708797069758394	0.728633427669661	0.747587546737369	0.765555841407717	0.78244408231056	0.7981692128253	0.812660982515824	0.825863351507566	0.837735623363291	0.848253268573556	0.85740840643735	0.865209919897975	0.871683185851392	0.876869412586145	0.880824586352774	0.883618040559167	0.885330673632426	0.886052854944808	0.885882071975695	0.884920385475869	0.883271771993508	0.881039443679054	0.878323242619094	0.875217209825839	0.871807426321866	0.86817021473102	0.864370774170193	0.860462299482171	0.856485609167365	0.852469276675444	0.848430229427139	0.84437475167646	0.840299803568226	0.83619455148836	0.832041995317731	0.827820576935446	0.823505660943255
47	0.352082779701466	0.371776934596665	0.392234976157772	0.413404644755176	0.435222603222747	0.457615116343391	0.480498910738302	0.503782188973898	0.527365771846234	0.551144343189025	0.575007771972895	0.598842486837506	0.622532878532626	0.645962706104997	0.669016483149868	0.691580821150767	0.713545707950725	0.734805700805454	0.755261015311519	0.774818493800163	0.793392439531839	0.810905306182687	0.827288235622037	0.84248144075782	0.856434434173809	0.869106107283673	0.880464668655808	0.890487453887994	0.899160622798961	0.906478762626192	0.912444418256145	0.917067572159709	0.920365097576318	0.92236020852233	0.923081929356697	0.922564604911182	0.920847469602547	0.917974290535797	0.913993095449064	0.908955991529204	0.90291907574385	0.895942431501178	0.888090200281122	0.879430710506812	0.870036639481628	0.859985177869064	0.84935816014715	0.838242119004182	0.826728217138932
48	0.255730780791198	0.274610767061274	0.294430363630355	0.315120313506092	0.336603072374483	0.358793569393862	0.381599956462257	0.404924364835884	0.42866368258371	0.452710360868863	0.47695325202609	0.501278478110855	0.525570325103659	0.549712155242339	0.573587327964607	0.597080118599255	0.62007662317488	0.642465637453515	0.66413949848404	0.684994877553769	0.704933514347247	0.7238628833532	0.74169678504905	0.75835585609333	0.773767994625937	0.787868698770119	0.800601318504795	0.811917223187382	0.821775889113047	0.830144913554469	0.836999963696724	0.842324670726619	0.846110481019288	0.848356477853999	0.849069188356313	0.848262391378371	0.845956942769589	0.842180634935825	0.836968107716414	0.830360827405104	0.822407150176468	0.813162485215478	0.802689571421396	0.791058879564241	0.778349149042273	0.76464806465144	0.750053073614436	0.734672335906358	0.718625790766542
49	0.192795130932004	0.211793301839766	0.23146540563343	0.251745740773807	0.272563604142328	0.293843423595593	0.315505026344065	0.337464020159996	0.359632269261834	0.381918449572068	0.404228669643384	0.42646714436928	0.448536908950231	0.470340560682135	0.491781016111505	0.512762271060563	0.533190151035915	0.552973039648735	0.572022572930946	0.5902542878597	0.607588214023095	0.62394939818895	0.639268352585877	0.653481418976886	0.666531042100438	0.678365947766701	0.688941222816337	0.698218296257056	0.706164823163655	0.712754475326053	0.717966645114067	0.721786071545447	0.724202400034769	0.725209689698115	0.724805884320373	0.722992265086851	0.719772904871587	0.715154145207516	0.70914411800559	0.701752334641912	0.692989365240658	0.68286663095582	0.67139633198873	0.658591534271787	0.644466438646229	0.629036858603349	0.61232093715805	0.594340141492618	0.575120587551722
50	0.206518061644073	0.222644914515194	0.239172672694904	0.256040370448504	0.273183794049318	0.290535784679976	0.308026615762178	0.325584436361649	0.343135772418698	0.360606077424723	0.377920323862964	0.395003626312998	0.411781886629782	0.428182451089967	0.444134768885696	0.459571040870318	0.474426847050302	0.48864174100068	0.502159799185446	0.514930113118093	0.526907212431545	0.538051407274143	0.548329039044813	0.557712629364438	0.566180918391682	0.573718785170225	0.580317044677755	0.585972118665809	0.590685580252227	0.594463575554577	0.597316129407489	0.599256346329613	0.600299522296391	0.600462187387203	0.599761103817363	0.598212248003582	0.595829808882819	0.592625237437638	0.588606384024016	0.58377676045235	0.578134962733758	0.571674287996173	0.564382575484671	0.556242297160676	0.547230918779557	0.537321548241892	0.526483885494376	0.514685488581622	0.501893375253201
51	0.256390867226567	0.268427714280571	0.280544872544192	0.292691543732093	0.304815061505065	0.316861353973302	0.328775442867904	0.34050197729261	0.35198579931958	0.363172538015383	0.37400922778111	0.384444946165128	0.394431465555934	0.403923912380165	0.412881426607865	0.421267813491534	0.429052178523069	0.436209535568034	0.442721377015629	0.448576193555368	0.45376992985714	0.458306361005673	0.462197373064346	0.465463129695478	0.468132105474521	0.470240965601116	0.471834271408209	0.472963991768053	0.473688802642818	0.47407316114086	0.474186147038409	0.474100074248361	0.47388888738858	0.473626374275832	0.473384243170567	0.473230132595835	0.47322563956138	0.473424466539035	0.473870795882235	0.474598000221737	0.475627787277009	0.476969857479276	0.478622124421244	0.480571514518811	0.482795327406206	0.485263106617958	0.487938944434785	0.490784127401666	0.493760020315356
52	0.290549395771648	0.298800886565433	0.306789442311411	0.314470780889139	0.321800112523111	0.328732516483428	0.335223351767371	0.341228701722938	0.34670585271219	0.351613807149018	0.355913831601884	0.359570041147901	0.362550021821156	0.364825493835023	0.366373019288947	0.367174759296919	0.367219286876312	0.366502463449917	0.365028388309153	0.362810431616151	0.359872362057818	0.356249579394583	0.351990458735957	0.34715780568626	0.341830406987123	0.336104636408484	0.330096035912411	0.323940732591697	0.317796468725809	0.311842916105628	0.306280827458061	0.301329476669676	0.297221810697484	0.294196859257662	0.292489305177589	0.292316738348177	0.293865904646123	0.297279959293216	0.302648987557293	0.310005609924922	0.319326399998282	0.330538513143112	0.343529881843205	0.358160924173322	0.374275935614192	0.391712934306136	0.410311395591451	0.429917834700147	0.4503895067758
53	0.305149636106263	0.309951532816163	0.314264794428575	0.318046034675238	0.32125168237291	0.323838186239638	0.325762228947363	0.326980949054561	0.327452169330817	0.327134629865512	0.325988224247948	0.323974237018793	0.321055580526151	0.317197029277572	0.312365449867007	0.306530024580062	0.299662466852264	0.291737226889836	0.282731685987706	0.272626338442182	0.261404960540459	0.249054767074429	0.235566557482294	0.220934856703019	0.205158061505427	0.188238614567463	0.170183253674913	0.151003442902606	0.130716248853496	0.109346391803092	0.0869318588377417	0.0635430004744041	0.0393761249233522	0.0157787725694371	0.0169319427159238	0.0426113532181898	0.0706069615134632	0.0997025768326837	0.129695997727722	0.160497489317313	0.192043166649649	0.224277100505789	0.257146143537153	0.290598172707129	0.32458148005983	0.359044610442699	0.393936389555116	0.429206035344661	0.46480330299848
[truncated: 71 more columns]
