# Supplementary material for: Reconstructing spruce budworm outbreak severity: a comparison of paleoecological and tree-ring signals
Source: PLoS One. 2025 Aug 12;20(8):e0329406. doi: 10.1371/journal.pone.0329406 (PMC12342301; doi:10.1371/journal.pone.0329406)
Supplement: S11 Dataset — (ZIP) [file pone.0329406.s011.zip › Lake 2 wavelet data/GSI/GSI_wavelet_phase.txt]

V1	V2	V3	V4	V5	V6	V7	V8	V9	V10	V11	V12	V13	V14	V15	V16	V17	V18	V19	V20	V21	V22	V23	V24	V25	V26	V27	V28	V29	V30	V31	V32	V33	V34	V35	V36	V37	V38	V39	V40	V41	V42	V43	V44	V45	V46	V47	V48	V49	V50
1	2.99086495135409	-0.698761104110676	1.94660060341161	-1.60221145055659	1.24749711807338	-2.07229665029914	0.967695409660584	-2.2423033129892	0.841316657554858	-2.35341081531909	0.750070172745543	-2.39988975309119	0.750742523075495	-2.38258322419565	0.762376525909883	-2.39055980066544	0.725836387839101	-2.44017425919233	0.686369230976892	-2.46274126038631	0.675863519388228	-2.46621789809309	0.675550401272886	-2.46638561404375	0.673085322993674	-2.47330425225636	0.666691405864939	-2.46504654877967	0.695599975693314	-2.42913949929769	0.722762935043457	-2.41703894803921	0.714825919553653	-2.43733615726013	0.704435489536863	-2.427758910676	0.726917669008218	-2.40074032808972	0.751195538680086	-2.38687499098099	0.755498352634254	-2.38402375771648	0.761202858267931	-2.37406023749381	0.776336223716176	-2.35518983600069	0.797939840676335	-2.33047954662492	0.826471483163534
2	2.98736503498486	-0.747629313763985	1.85067539785333	-1.74208541148521	1.08110717698039	-2.22970634070957	0.848046121481756	-2.32605163017102	0.776860017603442	-2.41377571095861	0.690819998245288	-2.44406751414243	0.729733810536697	-2.3862805273542	0.770630365809689	-2.38148495208939	0.725467258323601	-2.44883250797832	0.676139527621686	-2.4708204533126	0.670711355565012	-2.46847771020734	0.675534099241333	-2.46503186824138	0.673591930456546	-2.47759889722658	0.657856645303085	-2.47045807518945	0.700407536291009	-2.41650906156872	0.739220590625688	-2.40168880038883	0.720923766056813	-2.4410661364404	0.698986797876785	-2.42905572911592	0.730795439882763	-2.3915551742196	0.763014927356634	-2.37742870090568	0.761227793162564	-2.38049001077328	0.763390249646093	-2.37200102540208	0.779212019829426	-2.35165083344881	0.802209699224065	-2.3248844660565	0.835224576814654
3	2.97939353276827	-0.818569064791055	1.71197811674293	-1.95157652110977	0.814445247091322	-2.49597489848179	0.658688345868956	-2.43834144829571	0.696959347898823	-2.49697981576109	0.596283657195885	-2.51608232616598	0.703269758709192	-2.38252522573374	0.795131688524041	-2.35894441453027	0.725419760823571	-2.46672590824189	0.656386353976394	-2.48496267096133	0.66236518675479	-2.47166551132624	0.676346621974137	-2.46110981431126	0.676291962941132	-2.48607704582879	0.637009945419367	-2.48568077314552	0.707249169838644	-2.39452135647725	0.768460299300844	-2.37424067110793	0.728616944165278	-2.45438209117693	0.683078018296784	-2.43508852637509	0.735025796396911	-2.37664100824823	0.783044898332231	-2.36347121328478	0.767174066172438	-2.37826900931589	0.763441045679079	-2.37188152245307	0.781176883603254	-2.34881463823415	0.80542821033795	-2.32043214043733	0.845469560595443
4	2.96641142578292	-0.914578657492633	1.5233375337295	-2.248902006077	0.394836519679839	-2.98933727632458	0.322470972399262	-2.55716124515914	0.62862559233486	-2.60244218859641	0.431809980841855	-2.6535498580227	0.67780203705009	-2.35156268068625	0.865426997131332	-2.30241436382682	0.724621883237945	-2.50867656490845	0.614771585028167	-2.5097227439564	0.649816923956932	-2.47508240258384	0.680168300073451	-2.4485866899849	0.68891481425924	-2.50127295557611	0.585125429772543	-2.52963684759201	0.720238447346325	-2.35020194783167	0.827378156871103	-2.31766159400465	0.738755098982343	-2.49404989708802	0.639486760980603	-2.45153158260906	0.740156930463677	-2.34755467422271	0.823182708189203	-2.3409259472471	0.770709167527489	-2.38044503130187	0.757987036731971	-2.37638042278159	0.781735514356467	-2.34712159296068	0.805370385816512	-2.32172956947049	0.856036257967179
5	2.94877903007987	-1.03440421645622	1.28778647413751	-2.62929748909217	-0.19015828187305	2.38342840785501	-0.802231746022874	-2.39484839784996	0.693501310795494	-2.70801266673667	0.116695374766022	-3.04287546161607	0.713401788806416	-2.22384879636445	1.07288256690709	-2.16473784412181	0.713782916469441	-2.62240434344388	0.513511457685708	-2.55023208882958	0.635455369897554	-2.47638579302116	0.690195386283021	-2.40801783108594	0.742303239418504	-2.52189157680113	0.446975599282624	-2.68192669269134	0.764971685453746	-2.24403017714439	0.963924484030938	-2.18386300646745	0.753221992989273	-2.60924734524736	0.510311949011242	-2.48842732191876	0.748628555085433	-2.27611776199029	0.920557793487192	-2.302554035517	0.759322397972041	-2.39584963850217	0.738713374045625	-2.39216089808411	0.782905697920152	-2.34414472974977	0.7971637280278	-2.34693524103886	0.858107081548642
6	2.92809084286234	-1.17075857211744	1.02308038006311	-3.04965746496928	-0.823068420242047	1.39354966161257	-2.82106250421926	-1.15288881753273	1.01542283993847	-2.77519835606323	-0.378740424948745	1.83840074964246	2.13143164884028	-1.75792916133414	1.68152222490711	-1.88668349469114	0.660807308719339	-2.95087375269745	0.17837876827278	-2.57293800456258	0.649522824213038	-2.47427528361142	0.688028290135181	-2.26318475945855	0.959399060534652	-2.51655318186073	0.115419054410808	2.8330363475614	1.23758979887055	-1.95765992922401	1.34346022884999	-1.85511757452574	0.776915465906179	-2.91235065555445	0.0143710039003885	-2.52241716916959	0.761558117101862	-2.02947804577919	1.19383916620306	-2.24736557340078	0.673585596386578	-2.4496306197564	0.686009115387492	-2.44281371127071	0.804661000451452	-2.31617636401036	0.776090922706448	-2.47633676911844	0.776174386537331
7	2.90678848409178	-1.31255874698863	0.753369429036166	2.82266262714794	-1.39187385601262	0.664746794187312	2.70369884300422	-1.46905441205276	0.978187700663954	-2.85667873401937	-0.764366828071177	1.06776556709152	2.67143472790821	-1.64833252514676	2.72085174932286	-1.54313969196734	0.5426815708363	2.68389397532172	-1.50000254027595	-1.45901066597105	0.864309008747699	-2.52176186176183	0.284390306167197	-0.976134786887377	1.62603238454831	-2.39951003398228	-0.274165542459269	1.6000362222239	2.97099338640507	-1.68574919553195	2.76297150359791	-1.28058388816515	0.818605580560888	2.90057687286923	-1.40853969687657	-0.645844206007528	0.53886389866789	-0.35084500461565	1.7793147858254	-2.23553863577195	0.258668959310152	-2.61559616707154	0.587586038957822	-2.70611735854028	1.01886829229764	-2.11165489630335	0.796354261745756	-2.92501157755117	-1.00129373674194
8	2.88707230934925	-1.45039844131576	0.494924995702578	2.44038858114292	-1.89871768635892	0.0407064970426754	1.97781687453807	-2.31900181436474	0.204531490256167	-2.90447262386736	-0.942810097276073	0.736400563926342	2.20767621390202	3.00399887554781	-2.7537245980253	-1.27457185525716	0.431774205775683	2.18510099287783	-2.40555791415739	-0.823024063140632	0.997219703343712	-2.73166488093809	-0.728608959891699	0.69053385184601	2.30642236371379	-2.19787329508093	-0.418756360223062	1.25999234537208	2.75614866805565	-2.52334422059903	-2.16772958612408	-0.789094097713147	0.87807699754011	2.58741023091742	-2.06771546328175	-0.694169495691934	0.0931090761644257	0.783593629642396	2.22353685105399	-2.34808454232382	-0.61377980490356	0.499900321611553	0.78604564667138	2.22391373158515	2.95134549989312	-1.32018662825581	1.07707607932457	3.0504753844631	-1.6211170139398
9	2.87008814971489	-1.57970865261433	0.253030418728331	2.08573130983465	-2.36590197630031	-0.540955699365287	1.26158642496421	2.9987131979441	-1.81263726608359	-2.04201511590884	-0.885929769718979	0.536663299695444	1.84844494259712	2.91438335344145	-2.36426393162542	-1.09220800022359	0.373722466059996	1.91945256371555	-2.8000187581839	-1.23568825807537	0.433127191628815	-2.58908564589136	-0.471682225375894	1.09144692497346	2.65760218310344	-2.0273356414311	-0.438163238963401	1.08042443060806	2.43954030453023	-2.75772424204818	-1.75790513161798	-0.501185597572946	0.937405876021023	2.43467724224456	-2.38073818979748	-1.04378666179431	0.0607642537205171	1.1163852212666	2.39337815954861	-2.47519878937401	-1.07441886832491	0.147212057751756	1.10660939393835	2.11935586053395	-2.76633962955433	-0.574596471953446	1.51155670559249	-3.11542573705649	-1.60690939922778
10	2.85603500861694	-1.69955523876796	0.02778382156708	1.75576202402313	-2.7993770114175	-1.07669342188542	0.621744112055956	2.24498641965433	-2.61020701648807	-1.55885231088145	-0.633647294681943	0.503900346730071	1.70366727970079	2.86709736671377	-2.25543718327688	-1.0145023666514	0.325366400279633	1.73212257767196	-3.11758417544038	-1.70282281772829	-0.428863772203267	-0.514552151426976	0.0957559794973872	1.45372054685463	2.91107215369709	-1.889136511198	-0.422646812064423	0.984727971625735	2.29305215847265	-2.78512790010454	-1.60430513550302	-0.354261943988379	0.975793954553344	2.34808202478869	-2.5673851878087	-1.25149980071835	-0.0126223398093136	1.19206151938402	2.43419596392251	-2.56489949490165	-1.28765377684028	-0.0729416442283809	1.05907717364036	2.19817597562235	-2.64131252717421	0.0422174050614496	1.92093665398314	-2.91694469138587	-1.55336467930601
11	2.84466465988125	-1.81041806274987	-0.181883344984034	1.44876514368109	3.0829962508619	-1.56316293123656	0.0673604486098967	1.66105229871319	-3.12568518768862	-1.79130867542092	-0.609704109184655	0.521857248769444	1.66979129294045	2.83690899055916	-2.25681443289179	-1.02922765341708	0.245142819897126	1.5575514063399	2.88212283691969	-2.11675667412716	-0.996966464779636	-0.221424129146404	0.615803707813094	1.80254446166983	-3.13878218226042	-1.75109973352273	-0.369945031567856	0.973362301855793	2.2642618985268	-2.77252616080729	-1.54100804671689	-0.292603286455432	0.986033078878941	2.2889020973205	-2.6835965557254	-1.3839455940069	-0.107797997693362	1.14684648995643	2.39122240157007	-2.65417051315367	-1.43297048491979	-0.242751739129408	0.913375647412151	2.05950284117875	-2.99691082722463	0.992045061304385	2.32440572995841	-2.70801367384595	-1.46641028945085
12	2.83549093540817	-1.91336168127245	-0.377879289264007	1.16144420100353	2.70881411961898	-2.01310606751727	-0.43350089999063	1.15502796990778	2.71016457266964	-2.11443000691231	-0.782475063162212	0.448340327669528	1.62855039276199	2.79833133537316	-2.30372476440571	-1.10067254461669	0.127646828080698	1.37647523635455	2.63002247663624	-2.4263000132055	-1.27159113095738	-0.20117419035702	0.882879669605019	2.07556729691718	-2.92338940870039	-1.59971704664202	-0.27630685050218	1.02432122285181	2.29486196025091	-2.74273966962714	-1.50918102068914	-0.273456327081515	0.974250602009057	2.23726201125357	-2.77013367416693	-1.48852732699611	-0.210689509583651	1.05393414500926	2.29854937559045	-2.76420326057662	-1.5715437877583	-0.411371670686559	0.707432571711081	1.7510572349134	2.47151868655104	2.01467804519767	2.73148652277794	-2.48070553370826	-1.33757622492114
13	2.82771603677801	-2.01009261688054	-0.563419713865561	0.887735271057645	2.34938807911845	-2.45022841860354	-0.925319944842308	0.660843985524857	2.2857621729662	-2.43179042271842	-1.00075165512814	0.306259428755743	1.53302387825683	2.71966568821099	-2.38883882384095	-1.20936533380675	-0.0170409307776906	1.18969285583767	2.40688529640333	-2.65710464089787	-1.44425255534194	-0.234767710602422	0.991342855641143	2.25193779465243	-2.74091895893128	-1.44138241990807	-0.152562112989349	1.11448781807294	2.35804479606056	-2.70019411424954	-1.48550287332511	-0.271856605265621	0.948934475253653	2.18282339795167	-2.8507434826455	-1.58758907688007	-0.319198289011592	0.941213421545446	2.18002699860776	-2.89572729809287	-1.72575986081706	-0.600376509909411	0.462104918617711	1.40484788607451	2.06543853075158	2.4299448428571	3.09585426121274	-2.23973283888925	-1.17693071032086
14	2.82033133237985	-2.10265320628617	-0.742240021825451	0.620825307528607	1.99174763928017	-2.90081182501612	-1.46252578217816	0.0859952500382227	1.8183004490618	-2.70433745169468	-1.16855709528339	0.177187738858023	1.41990103256906	2.60979824814791	-2.50770032761237	-1.34835782153311	-0.183654034648742	0.99451506740659	2.19270061614542	-2.86558729321828	-1.60674284967985	-0.30938583934101	1.02101919858492	2.36519603868193	-2.5846586612187	-1.27959631542481	-0.0089359398680453	1.22945336398791	2.44196213845573	-2.64651415770912	-1.46109307310522	-0.276560780073689	0.915083521985431	2.12098847053054	-2.9369707839941	-1.69206199961457	-0.435042900560584	0.818228865236954	2.04905761486307	-3.04027542149882	-1.89246479992747	-0.79945372259266	0.221734814706031	1.13680483492168	1.90750866615033	2.59144167187484	-2.92412875756642	-2.01595369641197	-1.00721655217436
15	2.81276863064941	-2.1921690786249	-0.916157830678701	0.357942563229854	1.63131343029113	2.90782831966919	-2.0831461682736	-0.728275046032208	0.945333044658583	-2.79336393654626	-1.11992794933172	0.169365746433064	1.3615127656425	2.51422321284654	-2.63414038532597	-1.50447882793656	-0.36988851812038	0.779538946004968	1.95561813383558	-3.10866870099415	-1.82478699488458	-0.453706416152246	0.998208174935321	2.46453532272266	-2.41463034043379	-1.09366647290302	0.160011226420962	1.36681523218468	2.54291432418208	-2.58263170519893	-1.433570118537	-0.284332618546343	0.873514984045224	2.04834489309384	-3.0356142371395	-1.80869972069603	-0.560447855110845	0.689954396328646	1.91695058287054	3.10065479392637	-2.05211860471472	-0.980209093889736	0.0268265433444095	0.96153235178417	1.82779655804316	2.66130837203959	-2.76317668146322	-1.84295227084718	-0.857792558910334
16	2.80601458632426	-2.27703254896206	-1.082047102477	0.10567255298128	1.2825553424035	2.44228197364342	-2.7110835209833	-1.64437586203576	-0.772733293569786	-0.710293269414875	-0.47318094659927	0.413130180295204	1.43032212180642	2.48323863953773	-2.73300099792405	-1.65661130566542	-0.569101024826747	0.534967345228956	1.66516913935346	2.83844009285988	-2.19424504446723	-0.788649121317016	0.892882094651579	2.65836346947214	-2.12739269082153	-0.825718232386344	0.380675466453977	1.53667215807933	2.66387649482983	-2.50798989668344	-1.40306125070959	-0.296135371672415	0.821418483768746	1.95935561768924	3.12845879072348	-1.94571647147941	-0.698953838670915	0.562126560008876	1.79916980112815	2.98317364957887	-2.17787623752363	-1.1149543712544	-0.105998377259861	0.855473269103891	1.78089540660006	2.68978017883521	-2.67716076976926	-1.73412153022699	-0.75380789639657
17	2.80343490671666	-2.35197644164824	-1.23110022743172	-0.120422831872721	0.974658472951303	2.04523845096379	3.07623070899369	-2.24162404530536	-1.38316955799754	-0.662987354675783	-0.00676506002661116	0.732277788400921	1.58638102069629	2.51684122098764	-2.79211164334418	-1.79143346077705	-0.772163910186574	0.262954575726446	1.313799928029	2.38114003280027	-2.81842335744929	-1.72328809467384	-0.672903141853408	-2.58921470952736	-1.49471851399104	-0.400289847530281	0.68172766273639	1.75064897555513	2.80910352979016	-2.42195548941763	-1.37112254044848	-0.315547160738108	0.752506371837647	1.84376575289934	2.97355980595586	-2.12176355225447	-0.863323334210517	0.440558597577812	1.71989257031134	2.92192599322299	-2.24020849214238	-1.18313857038759	-0.173372994988867	0.802181621782302	1.75515138627088	2.69740527287398	-2.64223482600069	-1.68647806022152	-0.709346570303284
18	2.81018071177306	-2.40973404832889	-1.35285886931614	-0.305262089262726	0.728769951982801	1.74316738700327	2.72988526257469	-2.60371887709996	-1.69950380674446	-0.841332349565706	-0.0147190993714058	0.808004158091155	1.65183375115997	2.52711733934451	-2.85094032179478	-1.92204805134506	-0.975727016472833	-0.0178827066399507	0.944425438993629	1.89887265053492	2.81860382460652	-2.6395236820287	-1.9997925021316	-1.46643909791263	-0.772204272049974	0.087454555485686	1.02429263648985	1.99127496753584	2.96950592165433	-2.33057506291354	-1.34329890639374	-0.349367260085347	0.656598553746352	1.68435535348724	2.75219029113543	-2.38750155160256	-1.10856412107775	0.323292238378431	1.73203443765493	2.97326525814427	-2.19949401298349	-1.16357032460895	-0.170266083990574	0.797500837077148	1.75020602171684	2.69558024751048	-2.64295029568994	-1.69280040123029	-0.730656092674082
19	2.83086815981869	-2.44488906572989	-1.4414265037675	-0.443729916300863	0.545636555321741	1.52333666052009	2.48549991737859	-2.8548412163377	-1.93393719314837	-1.03508829636909	-0.154901460116127	0.713280088231526	1.57753676841999	2.44490072857375	-2.9634112930089	-2.07940087014042	-1.18673286445745	-0.28736806188437	0.615356269288808	1.51620869395258	2.40736839747131	-3.00363420828596	-2.15436448691602	-1.3166008546486	-0.468417588713949	0.402757472895815	1.29478347868737	2.20026963186214	3.11328735252227	-2.25255149932363	-1.3319614692459	-0.407677657895272	0.522238908097397	1.4620668692727	2.42150531294062	-2.85600263136451	-1.70129866973486	0.126340109699643	2.08337703285263	-3.00639285778383	-1.99083150170523	-1.02766659536213	-0.0861248302541788	0.844727270742919	1.76989124840198	2.69221646599182	-2.66942525152222	-1.74672674515626	-0.820487897342686
20	2.86687983479127	-2.45704766134199	-1.49842878199071	-0.541302770925334	0.412915276104733	1.36220959452644	2.30408533267303	-3.04728087378517	-2.12777966577465	-1.22191654920449	-0.329668205333869	0.550402194324705	1.42084590100454	2.28478929446367	-3.13779920574647	-2.27770790963309	-1.41561120710814	-0.549010476298019	0.325183760370487	1.2113734058336	2.11550725950968	3.04322964305249	-2.28906973076473	-1.32775187571687	-0.376489304804763	0.551073612149015	1.45408573380123	2.33851812217737	-3.07244824979919	-2.20809304651624	-1.34939354256508	-0.495942365674547	0.350867897449858	1.18697639488567	2.00259241655574	2.77153211611617	-2.87851324159218	-2.72919069045615	-2.84796127566235	-2.33308546761478	-1.58857229547497	-0.771100308613776	0.0775842152433876	0.942191094357723	1.81531877604999	2.6923788388577	-2.71333237655357	-1.83867415467577	-0.970413702424788
21	2.91494215644994	-2.45147816986644	-1.53185215840316	-0.609535709256836	0.314687125308479	1.23925350578972	2.16180876188683	3.07944092319567	-2.29402441356324	-1.39470012830364	-0.507280753995706	0.367901123441851	1.23162019665524	2.08552913194564	2.93191755918147	-2.50959535881195	-1.66921601030989	-0.825651359890476	0.0275368822145107	0.900246543851001	1.80766689343167	2.76999247498112	-2.48218152923377	-1.4056912576999	-0.349860320899847	0.637812010367778	1.55779575730555	2.42944990994941	-3.01338379538366	-2.19372417821779	-1.38943379840547	-0.599143065212278	0.175090209199656	0.927338971090818	1.64629749534556	2.31320212434375	2.90394926154672	-2.87079118907353	-2.38812884483584	-1.84288303302921	-1.20480469153807	-0.492389270790223	0.269586201107064	1.06285924266424	1.87486638036349	2.69633553968852	-2.76359823298557	-1.94578736082352	-1.14121756645908
22	2.96705362479883	-2.4383235836457	-1.5541104819923	-0.662996316117822	0.23475802366986	1.13775981686621	2.04327721428628	2.94742435428991	-2.43736347809559	-1.54866816267791	-0.672432702000816	0.190099859207311	1.03908232775295	1.87572191753877	2.70194232364074	-2.76299435447837	-1.94971466489101	-1.1374959751892	-0.32063224450584	0.510429711454766	1.3740102308257	2.30958258481663	-2.88136830953419	-1.55912345635179	-0.258607869461868	0.802961766595653	1.71123797236985	2.54498667589212	-2.94362174693474	-2.17282547800049	-1.41918652804549	-0.680493616272004	0.0428316789061771	0.748605422274627	1.43366825574668	2.09528916422373	2.73378112631194	-2.92734639477347	-2.30755640161629	-1.67284937674324	-1.01047961801453	-0.315905881275902	0.408684140607119	1.15751340580564	1.92342482274696	2.69891038067812	-2.80669068222772	-2.03431858021684	-1.27425843831362
23	3.01051782427106	-2.43253242293269	-1.58218301914394	-0.72003364548521	0.154655661821661	1.04095964746762	1.93554150514285	2.83258586803278	-2.55829653999308	-1.67742560538108	-0.812556644508218	0.0343523195552701	0.86345682687821	1.67616646908468	2.47440076685293	-3.02307554140516	-2.2481671690086	-1.48268403034661	-0.725679881263618	0.023225735624751	0.763424859198164	1.49164826315822	2.19182786919818	2.56111327257202	0.719616017217936	1.3740038544359	2.0740827229295	2.78029373603521	-2.79738827693093	-2.0950536427828	-1.39730224270171	-0.705233509253543	-0.0197797858117262	0.658385131585377	1.32910609758506	1.99313346208161	2.65252592895926	-2.97233841106679	-2.31029152389541	-1.6393101504968	-0.954893942478655	-0.254210207807014	0.463414786809692	1.1964748705899	1.94158108878606	2.69396200833464	-2.83507061478697	-2.08464948471257	-1.34276946853789
24	3.02705737044046	-2.45583077946017	-1.64124966212517	-0.808543856146637	0.0458244838873828	0.923370532453135	1.8209453141598	2.72880945553907	-2.65081415792793	-1.76535535938093	-0.906087483053473	-0.0748413614117287	0.730393537591834	1.5129396274932	2.27591158162442	3.02152063231529	-2.5324337193579	-1.82011958249081	-1.12733240794197	-0.459914348027966	0.170616602420366	0.742247253670226	1.21622337720328	1.55169405053131	1.8011518449021	2.12579046513523	2.58019714604692	3.12379499476429	-2.5658795034792	-1.94509568164699	-1.30928286247536	-0.665184276298759	-0.0165427639121535	0.634699695492115	1.28783207891912	1.9431000582966	2.60155184773397	-3.01828478742963	-2.34784537358364	-1.66790159328601	-0.976162669949361	-0.27087414346166	0.448721194274946	1.18193506517888	1.92633815093082	2.67783230156639	-2.85193838878456	-2.10183169560145	-1.35927929324281
25	2.99195018756705	-2.5399720074946	-1.77221590969807	-0.980257251326236	-0.153180929070202	0.722113398802946	1.65356020680651	2.62682899064771	-2.68541650642775	-1.76073348023586	-0.896385759784505	-0.0845519197773492	0.687437571116869	1.42982332783406	2.14937132667677	2.84998943194086	-2.74978495879928	-2.08362708453825	-1.43634739743127	-0.811068215916032	-0.212204092315859	0.355341269588919	0.888369482774514	1.38941451805568	1.87045820053971	2.35090418357999	2.84863008350001	-2.91056966375111	-2.35996986203093	-1.78677504743631	-1.19592387803321	-0.591677049000727	0.0228261749011992	0.645545126251524	1.27539098542177	1.91208131401897	2.55602698456788	-3.07493699097059	-2.41288123215539	-1.7389796398832	-1.05091678563154	-0.346365928988387	0.376462031026045	1.11793644115962	1.87593776154655	2.64519360322034	-2.86530969566661	-2.09752755573222	-1.34107064106015
26	2.88070373932126	-2.72063426080721	-2.03021666839521	-1.32460321442723	-0.589896346450911	0.207450708875309	1.16041738857035	2.46059340409089	-2.44233254772935	-1.42911527145618	-0.614749180125061	0.119069308962596	0.814386104249432	1.48764277941654	2.14602078629596	2.79275256309396	-2.85407940943781	-2.22794706620795	-1.61254460975333	-1.0087296718791	-0.417379941648846	0.161013690105033	0.72682368338866	1.28171208805772	1.82877765059352	2.37221309026322	2.91650171013788	-2.81768281031095	-2.2613304578183	-1.69629837872084	-1.12228308589602	-0.539583226659662	0.051282480418864	0.649851599723231	1.25589622857418	1.86953773289471	2.49133430416896	3.12237132630534	-2.51880826465327	-1.86330994324197	-1.19082405590365	-0.496775887046696	0.224253964796032	0.977315781266598	1.7640029650145	2.57776120760047	-2.88140938467074	-2.06819959215066	-1.28070790392875
27	2.70055912032217	-2.98784202947572	-2.40426544107775	-1.83845766746203	-1.30372987222973	-0.83051873811616	-0.495923483081395	-0.448041089724054	-0.528683735103699	-0.319289588490076	0.0958505803826258	0.59914753062911	1.14277178728107	1.70687538803083	2.28204037355993	2.86318015432011	-2.83597909466642	-2.25114737267495	-1.66703004287569	-1.08478435570095	-0.505273294673961	0.070936205362884	0.64360660729606	1.21286121752693	1.77918428715345	2.34337103892161	2.90642772619528	-2.8137427888971	-2.24972508091674	-1.68379407014448	-1.11521492338201	-0.543420969201973	0.0320297449674827	0.611519323302625	1.19544628381753	1.78431100921484	2.37881727991261	2.98000774245761	-2.6937177622794	-2.0735253951758	-1.43867003676617	-0.782677937384031	-0.0945577585030114	0.644468890212175	1.46358836659128	2.38904084371292	-2.89756690773057	-1.94259323253083	-1.0906200358813
28	2.52212353235148	3.04873621501797	-2.72418404171881	-2.23505146521247	-1.77273748931774	-1.34258647231846	-0.946289315707565	-0.576741505948437	-0.215761658436507	0.159118060881584	0.563339751289925	1.001163266348	1.46945452924735	1.96255657275479	2.47495098027819	3.0021105581751	-2.74264668592775	-2.19562130142489	-1.64207085713629	-1.08365103398051	-0.521728410049181	0.0425412582149481	0.608174205877552	1.17434806588373	1.74040732727104	2.30587273354894	2.87044453343337	-2.84919178904055	-2.28664658201615	-1.72497035359441	-1.16394971251453	-0.603328858897698	-0.0428405554666927	0.517770238540681	1.07873025430675	1.64022814713969	2.20240915990542	2.76537193163414	-2.95402055506932	-2.38940791342729	-1.82406417731316	-1.25820646391518	-0.692314254881504	-0.12754983403483	0.432486908426361	0.968468444522923	-0.89886339732151	-0.894729746575321	-0.346570280522926
29	2.41890036679092	2.91158424275896	-2.88844662795015	-2.41544695950771	-1.95274170705151	-1.49968472816206	-1.05457571601494	-0.614571002014011	-0.175914666045544	0.265501098557552	0.713437387964376	1.17075860144295	1.63921273859722	2.11952310344489	2.61164638324022	3.11505111607637	-2.65425113055501	-2.1308312463077	-1.59889141707739	-1.05950646116612	-0.513812216371156	0.0369917389138091	0.591654295953177	1.14890651798428	1.7075144500892	2.26634086348175	2.82440176082776	-2.90228062534541	-2.34792398027731	-1.79611135206642	-1.24708483204057	-0.700979750875544	-0.157880793791738	0.382118878060147	0.918856299896426	1.45203222432101	1.98113234996583	2.5053236354854	3.02330468365169	-2.75011005326105	-2.25161818136958	-1.76913873278335	-1.31000194523322	-0.885346836557653	-0.510572811757475	-0.200482045452441	0.0495338493350185	0.284650668909392	0.563969147832643
30	2.40147822758918	2.87639847111389	-2.93610773379246	-2.46941204850408	-2.00623836942812	-1.54589664342381	-1.08746363548572	-0.629805983906666	-0.171632648222455	0.28842918332268	0.751747736810738	1.21960583151179	1.69313877648327	2.17329687578545	2.66083002027383	-3.12689969598062	-2.62317662502567	-2.11105076954052	-1.59061663426288	-1.06223002889083	-0.526542058525893	0.0154801883462858	0.562565050832481	1.11319415897841	1.66570798698814	2.21844256285063	2.76986711024395	-2.96449454720764	-2.41926750878334	-1.87833697531225	-1.3421496474006	-0.810967325597726	-0.284944480295406	0.235796054908527	0.751094688097718	1.26069514776101	1.76419205262779	2.26098490872182	2.75023955624489	-3.05232230080229	-2.58167852826858	-2.12255632997038	-1.67651940522708	-1.2448052245308	-0.827754350343336	-0.424086419019087	-0.0303289986148165	0.35909299200981	0.750801257159234
31	2.44559589379203	2.90572836092544	-2.91897210245062	-2.46183851046919	-2.00568386163714	-1.55005788977569	-1.09443363685018	-0.638212074530402	-0.18072964753658	0.278732166620011	0.740936464183631	1.20668079725108	1.67678790369929	2.15209680843215	2.6334522746889	3.12168862709206	-2.6655834949649	-2.16128356955864	-1.64804868787261	-1.12560086576469	-0.594068692041813	-0.0541280323790408	0.492899271192016	1.04504878739386	1.59986326494144	2.15467935674467	2.70697430109597	-3.02852343892651	-2.48693083394018	-1.95231059974211	-1.42502858961207	-0.905087314788742	-0.392274440221056	0.113715254535891	0.613192434621736	1.10641779695473	1.59357261989734	2.07474955099136	2.54995979825027	3.01915493229856	-2.80092238793821	-2.34394707983651	-1.89306095814931	-1.44806184831012	-1.00852287717446	-0.573746626361289	-0.142758601997904	0.285645414496986	0.712797052017503
32	2.52504122613728	2.96903992645782	-2.87068959585461	-2.4275538808445	-1.98447839215163	-1.54116363111781	-1.09726751473619	-0.652401869038674	-0.206127925576615	0.242049708441919	0.692691220674519	1.14643254298324	1.60399961370449	2.06622612662209	2.53407407814993	3.00865460702939	-2.79194223711059	-2.29990946555091	-1.79687961830183	-1.28130743825137	-0.751909199076068	-0.2080894033146	0.34948505768686	0.91834638519766	1.49408747020254	2.07096010263547	2.64312460973787	-3.07724388908889	-2.52652744185744	-1.98884552432567	-1.46382885643987	-0.950388912008216	-0.447165663641703	0.047199902154347	0.533930087205157	1.01406040228432	1.48843580988768	1.95772892172582	2.42246683633761	2.88305999865358	-2.94335528439559	-2.49015025139375	-2.04029348504916	-1.59359179162715	-1.1498627601506	-0.708928250935674	-0.2706150991352	0.165236379801331	0.598756102275581
33	2.61979016377728	3.04537544326752	-2.81244462710813	-2.38716030172798	-1.96179777300936	-1.53617519421773	-1.1100843998607	-0.683286120488788	-0.25550349232284	0.173586855765656	0.604367163422676	1.0372958308787	1.47293181137002	1.91196931055766	2.35528755962103	2.80402272293518	-3.02351313680855	-2.55894029807336	-2.08271081207269	-1.59108684879263	-1.07902164323219	-0.540046082271735	0.0329924047873941	0.644944843874464	1.29205497634163	1.95625930602075	2.61032874051488	-3.0499531134624	-2.46482597970284	-1.91389085845012	-1.39017042255807	-0.886984301724506	-0.399034620407241	0.0776002087234804	0.545755434517144	1.00747135440413	1.46421941881562	1.91706345024618	2.36677107887358	2.81389002901439	-3.02438498238699	-2.5814351610042	-2.14030472272014	-1.70094248019882	-1.26337517958473	-0.827699200478256	-0.394074962965718	0.0372764970076383	0.46607501648602
34	2.71648042066657	3.12154740117202	-2.7569086424794	-2.35246808534641	-1.9482626868954	-1.54423402112657	-1.14031830195592	-0.736445691917689	-0.332539302101637	0.0714862624329366	0.475727030720679	0.880292805129415	1.28531184825322	1.69093799813454	2.09736171115312	2.50482769183263	2.91366405182733	-2.95885260991927	-2.5456640560414	-2.1288628031172	-1.70656900647194	-1.27520569068089	-0.826965979449786	-0.340973526265728	0.26082336007257	1.44319226346863	3.10731168154857	-2.4418918181604	-1.92109648463564	-1.45609561575531	-1.01254065469881	-0.579016402699063	-0.150670207634591	0.274912505782489	0.699070011266854	1.1226011883224	1.54600476459398	1.96959527385346	2.39356226711087	2.81800116321293	-3.04025624760932	-2.61489294883625	-2.18921519927582	-1.76340977790744	-1.33772786499917	-0.912482478331067	-0.488043923973032	-0.0648327998874224	0.356689518825009
35	2.80880643840843	-3.09109888013917	-2.70846573508816	-2.32651166255869	-1.94527758548707	-1.56481542617333	-1.18519105613554	-0.806488108244431	-0.428812957160844	-0.0523013035933201	0.322873009439329	0.696486029419265	1.06824721222347	1.43777637011718	1.80457090815638	2.16795848110476	2.52702745041406	2.88052317178437	-3.05649377473957	-2.72014308337474	-2.39718866086181	-2.09278708432693	-1.81421568236147	-1.57095600254891	-1.37260829009048	-1.22139066873371	-1.10006118094074	-0.971916270333578	-0.804385365747934	-0.586990401483306	-0.325305251812684	-0.0293327373272364	0.292069237309006	0.632342403307518	0.986901819901985	1.35258127200347	1.72717881300217	2.10913649006925	2.49732337254451	2.89088824541563	-2.99402790798427	-2.59162374093932	-2.18560302299824	-1.7764731384097	-1.36475896705142	-0.951021343294154	-0.535865565511195	-0.11993999190155	0.296074743825561
36	2.8979179757224	-3.02365258586323	-2.66293227762628	-2.30317857503992	-1.94447544291751	-1.58692078710106	-1.23062900758131	-0.875734035953887	-0.522392941008511	-0.170790189585179	0.178857357286476	0.526294660662865	0.871221945876209	1.21328751739882	1.55208034170076	1.88712323199372	2.2178682067705	2.54369677443065	2.86392966306243	-3.10533240605552	-2.79841549732332	-2.49909517887965	-2.20772003694021	-1.92421743748163	-1.64789551545184	-1.37728723862958	-1.11012381866071	-0.843509604449477	-0.574293411549681	-0.299526397392394	-0.0168440184145151	0.2753440599698	0.577868226225677	0.890948433237468	1.21439071756484	1.54776737825579	1.89055233557562	2.24220798686905	2.60223137277726	2.97017001538111	-2.93756901046745	-2.55499846166273	-2.16569371581078	-1.77008884370757	-1.36870112466814	-0.962166429089791	-0.551263675075855	-0.136920894741435	0.279802787314844
37	2.99060228386959	-2.95109405079934	-2.61052527756282	-2.27093959036384	-1.93240613145958	-1.59500077831269	-1.25880658372715	-0.923914137489463	-0.590421794902306	-0.258435697158676	0.07193051749859	0.400556444987799	0.727316260149916	1.05208088862952	1.3747212622267	1.69511294946294	2.01314246784094	2.32871555812365	2.64176760635815	2.95227620401665	-3.02290979581631	-2.7173136836316	-2.41392774265524	-2.11245935786958	-1.81250836906961	-1.5135662173324	-1.21502398718878	-0.916189859017065	-0.616314706245206	-0.314622746300328	-0.0103428680896049	0.297264025197866	0.608885490427477	0.925148022842496	1.24661780566757	1.57381032772644	1.90720633401975	2.24727097344786	2.59447270221511	2.9492981535984	-2.97092682779584	-2.59930387632542	-2.21850349029604	-1.82808359225747	-1.4277725576369	-1.01760623811299	-0.598090334256771	-0.170349374437986	0.263801598900418
38	3.09452327274848	-2.86509338087497	-2.54228187703585	-2.22026139259333	-1.89906677560455	-1.57873358433528	-1.25929772922822	-0.940795007456342	-0.623260510806402	-0.306727886413887	0.00877157053289175	0.323210012143063	0.636564338590232	0.948817716577869	1.259961319641	1.56999628264125	1.87893584703569	2.18680765378975	2.4936561178904	2.79954479395982	3.10455861926394	-2.87437940473976	-2.57076538868409	-2.26762532872901	-1.96477343692309	-1.66199768766442	-1.35906071291052	-1.05570123278689	-0.75163579114518	-0.446560450999629	-0.140151993959157	0.167931934474724	0.478054387969936	0.7906031472708	1.10599810173151	1.42470307159045	1.74724347018234	2.07423168828468	2.40640279464813	2.74466411621718	3.09016339521292	-2.83880427074913	-2.47393443692141	-2.09587894170873	-1.70136149110351	-1.28632032756361	-0.84621876806395	-0.377210150382758	0.121272691150865
39	-3.06955685407821	-2.76197112693935	-2.45492770373984	-2.14843923959901	-1.84251766797759	-1.53717398222824	-1.23241798990595	-0.928258039189531	-0.624700717476331	-0.321750523135939	-0.0194095125640252	0.282323073922453	0.583451202166111	0.883982443181314	1.18392837201574	1.48330495524159	1.78213291372539	2.08043804534041	2.3782514906161	2.67560992315369	2.97255564616975	-3.01404873024357	-2.71777920488558	-2.42176251628829	-2.12593535592142	-1.83023027805074	-1.53457646501222	-1.23890065220369	-0.943128205905924	-0.647184344575518	-0.350995494328319	-0.0544907731882344	0.242396392084242	0.539726495861859	0.837551981334516	1.13591497161197	1.43484453603908	1.73435320089525	2.03443220235772	2.33504459906857	2.63611464125905	2.93751035144798	-3.04417211149339	-2.74292365658908	-2.44254766040857	-2.14417084291797	-1.85006651987869	-1.56559987217022	-1.30718796102491
40	-2.9360302614676	-2.64315929623637	-2.35066020670547	-2.05853748011827	-1.76679512196546	-1.47543660722383	-1.1844648350092	-0.893882088670581	-0.603690003771242	-0.313889546875072	-0.0244810085875457	0.264535985104997	0.553162438490559	0.841399923332855	1.12925048134039	1.41671648468895	1.70380044631777	1.99050477049003	2.27683143266583	2.56278157601183	2.84835500977137	3.13354959211194	-2.86482483040183	-2.58040610851365	-2.29639273918055	-2.01280397151804	-1.7296667242366	-1.447017530538	-1.1649048929307	-0.883392144716683	-0.602560943300019	-0.322515557961769	-0.0433881640490159	0.234654580146561	0.511403314792716	0.786595655384763	1.05990317805778	1.330914991245	1.59911705654997	1.86386640557178	2.1243596637591	2.37959622975634	2.62833887300732	2.86907994156695	3.10003244321591	-2.96399984150441	-2.75869120116379	-2.56888162059513	-2.39509668591074
41	-2.79138344907398	-2.51247269131356	-2.23382514924199	-1.9554440388462	-1.67733257599647	-1.39949400458549	-1.12193163284047	-0.844648879189921	-0.567649329242257	-0.290936805626623	-0.0145154526593347	0.261610161966931	0.537434926017412	0.81295303933843	1.08815784522861	1.36304163318503	1.63759540929353	1.91180863015187	2.18566889581664	2.45916159686055	2.73226951023372	3.00497233826949	-3.00593912227185	-2.73412234408509	-2.46279557972189	-2.19199738027469	-1.92177273422448	-1.65217398546668	-1.38326183632726	-1.11510642877104	-0.847788488774843	-0.581400506691017	-0.31604790889725	-0.0518501512553584	0.211058369362177	0.472527735473526	0.732392471935738	0.990472338493926	1.2465743302065	1.50049636392749	1.75203322244243	2.00098538515948	2.24717134564663	2.49044382869804	2.73070988248365	2.96795405122007	-3.08092259983434	-2.84933904973976	-2.6201306333117
42	-2.63886067655206	-2.37333855300961	-2.1080074826755	-1.84287017368236	-1.57792942847045	-1.31318816317605	-1.04864942978723	-0.784316441280004	-0.520192599938989	-0.256281529052052	0.00741289185662079	0.270886488126347	0.534134747314753	0.797152772798483	1.05993523370234	1.32247631135923	1.58476964265767	1.84680826083122	2.108584534493	2.3700901060312	2.63131583086953	2.89225171957465	-3.13029842180232	-2.86997580679938	-2.60997854260624	-2.35032041440375	-2.09101618138861	-1.83208153378854	-1.57353300894401	-1.3153878557465	-1.05766383506252	-0.800378942170806	-0.54355103587096	-0.287197358040235	-0.0313339273733941	0.224025207697783	0.478868868764665	0.733189806039219	0.986985912964996	1.24026158108877	1.49302916211077	1.74531048229843	1.99713832904842	2.2485578021049	2.49962739588821	2.75041965904007	3.00102126825943	-3.031652945377	-2.78112029834418
43	-2.48061171020532	-2.22789529867536	-1.97530930378551	-1.72285452939074	-1.47053166807303	-1.21834128465837	-0.966283797255779	-0.714359455431635	-0.462568315077987	-0.210910209472997	0.0406152840353771	0.292008882365233	0.543271640779381	0.79440500351717	1.04541086188296	1.29629162079278	1.54705027488238	1.79769049538213	2.04821672906476	2.29863431066419	2.54894959024335	2.7991700770449	3.04930460138217	-2.9838218110776	-2.73382650812032	-2.48388082931801	-2.2339686293369	-1.98407131340718	-1.73416754201375	-1.48423291301002	-1.23423962335765	-0.984156114232331	-0.733946705194693	-0.483571225572668	-0.232984654200988	0.0178632177339671	0.26902808176052	0.52057134125738	0.772560245404066	1.02506789288085	1.27817306432334	1.53195983693113	1.78651693000278	2.04193672743376	2.29831392357827	2.55574374385694	2.81431970287009	3.07413088246336	-2.94792656521167
44	-2.31840535596262	-2.07792603946303	-1.83752432299141	-1.59719886964613	-1.35694804293848	-1.11676987132018	-0.87666200870063	-0.636621690505995	-0.396645684782967	-0.156730237795407	0.0831289864978327	0.322936973761924	0.562699434152932	0.802422885564016	1.04211474617106	1.28178343729529	1.52143849770779	1.76109071061839	2.0007522447207	2.24043681080639	2.48015983561599	2.71993865476164	2.95979272673821	-3.08344143694452	-2.84336878001226	-2.6031472531166	-2.36274626251529	-2.1221316203584	-1.88126515022141	-1.64010425161408	-1.39860141991084	-1.15670371815399	-0.9143521973626	-0.671481262433072	-0.428017981582268	-0.183881338758113	0.0610185691913888	0.30678138514864	0.553517383232852	0.801348380205133	1.05040863617758	1.30084569755825	1.55282111220859	1.80651091541082	2.06210574331414	2.31981037608562	2.57984244496395	2.84242995697071	3.10780720384511
45	-2.15478153241964	-1.92610926431647	-1.69748188861218	-1.46889760023814	-1.24035432334061	-1.01184968462866	-0.783380984236409	-0.554945163851519	-0.326538771832309	-0.0981579250014159	0.130201733235588	0.3585450788448	0.586877557644437	0.815205240827975	1.04353488612283	1.27187400526785	1.50023093860076	1.72861493767645	1.95703625699263	2.18550625608843	2.4140375135104	2.64264395441988	2.87134099395765	3.10014569890177	-2.9541083365066	-2.72502955379579	-2.49578003575456	-2.26633400509959	-2.03666281727503	-1.80673459599674	-1.57651380842388	-1.34596076713765	-1.11503104288589	-0.88367476792304	-0.651835804451765	-0.419450745777922	-0.186447708811466	0.0472551352069684	0.281751360337374	0.517148504956698	0.753570826333745	0.991162743112826	1.23009316637811	1.4705609845333	1.7128020532396	1.9570981552959	2.20378854294255	2.45328486044217	2.70609046240004
46	-1.99302296272174	-1.77590127134566	-1.55882127559458	-1.34178294045703	-1.12478619114036	-0.907830913033205	-0.690916952336203	-0.474044117485501	-0.257212181516397	-0.0404208855401678	0.176330056463176	0.393040951299155	0.609712118383134	0.826343879411192	1.04293654549943	1.25949040134935	1.47600568592115	1.69248256900641	1.90892112298464	2.1253212889195	2.34168283599591	2.55800531311299	2.77428799122081	2.99052979471278	-3.07645608733347	-2.86030106943534	-2.6441931281636	-2.42813571080227	-2.21213320633197	-1.9961911411183	-1.78031641325533	-1.56451757401714	-1.34880516704381	-1.13319213871824	-0.917694336904922	-0.702331120139931	-0.487126105931875	-0.272108095694153	-0.0573122258991847	0.157218588337803	0.371431827902991	0.585263040618127	0.798632840015498	1.01144299623654	1.22357128464221	1.43486461069392	1.6451297070555	1.85412035601843	2.06151955278736
47	-1.83543174659975	-1.62962594085065	-1.42387826013585	-1.21819114248002	-1.01256719967578	-0.807009236046553	-0.601520269302312	-0.396103553758507	-0.190762606218888	0.0144987651427154	0.219676428526953	0.424765892460199	0.629762265481606	0.834660211037002	1.03945389698486	1.24413693904498	1.44870233743638	1.65314240585568	1.85744869184022	2.06161188743975	2.2656217289853	2.46946688459311	2.67313482787384	2.8766116961316	3.07988213113424	-3.00025620686378	-2.79745161114363	-2.59491039690528	-2.39265592529371	-2.19071419388006	-1.98911415385851	-1.78788806464575	-1.5870718894695	-1.38670573546511	-1.18683434150447	-0.987507616343484	-0.788781228533543	-0.590717247672709	-0.393384833667617	-0.196860966318051	-0.0012312011634089	0.193409571592225	0.386956401076305	0.579293636347419	0.770294451209859	0.959820642532654	1.14772285217722	1.33384141339284	1.51800808259432
48	-1.68138871367912	-1.48644797108526	-1.29157557466827	-1.09677471583368	-0.902048749990632	-0.707401207189584	-0.51283580328202	-0.318356451629565	-0.123967275383914	0.0703273796482054	0.264522931549495	0.45861454825101	0.652597132923522	0.846465308835059	1.04021340372761	1.23383543378934	1.42732508732704	1.62067570827783	1.81388027974004	2.00693140775317	2.19982130561503	2.39254177909492	2.58508421298426	2.77743955952394	2.96959832936224	-3.12163472134901	-2.92989936370044	-2.73839173518739	-2.54712310037337	-2.35610513919625	-2.16534991802976	-1.97486984858703	-1.78467763226484	-1.59478618719974	-1.40520855496737	-1.21595778351792	-1.02704678262005	-0.838488147809646	-0.65029394864102	-0.462475476961039	-0.275042951026186	-0.0880051716262336	0.0986308729549297	0.284860455231575	0.470681610565354	0.656095691288411	0.841107968349417	1.02572827233061	1.20997166134673
49	-1.52790287206882	-1.34311150406324	-1.1583776872978	-0.973703207221454	-0.789089873499349	-0.604539512503958	-0.42005395918771	-0.235635048207363	-0.0512846041655646	0.13299556917124	0.317203700827001	0.501338065899647	0.685397000341387	0.869378917414144	1.05328232601072	1.2371058510453	1.4208482561307	1.60450846877416	1.78808560833832	1.9715790170288	2.15498829418455	2.33831333416117	2.52155436811037	2.70471200996984	2.88778730698673	3.07078179510344	-3.02948774764402	-2.8466480063117	-2.66388090019635	-2.48118227605949	-2.29854713085407	-2.11596952065037	-1.93344246277017	-1.75095783102955	-1.56850624408104	-1.38607694695732	-1.20365768605473	-1.02123457795794	-0.838791972700892	-0.656312312286127	-0.473775985548067	-0.291161180749321	-0.10844373764486	0.0744029988592738	0.2574083208857	0.440604292544751	0.624025874067221	0.807711030901263	0.991700822900148
50	-1.37280890523786	-1.19745348218072	-1.02213388471034	-0.846850552764852	-0.671603859726994	-0.496394102034538	-0.321221488067996	-0.146086126243744	0.0290119877624396	0.204072984739815	0.379097136697391	0.554084872735553	0.729036796126171	0.903953702698162	1.07883660063156	1.2536867317698	1.42850559456751	1.60329496879914	1.77805694216331	1.95279393892791	2.12750875077242	2.3022045699973	2.47688502528453	2.65155422021036	2.8262167747299	3.00087786987488	-3.10764201124929	-2.93296580279561	-2.75827164320452	-2.58355158597456	-2.40879684146258	-2.23399770618046	-2.05914348625578	-1.88422241447871	-1.70922156028208	-1.53412673191449	-1.35892236996712	-1.18359143130037	-1.00811526228629	-0.832473460134829	-0.65664372090432	-0.480601672608577	-0.304320691623853	-0.127771700368214	0.0490770560241239	0.226260256576925	0.403815777713045	0.581784995953463	0.760213123416814
51	-1.21710135007307	-1.05072796349014	-0.884376913356295	-0.718049029306146	-0.551745077030384	-0.385465758584851	-0.219211712047393	-0.052983510561005	0.113218339204399	0.279393399144841	0.445541302348196	0.611661756236459	0.777754546212195	0.943819539801401	1.10985669128926	1.27586604684953	1.44184775017265	1.60780204860204	1.77372929979285	1.93962997891245	2.10550468640758	2.27135415636908	2.43717926553235	2.60298104295926	2.76876068045656	2.93451954379615	3.10025918481477	-3.01720395269456	-2.85149729011361	-2.68580394171812	-2.52012146924215	-2.35444717080306	-2.18877806089824	-2.02311084840368	-1.85744191227824	-1.69176727462254	-1.52608257067478	-1.36038301524588	-1.19466336499981	-1.02891787586764	-0.863140254740993	-0.697323604416369	-0.53146036054712	-0.365542219095735	-0.199560052451249	-0.0335038119682238	0.132637585827838	0.298876392768469	0.465226186520659
52	-1.06391971093474	-0.906209476736134	-0.748528739010979	-0.590879343447203	-0.433263180989547	-0.275682193456123	-0.118138379275908	0.0393662006063112	0.196829416609462	0.354249064130042	0.511622856837638	0.668948419596368	0.826223280952816	0.983444865126787	1.14061048343613	1.29771732508115	1.45476244720742	1.61174276415818	1.76865503581875	1.92549585494547	2.08226163336001	2.2389485868774	2.3955527188206	2.55206980195816	2.70849535868171	2.86482463921806	3.02105259764548	-3.10601144172507	-2.95000258481886	-2.79411224314148	-2.63834694078107	-2.48271366118841	-2.32721989114132	-2.17187366962482	-2.01668364225728	-1.86165912198358	-1.70681015686205	-1.552147605895	-1.39768322399616	-1.24342975735573	-1.08940105066006	-0.935612167852597	-0.782079528392031	-0.628821061280389	-0.475856379505787	-0.323206977982566	-0.170896458586977	-0.0189507864934742	0.132601417269374
53	-0.914180360988553	-0.764672951981956	-0.615213505342925	-0.465803918388073	-0.316446255451577	-0.167142748247227	-0.0178957969789647	0.131292027821104	0.280417982743545	0.429479148253116	0.578472424748505	0.727394527933749	0.876241983500856	1.02501112111939	1.17369806772519	1.32229874009683	1.47080883670526	1.61922382881866	1.76753895084183	1.9157491898661	2.0638492744037	2.21183366227748	2.35969652763528	2.5074317470559	2.65503288471279	2.80249317656012	2.94980551350606	3.09696242353837	-3.03922925441086	-2.89240716181435	-2.74576528483364	-2.5993127479673	-2.45305914477049	-2.30701456257173	-2.16118960835611	-2.015595435788	-1.87024377332478	-1.72514695334667	-1.58031794219484	-1.43577037096994	-1.29151856689404	-1.14757758497987	-1.00396323967985	-0.860692136101734	-0.717781700276064	-0.575250207839557	-0.433116810356296	-0.291401558331473	-0.150125419777872
[truncated: 71 more columns]
