# Supplementary material for: Reconstructing spruce budworm outbreak severity: a comparison of paleoecological and tree-ring signals
Source: PLoS One. 2025 Aug 12;20(8):e0329406. doi: 10.1371/journal.pone.0329406 (PMC12342301; doi:10.1371/journal.pone.0329406)
Supplement: S11 Dataset — (ZIP) [file pone.0329406.s011.zip › Lake 2 wavelet data/GSI/GSI_wavelet_power.corr.txt]

V1	V2	V3	V4	V5	V6	V7	V8	V9	V10	V11	V12	V13	V14	V15	V16	V17	V18	V19	V20	V21	V22	V23	V24	V25	V26	V27	V28	V29	V30	V31	V32	V33	V34	V35	V36	V37	V38	V39	V40	V41	V42	V43	V44	V45	V46	V47	V48	V49	V50
1	0.000725832693665377	0.000650737256183255	0.000490311243041111	0.000322034861899407	0.000198330358812437	0.000126590025207393	8.99031136006539e-05	7.08860092233993e-05	5.96605513249792e-05	5.1510553672289e-05	4.44049371916126e-05	3.90133302107478e-05	3.62812382897955e-05	3.53011754939725e-05	3.55188173791205e-05	3.64676971728901e-05	3.6913893165402e-05	3.63980210405399e-05	3.55134311855583e-05	3.47561715671804e-05	3.42261466140142e-05	3.39400538860602e-05	3.38632448030105e-05	3.39242554353778e-05	3.40497336037746e-05	3.39692758530476e-05	3.340152336608e-05	3.27283509191357e-05	3.2700861111041e-05	3.34587511937754e-05	3.46176376344119e-05	3.60484313105599e-05	3.71145344599164e-05	3.71318830336121e-05	3.66202689848371e-05	3.63422612808413e-05	3.64727410225441e-05	3.70353878555618e-05	3.80391891588949e-05	3.90800488895052e-05	3.97652893371805e-05	4.020043301832e-05	4.04882614985495e-05	4.0682228401207e-05	4.09428650732074e-05	4.12793119385504e-05	4.16772159819362e-05	4.2174125925382e-05	4.28599132060535e-05
2	0.00107735529798316	0.000940801694319326	0.000667446466072422	0.000395520905869754	0.000210180628227487	0.000114476329380822	7.30903054178438e-05	5.52908163709723e-05	4.60025327331694e-05	3.91798830844539e-05	3.25477724978541e-05	2.7351208329674e-05	2.5050337203079e-05	2.45178953336545e-05	2.5123927155699e-05	2.64868347922619e-05	2.71207434945177e-05	2.6494718565472e-05	2.54631122953372e-05	2.46615938863297e-05	2.41420794937536e-05	2.38793946421885e-05	2.38272016221337e-05	2.3923019601238e-05	2.41195420765166e-05	2.40691407835778e-05	2.33601532111437e-05	2.24461232479717e-05	2.22829874471775e-05	2.29976683489585e-05	2.41178762546702e-05	2.55798051382932e-05	2.6632858219307e-05	2.63998578828429e-05	2.55604272811624e-05	2.50760090279596e-05	2.50687043086743e-05	2.55205378666162e-05	2.64726149431611e-05	2.7436247309778e-05	2.79436135739148e-05	2.81739372640222e-05	2.82698634312558e-05	2.82739483541826e-05	2.83655185864869e-05	2.85349038429279e-05	2.87333227110957e-05	2.89755321054669e-05	2.93633663016729e-05
3	0.00141470106744444	0.00120403933353142	0.000802401179118193	0.000422596799134483	0.000183816125998882	7.66560392907331e-05	4.04828393965229e-05	2.96677083986345e-05	2.53831665666786e-05	2.18192038218308e-05	1.71600789504671e-05	1.32108021708545e-05	1.18397105952841e-05	1.18472728567063e-05	1.26601637473541e-05	1.41513637490702e-05	1.48318966075665e-05	1.41814310421085e-05	1.32113033136755e-05	1.25747023742938e-05	1.22169748052403e-05	1.20586872089094e-05	1.20542053308379e-05	1.21755677866812e-05	1.24403747720298e-05	1.2490282969427e-05	1.18221447783635e-05	1.08737914399614e-05	1.06508019025728e-05	1.12133951868058e-05	1.20715914782646e-05	1.33029809018816e-05	1.41892028428291e-05	1.37788977816782e-05	1.28171132900115e-05	1.23039051172819e-05	1.22314648060973e-05	1.25250200600511e-05	1.32818199541566e-05	1.40197357547283e-05	1.42791752938365e-05	1.43070335488652e-05	1.42599195849233e-05	1.41445124413451e-05	1.41272631297524e-05	1.41802208699637e-05	1.42252152183788e-05	1.4243619903148e-05	1.43241645410338e-05
4	0.00166275175061819	0.00138594533733925	0.000875696402315758	0.000413175263936637	0.00014286968672388	3.76272255008542e-05	1.20489337994325e-05	9.14415879323178e-06	9.37742023730795e-06	8.75351137893429e-06	6.30384633929786e-06	3.88056651482431e-06	3.33644353357366e-06	3.59632844065625e-06	4.24532630185398e-06	5.44340056251086e-06	5.96666812685815e-06	5.38399489292407e-06	4.65488650121204e-06	4.29843155482478e-06	4.14898267898607e-06	4.09715828073023e-06	4.11368877719723e-06	4.2093987575589e-06	4.47248663217646e-06	4.61907975227094e-06	4.15320420402846e-06	3.40622023649496e-06	3.22935648570911e-06	3.591622101701e-06	4.07622746293763e-06	4.90773720251839e-06	5.54095454368642e-06	5.12083872885581e-06	4.31535986721677e-06	3.96381778154517e-06	3.91712878916156e-06	4.06377516642758e-06	4.55524880535393e-06	5.01236887859617e-06	5.07006902472574e-06	4.99507601496462e-06	4.91707467105696e-06	4.79752620479658e-06	4.76412767255113e-06	4.78577661570992e-06	4.78149072702464e-06	4.70890136500183e-06	4.62192135725454e-06
5	0.00179155281522129	0.00147771533703135	0.000908670771620794	0.000404967971871928	0.000122462233569099	2.09500758613074e-05	1.00772574976025e-06	1.00502331575437e-06	2.39216608517886e-06	2.8177185637746e-06	1.80785262263213e-06	5.48556909536914e-07	3.91495772811353e-07	5.82732365376609e-07	8.90977953161443e-07	1.59692485797898e-06	1.87741903955107e-06	1.44023504588799e-06	1.00544087408696e-06	8.82623054342337e-07	8.66550663793685e-07	8.64726498050299e-07	8.69078470743715e-07	9.05371065717746e-07	1.08920870944826e-06	1.25712086786655e-06	1.02746894728016e-06	5.86692973878709e-07	4.98858496237688e-07	6.79917713482609e-07	8.53955191640918e-07	1.29854299572064e-06	1.68349998208937e-06	1.38305066479212e-06	8.77291899004115e-07	7.28022076013366e-07	7.28014230189292e-07	7.73264468730195e-07	1.02430053706886e-06	1.24544749256469e-06	1.20673187643429e-06	1.12910069373906e-06	1.08884464882974e-06	1.02183280413612e-06	1.00932068035202e-06	1.03283094419756e-06	1.03630535095645e-06	9.77331351797052e-07	8.73107077628847e-07
6	0.00182645635820551	0.00151145408360109	0.000937907519437788	0.000427592353327347	0.000137489097887986	2.88579393706953e-05	3.72211961820905e-06	8.22400282619083e-07	8.98800468739534e-07	1.09050975615132e-06	7.31321339621893e-07	1.34524202224103e-07	1.53317871558443e-08	4.6765936410981e-08	1.45079281999359e-07	4.84436782092145e-07	5.90762910982041e-07	3.18147134516756e-07	1.01923212269961e-07	8.25727831511861e-08	1.00758533537932e-07	1.04882082053448e-07	9.80389944179986e-08	9.65625686362425e-08	1.90048746245122e-07	3.15236186034507e-07	2.47317232290091e-07	5.32588033002323e-08	1.69211158213348e-08	7.24274187309088e-08	9.70499282549295e-08	3.02839457045e-07	5.10987299608605e-07	3.49217098527468e-07	9.28947757423896e-08	4.96162673050434e-08	6.2648345422601e-08	6.43385016278735e-08	1.64764471724082e-07	2.44611213977876e-07	1.93110292015871e-07	1.50081709005182e-07	1.45039246201269e-07	1.20587293706393e-07	1.19057982378279e-07	1.36028041531579e-07	1.46468403382546e-07	1.24883596637995e-07	6.80713106561659e-08
7	0.00181553737780293	0.00152492039716909	0.000982149600254787	0.000481712239798154	0.000178364515317136	4.96989947401233e-05	1.07705535375782e-05	2.12973617800801e-06	7.00781222932063e-07	6.84956361282142e-07	6.23774918758465e-07	3.09633499453663e-07	8.60749903148714e-08	2.65875694578809e-09	6.77198477736071e-08	2.56011453276185e-07	2.90552117413247e-07	1.32116974730285e-07	1.53157901356081e-08	2.56877806904657e-09	8.70535646173431e-09	8.87779457303354e-09	4.837788754974e-09	2.06743945470042e-09	4.73623359289703e-08	1.25085183334154e-07	1.2971590997294e-07	6.08614520125057e-08	2.33820822921012e-08	9.36936382333062e-09	1.04479019585958e-08	1.28077394780431e-07	2.45716110382534e-07	1.71881413092356e-07	3.83606535933066e-08	2.72488470881762e-09	2.96928911418774e-09	3.72127943328093e-09	4.19584905087272e-08	6.17109203988999e-08	2.65539678454362e-08	7.41669963668339e-09	1.19532839370622e-08	5.85865291552784e-09	5.35154825076555e-09	1.16947545867752e-08	1.89021194154025e-08	1.83339335925119e-08	2.7891450145103e-09
8	0.00179538008402501	0.0015387208569425	0.00103935629221795	0.000553130786890972	0.000232006336449109	7.65101848502395e-05	1.93371108009956e-05	3.28031137913569e-06	2.73447181528881e-07	3.79241752478741e-07	6.544836302093e-07	5.09047134681858e-07	2.02711531650366e-07	4.58242265487013e-08	1.15220444622466e-07	2.57995169259537e-07	2.69545742582276e-07	1.5488528541748e-07	5.37809477719854e-08	1.46581535597793e-08	4.05508855494457e-09	2.2253163232744e-09	4.7541797442068e-09	1.50209047296398e-08	5.20891378167615e-08	1.09804121187056e-07	1.3848571102348e-07	1.11886071336976e-07	5.86732266077386e-08	1.79159791624298e-08	3.84931070333235e-08	1.43195892257127e-07	2.2848021676081e-07	1.89744475562837e-07	8.93775891425151e-08	2.63373044608965e-08	8.31202298555095e-09	1.63709942672192e-08	3.70826806951527e-08	3.81737230004202e-08	1.47744153710101e-08	1.17435083608445e-09	1.83984154906538e-09	1.03029606667879e-09	6.32515541319864e-10	1.8767704898041e-09	6.04044363191453e-09	1.28440328464009e-08	1.62913484379457e-08
9	0.00178230643900743	0.00155864043196467	0.00110261126356793	0.000631992400271056	0.000294300305819443	0.00011132754950198	3.34988986073513e-05	7.19897819663613e-06	6.90267868318076e-07	1.97357833408547e-07	7.09871653666832e-07	8.06194026921705e-07	5.40364352400023e-07	3.30112158501648e-07	3.37136536148691e-07	4.10192296569343e-07	3.76843673740465e-07	2.43497905604121e-07	1.12173230474511e-07	3.60392203426833e-08	6.01342876786065e-09	1.03925890436699e-09	1.10102536993311e-08	3.77863063058553e-08	8.74807782790149e-08	1.50783132818202e-07	1.94947994504758e-07	1.89544455875157e-07	1.42874381097166e-07	1.0995704437583e-07	1.51271344462916e-07	2.56055397193634e-07	3.26506290352922e-07	2.90155219935315e-07	1.85220902111682e-07	9.32288626415481e-08	5.16567042980598e-08	5.0450260154117e-08	5.93858978453105e-08	5.21303914668399e-08	2.95275510813971e-08	1.13850507999074e-08	4.74577625097215e-09	2.88626827014625e-09	1.70880486814338e-09	1.62999825118483e-09	6.48893236329175e-09	1.80095798023366e-08	2.97680930954943e-08
10	0.00178034757633822	0.00158512338024511	0.00116851486336337	0.000715085446594995	0.000365424211621533	0.000157572776277599	5.80861989008772e-05	1.84268881167472e-05	5.1382446351354e-06	1.77066959647435e-06	1.44481495117799e-06	1.52089566205355e-06	1.3483351764711e-06	1.09602091644867e-06	9.43729981175167e-07	8.33734538963238e-07	6.5829120949197e-07	4.25746742781094e-07	2.16195939481417e-07	8.02965404902651e-08	1.6427354682538e-08	2.58412045860282e-09	2.29732473930112e-08	7.27956269113747e-08	1.49393016715772e-07	2.40224752249737e-07	3.1888975063731e-07	3.58887998674865e-07	3.62685696493095e-07	3.74625888286005e-07	4.38928098629375e-07	5.3360903544503e-07	5.76650185810026e-07	5.16311662780177e-07	3.85950849491373e-07	2.58449142009384e-07	1.78012787324514e-07	1.42431584559755e-07	1.24346968677454e-07	9.99058582355524e-08	6.6350484845555e-08	3.60827841184137e-08	1.73987666848144e-08	7.75696081785121e-09	2.30837298807549e-09	1.61785804614698e-09	1.05854484901992e-08	3.02862769419151e-08	5.22969271442595e-08
11	0.00178942607476467	0.00161758803367278	0.00123542187909011	0.000799563345590416	0.000442022089077663	0.000212578936193241	9.22047494358806e-05	3.81915444652315e-05	1.62284321768795e-05	7.79454633655683e-06	4.79658302254838e-06	3.77398411909722e-06	3.24891102740825e-06	2.76680684654028e-06	2.28189881822693e-06	1.79070841500545e-06	1.28751635686495e-06	8.15870419426954e-07	4.42751088521696e-07	2.01174281716099e-07	7.8771965949048e-08	4.44628351624928e-08	7.27188091728141e-08	1.49456829084114e-07	2.66079741758444e-07	4.11197258293247e-07	5.65650864827964e-07	7.06948539650415e-07	8.25668128794793e-07	9.34372753684771e-07	1.04231663158027e-06	1.11890137546129e-06	1.10702684007866e-06	9.84138891278214e-07	7.92121484695932e-07	5.99984063227609e-07	4.51892605031025e-07	3.51787084544343e-07	2.79702521630213e-07	2.14852025252137e-07	1.50324481137381e-07	9.22721521656269e-08	4.8109717953583e-08	1.88443459599791e-08	2.75439073801819e-09	1.8293836658984e-09	2.04414909302495e-08	5.72163525913299e-08	1.00982651889678e-07
12	0.00180881416544485	0.00165516307075401	0.00130126240099422	0.00088050154217983	0.000516016642875721	0.000266568766994665	0.000126640355300517	5.99641825715722e-05	3.11842607504119e-05	1.86892168212554e-05	1.27548756310648e-05	9.64612547204552e-06	7.77405466390017e-06	6.34775624233029e-06	5.0330602695708e-06	3.76677528469162e-06	2.61055667097368e-06	1.65691193570151e-06	9.64858166882708e-07	5.30670346687516e-07	3.03392056993879e-07	2.21737260203573e-07	2.4046257379524e-07	3.36207323596492e-07	5.01147525784079e-07	7.32865684412961e-07	1.02283115219001e-06	1.34804493658842e-06	1.67302039778455e-06	1.95739718389474e-06	2.15626634325582e-06	2.2205519474996e-06	2.11910890720853e-06	1.87133402858813e-06	1.54792564183419e-06	1.22988843804403e-06	9.65945004230494e-07	7.62709024330648e-07	6.01795455162471e-07	4.61766540268778e-07	3.31931911972962e-07	2.1436055502723e-07	1.1706369407365e-07	4.70781862578976e-08	9.51221408706814e-09	9.1339425619019e-09	4.79105419525707e-08	1.19206285920689e-07	2.0646196076202e-07
13	0.00183860613618826	0.00169815914689787	0.00136571068722016	0.000955163068462291	0.000581115290531769	0.000309728418532944	0.000149049762277102	7.08838604656879e-05	3.93085556368669e-05	2.78966823035054e-05	2.30029505583787e-05	1.96096425678979e-05	1.64695380575583e-05	1.33961670068724e-05	1.04136460224961e-05	7.64048386801094e-06	5.25074357035109e-06	3.38604105485357e-06	2.08447149189002e-06	1.27663032549758e-06	8.3663294119117e-07	6.42731230844014e-07	6.12798842251408e-07	7.10102268698724e-07	9.32389687604285e-07	1.29361590820051e-06	1.79911792621004e-06	2.41894751792342e-06	3.07391765656844e-06	3.64600588506076e-06	4.01074873145364e-06	4.08071710881165e-06	3.84459596864625e-06	3.37850762390229e-06	2.81285408347888e-06	2.2708056552188e-06	1.82050992465345e-06	1.46831413016605e-06	1.18419555663336e-06	9.3345489897759e-07	6.96848628222565e-07	4.75270573532517e-07	2.83592300907046e-07	1.4127957000813e-07	6.5231098918496e-08	6.51023536560062e-08	1.39067875347702e-07	2.70862653959909e-07	4.31967690957817e-07
14	0.00188156232022846	0.00175121773352443	0.00143525503914592	0.00103064508617887	0.000643310023013082	0.000345071484625704	0.00015765469350121	6.37263100412232e-05	2.95749095991492e-05	2.40152611891285e-05	2.69287829405119e-05	2.90751141101143e-05	2.80712136536007e-05	2.44925186856622e-05	1.9616778741209e-05	1.45630986399118e-05	1.00911427059137e-05	6.5923067141413e-06	4.13953903113852e-06	2.5879183365425e-06	1.70199767947123e-06	1.26221953968215e-06	1.12059531022428e-06	1.21009591890132e-06	1.52775635384037e-06	2.10299524774457e-06	2.95193238359457e-06	4.02561042460901e-06	5.17804152723965e-06	6.18306675510844e-06	6.80511632212019e-06	6.89381850085023e-06	6.45153031378075e-06	5.63218512773319e-06	4.66848622083385e-06	3.76965773026396e-06	3.04860911855162e-06	2.51127945953551e-06	2.097026923977e-06	1.73393439622799e-06	1.37813382340248e-06	1.02625563973236e-06	7.06619036085162e-07	4.60946848726031e-07	3.2633095665052e-07	3.22059184819436e-07	4.42380801825667e-07	6.55828913344564e-07	9.12188177835371e-07
15	0.0019450019968261	0.00182609624951991	0.00152709132421229	0.00112936095307306	0.000728900348598798	0.000400171613253878	0.000177267530068906	5.61932932995811e-05	1.01524988912011e-05	6.68512503449857e-06	1.93537642211686e-05	3.21526704138696e-05	3.85085833480431e-05	3.7911784593836e-05	3.25716060130277e-05	2.51800973102271e-05	1.78311232195663e-05	1.17197236352689e-05	7.25164191356982e-06	4.31682974381668e-06	2.57539539656226e-06	1.67013044768949e-06	1.33938658545394e-06	1.44858455738716e-06	1.97122825175769e-06	2.93739321694084e-06	4.35664047344159e-06	6.13364656482485e-06	8.01847960375549e-06	9.63663302449941e-06	1.06067406991244e-05	1.06952624123728e-05	9.92240241563478e-06	8.5542451484373e-06	6.98279035058135e-06	5.56199816830304e-06	4.48748982297646e-06	3.77068230921532e-06	3.29759785449296e-06	2.92196117682998e-06	2.5407161614858e-06	2.12576315044294e-06	1.71442797295119e-06	1.3769920062046e-06	1.18066943330133e-06	1.16239215107242e-06	1.31522260514973e-06	1.58901144954474e-06	1.90443706285649e-06
16	0.00204075379970036	0.00194086324212099	0.00166725018867646	0.00128623198701851	0.000881742045724869	0.000526409987147852	0.000262999156634638	0.000100987763091986	2.47603173381562e-05	6.43540862077439e-06	1.74615403533507e-05	3.59625430630941e-05	4.93464145148355e-05	5.32883409156047e-05	4.88666106035162e-05	3.94997221731962e-05	2.869802315891e-05	1.89228708633398e-05	1.1353262131036e-05	6.17168224921701e-06	3.01322040674767e-06	1.35386365781158e-06	7.51701573237068e-07	9.45637461932785e-07	1.84832013416469e-06	3.46585858122531e-06	5.77237707686102e-06	8.58275599707473e-06	1.14884048224941e-05	1.39134942871422e-05	1.52935240517841e-05	1.52997862522919e-05	1.3989211689294e-05	1.17900575236519e-05	9.32566020342385e-06	7.16954157370268e-06	5.65516527257078e-06	4.81911847133923e-06	4.47560366703323e-06	4.35752248135641e-06	4.24587822240701e-06	4.03795007450141e-06	3.74712501060896e-06	3.4575347157611e-06	3.26526354994364e-06	3.23039118997393e-06	3.35166450281605e-06	3.56623687258922e-06	3.7721160131954e-06
17	0.00218098783815363	0.00211283986368961	0.00187978709417522	0.00153358865280382	0.0011440693360134	0.000777099053445554	0.000478503738218672	0.000268142085636115	0.000142888746335914	8.45386921872778e-05	6.87825393791682e-05	7.27198223092262e-05	7.96066541769432e-05	8.04846378546985e-05	7.31824315082576e-05	5.98178410855589e-05	4.4090064364301e-05	2.92970149571557e-05	1.7409751712327e-05	9.02904538436052e-06	3.82148154118008e-06	1.05992151962256e-06	4.24120568334443e-08	3.10356189592595e-07	1.67495277237326e-06	4.09861416646593e-06	7.49850556047429e-06	1.15608722595447e-05	1.56640617333086e-05	1.89761524764344e-05	2.07116403339928e-05	2.0436579291108e-05	1.82658479349615e-05	1.48406563799061e-05	1.10892174923685e-05	7.8876179296321e-06	5.78080069918014e-06	4.87552460609545e-06	4.9178634579355e-06	5.48133840000006e-06	6.16136482092999e-06	6.69837257705486e-06	7.00560036311142e-06	7.12362001450089e-06	7.14367772012877e-06	7.13765892930595e-06	7.11682118227352e-06	7.0265050261522e-06	6.77419844209145e-06
18	0.00236937390135658	0.00234560851310693	0.00216867767484921	0.0018770480367731	0.00152573461825776	0.00117016320980818	0.000853502646262424	0.000600666181187102	0.000418543042026501	0.000300107601438244	0.000230067157343837	0.000190496729625274	0.000165476803655961	0.000144011205385046	0.000120857366060679	9.55061945497046e-05	7.01244617507423e-05	4.74595015268921e-05	2.94313345101598e-05	1.66362630739508e-05	8.56459334989129e-06	4.15435633281785e-06	2.33900303836352e-06	2.38538346719727e-06	3.95966094392227e-06	6.96306756959465e-06	1.12475757755374e-05	1.6357733653218e-05	2.14373655755976e-05	2.53740869835652e-05	2.71418969874214e-05	2.61921888821183e-05	2.27015055569724e-05	1.7544713100231e-05	1.19971730430787e-05	7.30200720198328e-06	4.29341862115224e-06	3.22013386572867e-06	3.80230261475463e-06	5.44894389507546e-06	7.51388272135696e-06	9.48608960509479e-06	1.10680650860481e-05	1.21543451013048e-05	1.27551399516311e-05	1.29134366142694e-05	1.26490768245041e-05	1.19444808303581e-05	1.077125437148e-05
19	0.0025905142434532	0.0026154990849395	0.00250106166109479	0.00227498767936435	0.00197904088054113	0.00165720530783675	0.00134619667876506	0.00107057010655782	0.000842196313816491	0.000662453490691877	0.000525498259958332	0.000421676246371403	0.000340639491093277	0.000273806724631011	0.000215756946602571	0.00016434076309527	0.000119724995130847	8.29647227449043e-05	5.47678433824853e-05	3.48710506938942e-05	2.20755353230938e-05	1.4708111346177e-05	1.11765002672979e-05	1.03498038171396e-05	1.1635714485748e-05	1.47737892478109e-05	1.94778869971812e-05	2.51169878864761e-05	3.06056369575724e-05	3.458226217581e-05	3.58162045432313e-05	3.366430222369e-05	2.83601732265011e-05	2.09906776956045e-05	1.31602567532243e-05	6.48675131111004e-06	2.13714287406498e-06	5.71901841902097e-07	1.55533212684721e-06	4.3724067626927e-06	8.12657808281448e-06	1.19962645766664e-05	1.53799623349494e-05	1.79235806488488e-05	1.94680556560703e-05	1.99697059728864e-05	1.94366580618966e-05	1.79049566362193e-05	1.54574624331595e-05
20	0.00280411832558746	0.00286670862102937	0.00280399927343751	0.00263711572423918	0.00239843698796728	0.00212255149558657	0.00183893296436365	0.0015681942216613	0.00132183379918034	0.00110412463679232	0.000914640625002274	0.000750504157238579	0.000608086202687392	0.000484184726172119	0.000376689945379329	0.000284690955694114	0.00020806681514957	0.000146788952708001	0.000100276344413178	6.70875078496083e-05	4.50400262519302e-05	3.16398482114414e-05	2.45846783715086e-05	2.21121502761806e-05	2.30638266037514e-05	2.66736229767436e-05	3.22097134448146e-05	3.86610879060136e-05	4.46402070256644e-05	4.85750699473327e-05	4.91252503605914e-05	4.56404761536901e-05	3.84469145834868e-05	2.88166679899064e-05	1.86165420728116e-05	9.77152235465724e-06	3.74807141212594e-06	1.23477867570284e-06	2.09776047492013e-06	5.57252842470893e-06	1.05771021709696e-05	1.60175236697363e-05	2.09963338163723e-05	2.48960454551785e-05	2.73621871288187e-05	2.82370575710887e-05	2.74950686283988e-05	2.52124632055798e-05	2.15791947504412e-05
21	0.0029505394737845	0.00302229314505803	0.00298201778021078	0.00284899643264487	0.00265144981510285	0.00241872816513213	0.00217493310945698	0.00193571287527712	0.00170841200172607	0.00149448421986421	0.00129260945514013	0.00110126503273005	0.000920177238430182	0.000750679950561977	0.000595314853856047	0.000457055824487352	0.000338470066605812	0.000241044373653702	0.000164826988220754	0.000108444396652938	6.94450706298768e-05	4.48277105684803e-05	3.15674437678485e-05	2.69771027819394e-05	2.882042188334e-05	3.51980233819686e-05	4.43175981575486e-05	5.43035909323038e-05	6.31798320785595e-05	6.90752271436365e-05	7.05899778733003e-05	6.71687897430168e-05	5.93044125419111e-05	4.84552198587657e-05	3.66777022746432e-05	2.60925391417768e-05	1.8365887443248e-05	1.43702606187799e-05	1.41072222686784e-05	1.6870860357067e-05	2.15532485509355e-05	2.69676805794616e-05	3.20912200166634e-05	3.61829706157242e-05	3.87903236893954e-05	3.96913179851565e-05	3.88293167567932e-05	3.62804720997603e-05	3.22657196926536e-05
22	0.00296955502981499	0.00301052737583736	0.00295162824139548	0.00281477631461705	0.00262906958858094	0.00242319937598189	0.00221907704855926	0.00202847895847208	0.00185324112350114	0.00168824834954051	0.00152568496349496	0.00135895081679976	0.00118515297780776	0.0010058198547029	0.000826119551253324	0.000653214503762275	0.000494434393937851	0.000355790201437024	0.000241103756122775	0.000151786598327716	8.71276690624856e-05	4.4863732364239e-05	2.1804785271694e-05	1.43466297140733e-05	1.87935688787201e-05	3.15051375979539e-05	4.89465782864269e-05	6.77465740366034e-05	8.48421140721585e-05	9.77287530154478e-05	0.000104759891589047	0.000105384722556951	0.000100209187312483	9.08148750857142e-05	7.93574162815476e-05	6.80499836387991e-05	5.86809037718823e-05	5.2298654312559e-05	4.91321560535539e-05	4.87300536132794e-05	5.02352089248321e-05	5.26837152747975e-05	5.52349372661372e-05	5.72858526152641e-05	5.8476096893908e-05	5.86285355972928e-05	5.76824454190206e-05	5.56627417795687e-05	5.26987539695877e-05
23	0.00282742711396675	0.00279794666629548	0.00268007762483891	0.00250133690173625	0.0022951140521258	0.00209287063913586	0.00191734720726009	0.00177864483143509	0.00167402927037703	0.00159108187871247	0.00151285693902861	0.00142331004591189	0.0013114852074637	0.00117360043567667	0.00101294684680825	0.000838134728785669	0.000660525256440999	0.000491668983095318	0.000341330377863614	0.000216351741066748	0.000120322069211561	5.383740638946e-05	1.50828213759022e-05	5.04941227025548e-07	5.43204766981629e-06	2.45916875541049e-05	5.25423911953817e-05	8.40622542238921e-05	0.000114524471188421	0.000140252508606618	0.000158807036771204	0.000169135011074563	0.000171522509339925	0.000167336679661054	0.00015860253238812	0.000147512345735079	0.000135986495845287	0.00012538494508456	0.000116416232732881	0.000109226806080048	0.000103602468744806	9.91928568025033e-05	9.56828138298441e-05	9.28715971192573e-05	9.06645791293119e-05	8.90151575144665e-05	8.78661590370796e-05	8.71289151034902e-05	8.6711944383739e-05
24	0.00254298916219257	0.00241724703919705	0.00221432014661368	0.00196804796822863	0.00171713264152592	0.00149719810154351	0.00133365633454299	0.00123720229637078	0.00120297454044386	0.00121334512535857	0.00124331003684393	0.00126685650988246	0.00126263392890984	0.00121769333035952	0.00112877395393825	0.00100133640099532	0.000847053177447298	0.000680665946134492	0.000517025468604159	0.000368851546961489	0.000245420264498792	0.000152114050946627	9.06134961691518e-05	5.94710146020754e-05	5.4850779518012e-05	7.12986357830277e-05	0.000102478420571441	0.000141853656465434	0.000183302287257326	0.000221638606817015	0.000252999416073226	0.000275047666438773	0.000286964880659186	0.00028924055162817	0.000283309919258621	0.00027112449359459	0.000254749288463048	0.000236062915236404	0.000216598130787994	0.000197515433606982	0.000179666629919003	0.000163689893289945	0.000150085078125973	0.000139241751978041	0.000131421238146548	0.00012671626671294	0.000125020029054333	0.000126029286042073	0.000129288541066867
25	0.0022037025099363	0.00198053904770384	0.00169073781133607	0.00137286352754819	0.00106954070991566	0.000819775665311918	0.00065189679608812	0.000578756021254252	0.000596257041750966	0.000685407918584316	0.000817205916677553	0.000959018616875367	0.00108089799597439	0.00116047732022181	0.0011856374244584	0.00115478820596835	0.00107518655976434	0.000960060249761994	0.000825382648235521	0.000686991890451316	0.000558471651416251	0.000449920839729534	0.00036751899452831	0.000313679330743127	0.000287564224005534	0.000285782826398039	0.000303155116703231	0.000333478776935915	0.000370260822793605	0.000407378205300353	0.000439624270694954	0.000463095949511882	0.0004753888462247	0.000475593919054083	0.000464122263148743	0.000442412345322175	0.000412587495126462	0.000377126901073511	0.000338593934048245	0.000299439377103881	0.000261873443689452	0.000227786330484587	0.000198694905895663	0.000175700659747918	0.000159455807043699	0.000150144457283359	0.000147489824956464	0.000150795480343102	0.000159020642991046
26	0.00196690925993706	0.00167492054453662	0.0013248549222622	0.000956618590270345	0.000613577692882708	0.000335652889087929	0.000152857843485963	8.06432350295128e-05	0.000118004325082636	0.000248661217250851	0.000444909052524316	0.000673158470046268	0.000899894190364271	0.00109682740458937	0.0012443573372311	0.00133296135644377	0.00136264366425261	0.00134095498346044	0.00128027539275499	0.00119502758732992	0.00109931494047786	0.00100524279382347	0.000921962931689766	0.000855332484348797	0.000808014967613017	0.000779857159717695	0.000768418981264983	0.000769582081827899	0.000778195203805175	0.000788724577872931	0.000795872061226264	0.000795114690923279	0.000783117759571145	0.000757984539933978	0.000719327630694574	0.000668173007484028	0.000606730450067363	0.000538077354480787	0.000465805156000424	0.00039367058380662	0.000325281929827645	0.000263837942127084	0.000211927054381418	0.00017138863504668	0.000143235182622822	0.00012763332904114	0.000123940546925746	0.000130792677139715	0.000146234803861314
27	0.00204830916848414	0.00174565364171848	0.0013899859535766	0.0010183701973645	0.000670953717109406	0.000385247590580439	0.000190688305832967	0.00010451829752833	0.000129758198664191	0.000255596448456804	0.000460006666129675	0.000713952229238435	0.00098626138331911	0.00124821202036502	0.00147704286145815	0.00165793806029995	0.00178441306532874	0.00185735930115714	0.00188321207311455	0.00187176418502199	0.00183407647504687	0.00178078593445336	0.00172094183625372	0.00166135953583128	0.00160639695258621	0.0015580322087312	0.0015161362358558	0.00147886753759244	0.0014431466356476	0.00140518317840725	0.00136102805331502	0.00130711274559643	0.00124072819197126	0.00116039333895044	0.00106607288439997	0.000959222715724348	0.000842665416695305	0.000720320910647719	0.000596833959043765	0.000477148323272522	0.000366076954909224	0.000267910541969938	0.000186095926630321	0.000123004063804206	7.97963367143126e-05	5.63892716179439e-05	5.15112460419649e-05	6.28403477079563e-05	8.72095443978021e-05
28	0.00270166000111192	0.00247205455906991	0.0021901710210187	0.00188622807753327	0.00159333330325614	0.00134315246568769	0.00116171358652618	0.00106607615443294	0.00106243651322323	0.00114595758358489	0.00130227084447988	0.00151028135719348	0.00174568523296108	0.00198452866539899	0.0022062055128081	0.00239547585095896	0.0025433342368273	0.00264679882844715	0.00270787650475706	0.00273205370835278	0.00272666490099918	0.00269942103986916	0.00265727346866706	0.00260567924544225	0.00254824838357762	0.00248670384491663	0.00242106973962004	0.00235001117328319	0.00227126665069619	0.00218212949732075	0.00207994260745284	0.00196257111508421	0.0018288145093689	0.00167871869270364	0.00151375355709331	0.00133683406303066	0.00115218084106682	0.000965036320093888	0.000781270112169247	0.000606919466476441	0.000447715315180168	0.000308641877941752	0.00019356953881845	0.000104989106280648	4.38630136240542e-05	9.59740766788683e-06	1.29514270270979e-07	1.21174698258812e-05	4.1214681188997e-05
29	0.00418372937376637	0.004126050539807	0.0040115598020067	0.00386030681551085	0.00369514273645667	0.00353878990798559	0.00341093029394601	0.00332578716447075	0.00329058902255349	0.00330514151135452	0.00336252696946397	0.00345074726454348	0.00355496709225535	0.00365993353855438	0.00375215544319114	0.00382151381630249	0.003862115728864	0.0038723629500977	0.00385434786478226	0.00381278659415279	0.00375374052419039	0.00368336503279627	0.00360687187570138	0.00352781890591957	0.00344776671908586	0.00336628070099788	0.00328121601363217	0.00318920276797492	0.00308624483447788	0.0029683524119589	0.00283214014553717	0.0026753357349924	0.00249715725557014	0.00229853096670998	0.00208213579848109	0.00185227610160253	0.00161459983428139	0.00137569353558467	0.00114259628640518	0.000922280795138046	0.000721150011163805	0.000544592562617514	0.000396631069852793	0.000279685804151977	0.000194464135805172	0.000139975303010678	0.000113661184698661	0.000111627262194064	0.000128953552555704
30	0.00669069811495655	0.00689619393698849	0.00703186864559312	0.00710507472887655	0.0071260317405986	0.00710621539026381	0.0070566851827521	0.00698662546592485	0.00690233564128711	0.00680682102498159	0.00670002311438408	0.00657960978045024	0.00644214615361837	0.00628440524349147	0.00610456442889181	0.00590306986784969	0.00568302539637568	0.00545005816773332	0.00521170988180314	0.00497648157068584	0.004752708716565	0.00454745670907368	0.00436560658479665	0.00420925579200225	0.00407749976067567	0.00396659907451493	0.00387048384488565	0.00378150798659382	0.00369134436358915	0.00359190691705956	0.00347619538277281	0.00333897831159782	0.00317725672992327	0.00299048002518494	0.00278051413249073	0.00255138708151189	0.00230885638072496	0.00205985525880715	0.0018118799486077	0.00157237832210527	0.00134819238145663	0.00114509511011548	0.000967448050932034	0.000817991759692664	0.000697768699794661	0.000606168330871471	0.000541077544301063	0.000499116008439163	0.000475934731269943
31	0.010276227636877	0.0107954262370653	0.0112175622829156	0.0115358848412088	0.011746972717211	0.0118503316234599	0.0118478675848562	0.0117433577231056	0.0115420273753707	0.01125030792891	0.0108757998247876	0.010427410336762	0.0099155875878389	0.00935254110960333	0.0087523317925526	0.00813073204684286	0.00750479684180311	0.00689214006071904	0.00630996771555681	0.00577396907299139	0.0052971995463711	0.00488909971771089	0.00455478182258877	0.00429468145629655	0.00410462447621691	0.00397630531985481	0.00389812175733119	0.00385626981172922	0.00383597634586106	0.00382273800425304	0.00380344341606366	0.00376727805796014	0.00370634355229315	0.00361596023662979	0.00349465840601264	0.00334389523794366	0.00316755782283943	0.00297132619410766	0.00276197356667799	0.00254667529017854	0.00233238545650299	0.00212532339642836	0.00193059428195285	0.0017519512197127	0.00159169242901746	0.00145067737742094	0.00132844029230924	0.00122337776369209	0.00113298820492884
32	0.014813574601582	0.0156327436643449	0.0163091944961982	0.0168224992887129	0.0171566635912569	0.0173007620409084	0.0172493784504393	0.0170028564102008	0.016567370808151	0.0159548281391933	0.0151825962530644	0.0142730557153076	0.0132529592026523	0.0121525858664002	0.0110046865798612	0.0098432336685334	0.00870201315367221	0.00761312486950617	0.0066054810026642	0.00570341141845559	0.00492549022371611	0.00428368979123544	0.00378294570220002	0.00342118097349242	0.00318979485398277	0.00307457609706239	0.00305695905282529	0.00311550868469943	0.00322750175834362	0.00337046800060248	0.00352356676772706	0.0036686994021633	0.0037912911054854	0.00388071401262207	0.00393036028066966	0.00393740604320183	0.00390233080280162	0.00382827047951021	0.00372028567692785	0.0035846209188977	0.00342801781996344	0.00325712812300714	0.00307805410092037	0.00289602648076016	0.00271521567876489	0.00253866180812489	0.00236830290841659	0.00220507872805931	0.00204908826862499
33	0.0200816946440132	0.0211358099006583	0.0219864300145892	0.0226020738650485	0.0229573499369104	0.0230343555454963	0.0228237923729132	0.0223257289830342	0.0215499567413378	0.0205159040080932	0.0192520941107676	0.0177951550281521	0.0161884124588584	0.0144801222718841	0.012721422112164	0.0109641035548044	0.00925832366096183	0.00765038588690515	0.00618072297394572	0.00488220716815557	0.00377889525780312	0.00288528802747553	0.00220614765399323	0.00173687534041657	0.00146440900630644	0.00136856142676973	0.00142368696532014	0.00160054335499038	0.00186820600767641	0.0021958967174784	0.00255460542785194	0.00291841058834721	0.0032654371063856	0.0035784270119022	0.00384493269578176	0.00405717246074288	0.00421161055139983	0.00430833737870371	0.00435033010465322	0.00434266998184513	0.00429178256249408	0.00420475231376053	0.00408874664601279	0.00395056803008851	0.00379633845811582	0.00363130911142022	0.00345978023571545	0.00328511182126481	0.00310980424347417
34	0.0259826348672122	0.0272123734470566	0.0281753624894667	0.0288331482476062	0.0291550655037708	0.0291200469876389	0.0287180685893325	0.0279511251916827	0.0268336552041608	0.0253923620114994	0.0236654158012642	0.0217010573882418	0.0195556641493545	0.0172913742763413	0.0149733965028218	0.0126671557389386	0.0104354385568423	0.00833570476969953	0.00641772182482554	0.00472165773654971	0.00327673716802459	0.00210052633016699	0.00119886867655604	0.000566448525194185	0.000187917492335757	3.94825305135416e-05	9.0827389032999e-05	0.000307223526759279	0.000651682853485152	0.00108701290471533	0.00157765376759981	0.00209120292255017	0.0025995661420868	0.00307970640307157	0.00351399521789485	0.00389019910431538	0.00420115601947842	0.00444421126247565	0.00462048927610261	0.00473407744659037	0.0047911915608083	0.00479938161920013	0.00476682299633974	0.00470172322781189	0.00461186049392191	0.00450425732478964	0.00438498290951332	0.00425906998314686	0.00413052755894253
35	0.0327749027725496	0.0342010866388551	0.0353118972875597	0.036065808356546	0.0364301598642025	0.0363830429620546	0.0359147798383735	0.0350288898124244	0.0337424585874484	0.0320858609382774	0.0301018256838544	0.0278438729722969	0.0253741946728285	0.0227610859049958	0.0200760664813798	0.0173908527610679	0.0147743512364865	0.0122898440850505	0.0099925238535664	0.00792751034418367	0.00612844949981327	0.00461675427974363	0.00340150434689825	0.00247997828199525	0.00183875235898924	0.00145526665235205	0.00129973475298758	0.00133725915961491	0.00153001104888534	0.00183934020910621	0.00222769716949352	0.00266027298168656	0.00310629025061392	0.00353990919821401	0.0039407421687168	0.00429399674477642	0.00459028972920042	0.00482519045967625	0.00499856172288031	0.00511377000664957	0.00517683459890942	0.00519557813741932	0.00517883090878768	0.00513572884905821	0.00507513211559768	0.00500517841549227	0.00493297387832091	0.00486441475873174	0.00480412597335872
36	0.0411416214763453	0.0429092895867817	0.0443400673801275	0.0453914447578524	0.0460297862667139	0.046232066270493	0.0459872149972067	0.045296981668439	0.0441762448953313	0.0426527305520281	0.040766131516574	0.0385666596720687	0.0361130958032632	0.0334704348784683	0.0307072502278902	0.0278929182696132	0.0250948542306827	0.0223759080235705	0.0197920581259875	0.0173905208331788	0.0152083641944905	0.0132716824892966	0.0115953508193609	0.0101833430449215	0.00902956255128812	0.0081191065853085	0.00742986303772497	0.0069343248229128	0.00660150196076053	0.00639881491020943	0.00629386378649666	0.00625598540970025	0.00625753188493046	0.00627482860244673	0.00628879415074535	0.00628522779804648	0.00625479036251279	0.00619272031075927	0.00609833811095211	0.00597439800137813	0.00582634762713353	0.00566155301174227	0.00548853989166343	0.00531629352652902	0.00515364872965996	0.00500879101728273	0.00488887930372807	0.0047997911529237	0.00474598371300269
37	0.05197344872062	0.054327358067208	0.0563501199574647	0.0579977893497275	0.0592342199564248	0.0600325711289156	0.0603764912528836	0.0602609051771086	0.0596923521363436	0.0586888438345579	0.0572792384142183	0.0555021532549725	0.0534044660696548	0.0510394777350065	0.0484648299881201	0.0457402851019363	0.0429254818970699	0.0400777824240144	0.0372503163765806	0.0344903163381821	0.0318378173809708	0.0293247708070893	0.0269745956991638	0.0248021653277489	0.0228142002203092	0.0210100175311491	0.0193825686624706	0.0179196848670912	0.0166054443411449	0.0154215741342042	0.0143488056493476	0.013368112765257	0.012461775572169	0.0116142290694795	0.0108126735525186	0.0100474404956873	0.00931212334670855	0.00860349584220833	0.00792125058278005	0.00726759731761369	0.00664676363648443	0.00606444077051098	0.00552721439962115	0.0050420153441991	0.00461561845540159	0.00425421060533237	0.00396304106601386	0.00374616031911848	0.00360624690235619
38	0.0659279117432635	0.0691224124608012	0.0720061648188171	0.0745315018344631	0.0766568047139052	0.0783478214947003	0.0795787544270255	0.0803330623580229	0.0806039372050284	0.0803944292042401	0.0797172130996382	0.0785940057269656	0.0770546633946766	0.075136003909666	0.0728804119661968	0.0703342970052291	0.0675464788905016	0.064566578460831	0.0614434871495572	0.0582239826802479	0.0549515469219002	0.0516654281394103	0.0483999741141328	0.0451842460471468	0.0420419069225337	0.0389913631567703	0.0360461258012516	0.0332153479938786	0.030504489213475	0.0279160543436554	0.0254503564957372	0.0231062566232903	0.0208818396330306	0.0187749952641521	0.0167838816994445	0.0149072599044657	0.013144696334637	0.0114966402770281	0.00996438921894411	0.00854996094016312	0.00725589436364875	0.00608500258947346	0.00504010114110864	0.00412373254813496	0.00333790532781893	0.00268386160180205	0.00216188338772012	0.00177114340407771	0.00150960233138871
39	0.0830273468380249	0.0872235014772199	0.0911272853822038	0.0946851108106882	0.0978476267450709	0.100570936296567	0.102817673320662	0.104557897196847	0.105769772079777	0.106440006088675	0.106564036375584	0.106145957216884	0.105198199568142	0.103740981260636	0.101801556584167	0.0994133018574245	0.0966146793113738	0.093448124923921	0.0899589066278076	0.0861939976181291	0.0822010055206789	0.0780271922980014	0.0737186124283294	0.0693193886292852	0.0648711357816068	0.060412535296348	0.0559790544700498	0.0516027988101222	0.0473124802007918	0.0431334803063144	0.0390879868297298	0.0351951800941526	0.0314714487114862	0.0279306155855272	0.0245841588387421	0.0214414161021597	0.0185097646151853	0.0157947734252279	0.0133003273859458	0.0110287254254588	0.00898075756638824	0.00715576638061696	0.00555169897886123	0.00416515535665318	0.00299143808007118	0.00202460706313757	0.00125754174386253	0.00068201148336437	0.000288753650136169
40	0.102585886171838	0.107803764963649	0.112736832277917	0.117325440007744	0.121512803857923	0.125246178834079	0.12847796161825	0.13116668618175	0.133277882480743	0.134784772834001	0.135668786371135	0.135919878482367	0.135536649177793	0.134526261335421	0.132904166644598	0.130693653317921	0.127925235074026	0.124635905265483	0.120868283187993	0.116669681481046	0.112091124113637	0.107186343810727	0.102010786049129	0.0966206441178691	0.0910719464154324	0.0854197133802786	0.0797171974583435	0.0740152155241275	0.0683615793844144	0.0628006265615565	0.0573728505878672	0.0521146276083722	0.0470580342050365	0.0422307500003311	0.0376560377177073	0.0333527928941478	0.0293356552656119	0.0256151738873926	0.0221980182221892	0.0190872276570133	0.0162824921428799	0.0137804568573005	0.0115750439594782	0.00965778465215601	0.008018154908442	0.00664390840336762	0.00552140044973365	0.00463589711592989	0.00397186423295708
41	0.123495394654965	0.12964227599049	0.135504697216517	0.141019364080468	0.146125060747027	0.150763779077512	0.154881813198679	0.158430790528903	0.161368611787055	0.163660274820607	0.165278560270454	0.166204561018676	0.166428041888502	0.165947621005919	0.164770769397627	0.162913630593465	0.160400667030265	0.157264144739293	0.153543471983154	0.149284411060306	0.144538185318315	0.139360505447865	0.13381054034059	0.127949858191402	0.121841363147202	0.115548251712306	0.109133011401087	0.102656481880108	0.0961769961744084	0.0897496165382937	0.0834254764212542	0.0772512367002415	0.0712686610974575	0.065514312544219	0.0600193692604508	0.0548095565577087	0.0499051878910985	0.0453213065206569	0.041067917324197	0.0371502968508174	0.0335693686287879	0.0303221300477215	0.027402116820507	0.0247998910866242	0.0225035396299406	0.0204991694290179	0.0187713888076421	0.0173037637721795	0.016079240668141
42	0.144540583261471	0.151461539899114	0.158099221309578	0.164390192842325	0.170272711527788	0.175687760539111	0.180580065273126	0.184899066823719	0.188599829092477	0.19164385698795	0.193999805079476	0.195644058641258	0.196561172169058	0.196744154075664	0.196194590254362	0.194922603411378	0.192946649369882	0.190293155799037	0.186996012884037	0.183095929198189	0.178639669350105	0.173679192759656	0.168270715087743	0.162473715352346	0.156349912575903	0.149962235920603	0.143373811696023	0.136646989407166	0.129842427209836	0.123018254830549	0.11622932927969	0.109526595638901	0.102956561942414	0.0965608938049707	0.0903761310826025	0.0844335255882548	0.0787589958158626	0.0733731918369333	0.0682916610934881	0.0635251037763671	0.0590797048890011	0.0549575289783399	0.051156962875099	0.047673191617577	0.0444986930149401	0.0416237370016154	0.0390368769970759	0.0367254218580439	0.0346758786287952
43	0.164405182920961	0.171888350166075	0.179091228744966	0.185952846635638	0.192413665453744	0.198416476492105	0.203907284888281	0.208836162776126	0.213158052471455	0.216833501471105	0.219829312300329	0.222119091998623	0.223683688244388	0.224511501723566	0.224598667271535	0.223949099474572	0.222574401711791	0.220493640950249	0.217732993872959	0.214325273022082	0.210309344483552	0.205729451139977	0.200634457603101	0.195077034547229	0.189112801259224	0.182799445775049	0.176195841981805	0.169361182540354	0.162354145456725	0.155232110646383	0.148050440953407	0.140861839877668	0.133715795806271	0.12665811992561	0.119730582294139	0.112970647869293	0.106411311686848	0.100081029962645	0.0940037416910765	0.0881989734072916	0.0826820182031276	0.0774641788696208	0.0725530641968221	0.0679529269962583	0.0636650323114131	0.0596880445238854	0.0560184226139255	0.0526508136518795	0.0495784356333275
44	0.181526498921821	0.18927439743355	0.196740151515606	0.203866366129121	0.210596837916209	0.216877303345681	0.222656179432966	0.227885282782074	0.232520512784659	0.236522485258638	0.239857103612856	0.242496055770087	0.244417226542534	0.245605016895765	0.246050563513332	0.24575185423191	0.244713737196318	0.242947823921618	0.240472288779998	0.23731156968801	0.23349597689161	0.229061218674053	0.224047854492614	0.218500687440657	0.212468108997097	0.206001409742236	0.199154070074629	0.191981044956991	0.184538056360404	0.176880906385986	0.16906482305231	0.161143849484028	0.153170285767977	0.145194191108285	0.137262952165277	0.129420921659347	0.121709129514476	0.114165067058344	0.10682254313439	0.0997116094572973	0.0928585511922982	0.0862859375874909	0.0800127265563483	0.0740544164054705	0.0684232374330878	0.0631283758817441	0.0581762227018304	0.0535706397529614	0.0493132364143234
45	0.194345738504343	0.201999070691451	0.209360877834158	0.216378020128582	0.222998372349352	0.229171439548377	0.234848968972824	0.239985547915563	0.2445391772232	0.248471810428078	0.251749848940398	0.254344584427408	0.256232580404824	0.257395986151502	0.2578227773069	0.25750691889195	0.256448447974044	0.254653474739122	0.252134102299975	0.248908267120843	0.244999503435733	0.240436636444983	0.235253410357622	0.229488058476099	0.223182823469751	0.216383436734114	0.20913856627099	0.201499242841328	0.193518274238121	0.185249657404359	0.176747997792325	0.168067944841014	0.159263651758897	0.150388266964037	0.141493463580125	0.132629012344715	0.123842402185176	0.115178511589037	0.106679332767868	0.0983837495152915	0.0903273686152993	0.0825424036884876	0.075057609489614	0.0678982639040366	0.0610861942433462	0.0546398439176729	0.0485743751655872	0.0429018032502601	0.0376311573772177
46	0.202092408348655	0.209349805148332	0.216309004829785	0.22292251529326	0.229143803651785	0.234927796577252	0.240231378452211	0.245013879938183	0.249237549541878	0.252868000875221	0.255874628563914	0.258230986159527	0.259915119945234	0.260909853185512	0.261203016142352	0.260787618049147	0.259661958180013	0.257829674156959	0.255299726678344	0.252086320907206	0.248208765804653	0.243691273709374	0.238562703428193	0.232856250994662	0.226609093055137	0.219861988539339	0.212658844852364	0.205046255278039	0.197073014603009	0.188789620153992	0.18024776548745	0.171499833884912	0.16259839859456	0.153595736429578	0.144543360897346	0.135491580504092	0.12648908727186	0.117582579834252	0.108816424760761	0.100232359012987	0.0918692356758058	0.0837628143479775	0.0759455968341587	0.0684467080668343	0.0612918215137071	0.0545031277033487	0.0480993439372445	0.0420957627557654	0.0365043362932066
47	0.205333920993436	0.212075945752446	0.218531577141822	0.224660735781764	0.2304243074215	0.23578453463214	0.240705405692554	0.245153035403397	0.249096032538732	0.252505848709876	0.255357103573111	0.2576278815605	0.25929999564849	0.260359214097167	0.26079544658737	0.260602886745015	0.259780108661972	0.258330115689616	0.256260340482558	0.25358259599303	0.250312977847728	0.246471719264818	0.242083000376099	0.237174714494847	0.231778194501418	0.225927903095069	0.219661091171492	0.213017429022684	0.206038615411941	0.198767969846585	0.191250013550939	0.18353004473034	0.175653713713644	0.16766660346849	0.159613820804106	0.151539603315604	0.143486946787861	0.135497257373958	0.127610032401152	0.119862573146027	0.112289732369704	0.104923698824102	0.0977938203417286	0.0909264665147043	0.0843449313638514	0.0780693758054184	0.0721168091504729	0.066501108328634	0.0612330730211819
48	0.20533965295868	0.21160610860902	0.217619667485748	0.223348227857461	0.228760583317096	0.233826709944237	0.238518049628365	0.242807785977199	0.246671109236225	0.250085466703926	0.253030795242517	0.255489732655574	0.257447804930113	0.258893586618685	0.259818831963053	0.260218574730373	0.260091195139695	0.259438452694781	0.25826548420149	0.25658076672679	0.254396045743693	0.251726229194094	0.248589248681069	0.245005889465739	0.240999591383281	0.23659622320061	0.231823833307819	0.226712379960266	0.221293444563018	0.215599931709518	0.209665759848464	0.203525546554395	0.197214292417137	0.190767067542659	0.184218704573948	0.17760350199711	0.170954941297929	0.164305421281448	0.157686012566499	0.151126234924051	0.144653859748798	0.138294739544424	0.132072665871427	0.126009256759678	0.120123874133578	0.11443357134321	0.108953070447689	0.10369476846419	0.0986687713845333
49	0.202606744125277	0.20843167022687	0.214043857328262	0.219417916795044	0.224529160301315	0.229353798225296	0.233869134493629	0.238053755641355	0.241887711874008	0.245352687970119	0.248432161946672	0.251111549526121	0.253378332590253	0.255222169981759	0.256634989216608	0.257611057896441	0.258147033856952	0.258241993352072	0.25789743685062	0.257117272307805	0.255907776064004	0.254277531813149	0.252237348368065	0.24980015722585	0.246980891198247	0.243796345615871	0.240265023837061	0.236406968988571	0.232243584033064	0.227797442394811	0.223092091478003	0.218151851480078	0.213001611934496	0.207666628413134	0.20217232177815	0.196544082297707	0.190807080830798	0.184986089145594	0.179105311265845	0.173188227543888	0.167257452940209	0.161334610752104	0.1554402227818	0.149593616671774	0.143812850866371	0.138114657388563	0.132514402353392	0.127026063879486	0.121662226811352
50	0.196380411797683	0.201681580200208	0.206800693270371	0.211717221331723	0.21641110847355	0.220862908066001	0.225053916142788	0.228966301347809	0.232583230158112	0.235888986128384	0.23886908195159	0.241510363195838	0.243801102658551	0.245731084374384	0.247291676421979	0.248475891795125	0.24927843673453	0.249695746055431	0.249726005151696	0.249369158506867	0.248626904694527	0.247502678002353	0.246001616963932	0.244130520227782	0.241897790331887	0.239313366082392	0.236388644355154	0.233136392246774	0.229570650596192	0.225706629977522	0.221560600328573	0.217149775426724	0.212492193453864	0.207606594904926	0.202512299090085	0.197229080459364	0.191777045940788	0.18617651443022	0.180447899503745	0.174611596343178	0.168687873773653	0.162696772210735	0.156658008205173	0.150590886157971	0.144514217659016	0.138446248780994	0.132404595538823	0.126406187605196	0.120467220257096
51	0.186111440712213	0.190755891570025	0.195240216790019	0.199547690486959	0.203661907084565	0.207566876293224	0.211247117184527	0.214687750604941	0.217874589176773	0.220794224148595	0.223434108379415	0.225782634770764	0.227829209498351	0.229564319439432	0.230979593243155	0.23206785554811	0.232823173913597	0.233240898097773	0.233317691386146	0.233051553746927	0.232441836664581	0.231489249578643	0.230195857930552	0.228565072895933	0.226601632952587	0.224311577504479	0.22170221284855	0.21878207083333	0.215560860615569	0.212049413972694	0.208259624674441	0.204204382456061	0.199897502167738	0.195353648700105	0.190588258303903	0.18561745693289	0.180457976243195	0.175127067879643	0.169642416670406	0.164022053336087	0.158284267298481	0.152447520148225	0.146530360300045	0.140551339329837	0.134528930450141	0.128481449540249	0.122426979105033	0.11638329549316	0.110367799661421
52	0.172725296216429	0.176678429137231	0.180495643487065	0.184163867514476	0.187670271492453	0.19100233414137	0.194147908600439	0.197095287493701	0.199833266637796	0.20235120694396	0.204639094075948	0.206687595438839	0.20848811409066	0.210032839189545	0.211314792613229	0.212327871415083	0.213066885811133	0.213527592425405	0.213706722556038	0.213602005261662	0.213212185106056	0.212537034438783	0.211577360129861	0.210335004717259	0.208812841966614	0.207014766882766	0.204945680251991	0.202611467832	0.200018974343323	0.197175972450512	0.194091126954195	0.190773954445322	0.187234778700602	0.183484682123083	0.179535453553801	0.175399532799436	0.171089952236785	0.166620275867655	0.162004536207375	0.157257169396681	0.152392948930214	0.147426918395399	0.142374323613203	0.13725054456727	0.13207102750043	0.126851217547685	0.121606492262764	0.116352096381321	0.111103078148075
53	0.157615855162992	0.160999206678446	0.164276592316309	0.167438560014339	0.170475845679623	0.173379416526018	0.176140513999746	0.178750696025785	0.181201878308996	0.183486374427382	0.185596934460319	0.187526781902212	0.189269648621483	0.190819807636287	0.192172103491532	0.193321980036732	0.194265505420677	0.1949993941368	0.195521025972253	0.195828461733942	0.195920455645886	0.195796464334156	0.195456652338004	0.194901894108582	0.194133772479529	0.19315457361657	0.191967278475947	0.190575550823742	0.18898372188985	0.187196771751319	0.185220307559845	0.183060538747248	0.180724249360663	0.178218767695781	0.175551933411705	0.172732062324804	0.16976790909115	0.166668627997799	0.163443732092184	0.160103050886257	0.156656686877671	0.153114971134314	0.149488418190853	0.145787680506616	0.142023502733294	0.13820667603845	0.134347992726924	0.130458201396841	0.126547962860211
[truncated: 71 more columns]
