# Supplementary material for: Reconstructing spruce budworm outbreak severity: a comparison of paleoecological and tree-ring signals
Source: PLoS One. 2025 Aug 12;20(8):e0329406. doi: 10.1371/journal.pone.0329406 (PMC12342301; doi:10.1371/journal.pone.0329406)
Supplement: S11 Dataset — (ZIP) [file pone.0329406.s011.zip › Lake 2 wavelet data/GSI/GSI_wavelet_power.txt]

V1	V2	V3	V4	V5	V6	V7	V8	V9	V10	V11	V12	V13	V14	V15	V16	V17	V18	V19	V20	V21	V22	V23	V24	V25	V26	V27	V28	V29	V30	V31	V32	V33	V34	V35	V36	V37	V38	V39	V40	V41	V42	V43	V44	V45	V46	V47	V48	V49	V50
1	3.67557281137131e-05	3.29529406300926e-05	2.48290644629245e-05	1.6307650413676e-05	1.00433292807362e-05	6.41044222592721e-06	4.55263923617819e-06	3.58962458541802e-06	3.02117419448471e-06	2.60846324819633e-06	2.24863913208333e-06	1.97561141920378e-06	1.83725993861521e-06	1.78763015206519e-06	1.79865140534638e-06	1.8467021035538e-06	1.86929719844182e-06	1.84317374640066e-06	1.79837865176575e-06	1.76003148321367e-06	1.73319134051677e-06	1.71870377800303e-06	1.71481421254549e-06	1.71790375402648e-06	1.72425789249675e-06	1.7201835607173e-06	1.6914329185528e-06	1.65734387344713e-06	1.65595180621037e-06	1.69433090109571e-06	1.75301620874092e-06	1.82547073415192e-06	1.87945755210723e-06	1.88033607337457e-06	1.85442824772819e-06	1.84035010593219e-06	1.84695752104622e-06	1.87544961598618e-06	1.92628150618278e-06	1.97899001269773e-06	2.01369017405321e-06	2.03572558658553e-06	2.05030104654349e-06	2.06012341304663e-06	2.07332189630058e-06	2.09035936184213e-06	2.1105089816673e-06	2.13567220032318e-06	2.17040005297049e-06
2	5.78007253884793e-05	5.04745467722362e-05	3.58088830761624e-05	2.12199218849877e-05	1.12763104213602e-05	6.14172027594694e-06	3.921336517234e-06	2.96638379144386e-06	2.46806208375468e-06	2.10202304398251e-06	1.74620653342216e-06	1.46740790588407e-06	1.34396485938718e-06	1.31539904981856e-06	1.34791300226141e-06	1.42103377326268e-06	1.45504333620728e-06	1.42145674218593e-06	1.36611047819974e-06	1.32310855901896e-06	1.29523631594663e-06	1.28114312403728e-06	1.27834293878268e-06	1.28348362793866e-06	1.29402717067476e-06	1.29132311260048e-06	1.25328552550658e-06	1.20424729735933e-06	1.19549496872607e-06	1.2338380061823e-06	1.29393779838386e-06	1.3723711156915e-06	1.42886801329725e-06	1.4163674125311e-06	1.37133148261898e-06	1.34534216741447e-06	1.34495026506411e-06	1.36919139280794e-06	1.42027087025893e-06	1.47197029560407e-06	1.49919078466618e-06	1.5115477818307e-06	1.51669427534144e-06	1.5169134337832e-06	1.52182622890389e-06	1.53091384439223e-06	1.541559129687e-06	1.55455380165527e-06	1.57536132718851e-06
3	8.04127382738989e-05	6.84385571106131e-05	4.56091237166137e-05	2.40207394948637e-05	1.04482553739577e-05	4.35719048104945e-06	2.30107691574547e-06	1.6863362342373e-06	1.44279945541871e-06	1.24022096727416e-06	9.75392589401255e-07	7.50912543857886e-07	6.72978603923107e-07	6.73408448900601e-07	7.19613816196308e-07	8.0437481497653e-07	8.43056846040455e-07	8.06083863920744e-07	7.50941029215984e-07	7.14756123512981e-07	6.94422602852237e-07	6.85425409488442e-07	6.85170655960201e-07	6.92068994854955e-07	7.07120835343353e-07	7.09957657133747e-07	6.71980148863512e-07	6.18074987874366e-07	6.05400084518111e-07	6.37378336009363e-07	6.86158898462299e-07	7.56152056531684e-07	8.06525619279271e-07	7.83203551986017e-07	7.28534953520901e-07	6.99363791200171e-07	6.95246226070817e-07	7.11932141101444e-07	7.54949251366553e-07	7.96892974676757e-07	8.11639725235091e-07	8.13223210694982e-07	8.10545215365303e-07	8.03985381174851e-07	8.03004916530817e-07	8.06015076769745e-07	8.0857259146042e-07	8.0961872843834e-07	8.14196949968476e-07
4	0.000100132121297697	8.346263750968e-05	5.27350750609876e-05	2.48817152833127e-05	8.60371657734285e-06	2.26593892115679e-06	7.25595567867633e-07	5.50667901632865e-07	5.64715075664483e-07	5.2714282986041e-07	3.7962221723955e-07	2.33690541490458e-07	2.0092305930967e-07	2.16573517671696e-07	2.55656641496545e-07	3.27805545953956e-07	3.59317099741161e-07	3.242280932701e-07	2.80320654958317e-07	2.58854678503597e-07	2.49854758366558e-07	2.46733855363205e-07	2.47729333898549e-07	2.53493058615369e-07	2.69336402014867e-07	2.78164346461324e-07	2.50108981678877e-07	2.05125063173489e-07	1.94474199302637e-07	2.16290098512485e-07	2.45473386273163e-07	2.95547508325936e-07	3.33680317742657e-07	3.08380637430151e-07	2.59874113803647e-07	2.38703993398947e-07	2.35892348277007e-07	2.44723499909119e-07	2.74320400353997e-07	3.0184850405588e-07	3.05323248875118e-07	3.00807115214704e-07	2.96109817481208e-07	2.88910521783527e-07	2.86899237849696e-07	2.88202952972256e-07	2.8794485363449e-07	2.83573469391299e-07	2.78335469982796e-07
5	0.000114304006111919	9.42806605982448e-05	5.79746846147186e-05	2.58376203808776e-05	7.81329122727123e-06	1.33664917882997e-06	6.42945545791826e-08	6.41221348600984e-08	1.52624117189219e-07	1.79775062838757e-07	1.15343960541441e-07	3.49988299578531e-08	2.49780719987828e-08	3.71792800567778e-08	5.68458537970432e-08	1.01886423428805e-07	1.19782411965885e-07	9.1889356590052e-08	6.414877576613e-08	5.63127975580255e-08	5.5287352697066e-08	5.51709679326819e-08	5.54486309237591e-08	5.77641579696177e-08	6.94933009644769e-08	8.02063718932505e-08	6.55542029416599e-08	3.74319733709712e-08	3.18279897296203e-08	4.33798645606318e-08	5.44837409287159e-08	8.28491715445786e-08	1.07410058250719e-07	8.82408993462833e-08	5.59726611092496e-08	4.64490017370574e-08	4.64485011606216e-08	4.93355405483531e-08	6.5352053176897e-08	7.94615914153804e-08	7.69914716482165e-08	7.20384749484377e-08	6.94700733002906e-08	6.51946077709728e-08	6.43963137651589e-08	6.58963071337391e-08	6.61179799797918e-08	6.235534217024e-08	5.57056626462449e-08
6	0.000123460197823348	0.000102167467250975	6.33983108162314e-05	2.89033112082743e-05	9.29364183685276e-06	1.95066632031694e-06	2.51598469529129e-07	5.55905434728733e-08	6.07548508760016e-08	7.37135325560209e-08	4.94340184239955e-08	9.09322828547274e-09	1.0363595422043e-09	3.16116601130645e-09	9.80670399007408e-09	3.27457377677309e-08	3.99329036956563e-08	2.15053088938632e-08	6.88954865694337e-09	5.58154707440471e-09	6.81082163671594e-09	7.08955488603373e-09	6.62699307917781e-09	6.52719336687251e-09	1.28464365995336e-08	2.13085419282265e-08	1.67175275152246e-08	3.60005447802855e-09	1.14379097935102e-09	4.89576627669214e-09	6.56013667518858e-09	2.04705790573749e-08	3.45404327957111e-08	2.36054980858435e-08	6.27926713845988e-09	3.35383550185409e-09	4.23474510323311e-09	4.34899202652686e-09	1.11373338771151e-08	1.65346129032007e-08	1.30533832614693e-08	1.0144845454534e-08	9.80399775100626e-09	8.15115623709762e-09	8.04778170079717e-09	9.19488102826147e-09	9.90060231948034e-09	8.44156690443258e-09	4.60131305188251e-09
7	0.000130019561324624	0.000109207049945087	7.03365635659987e-05	3.44977827881749e-05	1.2773560225721e-05	3.55918945728643e-06	7.7133231367231e-07	1.52520882790572e-07	5.01863901587218e-08	4.9053093981567e-08	4.46715899622101e-08	2.21743778247585e-08	6.16425341531891e-09	1.90406661953995e-10	4.849751378377e-09	1.83342393585588e-08	2.08078662052815e-08	9.46154637628873e-09	1.09683906215228e-09	1.83962832030442e-10	6.2343339342256e-10	6.35782534707607e-10	3.46457847353223e-10	1.48059508028783e-10	3.3918498269897e-09	8.95796520862495e-09	9.28959431940527e-09	4.35858792498217e-09	1.67450591744592e-09	6.70986226499205e-10	7.48225647143221e-10	9.17225218745123e-09	1.75969392164163e-08	1.23092733883391e-08	2.74719508025958e-09	1.95142396313197e-10	2.12645397882069e-10	2.66499123288252e-10	3.00485387769322e-09	4.41942253423256e-09	1.90166024280363e-09	5.31146339936575e-10	8.56033454825519e-10	4.19566950999366e-10	3.83250691767153e-10	8.37518896477768e-10	1.35367374119855e-09	1.31298315980578e-09	1.9974439286744e-10
8	0.000136221525097405	0.000116747926356619	7.88594573958412e-05	4.19678930601115e-05	1.76031010171988e-05	5.80508503938532e-06	1.46717162996691e-06	2.48888256495781e-07	2.0747357304946e-08	2.87743472053279e-08	4.96578741469177e-08	3.86231181073191e-08	1.53804056544603e-08	3.47683818173963e-09	8.7421626364965e-09	1.95749611667228e-08	2.04513420109647e-08	1.17516675062003e-08	4.0805413805524e-09	1.11216340806712e-09	3.076732065119e-10	1.68842233506899e-10	3.60715606185825e-10	1.13968655930899e-09	3.95217806944844e-09	8.33120796157423e-09	1.05073766427912e-08	8.48917252134759e-09	4.45173502926104e-09	1.35934559307805e-09	2.92060148849457e-09	1.08647539340075e-08	1.7335562457598e-08	1.43965514990177e-08	6.78137827797861e-09	1.99829986560551e-09	6.30661138447082e-10	1.24212239307117e-09	2.81358769875015e-09	2.89636874778358e-09	1.12098458269046e-09	8.91019474451337e-11	1.39594965980343e-10	7.8172027613339e-11	4.79910813610217e-11	1.42396888911549e-10	4.58308773237366e-10	9.74519968393232e-10	1.23607939614377e-09
9	0.000143270753175978	0.00012529135491564	8.86334374012971e-05	5.08027268524899e-05	2.36573383520703e-05	8.94906819461825e-06	2.69280990574985e-06	5.78690064601851e-07	5.54872019887795e-08	1.58646149835875e-08	5.70630528248348e-08	6.48059295052381e-08	4.34372036499601e-08	2.65360751361129e-08	2.71007299306301e-08	3.29733192846468e-08	3.02925893015718e-08	1.95735859833979e-08	9.01704828335575e-09	2.89701373981837e-09	4.83389640460081e-10	8.35408562269578e-11	8.85059552969043e-10	3.03745329405475e-09	7.03214481985214e-09	1.21207063680519e-08	1.56709000155987e-08	1.52365364110383e-08	1.14849611387492e-08	8.83890010154641e-09	1.21599512748293e-08	2.0583020297641e-08	2.62462173236657e-08	2.33241355068128e-08	1.48889874202851e-08	7.49420474283476e-09	4.15242562636613e-09	4.05544557995857e-09	4.77373706682427e-09	4.19050298273742e-09	2.37357302329551e-09	9.15187628429314e-10	3.81489357273547e-10	2.32012755989407e-10	1.37362327336943e-10	1.31027455218549e-10	5.21613010338742e-10	1.44770057841489e-09	2.39290899985708e-09
10	0.000151623249009362	0.000134996986087287	9.95165339923636e-05	6.09002310408662e-05	3.11213422418902e-05	1.34196808601694e-05	4.9469094220745e-06	1.56932538484408e-06	4.37598453323672e-07	1.50799024138719e-07	1.2304762284985e-07	1.29527034355338e-07	1.14830925672753e-07	9.33425891341766e-08	8.03727361078729e-08	7.10049775049731e-08	5.60633515073314e-08	3.62587088350433e-08	1.84123208313209e-08	6.83845251070956e-09	1.39903517869164e-09	2.20076542902254e-10	1.95651593897667e-09	6.19963742623656e-09	1.27230518775127e-08	2.04587339644596e-08	2.71582362399491e-08	3.05646858584051e-08	3.08881166814695e-08	3.19050027645565e-08	3.73812986184246e-08	4.54447978193877e-08	4.91103961251206e-08	4.39716675848045e-08	3.28694927527388e-08	2.20108135826733e-08	1.51604538001898e-08	1.21301817125619e-08	1.05900059325041e-08	8.50847948011329e-09	5.65073709164209e-09	3.07298924886898e-09	1.48176545331294e-09	6.60621340053142e-10	1.96592517679796e-10	1.37784832946655e-10	9.01509409531351e-10	2.57932988555832e-09	4.45386626308532e-09
11	0.000161458381707651	0.000145953582475217	0.000111471057752608	7.21439156790881e-05	3.98832744129429e-05	1.91808152943164e-05	8.31955554891228e-06	3.44599033803787e-06	1.46427753226739e-06	7.03295238285422e-07	4.32791576846171e-07	3.40523353857994e-07	2.93146458630018e-07	2.49646611413546e-07	2.0589377544416e-07	1.61574086168983e-07	1.16171497852396e-07	7.36152889809334e-08	3.99490514082372e-08	1.815178309132e-08	7.10752700288896e-09	4.01184352497726e-09	6.56135585276644e-09	1.34853616471703e-08	2.40081471458148e-08	3.71019763391912e-08	5.10381929349426e-08	6.37873610831083e-08	7.44993279034025e-08	8.43076530789376e-08	9.40473367048996e-08	1.00957512534405e-07	9.98860833798576e-08	8.87980090388697e-08	7.14724429460919e-08	5.41360480129645e-08	4.07738826112497e-08	3.17414472590895e-08	2.52373189028792e-08	1.93859141727235e-08	1.35636491486109e-08	8.32563723947273e-09	4.34089863489811e-09	1.70030919183821e-09	2.48526316578596e-10	1.65063720923599e-10	1.8444182142164e-09	5.16258247652136e-09	9.11157816720576e-09
12	0.000172912590508013	0.000158224399026025	0.000124393460082867	8.41710583171883e-05	4.93283258000942e-05	2.54824939621359e-05	1.21061147774029e-05	5.73224289383868e-06	2.98104217251359e-06	1.78658535346799e-06	1.21929528699402e-06	9.22116033587406e-07	7.43156459279101e-07	6.06810249910222e-07	4.81132614958492e-07	3.60082801638941e-07	2.4955472224258e-07	1.58391580804175e-07	9.22350832361327e-08	5.07291385176413e-08	2.900259601929e-08	2.1196850846488e-08	2.29868868507747e-08	3.21395532948725e-08	4.79069207691077e-08	7.00578900846387e-08	9.77769787279249e-08	1.28865610718715e-07	1.59931460334693e-07	1.87116302042609e-07	2.06127089427071e-07	2.12272436237439e-07	2.02575044863116e-07	1.78889142273712e-07	1.47973096272995e-07	1.17570505539327e-07	9.23389788517557e-08	7.29107476712053e-08	5.75283039551495e-08	4.41423172225989e-08	3.17308476835193e-08	2.04916787918774e-08	1.11906391399441e-08	4.50041319765416e-09	9.09314848746363e-10	8.73154191349131e-10	4.57998178028666e-09	1.13954590234624e-08	1.97366170382377e-08
13	0.000186211802911969	0.000171987501918641	0.000138317524519221	9.67377588666329e-05	5.88546528915496e-05	3.13689191463607e-05	1.50955794234212e-05	7.17903154725719e-06	3.98112291204544e-06	2.82534220067797e-06	2.32971097586503e-06	1.98604085190199e-06	1.66801486977697e-06	1.35674757163114e-06	1.05468145818126e-06	7.73818953488171e-07	5.31788950128571e-07	3.42934137523006e-07	2.11112748393274e-07	1.2929557336072e-07	8.47331711171875e-08	6.50950407091635e-08	6.20635246407759e-08	7.19182978364266e-08	9.44312984320115e-08	1.31015852607246e-07	1.82212484825794e-07	2.44988075257805e-07	3.11322657727676e-07	3.69263060707688e-07	4.06203774484957e-07	4.13290087011723e-07	3.89376023879646e-07	3.42171160759283e-07	2.84882455194452e-07	2.29984446803614e-07	1.84379040522326e-07	1.487090769675e-07	1.19933891909116e-07	9.45391817499236e-08	7.05759851792257e-08	4.81348281323442e-08	2.87218848041783e-08	1.43086237601612e-08	6.60652670327995e-09	6.59348753900613e-09	1.40846260033264e-08	2.7432641577038e-08	4.37491646251849e-08
14	0.000201893780401747	0.000187907657762246	0.000154004500716533	0.000110589391838943	6.9027898316265e-05	3.70265633994347e-05	1.69165282100107e-05	6.83790566326507e-06	3.17342149118247e-06	2.5768648833379e-06	2.8894890862918e-06	3.11979286585118e-06	3.01207320324232e-06	2.62807515639894e-06	2.10490270600573e-06	1.562637074077e-06	1.08279110798895e-06	7.07362020262077e-07	4.44177253727989e-07	2.77686585620042e-07	1.82626289891756e-07	1.35437594505208e-07	1.20241153348659e-07	1.29844670617154e-07	1.63929997159047e-07	2.25653785776549e-07	3.16745707546846e-07	4.31952584461997e-07	5.55609754602608e-07	6.63450106459207e-07	7.30196733627009e-07	7.39714578452635e-07	6.92256552133501e-07	6.04339880287613e-07	5.0093388974922e-07	4.04488568782165e-07	3.27119231340098e-07	2.69463146811591e-07	2.25013377837284e-07	1.86053135981477e-07	1.47875329195823e-07	1.10118399234856e-07	7.5821027539364e-08	4.94601219704861e-08	3.50156833988323e-08	3.4557317415033e-08	4.74679639879775e-08	7.03711895101231e-08	9.78788306297517e-08
15	0.000221110933061666	0.000207593537821883	0.000173602180418298	0.000128387556673404	8.28625556429512e-05	4.54921480470172e-05	2.01520559048439e-05	6.38814331993158e-06	1.15415228694067e-06	7.5997568970313e-07	2.200166823572e-06	3.6551669187158e-06	4.37771725112014e-06	4.30987221568671e-06	3.70279218664547e-06	2.86251367347344e-06	2.02707056293493e-06	1.33231689861903e-06	8.24378233212615e-07	4.90744099019554e-07	2.92775061447669e-07	1.89863096400892e-07	1.52263605961983e-07	1.64677405794578e-07	2.24092375604192e-07	3.3392755175915e-07	4.95269846338886e-07	6.97282736589479e-07	9.11553566431034e-07	1.09550783140427e-06	1.20579122106486e-06	1.2158545107913e-06	1.12799455214672e-06	9.72460249138918e-07	7.93814758190752e-07	6.3229683398146e-07	5.10145009353309e-07	4.28657186486303e-07	3.74876190183303e-07	3.32173212795218e-07	2.88832670623323e-07	2.41660149670566e-07	1.94898909813382e-07	1.56538650246731e-07	1.34220386642609e-07	1.32142596011e-07	1.49516606092437e-07	1.80641359149166e-07	2.16499446588006e-07
16	0.000245791359936154	0.000233760395693521	0.00020080604102698	0.000154915653877053	0.000106198296219477	6.34015855533588e-05	3.16760014759158e-05	1.21631132726222e-05	2.98216868291008e-06	7.75089987276878e-07	2.10309335239767e-06	4.33138106494682e-06	5.94335403582514e-06	6.4181253928382e-06	5.885565753925e-06	4.75740406876895e-06	3.45643170711893e-06	2.27909812740736e-06	1.36740342676745e-06	7.43326398976498e-07	3.62916654459066e-07	1.63061310810988e-07	9.05360323127729e-08	1.13893953209427e-07	2.22614368984842e-07	4.17433055447865e-07	6.95233502441243e-07	1.03371963282927e-06	1.38368020935819e-06	1.67576151655469e-06	1.84197431138251e-06	1.84272853993239e-06	1.6848810307501e-06	1.42001170003426e-06	1.12319609746094e-06	8.63510029371462e-07	6.81116342016845e-07	5.80421647597976e-07	5.39048224247755e-07	5.24826354262929e-07	5.11379757108355e-07	4.86336588133133e-07	4.51309193859438e-07	4.1643051696788e-07	3.93273097719306e-07	3.89073019893946e-07	4.03679354323805e-07	4.29522763057879e-07	4.54319146609638e-07
17	0.000278301197781369	0.000269605292839612	0.000239866995464681	0.000195690939450875	0.000145986997720725	9.91603866767785e-05	6.10586456098057e-05	3.42158091405499e-05	1.82330724450202e-05	1.07874142546835e-05	8.77687750513638e-06	9.2792877140658e-06	1.01580700365418e-05	1.02701036319967e-05	9.33831816437042e-06	7.63295261513234e-06	5.62603674728894e-06	3.73839514891452e-06	2.22154139049148e-06	1.15213578972413e-06	4.87633572092799e-07	1.35249460499022e-07	5.41191748556994e-09	3.96024671900975e-08	2.13729464522519e-07	5.22996603565107e-07	9.56833890837702e-07	1.47520519873804e-06	1.99878562651297e-06	2.42141926290813e-06	2.64287320274413e-06	2.60777451197719e-06	2.33078207492234e-06	1.8937164041621e-06	1.4150205042853e-06	1.00648590471589e-06	7.37649119620574e-07	6.22132922500652e-07	6.27535498789087e-07	6.99436748559059e-07	7.86210349106961e-07	8.54734299187287e-07	8.9393757183077e-07	9.08997266235684e-07	9.11556695226224e-07	9.10788677786657e-07	9.08129712955795e-07	8.9660507536366e-07	8.64409928135477e-07
18	0.000320317941641229	0.000317105075895524	0.000293185625322054	0.000253759933439218	0.000206265533747661	0.000158195492292476	0.000115385845467273	8.12046400364201e-05	5.65832372988607e-05	4.05718359219478e-05	3.11030007705549e-05	2.57534365040556e-05	2.2370968594741e-05	1.94690136731052e-05	1.63388238161027e-05	1.29115745027125e-05	9.48019357934016e-06	6.41609575918298e-06	3.97885048225238e-06	2.24907244120434e-06	1.15785563066285e-06	5.61631437153298e-07	3.1621207539773e-07	3.22482290279373e-07	5.35310379855266e-07	9.41343816661582e-07	1.52057061100027e-06	2.21141778033187e-06	2.89813811634136e-06	3.43034727821875e-06	3.66933921668982e-06	3.54094726247926e-06	3.0690384189692e-06	2.37188667594178e-06	1.62190938816045e-06	9.87165392279175e-07	5.80431401959903e-07	4.35333001299987e-07	5.14036955652263e-07	7.36647977590107e-07	1.01580904797703e-06	1.28243359766413e-06	1.496302387852e-06	1.64315763021531e-06	1.72437966515669e-06	1.74577994356608e-06	1.71004088876269e-06	1.61478587713101e-06	1.456176261244e-06
19	0.000371038932777661	0.000374617507550652	0.00035822665398925	0.000325846114441148	0.000283457702691689	0.000237361246079684	0.000192815530839155	0.000153337581835248	0.000120627640730977	9.48831054769648e-05	7.5267030105785e-05	6.03966200250547e-05	4.87897387773843e-05	3.92172925322394e-05	3.09028322886467e-05	2.35385007068914e-05	1.71481915347217e-05	1.18830237136351e-05	7.84438927928192e-06	4.99457490612016e-06	3.16187532551748e-06	2.10664039035965e-06	1.60080831126392e-06	1.48240071347787e-06	1.66658148891028e-06	2.11604742550371e-06	2.78981457927218e-06	3.59750208034549e-06	4.38364039202525e-06	4.95321177375399e-06	5.12994913787935e-06	4.82173251945998e-06	4.06202298788505e-06	3.00649134438841e-06	1.88494142934619e-06	9.29096332803792e-07	3.06102625449925e-07	8.19134075827619e-08	2.22769966974174e-07	6.26259107819738e-07	1.16396845398634e-06	1.71822301965473e-06	2.2028694979547e-06	2.56719153438746e-06	2.78840643788759e-06	2.86025773098487e-06	2.7839093655926e-06	2.56452402009466e-06	2.21396982438706e-06
20	0.000425515776034176	0.000435013648464932	0.000425497710260164	0.000400173677997871	0.000363954961133876	0.000322090240834543	0.000279052057206643	0.000237968339322031	0.000200583951723433	0.000167547299047986	0.000138793720574788	0.000113886548927049	9.22750905591665e-05	7.34734471156319e-05	5.71614660371996e-05	4.32009205305962e-05	3.15734580482729e-05	2.22747430287927e-05	1.52166069889025e-05	1.01803096910486e-05	6.83467653568958e-06	4.80124338635907e-06	3.73064445973816e-06	3.3554464156152e-06	3.49986018281056e-06	4.04763496498111e-06	4.88771856994921e-06	5.86669352449899e-06	6.77400527699645e-06	7.37110784375459e-06	7.45459592033478e-06	6.92579284258204e-06	5.83419342394716e-06	4.372835030018e-06	2.82499931436587e-06	1.48279652817653e-06	5.68757566686548e-07	1.8737362172906e-07	3.18328284607055e-07	8.45612945600562e-07	1.60504062806623e-06	2.43060678013498e-06	3.18612492070018e-06	3.77789339535916e-06	4.1521223208983e-06	4.28488104643956e-06	4.17228665344392e-06	3.82590875312219e-06	3.27457215932674e-06
21	0.000474358396999314	0.000485894238761997	0.00047941916609232	0.000458033316569311	0.000426273735766389	0.000388859063023323	0.00034966411822291	0.000311204667731367	0.0002746614935179	0.000240268312006774	0.000207812894738182	0.00017705044119514	0.000147936946329726	0.000120686857834633	9.57088025068261e-05	7.34808905860634e-05	5.44158516277862e-05	3.87527174972562e-05	2.64992441583353e-05	1.74346117436836e-05	1.1164687907476e-05	7.20695354708771e-06	5.07509970841904e-06	4.33711033017046e-06	4.63346084568384e-06	5.65878819699345e-06	7.12494274611759e-06	8.73039136565555e-06	1.01574251535196e-05	1.11052281494106e-05	1.13487547093367e-05	1.0798730101385e-05	9.53437373684212e-06	7.79014841952667e-06	5.89667625571599e-06	4.19489898403545e-06	2.95268475628102e-06	2.31030760718597e-06	2.26801891685929e-06	2.71232916762599e-06	3.46511698067059e-06	4.33559552214866e-06	5.15930724537345e-06	5.81713821911124e-06	6.23632251927975e-06	6.38117542283862e-06	6.24259143691642e-06	5.8328135381786e-06	5.18736156808801e-06
22	0.000505804133661039	0.00051278295095044	0.000502750664843382	0.000479440684200147	0.000447809268471314	0.000412743407261542	0.000377975263231118	0.000345510701751009	0.000315662451621886	0.000287559242132387	0.00025986983014365	0.000231470012738639	0.000201867037039956	0.000171321236723728	0.000140712894600969	0.000111261988026161	8.42169812537659e-05	6.06017240953949e-05	4.10671886069411e-05	2.58538023702795e-05	1.48404507495528e-05	7.64163689625525e-06	3.71400779351823e-06	2.44366059582154e-06	3.20110748231943e-06	5.36626823500815e-06	8.3370678021686e-06	1.15392699731254e-05	1.44511523024083e-05	1.66461327560688e-05	1.78437461759797e-05	1.79501735980116e-05	1.70686249840688e-05	1.54684923347344e-05	1.35169440501553e-05	1.15909497128312e-05	9.99511488986714e-06	8.90802671464557e-06	8.36867725233401e-06	8.30018716731994e-06	8.55656018305512e-06	8.97361412570758e-06	9.40816361751711e-06	9.75749590836942e-06	9.96023014638149e-06	9.98619502176782e-06	9.82504753731928e-06	9.48103153514111e-06	8.97617566570713e-06
23	0.000510232652418952	0.000504912661344555	0.000483642216082365	0.000451386971449019	0.000414172349354476	0.000377675849574028	0.000346001191802919	0.000320971198716834	0.000302092453818592	0.000287123909642446	0.000273007571059199	0.000256848092158709	0.000236668373415158	0.000211785923752865	0.00018279465237259	0.000151248357080649	0.000119197256020783	8.87257422543777e-05	6.1595895147295e-05	3.90424644917101e-05	2.17131144477924e-05	9.71540611100408e-06	2.7218201023018e-06	9.11208286531114e-08	9.80258015121075e-07	4.43777380014777e-06	9.48170988798443e-06	1.51697303633755e-05	2.06668898422515e-05	2.53097273918298e-05	2.8658045752729e-05	3.05218142993651e-05	3.09526581455474e-05	3.01972904937786e-05	2.86211412421593e-05	2.66198251608886e-05	2.45398900383876e-05	2.26267523530059e-05	2.10082738891844e-05	1.97108822739149e-05	1.86959239952438e-05	1.7900172979649e-05	1.72667566389774e-05	1.67594492881772e-05	1.63611746032583e-05	1.60635228047938e-05	1.58561765082804e-05	1.57231347312326e-05	1.56478889095919e-05
24	0.000486191287163409	0.000462150789650181	0.000423353421351485	0.000376268915769743	0.000328296691793204	0.000286247650186772	0.000254980280516031	0.000236539339568166	0.000229995372744305	0.000231978113411581	0.000237707071718365	0.000242208895872774	0.000241401585283822	0.000232809441919658	0.000215809044623923	0.000191444399733004	0.000161947160751513	0.000130135769903988	9.88495278761573e-05	7.05203195733637e-05	4.69216291074449e-05	2.90825172694072e-05	1.73242941778296e-05	1.13701975486859e-05	1.0486859909692e-05	1.36315073692478e-05	1.95927359600477e-05	2.71208437893227e-05	3.50453616974115e-05	4.23748402610412e-05	4.83706787197536e-05	5.25860593372958e-05	5.48644983520453e-05	5.5299581369315e-05	5.41657103216861e-05	5.18359922574843e-05	4.87052348878365e-05	4.51326078446111e-05	4.14111572202715e-05	3.77627574382659e-05	3.43502643893757e-05	3.1295689772292e-05	2.86946001984422e-05	2.66214766573059e-05	2.5126281261847e-05	2.42267429738424e-05	2.39024411707382e-05	2.40953998986964e-05	2.47185332644447e-05
25	0.000446376643023289	0.000401173192617609	0.000342471756080432	0.000278083911051037	0.000216643575762275	0.000166051773260764	0.000132046636115083	0.000117231417912419	0.000120776382236588	0.00013883456792364	0.000165531251201343	0.000194256488281642	0.00021894408011887	0.000235063475296513	0.000240159845072653	0.000233911102092423	0.000217787185433319	0.000194467478916312	0.0001671875101416	0.000139155413428624	0.000113122665086979	9.11348755828638e-05	7.44437573969928e-05	6.35381255008676e-05	5.82483127311491e-05	5.78874771463377e-05	6.14063661946974e-05	6.75486533672229e-05	7.49991354896756e-05	8.25175425915728e-05	8.90492274976119e-05	9.38035939101291e-05	9.62936132947594e-05	9.63351523503908e-05	9.40114815146699e-05	8.96139731413572e-05	8.35727237217975e-05	7.63899116763436e-05	6.85847672029352e-05	6.06537149810112e-05	5.30444504936491e-05	4.6139847402199e-05	4.02471588971864e-05	3.55895000897921e-05	3.22989820712203e-05	3.04128976159476e-05	2.98751817213578e-05	3.05447672701449e-05	3.22108362946868e-05
26	0.000422103208516292	0.000359441764934995	0.00028431688481825	0.000205292528996668	0.000131675170845503	7.2031874737481e-05	3.28036414777827e-05	1.73062219719175e-05	2.53239970194529e-05	5.33632637626147e-05	9.54784963361585e-05	0.000144461341371457	0.000193119343538036	0.000235381659996143	0.000267041919667837	0.000286056544063019	0.000292426434945875	0.000287771994633181	0.000274750016217641	0.000256455642947954	0.000235915490865323	0.000215727393862767	0.000197855345707097	0.000183556299899361	0.000173401853001371	0.00016735912327332	0.000164904464117042	0.00016515406814781	0.000167002463747954	0.000169262091412633	0.000170795957624822	0.000170633424232237	0.000168058855430701	0.000162665209233961	0.000154369348436703	0.000143391449746906	0.000130205736936824	0.000115472626207254	9.99628477510459e-05	8.44826042094963e-05	6.98062432514114e-05	5.66202234991468e-05	4.54800287170673e-05	3.67803915665872e-05	3.07385965326355e-05	2.73904032073166e-05	2.65979237518539e-05	2.80684065074135e-05	3.13823220846428e-05
27	0.000465710114623381	0.000396897387409087	0.000316031645869215	0.000231539900636503	0.000152550180075232	8.75911226332953e-05	4.33555022519037e-05	2.3763613946122e-05	2.95022384818718e-05	5.81132248684113e-05	0.00010458858482253	0.000162326459125462	0.000224239538123081	0.0002837974716037	0.000335825182495466	0.000376954092663739	0.000405709853754501	0.000422295142914795	0.000428173111717975	0.000425570283317939	0.000417001485207548	0.000404885177694012	0.000391278832391799	0.000377732010268362	0.000365235541797246	0.000354239179162637	0.000344713576958502	0.000336240046689173	0.000328118428334318	0.000319486935444995	0.000309447685177357	0.000297189328614826	0.00028209592447756	0.000263830735713957	0.000242385735918084	0.000218091940300171	0.000191591100521585	0.000163774462871553	0.000135698075150978	0.000108485966739118	8.32324256781615e-05	6.09129964994335e-05	4.23113642488302e-05	2.79665968081332e-05	1.81427499761915e-05	1.28208448962596e-05	1.17117614214215e-05	1.42875821601206e-05	1.98282405520891e-05
28	0.00065078373085074	0.000595475703143985	0.000527574775387392	0.000454360113792006	0.000383806767378205	0.000323542478462077	0.00027983695272845	0.000256799529499395	0.000255922802122731	0.000276041600843607	0.000313694794459687	0.000363800972685007	0.000420505743998091	0.000478039045741158	0.000531437210477192	0.00057702920086477	0.000612645759555857	0.000637568611771755	0.000652281180357105	0.00065810505558607	0.000656806983973445	0.000650244403344616	0.000640091773619962	0.000627663606838513	0.000613829493539705	0.000599004465791284	0.000583194331319001	0.000566077536870194	0.000547109326891093	0.000525637709734527	0.00050102263403851	0.000472749847060229	0.000440530166250093	0.000404374648711132	0.000364637366311199	0.000322020483224901	0.000277540677233852	0.000232460759880478	0.000188194620415012	0.000146196529006951	0.00010784696929001	7.43465546149569e-05	4.66275943677154e-05	2.52900817482157e-05	1.0565850492242e-05	2.31185151574672e-06	3.11977746906232e-08	2.91889142916306e-06	9.92791246084269e-06
29	0.00106771516607628	0.00105299514948865	0.00102377636256348	0.000985175608745943	0.00094302465290187	0.000903122385976033	0.000870491774183899	0.00084876268931575	0.000839779892727994	0.000843493783280868	0.000858138928428135	0.000880653326133388	0.00090725090946456	0.000934039034754247	0.000957574669454365	0.000975275381008443	0.000985637255293489	0.000988252413336448	0.000983654845451184	0.000973048136697332	0.000957979192517679	0.00094001890570928	0.000920497350504635	0.000900322514319324	0.000879892671391177	0.000859096905326275	0.000837387839398778	0.000813905455838268	0.000787629916184112	0.000757542997016184	0.000722780733573419	0.000682763219941656	0.000637290903797007	0.000586600172621314	0.000531374706932167	0.000472713005253792	0.000412056463550493	0.000351086009775657	0.00029159806352364	0.00023537210569222	0.000184042210943128	0.000138983592506033	0.000101222849468785	7.13776509307225e-05	4.96285224276302e-05	3.57226150519575e-05	2.9007079534809e-05	2.84880091765781e-05	3.2909792073666e-05
30	0.0018090438550865	0.00186460621161576	0.00190129020089084	0.00192108380282048	0.00192675020005218	0.0019213922170454	0.00190800014405082	0.00188905726274937	0.0018662668174644	0.0018404413913684	0.00181156516640906	0.00177900757703934	0.00174183989660519	0.00169918960522186	0.00165056389906154	0.0015960834111926	0.00153658736277937	0.00147359723436961	0.00140915216531643	0.00134555068106804	0.00128504654536693	0.00122955011188321	0.00118038112469865	0.00113810669591964	0.00110248224616168	0.00107249670483596	0.00104650888375158	0.00102245141965317	0.000998072805441845	0.000971186716947175	0.000939900409230474	0.000902799392990155	0.000859072799959569	0.000808571754452095	0.00075180077159948	0.000689848957829737	0.000624273039384453	0.000556947635999699	0.000489899593564983	0.000425142682064387	0.000364526855231516	0.000309613023462121	0.000261580469120505	0.00022117018896361	0.000188664046254526	0.000163896961911903	0.000146297589552729	0.000134951948590201	0.000128684150178808
31	0.00294372481834689	0.0030924542800747	0.00321337923413361	0.00330456581039481	0.00336503397453023	0.00339464213311465	0.0033939362854196	0.00336399842449747	0.00330632539872807	0.00322275954120861	0.00311547807180822	0.00298703256526358	0.00284041598748432	0.00267912587690746	0.00250719011164037	0.00232912685115387	0.00214982165640124	0.00197432019464559	0.00180755129446482	0.00165400929807522	0.0015174340549279	0.00140052991106882	0.00130476131583482	0.00123025304971118	0.0011758093891647	0.00113905112547104	0.00111665468764188	0.00110466579295036	0.00109885253333435	0.00109506028231361	0.00108953316087179	0.00107917324418099	0.00106171796555502	0.00103582679041912	0.00100107870757039	0.000957891139600931	0.000907377581164111	0.000851165132777956	0.000791194047382833	0.000729519773293735	0.000668134377407171	0.000608819447189747	0.000553037408547551	0.00050186337518392	0.000455955694252943	0.000415560568549861	0.000380544573003556	0.000350448395311001	0.000324555431778746
32	0.00449582290084837	0.00474443534795094	0.00494973374640903	0.00510551839011389	0.00520693506802111	0.00525066800401691	0.00523507342073962	0.00516025559561119	0.00502808856669728	0.0048421858772443	0.0046078185559326	0.00433177895786961	0.0040221863452816	0.00368823024233822	0.00333985032465527	0.00298735697059021	0.00264100401638273	0.00231053355154999	0.00200472023543359	0.00173094802285698	0.00149485403363228	0.001300071804513	0.00114809925207387	0.00103830602553764	0.000968081853249148	0.000933113714909693	0.000927767057329965	0.000945536487254589	0.000979525651839631	0.0010229149703048	0.0010693794437248	0.00111342624803152	0.0011506320273301	0.00117777129415653	0.00119283861145387	0.0011949769542508	0.00118433184844176	0.00116185502522704	0.00112908234466542	0.00108790897885777	0.00104038096367787	0.000988517059538681	0.000934169266308631	0.000878925075401745	0.000824050180840894	0.00077046723707444	0.000718764426424666	0.000669226956383904	0.000621884873281032
33	0.006457070352728	0.00679601069081698	0.00706951917784771	0.00726747337071386	0.00738170887878824	0.00740646927082727	0.00733876476465063	0.00717861740629384	0.00692917551251317	0.00659668608045313	0.00619032050403312	0.00572185614767006	0.00520522396136474	0.00465594014265791	0.00409044749564903	0.00352539908921845	0.00297692243044733	0.0024599059378682	0.00198735035966637	0.00156982544153821	0.00121506640588718	0.000927735836619121	0.000709364964604068	0.00055847509215721	0.000470866236466165	0.000440047394970047	0.000457772466830861	0.000514638890241529	0.000600703169667605	0.000706068877325033	0.000821408116372211	0.000938386068564299	0.00104996901417512	0.00115060782357047	0.00123630009111649	0.00130454368899477	0.00135420173002121	0.00138530328494319	0.00139880563076437	0.00139634259401577	0.00137998024747863	0.0013519965315199	0.00131469605607493	0.00127026608838136	0.00122067509447609	0.00116761153979268	0.0011124581258212	0.00105629522420854	0.000999926805943699
34	0.00885124133905013	0.00927016393907788	0.00959821567304535	0.00982229689207634	0.00993196118671315	0.00992003178312481	0.0097830938692189	0.00952182702154613	0.00914114982697942	0.00865015905742223	0.00806185776448295	0.00739267965845508	0.00666183024993259	0.00589047752800762	0.00510083549220832	0.00431519178473179	0.00355493527186494	0.00283964020680549	0.00218626036230463	0.00160847936940119	0.00111625289840873	0.000715565052672895	0.000408406462402929	0.000192966287994514	6.40159508453791e-05	1.34501142027273e-05	3.09412476692795e-05	0.00010465873050512	0.000222002204248996	0.000370301688318713	0.000537443346983614	0.000712388941730316	0.000885567896328698	0.00104913242118501	0.00119707719778277	0.00132523476949998	0.00143116531565979	0.00151396448616288	0.00157401533355979	0.00161271026636343	0.00163216675379793	0.00163495677812677	0.00162386536149111	0.00160168848199829	0.00157107585363661	0.00153441977069107	0.00149378776240629	0.00145089427971405	0.00140710503259752
35	0.0118290055943829	0.0123437389881086	0.0127446489608708	0.0130167479603582	0.013148248457928	0.0131312431870667	0.0129622392651296	0.0126425068727658	0.012178212523439	0.0115803189767922	0.0108642477717334	0.0100493152167165	0.00915796738806006	0.00821485312627458	0.00724578511702997	0.00627664698288769	0.00533230821896289	0.0044356084118704	0.00360646746646767	0.00286116986712824	0.00221185899226833	0.00166626313377558	0.00122765929247781	0.000895065263053646	0.000663636200299746	0.000525229853203683	0.000469095813067698	0.000482638993317567	0.000552206344663533	0.000663848365149496	0.000804012828456052	0.000960136608225486	0.00112111163249778	0.00127761189712367	0.00142227915924784	0.00154977459029303	0.00165671163888326	0.00174149120555982	0.00180406376776018	0.00184564434673804	0.00186840540326432	0.00187517025695224	0.00186912590458455	0.00185356965689077	0.00183169929150539	0.00180645184178335	0.00178039202766072	0.0017556479051596	0.00173388868334268
36	0.0157316422727714	0.0164075592972464	0.0169546569469995	0.0173566803045272	0.0176007679195728	0.0176781153002593	0.0175844896116464	0.0173205597172167	0.0168920148674079	0.0163094568206848	0.0155880632520092	0.0147470340702429	0.0138088457419186	0.0127983508993415	0.0117417704609283	0.010665632428063	0.00959571488623573	0.00855605024604187	0.00756804343404288	0.00664974891283865	0.00581534068119577	0.00507479661197748	0.00443380461371345	0.00389388420229688	0.00345270416767968	0.00310456602805539	0.00284101460396691	0.00265153179682001	0.0025242677265259	0.00244676470019461	0.00240663372151347	0.00239214987152771	0.00239274120930762	0.00239935508991549	0.00240469520540179	0.00240333151134055	0.00239169291202594	0.00236795870284801	0.00233186904592631	0.00228447710080847	0.00222786592598384	0.00216485212524425	0.00209869575084998	0.00203283256651638	0.00197064080863094	0.00191525043679348	0.00186939886084037	0.00183533353067338	0.0018147587607427
37	0.0210552317852777	0.0220088361373837	0.0228282876360656	0.0234957834789158	0.0239966802570066	0.024320104416777	0.0244594316714431	0.0244126060003263	0.0241822765465339	0.0237757401243286	0.0232046876045974	0.0224847634731196	0.0216349586018421	0.02067686598376	0.0196338371601863	0.0185300827336451	0.0173897632942524	0.0162361170780411	0.0150906677292065	0.0139725498831456	0.0128979823543579	0.0118799090995946	0.0109278175441669	0.0100477330753952	0.00924237828081176	0.00851147652927607	0.00785217232699177	0.00725953593004588	0.00672711717438178	0.00624751341083682	0.00581291863876359	0.00541562508805666	0.00504845415470825	0.00470510022107081	0.00438037793279047	0.00407037042361112	0.00377248230210776	0.00348540656009036	0.00320901866540039	0.00294421382092562	0.00269270468735724	0.00245679686867763	0.00223915832363798	0.00204259683261927	0.00186985699050464	0.00172344519295141	0.00160548799961375	0.00151762632200614	0.00146094527635078
38	0.0282965601356729	0.0296676544001062	0.0309053740526375	0.0319892602070229	0.0329014498873035	0.0336272419951217	0.0341555640187005	0.0344793164198595	0.0345955771384969	0.0345056553498878	0.0342149911119041	0.0337329053894042	0.0330722126460237	0.0322487152522506	0.031280604911998	0.0301878007688011	0.0289912565306353	0.0277122696876293	0.0263718246657576	0.0249899986771286	0.023585454338051	0.0221750371826617	0.0207734894352317	0.0193932842956879	0.0180445780246239	0.0167352707398646	0.0154711614462347	0.0142561787122299	0.0130926657710386	0.0119816977301222	0.0109234089782849	0.00991731063160864	0.00896258072332926	0.008058313519893	0.00720371850496049	0.0063982638793033	0.00564176356361267	0.00493441039394615	0.00427676125776747	0.00366968219535181	0.00311426292400435	0.00261171083909471	0.00216323437612639	0.00176992480038101	0.00143264417662163	0.00115192562911679	0.00092789020112085	0.00076018281964628	0.000647928199477021
39	0.0377547255148276	0.0396628277564859	0.0414379813102831	0.0430558184157388	0.0444938978628856	0.0457322585780511	0.0467539091893153	0.0475452349064658	0.048096306394425	0.0484010794842606	0.0484574793286022	0.0482673677029594	0.0478363972908537	0.0471737616736705	0.0462918540961636	0.0452058516511672	0.0439332441300347	0.0424933282917111	0.0409066886597345	0.0391946851854333	0.0373789663125153	0.035481023302488	0.0335217983418793	0.0315213551946926	0.0294986172453242	0.0274711739520967	0.0254551532306508	0.0234651543023988	0.0215142332187415	0.019613931692182	0.0177743390567766	0.0160041771115719	0.0143108981908593	0.012700787933751	0.0111790657454147	0.0097499776930786	0.00841687840216928	0.00718230026549836	0.00604800982853702	0.00501505247456494	0.00408378744771492	0.00325391579807407	0.00252450402271388	0.00189400604988422	0.00136028583242606	0.000920642256499672	0.00057183741467243	0.000310128618256529	0.000131303904285459
40	0.0494223741759223	0.0519361698614374	0.0543127531102515	0.0565233875028832	0.0585407163064536	0.0603393287851873	0.061896291287291	0.0631916268972082	0.0642087291258018	0.0649346974013603	0.0653605849131732	0.0654815525115144	0.065296925729092	0.0648101553957458	0.0640286856073545	0.0629637358288936	0.0616300065272229	0.0600453198353958	0.0582302082736037	0.0562074654546859	0.0540016729832052	0.0516387174497797	0.0491453105903379	0.0465485244111764	0.0438753514799648	0.0411522987636783	0.0384050214709136	0.0356580014351835	0.0329342727510702	0.0302551957216476	0.0276402787469537	0.0251070466105394	0.0226709527134067	0.0203453321517357	0.0181413921107022	0.0160682358142862	0.014132916186973	0.0123405154030981	0.010694246581867	0.00919557399607364	0.00784434827471268	0.00663895317895713	0.00557646061281603	0.00465279059918446	0.00386287302155524	0.00320080801906579	0.00266002204771863	0.00223341680278299	0.00191350845250149
41	0.0630336687838763	0.0661711176194366	0.0691633742850826	0.071978132564344	0.0745841470921732	0.0769518097539462	0.079053708367733	0.0808651529335798	0.0823646554263646	0.0835343502884666	0.0843603444020809	0.0848329873262976	0.0849470548926834	0.0847018417746215	0.0841011612821053	0.0831532532844487	0.0818706037301779	0.080269681624744	0.0783706014621283	0.0761967209195282	0.0737741850652153	0.0711314293662294	0.0682986544007224	0.0653072853826985	0.0621894294135765	0.0589773428178331	0.0557029200421809	0.0523972144502034	0.0490899999827812	0.0458093811365237	0.042581457094546	0.0394300441802918	0.0363764591452063	0.0334393641888704	0.0306346730835627	0.0279755163656286	0.0254722622889172	0.0231325891306082	0.0209616035115279	0.0189619986515259	0.0171342459315408	0.015476812779859	0.0139863997395751	0.012658189602924	0.011486101708178	0.0104630448750206	0.00958116299008645	0.00883206792753182	0.00820705527848675
42	0.078162323114015	0.0819049263107312	0.0854943445033644	0.0888962745257039	0.0920773280114618	0.0950055907937944	0.0976511723651694	0.0999867322965741	0.10198797077017	0.103634071031877	0.104908082605752	0.10579723550162	0.106293177349056	0.106392127350401	0.106094943099423	0.105407098589773	0.104338574063547	0.102903660649021	0.101120684933411	0.0990116606417796	0.0966018763841929	0.0939194299368804	0.0909947206973839	0.0878599127688019	0.084548381567679	0.0810941569103991	0.0775313752235266	0.0738937528657902	0.0702140915754036	0.0665238258074106	0.0628526202502605	0.0592280241627328	0.0556751874087404	0.0522166412467638	0.0488721451102374	0.0456585988500284	0.0425900182508518	0.0396775701249971	0.0369296619671584	0.0343520800537914	0.0319481690111991	0.0297190452717503	0.027663836491803	0.0257799389141021	0.0240632848097289	0.0225086125109078	0.0211097321206178	0.0198597807272867	0.0187514618281518
43	0.0941909101920925	0.0984781614904648	0.102604829988957	0.106535983636489	0.110237511740722	0.113676638326446	0.116822428692282	0.119646278197714	0.122122372423701	0.124228108267856	0.125944466254597	0.127256325346201	0.128152712807067	0.128626983165749	0.128676921994651	0.128304772035992	0.127517181090166	0.126325072991507	0.124743444868176	0.122791095660433	0.120490292500885	0.117866382992987	0.114947362618235	0.111763407425005	0.108346382778859	0.104729339271741	0.10094600689266	0.0970302982622772	0.0930158311455439	0.0889354796062108	0.0848209620888065	0.0807024734481094	0.0766083665385885	0.0725648874752803	0.0685959671328365	0.0647230699102396	0.0609650993018714	0.0573383584243546	0.0538565623907468	0.0505308983308324	0.0473701279528144	0.0443807268443628	0.041567054228512	0.0389315466232687	0.0364749287965206	0.0341964355466444	0.0320940381549141	0.030164669824363	0.0284044450134413
44	0.110184207784175	0.114887080723265	0.11941869568818	0.123744214641908	0.127829522882186	0.131641683156153	0.135149385267649	0.138323382526259	0.14113690644021	0.143566051326706	0.145590121001406	0.147191930404175	0.148358055905617	0.149079029096098	0.149349470058597	0.149168157436325	0.148538033989703	0.147466147756321	0.145963530342106	0.144045015242396	0.141729000379578	0.139037160213992	0.135994113805086	0.132627056043841	0.12896535992428	0.125040158157004	0.120883912643618	0.116529980326864	0.112012183713518	0.107364393948238	0.102620133715097	0.0978122064830706	0.092972357720009	0.0881309727072994	0.0833168145272381	0.0785568047003128	0.0738758478530986	0.0692967007305554	0.064839884857928	0.0605236412325073	0.0563639246053887	0.0523744342146271	0.0485666772654498	0.044950061027015	0.0415320091301946	0.0383180975039204	0.0353122053713911	0.0325166768308226	0.0299324887543062
45	0.124979901200673	0.129901607783806	0.134635840375859	0.139148425819808	0.143405843414004	0.14737562085588	0.151026727754298	0.154329960095349	0.157258309054028	0.159787307699363	0.161895349442674	0.163563972522882	0.164778105400406	0.165526268629479	0.165800729581623	0.165597607281141	0.164916925565341	0.163762613773969	0.16214245517952	0.16006798436745	0.157554335738252	0.15462004620824	0.151286816010941	0.147579232227086	0.14352446028197	0.139151909131711	0.134492876205848	0.129580178377602	0.12444777529436	0.119130391322359	0.113663142148125	0.108081171745171	0.102419304970973	0.0967117205221647	0.0909916483627444	0.0852910950698044	0.0796405998334321	0.0740690231214756	0.0686033692947882	0.0632686437521144	0.0580877445121061	0.0530813875171371	0.0482680643813603	0.0436640308129733	0.0392833235244204	0.0351378031080333	0.0312372200996001	0.0275893012772615	0.0241998531445367
46	0.137689552135537	0.142634160016569	0.147375600307131	0.151881515700986	0.156120202422526	0.160060951122441	0.163674386278389	0.16693279906624	0.169810468647464	0.172283966896223	0.174332441766097	0.175937874769059	0.177085308403926	0.177763039821287	0.177962777538106	0.177679758606922	0.176912824289575	0.175664452969836	0.173940749748604	0.171751392884222	0.16910953795353	0.166031681301429	0.162537485003401	0.158649566173219	0.154393253994836	0.149796318332666	0.144888674169623	0.139702066430889	0.134269739969028	0.128626099610803	0.122806365197951	0.116846226495523	0.110781502696608	0.104647811027273	0.0984802486582538	0.0923130917691827	0.0861795151970694	0.0801113356439793	0.0741387809306061	0.0682902872738135	0.0625923260482535	0.0570692609753438	0.051743236176991	0.046634095045347	0.0417593294213902	0.0371340581508291	0.0327710337011105	0.0286806751822438	0.0248711258195568
47	0.148216830237692	0.153083447182081	0.157743335899381	0.162167565764768	0.166327902815541	0.170197092488008	0.1737491403282	0.176959586876061	0.179805772904205	0.182267091239408	0.184325221508308	0.185964344327548	0.187171331700694	0.187935910686147	0.188250797757079	0.188111801680216	0.187517893187807	0.186471240198424	0.18497720784853	0.183044323118603	0.180684204365503	0.177911456596757	0.174743533832982	0.171200570392262	0.167305183386205	0.16308224913345	0.158558656565235	0.153763041013248	0.148725502026998	0.143477309062753	0.138050599015941	0.132478069632647	0.126792672833378	0.121027311915083	0.115214546467789	0.109386308653961	0.103573634256275	0.0978064116084882	0.0921131511906042	0.086520778300462	0.0810544508162795	0.075737403646131	0.0705908210282933	0.0656337374084136	0.0608829671828329	0.0563530631691594	0.052056303251918	0.048002704258877	0.044200061757954
48	0.15703464515215	0.161826952070146	0.166425854769658	0.170806803272506	0.174945932304793	0.178820280905884	0.182408009101439	0.185688608905856	0.188643106920963	0.191254255842457	0.193506712273789	0.195387198378381	0.196884645074059	0.197990314686143	0.198697901225021	0.199003606736421	0.198906192483823	0.198407004057545	0.197509969858526	0.196221572771021	0.194550795211043	0.192509038110324	0.190110014762353	0.18736962081153	0.184305782002573	0.180938281619298	0.177288569824504	0.173379557361109	0.169235396284824	0.164881250567053	0.160343059530663	0.155647297158908	0.150820730348118	0.145890179157485	0.140882282045055	0.135823268969425	0.130738745083635	0.125653487554587	0.120591257811371	0.115574631263521	0.11062484624006	0.105761673587408	0.101003308034184	0.0963662820893343	0.0918654028925619	0.0875137120884793	0.0833224684539275	0.0793011526769506	0.075457493371174
49	0.164158125497863	0.168877657190303	0.173424821296242	0.177779047174505	0.181920331595096	0.185829399485338	0.189487861798635	0.192878368696592	0.195984756251016	0.198792184914303	0.201287268074999	0.203458189109358	0.205294805458556	0.206788738403479	0.207933447372875	0.20872428780383	0.209158551773518	0.209235490834873	0.208956320713214	0.208324207752308	0.207344237233379	0.206023363925437	0.204370345456271	0.202395659316807	0.200111404523763	0.197531189163104	0.194670005216627	0.191544092233175	0.188170791541865	0.184568392815284	0.180755974874076	0.176753242679399	0.172580362485712	0.168257797122896	0.163806143344028	0.159245973114002	0.154597680625752	0.149881336716732	0.145116552220654	0.140322351630719	0.135517058273414	0.130718191999655	0.12594238019566	0.121205282703226	0.116521531021345	0.111904681942212	0.107367185558008	0.102920367364152	0.0985744239831343
50	0.168574735190794	0.173125306459471	0.177519599771695	0.181739992266107	0.185769267766172	0.189590733107598	0.193188332635267	0.196546759750597	0.199651564404071	0.202489255455805	0.205047396869408	0.207314696760663	0.209281088392003	0.210937802285672	0.212277428721709	0.213293969990309	0.21398288188025	0.21434110400444	0.214367078688439	0.214060758276413	0.213423600839405	0.212458554401256	0.211170029926025	0.209563863435562	0.207647267745047	0.205428774416252	0.202918166631276	0.200126403782195	0.197065538653117	0.19374862813948	0.190189638504176	0.186403346210583	0.182405235398425	0.178211393079344	0.173838403125259	0.169303240104283	0.164623163986676	0.159815616697824	0.154898121437474	0.149888185615569	0.144803208176321	0.13966039199509	0.134476661938723	0.129268589080973	0.124052321462036	0.118843521676994	0.11365731147359	0.108508223437156	0.103410159741047
51	0.169259566320158	0.173483475043771	0.177561757061632	0.181479200970988	0.185220886674957	0.188772271760268	0.192119277053612	0.19524837066751	0.198146649851941	0.200801919980702	0.203202770021592	0.205338643866693	0.207199906933098	0.208777907484925	0.210065032173905	0.211054755347689	0.211741681731617	0.212121582150337	0.212191422019592	0.211949382404922	0.211394873512073	0.210528540542799	0.20935226191855	0.207869139942465	0.206083484036334	0.204000786752854	0.201627692824058	0.198971961563271	0.196042422990049	0.192848928094438	0.189402293698335	0.18571424240724	0.181797338174997	0.177664918027097	0.173331020504619	0.168810311400968	0.16411800736725	0.159269797959735	0.154281766694487	0.149170311660405	0.143952066222905	0.138643820326833	0.133262442879443	0.127824805662925	0.122347709191697	0.116847810893018	0.111341555951133	0.105845111115677	0.100374301735102
52	0.166426289966559	0.170235258659422	0.173913265507092	0.177447715463301	0.180826246679987	0.184036794507913	0.187067655062238	0.189907547915666	0.192545677482899	0.194971792665164	0.197176244332522	0.199150040234369	0.200884896945008	0.202373288471073	0.203608491170893	0.20458462466222	0.205296688423931	0.205740593828964	0.205913191379615	0.205812292951995	0.205436688893569	0.204786159855936	0.203861483283896	0.202664434521101	0.201197782531703	0.199465280276149	0.197471649817136	0.19522256226851	0.192724612735151	0.189985290425375	0.187012944148842	0.183816743442148	0.180406635590919	0.176793298841271	0.172988092114678	0.169003001558619	0.164850584280635	0.160543909625792	0.156096498366764	0.151522260182079	0.146835429801432	0.142050502197461	0.137182167201227	0.132245243913775	0.127254615278971	0.122225163173256	0.117171704356376	0.112108927613655	0.107051332405185
53	0.160898398473713	0.164352212430101	0.167697853639658	0.170925673189363	0.174026214050218	0.176990255317239	0.179808856029035	0.182473398294026	0.184975629451723	0.18730770300097	0.189462218032666	0.191432256912181	0.193211420966418	0.194793863942118	0.196174323015519	0.197348147148718	0.198311322604886	0.199060495452757	0.19959299091034	0.199906829398468	0.200000739196349	0.199874165613625	0.19952727661628	0.198960964866985	0.198176846163826	0.197177254284732	0.195965232268011	0.194544520182163	0.192919539460252	0.191095373895534	0.189077747415508	0.18687299877102	0.184488053295301	0.181930391904777	0.179208017529059	0.176329419171581	0.173303533814854	0.17013970639518	0.166847648080861	0.163437393095479	0.159919254333579	0.156303778020197	0.152601697668067	0.148823887587036	0.144981316199332	0.141084999411804	0.137145954292265	0.133175153291566	0.129183479246189
[truncated: 71 more columns]
