# Supplementary material for: Reconstructing spruce budworm outbreak severity: a comparison of paleoecological and tree-ring signals
Source: PLoS One. 2025 Aug 12;20(8):e0329406. doi: 10.1371/journal.pone.0329406 (PMC12342301; doi:10.1371/journal.pone.0329406)
Supplement: S11 Dataset — (ZIP) [file pone.0329406.s011.zip › Lake 2 wavelet data/GSI/GSI_wavelet_significance.txt]

V1	V2	V3	V4	V5	V6	V7	V8	V9	V10	V11	V12	V13	V14	V15	V16	V17	V18	V19	V20	V21	V22	V23	V24	V25	V26	V27	V28	V29	V30	V31	V32	V33	V34	V35	V36	V37	V38	V39	V40	V41	V42	V43	V44	V45	V46	V47	V48	V49	V50
1	-0.0532452761516101	-0.0477364621489373	-0.0359680099337037	-0.0236236743011532	-0.0145490204786567	-0.00928632852864346	-0.00659506819179359	-0.00520002084409486	-0.0043765492494064	-0.00377868574802418	-0.00325743544469261	-0.00286192060345918	-0.00266150115408432	-0.00258960619169844	-0.00260557185758536	-0.00267517931271225	-0.00270791113789232	-0.00267006804541809	-0.00260517673985901	-0.0025496260628905	-0.0025107447542296	-0.00248975770523356	-0.00248412318246595	-0.00248859877029347	-0.0024978035357795	-0.00249190135585101	-0.00245025244940441	-0.0024008701976155	-0.00239885361385435	-0.00245445054011565	-0.00253946355909176	-0.00264442301471749	-0.00272262968285051	-0.0027239023309488	-0.0026863716003165	-0.00266597764851367	-0.00267554931694331	-0.00271682368534985	-0.00279046004544188	-0.00286681491933378	-0.00291708244955824	-0.00294900350474094	-0.00297011788419487	-0.00298434681241264	-0.00300346646863233	-0.00302814737156199	-0.00305733661979623	-0.00309378869393419	-0.00314409633846343
2	-0.0824101698216751	-0.0719647710857476	-0.0510550017425775	-0.03025459203827	-0.0160773528453232	-0.00875664115867472	-0.005590898836325	-0.00422936200828161	-0.00351887306060004	-0.00299698792462215	-0.00248967769860759	-0.00209217676610125	-0.0019161761647811	-0.00187544807353619	-0.00192180528314524	-0.00202605821622189	-0.00207454781283141	-0.00202666126991299	-0.00194775058179547	-0.00188644001106252	-0.00184670078167631	-0.00182660722176382	-0.00182261481957833	-0.0018299442270122	-0.00184497682637083	-0.0018411214788192	-0.00178688887203189	-0.00171697195174745	-0.00170449320024123	-0.00175916130703417	-0.00184484940261238	-0.00195667677079085	-0.00203722799043032	-0.00201940508898596	-0.00195519449980753	-0.00191813988042069	-0.00191758112031813	-0.00195214323767238	-0.00202497049689528	-0.0020986816552543	-0.0021374916375021	-0.00215510979415965	-0.00216244747723121	-0.00216275994535824	-0.00216976442977386	-0.00218272122107076	-0.00219789888126526	-0.00221642621144121	-0.0022460928237759
3	-0.111413615588987	-0.0948231245081447	-0.0631924429660013	-0.0332812623185177	-0.0144762873743293	-0.00603698314127935	-0.00318819262264537	-0.00233645590223705	-0.00199903034455172	-0.00171835339847064	-0.00135142786250784	-0.00104040582746187	-0.000932426641432251	-0.00093302220109249	-0.000997040752637113	-0.0011144789786912	-0.001168073782595	-0.00111684690355212	-0.00104044529455136	-0.000990310312698278	-0.000962137773084587	-0.00094967196400594	-0.000949318997395492	-0.000958876797494337	-0.00097973145318793	-0.000983661932105	-0.000931043260010594	-0.000856356475135161	-0.000838795118060723	-0.000883101688080994	-0.00095068822909436	-0.00104766528738629	-0.00111745896530696	-0.00108514572867397	-0.00100940118440245	-0.000968983898101178	-0.000963278921149368	-0.000986397623022704	-0.00104599877440373	-0.00110411272457587	-0.00112454467146837	-0.00112673862536306	-0.00112302820399681	-0.00111393940960291	-0.00111258095429727	-0.00111675159744312	-0.001120295090237	-0.0011217445360041	-0.00112808776252005
4	-0.133361670183629	-0.111160300930104	-0.0702355807132399	-0.0331388875438956	-0.0114589204510082	-0.00301790669310937	-0.000966389561656989	-0.000733410918759413	-0.000752119746315829	-0.000702078886419492	-0.000505602520687265	-0.000311242391705935	-0.000267600790042967	-0.000288444963114001	-0.000340498096531394	-0.00043659012250329	-0.00047855900709976	-0.00043182546697878	-0.000373347036372729	-0.000344757424617548	-0.000332770817668251	-0.000328614221047564	-0.000329940056138091	-0.000337616513450211	-0.000358717581815357	-0.000370475141731297	-0.000333109406775233	-0.000273197258450251	-0.000259011830474623	-0.000288067489312942	-0.000326935456422543	-0.000393627028151886	-0.000444414478639314	-0.000410718921430888	-0.000346115166693686	-0.000317919592900081	-0.000314174883564395	-0.000325936714993112	-0.000365355555065946	-0.000402019053642557	-0.000406646916975023	-0.000400632072588227	-0.000394375943556202	-0.000384787510933925	-0.000382108768277194	-0.00038384513043486	-0.000383501379016119	-0.00037767932015897	-0.000370703053797229
5	-0.144978807156656	-0.119581965465774	-0.073532861241062	-0.0327714444139289	-0.0099100782258517	-0.00169535443354409	-8.15487413488514e-05	-8.13300508055065e-05	-0.000193582562904795	-0.000228019778601251	-0.000146297845376032	-4.43911704564402e-05	-3.16812262897494e-05	-4.71567695387435e-05	-7.21010956276328e-05	-0.000129228822651264	-0.000151927406535145	-0.000116548927390824	-8.1363841106559e-05	-7.14249875863754e-05	-7.0124352745972e-05	-6.99767347850137e-05	-7.03289118486812e-05	-7.32658373377044e-05	-8.81426314082423e-05	-0.000101730678731076	-8.31464309070807e-05	-4.74772760241624e-05	-4.03693986077491e-05	-5.50213525539933e-05	-6.91050824722919e-05	-0.000105082704211517	-0.000136234788713958	-0.000111921364480686	-7.09935715906338e-05	-5.89141281615486e-05	-5.8913493249641e-05	-6.25753030224129e-05	-8.28900319167109e-05	-0.000100786027804586	-9.76530228508763e-05	-9.13708322452235e-05	-8.8113170331931e-05	-8.26903342165197e-05	-8.16778087884093e-05	-8.35803427127822e-05	-8.38615040289331e-05	-7.90891188786066e-05	-7.06549210043964e-05
6	-0.147927684907083	-0.122415135968613	-0.0759626625536737	-0.0346314033880512	-0.011135466697116	-0.00233725166392155	-0.000301460549875864	-6.66075427032368e-05	-7.27953186161376e-05	-8.83221670593575e-05	-5.92309102855885e-05	-1.08953349526158e-05	-1.24174649411306e-06	-3.7876496061396e-06	-1.17502081107663e-05	-3.92353265583282e-05	-4.78468534755483e-05	-2.57672562815162e-05	-8.25492750574226e-06	-6.68770463253257e-06	-8.16059827213338e-06	-8.49457120434273e-06	-7.94033835504388e-06	-7.82076021847845e-06	-1.53923585007835e-05	-2.5531493807407e-05	-2.00306267630973e-05	-4.31351750493816e-06	-1.37046881971708e-06	-5.8660149904626e-06	-7.86023227034855e-06	-2.4527462470113e-05	-4.13856963559146e-05	-2.82836634355128e-05	-7.52369967877883e-06	-4.01850256273149e-06	-5.07399186407599e-06	-5.21088037688061e-06	-1.33445437924553e-05	-1.9811461918318e-05	-1.56403180953663e-05	-1.21553628480058e-05	-1.17469655460599e-05	-9.76656195865702e-06	-9.64270053527628e-06	-1.10171333554234e-05	-1.1862715321435e-05	-1.01145265533084e-05	-5.51320667954578e-06
7	-0.146140137638445	-0.12274717086775	-0.0790572970392229	-0.0387750171860506	-0.0143573000131811	-0.00400047832703025	-0.000866966549776407	-0.000171431302926031	-5.64087887288024e-05	-5.51349799447456e-05	-5.02102317458686e-05	-2.49236852850646e-05	-6.92853316358905e-06	-2.14014379849809e-07	-5.45105157045338e-06	-2.06074242680015e-05	-2.33877456609007e-05	-1.06346435537581e-05	-1.2328315053298e-06	-2.0677160666743e-07	-7.00730267007298e-07	-7.14610526167744e-07	-3.89413692695872e-07	-1.66416781148676e-07	-3.81239096267688e-06	-1.00686254838249e-05	-1.04413718875245e-05	-4.8989908347393e-06	-1.88212083442549e-06	-7.54178975033378e-07	-8.40994985247778e-07	-1.03094810001854e-05	-1.97787093949792e-05	-1.38354482115949e-05	-3.08780819638682e-06	-2.19337277912394e-07	-2.39010402727624e-07	-2.99541224113437e-07	-3.37741301997714e-06	-4.9673680702757e-06	-2.13743906527277e-06	-5.97000931503578e-07	-9.62169427713814e-07	-4.71587285350866e-07	-4.30768326506218e-07	-9.41359327466669e-07	-1.52151003157429e-06	-1.47577439683791e-06	-2.2450985658438e-07
8	-0.142757164078709	-0.12234926063868	-0.0826429779769846	-0.0439814294498322	-0.0184476629402692	-0.00608360152234252	-0.0015375636189732	-0.000260829422108041	-2.17427744173613e-05	-3.01548833953483e-05	-5.20403605988293e-05	-4.04761788192824e-05	-1.61183270561748e-05	-3.6436499916648e-06	-9.16159428554855e-06	-2.05141290344095e-05	-2.14325568958463e-05	-1.23154892384408e-05	-4.27631767429522e-06	-1.16552280569643e-06	-3.2243475759969e-07	-1.76942949470908e-07	-3.78022026557108e-07	-1.19436646322405e-06	-4.14179574575381e-06	-8.73092281923776e-06	-1.10114997637794e-05	-8.89646620573312e-06	-4.66532045910315e-06	-1.42456430238873e-06	-3.06072616352968e-06	-1.13860233096264e-05	-1.81672884104509e-05	-1.50872695269216e-05	-7.10673537693076e-06	-2.09417433543433e-06	-6.60919010816969e-07	-1.30171696541135e-06	-2.94857806409896e-06	-3.03533078391341e-06	-1.17476720280747e-06	-9.33768824131291e-08	-1.46292455973959e-07	-8.19225666750036e-08	-5.02935983962242e-08	-1.4922880961807e-07	-4.80297520476117e-07	-1.02127550639603e-06	-1.2953840374598e-06
9	-0.139248461666642	-0.121773830634523	-0.0861450752282817	-0.0493764526664464	-0.0229931643383401	-0.00869782528413063	-0.00261720992333857	-0.000562443481947774	-5.3929412303943e-05	-1.54192197809184e-05	-5.54610215114918e-05	-6.29865188144644e-05	-4.22177147343407e-05	-2.57910812881361e-05	-2.63398835367893e-05	-3.20476013746533e-05	-2.94421322331019e-05	-1.90240623230345e-05	-8.76389684842982e-06	-2.81568078448875e-06	-4.69818594008364e-07	-8.11954670303808e-08	-8.60211721529281e-07	-2.95217753243663e-06	-6.83471906634491e-06	-1.17804204881313e-05	-1.52309433134867e-05	-1.48087743613579e-05	-1.11625236513388e-05	-8.59075013344612e-06	-1.1818563603707e-05	-2.00051570147e-05	-2.55093611631937e-05	-2.26693160818291e-05	-1.44709827238928e-05	-7.28380676950026e-06	-4.03584728801142e-06	-3.94158993279235e-06	-4.63971556106652e-06	-4.07285563187433e-06	-2.30693553862574e-06	-8.89493958607118e-07	-3.70779136459821e-07	-2.25499054359545e-07	-1.3350591344435e-07	-1.27348891318154e-07	-5.06968852084978e-07	-1.40705673718746e-06	-2.32572866235361e-06
10	-0.13603705935577	-0.121119901658831	-0.0892866808358907	-0.054639960553641	-0.0279222079031551	-0.0120401978828302	-0.00443838933062841	-0.00140800577695951	-0.000392615295858156	-0.000135297561103472	-0.000110398879344538	-0.000116212236420854	-0.000103026821768328	-8.37473898061847e-05	-7.21107794743091e-05	-6.37059844219717e-05	-5.03002905327225e-05	-3.25314762622704e-05	-1.65196168672868e-05	-6.13549027724351e-06	-1.25522063989496e-06	-1.97453661791392e-07	-1.7553948794795e-06	-5.56234251704448e-06	-1.14151792337656e-05	-1.83556679127438e-05	-2.4366491415468e-05	-2.74227732981345e-05	-2.77129568838455e-05	-2.86253116404332e-05	-3.35386688530623e-05	-4.0773276517675e-05	-4.40620677653854e-05	-3.94515774611643e-05	-2.94906563855672e-05	-1.97482007104995e-05	-1.36020271755916e-05	-1.08832534615201e-05	-9.5014008407712e-06	-7.63384596772528e-06	-5.06986667389052e-06	-2.75709974281201e-06	-1.32944661350197e-06	-5.92712430551787e-07	-1.7638368898727e-07	-1.23621170370328e-07	-8.08838287369963e-07	-2.31418634696413e-06	-3.99602879606273e-06
11	-0.133179470907059	-0.120390286868075	-0.0919472642790592	-0.0595081433226651	-0.0328978485240516	-0.0158213578350392	-0.00686241243388806	-0.00284243633013556	-0.0012078140815357	-0.000580115363077917	-0.000356989538776442	-0.000280881795163912	-0.000241802809155581	-0.000205921818800323	-0.000169832149849987	-0.00013327491010804	-9.58244375722587e-05	-6.07218103727991e-05	-3.29521048924017e-05	-1.49725572779425e-05	-5.86266674848962e-06	-3.30918217046063e-06	-5.4121557002015e-06	-1.11234443834104e-05	-1.98031982020475e-05	-3.06036857684272e-05	-4.20990193214973e-05	-5.26152121045529e-05	-6.14510127512106e-05	-6.95414416502651e-05	-7.75752513440625e-05	-8.32751323357759e-05	-8.23913605153983e-05	-7.32453263579104e-05	-5.89542768565013e-05	-4.4654295150935e-05	-3.36324695909885e-05	-2.61820359344624e-05	-2.08170845207903e-05	-1.59905343114847e-05	-1.11880200834156e-05	-6.86742893611293e-06	-3.58060434734007e-06	-1.40250556305862e-06	-2.04997739964647e-07	-1.36153346677039e-07	-1.52137435853566e-06	-4.25837293465571e-06	-7.51571486473827e-06
12	-0.13065638723216	-0.119557681068702	-0.0939943126292014	-0.0636014205612264	-0.0372735196339134	-0.0192551079651063	-0.00914763474184389	-0.00433140319652707	-0.0022525381136389	-0.00134998143906243	-0.000921325142951092	-0.000696770253706865	-0.000561544638434825	-0.000458518577252127	-0.000363553915104437	-0.000272086132238001	-0.000188568792643412	-0.000119684007133681	-6.96947672594853e-05	-3.83320031620697e-05	-2.19149710561919e-05	-1.60167859619958e-05	-1.7369374785334e-05	-2.42853218983432e-05	-3.61994761209646e-05	-5.29372140494446e-05	-7.38823399587805e-05	-9.73735636341237e-05	-0.000120847572468276	-0.000141389010165781	-0.000155753960634656	-0.000160397513832098	-0.000153069961114144	-0.000135172395346537	-0.000111811581272274	-8.88387447883109e-05	-6.97732729700682e-05	-5.5092893196079e-05	-4.34695954545027e-05	-3.33548625662019e-05	-2.39764953492525e-05	-1.54839431379897e-05	-8.45588211100301e-06	-3.40060679057478e-06	-6.87097409417691e-07	-6.59773656754097e-07	-3.46073048378533e-06	-8.61064831938148e-06	-1.49134026089403e-05
13	-0.128489559880004	-0.118674531263921	-0.0954416292159964	-0.0667508281761697	-0.0406107901253747	-0.0216451296426831	-0.0104162267155858	-0.0049536634598174	-0.00274704783906069	-0.00194953794656687	-0.00160754330958294	-0.00137040461976105	-0.00115096085822372	-0.000936180712613382	-0.000727749553229853	-0.000533949272847676	-0.000366944130729307	-0.000236630845677332	-0.00014567166904524	-8.92163174178892e-05	-5.84674424168024e-05	-4.49167721932505e-05	-4.2824970495909e-05	-4.96249447769433e-05	-6.5159328166553e-05	-9.04033416548085e-05	-0.000125729957037022	-0.000169046265991023	-0.000214818344737326	-0.000254798285652732	-0.000280288055799785	-0.000285177741434625	-0.000268676599193734	-0.000236104377714311	-0.000196574119970122	-0.000158693487130956	-0.000127224920210943	-0.000102611991028028	-8.27565854855261e-05	-6.52337696349248e-05	-4.8698724420081e-05	-3.32139143969752e-05	-1.98186273893589e-05	-9.87321287201559e-06	-4.55862461543985e-06	-4.54962735290039e-06	-9.71865031078297e-06	-1.89290259127444e-05	-3.01877261263901e-05
14	-0.126862317426509	-0.118073973742381	-0.0967705286222025	-0.0694901373561837	-0.0433744869706102	-0.0232660740209272	-0.0106296982862099	-0.00429667797125538	-0.00199405649714117	-0.0016192031777538	-0.00181564425083405	-0.00196035832339661	-0.00189267141395458	-0.00165138175157435	-0.00132264022551785	-0.00098190127560895	-0.000680384452532184	-0.000444479195799773	-0.000279103970632211	-0.000174487612743263	-0.000114755364492016	-8.51037960229008e-05	-7.55549345477267e-05	-8.15894169062347e-05	-0.000103007330359236	-0.0001417921946021	-0.000199030868679224	-0.00027142245676997	-0.000349123885408463	-0.000416886631350388	-0.000458827654922589	-0.000464808303999951	-0.000434987498290369	-0.000379744029627781	-0.000314767666466023	-0.000254165121412494	-0.000205549193640361	-0.000169320318820789	-0.000141389786785911	-0.000116908663298651	-9.29191920358321e-05	-6.91941836466327e-05	-4.7643029142168e-05	-3.10788459203044e-05	-2.20025140616485e-05	-2.17144944365835e-05	-2.982705015999e-05	-4.42185596978252e-05	-6.15033076104589e-05
15	-0.126213004741533	-0.118497099219049	-0.0990943890330571	-0.0732852920242299	-0.0472990276122734	-0.02596751150048	-0.0115030563719811	-0.00364643553334946	-0.000658805180038144	-0.000433804036732998	-0.00125588392166121	-0.00208641695485184	-0.00249885810946589	-0.00246013127827631	-0.00211360207900555	-0.00163396014317413	-0.00115707831823845	-0.000760503864346364	-0.00047056584862885	-0.000280123132939609	-0.000167119824004322	-0.00010837633198176	-8.69140523950616e-05	-9.40000112639283e-05	-0.000127914851034459	-0.000190610202263276	-0.0002827064885429	-0.000398018081334822	-0.000520326665936661	-0.000625330159865278	-0.000688281357209567	-0.000694025614250012	-0.00064387400381876	-0.000555092994887284	-0.000453119818419316	-0.000360923280456246	-0.000291197425621741	-0.00024468311340986	-0.000213984219205919	-0.000189608802699234	-0.000164869455897615	-0.000137942765623915	-0.000111250839964279	-8.93543034360658e-05	-7.66147474535301e-05	-7.54287174585047e-05	-8.53460290379202e-05	-0.000103112444071013	-0.000123580708110577
16	-0.127175913845728	-0.120950923380646	-0.103899875813302	-0.0801555427169629	-0.0549484952362834	-0.0328048739553375	-0.0163896096092419	-0.00629336623572381	-0.00154301610760328	-0.000401042483634151	-0.00108817014179638	-0.00224111761004041	-0.00307517514452541	-0.003320828536132	-0.00304527467299487	-0.00246154791664051	-0.00178840648065247	-0.00117923749302013	-0.000707513805367704	-0.000384607555367472	-0.000187778192010716	-8.43702204205082e-05	-4.68446191450103e-05	-5.89303366264541e-05	-0.000115183812068054	-0.000215985746243426	-0.000359723612872716	-0.000534861107402153	-0.000715935642087198	-0.000867062627061847	-0.000953063469730084	-0.000953453718211982	-0.00087178119223815	-0.000734734067423661	-0.00058115749129528	-0.000446792259617235	-0.000352419195100074	-0.00030031834100389	-0.000278911148640183	-0.000271552552665185	-0.000264595093779354	-0.000251637405189958	-0.000233513737712187	-0.000215467018703977	-0.000203485043601145	-0.000201311864137872	-0.000208869387435421	-0.000222241131354728	-0.000235071129687799
17	-0.130276997236656	-0.126206312693798	-0.112285366194745	-0.0916058866484227	-0.0683387202436391	-0.0464184758242577	-0.0285824749185293	-0.0160169374346537	-0.0085351768065393	-0.00504975166564716	-0.00410858902368573	-0.00434377483647473	-0.00475514612452347	-0.00480759074395683	-0.0043714078825145	-0.00357310049211615	-0.00263363283961027	-0.00174999927548738	-0.00103993710374735	-0.00053933217783726	-0.00022826864573519	-6.33123167710274e-05	-2.5334003767619e-06	-1.85385134876142e-05	-0.000100049992888878	-0.000244822615283739	-0.000447908406957447	-0.000690565851428625	-0.00093566176364955	-0.00113350295700304	-0.00123716889354251	-0.00122073866587368	-0.00109107431931518	-0.00088647727253351	-0.000662392486256589	-0.000471151265149831	-0.000345304702547223	-0.000291229824634539	-0.000293758852255729	-0.000327416914068864	-0.000368036948078471	-0.000400114044858602	-0.000418465689345074	-0.000425515359925059	-0.0004267134673216	-0.000426353946749465	-0.000425109245121573	-0.000419714388068448	-0.000404643353017515
18	-0.135430074330718	-0.134071678218012	-0.123958560755665	-0.107289421478376	-0.087208841391092	-0.0668848805976375	-0.0487850088829813	-0.034333232724283	-0.0239233306570145	-0.0171537277196835	-0.0131503146051762	-0.0108885247018794	-0.00945842098045621	-0.00823147762309123	-0.00690803678543147	-0.00545899953549119	-0.00400821544538292	-0.0027127182483971	-0.00168225361901769	-0.000950905360863713	-0.000489540090453453	-0.000237457155507487	-0.000133694118587185	-0.000136345158560592	-0.000226328641356606	-0.000397999133011509	-0.000642895586234521	-0.00093498501155475	-0.00122532961627361	-0.00145034706607127	-0.0015513925954779	-0.00149710861808621	-0.00129758607674361	-0.00100283108458103	-0.000685741510047176	-0.000417372444915442	-0.000245405760003782	-0.000184058315380619	-0.000217334260940948	-0.000311453956807522	-0.000429482951121832	-0.00054221151823707	-0.000632635008110159	-0.000694725243478227	-0.000729065830749242	-0.000738113844984199	-0.000723003411819784	-0.000682729697398564	-0.00061566972579946
19	-0.141477260373479	-0.142841772046511	-0.136591934489869	-0.124245224697488	-0.108082510124648	-0.0905059168933946	-0.0735206218289986	-0.0584676676055034	-0.045995356897389	-0.0361789576045725	-0.0286993419695814	-0.0230292499846183	-0.0186035425578865	-0.0149535658298459	-0.0117832595551332	-0.00897523763444453	-0.00653861076122139	-0.00453100063481907	-0.00299106806994005	-0.00190443296383519	-0.00120562404421525	-0.000803262635511074	-0.000610388706557726	-0.000565239852725145	-0.000635468039634182	-0.000806849540934867	-0.00106375716604902	-0.00137172866120807	-0.00167148344375465	-0.00188866118860981	-0.00195605120047434	-0.00183852810808856	-0.00154885062760904	-0.00114637608392307	-0.000718728752780695	-0.000354264720427313	-0.000116717026209579	-3.12336077670042e-05	-8.4942257636027e-05	-0.000238792792430137	-0.000443821533223899	-0.000655158971355346	-0.00083995482414156	-0.00097887092985136	-0.00106322024130148	-0.00109061716168823	-0.00106150550623787	-0.000977853805822551	-0.000844187382059794
20	-0.146131450033559	-0.149393227736552	-0.146125245850539	-0.137428417757171	-0.12499011602599	-0.110612852885223	-0.0958325967006668	-0.0817235469183012	-0.0688849282910075	-0.0575394171921889	-0.0476648077121289	-0.039111138696514	-0.0316892899038036	-0.0252323931818428	-0.0196305011201021	-0.0148361436061387	-0.0108430179726105	-0.00764963529263122	-0.00522571657531333	-0.00349614162560248	-0.00234717782259251	-0.00164885228122855	-0.00128118512912061	-0.00115233389180939	-0.00120192874679163	-0.0013900466209547	-0.00167854975587384	-0.00201475122644729	-0.0023263419816965	-0.00253140009895916	-0.00256007173554308	-0.00237846916077037	-0.00200358997911555	-0.00150172745567663	-0.000970166723310718	-0.000509224848927248	-0.000195323822566777	-6.43482112379022e-05	-0.000109320914608318	-0.000290402031763528	-0.000551206153924723	-0.000834723677116961	-0.00109418517684426	-0.0012974114498911	-0.00142592987062562	-0.00147152212868186	-0.00143285474467216	-0.00131390097683459	-0.00112455989844077
21	-0.146551364611492	-0.150115322502736	-0.148114871489953	-0.141507788215368	-0.131695777011181	-0.120136644967406	-0.108027504109547	-0.0961455916412582	-0.0848557060144906	-0.0742300530995838	-0.0642030656575245	-0.0546991134263658	-0.0457046012007454	-0.0372857818439003	-0.0295688991729337	-0.0227016636711312	-0.0168115866884509	-0.011972516282103	-0.00818684862994588	-0.00538636220771292	-0.00344929120819254	-0.00222656304536518	-0.00156793427187771	-0.00133993503936645	-0.00143149149272859	-0.00174826278519108	-0.00220122609576952	-0.00269722382131893	-0.00313810090978437	-0.00343092132428393	-0.00350615800166135	-0.00333622982630887	-0.00294561135776038	-0.00240673905770313	-0.00182175746737886	-0.00129599934228348	-0.000912221609310232	-0.000713761439972792	-0.00070069649727501	-0.000837964592395985	-0.00107053574948409	-0.00133946704473597	-0.00159394989535841	-0.00179718446966936	-0.0019266899903938	-0.00197144178738691	-0.0019286267505315	-0.00180202730456924	-0.00160261718005934
22	-0.14043474490303	-0.142372389063168	-0.139586959988001	-0.133115025562252	-0.124332673851032	-0.114596760389519	-0.104943507059374	-0.0959298353504289	-0.0876425733180979	-0.0798398157031137	-0.0721519475138847	-0.0642668377507483	-0.0560476753043596	-0.047566740907443	-0.039068441997148	-0.0308915010100115	-0.0233825496705048	-0.0168258562903005	-0.011402160979106	-0.00717821761234694	-0.00412039913587595	-0.00212167370084475	-0.00103118124653392	-0.000678473799571121	-0.00088877627280913	-0.00148992556705681	-0.00231475765443512	-0.0032038378637076	-0.00401231178649	-0.00462174041619653	-0.00495425358468387	-0.00498380278539041	-0.00473904390249514	-0.00429477268075998	-0.00375293213958625	-0.00321818656230307	-0.00277510861699605	-0.00247328239531347	-0.00232353390748464	-0.00230451787543342	-0.00237569894468288	-0.00249149251011556	-0.00261214365345104	-0.00270913453962104	-0.00276542299023583	-0.00277263204688178	-0.00272789001263526	-0.00263237517538241	-0.00249220371271842
23	-0.127196679027819	-0.1258704503086	-0.120567908446634	-0.112526949132994	-0.103249659019827	-0.0941513907177025	-0.0862551667917596	-0.0800154014973481	-0.0753090902805229	-0.0715775589877676	-0.0680584753318925	-0.064030054098524	-0.0589994211201636	-0.052796437151741	-0.0455691587271187	-0.0377049344801156	-0.0297148664304283	-0.0221185761152903	-0.0153553349973543	-0.00973295574256861	-0.00541289554091964	-0.00242196846255854	-0.000678526700089896	-2.27156508702268e-05	-0.000244370021249488	-0.00110629942434961	-0.00236370997336048	-0.00378168530536241	-0.00515208060735728	-0.00630950068773095	-0.00714420809780189	-0.00760882981200368	-0.00771623553398981	-0.00752792877570117	-0.0071350081158655	-0.00663609696618553	-0.00611758675536073	-0.0056406577329827	-0.00523718475903609	-0.00491375601711128	-0.00466073551403938	-0.00446236152516035	-0.00430445619590827	-0.00417798876979928	-0.00407870226388406	-0.00400450019137486	-0.0039528105156942	-0.00391964432742263	-0.00390088618135329
24	-0.108738524039287	-0.103361775656958	-0.0946845971949113	-0.0841539690712581	-0.0734247993641552	-0.0640203718429907	-0.0570273061127847	-0.0529029197786205	-0.051439336796827	-0.0518827842616513	-0.0531640874997179	-0.0541709375337671	-0.0539903794608404	-0.0520687140332181	-0.0482665107465137	-0.0428172655746448	-0.0362200962818859	-0.0291053581536516	-0.0221080715492564	-0.0157721367446248	-0.0104942001828748	-0.00650441521005607	-0.00387464405195408	-0.00254298777481728	-0.00234542596400625	-0.00304873828655115	-0.00438198965394251	-0.00606567950149183	-0.00783802796556221	-0.00947729362504495	-0.0108182856205664	-0.0117610714719741	-0.0122706529929076	-0.0123679609586848	-0.0121143664015109	-0.0115933161268197	-0.0108931103755261	-0.0100940787970507	-0.00926176226061767	-0.00844578382193535	-0.0076825668182009	-0.006999399628251	-0.00641765608692887	-0.00595399414981463	-0.00561958803282903	-0.00541840288546629	-0.00534587155809807	-0.00538902750891959	-0.00552839364784492
25	-0.0895038807749955	-0.080440045785051	-0.0686697023782828	-0.0557591657385574	-0.0434396402203412	-0.0332953758864855	-0.0264769372687965	-0.0235063079932911	-0.024217115938064	-0.0278379991630458	-0.0331910049587605	-0.0389507601678483	-0.0439009189876631	-0.0471330514181887	-0.0481549347984201	-0.0469019867433693	-0.0436689477014786	-0.0389930663254515	-0.0335231047785836	-0.0279023325422091	-0.0226824536792944	-0.0182736376692252	-0.0149268679054865	-0.0127401576636698	-0.0116794866387339	-0.0116071347680276	-0.0123127143066694	-0.0135443166930577	-0.0150382278867253	-0.0165457588549865	-0.0178554401661107	-0.0188087477622798	-0.0193080265700147	-0.0193163556498195	-0.0188504317250549	-0.017968678453902	-0.0167573353510953	-0.0153170952243018	-0.0137520699674962	-0.0121617986941529	-0.0106360497283255	-0.00925159383988521	-0.00807003898561538	-0.0071361224263525	-0.00647633402338524	-0.00609815142612176	-0.00599033292783695	-0.00612459287638935	-0.00645865973599367
26	-0.0758326506593473	-0.0645752537359418	-0.0510787470172571	-0.0368816827739829	-0.0236560088380648	-0.0129408350448358	-0.00589331479683163	-0.00310913695643914	-0.00454956461009795	-0.00958693906444631	-0.0171531211136487	-0.0259530991780641	-0.034694717828749	-0.0422873241282548	-0.0479752254827766	-0.0513912842572335	-0.052535662457427	-0.0516994723050519	-0.0493600180669515	-0.0460733554943823	-0.0423832291320476	-0.0387563509738524	-0.0355455609182168	-0.0329766760492497	-0.0311523861392988	-0.0300667838428678	-0.0296257938041044	-0.0296706362381026	-0.0300027084303959	-0.0304086602257355	-0.0306842258653239	-0.0306550260446836	-0.0301924937241841	-0.0292235020663021	-0.0277331151157543	-0.0257608885618664	-0.0233920187379763	-0.020745152245281	-0.0179587540664856	-0.0151776619617033	-0.0125409908087002	-0.0101720658413314	-0.00817068209881975	-0.0066077549957201	-0.00552232062109047	-0.0049208033389278	-0.00477843100797098	-0.00504260953789714	-0.00563796867569174
27	-0.0749233692566447	-0.0638527886341845	-0.0508431209817997	-0.0372501024313475	-0.0245422487359703	-0.0140916458942826	-0.00697502631471426	-0.0038230864365003	-0.00474631544015836	-0.00934924638480637	-0.016826194911024	-0.0261150549564852	-0.0360756212699435	-0.0456572921467714	-0.0540275020097763	-0.0606443145437984	-0.0652705368198626	-0.0679387755051868	-0.0688844221924525	-0.0684656795729471	-0.0670871326942097	-0.0651378630662614	-0.0629488763955821	-0.0607694658044481	-0.0587590359420377	-0.0569899428682937	-0.0554574654989553	-0.0540942452953536	-0.0527876406246467	-0.0513990074198346	-0.0497838944316394	-0.047811771975255	-0.0453835475154304	-0.0424450468487992	-0.0389949786884497	-0.0350865967088177	-0.0308231458152337	-0.0263480095691226	-0.0218310847729271	-0.017453205094616	-0.013390419420575	-0.00979967320002596	-0.00680704555865436	-0.00449926165164347	-0.00291880273396349	-0.00206261549015624	-0.00188418631691629	-0.00229858394815636	-0.00318996419005233
28	-0.0937129817546787	-0.0857486151830146	-0.0759708685948186	-0.0654279433171782	-0.0552682479348661	-0.0465901788007884	-0.0402965747331209	-0.0369791813804675	-0.0368529324704867	-0.0397500433355521	-0.0451721104203214	-0.052387409671407	-0.0605529075896165	-0.0688377140482632	-0.0765270599867359	-0.083092315325503	-0.088221106591411	-0.0918100020789023	-0.093928614770097	-0.0947672539173296	-0.094580331356756	-0.0936353184906091	-0.0921733378677918	-0.0903836794734255	-0.0883915645115648	-0.0862567576793715	-0.0839800952904652	-0.0815152736149406	-0.0787838477488289	-0.075691930770194	-0.0721473551604513	-0.0680760684262455	-0.0634364282251073	-0.0582300267819884	-0.0525078505136029	-0.046371011195437	-0.0399659106225604	-0.0334743938986919	-0.0271000613463794	-0.0210523281482709	-0.0155299842117443	-0.0107059180890197	-0.00671438251004535	-0.00364177661040583	-0.00152148449241002	-0.000332907060585982	-4.49248552441071e-06	-0.000420320924260755	-0.00142962129383407
29	-0.137564060639334	-0.135667538684032	-0.131903000065411	-0.126929692007613	-0.121498977122249	-0.116357982556063	-0.112153865576281	-0.109354297635869	-0.108196957163643	-0.108675453565545	-0.11056232910981	-0.113463076490374	-0.116889900125065	-0.120341273121205	-0.123373596330559	-0.125654150016551	-0.12698917039256	-0.127326106469739	-0.126733757379405	-0.125367192613297	-0.12342571494513	-0.121111717671222	-0.118596567105538	-0.115997248039402	-0.113365073990823	-0.110685754529149	-0.107888765822275	-0.104863303471725	-0.101477971835388	-0.0976015833524205	-0.0931228250954085	-0.0879669821826349	-0.0821083443602266	-0.075577367711341	-0.0684621374024792	-0.0609041836117264	-0.0530892153072967	-0.0452338026778109	-0.0375693958158245	-0.0303252624379592	-0.0237119361705957	-0.0179065990208165	-0.013041517667658	-0.00919627238883451	-0.00639412203327957	-0.00460248963331857	-0.00373726231009758	-0.00367038546081749	-0.00424008647276838
30	-0.208466105987092	-0.214868862931072	-0.219096161442795	-0.221377087417104	-0.222030057638111	-0.221412627690116	-0.219869385219556	-0.217686492477633	-0.215060223706474	-0.212084217348998	-0.20875665060375	-0.205004859923194	-0.200721823010133	-0.195806994583559	-0.190203586139031	-0.183925498890687	-0.177069440924235	-0.169810740838946	-0.162384379914741	-0.155055229922616	-0.148083004495211	-0.141687844227541	-0.136021830512686	-0.131150314808071	-0.127045112881599	-0.123589713490085	-0.120594993461979	-0.117822719121355	-0.115013436881067	-0.111915204542504	-0.10830991066194	-0.104034555831798	-0.0989956992272229	-0.093176185081328	-0.0866341514567321	-0.0794951020969816	-0.0719384271571352	-0.0641801494138027	-0.0564538335032611	-0.0489915372530497	-0.042006441040204	-0.0356784171829555	-0.0301433608955935	-0.0254866613233477	-0.021740799125386	-0.0188867513282343	-0.0168586785354062	-0.0155512577204073	-0.0148289847228449
31	-0.30331489627712	-0.318639651151001	-0.331099491034503	-0.340495154225624	-0.346725660154199	-0.349776419346776	-0.349703690361011	-0.346618959368576	-0.340676458316776	-0.332066017134282	-0.321011971742257	-0.307777230759666	-0.292670182775949	-0.276051206418092	-0.25833532534005	-0.239988080703386	-0.221512869906038	-0.203429587346091	-0.186246088621849	-0.170425460817635	-0.156353049751538	-0.144307505260427	-0.134439720965862	-0.126762553973136	-0.121152799573309	-0.117365309360202	-0.115057629928079	-0.113822320728261	-0.113223335311394	-0.112832590151437	-0.112263087779344	-0.111195624870812	-0.109397071557362	-0.106729302120527	-0.103148936496878	-0.0986989849873229	-0.0934941796188454	-0.0877021732310661	-0.081522885196778	-0.0751681043654614	-0.0688430889053822	-0.0627314096497492	-0.0569837517302886	-0.051710892485759	-0.046980666551216	-0.0428184421182908	-0.0392104713626779	-0.0361094277602798	-0.0334414740510389
32	-0.414105137712284	-0.437004547656785	-0.455914349808813	-0.470263496284908	-0.47960487122278	-0.483633062253099	-0.482196662911304	-0.475305278072213	-0.463131523252136	-0.446008237812559	-0.424420930214494	-0.398995236567098	-0.370479012886162	-0.339718695798688	-0.307629817528801	-0.275162055308845	-0.243259878340958	-0.212820619418286	-0.184652502440026	-0.159435655092805	-0.137689306075702	-0.119748136329419	-0.105750117247213	-0.0956371879354108	-0.0891689192385345	-0.0859480437587932	-0.0854555692058173	-0.0870922912004975	-0.0902229945203631	-0.0942195353304719	-0.0984993251684314	-0.102556426252146	-0.105983408297463	-0.108483175319969	-0.109871008791611	-0.110067969116323	-0.109087460518846	-0.107017145878359	-0.103998491519307	-0.100206059589962	-0.0958283081292563	-0.0910511828644236	-0.0860452693984723	-0.0809567897613	-0.0759023255908408	-0.070966861539699	-0.0662045744130872	-0.0616417343489741	-0.057281108880564
33	-0.531565039769916	-0.559467606174475	-0.581983629981537	-0.598279801876127	-0.60768400518747	-0.609722353549802	-0.604148719292714	-0.59096491731075	-0.570430126307306	-0.543058617477237	-0.509605406966751	-0.471040042084872	-0.428509359645616	-0.383290698707145	-0.336737679307275	-0.290221231099567	-0.245069017943121	-0.202506698280084	-0.163604531972692	-0.129232651601905	-0.100027843446933	-0.0763739451406274	-0.0583970121158491	-0.0459753136261918	-0.0387630947226248	-0.0362259969661128	-0.037685177060788	-0.0423665884394164	-0.0494516532779252	-0.0581256685080123	-0.0676207342022001	-0.0772507035865232	-0.0864365401472481	-0.0947214231973504	-0.101775862922764	-0.107393876795709	-0.111481872916421	-0.114042244474403	-0.115153797330628	-0.114951032894792	-0.113604036360354	-0.111300334484127	-0.108229649540302	-0.104572043806762	-0.100489567202438	-0.0961212191723278	-0.0915808277734934	-0.0869573323803053	-0.08231691825131
34	-0.651145080709677	-0.681963287982223	-0.706096543941338	-0.722581167720348	-0.730648665063033	-0.729771073755238	-0.719697181790606	-0.700476982487701	-0.67247231364121	-0.636352382885223	-0.593073764870084	-0.543845412013373	-0.490080185321445	-0.433335316309958	-0.375244986667283	-0.317448795633952	-0.261520223644086	-0.208899258399978	-0.160833110920234	-0.11832842295101	-0.0821175873286905	-0.0526408269900048	-0.0300445834360503	-0.0141956415329105	-0.00470935882134634	-0.000989462987462626	-0.00227620516028469	-0.00769926103145237	-0.0163316802317529	-0.0272413906130249	-0.0395372330437528	-0.0524071751284377	-0.0651471536297224	-0.0771798427926456	-0.088063458978018	-0.0974914215860641	-0.105284244240728	-0.111375398068166	-0.115793062481228	-0.118639670564585	-0.120070994781785	-0.120276244028438	-0.119460299563276	-0.117828848625029	-0.115576818474483	-0.112880199189821	-0.109891089380188	-0.106735613308562	-0.103514239971682
35	-0.777544796049188	-0.811379277608169	-0.837731912283859	-0.855617537527121	-0.864261334906996	-0.863143543579732	-0.852034569206054	-0.831017903364851	-0.800498883632076	-0.76119811468093	-0.714129285889565	-0.660562097825561	-0.601971977116626	-0.539979142598119	-0.476280315034482	-0.412576878017512	-0.35050355446224	-0.291561637235135	-0.237060502533217	-0.188070562909762	-0.145390027531099	-0.109526892871793	-0.0806965629165676	-0.058834475295391	-0.0436221683974819	-0.0345244353660744	-0.0308346297910666	-0.0317248508025642	-0.0362976554717637	-0.043636114428153	-0.0528494120435326	-0.0631117482585817	-0.0736929667234921	-0.0839800500602322	-0.0934893258760072	-0.101869862019833	-0.108899053524795	-0.114471788304122	-0.118584811138218	-0.121317987865796	-0.122814118788499	-0.123258786494428	-0.122861478817845	-0.121838934754962	-0.120401350787535	-0.118741784141104	-0.117028819116666	-0.115402337200664	-0.113972058927918
36	-0.92389523415639	-0.963590804826627	-0.995721011098856	-1.0193312265868	-1.03366611803342	-1.03820861112801	-1.03271011796346	-1.01720991986672	-0.992042137794411	-0.957829396768732	-0.915463058372901	-0.866070703821002	-0.810972341536206	-0.751627528514844	-0.689576179098998	-0.626376242142669	-0.563541625089021	-0.502483714570769	-0.444459589111228	-0.390529559621493	-0.341526043320463	-0.298035025385371	-0.26039054796463	-0.228681849897238	-0.202772022790804	-0.182326403544575	-0.166848432430782	-0.155720397643175	-0.148246373889941	-0.143694739965229	-0.141337909107862	-0.140487294801863	-0.140522023163159	-0.140910446232216	-0.141224063028357	-0.141143975366676	-0.14046045827084	-0.139066584550236	-0.136947094324476	-0.134163838039303	-0.130839150526481	-0.127138446608864	-0.123253184158057	-0.119385140310054	-0.115732713709074	-0.112479722084204	-0.109786929318698	-0.10778632469996	-0.106578000002944
37	-1.10475132713228	-1.15478619182965	-1.19778216261361	-1.23280514054918	-1.25908679757368	-1.27605660694823	-1.28336699759449	-1.28091009173672	-1.26882488781449	-1.24749424389002	-1.21753157069464	-1.17975772200014	-1.13516913380879	-1.08489877335225	-1.03017187749893	-0.97225875737826	-0.912427100008202	-0.851896197218915	-0.7917953775655	-0.733128620204523	-0.676746913480613	-0.623329416547426	-0.573373927092984	-0.527196592415348	-0.484940264524884	-0.446590428804863	-0.411997259758548	-0.380902097629264	-0.352966507420216	-0.327802077995867	-0.304999234687899	-0.28415355690669	-0.264888388988439	-0.246872880171895	-0.229834959023102	-0.213569110673414	-0.197939156991408	-0.182876520293058	-0.168374666474685	-0.154480566122434	-0.141284081185619	-0.128906184878184	-0.117486862881653	-0.107173437207667	-0.0981099145748643	-0.090427803577262	-0.0842386831147789	-0.0796286505142858	-0.0766546409640896
38	-1.32646117112348	-1.39073411790573	-1.44875484734943	-1.49956430584251	-1.54232512856408	-1.57634817040071	-1.60111438391806	-1.61629096323146	-1.6217409305865	-1.61752565634624	-1.60390015474213	-1.58130136573799	-1.55032999444991	-1.51172681045426	-1.46634458839083	-1.41511708028937	-1.35902653557834	-1.29907131920254	-1.23623512056166	-1.17145910148452	-1.10561811162657	-1.03950182106899	-0.97380130278946	-0.909101264445158	-0.845877802256136	-0.784501250973039	-0.725243451225769	-0.668288562980851	-0.613746430255528	-0.56166745098847	-0.512057924939433	-0.464894934639591	-0.42013994865646	-0.377750508811916	-0.337689557978724	-0.299932166942025	-0.26446961284022	-0.231310935271816	-0.200482239515819	-0.172024123043873	-0.145987668662009	-0.122429475584703	-0.101406191784906	-0.082968972633325	-0.0671582292410527	-0.0539989529370075	-0.0434968178800329	-0.0356351792720113	-0.0303730062651227
39	-1.5812672526739	-1.66118359555138	-1.73553169753889	-1.803290972706	-1.86352152412727	-1.91538732951155	-1.95817674549159	-1.99131954882723	-2.01439987283726	-2.02716457182214	-2.0295267457142	-2.0215643705709	-2.00351419565262	-1.97576127233987	-1.93882466233461	-1.89334002222189	-1.84003987048637	-1.77973240617032	-1.71327976328582	-1.64157655280126	-1.56552946850503	-1.48603862098135	-1.40398112410946	-1.3201973011218	-1.23547971315203	-1.15056505299975	-1.06612880021115	-0.982782408595475	-0.901072699941209	-0.821483071538939	-0.74443609124811	-0.670297050963404	-0.599378074055091	-0.531942419629268	-0.468208690108749	-0.408354721962189	-0.352521015729845	-0.300813634686425	-0.253306566404768	-0.210043594287457	-0.171039764424091	-0.136282556005659	-0.105732871473088	-0.0793259572731354	-0.0569723501299679	-0.0385589202882431	-0.0239500556644253	-0.0129890026077254	-0.00549935302571017
40	-1.84953918959072	-1.94361325447547	-2.03255240256982	-2.11528122754442	-2.19077595524027	-2.25808563677163	-2.31635202345135	-2.36482751687233	-2.40289065048278	-2.4300586447047	-2.44599668201249	-2.45052366634971	-2.44361435704938	-2.42539789491324	-2.39615286119701	-2.35629912322808	-2.30638681826749	-2.24708290604902	-2.1791557774359	-2.1034584404214	-2.02091081521857	-1.93248165868364	-1.8391706071806	-1.74199077951286	-1.64195232164295	-1.5400472068428	-1.43723553293263	-1.33443348638204	-1.23250307476021	-1.13224366714431	-1.03438532863134	-0.939583891210481	-0.848417669283718	-0.761385703688184	-0.678907402202911	-0.601323435825266	-0.528897746958953	-0.461820526398293	-0.400212019072645	-0.344127022631084	-0.293559947145309	-0.24845030792392	-0.208688526494081	-0.174121917403624	-0.144560741099723	-0.119784206411163	-0.0995463108453378	-0.0835814137283999	-0.0716094467642711
41	-2.10798719512659	-2.2129105178258	-2.3129782888664	-2.40711011594446	-2.49426108400588	-2.57344103132117	-2.64373323307304	-2.70431200031217	-2.7544587253059	-2.79357594375578	-2.82119903865636	-2.83700527762894	-2.84081995276937	-2.83261947637439	-2.81253137407896	-2.78083120558537	-2.73793652900374	-2.68439810479714	-2.62088860673764	-2.54818916791475	-2.46717413802436	-2.37879446283187	-2.28406011737534	-2.18402203126118	-2.07975393793961	-1.97233456121444	-1.86283052288578	-1.75228031704834	-1.64167965103337	-1.53196840221311	-1.42401938578094	-1.31862907298507	-1.21651034378242	-1.11828730396452	-1.0244921457524	-0.935563983717924	-0.851849555513708	-0.773605639942062	-0.701003013851609	-0.634131744551869	-0.573007596078191	-0.517579315796698	-0.467736562471638	-0.423318237875973	-0.384120991049695	-0.349907677025775	-0.320415569761176	-0.295364151522902	-0.274462327364506
42	-2.33622597950182	-2.44809019324046	-2.55537579708176	-2.65705748951359	-2.75213731185679	-2.83966136838867	-2.91873624937605	-2.98854476543655	-3.04836060927186	-3.09756158031588	-3.13564103878758	-3.16221729717291	-3.17704070802025	-3.1799982655058	-3.17111560260415	-3.15055633377383	-3.11861876259568	-3.07573004250912	-3.02243794445373	-2.95940044575603	-2.88737340813387	-2.8071966576336	-2.71977881441221	-2.62608124464041	-2.52710151993713	-2.42385677154855	-2.31736731723662	-2.20864091918209	-2.09865800209519	-1.98835812339435	-1.87862794321285	-1.77029089273227	-1.66409868662936	-1.56072477100085	-1.46075974371912	-1.36470873141131	-1.2729906576594	-1.18593929193108	-1.10380592931002	-1.02676351820464	-0.954912027532803	-0.88828482680301	-0.826855842175603	-0.770547248873875	-0.719237464867009	-0.672769221992245	-0.630957507859288	-0.593597194067757	-0.560470192430984
43	-2.51670750151158	-2.63125950532462	-2.74152086223504	-2.84655821514054	-2.94546015300249	-3.03735092738072	-3.12140398723262	-3.19685503892081	-3.2630143413448	-3.31927795727526	-3.36513770119004	-3.40018955077969	-3.42414032312515	-3.43681245642342	-3.43814678289993	-3.42820322687382	-3.4071594123758	-3.37530721572126	-3.33304734845307	-3.28088210356184	-3.21940644142708	-3.14929763020159	-3.07130368726991	-2.98623089305934	-2.89493066523196	-2.79828608977248	-2.69719840562413	-2.59257373150514	-2.48531030781967	-2.37628650385705	-2.2663498116642	-2.15630701416076	-2.0469156774578	-1.93887707723535	-1.83283062775992	-1.72934984099594	-1.62893980353848	-1.53203612192132	-1.43900525324574	-1.35014610887581	-1.26569279480664	-1.18581833367951	-1.11063920052677	-1.04022049720519	-0.974581588946259	-0.913702030160679	-0.857527615069718	-0.80597640125541	-0.758944570084452
44	-2.63240387070708	-2.74475990772239	-2.85302443141497	-2.95636512846761	-3.05396696670747	-3.14504304433019	-3.22884533143901	-3.30467509722129	-3.37189281734973	-3.42992736268354	-3.47828428200448	-3.51655300813849	-3.544412838013	-3.56163756245823	-3.56809865022024	-3.56376692194198	-3.5487126829247	-3.52310431738433	-3.4872053807135	-3.44137025900187	-3.38603849583814	-3.32172791436994	-3.24902668697411	-3.16858452505417	-3.08110317693424	-2.98732643221486	-2.88802983611393	-2.78401031721999	-2.67607592688219	-2.56503587845419	-2.45169106024008	-2.33682517782203	-2.22119666014483	-2.10553144002542	-1.99051669442583	-1.87679560367255	-1.76496316260844	-1.65556305117386	-1.54908554781772	-1.44596644704125	-1.34658692278383	-1.25127426266687	-1.16030338459549	-1.0738990370363	-0.992238577480318	-0.915455220089516	-0.843641643137571	-0.776853849325238	-0.715115177041261
45	-2.67058024577879	-2.77574765469944	-2.876909104803	-2.97333438141327	-3.06430721157126	-3.14913372459106	-3.22715086066228	-3.29773458614518	-3.36030777436717	-3.41434761404499	-3.45939241391184	-3.49504768162164	-3.52099136734482	-3.53697817739177	-3.54284288035594	-3.53850254724692	-3.52395768742213	-3.4992922633188	-3.46467258850872	-3.42034513491067	-3.36663329557112	-3.30393316875902	-3.23270844675153	-3.15348450820135	-3.06684182602816	-2.97340881309283	-2.87385423530304	-2.76887932615722	-2.65920973804104	-2.54558746391196	-2.42876285848988	-2.30948688093318	-2.18850367150395	-2.0665435632492	-1.94431661662321	-1.82250675065371	-1.70176652912886	-1.58271264476948	-1.4659221288578	-1.35192929869833	-1.24122344093388	-1.13424721543172	-1.03139575244076	-0.933016405197598	-0.839409111265078	-0.750827308702281	-0.667479347716007	-0.589530334702307	-0.517104343479825
46	-2.6323444844051	-2.72687534082308	-2.8175220456995	-2.90366599308148	-2.98470107119389	-3.06004017967204	-3.12912171821284	-3.19141595039664	-3.24643114604939	-3.29371940700544	-3.33288208450363	-3.36357470166219	-3.38551130144856	-3.39846814915944	-3.40228672848548	-3.39687598154839	-3.38221375562886	-3.35834743238911	-3.3253937289542	-3.28353767395971	-3.23303077530584	-3.17418840959047	-3.1073864757481	-3.0330573670415	-2.95168532600499	-2.86380125602437	-2.76997707079286	-2.67081966878178	-2.56696462402651	-2.45906968691237	-2.34780818925498	-2.23386244684903	-2.11791724989031	-2.00065352737547	-1.88274226589986	-1.76483875637702	-1.6475772342872	-1.53156597032991	-1.41738285902108	-1.3055715430515	-1.19663810132099	-1.09104831868176	-0.989225545753074	-0.89154914787583	-0.798353533510269	-0.709927744268439	-0.626515581417941	-0.548316237173005	-0.475485393456795
47	-2.53619220418989	-2.61946666050732	-2.69920371478284	-2.77490832455046	-2.84609736818371	-2.91230448290952	-2.97308486815158	-3.02801998917392	-3.07672211567789	-3.11883863081156	-3.15405604798895	-3.18210367597559	-3.20275687683963	-3.21583986653306	-3.22122801397364	-3.21884960144123	-3.20868701676015	-3.19077735597529	-3.16521242389213	-3.13213812878154	-3.09175327658238	-3.04430777890172	-2.99010029784794	-2.92947535907631	-2.86281997222706	-2.79055980505529	-2.71315496386391	-2.63109543825042	-2.54489627257713	-2.4550925299073	-2.36223411637187	-2.26688053502173	-2.16959563817898	-2.0709424461503	-1.97147809794796	-1.87174899644247	-1.77228620622315	-1.67360115746257	-1.57618170337558	-1.48048857254721	-1.38695225060118	-1.2959703185182	-1.20790526752064	-1.12308280294563	-1.04179064205748	-0.964277803422465	-0.890754378397742	-0.821391768574176	-0.756323366755734
48	-2.40610181078633	-2.47953005550305	-2.5499949398743	-2.61712030648019	-2.68054048901389	-2.73990367715412	-2.79487523645283	-2.84514094133743	-2.89041007934977	-2.93041838542868	-2.96493076639336	-2.99374377779626	-3.01668781796355	-3.03362900729911	-3.04447072474837	-3.04915477764531	-3.04766218593508	-3.04001356689801	-3.026269111918	-3.00652815244849	-2.98092831803876	-2.94964429499743	-2.91288619988996	-2.87089758749839	-2.82395311802131	-2.77235591307222	-2.71643463436463	-2.65654032277849	-2.59304303872261	-2.52632834728746	-2.45679369358239	-2.38484471484107	-2.31089153634298	-2.23534509793466	-2.15861355695036	-2.0810988116515	-2.00319318696127	-1.92527632130973	-1.84771228988235	-1.77084699554475	-1.6950058542704	-1.62049179710566	-1.54758360564954	-1.47653459279154	-1.40757163512706	-1.34089455814484	-1.27667587004088	-1.2150608349424	-1.15616787150293
49	-2.25336751278832	-2.31815163090044	-2.38056969178269	-2.44033932613775	-2.49718595341419	-2.55084498833824	-2.60106400794839	-2.64760485429742	-2.69024564820293	-2.72878269000415	-2.76303222421981	-2.7928320462927	-2.81804293123785	-2.83854986596414	-2.85426306928813	-2.86511878617396	-2.87107984547761	-2.87213597340789	-2.86830385799612	-2.85962696304379	-2.84617509324357	-2.82804371539311	-2.80535304379119	-2.77824690097233	-2.74689136784862	-2.71147324003999	-2.67219830964255	-2.62928949386904	-2.58298483386142	-2.53353538849301	-2.48120304912306	-2.42625830202314	-2.36897796555064	-2.30964292909764	-2.24853592039454	-2.18593932690908	-2.12213309586694	-2.05739273585435	-1.99198744107327	-1.92617835714039	-1.86021700488976	-1.79434387599828	-1.72878721144894	-1.66376197092558	-1.59946899824507	-1.53609438492749	-1.47380903103136	-1.41276839948832	-1.35311245740503
50	-2.07423941612405	-2.13023223308259	-2.18430211718419	-2.23623222671998	-2.2858107240624	-2.33283220702406	-2.37709911769293	-2.41842311497468	-2.45662639724182	-2.49154296183631	-2.52301978869361	-2.5509179360482	-2.57511353703577	-2.5954986870145	-2.61198221257582	-2.62449031448718	-2.63296707818925	-2.63737484693872	-2.63769445422335	-2.63392531365866	-2.62608536618004	-2.61421088594946	-2.59835614797738	-2.57859296199576	-2.55501007858479	-2.52771247493269	-2.49682052887607	-2.46246909100799	-2.42480646563897	-2.38399331223638	-2.34020147964195	-2.29361278586498	-2.24441775656701	-2.19281433548851	-2.13900658002141	-2.0832033549058	-2.0256170366321	-1.9664622405701	-1.90595458213554	-1.84430948245743	-1.78174102804075	-1.71846089284779	-1.65467733006601	-1.59059423961142	-1.52641031615454	-1.46231828117311	-1.39850420125165	-1.33514689358525	-1.27241741842154
51	-1.86806812438945	-1.91468616447108	-1.95969696536977	-2.00293264330073	-2.04422852953647	-2.08342412373263	-2.12036403818822	-2.15489892543529	-2.18688638161118	-2.21619181820789	-2.24268929501426	-2.26626230736739	-2.28680452120527	-2.30422044985985	-2.31842606704222	-2.3293493510439	-2.33693075580297	-2.34112360515312	-2.34189440727913	-2.33922308713555	-2.33310313533641	-2.323541672784	-2.31055943106417	-2.2941906493856	-2.27448288957093	-2.25149677131124	-2.22530563056247	-2.19599510458702	-2.16366264771747	-2.12841698243786	-2.09037749083473	-2.04967355186223	-2.00644383018908	-1.96083552264872	-1.91300356849615	-1.86310982978602	-1.81132224822769	-1.75781398484591	-1.702762548684	-1.64634892063324	-1.58875667826275	-1.53017112726283	-1.4707784448087	-1.41076483980538	-1.35031573459644	-1.28961497231449	-1.22884405362833	-1.16818140620574	-1.1078016897699
52	-1.64870919004137	-1.68644290200338	-1.72287923482079	-1.75789341512676	-1.79136297974249	-1.8231684097021	-1.85319375996769	-1.88132728050174	-1.90746202437479	-1.93149643863652	-1.95333493376674	-1.97288842764859	-1.99007486016962	-2.00481967475328	-2.01705626335455	-2.02672637171413	-2.0337804619547	-2.03817802991667	-2.03988787496576	-2.03888832035867	-2.0351673826206	-2.02872288876719	-2.01956254058875	-2.00770392560344	-1.99317447467355	-1.97601136666296	-1.95626138088858	-1.93398069848334	-1.90923465413701	-1.88209744001344	-1.85265176395415	-1.82098846436728	-1.78720608446514	-1.75141040875154	-1.71371396486999	-1.67423549410528	-1.63309939398267	-1.59043513653042	-1.54637666586375	-1.50106177881049	-1.45463149233177	-1.40722940149664	-1.35900103174746	-1.31009318914526	-1.26065331221273	-1.21082882889804	-1.16076652206803	-1.11061190680545	-1.06050862263448
53	-1.4318645445442	-1.46260067240201	-1.49237415102065	-1.52109911294229	-1.5486913983204	-1.57506894861968	-1.60015219657449	-1.62386444997708	-1.6461322668786	-1.66688581981705	-1.68605924673638	-1.70359098632925	-1.71942409562279	-1.73350654773022	-1.74579150781153	-1.75623758542201	-1.76480906157681	-1.77147608902256	-1.77621486438065	-1.77900777101071	-1.7798434916347	-1.77871708996074	-1.77563006074913	-1.77059034796971	-1.76361233090791	-1.75471677828423	-1.74393077065822	-1.73128759158976	-1.71682658822774	-1.70059300218664	-1.68263777175372	-1.66301730664269	-1.64179323667216	-1.61903213589812	-1.59480522386827	-1.56918804579095	-1.54226013352302	-1.51410464937736	-1.48480801483307	-1.4544595262978	-1.4231509601235	-1.39097616911328	-1.358030672778	-1.32441124360803	-1.29021549161717	-1.25554144939365	-1.22048715985733	-1.18515026887348	-1.14962762481256
[truncated: 71 more columns]
