# Supplementary material for: Reconstructing spruce budworm outbreak severity: a comparison of paleoecological and tree-ring signals
Source: PLoS One. 2025 Aug 12;20(8):e0329406. doi: 10.1371/journal.pone.0329406 (PMC12342301; doi:10.1371/journal.pone.0329406)
Supplement: S11 Dataset — (ZIP) [file pone.0329406.s011.zip › Lake 2 wavelet data/GSI/GSI_wavelet_wave.txt]

V1	V2	V3	V4	V5	V6	V7	V8	V9	V10	V11	V12	V13	V14	V15	V16	V17	V18	V19	V20	V21	V22	V23	V24	V25	V26	V27	V28	V29	V30	V31	V32	V33	V34	V35	V36	V37	V38	V39	V40	V41	V42	V43	V44	V45	V46	V47	V48	V49	V50
1	-0.00599391234879661+0.00091035315600957i	0.00439512815579537-0.00369266693924966i	-0.00182881952984427+0.004635135768258i	-0.00012684198626093-0.00403628065478571i	0.00100681893610978+0.00300493675651035i	-0.00121718264275218-0.00222011455562771i	0.00121022777186028+0.00175726718981386i	-0.00117877558382739-0.00148327769092319i	0.00115844703562746+0.00129582971880207i	-0.00113884614764527-0.00114520421767904i	0.00109712961277752+0.00102222587760728i	-0.00103634971570606-0.00094952129305232i	9.91085476137147e-04+9.24667246962501e-04i	-9.70034265252659e-04-9.20143291178568e-04i	9.69906683227273e-04+9.26246420331789e-04i	-9.93359748358307e-04-9.27328697871106e-04i	0.00102260653354256+0.0009075092704749i	-0.00103713520155488-0.00087608465349895i	0.00103736145829419+0.00084985872744327i	-0.00103253349064703-0.00083301024837989i	0.00102709557681328+0.00082356907215325i	-0.00102319459986768-0.00081961978307301i	0.00102189234255072+0.00081887132858691i	-0.00102309385024552-0.00081925742451093i	0.0010267233359015+0.00081859457853815i	-0.00102941984976874-0.00081269818113454i	0.00102206657130105+0.00080424675466036i	-0.00100382047617969-0.00080603245905454i	9.87866019074998e-04+8.24665104492292e-04i	-9.8504846403214e-04-8.50888021189408e-04i	9.92986265004829e-04+8.75782213939446e-04i	-0.00101169719943031-0.00089551075416033i	0.00103533876364678+0.00089862739586415i	-0.00104502288408322-0.00088784190322206i	0.0010376407605528+0.00088188995899012i	-0.00102539232743766-0.00088821206970192i	0.00101550167655717+0.00090316879150898i	-0.00101052353153329-0.00092427907484897i	0.00101438319537772+0.00094726355314562i	-0.00102477964308272-0.00096375136618372i	0.0010329657129342+0.00097297071382213i	-0.00103657430957812-0.00098042811429915i	0.00103669610992229+0.00098770553416262i	-0.00103288891922575-0.00099662625571841i	0.00102735010466208+0.00100889724885708i	-0.00102131268181652-0.00102336687839839i	0.00101429184352531+0.00104005818963427i	-0.0010064500072751-0.00105958981836328i	0.00099807550682526+0.00108362601281345i
2	-0.0075124386537262+0.0011679001937151i	0.00520978181258735-0.00483039545352865i	-0.00165303120572353+0.00575120603952481i	-0.00078519188372005-0.00453909634076297i	0.00157945090079974+0.00296338409142707i	-0.00151732161915653-0.00195945282668074i	0.00130982701543041+0.00148515645872166i	-0.00118060609681293-0.00125401476690348i	0.00112031365771422+0.00110134435672666i	-0.00108248843515256-0.00096449045186745i	0.00101846608749207+0.00084198180624687i	-9.28432422993671e-04-7.78088132423425e-04i	8.64082706769166e-04+7.72868640358538e-04i	-8.3501544443701e-04-7.86224050363651e-04i	8.329821807889e-04+8.08735858454157e-04i	-8.63967687295417e-04-8.21336477073856e-04i	9.02504891339377e-04+8.00330092721608e-04i	-9.17418783811782e-04-7.61445675866139e-04i	9.11663089225094e-04+7.31423878434592e-04i	-9.01050433970436e-04-7.14994177920809e-04i	8.91552318964416e-04+7.07368912587907e-04i	-8.84995148930911e-04-7.05639221136436e-04i	8.82319686295795e-04+7.07004179589886e-04i	-8.83364177786303e-04-7.09331627197458e-04i	8.89095703052842e-04+7.09602706792844e-04i	-8.94929024963854e-04-7.00303614782707e-04i	8.85867300098919e-04+6.84488606276272e-04i	-8.59378080903206e-04-6.8243432755281e-04i	8.35981318079445e-04+7.0471994760204e-04i	-8.31358564617477e-04-7.36668815153366e-04i	8.40615787166159e-04+7.66356899069148e-04i	-8.65178895650782e-04-7.89833269881687e-04i	8.9794449486416e-04+7.89027057483076e-04i	-9.09844332772354e-04-7.67170582499833e-04i	8.96423653989837e-04+7.53495929110764e-04i	-8.7769460948068e-04-7.58283812238549e-04i	8.63578137133991e-04+7.7406916107561e-04i	-8.56137192407036e-04-7.97634315075107e-04i	8.61344922886235e-04+8.23623575474279e-04i	-8.75917736234884e-04-8.39486995106672e-04i	8.86463353683145e-04+8.44614413352631e-04i	-8.90215300635891e-04-8.47976709788922e-04i	8.89784039744312e-04+8.51456773980768e-04i	-8.84550659348701e-04-8.57020165940673e-04i	8.77682807062467e-04+8.66890488522535e-04i	-8.70919669613129e-04-8.78870168724135e-04i	8.63057629060254e-04+8.92575295763833e-04i	-8.53601539136976e-04-9.08800425857213e-04i	8.42208947871669e-04+9.3061561093365e-04i
3	-0.00884961483226475+0.00144812140183706i	0.00565250164236831-0.00604051175759444i	-0.00095030024282188+0.00668625853262543i	-0.00182146721483817-0.00455005457990708i	0.00221828921025422+0.00235105260545727i	-0.00166725605187183-0.00125596486357947i	0.00119958187126979+0.00092848276767334i	-9.90491367832969e-04-8.39799431105828e-04i	9.21050977317348e-04+7.7101527390932e-04i	-8.90178270279415e-04-6.69181301589119e-04i	8.17184470334946e-04+5.54618905956737e-04i	-7.02482958776846e-04-5.07375833565232e-04i	6.25709005582012e-04+5.30534489224477e-04i	-5.95338029904426e-04-5.64784099501852e-04i	5.93972197440273e-04+6.0564911034714e-04i	-6.35924025507292e-04-6.32436122275705e-04i	6.87002506552424e-04+6.09166973851293e-04i	-7.0101042350731e-04-5.6095298381847e-04i	6.86497896503914e-04+5.28830471239778e-04i	-6.6962816156908e-04-5.16095193493016e-04i	6.57106238923684e-04+5.12478285998351e-04i	-6.4896672626113e-04-5.14069642844579e-04i	6.45533320636467e-04+5.18128736809933e-04i	-6.46615418112616e-04-5.2340949161627e-04i	6.5582075334935e-04+5.2632687069885e-04i	-6.67949400107687e-04-5.13615864269717e-04i	6.58973979339463e-04+4.87579166307405e-04i	-6.23039435032313e-04-4.79475599242529e-04i	5.91455032813816e-04+5.05550223694263e-04i	-5.85742235348281e-04-5.42479833485597e-04i	5.95566362955074e-04+5.75725286728631e-04i	-6.25874366518822e-04-6.03683140286647e-04i	6.70044735836564e-04+5.97967951697229e-04i	-6.84112087600373e-04-5.61421591662697e-04i	6.62036313751964e-04+5.38741935247863e-04i	-6.36104441666535e-04-5.42894953459947e-04i	6.18534639178528e-04+5.59161091463904e-04i	-6.08702347016705e-04-5.8430607889855e-04i	6.15833755833111e-04+6.12942115165076e-04i	-6.35802683347839e-04-6.26616248212928e-04i	6.48542973987435e-04+6.25325304243018e-04i	-6.5158060558239e-04-6.23430770113144e-04i	6.50433797349087e-04+6.22479791343743e-04i	-6.43896549308555e-04-6.2400530042892e-04i	6.36311343939747e-04+6.30961797658471e-04i	-6.30126560629368e-04-6.39496359926425e-04i	6.22972615989943e-04+6.48442527281383e-04i	-6.1309067577316e-04-6.58588302142052e-04i	5.98586756552514e-04+6.75196893393636e-04i
4	-0.00985345250665181+0.0017440169141538i	0.0055739682399911-0.00723833651948087i	0.00034451126861274+0.00725371539604267i	-0.00312916560101923-0.00388458980134462i	0.00270752655961205+0.00112828033145056i	-0.00148788952920579-0.00022830608847896i	8.0791216766126e-04+2.69950916302422e-04i	-6.18905629063554e-04-4.09418763549391e-04i	6.0782060154175e-04+4.41892738123075e-04i	-6.23052873485451e-04-3.72757222199561e-04i	5.59579714686302e-04+2.57861901317637e-04i	-4.26977838357152e-04-2.26672598790218e-04i	3.49161291633991e-04+2.81086199828723e-04i	-3.27541823138716e-04-3.30590187039273e-04i	3.27804308368549e-04+3.84968799919633e-04i	-3.82501402235572e-04-4.2602608281862e-04i	4.4882376301237e-04+3.97334027609739e-04i	-4.59118987593862e-04-3.36805356995532e-04i	4.32513050558495e-04+3.05373731769617e-04i	-4.10545110028522e-04-3.00511881853723e-04i	3.97981632767809e-04+3.02432436001872e-04i	-3.90416409737055e-04-3.07097512805352e-04i	3.8696404635113e-04+3.13030606698625e-04i	-3.87342552734529e-04-3.21650128954533e-04i	4.00616657657971e-04+3.2991316375953e-04i	-4.22934917617631e-04-3.15103795472369e-04i	4.16912250437793e-04+2.76212159605205e-04i	-3.70716452570437e-04-2.6018142702176e-04i	3.31471183679519e-04+2.90862602774464e-04i	-3.2687758061432e-04-3.30818901824267e-04i	3.35326445154225e-04+3.64732177704948e-04i	-3.69319268571593e-04-3.98937070460592e-04i	4.27061433121533e-04+3.88971528627532e-04i	-4.42905971136092e-04-3.34984981994934e-04i	4.09047363462041e-04+3.04227494234824e-04i	-3.76791314990168e-04-3.11018164014462e-04i	3.58613550512278e-04+3.27549491933638e-04i	-3.46767197367673e-04-3.52811579655328e-04i	3.56096884550199e-04+3.8407734789706e-04i	-3.82512982054408e-04-3.94375864646563e-04i	3.96416285337192e-04+3.84938147751792e-04i	-3.97108843126729e-04-3.78301046688025e-04i	3.9518039842713e-04+3.74088586006287e-04i	-3.87666873883666e-04-3.72323671926447e-04i	3.80132109595451e-04+3.7735767794522e-04i	-3.76147290575585e-04-3.83035466719339e-04i	3.71783616301298e-04+3.86939008481206e-04i	-3.6334712754634e-04-3.89297231296503e-04i	3.45791823188948e-04+3.98451358384507e-04i
5	-0.0104931842779163+0.0020486800193317i	0.00496208977101038-0.0083461563430527i	0.0021262178339+0.00731121620098354i	-0.00443051612782987-0.0024916153840264i	0.00274484067638711-0.00052833785452299i	-8.3946934811623e-04+7.94946785894049e-04i	1.76253153285628e-04-1.82289277073709e-04i	-1.85841788585746e-04-1.7200280368456e-04i	3.00431195134207e-04+2.49730282864235e-04i	-3.84765232417465e-04-1.78131352550558e-04i	3.37313423079835e-04+3.9542573912244e-05i	-1.86168928366472e-04-1.8438006094269e-05i	1.19503801872857e-04+1.03425883301598e-04i	-1.17159626038534e-04-1.53143403655818e-04i	1.13869637875718e-04+2.09474483809117e-04i	-1.78632546565552e-04-2.64531353030811e-04i	2.61610689087558e-04+2.26588303583875e-04i	-2.63186431018224e-04-1.50406978288713e-04i	2.20609781784551e-04+1.24419049775758e-04i	-1.97005049900896e-04-1.32294398489018e-04i	1.892350911118e-04+1.39561574184926e-04i	-1.84804971061526e-04-1.44976172537526e-04i	1.81580120022128e-04+1.49924284011993e-04i	-1.78522418134844e-04-1.60915829528687e-04i	1.94262071604455e-04+1.78200865599532e-04i	-2.30545494632095e-04-1.64484488016631e-04i	2.30882231662139e-04+1.10668866644465e-04i	-1.73391043995711e-04-8.5834254427057e-05i	1.28701001427621e-04+1.23547731509517e-04i	-1.29865185822994e-04-1.62833958595224e-04i	1.33118171666026e-04+1.91737563614985e-04i	-1.65614214564418e-04-2.35416871695275e-04i	2.3907883340347e-04+2.24168172739029e-04i	-2.55947129938204e-04-1.5077123738525e-04i	2.06442587385609e-04+1.15560024328419e-04i	-1.7115850992087e-04-1.30972387237634e-04i	1.57894283636665e-04+1.46689796357776e-04i	-1.43993084285593e-04-1.69119875314155e-04i	1.54758680884346e-04+2.03474332208842e-04i	-1.88352359044718e-04-2.09725964672165e-04i	2.01252173796857e-04+1.91021030753831e-04i	-1.97162217464102e-04-1.82114071265995e-04i	1.94867960795188e-04+1.77472677209241e-04i	-1.86922706277716e-04-1.7393823515486e-04i	1.79885135035547e-04+1.78990647684179e-04i	-1.79315910366184e-04-1.83690259467631e-04i	1.79669547813957e-04+1.83947909931372e-04i	-1.74929529911414e-04-1.78199331466793e-04i	1.54326901763745e-04+1.78574550365522e-04i
6	-0.0108589824467119+0.0023542935342372i	0.00393651125097502-0.00930974470229568i	0.00414628032660805+0.00679754884273842i	-0.00535347603221866-0.00049356416070724i	0.00207293467082121-0.00223530393623778i	0.00024625960931189+0.00137478090077601i	-4.7604889857369e-04-1.58037703399871e-04i	9.5689628162005e-05-2.15485587766539e-04i	1.29961846544665e-04+2.09439178089255e-04i	-2.53481436083953e-04-9.7266099525157e-05i	2.06580800069148e-04-8.2209436604238e-05i	-2.52148532909194e-05+9.19643379739676e-05i	-1.71175573286363e-05+2.72644232160732e-05i	-1.0460102605428e-05-5.52426670680406e-05i	-1.09426613060379e-05+9.84223661248571e-05i	-5.6216336390591e-05-1.72004247885193e-04i	1.57766913497435e-04+1.22647889101888e-04i	-1.4398791460222e-04-2.7799088876561e-05i	8.16862624475181e-05+1.47276333570117e-05i	-6.29523951658565e-05-4.02311200103423e-05i	6.57227915772447e-05+4.99132878501305e-05i	-6.61374163456484e-05-5.2109471741288e-05i	6.28863678031558e-05+5.16942726392782e-05i	-5.15751816393932e-05-6.21867671272282e-05i	6.50597570143941e-05+9.28098303886046e-05i	-1.18376529206285e-04-8.5413928965362e-05i	1.28436019734358e-04+1.4890142713222e-05i	-5.71668118573841e-05+1.82211443134344e-05i	1.10616651835532e-05+3.19598270132675e-05i	-2.63985848013475e-05-6.47987731147604e-05i	1.82548190860129e-05+7.89106979776856e-05i	-4.0133518958644e-05-1.37331277258209e-04i	1.32526217728551e-04+1.30296716805436e-04i	-1.49621399585796e-04-3.4913247798377e-05i	7.92336443523772e-05+1.1387454065269e-06i	-4.71613086193394e-05-3.36102137923208e-05i	4.70987348343661e-05+4.49049471688274e-05i	-2.9199070940656e-05-5.91304175761461e-05i	3.88461652879765e-05+9.81239487563272e-05i	-8.0511098068044e-05-1.00262535331391e-04i	8.92977577443129e-05+7.12691639021202e-05i	-7.75552093733637e-05-6.42653480002073e-05i	7.66159553279313e-05+6.27215524376964e-05i	-6.91237920274749e-05-5.80780303801706e-05i	6.22005312538868e-05+6.46442233500521e-05i	-6.50374609560564e-05-7.04628249550847e-05i	7.10101621397695e-05+6.97004963566544e-05i	-7.22858309497676e-05-5.67126577435249e-05i	4.84055327789108e-05+4.7520705469009e-05i
7	-0.0110897234580366+0.0026528465747i	0.0026687449138993-0.010103704792284i	0.0061171506880938+0.00573733657938526i	-0.00557729018632074+0.00184163431922444i	0.00063606455169098-0.00351695637047193i	0.00148487730400462+0.00116375635308186i	-7.95389041222976e-04+3.7240916580383e-04i	3.966569265796e-05-3.88519646371372e-04i	1.25122942849245e-04+1.85824216213782e-04i	-2.12550580135986e-04-6.2252267954049e-05i	1.52561532355973e-04-1.46275660338306e-04i	7.1787297734207e-05+1.30464407823662e-04i	-6.99938703594988e-05+3.55684063097657e-05i	-1.0688341782709e-06-1.3757334605706e-05i	-6.3566600037188e-05+2.84436062778469e-05i	3.74434121113e-06-1.35352204516415e-04i	1.23524573708111e-04+7.4495274316637e-05i	-8.725860417769e-05+4.29823495547877e-05i	2.3426303869026e-06-3.30356042024759e-05i	1.513025584261e-06-1.34786344119801e-05i	1.62087942618134e-05+1.89923242916912e-05i	-2.05242030538669e-05-1.46471711846092e-05i	1.78657326522884e-05+5.2223983140103e-06i	6.8168430198698e-06-1.00791943761015e-05i	-3.2152897801597e-06+5.8150767308947e-05i	-6.97604227118415e-05-6.39644325519279e-05i	9.27827940629499e-05-2.60949697313009e-05i	-1.9301312137781e-06+6.59913821531249e-05i	-4.03266894066239e-05+6.9472324667892e-06i	-2.971116779117e-06-2.57324443375295e-05i	-2.54163921943253e-05+1.01110165150424e-05i	2.74056764499311e-05-9.17669934441187e-05i	9.06341558086841e-05+9.6862732860804e-05i	-1.07740350219835e-04+2.6481886693484e-05i	8.4672015763542e-06-5.17252508715517e-05i	1.11558006063211e-05-8.4077648126718e-06i	1.25159315455803e-05+7.4831046650717e-06i	1.53303368863164e-05-5.6106946308187e-06i	-1.13476106993576e-05+5.3629148875486e-05i	-4.10078300689959e-05-5.23238034479998e-05i	4.21572474045744e-05+1.11546731943672e-05i	-1.9931264847131e-05-1.15711287923908e-05i	2.43509271169469e-05+1.621930341817e-05i	-1.85716167190284e-05-8.6407177619032e-06i	1.02646971825935e-05+1.6669933518668e-05i	-1.49003597604846e-05-2.48092356892731e-05i	2.57294981444672e-05+2.62995563923121e-05i	-3.53885795984834e-05-7.7866291684902e-06i	7.6207519061056e-06-1.1902459126291e-05i
8	-0.0112953940323054+0.0029386389285456i	0.0012977579848315-0.010726777268566i	0.00781468909947585+0.00421783020928706i	-0.00494982025443595+0.00417937465524295i	-0.00135130302630846-0.00397203740519754i	2.40737849446374e-03+9.805010851007e-05i	-0.00047951101302404+0.0011123132734781i	-3.39405129977335e-04-3.65639732853049e-04i	1.4103710786343e-04+2.9255623569928e-05i	-1.6488353143956e-04-3.9846809977056e-05i	1.30922425598459e-04-1.80325241223556e-04i	1.45605534613376e-04+1.31992978590803e-04i	-7.37521124969243e-05+9.97047218375404e-05i	-5.84074383992539e-05+8.0876029438261e-06i	-8.65541535696186e-05-3.53629910548214e-05i	4.0841456912668e-05-1.33816802248348e-04i	1.2988356989662e-04+5.9846472593416e-05i	-6.24836694361787e-05+8.85858823966363e-05i	-4.73431422910577e-05-4.28855250470491e-05i	2.2677633002372e-05-2.44517559589664e-05i	9.5182354944756e-06+1.47335128052887e-05i	-1.19173784318368e-05-5.1786412136091e-06i	1.41703401884398e-05-1.26458319271495e-05i	2.60252067888854e-05+2.15029107542385e-05i	-4.21865551182837e-05+4.66097912106507e-05i	-5.35586415074662e-05-7.39099444016091e-05i	9.36485432916173e-05-4.16812545654433e-05i	2.81776339409694e-05+8.77222518340491e-05i	-6.18260867859607e-05+2.5085255071374e-05i	-3.00446090630747e-05-2.13697697536746e-05i	-3.03778114954064e-05-4.4696644809696e-05i	7.34317500525935e-05-7.39765639795532e-05i	8.4085228969503e-05+1.01317504542622e-04i	-1.02027497839733e-04+6.3142229795764e-05i	-3.92574379467493e-05-7.23894456660344e-05i	3.4357566202347e-05-2.85982081651431e-05i	2.50041902294596e-05+2.3348681795942e-06i	2.49660297896129e-05+2.48760879081767e-05i	-3.22166644953133e-05+4.21387497150374e-05i	-3.77451454398737e-05-3.83623870934326e-05i	2.73700302645267e-05-1.92838280953069e-05i	8.2842887825169e-06+4.52465543583137e-06i	8.34907765024593e-06+8.35989643300125e-06i	-5.37266840590093e-06+7.02185600917399e-06i	-6.80256925344305e-06+1.31001256220426e-06i	2.9593244061248e-06-1.15602460168832e-05i	1.01454306505306e-05+1.8851498883448e-05i	-3.10878034305649e-05+2.8405010571708e-06i	-1.7684241879663e-06-3.51134172651308e-05i
9	-0.0115311127069368+0.0032100144728486i	-0.0000997575693473-0.0111929175527651i	0.0091147579627127+0.00235682512767975i	-0.00351018963378965+0.00620332939535905i	-0.00347250745601538-0.0034057349162828i	0.00256436386595224-0.00154048893459731i	0.00049935972526496+0.00156315378978946i	-7.52965168948474e-04+1.08321368862506e-04i	-5.6413691133348e-05-2.28702202528727e-04i	-5.7180031849923e-05-1.12227710220022e-04i	1.51107445101979e-04-1.85012412717599e-04i	2.18782477354231e-04+1.30154358774432e-04i	-5.7125782672151e-05+2.00434150293942e-04i	-1.5871227629952e-04+3.6694529400684e-05i	-1.17341566484528e-04-1.15462923510481e-04i	8.3624979538879e-05-1.61183690495561e-04i	1.62033986987272e-04+6.3541926021962e-05i	-4.7796689256583e-05+1.31487879591647e-04i	-8.94722772737968e-05-3.18081732074726e-05i	1.77011368215483e-05-5.08299468329763e-05i	1.99558739677066e-05+9.2278239387783e-06i	-7.78013127197288e-06-4.79691709515888e-06i	2.65014096929847e-05-1.35179450085291e-05i	2.54182698958039e-05+4.89015833031898e-05i	-7.42263998400045e-05+3.90203329899158e-05i	-4.85343693695703e-05-9.88186285978006e-05i	1.13357694603747e-04-5.3112457010783e-05i	5.8132849229619e-05+1.08890349671055e-04i	-8.18246738164825e-05+6.9207542172623e-05i	-8.71732470858091e-05-3.52097301049424e-05i	-2.0512712411426e-05-1.08347496068693e-04i	1.2582323566472e-04-6.8931369234198e-05i	9.5888763439089e-05+1.30581631058078e-04i	-1.16125373984901e-04+9.919189999027e-05i	-8.83729472583453e-05-8.41380390379932e-05i	4.35400030556397e-05-7.48229435183463e-05i	6.43203895254952e-05+3.9131978808522e-06i	2.79523146447216e-05+5.721987142559e-05i	-5.06380294246844e-05+4.70056065040019e-05i	-5.08846184392653e-05-4.00157292702233e-05i	2.32022550442353e-05-4.28395656392286e-05i	2.99248575514088e-05+4.4374011490064e-06i	8.7442858513427e-06+1.74650170977172e-05i	-7.9428399404845e-06+1.29970785051584e-05i	-1.09046187084147e-05-4.2955346769682e-06i	9.6085126123295e-06-6.2212491187264e-06i	1.3521735511345e-06+2.27987858673736e-05i	-3.80356353063723e-05-9.95502514078e-07i	-1.7661725416894e-06-4.88854746771479e-05i
10	-0.0118148990042095+0.0034686323716547i	-0.0014918963551727-0.0115226399471957i	0.00997194729681232+0.00027713011738371i	-0.00143522986979358+0.00767074613461549i	-0.00525516395318043-0.00187205610682031i	0.00173728531343793-0.00322513884970589i	0.00180794318197286+0.00129547322351037i	-7.82033496484596e-04+9.78646511882693e-04i	-5.70293516518669e-04-3.35207038023431e-04i	4.63809150731e-06-3.88300801242913e-04i	2.82685420414636e-04-2.07693466278674e-04i	3.15165390053743e-04+1.73775174485917e-04i	-4.4893228677192e-05+3.35880222239551e-04i	-2.94082168491588e-04+8.2814656368677e-05i	-1.79284480202126e-04-2.19612866805491e-04i	1.40706238963082e-04-2.26289044855992e-04i	2.24354186862968e-04+7.5687187451958e-05i	-3.0586214888232e-05+1.87944652208713e-04i	-1.35652902214662e-04-3.257445634291e-06i	-1.08862315336177e-05-8.19752552524603e-05i	3.40163575141859e-05-1.55538612620379e-05i	1.2914043547346e-05-7.3009603587134e-06i	4.40298876003305e-05+4.2290586279851e-06i	9.1972422323059e-06+7.81987734018689e-05i	-1.09812768281641e-04+2.5772229236823e-05i	-4.4768303152094e-05-1.35847462241081e-04i	1.50296443531618e-04-6.7595971046329e-05i	9.6695350550286e-05+1.45652652019668e-04i	-1.16184725602954e-04+1.31868215344092e-04i	-1.67391028030614e-04-6.2331745518721e-05i	-6.477462443526e-06-1.93233902560388e-04i	1.99940101587652e-04-7.3951021605567e-05i	1.24214026760199e-04+1.83524580591095e-04i	-1.47068456206989e-04+1.4947420103047e-04i	-1.52223201592057e-04-9.8476340558547e-05i	4.6570145329696e-05-1.4086175899315e-04i	1.23117986145305e-04-1.554119594546e-06i	4.0722669266062e-05+1.02332037605086e-04i	-7.82156798961075e-05+6.68753568281598e-05i	-7.73232425625482e-05-5.02950856419056e-05i	2.1000963810598e-05-7.21782280931587e-05i	5.5287145306001e-05-4.0399025708685e-06i	1.88494791917169e-05+3.3562815548073e-05i	-1.50880532681413e-05+2.08079789655524e-05i	-1.23028291613036e-05-6.7255417854306e-06i	1.17277194552551e-05+4.954082412374e-07i	-1.02995146295374e-05+2.82033580966398e-05i	-4.95109550882088e-05-1.1313496886979e-05i	1.1632820491041e-06-6.6727153677941e-05i
11	-0.0121505831635871+0.0037177561098603i	-0.0028672760753279-0.011735940967092i	0.0103838291368267-0.0019097513476356i	0.00103393265222694+0.00843059303665804i	-0.00630448176434325+0.00036984333981608i	3.343082405091e-05-4.37946317193326e-03i	0.00287782265058655+0.00019414515364359i	-0.00016731819755462+0.0018487820203596i	-1.20992025844409e-03-1.92483888671e-05i	-1.83432542446964e-04-8.18320072255877e-04i	5.39332483521003e-04-3.76712156779201e-04i	5.05871107589185e-04+2.90891348039926e-04i	-5.3511343851239e-05+5.38779170634178e-04i	-4.76633717941908e-04+1.49889660532073e-04i	-2.87436274874931e-04-3.51104205799622e-04i	2.07204110966457e-04-3.44442364652758e-04i	3.30649214868188e-04+8.2719976785824e-05i	3.593524970991e-06+2.71297577503405e-04i	-1.93182081334888e-04+5.1280940507734e-05i	-6.9956328822228e-05-1.15142933561015e-04i	4.57658001339992e-05-7.08026732615641e-05i	6.17927333888215e-05-1.39104861638726e-05i	6.61228607427537e-05+4.67880662130937e-05i	-2.6671847941606e-05+1.13022007478854e-04i	-1.54945014479278e-04-4.35469667379e-07i	-3.4541945647264e-05-1.89496254132088e-04i	2.10632472448148e-04-8.1683257068526e-05i	1.42071664241403e-04+2.08813321660248e-04i	-1.7446854164688e-04+2.09904873404629e-04i	-2.70806416943932e-04-1.04745107861545e-04i	9.133862077844e-06-3.06535331191108e-04i	3.04233046309375e-04-9.1650237685029e-05i	1.7445890034808e-04+2.63534011977954e-04i	-1.9606528650455e-04+2.24402345056282e-04i	-2.39790991608992e-04-1.18206274322763e-04i	4.3222315665001e-05-2.28621695036844e-04i	2.00753345902786e-04-2.1725025203344e-05i	7.3289110296893e-05+1.62388896082766e-04i	-1.16197879089617e-04+1.08329921065022e-04i	-1.23018633537367e-04-6.5209891698441e-05i	1.6000851044902e-05-1.15358666403742e-04i	8.85696470736596e-05-2.1932962789375e-05i	4.02611227773241e-05+5.21530500316841e-05i	-1.93590901226511e-05+3.64078950429888e-05i	-1.56000050031037e-05-2.2729189342638e-06i	7.0274289017143e-06+1.07554155640286e-05i	-2.93873583365219e-05+3.13177487092744e-05i	-6.52025831147156e-05-3.01861827942847e-05i	9.9460403413145e-06-9.49350011783573e-05i
12	-0.0125383700120401+0.0039625582581442i	-0.0042252512517986-0.0118478542734623i	0.0103663153002504-0.004114968672865i	0.0036515807163288+0.00841647293046939i	-0.00637588180094219+0.0029455826351519i	-0.00216069374486472-0.00456222495094645i	0.0031575438514814-0.00146151688439611i	0.0009670046487166+0.00219023854938205i	-0.00156836305224758+0.00072199688978432i	-0.00069137192057196-0.00114393628358953i	7.83078377644803e-04-7.78513674548628e-04i	8.65363222357003e-04+4.16248155526615e-04i	-4.9760098607972e-05+8.60627905581515e-04i	-7.3353614831968e-04+2.62173547518721e-04i	-4.64077277631146e-04-5.15523903757097e-04i	2.71829240894249e-04-5.34968845292693e-04i	4.95490247855236e-04+6.3593525794192e-05i	7.6850965378196e-05+3.90493930714184e-04i	-2.64821386897449e-04+1.48676549185958e-04i	-1.70027412180582e-04-1.47715326303047e-04i	5.0198203514635e-05-1.62735172544823e-04i	1.42655187367756e-04-2.9092067021071e-05i	9.6264301677133e-05+1.17132707103475e-04i	-8.669867983157e-05+1.56916832144724e-04i	-2.13686492539151e-04-4.7381469747391e-05i	-7.653799521252e-06-2.64573826062835e-04i	3.00832501881577e-04-8.5304071061093e-05i	1.86553596140252e-04+3.06697516269458e-04i	-2.64917552202344e-04+2.99583295378449e-04i	-3.98615772066331e-04-1.67993357912067e-04i	2.7956404470123e-05-4.53150669067336e-04i	4.43611078512051e-04-1.24425267766697e-04i	2.52851517667628e-04+3.72345477851273e-04i	-2.61474481307656e-04+3.32445842053415e-04i	-3.58437558707862e-04-1.39626690788486e-04i	2.8177042156937e-05-3.41725854793887e-04i	2.97153727862238e-04-6.3550301882294e-05i	1.33431586933656e-04+2.34748289194131e-04i	-1.59547071040294e-04+1.79089463893365e-04i	-1.95315900137269e-04-7.742103316391e-05i	-1.33146364594e-07-1.78131496248038e-04i	1.31206673286258e-04-5.7240612130118e-05i	8.04007026766959e-05+6.87485719781698e-05i	-1.20274401048642e-05+6.59981354447083e-05i	-2.36346379226956e-05+1.87274861903418e-05i	-1.26898444083706e-05+2.66856148559571e-05i	-6.20638043580675e-05+2.69826975836402e-05i	-8.42731927205458e-05-6.55247129879115e-05i	3.246819747272e-05-1.36683697605494e-04i
13	-0.0129792558561025+0.0042131603736147i	-0.0055775896625171-0.011869203658006i	0.00994301595780787-0.00628123858661638i	0.00620789758515594+0.00762887714141786i	-0.00538764789649314+0.00546149274786322i	-0.00431472415099314-0.00357100471116986i	0.00233731687767673-0.00310363162065809i	0.00211529543140261+0.00164455367353712i	-0.00130808567988226+0.00150666345483403i	-0.00127492850311885-0.00109539924804297i	0.00082371888625818-0.00128498956115862i	0.00134369348032242+0.00042488667058523i	4.877214092896e-05+1.29059526887641e-03i	-0.00106264430218402+0.00047700593147986i	-7.49496929870134e-04-7.02093875700751e-04i	3.11062794086825e-04-8.22835883772134e-04i	7.29132729423502e-04-1.2426303231633e-05i	2.17813143099578e-04+5.43591365104422e-04i	-3.40939183715884e-04+3.08014969442104e-04i	-3.18194494834962e-04-1.67474884139214e-04i	3.6737347928148e-05-2.88762079200843e-04i	2.48138473987836e-04-5.9349291791489e-05i	1.36412839787311e-04+2.08458777176538e-04i	-1.68865033047117e-04+2.0833362294748e-04i	-2.82958375568387e-04-1.19857649433447e-04i	4.6712158609113e-05-3.58934293214404e-04i	4.2190550456362e-04-6.4870872082247e-05i	2.18099037834422e-04+4.443207005683e-04i	-3.95268730978773e-04+3.93808694721316e-04i	-5.49428093264736e-04-2.59599366407479e-04i	5.4295141395573e-05-6.3502426103716e-04i	6.19266150567089e-04-1.72625379865018e-04i	3.63510882576013e-04+5.07184248699084e-04i	-3.36072304846344e-04+4.78776113308244e-04i	-5.11326948158417e-04-1.53059489354471e-04i	-8.052869225053e-06-4.79499320229819e-04i	4.07703967293708e-04-1.34746115251226e-04i	2.2706082263928e-04+3.11692893390071e-04i	-1.98174002266577e-04+2.84008726511638e-04i	-2.9822565243037e-04-7.4837437037913e-05i	-4.1003263483655e-05-2.62478032533993e-04i	1.81029097507641e-04-1.23948755491586e-04i	1.51700078953487e-04+7.5557731898756e-05i	1.9759545193878e-05+1.17975353925692e-04i	-3.85852370587792e-05+7.15381449605577e-05i	-6.149190563323e-05+5.30304919890441e-05i	-1.18554550732537e-04+5.42627901353e-06i	-1.02714557396158e-04-1.29932141042736e-04i	8.0268586802383e-05-1.93147918958329e-04i
14	-0.0134819741720631+0.004486663885959i	-0.0069517713506481-0.011814420546542i	0.00914552065904948-0.00838832239434278i	0.00855382144585374+0.0061173139948343i	-0.00339501271636596+0.00758299327257901i	-0.00590940757361992-0.00145102223562504i	0.00044444405831505-0.00408888709663634i	0.00260527592178531+0.00022459526849599i	-0.00043641855159299+0.00172712487649502i	-0.00145423439139185-0.0006797552634817i	0.00066545688646354-0.0015641790877486i	0.00173863917476031+0.00031133050900929i	0.0002608910023545+0.00171581149551248i	-0.00139725296722715+0.00082204580284426i	-0.00116897333297758-0.00085930440054326i	0.00027577297432552-0.00121925647043953i	0.00102307312659381-0.0001900328540819i	4.58295192861618e-04+7.05214532225485e-04i	-3.88272547457585e-04+5.41684117008046e-04i	-5.07015230756895e-04-1.43604113452835e-04i	-1.5358365628456e-05-4.27071903193102e-04i	3.50545227637132e-04-1.12051942803503e-04i	1.81180120571463e-04+2.95660138095025e-04i	-2.57081845471801e-04+2.5249474320462e-04i	-3.43696720219354e-04-2.140153304544e-04i	1.36382112325998e-04-4.55031543097891e-04i	5.62779189160189e-04-5.029094853489e-06i	2.20009966367644e-04+6.19312682867795e-04i	-5.70284900772297e-04+4.79984256568629e-04i	-7.16725669660236e-04-3.8698116350708e-04i	9.3555213367465e-05-8.49378688029537e-04i	8.27384253958165e-04-2.34840104655753e-04i	5.07302609226583e-04+6.59469949888091e-04i	-4.06460729356116e-04+6.62668511232356e-04i	-6.93001322989707e-04-1.43816049465058e-04i	-7.6935375014639e-05-6.31323622917376e-04i	5.1866797784027e-04-2.41045141214635e-04i	3.54811590500188e-04+3.78908804408551e-04i	-2.1831571151834e-04+4.21131366608479e-04i	-4.29126779497621e-04-4.3627320562662e-05i	-1.21574055786077e-04-3.6482198145883e-04i	2.31325804400473e-04-2.37921775912442e-04i	2.68614745838334e-04+6.0556963741352e-05i	9.351667321473e-05+2.01778972644167e-04i	-6.1823377352806e-05+1.76616968073639e-04i	-1.58466214154599e-04+9.7189384124717e-05i	-2.1274007943584e-04-4.7006622827109e-05i	-1.14227688703364e-04-2.39422690327401e-04i	1.67132569659771e-04-2.64472181502466e-04i
15	-0.0140731165000036+0.0048019084788232i	-0.0083877061816383-0.0117149444229322i	0.0080223934351119-0.0104519559887406i	0.0106126714627651+0.0039697306075873i	-0.00055054417923748+0.00908622345915281i	-0.00656133740124667+0.00156236985186571i	-0.00220067874231916-0.00391268053614763i	0.00188631625764306-0.00168224679999192i	6.28982216740076e-04+8.70938377823257e-04i	-8.19441246092451e-04-2.97475602202233e-04i	0.00064634219472727-0.00133506875886118i	0.00188449410450009+0.00032225593682691i	0.00043469436217664+0.00204664556350434i	-0.00168069540377625+0.00121866122257668i	-0.00168177873297485-0.00093510025128804i	0.00011212011594733-0.00168817734645191i	0.00132746057496058-0.00051470281217443i	8.20953473098339e-04+8.11389113574249e-04i	-3.40840005781132e-04+8.41549953164833e-04i	-7.00151648680618e-04-2.3060092570655e-05i	-1.35958147260364e-04-5.23727451678064e-04i	3.9164919550289e-04-1.90981685150255e-04i	2.11419205142536e-04+3.27971836685533e-04i	-3.16292122313176e-04+2.54237485743557e-04i	-3.5371093542004e-04-3.14612380189453e-04i	2.65373633059831e-04-5.1332678347791e-04i	6.94763998716664e-04+1.12128642309258e-04i	1.69152522303122e-04+8.17722545114155e-04i	-7.88703589861525e-04+5.38052240744872e-04i	-8.8736956236161e-04-5.55052331945765e-04i	0.00015021359153124-0.00108776242717983i	0.00105838519776318-0.00030931421555936i	6.81993909147344e-04+8.14173728409757e-04i	-4.53230516537419e-04+8.7580953866588e-04i	-8.85964116701458e-04-9.4246178215127e-05i	-1.87394432104839e-04-7.72774327211745e-04i	6.04977211179787e-04-3.79667727501874e-04i	5.04968552759142e-04+4.16730065162858e-04i	-2.07733068558102e-04+5.75954132210837e-04i	-5.75861816629368e-04+2.358772866433e-05i	-2.48804809430657e-04-4.76370483371396e-04i	2.73741014621079e-04-4.08320960256497e-04i	4.41314719717905e-04+1.1841789294229e-05i	2.26416064029633e-04+3.24460192005214e-04i	-9.3121806476681e-05+3.54328542176789e-04i	-3.22387543630235e-04+1.67954957423303e-04i	-3.59316996671233e-04-1.42856228410252e-04i	-1.14248850198462e-04-4.09375816796126e-04i	3.04353546868971e-04-3.51949378599086e-04i
16	-0.0148032320820861+0.0051629138923723i	-0.0099223224657633-0.0116321929393786i	0.0066534095814554-0.0125115219685048i	0.0123770831991947+0.0013128081951547i	0.00292943607601858+0.00988011642117633i	-0.00609359901028179+0.00512539136605699i	-0.00511459466058293-0.00234881309044641i	-0.00025638196428121-0.00347812903167974i	0.00123646636874742-0.00120553705951606i	6.67487364525311e-04-5.74064983669909e-04i	0.0012908607108748-0.00066088726536185i	0.00190610303403974+0.00083555507811953i	0.0003413368061258+0.00241388550279606i	-0.00200392180302436+0.00154997509663923i	-0.00222631179062111-0.00096389914662604i	-0.00018694547152214-0.00217312113317374i	0.00156611987910209-0.00100184840739514i	0.00129874534164935+0.00076964840346192i	-0.00011019208092155+0.00116415683310696i	-8.22849204581386e-04+2.57382177891706e-04i	-3.51719305437609e-04-4.89091182338787e-04i	2.8460596213143e-04-2.86462488172939e-04i	1.88710420051126e-04+2.34359573469702e-04i	-2.98839824647114e-04+1.56807883776006e-04i	-2.49262356503597e-04-4.00602853977747e-04i	4.38068297929375e-04-4.74899170137331e-04i	7.74117651490885e-04+3.09798909119252e-04i	3.468799302718e-05+1.01612812970068e-03i	-0.00104460940825563+0.00054080624399318i	-0.00104324692465777-0.0007664185349708i	0.00022658297673116-0.0013381459061097i	0.00129838258650306-0.00039614542657718i	8.84196269259535e-04+9.50304155614201e-04i	-0.00045146028703541+0.00110281245425692i	-1.05971805642981e-03+1.391899197371e-05i	-3.40290577886152e-04-8.64703620886007e-04i	6.31778388981607e-04-5.31010743048246e-04i	6.44622719052783e-04+4.0605812106024e-04i	-1.66217910923853e-04+7.15136232011681e-04i	-7.15377400017651e-04+1.14287050040303e-04i	-4.07948909404728e-04-5.87330779394242e-04i	3.06998826868506e-04-6.2616955246522e-04i	6.68025000785166e-04-7.107596067178e-05i	4.23236674717468e-04+4.87135745087527e-04i	-1.30789077976169e-04+6.13324803673754e-04i	-5.61167675501284e-04+2.72330424055837e-04i	-5.6805814679653e-04-2.84586184102281e-04i	-1.06564799143513e-04-6.46658106453002e-04i	4.91428621445601e-04-4.61320990887814e-04i
17	-0.0157375969001193+0.0055343691231i	-0.0115613775864111-0.0116593242147238i	0.0051604905514443-0.0146026139007075i	0.0138876487427484-0.0016805213027253i	0.00678373257246115+0.00999839837704293i	-0.00454920364246548+0.00885805469028936i	-0.00779731768708275+0.00051037485881675i	-0.00363620665345525-0.0045819002950651i	0.00079647765277649-0.00419507995080521i	0.00258863892291492-0.0020214753971922i	2.9625117431602e-03-2.004187551869e-05i	0.00226531153532118+0.0020365783466409i	-4.966910078633e-05+3.18678568732961e-03i	-0.0025993597030166+0.0018744153131924i	-0.0028711407486475-0.00104635986439956i	-0.00060463812155672-0.00269580514078683i	0.00169925456451843-0.00165486273516936i	0.00186703148492704+0.0005025819169107i	0.0003788462745777+0.00144153282679587i	-7.7768671431449e-04+7.39823738537003e-04i	-6.62158843904041e-04-2.217639229732e-04i	-5.5863700630597e-05-3.63495127134983e-04i	5.75295497120022e-05-4.58505004934975e-05i	-1.69407697318701e-04-1.04419822252639e-04i	3.5137527539162e-05-4.60971602900822e-04i	6.66015877455453e-04-2.81814574751467e-04i	7.59541427387781e-04+6.16385196869161e-04i	-0.00021726970438422+0.00119498915237538i	-0.0013363551949711+0.00046145467750011i	-0.00117025035923889-0.0010256380256257i	0.00032245529491793-0.00159339128450093i	0.00153512955864512-0.0005011504266697i	0.00111445024753977+0.0010434475169748i	-0.00037099207897382+0.00132517217051249i	-0.00117279237731222+0.00019894356989771i	-5.25206546877944e-04-8.54777156826524e-04i	5.58189520950654e-04-6.5274311817242e-04i	7.13438743448519e-04+3.36360047935618e-04i	-1.17672672807002e-04+7.8338281884628e-04i	-8.16226618364188e-04+1.82238459258252e-04i	-5.50210338963102e-04-6.95326493098795e-04i	3.49487386666706e-04-8.55916389461122e-04i	9.31308524445114e-04-1.63101208231681e-04i	6.62755897829401e-04+6.85384480512966e-04i	-1.7501854330225e-04+9.38576158192068e-04i	-8.61742283756973e-04+4.1010841758244e-04i	-8.36592892943295e-04-4.56335451649948e-04i	-1.09293997570802e-04-9.40563606280114e-04i	7.05472553377462e-04-6.0557279047738e-04i
18	-0.0169235195786593+0.0058234377056825i	-0.0132475574370495-0.0118998864636432i	0.0037021995938015-0.0167176357027455i	0.0151933790031082-0.0047876056549311i	0.0107139283295779+0.0095643752277046i	-0.0021572906467178+0.0123911899895878i	-0.00984418543117905+0.0042985879848894i	-0.00773895663170645-0.00461662109003835i	-0.00096549040155507-0.00745996418110474i	0.00424514966650915-0.00474874091006079i	5.57640231093418e-03-8.208554783146e-05i	0.00350638482269842+0.00366861036077773i	-0.00038287109405507+0.00471427389107571i	-0.00360524230999405+0.0025438635103586i	-0.00387259254305542-0.00115838284326652i	-0.00123634782593577-0.00337387293121961i	0.00172597886647924-0.00254974322860307i	2.53259632925369e-03-4.529450555778e-05i	0.00116931330998431+0.00161603120803588i	-0.00048323418907525+0.00141970319423221i	-0.00102039619867038+0.00034153656964062i	-6.56933797148493e-04-3.60651387516201e-04i	-2.33904654302629e-04-5.11371379814414e-04i	5.9154380560588e-05-5.64785843961998e-04i	5.24134712918671e-04-5.10483283339356e-04i	9.66520808789732e-04+8.4742804048622e-05i	0.00064085357728773+0.00105350714448351i	-0.00060702375050372+0.00135754924281084i	-0.00167724684317325+0.00029151525415787i	-0.00127566788649194-0.0013427653263292i	0.00043203384116317-0.00186619558910089i	0.00176806358485524-0.00064412609199449i	0.00138760689605801+0.00106938558106113i	-0.00017451582282898+0.00153017348804771i	-0.0011781997502003+0.00048348188879046i	-7.24201459198976e-04-6.80218816832679e-04i	3.39749530315448e-04-6.81910301000311e-04i	6.25616645002256e-04+2.09611103704237e-04i	-1.15101626525243e-04+7.07664165564081e-04i	-8.46151346028926e-04+1.43791088748725e-04i	-5.92722311579234e-04-8.15162136837328e-04i	0.0004485206997155-0.00103983786216451i	0.00120554607850435-0.00020727045244024i	8.9537375233512e-04+9.17313181985652e-04i	-0.00023433114563151+0.00129207916914704i	-0.00119202469197465+0.00056996234725535i	-0.00114845192997543-0.00062537912764851i	-0.00015465140108196-0.00126129648428686i	8.98689644641303e-04-8.05315580290416e-04i
19	-0.0183399403959062+0.0058894413191974i	-0.0148445718178793-0.0124199917509826i	0.0024417422828877-0.0187687119593543i	0.0163030687366316-0.0077495847766066i	0.014391537034492+0.0087373545468027i	0.0007309144347809+0.0153891848441921i	-0.0110028578044683+0.0084706936536393i	-0.0118773313856265-0.0035023679120361i	-0.0039013154490295-0.0102668095578978i	0.00497218936321992-0.00837618280681884i	0.00857178141664681-0.00133850418415984i	0.00587698145534893+0.00508504759058747i	-4.708139363677e-05+6.98480651985132e-03i	-0.00480304528964744+0.00401846344736827i	-0.00547101909488043-0.00098528287922828i	-0.0023625537700429-0.00423755122571368i	0.00155160944083013-0.0038393618842001i	0.00330581840628048-0.00097703038761967i	0.00228702989512253+0.00161675092024027i	0.00012193484203653+0.00223152566653796i	-0.00132002304446694+0.00119139182790285i	-0.00143763674538169-0.00019960205081106i	-0.00069714844616169-0.00105583727689368i	0.00030617060253093-0.00117841430559193i	0.00115190402738635-0.00058283668433051i	0.00133826716739076+0.00057016525164869i	0.00045518566944946+0.00160705338604541i	-0.00111662834286758+0.00153318075393944i	-2.09287582066877e-03+5.925530596716e-05i	-0.00140246520537838-0.00172809233591754i	0.00053581827021085-0.00220064715917559i	0.00201588187657366-0.00087060483525068i	0.00174679627936916+0.00100534856953551i	0.00018815733400569+0.0017236844728802i	-0.00103209883877684+0.00090538026063178i	-9.24854382555077e-04-2.71552396182505e-04i	-7.199766314187e-05-5.48560809712137e-04i	2.83924042804145e-04+3.6063076692264e-05i	-2.31474685680644e-04+4.11326435891521e-04i	-7.841436769996e-04-1.06666778526795e-04i	-4.3995667826614e-04-9.85092165858282e-04i	0.000677450060558-0.00112217843282817i	0.00147870554995826-0.0001276690819163i	0.00106378745369272+0.00119814347544584i	-0.00033026706662892+0.00163686593910067i	-0.00152332143494028+0.00073467648447215i	-0.00148594498655437-0.00075886551017064i	-0.00028028616404279-0.00157669391016165i	0.00101457432207527-0.00108839733984082i
20	-0.019854547271088+0.005595777755979i	-0.0161580456536062-0.0131882981889594i	0.0014914658541199-0.0205736054172855i	0.0171444838584145-0.0103072960191524i	0.0174742239925589+0.0076554854184274i	0.0037163930461496+0.0175578661448672i	-0.0111808394028142+0.0124113209391717i	-0.0153576673938083-0.0014527186731056i	-0.0074868335009012-0.0120221161137803i	0.0044248475370765-0.0121642107562149i	0.0111466615354585-0.0038138769236458i	0.00909569641209347+0.00558165349211848i	0.0014350307053205+0.00949819864152955i	-0.00561321233174892+0.00647806255251782i	-7.56046582384686e-03-2.868037034668e-05i	-0.00426891969450849-0.00499772399922542i	0.0008684935657858-0.00555150222682668i	0.0040260245374101-0.00246289858763298i	0.00369641150359826+0.00124625398092399i	0.00112226380074873+0.00298677646511714i	-0.00135466523437812+0.00223596928388045i	-0.00218058240541213+0.00021518308382891i	-0.00127108424324516-0.0014543002806546i	0.00044083568270849-0.00177795115694052i	0.00173976315636948-0.00068781126957173i	0.00171404151288656+0.00105342140527077i	0.00025744056291148+0.0021957784329292i	-0.00168216126708979+0.00174270680150215i	-0.00259647273920466-0.00017981821810792i	-0.0016154799616172-0.00218204773947956i	0.00059957178656616-0.00266366469231558i	0.00231462583858815-0.00125231787894373i	0.00226824822225307+0.00083020685747166i	0.00078305632026943+0.00193898371042773i	-0.00070340823970203+0.00152650455704697i	-0.00113526958926578+0.00044040831947733i	-7.28212342418983e-04-1.96123305691105e-04i	-3.96575517441276e-04-1.73497782969246e-04i	-5.40057402003793e-04-1.63298154147462e-04i	-6.35037117383716e-04-6.65087065838408e-04i	-2.251922392507e-05-1.2667018246691e-03i	0.00111805684863232-0.0010865337838104i	0.00177960251033248+0.00013834675969652i	0.00114291744189161+0.00157214284223129i	-0.00049330704192312+0.00197706107221992i	-0.00186462866624244+0.00089891099863474i	-0.0018581480135749-0.00084827625988918i	-0.00051772309202318-0.00188623210478142i	0.00102233591679451-0.00149311802365341i
21	-0.0212227427830069+0.0048942400600749i	-0.016998976272303-0.0140331409333647i	0.0008524920669804-0.0218790407323552i	0.0175475620597398-0.0122521990813442i	0.0196325204911982+0.0063904518564081i	0.006418744110634+0.0186456103966999i	-0.010419292002647+0.0155274747588424i	-0.0176069327745347+0.0010957125555467i	-0.0109680894627058-0.0124242708862928i	0.0027155095549945-0.0152608754618963i	0.0126003277299925-0.0070031875481786i	0.0124156476301644+0.0047856175274182i	0.004046732843498+0.0114699999835693i	-0.00540831339116793+0.0095622698193236i	-0.00956882419154091+0.00203627259918889i	-0.00691639167333904-0.00506403167516058i	-0.00072484195886954-0.0073410119031676i	0.00422115179750857-0.00457543385917077i	0.00514579006499536+0.00014173484162453i	0.00259471192534965+0.00327140363882721i	-0.00078408936222673+0.00324805969457442i	-0.0025013478950266+0.0009747883129858i	-0.00178050613658223-0.00138018028025764i	0.00034228331120242-0.00205425228855727i	0.00202214748567396-0.00073782138208806i	0.00191114577263822+0.0014164427389487i	3.470090749923e-05+2.6690332693948e-03i	-0.00223661766765459+0.00193078553298674i	-0.0031609136618256-0.00040749230177255i	-0.00194420370652037-0.00270652916056027i	0.00060762862026794-0.00331353922100946i	0.00271375917845474-0.00185317058651859i	0.00304056855446668+0.00053788158774077i	0.00167455254497112+0.00223294025752088i	-0.00018316590096307+0.00242138937563548i	-0.00138467433314756+0.0015091639987615i	-0.00167004467678158+0.00040451889181413i	-0.00146457706775562-0.00040659761409816i	-0.00109835693085766-0.00103035477836337i	-0.00044259517937884-0.00158632867805402i	0.00066617883677948-0.00173819525315706i	0.00183485508642617-0.00098432836694097i	0.00218937018543971+0.00060495077194855i	0.00117307737698377+0.00210737459572809i	-0.00074769557471298+0.00238270305469112i	-0.00227980411228044+0.00108796536363425i	-0.00232213917261717-0.00092209603616612i	-0.00088457263796076-0.00224729721807102i	0.00094858361888728-0.00207064016334725i
22	-0.0221483908422916+0.003905498272709i	-0.0172718484824167-0.0146446645899071i	0.0003741143560736-0.0224189808709487i	0.017257472961572-0.0134766580123099i	0.0205810582025366+0.0049223278776524i	0.0085252186241961+0.0184408257589296i	-0.0088478029578132+0.0173116043754133i	-0.0182386230414212+0.003586548661868i	-0.0135403410955074-0.0115031132585574i	0.0003752093100161-0.0169534203070078i	0.0126111902370117-0.0100413002618959i	0.0149400615169653+0.0028748173173142i	0.0072036146092986+0.0122464269728218i	-0.0039296005194811+0.0124851702623962i	-0.0107341534349546+0.0050488458716643i	-0.00980110323618907-0.00389876434011156i	-0.0033947098425254-0.00852601468089441i	0.00326855437664585-0.00706528671621359i	0.00608177475263217-0.00201970405386211i	0.00443654504993066+0.00248412366644964i	0.000753201778134+0.00377798065518719i	-0.00186148942839739+0.00204364723086447i	-0.00186229249169677-0.00049585730698264i	1.82468644437e-05-1.56311472635872e-03i	0.00172966871559064-0.00045755176387646i	0.00160900667910884+0.00166654305122649i	-0.00040417921507031+0.0028589695633696i	-0.00281011768428136+0.00190853571452424i	-0.00372721564734541-0.00074767360565416i	-0.00231055089828433-0.00336266074745971i	0.00063797735667839-0.00417573120163946i	0.0032930770878041-0.00266567381571551i	0.00412763017186113+0.00017690152178671i	0.00288146853513609+0.00267686970466533i	0.00050257824347319+0.00364202679278211i	-0.00170490958691322+0.00294690227413171i	-0.00290223319522703+0.00125385699758365i	-0.00291639389684473-0.0006345654836913i	-0.00194369333948678-0.00214259969531612i	-0.00029350521307287-0.00286601497854058i	0.00155458938157888-0.00247786441068459i	0.00284736289778066-0.00093066570477789i	0.00281466632298044+0.00121894097797919i	0.00125453380540216+0.00286070635324086i	-0.00108996853862878+0.00296178978510983i	-0.00285547979232157+0.00135367284726074i	-0.0029603486876816-0.00103023452895984i	-0.00137668282341002-0.00275422873757226i	0.00087547182468398-0.00286526172450121i
23	-0.0223945670033227+0.0029522908313106i	-0.0170543469825083-0.0146308547373271i	-0.0002504092129216-0.021990441362293i	0.0159722950665721-0.0140097381044535i	0.0201083253891503+0.0031349002214631i	0.0098217376985073+0.0167692968891289i	-0.0066352241884424+0.017377427651181i	-0.0170671129232943+0.005448380968724i	-0.0145069212010026-0.0095729666815723i	-0.001803382556224-0.016848493137321i	0.0113619082855421-0.0119964416044979i	0.0160170256163316+0.0005504385201706i	0.009996755561607+0.0116932994341477i	-0.0015306015977942+0.0144721519651258i	-0.0106209268102923+0.0083660364607742i	-0.0122120352447008-0.0014541500138684i	-0.00684266125078269-0.00850736404697838i	0.00082889445523849-0.00938289274352279i	0.00587091214365622-0.00520848209642357i	0.00624671172814816+0.00014511056862369i	0.00336652826125944+0.00322173895806813i	0.00024644343051441+0.00310719676663072i	-0.00095997287146066+0.00134174222127851i	-2.52417180406899e-04+1.65548771329003e-04i	7.44598293513294e-04+6.52557580921535e-04i	0.00041189285789263+0.00206594241782408i	-0.00148513838214701+0.00269741985494624i	-0.00364337733239421+0.00137678319904465i	-0.0042794309975223-0.00153406654995693i	-0.00251830732656376-0.00435521016723706i	0.00092411717385073-0.00527295488333848i	0.00420680505009674-0.00358114584593335i	0.0055624230160114-0.00011003788663013i	0.00434660531659309+0.00336218867934911i	0.00128046038019372+0.00519437796631257i	-0.00211482030579553+0.00470609819649819i	-0.00437305266040407+0.00232729466714478i	-0.00468878766511732-0.0008012631181139i	-0.00308887502460958-0.00338631436395494i	-0.00030394248591605-0.00442927773335225i	0.00249788433449835-0.00352937641046i	0.00409488914800112-0.00106398113011073i	0.00371707153775363+0.00185745412384782i	0.00149687255180345+0.00381035718166088i	-0.00146565542698409+0.00377001707855686i	-0.00361305158448182+0.00173475677046299i	-0.003796376505315-0.00120154148416634i	-0.00194906034282719-0.00345315775939226i	0.00089421864728001-0.0038533442514845i
24	-0.0219052758440203+0.0025199558251658i	-0.0166378555750991-0.0136136898566232i	-0.0014484174645203-0.0205245099381193i	0.0133950947456936-0.0140299804890682i	0.0180999389350451+0.0008300014101455i	0.0102043555540918+0.0134951390475403i	-0.003952876691913+0.0154711035926517i	-0.0140880502434947+0.0061697795669648i	-0.0133755452987088-0.0071477381531849i	-0.0029446354183735-0.0149434679932217i	0.0095101317244523-0.012135257158459i	0.0155194961065348-0.0011636736965426i	0.0115737733905151+0.010365778059983i	0.0008822905524573+0.0152325639765833i	-0.0095211919257687+0.0111873119620666i	-0.0137367219236715+0.0016573685542831i	-0.0104368424560673-0.0072814476787755i	-0.0028148310322525-0.0110549760815597i	0.00426595579253529-0.00898059847962773i	0.00752504356099769-0.00372747085547973i	0.00675047714389452+0.00116305091771709i	0.00397424690928814+0.00364525428103732i	0.00144508991993706+0.0039033331014821i	6.440843019804e-05+3.37135716037405e-03i	-0.00073939014974195+0.0031528022640433i	-0.00194550218310008+0.00313791788050621i	-0.00374697832638149+0.00235645695519249i	-5.20694286395126e-03+9.268117861668e-05i	-0.00496564761997668-0.00322299634061713i	-0.0023800416424683-0.00605889775793898i	0.00179814052389897-0.0067184350392086i	0.00570560044250893-0.00447573266937802i	0.00740604383840208-0.00012252761203851i	0.00598813446849028+0.00440928871322729i	0.00205486204360594+0.00706705400456468i	-0.00261898733438456+0.00670648176019421i	-0.00598572835117735+0.00358835491468558i	-0.00666707171101244-0.0008262945266845i	-0.00451218883656874-0.00458817056389755i	-0.00059578819550503-0.00611619112392368i	0.00328331294444236-0.00485490684753404i	0.00539027379704726-0.00149687613554285i	0.00482643136252196+0.00232382454185049i	0.0019561847985766+0.00477439186610439i	-0.00174488206124094+0.00469911351791022i	-0.00440218230850795+0.00220171158340551i	-0.0046853491501705-0.00139640413624951i	-0.00248589855048534-0.00423269515738983i	0.00104379089146925-0.00486097046270912i
25	-0.020891514496932+0.0031498039697369i	-0.0165125512826472-0.0113361740792719i	-0.0037023165436909-0.0181318672036485i	0.0092852603533941-0.0138516371314269i	0.0145464703769211-0.0022458351087362i	0.00966987067781696+0.00851735723890101i	-0.0009499671570088+0.0114518207511158i	-0.00942422037104956+0.00533061800453882i	-0.00986604959761559-0.00484122376821986i	-0.0022245609398036-0.0115709073347227i	0.0080339412389864-0.0100492307849833i	0.0138878021880331-0.0011770465868877i	0.0114360387218751+0.0093894141707906i	0.0021542151570688+0.0151796848568594i	-0.0084742965745837+0.0129748272681625i	-0.0146484976517538+0.0043968873807486i	-0.0136392866613001-0.0056353389254064i	-0.0068421342567703-0.0121512418183757i	0.0017332054747617-0.0128134112914499i	0.00812447838175771-0.00855267586507145i	0.0103973405361099-0.0022400836732463i	0.00895007063118482+0.0033213116805965i	0.00544154186186198+0.00669577326099058i	0.0014378943438731+0.00784031793722202i	-0.00225296195401546+0.00729194591072287i	-0.00535140185222149+0.00540832463544655i	-0.00750233976065271+0.00226302105832598i	-0.00800044721385516-0.00188188675151829i	-0.00614676456994428-0.00610052627331063i	-0.00194671525971889-0.00887287114124568i	0.00345524358819422-0.0087812595476876i	0.00803879983249501-0.00540197104427701i	0.0098103745971483+0.00022397222681991i	0.00783998412180159+0.00590506573378228i	0.00282275974002996+0.00927596404503251i	-0.00316840945356704+0.0089204907194562i	-0.00761878224344625+0.00505241336875217i	-0.00872072332879895-0.00058214800427838i	-0.00617834178262822-0.00551478558241075i	-0.00130365384767495-0.00767816394891731i	0.00361809721661093-0.00632090365571263i	0.00638923525274035-0.00230597491038801i	0.00589979713632175+0.00233228485555174i	0.0026102231784288+0.00536434852042493i	-0.00170739867074938+0.00542068001733579i	-0.00484917191404285+0.00262648612484543i	-0.00525853378800446-0.00149097421901695i	-0.00277834527960909-0.00477761078128166i	0.00129236120620503-0.00552635854857274i
26	-0.0198499246552601+0.0052994055984412i	-0.0173037900736048-0.0077472972076468i	-0.0074769599444524-0.0151133039011099i	0.003491936995172-0.0138960032030227i	0.00953568954633884-0.00638324335438869i	0.00830518758556536+0.00174806576136371i	0.00228500384087915+0.0052518947937816i	-0.00323214516057057+0.0026190570121549i	-0.00385130942722306-0.00323904503136892i	0.00103152327469974-0.00723182020630819i	0.00798236021447661-0.00563563853902107i	0.0119341066427437+0.0014277394759118i	0.0095375403123882+0.0101071592610191i	0.0012742847548178+0.0152891418451064i	-0.0088901091837626+0.0137115964923351i	-0.0158945206013497+0.0057810690115488i	-0.0163985401120265-0.0048491563328203i	-0.0103625924985904-0.0134308849798269i	-0.0006918012106229-0.0165611420893193i	0.0085345617586698-0.0135505313008533i	0.0140409880558919-0.0062262464840082i	0.014497680447799+0.0023547092169256i	0.0105114440839744+0.0093469186888822i	0.0038622745696902+0.0129861131616695i	-0.0033595958485611+0.0127324376588186i	-0.00929300607588784+0.00899995340803671i	-0.0125175708945516+0.0028661617220452i	-0.0121829420406041-0.0040902312138912i	-0.0082312563060488-0.00996237338047946i	-0.001628508389685-0.0129077516182083i	0.0056670156845398-0.0117762851042254i	0.0112067660515682-0.0067113202052692i	0.0129467086926313+0.0006645219776999i	0.0101544197271448+0.0077170570322457i	0.0038481488820339+0.0118135980386335i	-0.003524340412105+0.0114442332380334i	-0.009082147018993+0.0069079912031082i	-0.0107438339996115+0.0002065361858029i	-0.008121065759782-0.00583190695024726i	-0.00265044397292962-0.00880100851924695i	0.00309883021509128-0.00775909109042089i	0.00661509046555353-0.00358619598344675i	0.00657502318231939+0.00149969959292848i	0.00339167313553254+0.00502761821425356i	-0.00106453205197369+0.00544108151408855i	-0.00442349696233273+0.00279697655184125i	-0.00498373687187306-0.00132675941443309i	-0.00252789671181394-0.00465597945891235i	0.00160237692869543-0.0053679335188718i
27	-0.0195153178160142+0.0092120836493891i	-0.019687273226987-0.0030510097172984i	-0.013159953328851-0.0119518732528285i	-0.0040243937508895-0.0146746092136828i	0.0032594981172231-0.0119132637047558i	0.00631258753508231-0.00690958473753804i	0.00579125377025382-0.00313319039006962i	0.00439363907667087-0.00211176457259626i	0.00469002991018725-0.00273968208437051i	0.00723791608623512-0.00239286347229217i	0.0101799132440837+0.00097874979717i	0.0105215154033136+0.0071849963634853i	0.0062155849509825+0.0136237308341071i	-0.0022853588071463+0.0166905544163847i	-0.0119624814363738+0.0138825149155288i	-0.0186676793273062+0.0053359011606854i	-0.0192088999771119-0.0060603642979453i	-0.0129271926451651-0.0159744431273702i	-0.0019882290576553-0.0205966030435184i	0.0096360415228037-0.0182405314365767i	0.0178688995975138-0.0098845289408003i	0.0200711542432836+0.0014261644492598i	0.0158233632124756+0.0118701309612773i	0.006808991771943+0.0182035612262539i	-0.0039537693681299+0.0186976803262031i	-0.0131368762916524+0.0134781920323335i	-0.0180554390467127+0.0043260487501811i	-0.0173601718397066-0.0059046151767097i	-0.0113748866849711-0.01409717635693i	-0.0020154485421756-0.0177602055905566i	0.0077398222687177-0.0157969249041077i	0.0147557869036258-0.0089138140809426i	0.0167870968286591+0.0005378703773056i	0.0132992812465182+0.0093252267554182i	0.005707473271307+0.0144848363737876i	-0.0031292676962095+0.0144325889564427i	-0.0100064177779513+0.0095636135312279i	-0.0126307343424287+0.002058886311224i	-0.0105000087860899-0.0050445902353921i	-0.00501845995552228-0.00912693959736433i	0.00120190785838711-0.00904366315041139i	0.00553373242486052-0.00550370801818926i	0.00647566037854957-0.00061415544491062i	0.00422760354203294+0.00317710010851464i	0.00045577063576848+0.00423497616330513i	-0.00261366364056694+0.00244736741627365i	-0.00332085483221593-0.00082685222668241i	-0.00137319747185417-0.0035216346862521i	0.00205694871655831-0.00394932937719029i
28	-0.0207702824004123+0.0148114516458672i	-0.0242972439169847+0.0022626624102006i	-0.0209969362823825-0.0093114683128368i	-0.0131405647810018-0.0167834940053703i	-0.0039293921345892-0.0191928800556569i	0.0040693385733316-0.0175209292572532i	0.0097810099023566-0.0135708805174333i	0.0134328304673556-0.0087383405252186i	0.0156266611318026-0.0034249472980679i	0.0164046155269485+0.0026325254522236i	0.0149745963543887+0.0094581318706611i	0.0102868152148314+0.0160618306995473i	0.0020745835788194+0.0204010256353102i	-0.0083480624048632+0.0202076445887607i	-0.0181173539653336+0.0142547779979908i	-0.0237881391716186+0.0033397059176635i	-0.0228079556816218-0.009614723978411i	-0.0147701927468513-0.0204795023863524i	-0.0018187961208005-0.0254749516393666i	0.012008563339747-0.0226693507207717i	0.0222186401958641-0.0127725882976074i	0.0254768194176323+0.0010844702420861i	0.0207635512721614+0.014455680965914i	0.0096741619892204+0.023110045362241i	-0.004182092187846+0.0244200654886932i	-0.0164137179546805+0.0181547329557745i	-0.0232670942173918+0.006468126312775i	-0.0227825063225011-0.006858202573225i	-0.0153501443933174-0.0176488638159911i	-0.0035207290554864-0.0226548488552094i	0.008857507563538-0.0205564392296034i	0.0179041491377709-0.0123365834294866i	0.0209695529262476-0.0008988972818921i	0.0174732715286917+0.0099528604328476i	0.0090216185175086+0.0168299662993051i	-0.0012449482661649+0.0179016922954081i	-0.0098365859869116+0.0134455291214569i	-0.0141803093513678+0.0056017485288068i	-0.0134777818597233-0.0025581275489554i	-0.00882895132563062-0.00826112265352578i	-0.0026021428109771-0.0100536472029453i	0.00265160892649677-0.00820460387318483i	0.00525633409291483-0.00435873218624139i	0.00498807225620095-0.00063970064493799i	0.00295122817911426+0.00136238861087572i	0.00086144505865047+0.00125290220155981i	1.09951483472706e-04-1.38233302690685e-04i	0.00106904430291482-0.00133267989688763i	0.0029635191011803-0.00107026491943919i
29	-0.0245078402087492+0.0216120553020461i	-0.0315953020180771+0.0073981105611595i	-0.0309767540922273-0.0080135552954452i	-0.0234696689188903-0.0208410712196762i	-0.0114459447579573-0.0284958769210505i	0.0021352447181634-0.0299760423666899i	0.0145631272846201-0.0256594446135502i	0.0238027041558302-0.0167986298306075i	0.0285317202165773-0.0050715711777463i	0.0280253319953909+0.0076206659701751i	0.0221496917356542+0.0191710741598802i	0.0115573334367059+0.0273327892825849i	-0.0020591365074231+0.0300501392061394i	-0.015941207730743+0.0260752167937209i	-0.0267001493871208+0.0156421447429627i	-0.0312184001262913+0.0008287789592017i	-0.0277398985484918-0.0147015401850579i	-0.0166995555190035-0.0266341370951673i	-0.0008810380488335-0.0313508950017012i	0.0152631669234522-0.0272044825748289i	0.0269547262415311-0.0152125581596849i	0.030638752928824+0.0011338980005981i	0.0251825315854611+0.0169215086044917i	0.0122867595067043+0.0273744051103168i	-0.0040428453962691+0.0293861884648731i	-0.0187821803024487+0.022501702344769i	-0.0274941088080029+0.009025620214283i	-0.0277159874455618-0.0067623587420165i	-0.0196799683461538-0.0200082173638357i	-0.0061491194770132-0.0268278088310171i	0.0085516485288012-0.0254882333835296i	0.0199686241701063-0.0168528118928179i	0.0249306462153214-0.0039691035616983i	0.0224730140477612+0.0090312685836732i	0.0139860696467438+0.0183238795774421i	0.0025760989368941+0.0215888100533847i	-0.008097695309344+0.0186140751644427i	-0.0150707445791373+0.0111336726917069i	-0.0169569161287598+0.0020152069188666i	-0.0141811450621766-0.0058538218641947i	-0.0085390084843357-0.0105417050351246i	-0.0023229833514356-0.0115579989987448i	0.00259419910007403-0.0097207499966803i	0.0053480969505078-0.00654029891814523i	0.00614629714251647-0.00344260858412979i	0.00585712794731733-0.00119023832097267i	0.00537921610365888+0.00026667141756476i	0.00512263733792566+0.00149886486404481i	0.00484831993356119+0.00306652668266545i
30	-0.0314058951305327+0.0286829846099823i	-0.0416715456432836+0.0113176188005908i	-0.0426864568693606-0.0088969995409156i	-0.0342956037000455-0.0272927713812632i	-0.0185153041185435-0.0397986647194353i	0.0010913321778824-0.043820100537572i	0.0202998309008398-0.0386770863619292i	0.0351244983423559-0.0255993530962642i	0.0425655785165828-0.0073782344102789i	0.0411282320451692+0.0122028652457984i	0.0310917435271202+0.0290666243456793i	0.0145099993514226+0.0396038823331887i	-0.0050932776510844+0.0414234042465628i	-0.0233602551007221+0.0339630400119165i	-0.0360217422354772+0.0187882406143411i	-0.039946700348176-0.0005869774149324i	-0.0340487380969889-0.019423459959081i	-0.0197447527671627-0.0329202365200075i	-0.0007439793785933-0.037531302402137i	0.0178612784142855-0.0320394353020683i	0.0309919962641529-0.0180150690514821i	0.0350607400187644+0.000542790217144i	0.0290619612329077+0.018324397234169i	0.0149044337092511+0.0302649062732098i	-0.0031466840556838+0.0330542073814421i	-0.0197578271706346+0.026117522285456i	-0.0301403628059087+0.0117502090908958i	-0.0314756632569152-0.0056332976302025i	-0.0237027644844348-0.0208866407360605i	-0.0094337890243715-0.0297016892043335i	0.0069488845994372-0.0298598963838487i	0.0206960366316654-0.0217824117289826i	0.0281280864931152-0.0082391474192054i	0.0276485511342814+0.0066429944021595i	0.0200416949972437+0.0187117939609472i	0.0080148884793213+0.0250122074294489i	-0.0048020152820424+0.0245196592271484i	-0.0150255429101051+0.0181983707033429i	-0.020460232042027+0.0084426594359476i	-0.0205368845541992-0.0018382205721513i	-0.016177162262368-0.0101403292041499i	-0.0092234998287444-0.0149846613031884i	-0.0017067232742546-0.0160831453635669i	0.0047626592891519-0.0140885508644099i	0.009292496310285-0.0101150164892533i	0.0116681403168369-0.0052679657799295i	0.0120897915301031-0.0003667837392492i	0.0108759103145082+0.0040824653606582i	0.00829400969517838+0.00773909254080186i
31	-0.041636948567396+0.0347863383002998i	-0.0540701553312155+0.0129950984041265i	-0.0552877745074317-0.0125156391825987i	-0.0447079277137544-0.0361353982949755i	-0.0244396427052746-0.0526092942261037i	0.0012082085085385-0.0582510288777335i	0.0267139679460955-0.0517716157947054i	0.0465833976331438-0.0345540951183775i	0.0565641310980548-0.0103355924769768i	0.0545783428764292+0.0156193479400244i	0.0411834433103317+0.0376749528057157i	0.0194634552579202+0.0510706028424036i	-0.0056383088741463+0.0529964664909279i	-0.0284221497086783+0.0432586093494109i	-0.0437453125072402+0.0243626300978418i	-0.0482514688085748+0.0009605253609349i	-0.0412116766630523-0.0212466318041536i	-0.0247389558240206-0.0369094061098624i	-0.0032811419395456-0.042388505541448i	0.0175136872069361-0.0367053137637157i	0.032280228943027-0.0218041480987831i	0.0373688450835462-0.0020246797748643i	0.031821748053949+0.0170920351809202i	0.0176027115466697+0.0303380552428122i	-0.0009965672058727+0.0342755925254237i	-0.0186051955783874+0.0281584414156926i	-0.0303096892949329+0.0140704449995909i	-0.0330242806544744-0.0037500240272388i	-0.0262955292641769-0.0201840945809113i	-0.0123209082304825-0.0307124649399823i	0.0047944914594066-0.0326580160529917i	0.0202891925456247-0.0258364453829771i	0.0301089958761244-0.0124565778962981i	0.0319763973133478+0.0036519591013656i	0.0258755259001934+0.0182081263989135i	0.0138614086169677+0.0276722332086585i	-0.000686024325849+0.0301148958455522i	-0.0140882185805336+0.0255477441275167i	-0.0233472577726564+0.015687562011988i	-0.0268074259261402+0.0032987404426901i	-0.024362817914434-0.008636404383498i	-0.017232353513425-0.0176597123299927i	-0.007448116541853-0.0223061195308939i	0.0027426376548722-0.0222337876637787i	0.0113835829909228-0.01806570597961i	0.0171210709134914-0.0110647864563696i	0.019309106929406-0.0027754211558467i	0.0179617215564956+0.0052749364013155i	0.0136293099141969+0.0117812284181879i
32	-0.0547053091790818+0.03877050487767i	-0.0678569736971885+0.0118265154889343i	-0.0677884951930728-0.0188269398965361i	-0.0539986141321303-0.0467938891515034i	-0.0290067670108072-0.0660722523878357i	0.0021469151457591-0.0724296814805492i	0.0329954803739604-0.0643923263722566i	0.0570820326828112-0.0436107456988489i	0.069407925652705-0.0145130432124298i	0.0675573005731772+0.0166792390866515i	0.052236411153424+0.0433494625773266i	0.0270992545117818+0.0599784074711499i	-0.0021053891005571+0.0633857529892708i	-0.0288720192416795+0.0534288007281308i	-0.0474506439289773+0.0329891908870266i	-0.0541744690990115+0.0072445751035143i	-0.0482811783253149-0.0176048810249281i	-0.0320233169200923-0.0358474646939686i	-0.0100366620410232-0.0436346840312597i	0.0118765678502957-0.03987348942536i	0.0282391697686881-0.0264083949608358i	0.0352786762945795-0.0074489464634451i	0.0318353204688625+0.0116022249038146i	0.0195635614366295+0.0256041615651219i	0.0023843804332296+0.0310225173575385i	-0.0146493590275427+0.0268050367466983i	-0.0267528628739908+0.0145619842526837i	-0.0306859356275165-0.0019773320203004i	-0.0255616868642574-0.0180589539147007i	-0.0129844248928756-0.0292287475014937i	0.0034913157100059-0.0325144607572979i	0.0193990685943743-0.0271496295684174i	0.030585733113268-0.0146678204670646i	0.0342804516739941+0.0016192366051567i	0.0297303468044171+0.0175768339112299i	0.0182665806964355+0.0293480661017283i	0.0028311616598521+0.0342974688876241i	-0.0128623350581352+0.0315660476157423i	-0.0252814004006715+0.0221344333211029i	-0.0318872981437726+0.0084326268711431i	-0.0316232317095858-0.0063523365716655i	-0.0250019535290481-0.0190635615578517i	-0.0138283949696926-0.0272570130218043i	-0.0006757511088504-0.029638968197976i	0.0117297483575471-0.0262004424449191i	0.0210694509443294-0.0180705692765595i	0.0258340844399618-0.0071669036252478i	0.0255170668567963+0.0042551445815262i	0.0205994048358597+0.0140552265612971i
33	-0.0696623078307795+0.0400528803011433i	-0.0820566196331068+0.0079197137072381i	-0.0795668334044768-0.0271778991062949i	-0.0621179206335488-0.0583852490521193i	-0.0327441631879846-0.0794325415425371i	0.0029789287852192-0.0860092742331887i	0.0380861599016281-0.076734667449584i	0.0657057621653644-0.053491777167733i	0.0805393258772226-0.0210378824922024i	0.0799993789213785+0.014028023832559i	0.0647416113031631+0.0447084362274422i	0.038468260201583+0.0651310149217205i	0.0070493893624057+0.0718020199644964i	-0.0228307486888638+0.0643016100650976i	-0.0451831162933078+0.0452651466105486i	-0.0560240775049721+0.0196647356690938i	-0.054181255301984-0.006427597089781i	-0.0414141666927928-0.0272905246378622i	-0.0218372454537697-0.0388649594192273i	-0.0008038760704599-0.0396128669096488i	0.0164595409668434-0.0307270225867718i	0.0261240180465435-0.0156611467563199i	0.0266194121240164+0.0008785572126153i	0.0188851713160834+0.0142065265466049i	0.0059705131592765+0.0208619080882136i	-0.0078872194575888+0.0194380854046349i	-0.0184466049569098+0.0108395217788689i	-0.0225904656321708-0.0020759944034702i	-0.0191074513956279-0.0153495430170192i	-0.0089388825901007-0.0250232942548624i	0.0051486743921937-0.0281939580118752i	0.0193525320982903-0.0237458537422629i	0.0298575146119058-0.0125895923434778i	0.0338185304048283+0.002629605451047i	0.0300534026443292+0.018250837805819i	0.0192872744742543+0.0305375953923937i	0.0039145542968948+0.0365906818012164i	-0.0126319390197409+0.0350105327229498i	-0.0267244514234575+0.0261650401658326i	-0.0353791209705613+0.0120274849144019i	-0.0368932138811062-0.0043440783834524i	-0.0311500749819979-0.0195363599510198i	-0.019551367682562-0.0305358818083939i	-0.0046254285945129-0.0353393760371972i	0.010572346799594-0.0333001588228225i	0.0231186826922319-0.0251622346060236i	0.0307970552571526-0.0128062294727641i	0.0324781179008268+0.0012112315338242i	0.0282488253457272+0.0142102312623793i
34	-0.085707113622164+0.0388011857242482i	-0.0962623476417316+0.0019298615443326i	-0.0908105125958436-0.0367650170015666i	-0.0698179556427875-0.0703402442556044i	-0.0367310398639255-0.0926433586245008i	0.0026452774565688-0.0995642219389203i	0.0412754647801057-0.0898856488901602i	0.0722930576340517-0.0655403756433071i	0.0903715404918925-0.0312111277608109i	0.0927686882603647+0.0066430065387215i	0.0798178048121184+0.0411214761342235i	0.0547632911036153+0.0662847011455567i	0.0229860266060977+0.078316491435689i	-0.0091986405524164+0.0761962107981431i	-0.0358933990706418+0.0617454402799427i	-0.0528164001924801+0.039059181448663i	-0.0580812135565147+0.0134724869147263i	-0.0524009955597672-0.0096837942538421i	-0.0386977695899132-0.0262439134099816i	-0.0212379343703747-0.0340210157561593i	-0.0045222915230359-0.0331028968186987i	0.0077924205433431-0.0255899049382482i	0.0136837938972697-0.0148714574598448i	0.0130915063615689-0.0046452932285824i	0.00773038699554084+0.00206326628057365i	0.00046671124116292+0.00363762213816931i	-0.00555921759058293+0.0001906500716832i	-0.00782652483372748-0.00658818939710809i	-0.0051132885287078-0.0139948735139401i	0.00220237494075-0.0191167788327184i	0.0122801159497515-0.0196632169098618i	0.0223400791192305-0.0146051294645696i	0.0294213499893854-0.0044667730108872i	0.0311740234932655+0.0087927629574751i	0.0264833417039577+0.0222645415397261i	0.0157751985208544+0.0328081983828374i	0.0009377872127067+0.0378191204393158i	-0.0151090950345589+0.0358563764677853i	-0.0290821316743172+0.0269860139857198i	-0.0380743159295766+0.0127693669717109i	-0.0401928254537793-0.0040869959432277i	-0.0349545290593785-0.020325788456142i	-0.023362211985565-0.0328340130448996i	-0.0076610258345008-0.0392810025987295i	0.0091546778100046-0.0385651102401072i	0.0239645987032359-0.0309857673728429i	0.0341372832149504-0.0181227386757234i	0.0380105812548343-0.0024677909927092i	0.0351503521334843+0.0130980066227489i
35	-0.10279413612107+0.03552986312253i	-0.110960776259175-0.005607594856085i	-0.102467484986439-0.047382100854908i	-0.0782446611756492-0.0830332521214606i	-0.041943582983577-0.10671918433172i	0.000685357104765-0.114589587104177i	0.042821954039071-0.105491798341887i	0.0778119702794005-0.081165289095792i	0.100363397441228-0.045884648603788i	0.107464741845727-0.005625676565846i	0.0988458156552598+0.0330719291723331i	0.0768990384404814+0.0643105986882867i	0.0460936460638946+0.083865029545076i	0.012020850349652+0.0898351394675038i	-0.0197186438408791+0.0828067642291771i	-0.0445482257631632+0.0655141401854739i	-0.0596612788552426+0.0421051068674557i	-0.0643435756729084+0.0171904822938482i	-0.0598365529266283-0.005104351117085i	-0.0488093721016408-0.0218818432078243i	-0.0345904794649893-0.0318646782919659i	-0.0203530717456555-0.0353838325269011i	-0.0084449417670672-0.0340050327308863i	-4.7771219181e-06-2.99176409536707e-02i	0.0050721917733168-0.0252568618580069i	0.0078456988685157-0.0215331108404767i	0.0098230849990834-0.0193029224255935i	0.0123843422070026-0.0181457174401405i	0.0162978783435568-0.016928836527126i	0.021452443404543-0.0142702851101293i	0.0268679850225536-0.0090622408533368i	0.0309727417980794-0.0009087759542342i	0.0320650039285765+0.0096409105149954i	0.0288324846568625+0.0211258071002141i	0.0207903881587106+0.0314648839098126i	0.0085224958440612+0.0384336005974068i	-0.0063392807064347+0.0402060338631937i	-0.0213960601263184+0.0358287568390362i	-0.0339598309088208+0.0255106576239123i	-0.0416179134757331+0.0106580309937826i	-0.0427552882029834-0.0063553704804788i	-0.0369177742766844-0.0226329008173503i	-0.0249370457112139-0.0353167050527279i	-0.0087927245449348-0.0421456718058648i	0.0087558027763382-0.0418931403602936i	0.0246875896722991-0.0345973229882825i	0.0362801356479303-0.0215439964962052i	0.0415994318413259-0.0050134993406281i	0.039828196384386+0.012149216275524i
36	-0.121720505684518+0.030261539430051i	-0.127202156789621-0.015072179846167i	-0.115576098295806-0.059973514568664i	-0.088090198767688-0.0979632440540657i	-0.048429498607584-0.123512556382705i	-0.002143800407299-0.132941789592562i	0.04424348020074-0.125008016028466i	0.084285885465323-0.101076452393934i	0.112634980814853-0.064848870184804i	0.125850424038078-0.021705473736381i	0.12286047606312+0.022211858849561i	0.105003772108182+0.061001982863641i	0.0756644333637789+0.0899096172033719i	0.039588827175349+0.105976769446053i	0.002027935457451+0.108340472302408i	-0.0321264209596068+0.0981505247280378i	-0.059054084322705+0.0781558059970121i	-0.0764523798857939+0.0520680694460638i	-0.0836624962254144+0.0238459673608645i	-0.0814923899343931-0.002956229967285i	-0.0718117829554573-0.0256594721292949i	-0.0570329545647442-0.0426853453259231i	-0.0396008559458643-0.0535310827657012i	-0.0215975767859716-0.0585442471919397i	-0.0045258394674316-0.0585851597658889i	0.0107148972497313-0.0546786704756351i	0.023695067092475-0.0477447211684183i	0.0342348976847083-0.0384643156358926i	0.0421820720489921-0.0272935985934347i	0.0472624293242169-0.0145954607521661i	0.0490504941225473-0.0008262855725637i	0.0470672679605595+0.0132974493139323i	0.040973170930743+0.0267196645410779i	0.030794508417589+0.0380926940663763i	0.017109642241894+0.0459560153598654i	0.0011288664403625+0.0490107862811889i	-0.0153725308959079+0.0464260509399657i	-0.0302720323674684+0.038099380036832i	-0.0414341125403283+0.0248008742572056i	-0.0470956589048684+0.0081532823528174i	-0.0462213065823968-0.0095633019297693i	-0.0387499237143179-0.0257545246001319i	-0.0256738673119879-0.037941379628269i	-0.008926128447654-0.0441945335698021i	0.0089104456888918-0.0434884440542111i	0.0250215575814902-0.0359050427236851i	0.0368316277731398-0.0226457513989102i	0.0424398445437482-0.0058474888435861i	0.0409432686320227+0.0117646723060492i
37	-0.143453300584766+0.021826184655464i	-0.145670026175305-0.028090560896317i	-0.130280202781294-0.076520300570048i	-0.098764636077905-0.1172234197561i	-0.054803631235907-0.144890449168899i	-0.003774292525059-0.155903364725436i	0.048005938536881-0.148845092417037i	0.094169289286006-0.124678590606787i	0.129180185839135-0.086572259604913i	0.149073208126549-0.039407090011662i	0.151936939183728+0.010947790465542i	0.138079848087192+0.058469812940847i	0.10986926176438+0.097794191653658i	0.071288288022066+0.124879325649376i	0.027298489126955+0.137435911069748i	-0.016879075761761+0.135074718341642i	-0.056448507329391+0.119177721552881i	-0.087590706909384+0.0925418021283111i	-0.107816123625588+0.058875726879237i	-0.11609357428532+0.022244817212208i	-0.112770375866877-0.013447106796673i	-0.0993310407564358-0.044869292860908i	-0.078060273155469-0.0695299309582602i	-0.0516790678582571-0.0858895047179624i	-0.0230119260436186-0.0933425387514974i	0.005277034464389-0.0921066199387304i	0.0308650080209523-0.0830633710299451i	0.0518755454036854-0.0675904114436068i	0.0669286735583307-0.0474095963925468i	0.0751613323985041-0.0244599166580429i	0.0762384209203516-0.0007885520495704i	0.0703633391084732+0.0215551756560383i	0.0582833484439153+0.040638718592906i	0.0412739722025822+0.0547864895726243i	0.0210817379083004+0.0627370565101376i	-0.0001922913248471+0.0637991649448291i	-0.0202749478370539+0.057977657699432i	-0.0369601978912016+0.046036402247934i	-0.0483790561882329+0.0294700795339307i	-0.0532604956731746+0.0103698322827988i	-0.0511373960243417-0.0088131387829126i	-0.0424548243186702-0.0255809452669067i	-0.0285508193032265-0.0377360443177671i	-0.0115002563514662-0.0437074471511416i	0.0061635477397387-0.0428003232436929i	0.0218118384956232-0.0353226399691793i	0.0331131388643847-0.0225612063986331i	0.0383928484577903-0.0066042039113958i	0.0369000389029035+0.0099665643686771i
38	-0.168029505261441+0.00791489085637i	-0.165700702316191-0.047020544999257i	-0.145161757238463-0.099163694405156i	-0.108164685488108-0.142441781160871i	-0.058480497601949-0.171701721853719i	-0.001455497743976-0.183371545015684i	0.056642264015366-0.1759182137981i	0.109396172442985-0.150039307765279i	0.151027294217672-0.108564881705759i	0.177087079962092-0.056087623058813i	0.184965831067847+0.00162248244511i	0.174155155999113+0.058334269759113i	0.146239533679541+0.10810278181071i	0.104630852385373+0.14594896361866i	0.054094281949725+0.16838768830393i	0.000139004751972+0.173746313475941i	-0.051640011429587+0.162248469176715i	-0.096183759701914+0.13587109353072i	-0.129481784446359+0.098011694008135i	-0.148924509154031+0.053023478293672i	-0.153470261642855+0.005686222764246i	-0.143628003461314-0.039319636371392i	-0.121278898687889-0.077877584504685i	-0.089375409671904-0.106795694864855i	-0.051564474440774-0.124039038210842i	-0.01178190370094-0.128827238909504i	0.026139992703441-0.121605354436796i	0.058818168230477-0.103906697562001i	0.0835944764788168-0.0781321270238506i	0.0987269672109867-0.0472724409719123i	0.103490319437317-0.014600094556095i	0.0981847770573848+0.0166451249860215i	0.0840575117073772+0.043553592835648i	0.0631443910856263+0.0638051674578044i	0.03804445279921+0.0758705352305437i	0.011644350353968+0.0791370519045115i	-0.013184577109342+0.0739454561826518i	-0.0338889963459175+0.0615300440485178i	-0.0485051427417711+0.0438635655797369i	-0.0558681354661858+0.0234186599719907i	-0.0557317957368929+0.002868774641828i	-0.0487800746893418-0.0152386072984688i	-0.0365235393763121-0.0287969694161272i	-0.0210892762775857-0.0364028464061352i	-0.0049278997599318-0.0375281225293471i	0.0095254237919117-0.0325759409795215i	0.0201903275939201-0.022808789375393i	0.0256330278449473-0.010155328805432i	0.025267483067471+0.0030793666413871i
39	-0.193801829151976-0.013984867971348i	-0.184976415536043-0.073800768640462i	-0.157428583175437-0.129051239860985i	-0.113304973301614-0.173832682315091i	-0.05661305460353-0.203196604084181i	0.007188818040134-0.213730155741386i	0.071778085987395-0.20396523125597i	0.130661204944246-0.174564843049749i	0.177889663455639-0.128263689445082i	0.208712655207262-0.069570877819638i	0.220089132568088-0.00427235930473i	0.211000685219079+0.061205216608051i	0.182532453719551+0.120491911056195i	0.137718420334352+0.167950583131709i	0.081175922876612+0.199254419377072i	0.018578401426743+0.211803433993866i	-0.043967692403089+0.204939225515229i	-0.100567954292921+0.179942809973192i	-0.146134631629737+0.139826171005916i	-0.176868314581338+0.08895102294291i	-0.19058082800186+0.032525594700804i	-0.186834045200509-0.023959608855362i	-0.166891166290709-0.075293671420685i	-0.133497386007977-0.11704615809043i	-0.090523656261721-0.145959189167157i	-0.042518963963517-0.160197726749058i	0.005777496425362-0.159442070250313i	0.049912641103632-0.144823625698499i	0.086137560817412-0.118720486164639i	0.111729536741929-0.084441946398789i	0.125192009702057-0.045839936338707i	0.126319847266485-0.006890086947469i	0.116130903645043+0.028714306703194i	0.0966777016273701+0.057915541453052i	0.0707641051356614+0.0785589407372818i	0.0416002709795353+0.0895510756356831i	0.0124343130654727+0.090897009085883i	-0.0137994748644164+0.0836174309517143i	-0.0347785162858967+0.0695590729774961i	-0.0490050002685762+0.051123012658115i	-0.0559128178119424+0.0309442119312071i	-0.0558593111675535+0.0115608457286007i	-0.0500062021935653-0.0048871018907063i	-0.0401072618015424-0.0168941883695772i	-0.0282316282394153-0.0237331203042818i	-0.0164596714218974-0.0254896346223881i	-0.0065917523410019-0.0229866529914062i	0.0000915115912052-0.0176102312274769i	0.002985771017299-0.0110629596274106i
40	-0.217630966870508-0.045377708568529i	-0.200167676591633-0.108945266576133i	-0.163877394780272-0.165701395860995i	-0.111415520302569-0.210023735179124i	-0.047119235971603-0.237319392186787i	0.023388738339231-0.244524632100912i	0.093742156809054-0.230453247588481i	0.157461730806389-0.195952622408236i	0.208606056427519-0.143847983467133i	0.24237218541398-0.078679229400216i	0.25558055647208-0.006258120052805i	0.246992100423871+0.06690631390025i	0.217424359035732+0.134251904370081i	0.169656059989655+0.189807736155649i	0.108133027161432+0.228770483332661i	0.038509803722967+0.247953081945178i	-0.032921528574643+0.246061332767934i	-0.099852980598286+0.223773774381705i	-0.15656678216017+0.183622032985188i	-0.198463847885949+0.129690271558775i	-0.22246289444341+0.067170928079532i	-0.227234189702852+0.001827697969591i	-0.213250801831169-0.060575623056651i	-0.182660085719201-0.114820806024999i	-0.138996777129421-0.156701140479573i	-0.086774510076907-0.183364345401692i	-0.031003343405957-0.193504041737029i	0.023313914653141-0.18738853438439i	0.071654405530705-0.166733076859726i	0.110370806033743-0.134437646874338i	0.136974209558784-0.094224968361364i	0.150282420832103-0.05022191353764i	0.15042706098465-0.006530852695262i	0.138728054594641+0.033164122483825i	0.117457557518561+0.065917480932421i	0.0895258417547693+0.0897405118794529i	0.058128103461855+0.103701686461218i	0.026393074503864+0.107907001725243i	-0.002928339864896+0.103371521259497i	-0.0277029536476912+0.0918047948381102i	-0.0465622938392316+0.0753412308576236i	-0.0589472893931595+0.05625095778879i	-0.0650538483257616+0.0366668437532444i	-0.0656942063367887+0.0183592443462112i	-0.0620983470838118+0.0025823073042681i	-0.0556858503029911-0.0099947033522089i	-0.0478405441169942-0.0192692601391065i	-0.0397181471102805-0.0256102634291237i	-0.0321110389988247-0.0297050437959187i
41	-0.235825659296056-0.086138999306102i	-0.207988243823372-0.151367130020709i	-0.161871700576933-0.207270178360068i	-0.100670184772845-0.248683828308447i	-0.02904014744229-0.271552604348961i	0.047287522747736-0.273341727415206i	0.122009537731362-0.253312812684855i	0.188818601186936-0.212632755659585i	0.241982588716779-0.154301918926146i	0.27687706656443-0.082906213875334i	0.290417924831943-0.004215843733941i	0.281350810164837+0.075330664047832i	0.250368560330654+0.149206698544801i	0.200045378266717+0.211385166009226i	0.134595115973086+0.256876071361847i	0.059478743983027+0.282162244637106i	-0.019099036864373+0.285492260001968i	-0.094753582805681+0.267004569568071i	-0.161488955710129+0.228674263190636i	-0.214216663313651+0.174091763384412i	-0.249176113823814+0.108099257004278i	-0.264219592856415+0.036324043236121i	-0.258939222861132-0.035343079446975i	-0.234629825830256-0.101272554098148i	-0.194098082898216-0.156573828045474i	-0.141343137880457-0.197482809864401i	-0.081145346176452-0.221626606787373i	-0.018607149402422-0.228146857180456i	0.04130751291828-0.217677948720782i	0.094191288248692-0.192191004874254i	0.136531851131545-0.154727213899623i	0.165943819339672-0.10905362443887i	0.181279699355377-0.059280095705307i	0.182618578079155-0.009477295459035i	0.171143726366793+0.036667397083119i	0.148930718937185+0.076125930683846i	0.118675096251608+0.106716839433094i	0.083392374107586+0.127193950608151i	0.046123159978388+0.137237959854903i	0.009672514118886+0.137362444365794i	-0.02359385861452+0.128753934958194i	-0.051882539850277+0.113070839912612i	-0.0740298101264613+0.0922279076647365i	-0.0894880086138791+0.0681915384578341i	-0.0982530524375524+0.042807001703945i	-0.100750870967662+0.017672206265151i	-0.0977033231976517-0.0059349495551068i	-0.0899940892135059-0.0270764073348616i	-0.0785522737084523-0.0451286557933995i
42	-0.244983271266505-0.134705307666688i	-0.205806635532666-0.198868185191739i	-0.149630365988072-0.251207281099971i	-0.080123008058388-0.287187357147524i	-0.002164467582058-0.303434742723288i	0.078527196580006-0.298058836794146i	0.15585285734361-0.270852467633215i	0.223833697024579-0.223349968374484i	0.277112308945687-0.158734807150039i	0.311408229401918-0.081602608369093i	0.323886273112799+0.002400977895275i	0.313403781659887+0.087036228910158i	0.280613955232663+0.165978870576157i	0.227915732166762+0.233337837440243i	0.15925488638372+0.284135221791196i	0.079794717519163+0.314706055940794i	-0.004513441229976+0.32298328580874i	-0.087420829231648+0.308644227656167i	-0.162888906572905+0.273107834103846i	-0.225569238203104+0.219385914356987i	-0.27121433231904+0.151804684805609i	-0.296985491457268+0.075624386283563i	-0.301634072899961-0.003406869995303i	-0.285544792216705-0.079524112108974i	-0.25064258256795-0.14739971971258i	-0.200176762360314-0.202542392405495i	-0.1384066955615-0.241609109611523i	-0.070220811722775-0.262607674043971i	-0.000725163535941-0.26497842499579i	0.065161614903012-0.249555183778342i	0.123072899819788-0.218416303375478i	0.169490008259064-0.174645816620597i	0.20194936165127-0.122031318674285i	0.219150205333596-0.064728886511407i	0.220961936555627-0.006925872062398i	0.208339137360869+0.047470018893587i	0.183159918236291+0.095091864018574i	0.148008525645442+0.13330808850651i	0.105925997723831+0.160341338940927i	0.060152907858508+0.175310318378461i	0.01388613599379+0.178200292475521i	-0.029932392012321+0.169773664566007i	-0.068782333556567+0.151435884394407i	-0.100680112463179+0.125073793691979i	-0.124241561671639+0.092883363220338i	-0.138695906979299+0.057201904671938i	-0.143858741553173+0.02035668439003i	-0.140073931462474-0.015462032593835i	-0.128135145779345-0.048299547039882i
43	-0.242268163709345-0.188406600322268i	-0.191683610884453-0.248466405795154i	-0.126068646949768-0.294468209226755i	-0.049440529872495-0.322632325786514i	0.033234157700151-0.330352845458736i	0.116388517479107-0.316433802438144i	0.194261811133887-0.281220158287531i	0.261331379219845-0.226610212551791i	0.312735123147718-0.155945872575975i	0.344649835497705-0.073787527125261i	0.354593883638634+0.014409855678243i	0.341628770102534+0.102694249032898i	0.306442390403423+0.185056137890379i	0.251306648469067+0.255874874891994i	0.179912588832272+0.310335918601636i	0.097096419062999+0.34478552382769i	0.008478810897013+0.356994805082565i	-0.079953113636986+0.346312824785999i	-0.162287289550781+0.313697753448184i	-0.233116433107449+0.261625350980544i	-0.28792229073281+0.193884107136342i	-0.323385142647674+0.115275463597988i	-0.33759609374112+0.031244841317752i	-0.330158203325781-0.052525881255785i	-0.302171939881237-0.13053161121839i	-0.256109937967229-0.197830834164352i	-0.195594749220825-0.250377117504581i	-0.125100488389561-0.285272091286495i	-0.049604417669933-0.300923965302152i	0.025782758920179-0.297103902614346i	0.096178915489745-0.274901033653973i	0.157258059477966-0.236584818146334i	0.205520906053556-0.18539019314277i	0.238491785020684-0.125245981783561i	0.254831981066729-0.060470063324283i	0.254366702475284+0.004544291153713i	0.238029644897353+0.065627642437554i	0.207735015957545+0.119098789118417i	0.166191490038369+0.161978242457354i	0.116675603120867+0.192139797978488i	0.062783475165521+0.208394729297443i	0.008179523374028+0.210508484963757i	-0.043640796318682+0.199154550852305i	-0.08955990595495+0.175814020682678i	-0.127007822236034+0.142632190922598i	-0.154085617540173+0.102245087969585i	-0.169639358335577+0.057589289441769i	-0.173284724701851+0.011707861007313i	-0.165385443667147-0.032436091571925i
44	-0.225681857709124-0.243417145832281i	-0.164617902716329-0.296290443363504i	-0.09108417623103-0.333350219031719i	-0.009286621592801-0.351650356606246i	0.075876303710575-0.349388479228217i	0.159130369290452-0.326066264316991i	0.235178261694129-0.282560737708154i	0.299062909899181-0.221098978850861i	0.346514744549274-0.145135930252164i	0.374256895710852-0.059142432648497i	0.380245113400964+0.031682404203188i	0.36382384872264+0.121754414724155i	0.325786102084999+0.205478640237567i	0.268331839119518+0.277627544042077i	0.194927416244432+0.333695628462327i	0.110075929196996+0.370204601872726i	0.019015096488269+0.384936956000908i	-0.07263532082453+0.377081235180217i	-0.159250905876228+0.34727896469511i	-0.235577477058162+0.297570609343912i	-0.297076654776262+0.231245457396516i	-0.340217799208822+0.15260736979418i	-0.36269635347765+0.066674350233815i	-0.363564402090197-0.021165575273027i	-0.343265979305676-0.105516953024598i	-0.303576785062331-0.181331998632957i	-0.247454920198123-0.244233443887929i	-0.178815502964344-0.290783418073439i	-0.102247115992623-0.318681205885614i	-0.022691608554237-0.326878394589577i	0.054889370183198-0.315606227372003i	0.125837672047395-0.28631641024706i	0.186090004875409-0.241542683195909i	0.232418722137873-0.184695723575554i	0.262607779466081-0.119808049358681i	0.275554744973679-0.051248289950042i	0.271295281271245+0.016574625578118i	0.250951997114926+0.079497143814013i	0.216614601614794+0.133858130964062i	0.171162551804627+0.176711692007732i	0.118044616300114+0.205983963375666i	0.061031830448114+0.220566429645991i	0.003961137262355+0.220342884289551i	-0.049513367502613+0.2061516128134i	-0.096146118580915+0.179688433161456i	-0.13328956748119+0.143359648104331i	-0.159037354480492+0.100096579618075i	-0.172314475495861+0.053145069060158i	-0.172911350451506+0.005844111510106i
45	-0.19491706859539-0.294935988938028i	-0.125383801993666-0.337906066801735i	-0.046360184991808-0.363987051450164i	0.037945132450266-0.371091084160129i	0.122870076344296-0.358202160452936i	0.203577172925415-0.325471896666327i	0.275350705498869-0.274242076887507i	0.333893481640133-0.20699058677529i	0.37560325946063-0.127202596422317i	0.397809877479518-0.039174086831655i	0.398956506140434+0.052240364191797i	0.378712037164546+0.141919573807006i	0.338006201478643+0.224788596602196i	0.278984232261627+0.29613184019769i	0.204883389402021+0.351885672241373i	0.119839034902376+0.388891004003446i	0.028632802905184+0.405088987955898i	-0.063600611301157+0.399646814094756i	-0.151688700501233+0.37300535293715i	-0.230737635245411+0.326845725149963i	-0.296429203529387+0.263977391140198i	-0.345278868982393+0.188155650572815i	-0.374838409096111+0.103841143470387i	-0.383830507348171+0.015917721442838i	-0.372207410802169-0.070612347545703i	-0.34113097834336-0.150935631135305i	-0.292876756309234-0.220717198739993i	-0.230669750720265-0.276354201126476i	-0.158463970196705-0.315177641091271i	-0.080681296422721-0.335590404704765i	-0.001927579240944-0.337134137379167i	0.073295081314239-0.320482453186302i	0.140861151178553-0.287362908287806i	0.197262365374514-0.240414807632592i	0.239801723639609-0.182993938976725i	0.266729698272141-0.118938484644192i	0.277315715243232-0.052312464218069i	0.27185243521176+0.012855994357153i	0.251594838025953+0.072824492950398i	0.218640302120522+0.12435860260055i	0.175759501070862+0.164913135606075i	0.126190794965518+0.192762213058233i	0.073412717371915+0.207071575329478i	0.020910061553565+0.207910558026281i	-0.028051064745226+0.196205151030954i	-0.070624967106853+0.1736373149101i	-0.104552620626306+0.14249901620633i	-0.128282906840178+0.105512070825549i	-0.141042503020041+0.065626713207187i
46	-0.152059850782375-0.338477996205926i	-0.076919886930951-0.369753283976084i	0.004597055983713-0.38386777330666i	0.088472932179161-0.379544537534935i	0.170442896940756-0.356467980756994i	0.246229609154335-0.3153282903549i	0.311784352241074-0.257807881912099i	0.363520424570506-0.186509249063737i	0.398524405822944-0.104827318056573i	0.414732003047576-0.016772970648295i	0.411057164216907+0.073242402418625i	0.387465900539899+0.160648842784082i	0.34498960934227+0.240971944113405i	0.285676421104871+0.310083895496041i	0.212482962622819+0.364436233287987i	0.129112676725746+0.401260109300233i	0.03981021722099+0.418721829971154i	-0.050875780926716+0.416024167428928i	-0.138347258555652+0.393447310066723i	-0.218213238870244+0.352327085626382i	-0.286532815496934+0.29497200476813i	-0.3400300571036+0.224524478771362i	-0.376268097652417+0.144775010593792i	-0.393772320566361+0.059941018751788i	-0.392095810322114-0.02557595594853i	-0.371823916268502-0.107439720883012i	-0.33451860561035-0.181620419199301i	-0.28260702220054-0.244612627298414i	-0.219222071136636-0.293617818763766i	-0.14800569818529-0.326680903812096i	-0.072887650183774-0.342773621576454i	0.002146237978341-0.341821035277326i	0.073281848794795-0.324671023243258i	0.137086891309947-0.293010230637512i	0.190690987367068-0.249233216075279i	0.231925625639423-0.196274287518627i	0.259416684993311-0.137413604654527i	0.272625435802163-0.076070410789347i	0.271837312454347-0.015596681961365i	0.258101087515902+0.040915961395549i	0.233124151674505+0.090804493029232i	0.199132220434078+0.131968252850212i	0.158703790292356+0.16296117060156i	0.114590940013917+0.18303827881641i	0.069538553490868+0.192155455295414i	0.026113719844467+0.190924413804819i	-0.013444013305175+0.180527815605686i	-0.047342604939897+0.162601823297738i	-0.07432105861651+0.139095312881772i
47	-0.100696822715006-0.371587109750587i	-0.023004329364582-0.390581935082214i	0.05814163240223-0.392890425539978i	0.13907009876984-0.377924692753616i	0.216023111781168-0.345921837980666i	0.285344615559935-0.297952249293341i	0.343668307064709-0.235883944022218i	0.388094072466527-0.162303967272546i	0.416343079275266-0.080400331117446i	0.426882628827946+0.006189704706215i	0.419013451697411+0.093557195366949i	0.392914162911587+0.177715516798716i	0.349639967479027+0.254800362719442i	0.291075279543+0.321264832070228i	0.21984253626143+0.374058895105063i	0.139171991510061+0.41078334734911i	0.05273951172483+0.429809768491635i	-0.035518770768608+0.430359915793178i	-0.121604775618774+0.412540284572595i	-0.201658874248424+0.377330122777736i	-0.272151406199282+0.326523837520718i	-0.330054915991398+0.262631317680638i	-0.372987892692293+0.188742061390525i	-0.399322506921524+0.108360997864413i	-0.408250979247598+0.025225410394733i	-0.399807646245176-0.056886686819867i	-0.374846364935597-0.134346042962954i	-0.334975454467567-0.203849174434176i	-0.282454759920778-0.262573438536905i	-0.220061493874935-0.308302202353932i	-0.150933145380455-0.339514041891501i	-0.078396850874313-0.355432136146463i	-0.005795139790578-0.356032427158237i	0.063682120596243-0.342011548681398i	0.127150432330457-0.314717832392712i	0.182160084932883-0.276050741913884i	0.226795995226139-0.228335741410889i	0.259743660781413-0.174182784144583i	0.280319097185009-0.116337246589327i	0.288462862458724-0.057532210826469i	0.284700417894743-0.00035052366285i	0.270073000357817+0.052895917837366i	0.246044771442623+0.100263609919257i	0.214393173139989+0.140247298438795i	0.177090097304868+0.171819860957298i	0.136181639992824+0.194441827028097i	0.093673868729527+0.208042086052706i	0.051431221146417+0.212973082219949i	0.011092946940655+0.209945250687235i
48	-0.043735824996468-0.393855078377857i	0.033891200340957-0.400847026444746i	0.112434634631599-0.392153423681239i	0.188652717907447-0.367718581660812i	0.259326138087077-0.328170514229471i	0.321404854450958-0.274807569839774i	0.372149885299171-0.209553029024284i	0.409262973592917-0.134879306610537i	0.430997542470788-0.05370498398756i	0.436245208782227+0.030730663139734i	0.424593295626746+0.115009762988222i	0.396350214153188+0.195687777132614i	0.352537195033333+0.269447900700838i	0.294846554431304+0.333250392387063i	0.225568385127147+0.384469510957829i	0.147489177109045+0.421011341144294i	0.063767304493633+0.441406755002049i	-0.022208511947152+0.444875022961098i	-0.106970809514275+0.431355092435904i	-0.18712762116475+0.401503208166813i	-0.259511829820545+0.356657266005104i	-0.321318439461909+0.298769976021833i	-0.370223256920429+0.230314469362181i	-0.404477508213492+0.154167331691688i	-0.422974218876334+0.073475112579216i	-0.425283693576141-0.008488910267686i	-0.411657050348407-0.088470575464127i	-0.382998407761472-0.163376182515342i	-0.340807897999322-0.230402632246482i	-0.28709909957997-0.287150409345736i	-0.224295675028423-0.331714500277283i	-0.155112900918815-0.36274961768065i	-0.082430348013733-0.379507533620155i	-0.009162185741334-0.381845824266714i	0.061868552924847-0.370208811623982i	0.128045883182135-0.345582871059218i	0.187061862882873-0.309429482335514i	0.236998586332357-0.26360037486895i	0.276388278267486-0.21023980937897i	0.304249872016218-0.151679420626649i	0.320101759613758-0.090331111651723i	0.32395164977726-0.028583250235059i	0.316265592361692+0.03129509741624i	0.297919166134552+0.087237907695149i	0.27013453528845+0.137450848440652i	0.234407530229041+0.180462799103861i	0.192429088505174+0.215159276702157i	0.146005308497622+0.24079784585304i	0.096980044283572+0.257006545406786i
49	0.01737356877994-0.404791655800501i	0.092760128672258-0.400341373978519i	0.166921349016659-0.381525994577959i	0.237062441251768-0.348683877060952i	0.300480573038671-0.302707378207812i	0.354676528865729-0.245018283720003i	0.397459895705397-0.177520401938736i	0.427043043270971-0.102531009409151i	0.442119606452747-0.02269382825978i	0.441923824575372+0.059122907463843i	0.426267919097093+0.139939019660827i	0.395555659697784+0.216780786026827i	0.350771332276708+0.28680006609375i	0.293444429923717+0.347388982194634i	0.225591485631913+0.396285161194891i	0.149637499854361+0.431662954677798i	0.06832033652115+0.452206682161105i	-0.015417776900521+0.457162753284121i	-0.098546942963868+0.446368480905283i	-0.178069434228148+0.420256450689309i	-0.251137524912589+0.3798344123617i	-0.315164292478396+0.326641749738195i	-0.367922732172941+0.262684618138689i	-0.407629103695738+0.190352759730496i	-0.433007185849076+0.112321776725739i	-0.443331012922187+0.03144522451011i	-0.438444659803053-0.049358742962231i	-0.418758681675122-0.127221298354047i	-0.385223847659482-0.199432642103265i	-0.339283786391117-0.263542985312435i	-0.282809039781155-0.317450818068149i	-0.218015759937534-0.359475132795383i	-0.147372852411337-0.388409068969634i	-0.073501745201749-0.403553330521746i	0.000926863717177-0.404728655110653i	0.073294957579792-0.392267539196629i	0.141133751421983-0.36698630060986i	0.20221114055952-0.330139351411415i	0.254606890443841-0.283358224795351i	0.296773070475944-0.228578424771454i	0.327577970308934-0.167957529279556i	0.346332510930017-0.103788168268662i	0.352798935690293-0.03840951928177i	0.347182302180794+0.025879176101062i	0.330105962421136+0.08689985382819i	0.302572789944958+0.142668807828257i	0.265914368530844+0.191459484400356i	0.221730686416038+0.231853121750872i	0.171823077221525+0.262776053165543i
50	0.080759348471913-0.402557651554639i	0.151758072306494-0.38742069375459i	0.219743560788243-0.359489036361054i	0.282364543741273-0.319390445542584i	0.337404946980507-0.268192411375215i	0.382867407956359-0.207372324653936i	0.417050095030528-0.138771578034895i	0.438613700881466-0.064535115632193i	0.446635831227681+0.0129614299994i	0.440650482346165+0.091194341183527i	0.420670875697141+0.167581058624205i	0.387194571491481+0.239572662397427i	0.341190487665054+0.304746024615392i	0.284068176382528+0.360892052354131i	0.217630425701765+0.406096572911638i	0.1440109285365+0.438810690904818i	0.065599365457248+0.457907856595469i	-0.015043243843168+0.46272540974007i	-0.095275675151568+0.453088980679129i	-0.172470619000326+0.429318813771371i	-0.244108171826278+0.392217798279269i	-0.307865123673379+0.343041717618763i	-0.36169665074662+0.283452928657834i	-0.40390734206564+0.215459329018337i	-0.433208932821556+0.141341035331764i	-0.448762662771797+0.063567656227185i	-0.450204801891529-0.015290617550799i	-0.437654560290269-0.092654679532805i	-0.411704296112254-0.166027441153054i	-0.373392624380768-0.233080621668818i	-0.324161683056037-0.291734197074072i	-0.265800403665065-0.3402256480956i	-0.200376139733066-0.377166591871682i	-0.130157408126689-0.401584912800626i	-0.057530782466504-0.412951101456396i	0.015084864475406-0.411188140597515i	0.085323543884018-0.396664917588824i	0.150953631949682-0.370173766897418i	0.209952737950667-0.332893330159216i	0.260573371386585-0.286338442650996i	0.301397232995175-0.232299195261571i	0.33137643779193-0.172771665707721i	0.349860510600346-0.109883051746792i	0.356608553362827-0.045814067156769i	0.351786546255953+0.017278522371566i	0.335950289586049+0.077336437751187i	0.310015000657944+0.132468905183991i	0.275213031793843+0.181013840818866i	0.233041557951147+0.221589241635846i
51	0.142499188643282-0.38594500587022i	0.206981982989352-0.361444233266443i	0.267059165352777-0.325946558906072i	0.320819483616736-0.280274971952328i	0.366510389658016-0.225590383101067i	0.402598701794056-0.163360206519242i	0.427824911323555-0.09531590793044i	0.441249104153012-0.023400828012579i	0.442286742276487+0.050290033390256i	0.430732893877884+0.123576268402494i	0.406773902627327+0.194262096567822i	0.370985931458713+0.260207767997814i	0.324320286984152+0.319399840926095i	0.268075909761036+0.370017856448466i	0.203859884442945+0.410495042221966i	0.133537264258088+0.439570875288792i	0.059171899130962+0.456333614896879i	-0.017039709318278+0.460251268826807i	-0.092839242752468+0.451189868043089i	-0.165979632192853+0.429418378859181i	-0.234297811604382+0.39560006191793i	-0.295784625007602+0.350770574809108i	-0.348649456618215+0.296303591470594i	-0.391377346775128+0.233865158528856i	-0.42277663185061+0.165358409515173i	-0.442015493168032+0.092860597415028i	-0.448646204689048+0.018554671707431i	-0.442616316219043-0.05534219168008i	-0.424266480945739-0.126650606536124i	-0.394315115280042-0.193299037649248i	-0.353830547121766-0.253389497852311i	-0.304191748355362-0.305256650443111i	-0.247039142420443-0.347518345252692i	-0.184217313942422-0.379115944363905i	-0.11771171283858-0.399343177186273i	-0.049581631089186-0.407862689222125i	0.018108169297471-0.40470989804049i	0.083354786140299-0.390284226669795i	0.14428114828292-0.365328231792519i	0.199194468948752-0.330895565398858i	0.246637254932357-0.28830908883061i	0.285429243829567-0.23911078414349i	0.314698993524288-0.185005368447088i	0.333904239741696-0.127799704011571i	0.342840553549566-0.069340205029435i	0.341638255559662-0.011450468600416i	0.330747961581933+0.044128696565037i	0.310915530545554+0.095794801431257i	0.283147545692525+0.142132927583305i
52	0.198040737672757-0.356659720445959i	0.254461817316312-0.324783685223722i	0.305553441257145-0.283813953221135i	0.349823744570279-0.234672246331195i	0.3859450742025-0.178529119134146i	0.412796126067111-0.116773938924309i	0.429498470237748-0.050977633582504i	0.435446208629146+0.017150723196639i	0.430327716801267+0.085812199805781i	0.414138667576137+0.153169698972828i	0.387185810904401+0.217401453920674i	0.350081282534961+0.27675464919861i	0.303727523316087+0.32959746437933i	0.249293200664361+0.374467873887189i	0.188180823029626+0.410117628266313i	0.121987016488003+0.435549988486484i	0.052456680009313+0.450049980720288i	-0.018567556390492+0.453206177891089i	-0.089198985973156+0.444923288085683i	-0.15756190007521+0.425425129249184i	-0.221846341023147+0.395247884078095i	-0.28036079938717+0.355223847767746i	-0.331581189106071+0.306456193141695i	-0.374194557768358+0.250285571812766i	-0.407136165210229+0.188249636147358i	-0.429618785408707+0.122036795681043i	-0.441153346592265+0.053435705362434i	-0.441560313399478-0.015717884687975i	-0.430971522619289-0.083595211743037i	-0.409822499742123-0.148427790964133i	-0.378835596202291-0.208558229755857i	-0.338994585930049-0.262486979014699i	-0.291511634351862-0.308913584402541i	-0.237787793910984-0.346771198210316i	-0.17936837942906-0.375253349852697i	-0.117894727649551-0.393832241888671i	-0.055053943331576-0.402268128993931i	0.007471723529275-0.400609639141764i	0.068054239196137-0.389185198709045i	0.125166326071717-0.36858601574095i	0.17742374268682-0.339641348090059i	0.223622034792404-0.303387026342206i	0.262766698423164-0.261028407268283i	0.294095938289696-0.213899095358719i	0.317095470930232-0.163416882831933i	0.331505101970701-0.111038419209982i	0.337317090516397-0.05821412888577i	0.334766591067881-0.006344849757509i	0.324314724744556+0.043258429456554i
53	0.244860557627903-0.317713244596232i	0.292542928903662-0.280661445835668i	0.334425856885159-0.236341278422295i	0.36938490455149-0.185689163601031i	0.396451153949288-0.12981793628962i	0.414839252406439-0.069990356336465i	0.423970844130794-0.007588106223354i	0.423492652881+0.055922904518973i	0.413288629847045+0.119029987359801i	0.39348574925403+0.180212841204405i	0.364453217411981+0.237983340489878i	0.326795053336688+0.290924818513051i	0.281336194656795+0.33772972410265i	0.229102475129422+0.37723456871248i	0.171295003579519+0.408451153461722i	0.109259642572569+0.430593169538989i	0.044452433188918+0.443097397632249i	-0.02159806491311+0.445638888613602i	-0.087330455384431+0.438139683745593i	-0.151191085000512+0.420770822675284i	-0.211674370455501+0.393947585458543i	-0.26736172949792+0.358318114548381i	-0.316958017075812+0.314745757759576i	-0.359324444066878+0.264285657505309i	-0.393507064190022+0.208156279262423i	-0.418760050323975+0.147706717983287i	-0.434563140295293+0.084380740484455i	-0.440632809093761+0.01967861103595i	-0.436926913708516-0.044882196218586i	-0.423642752256236-0.107806272342083i	-0.401208674526954-0.167658423289236i	-0.370269570279133-0.223099628185091i	-0.331666738601671-0.272919819362083i	-0.286412800906487-0.316066605926153i	-0.235662456737314-0.351669196850665i	-0.180679991489283-0.37905693483567i	-0.12280452516825-0.397772023165349i	-0.063414039341559-0.40757620883654i	-0.003889234392883-0.408451370344988i	0.05442174884719-0.400594141679447i	0.110236758911708-0.384404879415208i	0.162370310306526-0.360471441796932i	0.20976070832041-0.329548392368991i	0.251492952009001-0.292532361759917i	0.286816891760971-0.250434396199699i	0.315160276982545-0.204350187727072i	0.336136495758816-0.155429117321203i	0.349546976238382-0.104843047905759i	0.355378383379232-0.053755779902747i
[truncated: 71 more columns]
