# Supplementary material for: Reconstructing spruce budworm outbreak severity: a comparison of paleoecological and tree-ring signals
Source: PLoS One. 2025 Aug 12;20(8):e0329406. doi: 10.1371/journal.pone.0329406 (PMC12342301; doi:10.1371/journal.pone.0329406)
Supplement: S11 Dataset — (ZIP) [file pone.0329406.s011.zip › Lake 2 wavelet data/Lepidopteran_scales/WS_wavelet_phase.txt]

V1	V2	V3	V4	V5	V6	V7	V8	V9	V10	V11	V12	V13	V14	V15	V16	V17	V18	V19	V20	V21	V22	V23	V24	V25	V26	V27	V28	V29	V30	V31	V32	V33	V34	V35	V36	V37	V38	V39	V40	V41	V42	V43	V44	V45	V46	V47	V48	V49	V50
1	2.93626131872911	-0.625588032599474	2.15260670950808	-1.25433811848434	1.75483551147489	-1.38539472908242	1.83733290535302	-1.20791003588312	2.01837091103474	-1.05337432074944	2.14200297457501	-0.956038315827981	2.22903340537522	-0.863114110251817	2.34795313962256	-0.703256267595994	2.52382565024167	-0.548774012868702	2.64103878162689	-0.473062288717499	2.69269208520557	-0.412805534846067	2.77771167382052	-0.303442938953072	2.90565106568481	-0.180662597587526	2.99561202238901	-0.129470252070757	3.00835407298322	-0.141838023829627	3.00445256956404	-0.118912788848312	3.05885505281635	-0.0307738097633307	-3.12130342411539	0.0654550909068658	-3.03478197338148	0.14640889148431	-2.95725304137946	0.214258765413885	-2.90885051008472	0.23493954244272	-2.92172356017565	0.206818106409884	-2.93217780170909	0.227118426830356	-2.87409840012722	0.322181489134891	-2.77175106113128
2	2.90203391048274	-0.729328496746715	1.9768060475796	-1.49974989392983	1.4641458796099	-1.65764579980437	1.64131870769284	-1.33704168912625	1.92628365602581	-1.12565929759449	2.0764994442368	-1.02302813609977	2.15857258494133	-0.937256540467724	2.28278216402906	-0.740169174224672	2.51140257162232	-0.548829489313142	2.64106597010952	-0.485810566038434	2.66665712677933	-0.442376866168101	2.75277939224706	-0.315365051975259	2.91476782228964	-0.158184815714413	3.02009684407945	-0.110685204354157	3.01023432348053	-0.158699591645166	2.97769655530728	-0.149547005501516	3.03344138108586	-0.0408700091151642	-3.11999446193318	0.0714862777627393	-3.0258335798429	0.15995055276729	-2.93664984753671	0.24005407050018	-2.88149386957987	0.254885162571145	-2.92034408153002	0.191214037920548	-2.95610499125493	0.200516800023845	-2.88993099927864	0.326934883621741	-2.75472061438017
3	2.85945762713393	-0.860563840755378	1.7484114942436	-1.83699781008829	1.02009086647519	-2.12305753942594	1.34609374070645	-1.47803958367219	1.83854237628919	-1.1918867907854	2.01182185661284	-1.09897912824574	2.06927743958518	-1.04499606357435	2.1807214579489	-0.783214873962333	2.51690417964827	-0.524495698659881	2.66060671186248	-0.496732949076865	2.62571706926435	-0.492061369324972	2.70905156032434	-0.336368708511768	2.93843295849056	-0.109879957408803	3.06956102345417	-0.0717636178936023	3.01639220615711	-0.188130210373957	2.93132311665625	-0.203947160648982	2.9874659071929	-0.0536703710144306	-3.1117851537254	0.0829824906883721	-3.01385709601109	0.178194256878143	-2.90469858136313	0.283031833432499	-2.83244930936016	0.291444029995372	-2.91961847794941	0.160347846302491	-3.00148090618257	0.146832894839148	-2.92385249789876	0.33831276472842	-2.72199567384775
4	2.8087972114894	-1.01867514866622	1.46857822395547	-2.26802186768896	0.382523666426532	-3.02883910079934	0.707818660613201	-1.49872300457834	1.81540449178003	-1.21832497475202	1.96761295973839	-1.17793443173897	1.9574522424701	-1.21810374714729	1.97572867986764	-0.831898795904026	2.58491448389229	-0.43464995802688	2.72819430307885	-0.503208269591745	2.55000097143026	-0.587772728263463	2.61814132646008	-0.389049640202688	3.00352588900483	0.000155779991432888	-3.11118824661276	0.010383719229599	3.03052251966635	-0.245505362041289	2.84505426169266	-0.309391232656049	2.88979874439862	-0.0632004297968734	-3.07776134633947	0.106384663982275	-3.00228791602437	0.197845661860481	-2.85405395330108	0.359680219970054	-2.73433873845203	0.365223827934655	-2.92105316901713	0.0969020619307274	-3.08966603786326	0.029112618642799	-3.00944869455897	0.377550904803129	-2.64795862555185
5	2.75201173440349	-1.19676838606356	1.15406268984401	-2.75163191989752	-0.343114167882901	2.0697224374407	-2.05604883204099	-0.663237062777786	1.95188517393123	-1.15606103125804	1.97938596099505	-1.24611822571714	1.83669631102365	-1.50062682822277	1.39917227553065	-0.853416843301147	2.90612561736703	-0.173105685432412	2.90214555898947	-0.505021539841065	2.38895188612302	-0.794840493906733	2.39924143355676	-0.610926647102057	-3.02117285175181	0.268801462028568	-2.89635943869354	0.185524111111918	3.05705507797883	-0.367679910046119	2.67676521183631	-0.526057922726431	2.60931522053455	-0.0120551563779635	-2.93938174200855	0.153590001100056	-3.01567058843939	0.192270517521033	-2.77280985924103	0.510506058631951	-2.50501029658474	0.523155291941099	-2.93034863142089	-0.0381440809583792	3.02736501043338	-0.243847664233097	2.94812589635501	0.591066604033331	-2.45512042506062
6	2.69242276083838	-1.38328537574614	0.830482364285133	3.05249565344072	-1.00449103471702	1.20852506344931	-2.9093654824738	-0.766015815826738	1.67414470683339	-1.06760390895904	2.09647176557381	-1.28455196140776	1.80872546092585	-1.79807906072502	0.443131837225336	2.04367878521975	-2.53614562108528	0.393570974621634	-3.04795589790196	-0.513518420467364	2.05009495003347	-1.27111209691998	1.95295913622801	-1.97690300636727	-1.42502777519732	0.795429146650693	-2.46700020331158	0.534105203959289	3.09412188863197	-0.628610518504935	2.3452260634666	-0.896629813789319	1.59669277176682	1.71807923882504	-2.47567807438338	0.21050365527669	3.11109359879775	-0.0162718320913711	-2.64075491531904	0.894075258217667	-1.87024282356663	0.82480318870308	-2.96758785079748	-0.331298346613515	2.77474460514615	-0.7170144073507	1.42165256241931	2.06389387223008	-2.05125107430342
7	2.63333802603274	-1.56749515932561	0.516775890636421	2.60346783739742	-1.59141828699251	0.497113120186674	2.58627674634236	-1.60907503075291	0.413087924438124	1.6247750490578	2.51539651962328	-1.33891231987204	2.21534609581037	-1.8191237400173	0.0945260044707639	1.87587374283828	-2.48142986496178	1.2222046609223	-2.62213803026747	-0.540048454510822	1.53330313318641	-2.55122877352987	1.93945785099055	-2.48828420168676	-0.859583039777937	1.00428282705768	-1.45038416305772	1.06116107792364	3.12455052286224	-1.08141318570861	1.4879954186547	-1.03655262155619	0.89960240021956	2.48357083090659	-2.06449002034091	0.115374586466076	2.58149423828686	-1.38182182668184	-2.54584578658076	-2.66396840550986	-0.820708262655863	1.17997157042834	-3.06992576355905	-0.940234178308237	2.65832785698928	-0.90718397256036	0.89327940659813	2.51545135758289	-1.9418315701055
8	2.5768165865751	-1.74342396995611	0.220076045381684	2.1845860576134	-2.13247743257486	-0.162993335055684	1.81350508488022	-2.48822635799125	-0.550470100075547	1.19224299000019	2.64697561852297	-2.73870262255951	-3.11738857286752	-1.59141835717072	0.0218024289864862	1.60040140383257	2.97822648341398	2.95811057726594	-2.18122804809331	-0.555280379218662	1.08113384434243	2.42543482648591	2.89088871147271	-2.31289782514939	-0.90822769985764	0.299097473467341	0.336477621082607	1.55058023801715	3.13631097797191	-1.55583748036824	-0.332757105298111	-0.312425327314374	0.953994372720247	2.49387695118154	-2.11684733987463	-0.214101036958007	1.9385691728994	-2.49158577915442	-2.6739280536979	-1.76558646506478	-0.238840572687865	1.39852090929681	3.05040026886683	-1.70615723788959	-1.14617329912749	-0.553564012848274	0.883912424036704	2.40788633792619	-2.37932302600939
9	2.52362096744936	-1.90923044025584	-0.0588032152161617	1.7920335232687	-2.63927606328343	-0.784220144099336	1.08062081545944	2.96992140312845	-1.39144899241648	0.479518119911711	2.06932011929594	3.04990877904134	-2.54048302234005	-1.35582033725175	0.00609246922366052	1.35317868343386	2.51595737768092	-2.89590880263062	-1.85392035667339	-0.536141894755158	0.833345179878073	2.06928184980218	3.08942503580741	-2.15775184670232	-1.04332243022551	-0.0846452295192936	0.737021151555007	1.83873929364173	3.13819342717222	-1.8450224992115	-0.741028139249032	0.1121747117958	1.17031424627904	2.50227124704802	-2.28815725252277	-0.611181301048266	1.32851228903637	2.94401781996664	-2.39355205790672	-1.27510155945265	0.0758488437056956	1.49935334858353	2.90281110238743	-2.11328687152704	-1.13518763565072	-0.214598789512752	0.968690016742963	2.27973824224943	-2.72318309370683
10	2.47386782306323	-2.06488186729312	-0.320626570849236	1.42349657986461	-3.11557708671538	-1.37028122036748	0.38192183327179	2.16086836104301	-2.26699588482177	-0.314852786920699	1.47386631566929	2.84310098611051	-2.33680519048833	-1.20376018545749	0.0077338713429972	1.2217993555035	2.36995935643769	-2.83131836089993	-1.71603633659252	-0.511857488481199	0.730845087047556	1.93620418754333	3.06505568545566	-2.14515159605075	-1.1102248121798	-0.121651042872422	0.87904665320209	1.97183872276718	3.13907102037209	-1.97408771532001	-0.866043922956753	0.185520888318707	1.28359143867441	2.49810714907288	-2.45146690371187	-0.946472352962301	0.944466893575748	2.75364325424023	-2.21343409852236	-0.990565488146391	0.272149349644716	1.55812775873316	2.82158648050318	-2.27026230314012	-1.17294744109034	-0.105523937566594	1.02129347955703	2.20764354480335	-2.88294410601446
11	2.42750874972603	-2.21076579243446	-0.566239285853847	1.07761779329151	2.72012079954022	-1.92270269213973	-0.283400198187013	1.36581558556143	3.07714243155023	-1.23879809056251	0.961089016828432	2.63267829541205	-2.34138206620786	-1.15241202359935	0.0133989662687651	1.17230649689615	2.31624040902617	-2.83302698135424	-1.68574957122785	-0.509243166997081	0.684932800312284	1.86722086564956	3.01073671568702	-2.17834212197606	-1.12671113308062	-0.094539029606044	0.951599620473056	2.03264691127069	-3.14108078273298	-2.02573963223684	-0.92252482454889	0.172399160682583	1.28545177035176	2.44466893462871	-2.60915518364232	-1.22104595440089	0.807478196695227	2.88638848006898	-2.02364534562096	-0.79784647051472	0.408827582387753	1.6121310559424	2.79957523185525	-2.32722891606514	-1.20433781396485	-0.096738253745171	1.02094921503851	2.15881492961506	-2.97265613261052
12	2.38449686804075	-2.34724259750012	-0.79624349103028	0.753760267004255	2.30134349088611	-2.439524874922	-0.907052679814466	0.610486239508315	2.11548886672319	-2.60570114176922	0.53364438254749	2.62586211056403	-2.34805039607878	-1.14768523511352	0.0108362998021594	1.15300624880228	2.29072351055001	-2.85072247624584	-1.69686232719046	-0.52746926494387	0.650797110787148	1.82180754033634	2.96754473115894	-2.20540326025891	-1.12745114175831	-0.0670083082612437	0.993348994120958	2.06398983609804	-3.13785090744875	-2.05107019823546	-0.963308966015326	0.126287826086227	1.22394155389428	2.33806780848121	-2.80221953871029	-1.57589198396648	0.754252005508911	-3.02452240985703	-1.7843669540737	-0.621486705526489	0.529085808314421	1.6754339762597	2.81422338229111	-2.34211729725041	-1.22756008121789	-0.120111317016749	0.988205657911494	2.10379532347087	-3.05303151544252
13	2.3448043920797	-2.47458283375452	-1.0110060212	0.451789634756553	1.91212709442812	-2.91709328597844	-1.47755111532413	-0.067931645414667	1.28063098812787	2.48507810617073	-3.10589435017113	-3.01503781765796	-2.16085890176557	-1.08686481532663	0.0257284361556434	1.14636259848398	2.27279110525412	-2.87391341394299	-1.72294369127038	-0.556796240413286	0.618313917200895	1.7892536820415	2.9411251513545	-2.21848624959614	-1.1229302866005	-0.0476009889434034	1.01753019329496	2.08010893754194	-3.13944683562277	-2.07424211801082	-1.00817636585121	0.057960519620218	1.12293134464638	2.18255763273381	-3.06134248443241	-2.11478102798108	-2.27680850301185	-2.4415341067749	-1.48462396170348	-0.426846967859596	0.658421485140994	1.75366641466646	2.8511813323512	-2.33624163970038	-1.24352700023692	-0.152812719782953	0.938495571410282	2.03351791753403	3.13529680408814
14	2.30833377917191	-2.59312653884732	-1.21097914067371	0.171424912876551	1.55297812744943	2.93042188063035	-1.98704588391378	-0.648595866126554	0.633700569906908	1.80910569245633	2.80167650991009	-2.6853374419585	-1.88356907999842	-0.945137601712967	0.085466161512343	1.16113240011189	2.26240645812206	-2.89856034025603	-1.7548410907867	-0.590238741990762	0.588538275612607	1.76733539399633	2.92957924042678	-2.21889136931428	-1.1135088640617	-0.0324775462605778	1.03161558047577	2.08540971646724	3.13336278902131	-2.10559561991258	-1.06507858393848	-0.0304944779775469	0.992293091099755	1.98916490245962	2.92264913553621	-2.60677593739251	-2.28595616725183	-1.94003930720443	-1.16353933300742	-0.211903203697945	0.804117536096316	1.84761743357187	2.90363308629857	-2.31794840847019	-1.25392361610786	-0.188527016365749	0.878434326247578	1.94775103173435	3.0202606293891
15	2.27469315783141	-2.70366832492343	-1.3973708056962	-0.0889409300000088	1.22195599804587	2.53444114028162	-2.43862563934032	-1.14090342399349	0.125362709942811	1.3326615680446	2.45402063533281	-2.79957835405048	-1.82697850391583	-0.855685384225388	0.147062033017792	1.18606814144603	2.25744670616575	-2.92386259577466	-1.79049227193055	-0.625761176278739	0.562773247108128	1.75678046210555	2.93363376043519	-2.20485392721068	-1.09516125686374	-0.0153834490334647	1.0419556769808	2.08351838100644	3.11394592740046	-2.14763926772559	-1.13507727472541	-0.134891861373087	0.844761374780005	1.786978811009	2.65841206945532	-2.87847186294681	-2.27301858916747	-1.65553993036586	-0.888989154283123	-1.09443279735176e-05	0.957747641878183	1.95210607532635	2.96621487335567	-2.29200099653802	-1.26092265896541	-0.226249509432068	0.810682903378564	1.84898439843676	2.88752526675222
16	2.24285066208045	-2.80802595132608	-1.57309129129833	-0.333824455605944	0.91208108211667	2.16726635093487	-2.84972502883765	-1.5748890159882	-0.302759593647151	0.944458412198474	2.14181123929784	-3.0070304666256	-1.9295185535395	-0.88817031440548	0.141025696024237	1.17711194486269	2.23303877212398	-2.96444943942801	-1.83979965301878	-0.670075625647996	0.538851195992002	1.76087085607234	2.96027237887114	-2.16794058618038	-1.05898739115528	0.0125332079524211	1.0564984994157	2.08065739934907	3.09000563028268	-2.19629467132109	-1.21214929200115	-0.243981862241963	0.701215140301902	1.61172867126879	2.47182981442642	-3.01296920129691	-2.26107926530551	-1.50391629957724	-0.693702440589253	0.179108881355204	1.10095743654824	2.05566898379508	3.03115686830578	-2.26368071777722	-1.26745608040784	-0.266515764577389	0.736966513477846	1.74113389055039	2.74379054002519
17	2.21085539225493	-2.90946729971565	-1.74341357443385	-0.571680867070391	0.60975900858762	1.80719557460281	3.02950816247176	-1.99719291594636	-0.705939086543717	0.596985281942834	1.86738297454777	3.07240835209557	-2.0737799825744	-0.988601954726871	0.0656760264591353	1.10877075648301	2.15854459580135	-3.05037840260719	-1.93152195675207	-0.747353965548299	0.506513538302068	1.78842206238207	3.02889772206879	-2.08821048266817	-0.988032674573236	0.065328513744435	1.08714051697295	2.08722707787389	3.07124702877959	-2.24134011656909	-1.28389862187864	-0.341450787579923	0.582285843538225	1.48241295004839	2.35492734616458	-3.08232618840803	-2.25259782562114	-1.42067026803051	-0.56920582878254	0.310010666312106	1.21621097281041	2.14424021916552	3.08825552271253	-2.23986353331516	-1.27747536642345	-0.310511650620442	0.658892458104221	1.62881634755144	2.59714929236736
18	2.17612375777067	-3.01218684938424	-1.91503942523697	-0.813331229613735	0.297085100570612	1.4238744139155	2.5813861200776	-2.48749835427177	-1.17851943487105	0.23311133826593	1.64338256529524	2.93503107563792	-2.17665999607774	-1.08312418763179	-0.0334958090230974	0.99573134451376	2.02356700805189	3.07060244421777	-2.11616910154926	-0.919396539074738	0.435556085754794	1.87609598964636	-3.08639357359073	-1.92151872759903	-0.852322543892068	0.164323246223533	1.15060468649312	2.11771681533484	3.07135863821591	-2.26893859291232	-1.33590137627422	-0.412999605294	0.498801574453897	1.39852334551365	2.28614060374495	-3.11952330206026	-2.24754592350819	-1.37485459524923	-0.495505442648453	0.394279926878122	1.29559513730278	2.20753168108824	3.12821235383444	-2.22761511954708	-1.29544745697723	-0.360036279018877	0.577298093582409	1.51536121676272	2.45295507387342
19	2.13694743321448	-3.11883992974711	-2.09199438398076	-1.06503649295996	-0.036498581617038	0.996854362425336	2.04253092105495	3.12013458101761	-1.99018403751229	-0.459559721135022	1.60003004080601	3.04705083914587	-2.11207525577231	-1.084676405678	-0.0965719862414452	0.873311973881075	1.83710163810069	2.80686578894653	-2.47910904526394	-1.38987368012136	0.114135761325902	2.30184847481171	-2.63489325556971	-1.58517592884601	-0.611154360177712	0.333810997641491	1.26448396401712	2.18684229612498	3.10366327522751	-2.26686741810344	-1.35771109281591	-0.451754019516631	0.451140881544258	1.35112253720383	2.24851466048439	-3.13925009980256	-2.24487844549427	-1.35046677126244	-0.454999703269503	0.44224750806983	1.34161991441988	2.24313224887895	-3.13659433108871	-2.23146941372488	-1.32496225891378	-0.417320422753298	0.491254716769327	1.40060296981621	2.31060002969525
20	2.09517775824525	3.05675491792645	-2.2690797819699	-1.31743688739301	-0.373781805257646	0.558103802696584	1.47122918483173	2.35052568195054	-3.127485302356	-2.53792991717994	-2.5230216903985	-2.35099257985275	-1.70005980331969	-0.905790682460543	-0.0675428658267124	0.783207230164173	1.63123322469959	2.46272905502764	-3.03038722464006	-2.35515594621904	-2.07902381192042	-2.2349590225756	-1.79314160760833	-1.07146381700999	-0.265229700613508	0.575009345800144	1.43220740935485	2.29932056487726	-3.11007858763883	-2.23112706900107	-1.34761877891862	-0.459685985708744	0.432721629440176	1.32956675448493	2.23046540782721	3.13450009857524	-2.24297995255064	-1.33740066221321	-0.433690670058691	0.466836198487345	1.36349881822671	2.25623513213024	-3.13773993336518	-2.25138616758556	-1.36710677632031	-0.484104875046243	0.398383580199985	1.28107045196428	2.16459976806335
21	2.05805479332072	2.95893341644733	-2.42986562549031	-1.54435764819273	-0.67120626953373	0.184409921278874	1.01463509976729	1.80753573685936	2.54601962956928	-3.0719090812852	-2.48189819873001	-1.92447491024627	-1.33425977236248	-0.683644355366255	0.0154010178988905	0.739848809592915	1.46749088754154	2.1763677801225	2.84131715798027	-2.84786258685861	-2.3311297758765	-1.83706389194524	-1.28307918716526	-0.641399056127957	0.0707847262091802	0.830742986479221	1.62251367348648	2.43641304808853	-3.01631433950414	-2.17231562585645	-1.31621000637911	-0.448499734063843	0.430697079261113	1.32108439155251	2.22160657682194	3.1299925576946	-2.24049671290049	-1.32781872555509	-0.41932103484951	0.481904148310066	1.37427288657492	2.25760977172214	3.13273854165757	-2.2821541665016	-1.41912108840356	-0.559773281647402	0.297357557670154	1.15358390714788	2.01001654750055
22	2.036083715312	2.88473825822294	-2.55598559362516	-1.721599132009	-0.897716981448858	-0.0873980264159075	0.705672333028512	1.4774098776843	2.22402208667253	2.94340752913704	-2.64608534853682	-1.97166565446944	-1.30660297750837	-0.641661007788095	0.0277583866418474	0.700608355598954	1.37173833727476	2.03432364375291	2.68259661251094	-2.9680696339679	-2.34541978458361	-1.71968626876387	-1.07623269624978	-0.405244880772081	0.296180006333163	1.02619297576981	1.78115415864796	2.55752690395874	-2.93049370196839	-2.11803028592439	-1.28870242136811	-0.442114733463127	0.42253614958826	1.30574864826654	2.20667404055218	3.12200371712916	-2.23767343909299	-1.31414353666266	-0.398426339716687	0.504084562596416	1.39116988483581	2.26319101231346	3.12201581396046	-2.31306797210934	-1.47315056546736	-0.639057176960941	0.191319637424289	1.01983528248276	1.8481009577035
23	2.03750718004273	2.84300716428863	-2.63885143320564	-1.84276848748265	-1.05320733533711	-0.271630951423793	0.500382714658906	1.26127661162309	2.00972481321794	2.74489712431359	-2.81647548333743	-2.10723858489837	-1.40904770389249	-0.720006248497543	-0.0383418262240676	0.637239383798769	1.30753357582121	1.97318830048555	2.63527568823551	-2.98736383312555	-2.32520043823517	-1.657476952409	-0.980229729130664	-0.290253389323247	0.414486450939736	1.13491400590452	1.87122406677495	2.62336588048754	-2.8916931235635	-2.10685536597778	-1.30371264440376	-0.479615912048779	0.369088153350466	1.24639594931617	2.15473340214059	3.0914548104606	-2.23763696949873	-1.28407108064018	-0.348168738738796	0.560699886926212	1.4414324191461	2.29763810988277	3.13436387024896	-2.32674676756071	-1.51522469995494	-0.710881361124819	0.0891097583773302	0.887235607626333	1.68583368622662
24	2.06432851799501	2.8339614087008	-2.68124368828048	-1.91541522873886	-1.15236141391817	-0.392830089380872	0.36232188875265	1.11216743604463	1.85577328402265	2.59228546577573	-2.96216064659147	-2.24161155280854	-1.52934576192173	-0.825107464363621	-0.128301229095375	0.561978040420294	1.24691172914379	1.92792944213325	2.60667961979713	-2.99820476066812	-2.31844981184973	-1.63537208133804	-0.947266926345492	-0.252694901759132	0.44948023340919	1.16013334190714	1.8799981180921	2.60985735560818	-2.9323814254262	-2.17858814107596	-1.40900482673041	-0.618707413300615	0.200440480639003	1.06139326611293	1.98231304645663	2.97862637893322	-2.24756287445399	-1.19313114092483	-0.201344742758482	0.717205491509611	1.57929569649657	2.40326247455569	-3.08091969713045	-2.29823337265434	-1.52612060406408	-0.76053611601379	0.00165793716453176	0.763234250785786	1.52702948561741
25	2.11215406682635	2.85093807272619	-2.6926159489229	-1.95225484638662	-1.21140784915913	-0.470477110260928	0.26995511086581	1.00912494827961	1.74611575340129	2.47992228679021	-3.07363908160175	-2.34907674678778	-1.63022780023457	-0.917434641606315	-0.210688038417856	0.490371465317043	1.18641384562715	1.87835207082934	2.56725842852952	-3.0289098812578	-2.34265476168842	-1.65612238282024	-0.968416509767682	-0.278814507990208	0.413228556518488	1.10810277807714	1.80609234135736	2.50745099971045	-3.07067453793164	-2.36133917350716	-1.64663143391419	-0.924376361282161	-0.190020681491653	0.567017041659486	1.37632824622428	2.3507809540856	-2.30710152465357	-0.649846498291113	0.335574822493249	1.14754483464593	1.90550894831948	2.64058723530517	-2.91910580199338	-2.20204997044792	-1.48861274919669	-0.776936399815874	-0.065503762187634	0.647237443787856	1.36321281426749
26	2.1711042392017	2.88208301767284	-2.68680562057334	-1.96894329841637	-1.24740960321241	-0.522315043797981	0.205939520619681	0.936609344038994	1.66859898603362	2.40052421748823	3.13084668463326	-2.42512704043581	-1.70231555406744	-0.984830157419849	-0.273164433928006	0.432611275864724	1.13278086757825	1.82788058871911	2.51858837450471	-3.07756467591407	-2.39354035179797	-1.71197352404209	-1.03248071447213	-0.354879282504476	0.320789867279389	0.994243338366083	1.66492882278995	2.33197391403028	2.99408193163908	-2.63386097441871	-1.9884551220797	-1.3577271176617	-0.750127953766573	-0.181527002297215	0.316650210083849	0.686735206517819	0.885366209064064	1.05525366149992	1.38358402395715	1.85333945188713	2.40195179985188	2.99279816670654	-2.67572156226002	-2.04684387266007	-1.40912008591878	-0.765760097838303	-0.118814570955388	0.5303132206354	1.18057840699225
27	2.22504195259911	2.90903360221814	-2.68430313502617	-1.98780093003067	-1.28395283101872	-0.572318041772137	0.147100155290374	0.873649069269512	1.6058800216083	2.34155636264835	3.07788360183653	-2.47125160058165	-1.7420605930915	-1.01960466577283	-0.304916982248496	0.401738086512851	1.10066608461377	1.79251055956911	2.47804678154065	-3.12516163774693	-2.45013132884989	-1.7796415438942	-1.11353453909698	-0.451922704982312	0.204801294284428	0.855957939846531	1.50056889529499	2.1373299618025	2.76455983442278	-2.90306555823684	-2.30187323307819	-1.71838576163823	-1.15652065455517	-0.620307149177668	-0.112561080514107	0.367607992296863	0.827551687830402	1.28113800212125	1.74394073040965	2.22688479713767	2.73380101102251	-3.01993543039434	-2.471797104372	-1.90930774675496	-1.33648663159428	-0.75686227865931	-0.173588750304643	0.410317675757393	0.991665804477768
28	2.2491496144352	2.90305912501147	-2.7180503565884	-2.0460269808594	-1.36205252347811	-0.66407660491384	0.0496056707353231	0.779667752691654	1.52484120996868	2.28118308816752	3.04222399387552	-2.48278526283851	-1.7340339031014	-0.99877336566015	-0.278371423970509	0.427783520653982	1.12134744153897	1.80429378504097	2.4784785584919	-3.13775890892533	-2.47693758617664	-1.82156083345644	-1.17135459222605	-0.526412758274307	0.112855308195143	0.745785672702894	1.37152503050619	1.98909638681266	2.59746353042414	-3.08758820873665	-2.50063446900595	-1.92562393043921	-1.36300092493233	-0.8127163820257	-0.274039856975408	0.254579185524479	0.775509416324205	1.2917221549932	1.80637492859525	2.32231733687012	2.84169087424287	-2.91744893120979	-2.38837507293853	-1.85465547880037	-1.31723035370206	-0.777443148647081	-0.236938643745859	0.302388077096086	0.838408732900635
29	2.21000589380205	2.82309816511152	-2.83897263380458	-2.20711258135523	-1.56060781211974	-0.893840177714315	-0.198856452810848	0.534747453036507	1.31745988840566	2.1512306775857	3.01608538607345	-2.41107733628828	-1.59621602245212	-0.83028816977556	-0.10551170693557	0.589193488867414	1.26310558976487	1.92290750098431	2.57314294478535	-3.0664013237823	-2.4275278554313	-1.79245290717011	-1.16086707948822	-0.53296715342888	0.0906817996753046	0.709281641725034	1.32193319629802	1.92775642124125	2.52598859565194	3.11605444014029	-2.58557696226719	-2.0126315524651	-1.44813907250453	-0.891700371684373	-0.342691591443765	0.199704857132897	0.736454591563205	1.26861016341565	1.79723799350132	2.32334111189653	2.84778790561271	-2.91192900640778	-2.38898610626817	-1.86635301886213	-1.34404386272928	-0.822280043024174	-0.301456775265864	0.217899099481434	0.735180114349561
30	2.08436131551232	2.6384660144169	-3.08970814566748	-2.53353793650797	-1.97583930785878	-1.41602347419809	-0.85302896847215	-0.2845669382648	0.29588883237497	0.920070463325505	3.00048112396813	-1.34254287785696	-0.713065560345413	-0.121189945879643	0.463807330712729	1.04849124634515	1.63529978939295	2.22542196194192	2.8194736533905	-2.86551564375824	-2.26334367305388	-1.65777339879238	-1.04980646172157	-0.440834045846481	0.167466510911662	0.773297723981926	1.37493698671945	1.97091303899847	2.56012416797427	-3.14130288514041	-2.56729205361084	-2.00099104007617	-1.44210739516908	-0.890169259697468	-0.344589748411403	0.195282103743107	0.730122418969665	1.26060282339785	1.78736745126522	2.31101477324432	2.83208327776128	-2.93214461377781	-2.41490850290318	-1.89908529989725	-1.38444762842875	-0.870845051999403	-0.358196548049625	0.153520036499502	0.664280965081225
31	1.90992118258198	2.40200727116415	2.88758528092457	-2.91863167396493	-2.45321242327888	-2.0034453546495	-1.57491858832064	-1.17467839160607	-0.809860325821923	-0.483179127062217	-0.185118364965946	0.109404814865215	0.429497315569075	0.791989041269823	1.19884207073718	1.6445511771174	2.1223503154888	2.62664654566308	-3.1298395448189	-2.58373933668525	-2.0207215050642	-1.44330114381679	-0.854449414133372	-0.257779969749649	0.342591333427197	0.942486789043839	1.53822527668365	2.12705509846348	2.70731262730183	-3.0048640041749	-2.44303793146494	-1.88985345438537	-1.34451656922427	-0.806134827568874	-0.273811774940045	0.253302307577728	0.775987558866027	1.29494774202006	1.81081170500984	2.32413840709714	2.83542288750759	-2.93808349190642	-2.42962733039417	-1.92206187036464	-1.41510401217351	-0.908519255483292	-0.402122646415364	0.10421911974988	0.610584718263044
32	1.77570990531705	2.22855880811519	2.67616217857036	3.1179071942514	-2.72994904759529	-2.30144202915718	-1.87987275423096	-1.46489054363443	-1.05549373505801	-0.649894221368441	-0.245505968437522	0.160890670064915	0.572829993192414	0.993794621362405	1.42694242041976	1.87501783395043	2.34044480696802	2.82551965976078	-2.95060799042014	-2.41921887003824	-1.8615701475506	-1.2772230377997	-0.66887806791736	-0.0437312991987474	0.587128201722734	1.211941224405	1.82206292890241	2.41356390405371	2.98636351505416	-2.74070363990818	-2.19854019699478	-1.66765625165494	-1.14572798150206	-0.630843726646039	-0.121466062359421	0.383635104870661	0.885449279642054	1.3847821288326	1.88230047021029	2.37856659385813	2.87406370152673	-2.9139711869767	-2.41879373605968	-1.92325692595183	-1.42706710935235	-0.929970760473149	-0.431759820063117	0.0677193854591669	0.56855424621568
33	1.7176017012837	2.14796551204449	2.57578453444375	3.00107442126242	-2.85925931146406	-2.43866176542917	-2.02002286013379	-1.60292095332492	-1.18679725417287	-0.770950154723545	-0.354534010522838	0.063441187578795	0.484116596965821	0.908810017066662	1.33907922638666	1.77685377348154	2.22468817838248	2.68623627143864	-3.11604028105081	-2.6064255331696	-2.05190219636681	-1.42485913707367	-0.688864701875049	0.154885530509221	0.998693558976849	1.73824065118598	2.3753205453274	2.94637059243419	-2.80477085878945	-2.29601409136881	-1.80159401892167	-1.31624611615174	-0.836733397956059	-0.360973383963353	0.112434435725555	0.584474844870472	1.05587330372907	1.52719155158022	1.99888819917583	2.47135832204694	2.94495984973127	-2.86315420230307	-2.38628348198586	-1.90728658507001	-1.42583955724403	-0.941626687198309	-0.454352646792808	0.0362376592714066	0.530330776741025
34	1.71317708608379	2.1243759064996	2.53409469156067	2.94233670279308	-2.9340684216025	-2.52872502738035	-2.12478656079226	-1.72221984218498	-1.3209988041661	-0.921116815281504	-0.522604339183909	-0.125554262431127	0.269841096971007	0.663234065806972	1.05403317956551	1.44125554333577	1.82326486167625	2.19727409937342	2.55832730028903	2.89703294684404	-3.08910851814572	-2.87664414873852	-2.8375900950626	-3.01550398017738	-3.12424820532989	-3.00214239662516	-2.74209956092258	-2.41444412068677	-2.05098284485539	-1.66644482483984	-1.2682915817912	-0.860632414407084	-0.445887461329767	-0.0255554868554496	0.3994040319699	0.828368699547707	1.26094106500649	1.69688453012933	2.13608640947804	2.57853718901732	3.02431993719614	-2.80957900247926	-2.3565285566562	-1.89936226031389	-1.43763439043513	-0.970805466270186	-0.498249770041507	-0.0192770147729478	0.466822113902933
35	1.73669514532764	2.12787273726678	2.51766792396314	2.90597657970618	-2.9905099441156	-2.60556944085541	-2.22256822586862	-1.84172957450496	-1.4633313930641	-1.087721975817	-0.715339977107846	-0.346739479304883	0.0173791158691981	0.376132333324598	0.72841286853471	1.07285113424372	1.40779478910886	1.73133975960853	2.04147535459944	2.33644018510692	2.61538835945156	2.87934616784559	3.13210461796009	-2.9028861402219	-2.6510987451726	-2.38829643338247	-2.10958700128243	-1.81302087464471	-1.4989007597213	-1.1687818167979	-0.824680507270974	-0.468610195863556	-0.102367603994389	0.272534921329769	0.654867113654065	1.04365162242967	1.43812930711564	1.8377283419427	2.24204068278763	2.65080699501117	3.06391038430277	-2.80180593674771	-2.37978418964388	-1.95283846219423	-1.52037275765313	-1.08150571453404	-0.634984342891226	-0.179066535138647	0.288627378980174
36	1.78044543938513	2.15202337676958	2.52225296914728	2.89101008109822	-3.02502967820537	-2.65965145739746	-2.29621468302983	-1.93491328236353	-1.57596195072594	-1.21959622389767	-0.866071092503551	-0.515657370006711	-0.16863477562449	0.174719548788704	0.514148514884849	0.849439874403497	1.18045902650332	1.50718915949102	1.82977563775658	2.1485682522007	2.4641515591889	2.7773516769804	3.08920966214919	-2.88226711492491	-2.56945674820449	-2.25434039951081	-1.93585801326095	-1.61316338804723	-1.28565767426657	-0.952988107759543	-0.615020970450181	-0.271800405650768	0.0764966085366236	0.429602073978817	0.78719191860135	1.14891301230267	1.5144027663903	1.88330256270814	2.25526643996584	2.62996635177644	3.00709507963503	-2.89681767089356	-2.51566352620369	-2.1328671975911	-1.74864521652675	-1.36319089777839	-0.976673205406904	-0.589233972066344	-0.200981621295853
37	1.85000471298728	2.20444087907732	2.55785129935035	2.91016392876935	-3.02188056677437	-2.67198668821627	-2.32341474319627	-1.97623804308447	-1.63052620280098	-1.28634264409786	-0.943741568749375	-0.60276438992493	-0.26343565624604	0.074241430789372	0.410289718952159	0.744762737533627	1.07774886240433	1.40937452153384	1.73980589157659	2.0692485455152	2.3979446114681	2.7261672038093	3.05421217640034	-2.90079772420685	-2.57218375918275	-2.24283582500206	-1.91248364328232	-1.58089317843973	-1.24787572492276	-0.9132945777466	-0.577069240229186	-0.23917743240263	0.100344606122946	0.441402887360434	0.783846832165719	1.12747012269386	1.47201057694198	1.81714837788511	2.16250195583021	2.50762072727941	2.85197372056244	-3.08825244752239	-2.74743596352935	-2.40966409664499	-2.07603530928734	-1.74790040211016	-1.42693008100972	-1.11518651754354	-0.815173949017598
38	1.95062987147795	2.29064557381456	2.63007834112992	2.96890211715377	-2.97609209372784	-2.6385543130063	-2.30168669141723	-1.96550149575184	-1.63000560192662	-1.29519967208853	-0.961077350193874	-0.627624510108736	-0.294818597005666	0.0373718911199099	0.368987730390276	0.700079052738876	1.03070512956939	1.36093380946256	1.69084057130828	2.02050716799683	2.35001985349499	2.6794672066279	3.00893758650786	-2.94466903192599	-2.61490292587376	-2.28487971778021	-1.95454245736185	-1.62385020771641	-1.29278120621452	-0.961335832381384	-0.629539322076394	-0.297444182305658	0.034867725622637	0.367283457543104	0.699657632463372	1.03181147912865	1.36353232698713	1.69457361921336	2.02465558022336	2.35346675216426	2.68066673090736	3.00589058718173	-2.95442965554802	-2.63431374858555	-2.31733066710059	-2.00383745509569	-1.69413805584394	-1.38844989937332	-1.08686451063864
39	2.07975389583036	2.40703485557696	2.73409263260834	3.06092059437955	-2.895670991708	-2.56931342371826	-2.24319111355039	-1.91730008303691	-1.59163302470358	-1.26617909414665	-0.94092375191356	-0.615848666110758	-0.29093168728296	0.0338530928048834	0.358535187035363	0.683147452496358	1.00772571359032	1.33230825973847	1.65693521029245	1.98164774125355	2.30648717084862	2.63149390398371	2.95670623918038	-3.00102626126358	-2.67530298168975	-2.34928563238568	-2.02295862733001	-1.69631603237602	-1.36936319489516	-1.04211830472539	-0.71461381682904	-0.386897653698734	-0.0590340941654295	0.268895753691365	0.596794002622948	0.924546665141511	1.25202505815621	1.57908801201537	1.90558493461715	2.23135974341357	2.55625563143681	2.88012057961537	-3.08037183830218	-2.75897472264291	-2.4389730617921	-2.12043607235592	-1.80339664051761	-1.48784641538655	-1.17373225416778
40	2.22886491039335	2.5441001593002	2.85934306177567	-3.10859256255047	-2.79333502861486	-2.4780663756548	-2.16278089004752	-1.84747017321858	-1.5321229160845	-1.21672469203949	-0.901257773645903	-0.585700978591164	-0.270029550988773	0.0457849152330523	0.361774503252169	0.677974941889901	0.994425505721703	1.31116883509377	1.62825066249507	1.94571942964787	2.2636257775083	2.58202188931276	2.90096066518229	-3.06269060111985	-2.74251022165185	-2.42163541603775	-2.10002278389572	-1.77763555690318	-1.45444577251479	-1.13043663918059	-0.805605026773274	-0.479963981149448	-0.153545123312771	0.173599244485058	0.50139453518295	0.829743003195524	1.15852382335752	1.48759431125664	1.81679240610872	2.14594043802484	2.47485007938447	2.80332825087899	3.13118363696932	-2.82495192361446	-2.4988757888173	-2.17392064912639	-1.8502086649515	-1.52783345993098	-1.20685824225142
41	2.38745369069518	2.69075383918202	2.99418174985011	-2.98544796621894	-2.68176251041829	-2.37794239267803	-2.07397984455062	-1.76986375851746	-1.46557931184463	-1.16110758351248	-0.856425165596863	-0.55150377067708	-0.24630983729717	0.0591958636741633	0.36505861761506	0.671330143481099	0.97806895083384	1.28534066348008	1.59321829117709	1.90178242363763	2.21112131172993	2.52133078897548	2.83251397195598	-3.13840464615969	-2.82493896406715	-2.51015462943986	-2.19392997993262	-1.87614432955462	-1.55668191510462	-1.23543695182042	-0.912319893136758	-0.587264897869898	-0.260238359815968	0.068751856552101	0.399647097450124	0.732329433787511	1.06661518223051	1.40225174633744	1.73891901145287	2.07623615515512	2.41377406310437	2.75107266201531	3.08766159085513	-2.86010333756335	-2.52627851523571	-2.1944275699791	-1.86486842335784	-1.53785260453334	-1.21356473163789
42	2.5448657933975	2.83594668626551	3.12716247561518	-2.86467726680751	-2.57320449956696	-2.28160411101534	-1.98987222196914	-1.69800099670718	-1.40597811527872	-1.1137862087791	-0.821402250259915	-0.528796891913944	-0.235933736947623	0.0572314678495545	0.350751735360933	0.644689856318598	0.939119553953645	1.23412679875525	1.5298113082252	1.82628825620058	2.12369021324634	2.4221693319019	2.72189977525858	3.02308035993938	-2.95724796889044	-2.65245813758839	-2.34544629467208	-2.03588881498266	-1.72342727388341	-1.40767062535637	-1.08820145333772	-0.764588436770041	-0.436407736073054	-0.103276310765739	0.23510026853232	0.578864882088593	0.927934391141513	1.28192403645816	1.64008919181326	2.00130847864784	2.36412947272953	2.7268832604734	3.08785016272168	-2.83774758215963	-2.48485868222725	-2.13763121456209	-1.79665659648443	-1.46219403215194	-1.13423969520216
43	2.69198509098744	2.97025931478241	-3.03465233439568	-2.75640059603778	-2.47819022707639	-2.20003839354975	-1.92195959314804	-1.64396526368859	-1.36606338073336	-1.08825803788019	-0.810549000271822	-0.532931218277844	-0.255394283935089	0.0220781926832083	0.29950931684713	0.576929790815537	0.854378993898261	1.13190632667434	1.40957290633023	1.68745372940493	1.96564045929339	2.24424505411574	2.52340453426648	2.8032873107782	3.08410167522192	-2.91707798712148	-2.63355414320887	-2.34809592971523	-2.0601668438425	-1.76906556952091	-1.47386143905562	-1.17329966867317	-0.86566117409631	-0.548555757238571	-0.218624701553273	0.128852989665691	0.500357436974881	0.904088927644867	1.34818232404694	1.83486272814773	2.35104839398478	2.86681017341995	-2.93104975806878	-2.48938807950768	-2.08925089203193	-1.72252908575548	-1.38102509474084	-1.05825956918274	-0.749516875700426
44	2.82645239227026	3.0915234515412	-2.92687224542969	-2.66241336797812	-2.39833406318973	-2.13468262359818	-1.87150676418408	-1.60885367496118	-1.34677016557924	-1.08530291155598	-0.824498812793819	-0.564405476987542	-0.305071843666518	-0.0465489692860954	0.211108999549253	0.467843628351504	0.72359072330707	0.978278519319061	1.23182543646843	1.48413728021387	1.73510371366589	1.98459376392625	2.2324500297609	2.47848112107217	2.72245166079946	2.96406888479146	-3.08022087186089	-2.84451602349721	-2.6126065827027	-2.38528240556915	-2.16358913781653	-1.94892964571251	-1.74320914089972	-1.54903809412125	-1.36999725058026	-1.21092069355624	-1.07799291374783	-0.978045919120657	-0.915778763556172	-0.887892979418632	-0.877587796433112	-0.858814527990131	-0.810568129408932	-0.725445055055064	-0.606290575389921	-0.459694517336741	-0.29220817047524	-0.109128228073594	0.0855718947320213
45	2.96177615878376	-3.0685922631684	-2.81639780951768	-2.5648994844221	-2.31416968189854	-2.06427945207155	-1.81529858507209	-1.56729582123176	-1.32033918619841	-1.07449644730857	-0.829835685823095	-0.58642597839847	-0.344338180278209	-0.103645801920569	0.135574030180076	0.373239539271684	0.609263204171705	0.843550623002922	1.07599935969332	1.30649780872521	1.53492412919772	1.76114532139547	1.98501654958634	2.20638085565545	2.42506946109721	2.64090292047907	2.85369346601579	3.06324896399476	-3.01380633194753	-2.81128185998273	-2.61252078479259	-2.41764354148033	-2.22671458620261	-2.03972126621405	-1.8565518224917	-1.67697536203868	-1.50062767153896	-1.32700722560207	-1.15548515264684	-0.98533094209676	-0.815752507866947	-0.645945723374039	-0.475145977366368	-0.302673726778346	-0.12796769117683	0.0493974687625372	0.22970866922997	0.413124161210499	0.59969130552902
46	3.13330204081253	-2.90616648063002	-2.6634176246383	-2.42171412571786	-2.18112593795759	-1.94171559366827	-1.70353844349127	-1.46664305009059	-1.23107169764845	-0.996860979066476	-0.764042424325667	-0.532643136311169	-0.302686404022097	-0.0741922670058891	0.152821991267491	0.378341439770645	0.602353201477162	0.824846272726696	1.04581147046668	1.26524151503316	1.48313125364248	1.69947802693262	1.914282177439	2.12754769454258	2.33928298495429	2.54950175104856	2.7582239513134	2.96547680802555	-3.11188948976029	-2.9074595993456	-2.70436402452872	-2.50253722858118	-2.30190253945894	-2.10237207273271	-1.90384703822083	-1.70621847217615	-1.50936841305773	-1.31317150965148	-1.11749701812713	-0.922211112944418	-0.727179409176093	-0.532269574393321	-0.337353899458358	-0.142311700648718	0.0529685599404118	0.248587524847844	0.444633621603116	0.641182199603408	0.838295119034292
47	-2.8864210782921	-2.64768078943511	-2.41053738897424	-2.17503063338159	-1.94118156591567	-1.70899487191344	-1.4784613032778	-1.24956004567307	-1.02226093690832	-0.79652647695357	-0.57231359697635	-0.349575175953748	-0.128261308942776	0.091679658359501	0.310300307663648	0.527653514301975	0.743791976091744	0.958767879783785	1.17263268143655	1.38543697897738	1.59723045734899	1.80806188878991	2.01797917284611	2.22702940259654	2.43525894528442	2.6427135270883	2.84943831317378	3.05547797547416	-3.02230856528259	-2.81750688530041	-2.61325890273533	-2.40952168100868	-2.20625279941462	-2.00341044794648	-1.80095355221921	-1.59884192591479	-1.39703644698449	-1.19549925277351	-0.994193948343236	-0.793085821597566	-0.592142058413801	-0.391331950860099	-0.190627091760962	0.0099984506571075	0.210567983571175	0.411102070388357	0.611618445030153	0.812131961870385	1.01265458223979
48	-2.44193093121005	-2.20891190827726	-1.97889595486097	-1.75167737557174	-1.52704767744073	-1.30480190616299	-1.08474286312504	-0.866683703112363	-0.650449341060268	-0.435877014077258	-0.222816267005083	-0.0111285626231496	0.199313336874655	0.408626112916192	0.616916685916182	0.824283014402624	1.03081486640391	1.2365945437102	1.44169754807396	1.64619318420717	1.85014509832527	2.05361175354593	2.25664684508379	2.45929965918836	2.66161538036005	2.86363535169661	3.06539729336851	-3.01624982291566	-2.81490439535548	-2.61372391214776	-2.41268362174784	-2.21176175622602	-2.01093946000506	-1.81020072669045	-1.60953233973739	-1.40892381296231	-1.20836732723136	-1.00785766004912	-0.807392105229841	-0.606970380358891	-0.406594520337405	-0.206268755935452	-0.00599937694334043	0.194205419814692	0.394335696678104	0.59437995400847	0.794325319596802	0.994157746032623	1.19386221307831
49	-1.6895792956767	-1.48700562709207	-1.28641835360672	-1.08746246858058	-0.889850955883673	-0.693348979064971	-0.497762190186583	-0.30292798896098	-0.108708919087163	0.0850123692624597	0.278336996067902	0.47135285784835	0.664136974423979	0.856757330211657	1.04927432399168	1.24174191215256	1.43420850942696	1.62671769577515	1.81930876676416	2.0120171564211	2.20487475532697	2.39791014210788	2.59114874307385	2.78461293226188	2.97832208234538	-3.11089273156509	-2.9166475237931	-2.72211728550908	-2.52729481657621	-2.33217610216343	-2.13676038376117	-1.94105022454615	-1.74505156195767	-1.54877374054202	-1.35222951846607	-1.15543504163956	-0.958409780149069	-0.761176422713193	-0.563760726116113	-0.366191318043962	-0.16849945339252	0.0292812741285638	0.227115261481416	0.424965261535293	0.622792777145431	0.820558475858889	1.01822261605993	1.21574547479899	1.41308776742035
50	-0.837297984257716	-0.678277685206941	-0.517274997024509	-0.354486094629055	-0.19007368866305	-0.0241728383798906	0.143104353680571	0.31166493648268	0.481432011385711	0.652342193156663	0.824343515180459	0.997393686758177	1.17145862910523	1.3465112313215	1.52253027907668	1.69949951774842	1.87740681884077	2.05624342415073	2.23600324670726	2.41668221127042	2.59827762038795	2.78078753485546	2.96421016007508	-3.13464207479308	-2.94940190512343	-2.76325969485104	-2.57622283036886	-2.38830164670079	-2.1995100344541	-2.00986602316222	-1.81939232642305	-1.62811683153665	-1.4360730142132	-1.24330025763952	-1.04984405504294	-0.855756076136645	-0.661094080658383	-0.465921666702894	-0.270307847619999	-0.0743264586495945	0.121944597248845	0.318424246342898	0.515029257673588	0.71167534004326	0.908278284147063	1.10475510877436	1.30102516988453	1.49701119390941	1.69264020159145
51	-0.278771619111327	-0.130962845287302	0.0183206712226221	0.169050105760605	0.321199406046248	0.474745759610152	0.629669951766903	0.785956632688251	0.943594508874492	1.10257647102792	1.26289966709211	1.42456552606593	1.58757973512808	1.75195216959073	1.91769677220782	2.08483137536504	2.25337745666015	2.42335981535822	2.59480615423296	2.7677465484996	2.94221278110472	3.11823752186647	-2.98733197989809	-2.80809386837681	-2.62720494642004	-2.44464110150796	-2.26038450178133	-2.07442570499974	-1.88676595244437	-1.69741958600558	-1.50641649549447	-1.3138044695543	-1.11965129108645	-0.92404639206923	-0.727101869444727	-0.528952670063877	-0.329755784010915	-0.12968834447236	0.0710553835443068	0.272268041798923	0.473734055119008	0.675235062264042	0.876555553042537	1.07748833863563	1.27783950248904	1.47743254079345	1.67611149304306	1.87374296848738	2.07021707691135
52	0.043827497618994	0.186954376399391	0.330989383781615	0.475955198479827	0.621877356307049	0.768784703267509	0.916709900317282	1.06568998646703	1.21576700808376	1.36698872339189	1.51940939220456	1.67309066171099	1.82810255950767	1.98452460467899	2.14244704612932	2.30197223382026	2.4632161219968	2.62630989231342	2.79140166671443	2.9586582517567	3.12826681335074	-2.98274898941442	-2.8077868233146	-2.629777442496	-2.44844480108428	-2.26349489334417	-2.07462249992432	-1.88152242220394	-1.68390665077102	-1.48152885033252	-1.27421700635648	-1.06191376933573	-0.844721705111924	-0.622947371371261	-0.397134601314815	-0.168075174264331	0.0632136753323092	0.29554924885738	0.527674936760168	0.758366927634137	0.986534164294142	1.21129212473456	1.43200009315332	1.64826253817314	1.85990330686675	2.06692448234321	2.26946066680456	2.4677362041576	2.66202933683809
53	0.189271287044261	0.321882596092638	0.454838065491785	0.588132033577471	0.72175950167302	0.855716142892614	0.989998325909153	1.12460315615611	1.25952853783033	1.39477326128962	1.53033712213337	1.66622108062086	1.80242747343255	1.93896029459314	2.07582556940077	2.21303185563996	2.35059092214473	2.48851867916613	2.62683647353495	2.76557292404766	2.90476657654049	3.04446983701146	-3.09843034723779	-2.95746184643766	-2.81566383426098	-2.67281936768442	-2.52859357421853	-2.38244312251555	-2.2334272476465	-2.07976812155319	-1.91766438682346	-1.73730750356814	-1.50367049081876	-0.960424647481354	1.07743472247326	1.58931892475303	1.81984962175202	2.00009857586768	2.16305016013472	2.31810425597738	2.46893835873488	2.61728282895185	2.76405736793061	2.90979506755005	3.05482559307743	-3.08382204147315	-2.9396322637758	-2.79568916694679	-2.6519202287378
[truncated: 71 more columns]
