# Supplementary material for: Reconstructing spruce budworm outbreak severity: a comparison of paleoecological and tree-ring signals
Source: PLoS One. 2025 Aug 12;20(8):e0329406. doi: 10.1371/journal.pone.0329406 (PMC12342301; doi:10.1371/journal.pone.0329406)
Supplement: S11 Dataset — (ZIP) [file pone.0329406.s011.zip › Lake 2 wavelet data/Lepidopteran_scales/WS_wavelet_power.corr.txt]

V1	V2	V3	V4	V5	V6	V7	V8	V9	V10	V11	V12	V13	V14	V15	V16	V17	V18	V19	V20	V21	V22	V23	V24	V25	V26	V27	V28	V29	V30	V31	V32	V33	V34	V35	V36	V37	V38	V39	V40	V41	V42	V43	V44	V45	V46	V47	V48	V49	V50
1	0.234375054106055	0.183618021768366	0.114650212768017	0.0597468699726074	0.0286011393556052	0.0145458352512021	0.00877544790404462	0.00622687274133633	0.0048762019335542	0.00404145533641209	0.00344846066117166	0.00294848214476119	0.00250943452943649	0.00212100197019535	0.00179470664547648	0.00159645570231975	0.00151500436670694	0.00149116299348806	0.00149451426828827	0.00147440651325911	0.00140262426610499	0.00130983957249473	0.00122958134200078	0.00117455605451441	0.0011684819905505	0.00121613661347436	0.00128320776217312	0.00135244495695296	0.00139239693303974	0.00136205404942164	0.00128946961789959	0.00120614626854268	0.00112522049070235	0.00108029977417969	0.00107348090046406	0.00108310425832975	0.0011018688541562	0.00112882507957504	0.00117327607513648	0.00123900782051012	0.001318201768802	0.00140133005448957	0.00144291013966801	0.00141181385052532	0.0013462049527876	0.00126860302047911	0.00120083623042047	0.00118823573539246	0.0012232604489512
2	0.302198683679732	0.230990662858579	0.13575626547257	0.0629092643396819	0.0248034029130564	0.0100402537401087	0.00531417086703337	0.00373225550712004	0.00300022885098394	0.00256060529517392	0.00224197355217937	0.00193731028931373	0.00164220115137853	0.00135759321064864	0.00110066493741137	0.000959727793843593	0.000930798533029166	0.000949204936658647	0.000989520138244038	0.000998265047929687	0.000941878967171547	0.000859181284625716	0.000788233593213825	0.000738435168448561	0.000737576079100026	0.000793000959580344	0.000866515813609856	0.000945087252347902	0.000994790998217337	0.000965525909224446	0.000892641030252747	0.000812377182269851	0.000733803165061064	0.000694490105223809	0.000695652810934951	0.000708504476827335	0.000724250048628914	0.00074354765947529	0.000779276945476441	0.000837485147780184	0.00091325599134181	0.00100064832381786	0.00104407180206478	0.00100560237583422	0.000933680793756628	0.000850978128226023	0.000776683698534915	0.000763708520183164	0.000800694295059874
3	0.34967556517612	0.261663952124353	0.145519245010613	0.0598021129836767	0.0183312584881031	0.0047827501001344	0.00182754420332466	0.00136026714507218	0.00121558373191174	0.00111583720172119	0.00103468267266974	0.000916187555921222	0.00077623378947896	0.000619162038796068	0.000455263133755239	0.000376218968609823	0.000385156756537258	0.000422971909054766	0.000477022843451142	0.000501875846826961	0.00046345548085492	0.000402034921767983	0.000351983233827089	0.00031426800213103	0.000314942833696979	0.000362596223608165	0.000422016426164172	0.000489989603836413	0.000537350113417397	0.000512199512936233	0.000452548211200898	0.000392563112602215	0.000332188319848811	0.000306115142758265	0.000315086635934396	0.000328105192137616	0.000337125571977567	0.000344604836447743	0.000364294051834779	0.000402482912870782	0.000458731349938339	0.000534164076661873	0.000572128002801624	0.000534204622212093	0.000473324309978365	0.000406301723673946	0.000342659122396387	0.000334025574970897	0.000366956771554233
4	0.370767831312344	0.274348280682587	0.147876291051563	0.056416679071213	0.0142472987227165	0.00200413685142819	0.000164490054249214	0.000225623408484063	0.000299455668614647	0.000316523003271327	0.000328369036795639	0.000304120791766755	0.00026115269268243	0.000199628694744904	0.000114494106294833	7.74525269965702e-05	9.5317753837531e-05	0.000124451425670836	0.000165794887775032	0.000188920488513107	0.000164892512511724	0.00012762988130358	0.000101538110788567	7.89449336214938e-05	7.87946720048463e-05	0.000108518821740447	0.000141893547506404	0.000185974977039703	0.000220847438236008	0.000201483175230401	0.000162349800185158	0.000129813549482303	9.42581205504783e-05	8.14345128121773e-05	9.28274231647229e-05	0.000102405691822756	0.000105005723976957	0.000103958422915989	0.000110095064501916	0.000127196888697068	0.000158357573403078	0.000211366862033207	0.000238595126648407	0.000208388479528443	0.000169902139195407	0.0001312717074662	8.97873638856952e-05	8.65876978797251e-05	0.000109866659529835
5	0.370695610765919	0.27534595307009	0.149451314301714	0.0577449454500031	0.015021109008902	0.00231478667825527	0.000164056462461345	5.04700346698287e-05	5.80749752057497e-05	5.92629426623012e-05	7.34479912658328e-05	7.1843702936452e-05	6.56798210910617e-05	5.32258394185458e-05	1.88944416241493e-05	2.90273548717765e-06	1.26627675692263e-05	2.43442183908303e-05	4.54519861846754e-05	5.90925348744099e-05	4.50129797068268e-05	2.65720429250398e-05	1.79987728632714e-05	8.51145720733173e-06	8.01897578779411e-06	2.09044584956386e-05	3.23622135957914e-05	5.43455638971413e-05	7.4997234281317e-05	6.16118125080436e-05	4.06037071099952e-05	2.94620289257534e-05	1.41756524471281e-05	9.13751784700271e-06	1.70444322597737e-05	2.1684725799923e-05	2.10978676905072e-05	1.80459712984742e-05	1.84625179363607e-05	2.28842492760373e-05	3.55829265864043e-05	6.64070156153503e-05	8.20050939255488e-05	6.1431049898414e-05	4.33529128542675e-05	2.98854322466866e-05	1.00745146300616e-05	9.4405312508652e-06	2.11083082119774e-05
6	0.359585589123213	0.271932142368885	0.153655467495703	0.0641298565582783	0.0194726675331446	0.00428527230144139	0.000732336031249404	0.000121924280753003	1.96397398369473e-05	5.80189977096724e-06	1.28129506957489e-05	1.24961436893597e-05	1.40169191587869e-05	1.87270332634519e-05	1.04849329557761e-05	2.83764777505615e-06	2.93878787639427e-06	4.48658456740859e-06	1.36540441812577e-05	2.0253089849533e-05	1.23348805793315e-05	3.7317406993904e-06	2.65375726750362e-06	1.01161839498885e-06	1.06562570572355e-06	4.01521151143225e-06	5.22932916441245e-06	1.54334380149317e-05	2.6435162004818e-05	1.77530042385877e-05	7.07094904864444e-06	5.92686148088206e-06	2.16885355399358e-06	2.74680990542093e-07	3.12505359329346e-06	4.07177527933965e-06	3.03977492904873e-06	1.38405543673518e-06	1.11852314632928e-06	1.42716442067111e-06	6.17793562097055e-06	2.228227599922e-05	2.91560226150834e-05	1.56267928502952e-05	8.17126535734855e-06	7.97314763924828e-06	2.25485919320791e-06	1.4757517947369e-06	4.13323607656371e-06
7	0.345470806139571	0.268063308870518	0.16003984793401	0.073292616228529	0.0257024977279175	0.00693964869445403	0.00147336873257605	0.000251248056644645	3.00440248008709e-05	1.60596817302322e-06	2.84268270602321e-06	1.36008864664282e-06	3.21094580898223e-06	1.14467153502409e-05	1.33439327213022e-05	7.80818400921418e-06	2.01284929912635e-06	8.82378084936402e-07	6.75799785878458e-06	1.07423289860999e-05	6.01478458874545e-06	5.93463410613409e-07	6.03294704198782e-07	2.10984423206486e-06	2.58677656280444e-06	1.36763723284528e-06	5.45486215169599e-07	7.17579783900599e-06	1.35976336782562e-05	7.69218291234822e-06	7.07362795091241e-07	1.62015237084655e-06	2.83444583553464e-06	2.4425066554347e-06	2.17836995520718e-06	1.38480315363346e-06	6.6603279643137e-07	1.34773730668672e-07	1.1218112365192e-09	1.93968912322136e-07	3.86172753317036e-06	1.3142292269633e-05	1.52431045540835e-05	5.29087179234231e-06	5.83736257895672e-07	4.24851803504285e-06	5.44772780699353e-06	4.13560817308624e-06	2.03621643032305e-06
8	0.332163956912678	0.264824204436568	0.167161799502866	0.0834687281032878	0.0329499815720513	0.0102975284931402	0.00257340374865491	0.000534505104528591	0.000101684267719142	2.05457538942538e-05	4.77514660507457e-06	3.62192413448437e-07	3.00425432168649e-06	1.2064315649953e-05	1.68004375821703e-05	1.13371739072411e-05	2.92277756096331e-06	1.20933661330319e-06	6.48736352383106e-06	9.93847213625082e-06	6.75034581589444e-06	2.02496323352172e-06	1.23885567357461e-06	3.10709170254159e-06	3.46791330952411e-06	1.33466571828429e-06	1.46862063859496e-06	7.69126331711205e-06	1.23620325572436e-05	7.76188552916922e-06	1.43892916372802e-06	1.41439557337439e-06	3.92807819545154e-06	4.30424444255554e-06	2.75595254638032e-06	1.14103258666594e-06	4.52020826672594e-07	1.66726542149545e-07	6.02558280261474e-08	1.36108977305622e-06	6.55187992135465e-06	1.39932305869313e-05	1.43934382574313e-05	6.02180254781731e-06	1.12900343246495e-06	4.55043367748765e-06	8.08432455288637e-06	6.66801801925416e-06	2.68493662648271e-06
9	0.32068072471164	0.262256764660985	0.174246034141119	0.0939972084004084	0.041118229642097	0.0145599599122804	0.00418221057612147	0.00100197173982684	0.000224649970651289	5.79897906496599e-05	1.72423684742483e-05	6.1729796404495e-06	9.43769694781307e-06	1.97821379964637e-05	2.55694038636797e-05	2.05100443126616e-05	1.14629385524997e-05	8.56952663591099e-06	1.21957607159158e-05	1.48373912270832e-05	1.23719255287766e-05	7.93609103003318e-06	5.99599188856988e-06	6.5897534043198e-06	6.55493189715372e-06	5.52347707401586e-06	7.70261838840312e-06	1.43145062257534e-05	1.83241728476398e-05	1.43335178342437e-05	7.82006932573343e-06	5.8974735706186e-06	7.15195674456019e-06	6.77000779314664e-06	4.06582111145505e-06	1.54453582737312e-06	5.86367176934195e-07	5.03766401934923e-07	1.12826411779423e-06	4.4970778802498e-06	1.23461950884442e-05	2.08626506532787e-05	2.20371243300671e-05	1.51924129631897e-05	9.80131095512014e-06	1.12146517645197e-05	1.38375059512723e-05	1.17736990159341e-05	6.66939310545803e-06
10	0.310975849815979	0.260252656659214	0.181083524183652	0.104690105935971	0.0501935867792855	0.0198636519717836	0.00643271225307225	0.00169662689758403	0.000386641046018242	0.00010446212305804	4.83135993534137e-05	3.27201017291312e-05	3.31787456452168e-05	4.2659343266625e-05	4.90028669657539e-05	4.52532912989287e-05	3.63608900218414e-05	3.09525414083112e-05	3.05651969683621e-05	3.04482552734962e-05	2.73556305903923e-05	2.26570586421886e-05	1.9240856645134e-05	1.79615146113237e-05	1.78898755003208e-05	1.94838641747917e-05	2.48118125244529e-05	3.25932230071447e-05	3.65440019544167e-05	3.27580727848964e-05	2.524208645744e-05	1.98564755888582e-05	1.67324929368471e-05	1.26175755743545e-05	7.07256947054631e-06	2.68896238845056e-06	1.10892644508886e-06	1.84815199686326e-06	4.97888066978388e-06	1.25885590130146e-05	2.53509217515504e-05	3.81943489314158e-05	4.33774172287025e-05	3.97033179395414e-05	3.41296746524884e-05	3.18411556625545e-05	3.01973486180428e-05	2.50032785879337e-05	1.72327397956839e-05
11	0.302774193175606	0.25871235342124	0.187653693011806	0.115498367266958	0.0602136700264746	0.026437977939604	0.00963194226349339	0.00281739505351267	0.000627777491340874	0.000120287708936679	6.32615311975272e-05	7.6565314516171e-05	9.00532156532735e-05	0.000101669134991081	0.000108278154066291	0.000105405356923824	9.55624611246099e-05	8.51603989576975e-05	7.72810939447744e-05	7.07484911438778e-05	6.4048519684748e-05	5.75500949807449e-05	5.2678812576864e-05	5.06049997585387e-05	5.21092606467202e-05	5.79902797696313e-05	6.7950273561065e-05	7.82845880742373e-05	8.27742345674572e-05	7.80486679061539e-05	6.67262186103664e-05	5.35545372230941e-05	4.03588688522603e-05	2.67651603215773e-05	1.39199417877677e-05	4.80347189222861e-06	1.48846552998765e-06	4.25995824457507e-06	1.35790574516629e-05	3.06987696323183e-05	5.43997344115436e-05	7.80612022080375e-05	9.3054637131411e-05	9.61102235886326e-05	9.1099269623505e-05	8.28295031228063e-05	7.20917762101264e-05	5.80698704630372e-05	4.23615229823638e-05
12	0.295784394769778	0.257520239824061	0.193938289556178	0.12637945899562	0.0712235263318535	0.0345849317698165	0.0142851930075483	0.00483806351223141	0.00121108493984269	0.000155641679166665	1.00186472171021e-05	8.64599630695888e-05	0.000169099535449215	0.000219058227880985	0.000240458039912925	0.000240470978767167	0.000226120204039134	0.000205022305328967	0.000183201374900119	0.000163931346250669	0.000148719937497765	0.000138374877513406	0.000133412631276802	0.000134362698877698	0.000141831663393714	0.00015562040874751	0.000172972239885991	0.000187708909622319	0.000192419005998876	0.00018283826713475	0.000160153431577816	0.000128941626833815	9.38714803275846e-05	5.89960932580031e-05	2.88233937223252e-05	8.14016773204494e-06	5.24681541930667e-07	7.8237336493736e-06	3.08372579672982e-05	6.88135948428536e-05	0.000116918736516776	0.000164986739513409	0.000201094819023952	0.000217863725096879	0.000215226109947441	0.000197493794915957	0.000169363387609633	0.000135108419760057	9.94609573437756e-05
13	0.289695400410856	0.256472564724525	0.199775933514526	0.137109262517485	0.0830552813568067	0.0444453236265553	0.0209370432745841	0.00854014920231864	0.00287279022919349	0.000705049510885656	0.000117937646463121	0.000124639244095888	0.000279635530737921	0.000415812773608132	0.000491386002292508	0.000510687122293084	0.000490469865583781	0.000448587882178717	0.000400422879907392	0.000357474631869049	0.000326884416479204	0.00031166407078849	0.000311697364376994	0.000325229028156482	0.000349740601299831	0.000381292829427062	0.000413035147195462	0.00043504831152605	0.000437015487258631	0.000412503984674581	0.000361728348941379	0.000291024648114231	0.00021030695518413	0.000130758712428054	6.34071360664746e-05	1.79522886646809e-05	1.6837588324474e-06	1.88087229212333e-05	6.98171353362822e-05	0.000150054161179338	0.000248036807358772	0.000345948475221425	0.000424106946978323	0.000467625322250287	0.000470915576651272	0.000437546670544851	0.000377008277572898	0.000301288172947638	0.000222345779535101
14	0.284126515365876	0.255193563356341	0.204718758797444	0.147055437793689	0.0949918288755389	0.055528183663199	0.0296057289440596	0.0145022008448702	0.00655702686814103	0.00277279149550445	0.00120349958369557	0.000726006562488595	0.000719805583668042	0.000853408173138589	0.000967969856556937	0.0010080947337606	0.000974651180403126	0.000893339610548581	0.000795911635422414	0.000709973267886592	0.000654047839305865	0.000636234649763328	0.00065561162314279	0.000705117287119489	0.000774073698014585	0.000849138557660942	0.000914307290568835	0.000951963475202683	0.000946308839591737	0.000888217058946996	0.000778878689000277	0.000630190703271895	0.000461967420297301	0.000297641523839798	0.000160171565128931	6.90173572934006e-05	3.81922232623182e-05	7.48301674204891e-05	0.000177564677518797	0.000334664554275402	0.0005231980354763	0.000711320090189971	0.000864706300091214	0.000955406802979963	0.000969247981536609	0.000908490136382814	0.000789227239899909	0.000635487834337459	0.000472625930755034
15	0.278612186465948	0.253114847332667	0.207979728707073	0.155043925437247	0.105476356416873	0.0661553509053139	0.0388840552411167	0.0219138419692364	0.0121731508459972	0.00687634419439651	0.00411919982693691	0.00278192337202946	0.00222234565772309	0.00204488094955399	0.00199688961484277	0.00193516507951307	0.00180616694371958	0.00161939456328013	0.00141691656214064	0.00124706439402798	0.00114687578078612	0.00113395592470124	0.00120599553070894	0.00134487329144589	0.00152207303570318	0.00170333705088789	0.00185249641542633	0.00193578391607794	0.00192750197601708	0.00181610062858625	0.00160822832532865	0.00132857755941024	0.00101521978477394	0.000712175442836019	0.000461815230034592	0.000299012835257531	0.000247457165808176	0.000317260627017901	0.000502819040437302	0.00078095669707882	0.00111097544273663	0.00143892172375873	0.00170711240678663	0.0018670770393573	0.00189148138423008	0.00178031494548486	0.0015590219654498	0.00126975669046898	0.00095946723279896
16	0.272709089262495	0.249648549313979	0.208674043607267	0.159647973222529	0.112387290037452	0.0735846668859252	0.0457074132274183	0.0278139946542767	0.0172885577662381	0.0114012108084445	0.00812676929425937	0.00625810450030419	0.00515924437871382	0.00448371097537881	0.00400924850232538	0.00358689124295341	0.00314125140670176	0.00266988126497998	0.00222368261122103	0.00187478354165025	0.00168543536367341	0.00168755617108342	0.00187559064885369	0.00221010054472419	0.00262744625633874	0.00305161157653451	0.00340616041080631	0.00362577532754516	0.00366684272776905	0.00351549464932802	0.00319074674299793	0.00274106013604564	0.0022347810024099	0.0017472340160855	0.00134825632483154	0.00109301128004671	0.0010166887827704	0.00113170950138927	0.00142567061527864	0.00185976809686377	0.0023696716873722	0.00287190531338627	0.00327733668613931	0.00350977612393071	0.00352406356225538	0.00331689449376474	0.00292603562914292	0.00241828069129683	0.00187090396361701
17	0.26632176941248	0.244698843712742	0.206578123428733	0.160252758253969	0.114437477740901	0.0756822180113625	0.0470930349077055	0.0285620343815542	0.0179766973452647	0.0126139902081508	0.0101278460520658	0.00894454322452579	0.00820736054773917	0.00753076732429372	0.00676927794683683	0.00588492235115782	0.00490105717092691	0.00389330773626203	0.00297808186910157	0.00228552377081406	0.00192411486101829	0.00195060479646434	0.00235496064254006	0.00306254444509532	0.00394999255233358	0.00486902522150104	0.00567276657335622	0.00624030822204672	0.00649601157683863	0.00642043768777211	0.00605067015629501	0.00546984243776786	0.00478858478735582	0.00412353834138517	0.00357855718816132	0.00323222629120086	0.00313189120329997	0.00329158414089954	0.0036908283299379	0.00427355572954728	0.00494964074414827	0.00560324425923392	0.00611048856404498	0.00636436748518347	0.0062998586236598	0.00591015782237378	0.0052474471798153	0.00440756583724744	0.00350426732498867
18	0.260226709670359	0.239442494244018	0.203260281332001	0.158651709408894	0.11336330411692	0.0737931421932387	0.0436635274107564	0.0237992714316705	0.0128097218315529	0.00817887950807157	0.00727125325641793	0.00796650538398234	0.00888141760009607	0.00930136643878416	0.00898855923626761	0.00799248152509371	0.00651634486683287	0.00483711766124858	0.00325378669123452	0.00204285618795664	0.00141536223658897	0.00148177289816722	0.00223428771051033	0.00355190529180005	0.00522694599234853	0.00700639516717213	0.00863892947658491	0.00991838676409215	0.0107158276215159	0.0109947482603294	0.0108074228093479	0.0102745711850978	0.00955461256655127	0.00881111057265467	0.00818635029290506	0.00778532659321567	0.00766947204462786	0.00785585343137468	0.00831734156315401	0.00898242165028207	0.00973763266824103	0.0104378967479747	0.0109281090139173	0.0110738315653205	0.010792846153797	0.0100764726863164	0.00899208179819815	0.00766517174822039	0.00624726937183029
19	0.256470277994578	0.236838750091078	0.202739237083948	0.159927238395038	0.115160231372993	0.0745187965009007	0.0421597221193737	0.0198136858023914	0.00701614143527993	0.0018167091263904	0.00163008718520865	0.00395479684029676	0.00682173997509473	0.00896553726073419	0.00979206693656434	0.0092376403316745	0.00759658278293215	0.00536044604739962	0.0030839019605415	0.00127818957711437	0.000330944070809334	0.000454316365770255	0.00166507708771454	0.00379821777407997	0.00655039464544438	0.00954400346876376	0.0123989418914462	0.0147981978971325	0.0165352989980179	0.0175359070487502	0.0178517280072559	0.0176312742187319	0.0170771948761794	0.0164020963486704	0.0157930186808887	0.0153896531784282	0.0152752961825318	0.0154754189853517	0.0159585909612717	0.0166380422476209	0.0173768214864721	0.0180018758654133	0.0183303200790245	0.0182052987175662	0.0175323954186089	0.0163044492530804	0.0146051843661237	0.012589415661597	0.0104462641565927
20	0.258042606121304	0.241019979486826	0.210505957747805	0.171054479966424	0.128300839279736	0.0877013839986216	0.0534741659648688	0.027998362624078	0.0117414488402037	0.00361407569194422	0.00156045627696036	0.00318581993346475	0.00627521276726452	0.00913124184325384	0.010722380232555	0.0106742222189205	0.00915318342997446	0.00669238663916772	0.0040011710207286	0.0017891372425801	0.000626015816200869	0.000850372872428229	0.00253250250076475	0.00548929290153421	0.00934177030698359	0.013600433176232	0.0177604036796851	0.0213883972996266	0.024186546126436	0.0260237385676388	0.0269324205774744	0.0270762684706623	0.026699915404721	0.0260742678718993	0.0254491506767473	0.0250199457770194	0.0249088873642386	0.0251575108149017	0.025726145235333	0.0264989271148661	0.0272962845919658	0.0278982773683415	0.0280798694144028	0.0276538585340857	0.0265116525446243	0.0246497869211625	0.0221729593973696	0.0192716369955314	0.016180825685822
21	0.267442900547383	0.255199101768782	0.230625596401975	0.197078948766678	0.158938040728204	0.120716345209903	0.0862501168702905	0.0581470218001153	0.037575217621074	0.0243686334149524	0.0173547611086649	0.0147873245351567	0.0147782494640179	0.0156537018734383	0.0161925176109336	0.0157342391088884	0.0141662437340793	0.0118155237148851	0.00928083317813759	0.0072447597323678	0.00630254214860978	0.00683589983581189	0.00894778057654999	0.0124605558298652	0.0169684998892599	0.0219272558131461	0.0267591596620087	0.0309535489492947	0.034144772187041	0.0361566058134104	0.0370091186121803	0.0368914298453334	0.0361098059568846	0.0350237825087122	0.0339828436926988	0.0332731575699968	0.0330795331436265	0.0334640608531138	0.0343610787783172	0.0355880712607694	0.0368725024586788	0.0378937265847046	0.038336176483424	0.0379457874118155	0.0365781854797357	0.0342268756782261	0.0310236094952962	0.0272103893746077	0.023090554323131
22	0.284611564291297	0.279002346342079	0.262408318493944	0.237075087294007	0.206121330989508	0.172953618606918	0.140701940188616	0.111794904412008	0.0877360442404455	0.0690822284702785	0.0555817077962002	0.0464100673613317	0.04044303429189	0.0365162797612358	0.0336361047038118	0.031117836420535	0.0286412007991468	0.0262249437333544	0.0241360468898081	0.0227595838610214	0.0224606245627249	0.0234679435647842	0.0258012501498326	0.0292518700466936	0.0334146834804577	0.0377594941894549	0.0417243350032504	0.0448116107882618	0.046669717549712	0.0471469059351426	0.0463097986148862	0.0444252883709376	0.0419106151174267	0.0392612616512116	0.0369691248278996	0.0354439166257991	0.0349492495379227	0.0355620884898215	0.0371609124672056	0.0394443608326806	0.0419782966430923	0.0442650186218778	0.0458241340225099	0.0462713436970008	0.0453804393069021	0.043116225090058	0.0396318978107729	0.0352323723939381	0.0303128646753826
23	0.305522369677903	0.307007718572246	0.298958227527755	0.28273678217478	0.260402760284125	0.234342014491774	0.206898204456482	0.180078656932332	0.155375128238535	0.133704478790597	0.115448095800048	0.10055678704041	0.0886877641205158	0.0793465227419183	0.0720135901507854	0.0662418223322444	0.0617146818414687	0.0582613484621451	0.0558314176565507	0.0544394032522909	0.0540951353586052	0.0547383844162143	0.0561938667034158	0.0581570228557932	0.0602135076348164	0.0618882092189229	0.0627142173039936	0.0623090086289341	0.06044414257298	0.0570957046333161	0.0524654208131299	0.0469666405836624	0.0411749078122482	0.0357488991018004	0.0313330680713719	0.0284572685344062	0.0274500516846855	0.0283808273623649	0.0310417813171618	0.0349739777393588	0.0395344657393129	0.04399374181716	0.0476470232271168	0.04991979017216	0.0504488630113794	0.0491250229499705	0.0460910064399734	0.0416978589460727	0.0364309195385514
24	0.322509122664919	0.329572511546776	0.328560077242008	0.320294130179946	0.306136933329834	0.28774871091198	0.266840859956639	0.244971733969561	0.223412848931308	0.203091078971955	0.184594713925947	0.168222070451202	0.154050524567673	0.142008366929886	0.131938075839747	0.123644869091717	0.116927941157414	0.111594166815874	0.1074561458161	0.104318676818315	0.101959769714556	0.100113442635748	0.09846126711875	0.0966378773620759	0.0942528685776587	0.0909282823271127	0.0863477231370937	0.0803103912738078	0.0727811971642477	0.0639269870073214	0.0541292448455473	0.0439659149284737	0.0341593628791906	0.025493534564444	0.0187100004528463	0.0143982723068092	0.0128989997622308	0.0142382834851684	0.0181070601236763	0.023891940920782	0.0307544738312525	0.0377465209339885	0.0439423413660213	0.0485646727885789	0.0510834148965908	0.0512711860337166	0.0492087716351936	0.0452433091903931	0.0399107407457897
25	0.326354875769942	0.335602381971341	0.338104363346711	0.334491624700869	0.325819799305265	0.31338866426798	0.298553333590394	0.282562338355283	0.266445868393047	0.250962250314076	0.236596832567466	0.223598263051829	0.212033916015196	0.201848120766369	0.192911795821071	0.185057836997809	0.178101483110966	0.171848125729111	0.166092641821187	0.160614722796286	0.155174338697914	0.149510785567993	0.143347928443035	0.136407344358512	0.128430055453745	0.119206316985313	0.10861137815148	0.0966432598895436	0.0834566156323192	0.0693851640124714	0.0549447125438304	0.0408101017229856	0.0277628207657605	0.0166113119120632	0.00809214954552474	0.00276590894986572	0.000925056681393482	0.00253137109020968	0.00719675329316825	0.0142142826352253	0.0226373639231967	0.0313957420998039	0.0394300578185633	0.0458231021041089	0.0499067885762022	0.051328859728537	0.050071285629075	0.0464213676268621	0.0409047327829738
26	0.309648132638236	0.316622133133767	0.317901834075215	0.314180357946661	0.306503070037575	0.296110752838764	0.284271329230455	0.272129038889259	0.260593243931395	0.250278465018481	0.241495850125638	0.234286839257777	0.228484113654856	0.223783511856764	0.219812792914667	0.216187543050022	0.212549600190075	0.208587843540749	0.204044333064294	0.198710417666395	0.192417807648934	0.185029165386022	0.176431925664134	0.166538067117	0.155291466546155	0.142683179635312	0.128773388617469	0.113716855632594	0.0977867716914663	0.0813903884395017	0.0650693814594157	0.0494790508951115	0.035343424600206	0.0233878025640431	0.0142554596127244	0.00841992565593484	0.00610723213585488	0.00724277199644861	0.0114345756420743	0.0179992082054935	0.0260291972317597	0.0344934229597636	0.0423558603547563	0.0486947634578171	0.0528045120371145	0.0542657955542415	0.0529757468983118	0.0491367064326646	0.0432089858316266
27	0.270904380945701	0.271679412048491	0.267523377895038	0.259313064557201	0.248232724785089	0.235626963506206	0.222839480409472	0.21106243609268	0.201217784915879	0.193884805453854	0.189279052593914	0.18727907538564	0.187490225142423	0.189330793723417	0.192124845372746	0.195187995225137	0.197896137745981	0.199731680604107	0.200306255445083	0.1993625048364	0.196760059509383	0.192452163604638	0.186459675662897	0.178848519599256	0.169715228881196	0.15918316469487	0.147409488839367	0.134600330006531	0.121029214446427	0.107052232668622	0.0931130468048375	0.0797319996344583	0.0674762538598354	0.0569116876775348	0.0485414833564722	0.0427400553531446	0.0396932741022335	0.0393561964201071	0.0414374867637959	0.045415689039058	0.0505872354451528	0.0561406082964338	0.0612465150413814	0.0651512113939816	0.0672597235945646	0.0671976781243843	0.0648442537302105	0.0603335791065869	0.0540267215516222
28	0.21778698320196	0.210881916328135	0.199714018533015	0.185338596447536	0.169076331438074	0.152374692058795	0.136654996429449	0.123166142868458	0.112864535220558	0.106335048523883	0.10376100259331	0.104943388338338	0.109362429678249	0.116269132521339	0.124791502100152	0.134039809732448	0.143197383701484	0.151587252182019	0.158709756754534	0.16425114036895	0.168067362291275	0.170150466333292	0.17058641715113	0.169513341259051	0.167087694464886	0.163463338741214	0.158785308078952	0.153196727974551	0.146854504074161	0.139947525409908	0.132710592443313	0.125428198942948	0.118424510018354	0.112038960896215	0.10659023343825	0.102334259433204	0.0994237341925662	0.0978769921819662	0.0975628902752345	0.0982057830739051	0.0994112592916519	0.100709712128949	0.10161174094844	0.101667405860024	0.100520820256858	0.0979525060114253	0.093904094169878	0.0884828500971424	0.0819465505335847
29	0.166173832423199	0.153501202766664	0.137337095294593	0.118804732709451	0.09923533635415	0.0800436604648113	0.0625922333448351	0.0480614164913122	0.0373417178563469	0.0309615953731342	0.0290588036494201	0.0313970500880113	0.0374233822799052	0.0463563422241621	0.0572913021402388	0.0693080118209471	0.0815663140024661	0.0933789182555435	0.10425446167753	0.113909044660808	0.122249192806124	0.129333037637963	0.135318907513481	0.140411223858608	0.144812644949237	0.148689093591667	0.152151150208262	0.155251899180668	0.157998292417624	0.160370942884286	0.16234629662206	0.163915433346455	0.165095153214224	0.165929163844378	0.166479610335878	0.166811392476734	0.166973263298946	0.166980330925698	0.166802218704201	0.166359905493061	0.165532461377541	0.164172903155527	0.162130621020789	0.159276607320317	0.155527253595212	0.150862813506911	0.14533763667591	0.139080718148138	0.132286673077152
30	0.133526652265168	0.119401617196573	0.102629121747663	0.0842348020051701	0.0653843418014482	0.0472813625067322	0.0310587826061997	0.0176765262617777	0.00783797553836665	0.00193527619236288	2.98355254126128e-05	0.00186965440788927	0.00694022949154824	0.0145413933230756	0.0238792829397481	0.0341610930253862	0.0446805566833758	0.0548840896932356	0.0644108517361811	0.0731040473936821	0.0809949485287197	0.0882647302071956	0.095191765267962	0.102093213689295	0.109269509921817	0.116958867675865	0.125306548818114	0.134350854060695	0.144025081808984	0.15417249531171	0.164569930377114	0.17495518794994	0.185053734990172	0.194601285697293	0.203360263720855	0.211129637517176	0.217748892748899	0.223097757472774	0.227093637181788	0.229688569238923	0.230866984909318	0.230644845818058	0.22906999066128	0.226222953939429	0.222217212696376	0.217197818962641	0.211337651658693	0.204830981649209	0.197884565838587
31	0.13003842918744	0.118790090226644	0.105560172104629	0.0911320329264294	0.0763709329482583	0.0621502597307669	0.0492752275968058	0.0384127171152508	0.0300354784875406	0.0243873499590479	0.0214736246960216	0.0210775732964622	0.0228008311435564	0.0261223599126616	0.0304684190667883	0.0352847550634826	0.0401021926788267	0.0445879706890419	0.04857730329713	0.0520824289271141	0.0552794068358812	0.0584757045271336	0.0620638071281355	0.0664674089907957	0.0720871009679593	0.079251882755788	0.0881814835245497	0.098962636949906	0.111540442879856	0.125724059395199	0.14120444914321	0.157580905469832	0.174392657870699	0.191151958708409	0.207375567955054	0.222612323303098	0.236465345563067	0.248608241708319	0.25879532948881	0.266866367399325	0.272746528826367	0.276442443308779	0.278035096393781	0.277670292815066	0.275547296678626	0.271906199503172	0.267014542996613	0.261153729696928	0.254605769929043
32	0.153851962597464	0.14771181512159	0.139825731180959	0.130668270509849	0.120763804550725	0.110641584920117	0.100790252628453	0.0916168441569049	0.0834150082303878	0.076346187309221	0.0704360435084511	0.0655866000819097	0.0616026602024372	0.0582293081231676	0.0551959306871995	0.0522614043944239	0.0492549801477798	0.0461079746619922	0.0428725586623454	0.0397255496825481	0.0369569479247772	0.0349447521306057	0.0341191284911772	0.0349200966791658	0.0377534318766452	0.0429494317202397	0.050728614514197	0.0611774182324447	0.0742357200686126	0.0896966703666892	0.107218098055742	0.126343729410851	0.146531753243411	0.167187896977669	0.187700135203339	0.207472383590446	0.225954961758107	0.242670155816239	0.257231796667476	0.269358329810825	0.2788793416284	0.285735901327958	0.289975369761193	0.291741522097642	0.291260944321392	0.288826710062857	0.284780339919261	0.279493002874012	0.273346848067886
33	0.194049899058806	0.192747319573939	0.189481131332309	0.184441754388336	0.177864413852606	0.170008179431891	0.161134603066007	0.151488381224942	0.141282273243188	0.130688025957912	0.119834337876718	0.108812026862724	0.0976856511134412	0.0865099907228935	0.0753491366848197	0.0642955444149757	0.0534863440021225	0.0431144714631123	0.0334327621213064	0.0247499568839527	0.0174185129440814	0.011815065021741	0.00831523509905154	0.00726513747563466	0.00895230088048209	0.0135787967077339	0.0212391283963257	0.0319049442158936	0.0454179551415159	0.0614916586575534	0.0797216796325042	0.0996038240520615	0.120558365821325	0.141958692792319	0.163162241808719	0.183541646356499	0.202514177921701	0.219567844530989	0.234282872892578	0.246347700642603	0.25556900474068	0.261875662066819	0.265316859568654	0.266054833984419	0.264352922924159	0.26055975299113	0.255090482767789	0.248406066011622	0.240991510028927
34	0.239398804326386	0.241611531874548	0.241465160769637	0.23895501360122	0.234130858724944	0.227091803447417	0.217980056827145	0.206974390043764	0.194284065052249	0.180143841038343	0.164810422576241	0.148560414954936	0.131689540723381	0.114512590088634	0.0973633667792073	0.0805937825812741	0.0645712673808993	0.0496738008004842	0.0362821232978154	0.0247690205038722	0.01548595447683	0.0087476928033492	0.00481591409883137	0.00388300532396899	0.0060573825381641	0.0113516472828639	0.0196747372866859	0.030828959966887	0.0445124405786674	0.0603271126388371	0.0777919683869975	0.0963609112924707	0.115444243864737	0.134432605041656	0.152722053258922	0.169738973439575	0.184963558209015	0.197950758156953	0.208347791626755	0.215907529422902	0.220497304227643	0.22210292264679	0.220827868784335	0.216887876025204	0.210601206253532	0.202375113761271	0.192689086627314	0.182075553386801	0.171098818407354
35	0.285817616353271	0.29111410659137	0.293869994280746	0.293986435557704	0.291426454479081	0.286217323142194	0.278451130234638	0.268283615467774	0.255931382019981	0.241667611026599	0.225816395593649	0.208745794077006	0.190859682634034	0.172588474934621	0.154378780897219	0.1366821022816	0.119942713073677	0.10458494461874	0.0910001828085427	0.0795339770139927	0.0704737451559837	0.0640376228767903	0.0603650349587167	0.0595095547070655	0.061434557248957	0.0660120662701227	0.0730250468315166	0.082173220699117	0.0930822897907012	0.105316264359375	0.118392421570047	0.131798281094272	0.145009887301095	0.157510637742352	0.168809894960114	0.178460658524756	0.186075648358355	0.191341248383	0.19402887043914	0.194003412384106	0.191228593713101	0.185769052336963	0.177789175829354	0.167548720787702	0.155395348118933	0.141754274068817	0.127115310336228	0.112017643958716	0.0970327890152189
36	0.335634883915724	0.345045764199378	0.352145185798116	0.356803732670309	0.35894874374518	0.358568341689188	0.355713554504956	0.350498395667061	0.343097837904287	0.333743687687734	0.322718440312698	0.310347267669893	0.296988360889428	0.283021916324839	0.268838113794494	0.254824488147643	0.241353136188648	0.228768227621169	0.217374297817943	0.20742578912718	0.199118274177996	0.192581738609665	0.187876222833631	0.184990025715233	0.183840562174895	0.184277848032737	0.186090466495202	0.189013759534234	0.19273989174952	0.196929360695694	0.201223480767007	0.205257349779185	0.208672817864959	0.211131014031557	0.212324041267444	0.211985519398854	0.209899728258916	0.205909174707577	0.199920469415864	0.191908448872661	0.181918513017538	0.17006717007919	0.156540790808973	0.141592579367338	0.125537773691213	0.108747100362255	0.0916385330494838	0.0746674430295162	0.0583152862563406
37	0.389207066077326	0.40391900183343	0.41682820314594	0.427790478497783	0.436702544999716	0.443505387845358	0.448186179604123	0.45077864236682	0.451361796025678	0.450057101091977	0.447024071845528	0.442454502409468	0.436565511488264	0.42959166783837	0.421776504946606	0.413363766980544	0.404588746384163	0.39567007470503	0.386802311402031	0.378149640586016	0.36984093414873	0.361966374003272	0.354575749795146	0.347678466002894	0.341245209041911	0.335211146283859	0.329480460076031	0.32393196547775	0.318425523981876	0.312808948922265	0.306925101820485	0.300618901048509	0.293744001667833	0.286168953586667	0.277782698806442	0.268499321749226	0.258262014026458	0.247046252002734	0.234862209027597	0.221756432934853	0.207812813957932	0.193152851065725	0.177935199958559	0.162354458773372	0.146639123647238	0.131048631249675	0.115869403979803	0.101409829108019	0.0879941372677618
38	0.437924612913992	0.45755676155121	0.475893926144734	0.492774404370843	0.508060043112348	0.521638919733196	0.533427228549404	0.543370305943829	0.551442761507593	0.557647718788654	0.562015206105296	0.564599773714509	0.565477446614723	0.564742150626494	0.562501771471382	0.5588740209339	0.553982289779188	0.547951663318628	0.540905262342952	0.532961050180243	0.524229217126448	0.514810218276998	0.504793502191845	0.494256928518887	0.483266835476291	0.471878685636194	0.460138193088392	0.448082818534293	0.435743512137435	0.423146587112209	0.410315619211655	0.397273286749099	0.38404309010415	0.370650915877042	0.357126435824497	0.343504351422344	0.329825508796034	0.316137914024948	0.302497674610302	0.288969879443511	0.275629408278004	0.262561634865386	0.249862958752353	0.237641072956543	0.226014852225553	0.215113733002527	0.205076454662492	0.196049044228115	0.188181954646184
39	0.466389131927893	0.488573840595711	0.50979506604229	0.529881261199476	0.548672560962965	0.566023217533581	0.581803727307062	0.595902606835784	0.608227787073876	0.618707607509933	0.627291404395537	0.633949699576999	0.638674007911448	0.641476291397232	0.642388096522906	0.64145941757313	0.63875733247484	0.634364459121888	0.628377279049815	0.620904372093035	0.612064600667236	0.601985276152326	0.590800333184559	0.57864853122664	0.565671697273273	0.552013019568313	0.537815400185127	0.523219874445919	0.508364107343005	0.493380980999764	0.478397292122595	0.463532583476625	0.44889813765465	0.434596163750349	0.420719207024034	0.407349807494593	0.394560425150445	0.38241363709167	0.370962595797589	0.360251718731135	0.350317558954083	0.341189786008764	0.332892187941698	0.325443591020774	0.318858585379229	0.313147944212834	0.308318632558092	0.304373319831553	0.301309338290869
40	0.461498655719501	0.482917934313562	0.503524528030679	0.523155157240992	0.54165231690374	0.55886649156652	0.574658315918847	0.588900648035877	0.601480522396619	0.612300949931065	0.621282532836104	0.628364862811633	0.633507672822765	0.636691714602929	0.63791933697122	0.637214743715362	0.634623914326735	0.630214176265899	0.624073423645851	0.616308984163771	0.607046143666597	0.596426345736519	0.584605091924449	0.571749576499921	0.55803609754634	0.543647293602575	0.528769261503232	0.513588616255537	0.498289557366547	0.48305100767638	0.468043890178929	0.453428605306042	0.43935276559247	0.425949236523804	0.413334521835598	0.401607518872312	0.390848655285982	0.381119402971853	0.372462149458683	0.364900391864889	0.358439204938677	0.35306592357936	0.348750972504466	0.34544877219154	0.343098651520017	0.341625704067869	0.340941536892107	0.340944877625253	0.341522027281074
41	0.4202834761018	0.438119569010183	0.455194926278005	0.47136904195223	0.486504351164076	0.500468046786555	0.513133955178519	0.524384448514383	0.534112366693845	0.542222917281464	0.548635517621318	0.553285539512537	0.556125913929773	0.55712855152676	0.556285534333969	0.553610035360561	0.549136925871182	0.542923034978416	0.535047032825809	0.525608916890364	0.514729090568232	0.502547033897306	0.489219577617533	0.474918803321664	0.459829603722449	0.44414694756655	0.428072902989792	0.411813480707153	0.395575364007387	0.379562595810313	0.363973293885087	0.348996463679567	0.334808974157186	0.321572755784626	0.309432271681928	0.298512303358567	0.288916081916816	0.280723784665678	0.273991406338949	0.26875000412849	0.265005307069111	0.262737673414794	0.261902374897085	0.262430184398803	0.264228243705733	0.267181190550295	0.271152528900309	0.275986232972339	0.281508583205497
42	0.351818325039038	0.364782954009294	0.377039388956346	0.388476030730395	0.398982316903197	0.408450064605361	0.416774927874929	0.423857958045107	0.429607249904926	0.43393965030862	0.436782499877329	0.438075372747322	0.437771774299747	0.43584075277696	0.432268377941473	0.427059038711489	0.420236512195668	0.41184475885793	0.401948402694683	0.390632861237023	0.378004097745533	0.364187976909142	0.34932921538367	0.333589929244448	0.317147791476347	0.300193823560817	0.282929855624181	0.265565699090404	0.248316083986278	0.231397419691346	0.215024442799057	0.199406818735095	0.184745764828342	0.171230761702676	0.159036417288991	0.148319543652986	0.13921650145863	0.131840860541778	0.126281418074867	0.122600608482232	0.120833331916464	0.12098622098984	0.123037358777835	0.126936455013571	0.132605481938511	0.139939766453884	0.148809530942149	0.159061871242759	0.170523156559155
43	0.273115788432545	0.281699771771674	0.289707577606686	0.29705756295094	0.303667473249912	0.309455343140728	0.314340533931541	0.318244903935325	0.321094102104253	0.322818969388891	0.323357026137448	0.322654017923715	0.320665486727913	0.317358329668903	0.312712303757648	0.306721432637915	0.299395270183794	0.290759976263151	0.2808591620169	0.2697544656436	0.257525824845552	0.244271418647329	0.230107259039939	0.215166421580136	0.199597913390101	0.183565186635395	0.16724431517359	0.150821861329812	0.134492468353665	0.118456221761165	0.102915829225194	0.0880736737608628	0.0741287985291237	0.0612738835858442	0.049692275328545	0.0395551282911768	0.0310187164121018	0.0242219670978678	0.0192842665033731	0.0163035786458633	0.0153549144724088	0.0164891800113312	0.0197324254470179	0.0250855095318733	0.0325241863272487	0.041999613953048	0.0534392778959799	0.0667483145204275	0.0818112137584024
44	0.200739560961041	0.20656491065336	0.212040842289733	0.217113852008701	0.221728488912979	0.225827887298613	0.229354430130928	0.232250543511555	0.234459617156526	0.235927040927476	0.236601342412331	0.236435405638386	0.235387746425209	0.233423815849315	0.230517299986083	0.22665138168347	0.221819928742957	0.216028572633795	0.209295642802173	0.201652923765286	0.193146205461475	0.183835601674271	0.173795616628981	0.163114945905482	0.151896004418681	0.140254181164553	0.128316827477669	0.116221992455933	0.104116925747709	0.0921563738510971	0.0805007012562868	0.0693138720149243	0.0587613305295809	0.0490078224484593	0.0402151974962811	0.0325402358855934	0.0261325386874383	0.0211325202857424	0.0176695379143544	0.0158601894197248	0.015806805960065	0.0175961615036454	0.0212984158831195	0.0269663029491136	0.0346345701801011	0.04431967106338	0.0560197067590819	0.0697146090686777	0.0853665526032119
45	0.142932999529407	0.14762365880975	0.152233945298805	0.156734981622162	0.161095245189491	0.165280829520968	0.169255812542468	0.172982732639862	0.176423169880195	0.179538426292025	0.182290295571669	0.184641909175373	0.186558642599042	0.188009062862073	0.188965895914585	0.189406990977058	0.189316257777102	0.188684552324733	0.187510487293284	0.18580114424749	0.183572666853895	0.180850716764025	0.177670776994208	0.174078291231601	0.170128631449513	0.165886890379762	0.161427499621255	0.156833678317574	0.15219672127244	0.147615138962084	0.143193665035981	0.139042149480921	0.135274357591337	0.132006696200886	0.129356889273594	0.127442624941536	0.12638019544955	0.126283150287748	0.127260981140559	0.129417855251758	0.132851411502765	0.137651631035205	0.143899791725547	0.151667513341642	0.161015897869569	0.171994767372709	0.184641999895515	0.198982962396478	0.21503003851483
46	0.0983546461122979	0.102750049680712	0.107302961811624	0.112004674987971	0.11684387376542	0.121806719865054	0.126877012759361	0.132036426555543	0.137264821861048	0.142540629149458	0.147841298001181	0.153143804545448	0.158425207548739	0.163663241946608	0.168836937260646	0.173927247329732	0.178917677153074	0.183794892416177	0.188549297459582	0.193175568048384	0.197673126287173	0.202046546364732	0.206305881456966	0.21046690400524	0.214551253652051	0.218586489282392	0.222606043810012	0.226649082486606	0.230760267525744	0.234989433656254	0.23939118079523	0.244024391314413	0.248951680334402	0.254238788103046	0.259953923796393	0.266167070037153	0.272949257084802	0.280371815054295	0.288505611718158	0.297420282498775	0.30718345822863	0.317859995212439	0.32951121113223	0.342194129455909	0.355960734296536	0.37085723716887	0.386923356836233	0.404191613455972	0.422686638524097
47	0.0623573147706832	0.0665345332941922	0.0710276228035208	0.0758420052188314	0.0809809100786826	0.0864453546292494	0.0922341722782454	0.0983440902968003	0.104769856465327	0.111504413157533	0.118539116176302	0.125863994532198	0.13346804632432	0.141339564975902	0.149466489321066	0.157836770457101	0.166438747885067	0.175261527270258	0.184295352165716	0.193531962252077	0.20296493104369	0.212589976576	0.222405239298192	0.232411522218943	0.242612489259	0.253014818716811	0.26362830971675	0.274465940448054	0.285543877883424	0.296881439459729	0.308501007884832	0.320427900785556	0.33269019732038	0.345318524142058	0.358345803212866	0.371806963959001	0.385738622117927	0.400178727406566	0.415166181847664	0.430740430268629	0.446941024166338	0.463807159848061	0.481377191547409	0.4996881201068	0.518775057842286	0.538670670384911	0.559404596640666	0.581002848536337	0.603487192920602
48	0.0348276572828072	0.0386773304756737	0.0429102249353865	0.0475377766922258	0.0525695509462114	0.0580131758066165	0.0638743089765088	0.0701566386713107	0.0768619194082665	0.0839900426341324	0.0915391414879544	0.0995057283409079	0.107884863131708	0.116670349938705	0.125854958711503	0.135430668636735	0.145388929242967	0.155720935064534	0.166417909486305	0.177471393281164	0.188873533326668	0.20061736704157	0.212697098209146	0.225108360042841	0.237848461589799	0.250916613847185	0.264314132272654	0.278044612691581	0.292114077928395	0.306531092807445	0.321306845471865	0.336455193250821	0.351992671562464	0.367938464570888	0.384314336521866	0.40114452286846	0.418455580470208	0.436276196317264	0.454636954403952	0.473570060566044	0.493109025314774	0.513288304959841	0.534142901624535	0.555707923128056	0.578018104150481	0.601107290609225	0.625007889763698	0.649750289224839	0.675362248772289
49	0.0216521383737016	0.0252938817735194	0.0293015336672369	0.0336837137797445	0.0384472539582681	0.0435971471098929	0.0491365247960026	0.0550666650200016	0.0613870313067302	0.0680953437047237	0.0751876818538862	0.0826586197595912	0.0905013914081726	0.0987080858566839	0.107269869939891	0.116177236267517	0.125420273741977	0.134988957417761	0.144873454153882	0.155064440185203	0.165553426460926	0.176333087371802	0.187397588313928	0.198742907417264	0.210367146701702	0.222270827912267	0.234457168326867	0.246932331923683	0.25970565143894	0.272789817037733	0.286201027558551	0.299959100574415	0.314087537837943	0.328613543042511	0.343567989235176	0.358985333657723	0.374903478268348	0.39136357470684	0.408409773008853	0.426088913948258	0.444450165488486	0.463544604451496	0.483424745163429	0.504144017505059	0.525756197478031	0.548314794088832	0.571872397044634	0.596479990440787	0.622186238289972
50	0.0275774829562952	0.0311348528156185	0.034961545096568	0.0390570064618301	0.0434190051632391	0.0480436503611574	0.0529254401232018	0.0580573392478228	0.063430887674867	0.0690363398311727	0.0748628348197392	0.0808985969019089	0.0871311652496151	0.0935476514657297	0.100135022891852	0.106880409251544	0.113771429720218	0.120796537077574	0.127945375191671	0.135209145711801	0.142580979516699	0.150056308180859	0.157633230490085	0.165312868862463	0.173099710416471	0.181001927377241	0.189031671527282	0.197205337490944	0.20554378979326	0.214072548853448	0.222821931360519	0.231827140831205	0.241128304566504	0.250770453699082	0.260803443555616	0.271281812141136	0.282264575181146	0.293814956825608	0.306000055820327	0.318890447678483	0.332559724130673	0.347083971887537	0.362541193506808	0.379010673907557	0.396572296809931	0.41530581608975	0.43529008771521	0.456602268568684	0.479316989041693
51	0.0470838387713258	0.0502130722598827	0.0534466895797298	0.0567743141377402	0.0601843985008191	0.0636643346853723	0.0672005905307749	0.0707788723852975	0.0743843139875153	0.0780016910611223	0.0816156607606187	0.0852110247143431	0.0887730140149085	0.0922875941107643	0.0957417871619722	0.0991240090442147	0.102424417823394	0.105635270184773	0.108751281991176	0.111769988869776	0.114692102491666	0.117521858017534	0.120267348040611	0.12294083826851	0.125559060151676	0.128143475690494	0.130720509737329	0.133321745254984	0.135984077199385	0.138749820961126	0.14166677162648	0.14478821070125	0.148172857377442	0.151884761909372	0.155993139197903	0.16057214125393	0.165700567819067	0.171461515056497	0.177941962881154	0.185232302168761	0.193425803760032	0.202618031852044	0.212906205035328	0.224388508884996	0.237163364639185	0.25132865909092	0.266980941372596	0.284214592818891	0.303120976547381
52	0.0661608814385243	0.0680877086783494	0.069930092146041	0.0716732976084145	0.0733024097308982	0.0748025055273907	0.0761588461581391	0.0773570864000451	0.0783835008489115	0.079225225642828	0.0798705142235495	0.0803090053818496	0.0805320015671409	0.0805327551849198	0.0803067603616558	0.0798520474294133	0.0791694771755342	0.0782630317197557	0.0771400987256383	0.0758117455283573	0.0742929796696842	0.0726029922759612	0.0707653806982287	0.0688083468571869	0.0667648678006647	0.0646728350885369	0.0625751597698652	0.0605198399092088	0.0585599878527467	0.0567538146987728	0.0551645697493818	0.0538604330683729	0.0529143596516796	0.05240387412763	0.0524108153412519	0.0530210306355069	0.0543240201182283	0.0564125316918526	0.0593821081187473	0.0633305878928227	0.0683575621828886	0.0745637905995083	0.0820505790095835	0.0909191230763485	0.101269821631733	0.113201564388335	0.126810998864855	0.142191781727521	0.159433820036864
53	0.0793731019550293	0.0796163728941847	0.0796524970173285	0.0794704618935847	0.079060173671215	0.0784126367342831	0.0775201411063094	0.0763764564695575	0.0749770315157304	0.0733191971950755	0.0714023722882262	0.0692282695906337	0.0668011008752096	0.0641277786868435	0.0612181129247323	0.0580850000868334	0.0547446029869662	0.0512165187107429	0.0475239325530112	0.0436937556780818	0.039756744265656	0.0357475979508502	0.031705035436496	0.0276718452502384	0.0236949097377549	0.0198252005263755	0.0161177438598242	0.0126315543938227	0.00942953625267934	0.00657835037725407	0.0041482474431016	0.00221286589216655	0.000848994899932194	0.000136302390001413	0.000157028507139114	0.000995645265105762	0.00273848339432429	0.00547332772362857	0.00928898273706951	0.014274810248017	0.0205202414256225	0.0281142656901715	0.0371448992611225	0.0476986363919598	0.0598598865567996	0.0737104010625537	0.0893286927451471	0.106789452566778	0.126162967061735
[truncated: 71 more columns]
