# Supplementary material for: Reconstructing spruce budworm outbreak severity: a comparison of paleoecological and tree-ring signals
Source: PLoS One. 2025 Aug 12;20(8):e0329406. doi: 10.1371/journal.pone.0329406 (PMC12342301; doi:10.1371/journal.pone.0329406)
Supplement: S11 Dataset — (ZIP) [file pone.0329406.s011.zip › Lake 2 wavelet data/Lepidopteran_scales/WS_wavelet_power.txt]

V1	V2	V3	V4	V5	V6	V7	V8	V9	V10	V11	V12	V13	V14	V15	V16	V17	V18	V19	V20	V21	V22	V23	V24	V25	V26	V27	V28	V29	V30	V31	V32	V33	V34	V35	V36	V37	V38	V39	V40	V41	V42	V43	V44	V45	V46	V47	V48	V49	V50
1	0.0118686108252524	0.00929830544118113	0.00580581735358336	0.00302554531853445	0.00144834437890682	0.000736592289581444	0.000444383368305284	0.000315325065234337	0.000246927913362784	0.000204656851124649	0.000174627959830224	0.000149309350497433	0.000127076245101814	0.000107406255498723	9.08828578275907e-05	8.08435501075731e-05	7.67189037911265e-05	7.55115910873334e-05	7.5681297614011e-05	7.46630530746298e-05	7.10280435430745e-05	6.63294828400136e-05	6.22652546443582e-05	5.94788074039969e-05	5.91712204827254e-05	6.15844217325969e-05	6.49808640909549e-05	6.84869937113121e-05	7.05101375893257e-05	6.89735923355965e-05	6.5297960673374e-05	6.10785167144356e-05	5.69804843253609e-05	5.47057264402587e-05	5.43604228041442e-05	5.4847743819496e-05	5.57979715901379e-05	5.71630185232863e-05	5.9413990023329e-05	6.27426058083148e-05	6.6752939397683e-05	7.09625054505178e-05	7.30680957871091e-05	7.14933985338035e-05	6.81710036787162e-05	6.42412888147775e-05	6.08096195991678e-05	6.01715381605805e-05	6.19451684476441e-05
2	0.0162131315090123	0.0123927806325228	0.00728340096812537	0.00337511786436312	0.00133071669407597	0.000538665331993146	0.000285108293919258	0.000200237633815448	0.000160963986758086	0.000137377932583339	0.000120283158081967	0.000103937800495829	8.81050271541515e-05	7.28356490239238e-05	5.90513008207592e-05	5.14899427918456e-05	4.99378714713103e-05	5.09253855101505e-05	5.30883190383753e-05	5.35574884240305e-05	5.05323430743626e-05	4.60955653019383e-05	4.22891812465369e-05	3.96174673931551e-05	3.95713767602769e-05	4.25449531675488e-05	4.64890669596178e-05	5.07044694014838e-05	5.33711036781762e-05	5.18010149845817e-05	4.78906997131924e-05	4.35844985513593e-05	3.93689577730694e-05	3.72597897204428e-05	3.73221695441121e-05	3.80116687394293e-05	3.88564276351171e-05	3.98917554487671e-05	4.1808651993802e-05	4.49315552022552e-05	4.89967041177131e-05	5.36853525329233e-05	5.60150468744848e-05	5.39511402453835e-05	5.00925064010479e-05	4.56554612886523e-05	4.16695228182995e-05	4.09733971091856e-05	4.29577049980788e-05
3	0.0198758383310467	0.0148731879703031	0.00827143007956577	0.00339919985235423	0.00104196336947552	0.000271855334587619	0.000103879071761355	7.73186706622518e-05	6.90947499324388e-05	6.34250775115143e-05	5.88121892805441e-05	5.20768322294276e-05	4.41217483955702e-05	3.51936646692303e-05	2.5877520037888e-05	2.13845865764047e-05	2.18926175787809e-05	2.40420610422477e-05	2.71143593115399e-05	2.85270238678693e-05	2.63431795884003e-05	2.28519859672515e-05	2.00070080597785e-05	1.7863244175587e-05	1.79016021406302e-05	2.06102588731188e-05	2.39877506318192e-05	2.78514003254445e-05	3.05434095061075e-05	2.91138292926871e-05	2.57232016721074e-05	2.23136007712871e-05	1.88818493435523e-05	1.73998291390024e-05	1.79097759746271e-05	1.86497611041815e-05	1.91624866968125e-05	1.95876140612867e-05	2.07067647851892e-05	2.28774501392434e-05	2.60746562150117e-05	3.03623126329597e-05	3.25202125079065e-05	3.03646172744087e-05	2.69041317157688e-05	2.30945143945118e-05	1.94770181210078e-05	1.898628039169e-05	2.08581159001523e-05
4	0.0223279088080641	0.0165214532529647	0.00890521793594479	0.00339745349831789	0.000857982704475988	0.000120690580677352	9.90571085444569e-06	1.35872059659698e-05	1.80334384383338e-05	1.90612457604044e-05	1.9774622525945e-05	1.83143755518638e-05	1.57268053340946e-05	1.20217853743146e-05	6.8949184597901e-06	4.66424757944195e-06	5.74010454990365e-06	7.49455548389014e-06	9.98428887959703e-06	1.13769293969359e-05	9.92994718409855e-06	7.6859643967594e-06	6.11469897538212e-06	4.75412139321889e-06	4.74507252923848e-06	6.53508247250844e-06	8.54493276280687e-06	1.11995485509804e-05	1.3299593559599e-05	1.21334635396504e-05	9.77682319609844e-06	7.81746648470761e-06	5.67629266169436e-06	4.90404566508272e-06	5.59013502323901e-06	6.1669453370646e-06	6.32352116682724e-06	6.26045193425356e-06	6.63000495948061e-06	7.65988926667449e-06	9.53640839199881e-06	1.27286663565707e-05	1.43683722802971e-05	1.25493059931688e-05	1.02316305511798e-05	7.90527782038082e-06	5.40706043957575e-06	5.21437422258467e-06	6.6162502457292e-06
5	0.0236509875671265	0.0175675231202873	0.00953523881531084	0.00368422216837314	0.00095837137558753	0.000147687184196352	1.04670712069212e-05	3.22007093642745e-06	3.70527860773539e-06	3.78107287863867e-06	4.68610222999256e-06	4.58374600501899e-06	4.19048024017933e-06	3.39589579638376e-06	1.20549634514755e-06	1.85199281901525e-07	8.07905326222757e-07	1.55320103548924e-06	2.89991121808501e-06	3.77020058245898e-06	2.87190188523094e-06	1.69533989235744e-06	1.14835121012958e-06	5.43044920798505e-07	5.11623799014896e-07	1.33373871612972e-06	2.06476227171213e-06	3.46733605343766e-06	4.78494647371578e-06	3.93093462478579e-06	2.59058306639662e-06	1.87972573612511e-06	9.04429861174277e-07	5.8298861577383e-07	1.08746271538454e-06	1.38352104906465e-06	1.34607853977574e-06	1.15136254765759e-06	1.17793890590857e-06	1.4600526129573e-06	2.27024903952381e-06	4.23687644275992e-06	5.23205940546978e-06	3.9194016740068e-06	2.76598689905305e-06	1.90673956199314e-06	6.42770546346932e-07	6.02321367603875e-07	1.3467446621584e-06
6	0.0243063612049261	0.0183813842255582	0.010386415382132	0.00433488856248769	0.00131626434707279	0.000289665046572845	4.95026069936042e-05	8.24153052089595e-06	1.32755767997155e-06	3.92182211338802e-07	8.6609757768982e-07	8.44682855402634e-07	9.47480406221121e-07	1.26586283924231e-06	7.08734096530224e-07	1.91812169005572e-07	1.98648782901644e-07	3.0327284621663e-07	9.22951697221519e-07	1.36901736968634e-06	8.33782197756895e-07	2.5224881114862e-07	1.79382001518527e-07	6.83808329752647e-08	7.20314831740817e-08	2.71410157311973e-07	3.53479025228984e-07	1.04323068101661e-06	1.78689751657338e-06	1.20002287785743e-06	4.77964208902401e-07	4.0062905834783e-07	1.46604701296559e-07	1.85671939426785e-08	2.11239503809247e-07	2.75233612465504e-07	2.0547505139818e-07	9.35558943142177e-08	7.56071111666102e-08	9.64698668604452e-08	4.1760053585639e-07	1.5061811854738e-06	1.97081540088744e-06	1.05630059430352e-06	5.52340620104656e-07	5.38948757463601e-07	1.52418293931072e-07	9.97541538279002e-08	2.79388084675899e-07
7	0.0247408636219259	0.019197332014585	0.011461240664745	0.00524884473703287	0.00184068227974193	0.000496982375593841	0.000105515181687297	1.79931090970615e-05	2.15160038718816e-06	1.15011279806575e-07	2.03578490281213e-07	9.74026375667911e-08	2.29951622382035e-07	8.1975558677135e-07	9.55624654155336e-07	5.59182461364985e-07	1.44150038487058e-07	6.31914346289741e-08	4.83973465803961e-07	7.6931101471881e-07	4.30748308050356e-07	4.25008337771311e-08	4.32049010658865e-08	1.51096322703271e-07	1.85251792693832e-07	9.79432289523853e-08	3.90649508361041e-08	5.13894177332116e-07	9.73793427508111e-07	5.50875052268324e-07	5.06577289124291e-08	1.1602707997752e-07	2.02988607472572e-07	1.7491991503717e-07	1.5600378678049e-07	9.91725649704149e-08	4.76978844272625e-08	9.6518097362608e-09	8.03384202630793e-11	1.38910678453e-08	2.76557302513732e-07	9.4118418964501e-07	1.09163369015609e-06	3.78905352142987e-07	4.18042245281227e-08	3.04257272777551e-07	3.90138582846703e-07	2.96171242216952e-07	1.45823473683026e-07
8	0.0252023965263075	0.0200931030326354	0.0126831279175478	0.00633305311857968	0.00250002591741665	0.000781308118849551	0.000195252797138785	4.05546998984188e-05	7.7151273707241e-06	1.55887544629363e-06	3.62306432434443e-07	2.74807565137101e-08	2.27942879127371e-07	9.15360202397225e-07	1.27470570165638e-06	8.60189512895015e-07	2.21760963273194e-07	9.17564360249393e-08	4.92218088493193e-07	7.54065305493991e-07	5.12171439439458e-07	1.53640770770998e-07	9.39961464045931e-08	2.35745497069806e-07	2.63122245886727e-07	1.01265576719729e-07	1.11429187033436e-07	5.83562014698237e-07	9.37948985418302e-07	5.8892035943971e-07	1.09176394978565e-07	1.07314948968429e-07	2.98036503382988e-07	3.26577501652165e-07	2.09103388360173e-07	8.65739798076683e-08	3.42963403309494e-08	1.2650103478318e-08	4.57181232139277e-09	1.03270458623187e-07	4.97113164551267e-07	1.06171346588519e-06	1.09207856780219e-06	4.56894411494253e-07	8.56612874226565e-08	3.45256706876405e-07	6.13384892578118e-07	5.05924952628094e-07	2.03715171680751e-07
9	0.0257779290659139	0.02108151739574	0.0140067723501173	0.00755596823824848	0.00330529004505353	0.00117040278663088	0.000336187114666519	8.05435264577629e-05	1.80584942026557e-05	4.66151095067633e-06	1.38602827425065e-06	4.96215141835939e-07	7.5864953431511e-07	1.59018771865227e-06	2.05539724798968e-06	1.64870048833138e-06	9.21448637609812e-07	6.88861639400415e-07	9.80356567805669e-07	1.19270411066612e-06	9.94517581237073e-07	6.37942900424677e-07	4.8198797642838e-07	5.29717512554488e-07	5.26918384722585e-07	4.44004859784497e-07	6.19175195567508e-07	1.15067198514305e-06	1.47298914920052e-06	1.1522002338257e-06	6.28616492464751e-07	4.74068578671858e-07	5.74910243855593e-07	5.44207266664831e-07	3.26831144279185e-07	1.2415755587926e-07	4.71351419926526e-08	4.0495276373553e-08	9.06955428090308e-08	3.61497731755506e-07	9.92449239068023e-07	1.67704475892885e-06	1.77145485843595e-06	1.22124254289787e-06	7.87878656508728e-07	9.01490097182074e-07	1.11232830467691e-06	9.46429126194233e-07	5.36119352168073e-07
10	0.0264842491091125	0.0221644098548156	0.0154219730145405	0.00891592979489678	0.00427473534272547	0.00169168733632769	0.000547841749957176	0.000144493179864051	3.29282733196628e-05	8.89651363979888e-06	4.11462626885928e-06	2.78660650202454e-06	2.82566689765712e-06	3.6330817154226e-06	4.1733277248047e-06	3.85399522335023e-06	3.09667412996007e-06	2.63607227925553e-06	2.60308410141242e-06	2.59312476540642e-06	2.32974147517091e-06	1.92958773330655e-06	1.63864699063929e-06	1.52969186393334e-06	1.52359072115046e-06	1.65934271975991e-06	2.11309728435524e-06	2.77580087939589e-06	3.11226885231567e-06	2.7898403058727e-06	2.14974155121112e-06	1.69107615988678e-06	1.425022269151e-06	1.07457545292344e-06	6.02335171076129e-07	2.29005402776134e-07	9.44416881014884e-08	1.57397810490412e-07	4.2402622589867e-07	1.07210425832981e-06	2.15901050583505e-06	3.2528206041034e-06	3.69423646329669e-06	3.38133190532753e-06	2.90665273861089e-06	2.71175108609926e-06	2.57175630746959e-06	2.12940348602385e-06	1.46762577818015e-06
11	0.0273190560606993	0.0233433940078607	0.0169318319557488	0.0104213187299461	0.00543302786086407	0.00238547609982291	0.000869081898658313	0.000254211141989266	5.66438252207298e-05	1.08534569257304e-05	5.70803376319644e-06	6.90842273455977e-06	8.12542449894713e-06	9.17351894932873e-06	9.76984507847534e-06	9.51063505346324e-06	8.62251899800273e-06	7.68394984022798e-06	6.9730068991876e-06	6.38357574500575e-06	5.77904306017784e-06	5.19269576639799e-06	4.75316412836986e-06	4.56604577442756e-06	4.70177394565355e-06	5.23241326278871e-06	6.13109496976821e-06	7.06355131478606e-06	7.46864827154636e-06	7.04226444013494e-06	6.02064954022622e-06	4.83218001295756e-06	3.64154616071203e-06	2.4149974858481e-06	1.25598442216355e-06	4.33413153655657e-07	1.34302969588186e-07	3.84372382861198e-07	1.22522672055566e-06	2.76992368399569e-06	4.90844143118287e-06	7.04339539945564e-06	8.39624018757311e-06	8.67194313585818e-06	8.21980905251672e-06	7.47363510594641e-06	6.50477920572825e-06	5.23959466286862e-06	3.8222439271784e-06
12	0.0282753457533371	0.0246175050079133	0.0185394236104982	0.0120811745393201	0.00680857363814798	0.00330612743923924	0.001365585130872	0.000462492007705219	0.000115772995520488	1.48784803048611e-05	9.57727043932663e-07	8.26509238770418e-06	1.6164976638733e-05	2.09407502321723e-05	2.29864534368004e-05	2.2987690319421e-05	2.16158359402229e-05	1.95989939727379e-05	1.75130341876876e-05	1.56709264484879e-05	1.421680023531e-05	1.32278699432827e-05	1.27535067566705e-05	1.28443279439251e-05	1.35583194791247e-05	1.48764469708971e-05	1.65351856791239e-05	1.79439294783759e-05	1.8394188538467e-05	1.7478323101528e-05	1.53097787831938e-05	1.23261035578352e-05	8.97359228402145e-06	5.63969893092075e-06	2.75535639369228e-06	7.78154835696714e-07	5.01566420366118e-08	7.47905494440438e-07	2.94787063323226e-06	6.57819756930106e-06	1.11767820024051e-05	1.57718161841784e-05	1.92235480899278e-05	2.08265623986653e-05	2.05744210361278e-05	1.8879310180423e-05	1.61901994401908e-05	1.2915614719553e-05	9.50791525037046e-06
13	0.0293399993310404	0.025975230765748	0.0202330646167018	0.0138862600677718	0.00841173831545845	0.00450136855338948	0.00212047838798631	0.000864935969047659	0.000290952715449457	7.14065606440338e-05	1.19445820107083e-05	1.26233117032869e-05	2.83211479131177e-05	4.2113014159694e-05	4.97669792412918e-05	5.17217733011977e-05	4.96741940248779e-05	4.54324374649033e-05	4.05543443629209e-05	3.62045978121396e-05	3.31064578423591e-05	3.15649596627179e-05	3.1568331597043e-05	3.29388021177174e-05	3.54213045620387e-05	3.86168760168594e-05	4.18316995203382e-05	4.40611661456887e-05	4.42603993216249e-05	4.17779040234638e-05	3.66354091259526e-05	2.94746239287126e-05	2.12996337382797e-05	1.3243084045262e-05	6.42179795445531e-06	1.81818605564799e-06	1.7052905550995e-07	1.90492468000548e-06	7.07099491796042e-06	1.51973037279077e-05	2.51208674754887e-05	3.50372426251013e-05	4.29530379943417e-05	4.73605263409173e-05	4.76937593221346e-05	4.43141969215876e-05	3.81829417936833e-05	3.05141012946604e-05	2.25189112894698e-05
14	0.0304870987704657	0.0273825600599551	0.0219665560308153	0.0157792159981164	0.0101927314512919	0.0059582373637481	0.00317672844200019	0.00155610267129539	0.000703576452596096	0.000297523686180766	0.000129136876335154	7.79013312083663e-05	7.72359591168799e-05	9.15716691646854e-05	0.000103864268302039	0.000108169713335516	0.000104581181961977	9.58563578879375e-05	8.54022251687402e-05	7.61809404327368e-05	7.01800782368038e-05	6.82687027064312e-05	7.03478740239396e-05	7.56598881645825e-05	8.3058989607503e-05	9.11135345600662e-05	9.81062138401067e-05	0.000102146765348552	0.000101540016505841	9.53067022655708e-05	8.35745706140251e-05	6.76201803627476e-05	4.95696304626998e-05	3.1937274575767e-05	1.71865914028391e-05	7.40564106088755e-06	4.09806906392593e-06	8.02936220937066e-06	1.90528921761859e-05	3.59098879174635e-05	5.61397452241985e-05	7.63254560001645e-05	9.27839710573207e-05	0.00010251623834163	0.000104001412568375	9.74820265691515e-05	8.46849819144348e-05	6.81885685604771e-05	5.07133007767939e-05
15	0.0316730782859678	0.0287745000554316	0.0236434676917427	0.0176256410404283	0.0119907206374785	0.00752064593741583	0.00442040149553296	0.00249120055027737	0.00138386322803323	0.000781713789166934	0.000468277214464426	0.000316253491512732	0.000252639803335189	0.000232465331909031	0.000227009600339507	0.000219992656592499	0.000205327942512483	0.000184095360038786	0.000161077337522886	0.000141768271807158	0.000130378670258054	0.000128909920386017	0.000137099497840307	0.000152887343461119	0.000173031693366649	0.000193638076081627	0.000210594750841755	0.000220063006921441	0.000219121502749515	0.000206457219671681	0.000182825964276587	0.000151034818619908	0.000115411806383919	8.0961241647073e-05	5.24998928441543e-05	3.39922566193222e-05	2.81313257847176e-05	3.60666947273727e-05	5.71612714915911e-05	8.87804044693193e-05	0.000126297462497699	0.000163578919436678	0.000194067264569233	0.000212252299454691	0.000215026624352241	0.000202389046068923	0.000177232106705677	0.000144347968304935	0.000109073767241608
16	0.0328454799038575	0.0300680348854334	0.0251330057399072	0.0192282344176832	0.013536088901023	0.00886264445372886	0.00550506742066606	0.00334995802645836	0.00208225907766158	0.00137317843531043	0.000978799930210436	0.000753735220769005	0.000621386907265945	0.000540024680272963	0.000482879728977223	0.000432010405507049	0.000378336894567071	0.000321564388160808	0.00026782357242635	0.000225801660325608	0.000202996289989808	0.000203251723123164	0.000225898869492719	0.000266187728555574	0.000316453453914666	0.000367540542863848	0.000410242920853902	0.00043669366128885	0.000441639878785322	0.000423411295783686	0.00038429818495914	0.000330137275061971	0.000269160278825629	0.000210439409694311	0.000162385955459949	0.000131643870508869	0.000122451477775351	0.000136304740650233	0.000171709845353126	0.000223993178285953	0.000285406709386961	0.00034589645879318	0.000394727203826893	0.000422722548255963	0.000424443348137036	0.000399491603792129	0.000352415992862186	0.000291261248617283	0.00022533439829679
17	0.0339835308231213	0.0312243746203663	0.0263600457462038	0.02044877728782	0.0146025973044092	0.00965729911687347	0.00600922563285337	0.00364460921808186	0.00229388551179436	0.00160958650127215	0.00129234635697069	0.0011413530371174	0.00104728611095467	0.000960950597660371	0.000863782056810804	0.000750935383740641	0.000625390961473048	0.000496798830043209	0.000380013009134241	0.000291640325474633	0.000245523363827488	0.000248903566428723	0.000300500697932234	0.000390790710713108	0.000504031998395988	0.000621303579720365	0.000723863611012001	0.000796283785878769	0.000828912372187414	0.000819268896199023	0.000772085347024418	0.000697969826092596	0.000611039116626605	0.000526177009990302	0.000456635628302054	0.000412442670520873	0.000399639584389978	0.000420016926727113	0.000470961794035814	0.000545319720501193	0.00063159038468095	0.000714992335824539	0.000779718371947786	0.000812114154541466	0.000803882612340502	0.000754155512593777	0.000669591462130011	0.000562419849550669	0.000447155998226966
18	0.0351802997213543	0.0323704616032837	0.0274789533624922	0.0214482775245489	0.0153256943581551	0.00997616602472206	0.00590291435935926	0.003217446445742	0.00173175864211658	0.00110571060458509	0.000983007736733463	0.00107699954203511	0.00120068740644527	0.00125746069474991	0.00121517198751662	0.00108051128159121	0.000880950943864625	0.000653934599279777	0.00043988255921918	0.00027617569722561	0.000191344185078315	0.000200322306432483	0.000302055509286736	0.000480185500195882	0.00070663586712943	0.000947201316342967	0.00116790520328558	0.00134087626729432	0.00144868306548871	0.00148639061551062	0.00146106590722331	0.00138902918250786	0.00129169728287495	0.00119118253163423	0.00110672058718806	0.00105250580666722	0.00103684331856765	0.00106204039790105	0.00112442942327977	0.00121434224135102	0.00131643994684144	0.00141110932278803	0.00147738159155241	0.00149708196374333	0.00145909527510846	0.001362248055504	0.00121564820605952	0.00103626195735113	0.000844574368324574
19	0.0367341961067342	0.033922375565497	0.0290383078764739	0.0229063522835811	0.0164943811658435	0.0106733150745825	0.00603853012617405	0.00283791098739968	0.00100492079398614	0.00026020695200841	0.000233477121796526	0.000566444906714786	0.000977076704535625	0.00128413244027055	0.00140251615099675	0.0013231057187624	0.00108805731358536	0.000767775813495663	0.000441706775062912	0.000183074884756414	4.74010653106868e-05	6.50716590054781e-05	0.000238488719828303	0.000544018112586468	0.000938211957205203	0.00136698606094361	0.00177589842580517	0.00211954347236689	0.00236834817986011	0.00251166510784485	0.00255690009224571	0.00252532453205434	0.00244596383814795	0.00234926958610911	0.00226203149104609	0.00220425751588633	0.00218787818200686	0.00221654173843024	0.00228574638177335	0.00238306407875129	0.00248887930869429	0.00257840574549211	0.00262544875666384	0.00260754196744347	0.00251116213763219	0.00233528360852642	0.00209189817578604	0.00180317995285236	0.00149621671217254
20	0.0391571207219242	0.0365739928573066	0.0319435899525064	0.0259569573519287	0.0194692323407985	0.013308397912783	0.00811452962618992	0.00424865986964903	0.0017817264233877	0.000548424154812269	0.000236794131545459	0.000483437745448705	0.000952242994197732	0.00138563605666458	0.00162708609831338	0.00161977827739978	0.00138896562061902	0.00101554776355224	0.000607164603716965	0.000271495719442805	9.49958507134592e-05	0.000129041299515741	0.000384298963809113	0.000832982227447867	0.00141758306182617	0.00206382121060206	0.00269508311595881	0.0032456192707814	0.00367022919491842	0.00394901713343336	0.00408690665366339	0.00410873510053819	0.00405162475485287	0.00395668478993654	0.00386182530202542	0.00379669486358463	0.00377984211301832	0.00381756990773505	0.00390385831949061	0.00402112543984501	0.00414212182667674	0.00423347225974124	0.00426102825825111	0.0041963825017996	0.00402305648215143	0.00374052446900155	0.00336467400068412	0.00292440782429698	0.00245538732647234
21	0.0429968101493595	0.041028373931711	0.0370776900930361	0.0316843936676304	0.0255524777390417	0.0194075736027817	0.0138664361358694	0.00934829996224663	0.00604096984839555	0.00391774656346285	0.00279012591865211	0.00237735899645784	0.0023758999967609	0.00251664652981751	0.00260327196621218	0.00252959450568644	0.00227750780116838	0.00189958241158906	0.00149208007156488	0.00116474042927587	0.00101326005538928	0.00109900800073161	0.0014385351860925	0.00200328426096055	0.00272802668070329	0.00352524614923268	0.00430207160253238	0.0049764038039437	0.00548945694319983	0.00581289954836175	0.00594995807892503	0.0059310372492658	0.00580537553279828	0.00563077548200894	0.00546342369006523	0.0053493274122392	0.00531819840233135	0.00538001894379331	0.00552423256603417	0.00572149621638611	0.00592799429224976	0.00609217655237633	0.00616330924745594	0.0061005463744764	0.00588067693500659	0.00550265672609129	0.00498766744186125	0.00437461582878277	0.00371226971605194
22	0.0484778710146488	0.0475224532511001	0.0446959934632187	0.040380985682165	0.0351086341904577	0.0294591796901181	0.0239657532010659	0.0190420194965565	0.014944075257851	0.0117667719142959	0.0094672290215176	0.00790502404540768	0.00688865965346584	0.00621981578509651	0.00572923573687856	0.00530029924822617	0.00487845404842585	0.00446689312445078	0.00411109144788679	0.00387663858110987	0.00382571686140556	0.00399729344781037	0.00439472542127663	0.00498246930546189	0.00569152107292105	0.00643157242557183	0.00710690352830971	0.00763275903128306	0.00794925024673079	0.00803052971636933	0.00788794527571999	0.00756695675665045	0.00713863260920675	0.00668736838905042	0.00629694885868054	0.00603716023527718	0.00595290361927853	0.0060572884419293	0.00632961603600916	0.00671855566186642	0.00715016079949468	0.00753965801971467	0.00780522205425066	0.00788139525181716	0.00772964755942409	0.00734398408497244	0.00675049882432039	0.00600112791870006	0.00516318845819518
23	0.0551340433442252	0.0554020868606731	0.0539494894989355	0.0510221952646712	0.0469918359418223	0.042288958409113	0.0373364954728912	0.0324966858798069	0.0280387294192209	0.0241280811507497	0.0208335655571096	0.0181463054933976	0.0160044419538835	0.0143187375401627	0.0129954490891533	0.0119538857580764	0.0111369257419997	0.0105137431173742	0.0100752419676864	0.00982404143339765	0.0097619154391783	0.00987799506195926	0.0101406489016565	0.0104949166972054	0.0108660264168078	0.01116824019521	0.0113173001989439	0.0112441769357349	0.0109076464025745	0.0103033930292601	0.00946781994468579	0.0084755194861909	0.00743035331392677	0.00645118507906606	0.00565431177748395	0.00513534992049284	0.00495358929357679	0.00512155547756203	0.00560174666891547	0.00631134409776488	0.00713432194820957	0.00793903526860926	0.00859830017224808	0.0090084398009484	0.00910391537899044	0.00886501746980137	0.00831750404894899	0.00752472417950229	0.00657426131849534
24	0.0616601626942068	0.0630106042073922	0.0628170380117034	0.0612366807292275	0.05852998191135	0.0550143579917124	0.0510170090769285	0.0468358750513202	0.0427140556498098	0.0388287589128557	0.035292459323671	0.0321621917143546	0.029452749520638	0.0271504227120203	0.025225094889151	0.0236395258574447	0.02235532382988	0.0213355654089214	0.0205444217477134	0.0199445725178594	0.0194935756759826	0.0191405784425236	0.0188247008315721	0.0184760889593792	0.0180201017660276	0.0173844777954382	0.016508725746773	0.0153544549408712	0.0139149566410538	0.0122221299876757	0.010348910493173	0.00840579467981735	0.00653089083265938	0.00487408069546985	0.00357714430648778	0.00275278976798357	0.00246614550732584	0.00272220168200909	0.00346186881138141	0.00456787377697344	0.00587991385899493	0.00721671561628412	0.00840128767646785	0.00928502611210141	0.00976658163177619	0.00980248138794055	0.00940817065866568	0.00865001827685474	0.0076304904099985
25	0.0661056532012029	0.0679788056598064	0.0684856009473775	0.0677538133573647	0.0659972694084787	0.0634792488036588	0.0604742401529256	0.0572351428884511	0.0539706297671512	0.0508343055905517	0.0479244813649832	0.0452915226065605	0.0429490764797838	0.0408858664642787	0.0390757461272271	0.0374848672503535	0.0360758050553931	0.0348091401298183	0.0336433232492686	0.0325337292391589	0.031431738212857	0.0302845426080423	0.0290362091953121	0.0276303412933149	0.0260144809738384	0.0241461428496591	0.0220000577005251	0.0195758246522889	0.0169047699297291	0.0140544907708086	0.0111294678962378	0.00826639536253551	0.0056235697324843	0.00336474710814479	0.00163912621267477	0.000560255817825802	0.000187377240886577	0.000512748397026903	0.00145775691645607	0.00287921066345725	0.00458536960836206	0.00635944547893652	0.00798685701173582	0.00928181657819905	0.010108998219257	0.0103970495076035	0.0101423183438734	0.00940299979348289	0.00828556360084936
26	0.066451194755095	0.0679478311507425	0.0682224578884008	0.0674238206323387	0.0657762571553981	0.0635460422070596	0.0610052749262086	0.0583995117544399	0.0559239038737508	0.0537103288182262	0.0518255596522349	0.0502784894952463	0.0490332113601426	0.0480244515045937	0.0471723261728795	0.0463943392922906	0.0456136284659905	0.0447634264627245	0.0437883787627099	0.0426437083657239	0.0412932999191253	0.0397076804554932	0.0378626932235409	0.035739448637522	0.0333259025311773	0.0306201354338526	0.0276350625898666	0.0244038963070608	0.0209852639987768	0.017466562795988	0.0139640375128788	0.0106183170533427	0.00758477944436439	0.00501907571615379	0.00305925411200613	0.0018069352294129	0.00131062593084779	0.00155431537210351	0.00245388598490621	0.00386267108963363	0.00558592502990235	0.00740236715571293	0.00908966413416688	0.0104500071824077	0.0113319685910251	0.0116455633631352	0.0113687159823732	0.0105448491517166	0.00927274680523299
27	0.0615936852909592	0.0617698988378546	0.0608249696388042	0.0589582465754653	0.056438985135477	0.053572898989679	0.0506654959909746	0.0479878295805094	0.0457495182462063	0.0440822686149809	0.043035089934471	0.042580368728688	0.0426283764117795	0.0430468539629304	0.043682118469819	0.0443785660036263	0.0449942979366783	0.0454116328234262	0.0455422699944001	0.045327695841773	0.0447359955602948	0.0437565385884409	0.0423940673906515	0.040663570638817	0.0385869964904211	0.03619239273875	0.0335154921924019	0.0306031609291073	0.0275175887506943	0.0243397375327321	0.0211704797144977	0.0181281220922302	0.0153416165893921	0.0129396230801083	0.0110365466921488	0.00971751549218177	0.0090247895758865	0.00894815051748877	0.00942135933744498	0.0103258561126942	0.011501675420941	0.0127643080092774	0.0139252032745198	0.0148129875084227	0.015292385576706	0.0152782787204393	0.0147431966335983	0.0137176352445668	0.0122836879674526
28	0.0524611629148622	0.0507978502922257	0.048107694539882	0.0446449009931396	0.0407275992266016	0.0367044596819892	0.0329178536082072	0.0296686192701676	0.0271871380119405	0.0256142962364198	0.0249942525546131	0.0252790690770983	0.0263435406274737	0.0280072473271524	0.0300601405364777	0.0322878998187428	0.0344938029118994	0.0365147788707035	0.0382304685195842	0.039565293146362	0.0404845557994505	0.040986339969056	0.0410913530719568	0.0408328674252634	0.040248570559713	0.0393755251954515	0.0382486675426867	0.0369024740879207	0.035374740720255	0.0337109675799711	0.031967714086201	0.0302135099266325	0.028526440937126	0.0269882712638415	0.0256757659219319	0.0246505745061847	0.0239494787080242	0.0235768949869388	0.0235012332046841	0.0236560950947383	0.0239464737175533	0.0242592488193211	0.0244765321489192	0.0244899408749701	0.0242137479949404	0.0235950849781464	0.0226198917409596	0.0213140066769414	0.0197395237982004
29	0.0424086515241165	0.0391745133498852	0.0350493271458644	0.030319746709937	0.025325508456734	0.0204276669429029	0.0159739483246504	0.0122655885948679	0.00952985122139247	0.00790160213351757	0.00741599721030407	0.00801273303173703	0.00955069251770307	0.0118304424628695	0.0146211159266076	0.0176878590225831	0.0208162581087245	0.023830912161387	0.0266064221462793	0.0290703350221995	0.0311987955096089	0.0330066391546861	0.0345342723922289	0.0358338649103882	0.0369571364298655	0.0379464315386724	0.0388299710855971	0.0396213025528742	0.0403222001131932	0.0409277160681537	0.0414318392930957	0.0418322932729321	0.042133365517814	0.0423462104986746	0.0424866880522116	0.0425713610298298	0.0426126715249359	0.0426144752296207	0.0425690198229329	0.0424561385915008	0.0422449694282272	0.0418980012562631	0.0413767974656117	0.0406484344574089	0.0396915748047792	0.0385011791126576	0.0370911177605291	0.0354943111298478	0.0337604262837621
30	0.036103193660852	0.0322840394478408	0.027749059793253	0.0227755681595075	0.0176787443884775	0.0127840259466671	0.0083977335182127	0.00477941324862059	0.00211924693662443	0.000523263707842842	8.06698687993561e-06	0.000505520763246906	0.00187651262975224	0.0039317299605404	0.00645652655728941	0.00923654219018885	0.0120808150541448	0.0148396659803876	0.0174155302678729	0.0197660132690581	0.0218995703305438	0.0238651879159298	0.0257381330100501	0.0276041599392729	0.0295445007495545	0.0316235641231399	0.0338806262435856	0.0363260429312767	0.0389417792804667	0.0416854565061801	0.0444967350440178	0.0473047210079359	0.0500351856253122	0.052616670791895	0.0549849401560351	0.0570856384213903	0.0588753654119759	0.0603216017679078	0.0614020154271488	0.0621036381594364	0.0624222604602242	0.0623621980644754	0.061936385691077	0.0611665984135199	0.0600835183736936	0.0587263650192515	0.057141881685997	0.0553825957048495	0.0535044104062197
31	0.037250766026651	0.0340285705154065	0.0302387324837231	0.0261056524389589	0.0218771925519953	0.0178035431386925	0.0141153656314382	0.0110036944205594	0.00860395337462253	0.00698599231789473	0.00615132752905382	0.00603787477426665	0.00653151865528559	0.00748300270351552	0.0087279733917957	0.0101076594310664	0.0114876610396562	0.0127726555458969	0.0139154384641078	0.0149195156092442	0.0158353208586309	0.0167509312531301	0.0177787779543301	0.0190402323081353	0.0206500474396409	0.0227024684945409	0.0252604390193084	0.0283488047143946	0.0319518389001571	0.0360148730626444	0.0404493804625558	0.0451405748024176	0.0499564639137817	0.0547573277674655	0.0594047375826324	0.0637694535517646	0.0677377857916465	0.0712162358622845	0.0741344257064347	0.0764464525947589	0.0781308817199522	0.0791896121775492	0.0796458430610024	0.0795413415467861	0.0789331887657339	0.0778901612560149	0.0764888989280463	0.0748100122611075	0.0729342858409289
32	0.0466930633145274	0.0448295687577394	0.0424361939152816	0.0396569645593637	0.0366510239894931	0.0335789966060522	0.0305891817563669	0.0278051123474331	0.0253159088446203	0.0231705679776034	0.0213768780302783	0.019905103701678	0.0186960040327957	0.0176722137634987	0.0167516035724861	0.0158609940562122	0.0149485639816855	0.0139934684215235	0.0130115408492662	0.0120564442286952	0.0112161917224172	0.0106055034735822	0.0103549321047224	0.0105980207054998	0.0114579193868922	0.0130348713190168	0.0153958023633863	0.0185669458791418	0.0225300549881994	0.0272223521742917	0.0325399907577292	0.0383444946504155	0.0444714277040758	0.0507404320829228	0.0569657620821234	0.0629665100103462	0.0685758514709831	0.0736488034261882	0.0780681660833237	0.0817484894947941	0.084638054243341	0.0867189752193636	0.0880056261312594	0.0885416418016259	0.0883957895930798	0.0876570154335745	0.0864289685882883	0.0848242964134846	0.0829589786712978
33	0.0623948263517704	0.061975994797815	0.0609257842635291	0.0593054224346108	0.0571905436195544	0.0546644491209905	0.0518112383790426	0.0487095911241709	0.0454279180166987	0.042021442553951	0.038531546468526	0.0349874313463381	0.0314098552374701	0.0278164321395108	0.02422776987779	0.0206735965770805	0.0171980050615339	0.0138630319996921	0.0107499740898437	0.00795810391800331	0.00560075060962885	0.00379901733493301	0.00267368162826118	0.00233603312041194	0.00287852383121934	0.0043661278194651	0.0068292317315254	0.0102587193488327	0.0146036944005242	0.0197720348355227	0.0256337178285991	0.032026624779729	0.0387643504952054	0.0456454140345459	0.0524632055682515	0.059016001596895	0.0651164315286081	0.0705998694067441	0.0753313412798857	0.079210667350541	0.0821756865065777	0.0842035298120016	0.0853100128434823	0.0855473012200651	0.0850000685464789	0.0837804122599154	0.0820218224976353	0.0798725143826256	0.0774884372186612
34	0.0815535685353776	0.0823073560417812	0.0822574932783912	0.0814023868391198	0.07975899080615	0.0773610670628993	0.0742570605305179	0.070507871378043	0.0661847867584525	0.0613677797083609	0.0561442991778328	0.0506085734920948	0.0448613434599054	0.0390098454761901	0.0331677930798589	0.0274550684986142	0.0219968403542438	0.0169218711404754	0.0123598638568943	0.00843781161272108	0.00527544343137178	0.00297998800191058	0.0016405887306942	0.00132278413713296	0.00206350722327613	0.00386705082875153	0.00670239369089631	0.0105021898777162	0.0151636027741396	0.0205510270988041	0.0265006028046051	0.0328262967116073	0.0393272225420217	0.0457957954280628	0.0520262767074409	0.0578232587354794	0.0630096639930613	0.067433882000403	0.0709757341998319	0.0735510335886585	0.0751145857340154	0.0756615555159073	0.075227195817033	0.0738849983469381	0.0717433821616528	0.068941082460392	0.0656414415957381	0.0620258366098725	0.0582865033623243
35	0.103156314643523	0.105067905750044	0.106062551290912	0.106104576877566	0.105180637279311	0.103300575448051	0.100497627717342	0.0968280031301124	0.0923698773632391	0.0872218460159415	0.0815008796614306	0.0753398166602314	0.0688844226110421	0.0622900409406409	0.0557178605703351	0.0493308359680385	0.0432893129782917	0.0377464398161223	0.0328434741363651	0.0287051304338271	0.0254351425995823	0.0231122394021249	0.021786741556098	0.0214779845552643	0.0221727498760118	0.0238248487455486	0.0263559496574178	0.0296576772204013	0.0335949410533222	0.0380103852307976	0.0427297870813998	0.0475681839611727	0.0523364715993038	0.056848199610514	0.0609262888048236	0.06440940931897	0.0671577853543752	0.0690582276709113	0.0700282350133677	0.0700190467793855	0.0690175687335005	0.0670471297689893	0.064167060085608	0.0604711101443565	0.0560847565283849	0.0511614668279692	0.0458780222029623	0.040429024191249	0.0350207416957139
36	0.128339324959789	0.131937836559032	0.134652497696031	0.136433822550872	0.137254027143936	0.13710856984668	0.136016962633944	0.1340228017261	0.131192992808387	0.127616173526794	0.123400363807855	0.118669902160319	0.113561752916702	0.10822129471821	0.102797723661262	0.0974392244648327	0.0922880786824194	0.0874758891644896	0.0831191034736661	0.0793150147125892	0.076138405510849	0.0736389794898464	0.0718396947693837	0.0707360770954556	0.0702965477678966	0.0704637561675575	0.0711568612082743	0.0722746635383303	0.0736994537378518	0.0753014136122817	0.0769433897526018	0.0784858516682382	0.0797918508046689	0.080731810420783	0.0811879975379447	0.0810585542941672	0.0802609940889116	0.0787350950434375	0.0764451471525784	0.0733815284485799	0.0695615988599736	0.0650299085456962	0.0598577215416609	0.0541418574950104	0.0480028563912043	0.0415824758410115	0.0350405396920218	0.0285511718063483	0.022298470247374
37	0.157673681282473	0.163633709431076	0.168863422534372	0.173304406423431	0.176914819634466	0.179670754374987	0.181567014058449	0.182617260014932	0.182853504400401	0.182324952708828	0.18109622659256	0.179245024757709	0.1768593052821	0.174034095524092	0.170868054590185	0.167459926936845	0.163905033099213	0.160291944030786	0.156699478717097	0.153194150629823	0.149828167725488	0.146638064063887	0.143644010185021	0.140849815985684	0.138243606088475	0.135799115813053	0.133477527976096	0.131229748721459	0.128999005815962	0.126723646134614	0.124340010498214	0.121785272988833	0.119000147053883	0.115931380268924	0.112533981355545	0.108773144610989	0.104625856096063	0.100082180914387	0.0951462404440457	0.0898368919179934	0.0841881205412309	0.0782491473874922	0.0720842462855617	0.065772251890039	0.0594057314491359	0.0530897866896905	0.0469404516665991	0.0410826587370105	0.0356477586445636
38	0.187959239365385	0.196385447018811	0.204255841619796	0.211501019794165	0.218061685594494	0.223889801315389	0.228949397175406	0.233217011300977	0.236681746012917	0.239344941952242	0.24121948740999	0.242328795605032	0.242705496813119	0.242389904424429	0.24142832348226	0.239871276420905	0.237771723119022	0.235183350762234	0.232159003354951	0.228749311295114	0.22500156875985	0.220958891533864	0.216659671346681	0.212137325913962	0.207420327901232	0.202532482097178	0.197493409197447	0.192319187505783	0.187023100973407	0.181616443351837	0.176109333461708	0.170511504938437	0.164833044252037	0.159085062049286	0.153280293583377	0.147433632885859	0.141562611299902	0.135687833253526	0.129833380341919	0.124027189013869	0.118301398000755	0.11269265010579	0.107242320453682	0.101996631378329	0.0970066044630793	0.0923277944191375	0.0880197488184619	0.084145143124587	0.0807685524278464
39	0.21207944526263	0.222167417699157	0.231817268890799	0.240950991858922	0.249495891722114	0.257385693110127	0.264561507316789	0.270972639876667	0.276577224565104	0.281342675456602	0.285245954407853	0.288273656924509	0.290421924588204	0.291696196835238	0.292110818686397	0.291688523862156	0.290459814465929	0.288462259034155	0.285739730266977	0.282341602280285	0.278321924951008	0.273738590123054	0.268652501409767	0.263126756400393	0.257225847571924	0.251014886397261	0.244558854220033	0.237921883522855	0.231166574210407	0.224353351290655	0.217539872571882	0.210780497303859	0.204125828618032	0.197622343686369	0.191312125280796	0.185232706525951	0.179417036890626	0.173893571833499	0.168686481189492	0.16381596275108	0.159298638160006	0.155147998940081	0.151374862143772	0.147987788571872	0.144993412742964	0.142396633513447	0.14020061806921	0.138406580264398	0.13701330700617
40	0.222334281018432	0.232653357460203	0.242580910101048	0.252038276395235	0.260949575796722	0.269242776870099	0.276850738171459	0.283712207066377	0.289772760627334	0.294985672834917	0.299312692540935	0.3027247170908	0.305202347203193	0.306736309721072	0.307327736225209	0.306988287273386	0.305740114213242	0.303615653114418	0.300657248356853	0.296916606757219	0.292454086755039	0.287337831034502	0.281642754928711	0.27544940692301	0.268842721409155	0.261910687393661	0.254742959971749	0.247429443876495	0.240058880135548	0.232717467658745	0.225487551303403	0.218446406516043	0.211665147971381	0.205207785719815	0.199130447279723	0.193480778011937	0.188297525210663	0.183610303934284	0.179439535045599	0.175796538653268	0.172683759597551	0.170095096265757	0.168016300297498	0.166425413036497	0.165293205210247	0.164583589464475	0.164253981099999	0.164255590551062	0.164533641531659
41	0.214518197232806	0.223621972931702	0.232337459184395	0.24059293991005	0.2483182001958	0.255445453542578	0.26191029926947	0.267652698591885	0.272617955589476	0.276757686960214	0.280030762259865	0.282404194407256	0.283853958754651	0.28436571813139	0.283935431101999	0.282569821343088	0.280286687605386	0.277115036213138	0.273095021439181	0.268277683307012	0.262724477288832	0.256506595824937	0.249704087381461	0.24240478465979	0.234703059324946	0.226698425981782	0.218494022856472	0.210195000519287	0.201906852830973	0.193733725973349	0.185776741853642	0.1781323713308	0.170890890642981	0.164134951223717	0.157938288943772	0.152364593921798	0.147466556666028	0.143285100726314	0.139848806549026	0.137173526132131	0.135262183650119	0.134104753698267	0.133678406381851	0.133947807272509	0.13486556032009	0.136372783110515	0.138399806279135	0.140866992220173	0.143685672191827
42	0.190250633964773	0.197261436714844	0.203889273734323	0.210073796236667	0.21575521605688	0.220875031809386	0.225376816969467	0.229207063674548	0.232316072908384	0.234658878455255	0.236196188749291	0.236895327667438	0.236731152600334	0.235686925956173	0.23375511476602	0.230938092398205	0.227248716653686	0.222710759762432	0.217359168045911	0.211240132217588	0.204410953378821	0.196939694604095	0.1889046134302	0.180393376371108	0.171502062555177	0.162333969495243	0.152998239628619	0.143608331389905	0.13428036301633	0.125131360878392	0.11627744676433	0.107832000158152	0.0999038321184628	0.0925954069180176	0.0860011462147668	0.0802058483059841	0.0752832521100858	0.0712947720894054	0.068288426545286	0.0662979777577632	0.0653422984679162	0.0654249753527341	0.0665341565316047	0.0686426468459056	0.0717082517040767	0.0756743676776346	0.0804708157217307	0.08601491079295	0.0922127596322724
43	0.156473319412685	0.161391249549809	0.165979076446994	0.170190025257571	0.173976970755801	0.177292953399435	0.180091773721724	0.182328662838291	0.183961023595299	0.184949233435245	0.185257496556767	0.184854729549379	0.183715461553382	0.181820727287699	0.179158929152249	0.175726643176919	0.171529342961022	0.166582015998997	0.160909647957257	0.154547552552328	0.147541527640485	0.139947821884466	0.131832900798508	0.123273005943809	0.114353506383643	0.105168047026118	0.0958175039908991	0.0864087624436407	0.0770533372679814	0.067865861327283	0.0589624697693097	0.0504591117391071	0.0424698229146535	0.035104993427912	0.0284696659773917	0.0226618983070754	0.017771222779825	0.0138772335948066	0.0110483293900342	0.00934063564638659	0.00879712758674548	0.0094469702596616	0.0113050883197871	0.0143719737629897	0.018633735621909	0.0240623914384498	0.0306163962449433	0.0382414008291315	0.0468712272381853
44	0.121846284849913	0.125382195831099	0.128706014627901	0.131785265097038	0.13458628926998	0.137074570409074	0.139215135728757	0.140973038626642	0.142313917401662	0.143204624414942	0.143613916586375	0.143513195137507	0.142877279714043	0.141685199571843	0.139920982503235	0.13757442071715	0.134641792049386	0.131126514728036	0.127039714486914	0.122400684111745	0.117237217495489	0.11158580291757	0.105491663467127	0.0990086361996912	0.0921988856275029	0.0851324513601182	0.0778866339899765	0.0705452275117728	0.0631976105338528	0.0559377121541831	0.0488628715183594	0.0420726126586475	0.0356673581609394	0.0297471064763753	0.0244100982684641	0.0197514970732095	0.015862108781731	0.0128271630863677	0.0107251781341526	0.00962692729105058	0.00959452423008523	0.010680639613705	0.0129278595415984	0.0163681927705542	0.0210227305649926	0.0269014599762479	0.0340032284333848	0.0423158548026862	0.0518163795683737
45	0.0919173854645742	0.0949338556889018	0.0978986397605424	0.10079316721107	0.103597166486008	0.106288832998693	0.108845065973621	0.111241774587556	0.113454251741381	0.11545761153492	0.117227284249814	0.118739560454658	0.119972173815578	0.12090491040434	0.121520230818818	0.121803890330739	0.121745541604117	0.121339304319818	0.120584286315498	0.119485041605398	0.118051951862228	0.116301519586618	0.114256563204686	0.111946306652982	0.109406358552548	0.106678578751992	0.103810832740668	0.100856637104139	0.0978747017253009	0.0949283767433501	0.0920850142971323	0.0894152567408436	0.086992264285599	0.0848908958641525	0.0831868574297492	0.0819558318928181	0.0812726044963087	0.0812101966718438	0.0818390203564579	0.0832260634446902	0.0854341155703524	0.0885210418262244	0.0925391104073748	0.0975343785702123	0.103546139793678	0.11060643366149	0.118739618794988	0.127962008183541	0.138281565500649
46	0.0670109643618469	0.0700056396875317	0.0731076287099803	0.0763109988257151	0.0796080405988642	0.0829893257364889	0.0864438164989959	0.0899590270934114	0.0935212361535388	0.0971157479347106	0.100727198390352	0.104339900902246	0.107938225154564	0.111507001518835	0.115031942393638	0.118500071252958	0.121900149726734	0.12522309288295	0.128462363009158	0.131614332598887	0.13467860792057	0.137658305459434	0.140560274642924	0.143395261547079	0.146178009688039	0.148927295478846	0.151665897424436	0.154420499584881	0.157221531209032	0.160102945682612	0.163101943008301	0.166258640909764	0.169615700306247	0.173217911327954	0.177111746234673	0.181344885570451	0.185965723654973	0.191022859105387	0.196564575535807	0.202638316935836	0.209290161528361	0.216564297195659	0.224502500886432	0.233143623816424	0.242523083789323	0.252672365623496	0.263618530497432	0.275383735037087	0.287984761167531
47	0.0450115767172251	0.0480268315069316	0.0512700924441647	0.0547452732506142	0.0584547051142592	0.0623991223171067	0.0665776827741762	0.0709880241212901	0.0756263551322585	0.0804875813784896	0.0855654631919815	0.0908528031820569	0.0963416598119731	0.102023582886591	0.107889866256596	0.113931812624635	0.12014100505607	0.126509579659003	0.13303049390663	0.139697785226634	0.146506814768657	0.153454491668755	0.160539473641509	0.167762340325201	0.17512573645927	0.182634482660898	0.190295652262864	0.198118613352336	0.206115035786087	0.214298863530351	0.222686253165568	0.231295479793965	0.240146811882852	0.249262356765349	0.258665878605068	0.268382590619621	0.278438923261986	0.288862269895731	0.299680711290333	0.310922720029667	0.322616845695164	0.334791381480626	0.347474012743175	0.36069144791731	0.374469032236602	0.388830344836285	0.403796780061122	0.419387114182067	0.435617059231989
48	0.0266346452040943	0.0295787042549547	0.0328158339075565	0.036354779929856	0.0402028573619306	0.0443658998429031	0.0488482341327577	0.0536526808148146	0.0587805816659243	0.0642318536693882	0.0700050691328769	0.0760975608727897	0.0825055509496996	0.0892243009979584	0.0962482817961923	0.10357135938263	0.111186994736543	0.119088453828939	0.127269024694433	0.135722238091896	0.144442088302128	0.153423250652279	0.162661292453272	0.172152874180728	0.181895937913437	0.191889880257081	0.202135707215239	0.212636168715428	0.22339587074623	0.234421363304846	0.245721202586157	0.257305986059947	0.269188359279498	0.281382993441325	0.2939065328738	0.306777511774859	0.320016239650989	0.33364465503795	0.347686147216023	0.362165345777785	0.377107878073652	0.392540094758691	0.408488763901959	0.424980734404049	0.442042569805327	0.459700153959959	0.47797827050037	0.496900158521554	0.516487047469859
49	0.0175432188291296	0.020493869720043	0.0237409907641177	0.0272915659237405	0.0311511305686206	0.0353237301034232	0.0398119018141052	0.0446166811777636	0.0497376335259625	0.0551729115729153	0.0609193389240384	0.0669725192740131	0.0733269705934757	0.0799762831966551	0.0869133001853282	0.0941303183837043	0.101619307520095	0.109372145079775	0.117380863953851	0.125637909745191	0.134136404367516	0.14287041239016	0.151835206440183	0.161027527876567	0.170445838898297	0.180090562239008	0.189964304634783	0.200072060327585	0.210421390983199	0.221022578558048	0.231888747842094	0.243035955633709	0.254483243765247	0.26625265349368	0.278369199097555	0.290860798878633	0.303758162152328	0.317094631224582	0.330905977792557	0.34523015367108	0.360106996234498	0.375577889472203	0.391685382083045	0.408472764575992	0.425983607897633	0.444261266666987	0.463348350658901	0.483286168732855	0.504114149947026
50	0.02367276269578	0.0267264414029463	0.0300113089312938	0.0335268902910296	0.0372712697291894	0.0412411073135694	0.0454316801352701	0.0498369491131665	0.0544496520545226	0.0592614232705204	0.0642629396681944	0.0694440928461632	0.0747941863160533	0.0803021565603119	0.0859568162261951	0.0917471173511172	0.0976624321224184	0.103692848300959	0.1098294760887	0.116064762901211	0.122392812222197	0.128809702473569	0.135313801635734	0.141906073202607	0.148590368957583	0.155373704013191	0.162266509570282	0.169282858923811	0.176440662372212	0.183761826875923	0.19127237655708	0.19900253043527	0.206986734151369	0.215263642840048	0.223876052768078	0.232870779856009	0.242298483740449	0.252213436607917	0.26267323663331	0.273738466480333	0.285472297961202	0.297940044601744	0.311208664508389	0.325346216578229	0.340421273724652	0.356502297401497	0.373656978290514	0.391951548562695	0.411450071626265
51	0.042820527854846	0.0456664179364056	0.0486072401830562	0.0516335575733777	0.0547348682622912	0.0578997058841228	0.0611157635778328	0.064370041942183	0.0676490208144582	0.0709388544343159	0.0742255892083314	0.077495402935213	0.0807348639911458	0.083931208614268	0.087072634072027	0.0901486051504098	0.0931501710751337	0.0960702896671199	0.0989041552531473	0.101649526602507	0.104307050946452	0.106880579963624	0.109377473485398	0.111808886593607	0.114190035752298	0.11654043963729	0.11888413040391	0.12124983126534	0.123671096441652	0.126186409782269	0.128839238661062	0.131678040091369	0.134756216405339	0.138132018284536	0.14186839341266	0.146032779541832	0.150696841315778	0.155936150770743	0.161829812031783	0.168460031331709	0.175911634095488	0.184271531447396	0.19362813910443	0.204070752210393	0.215688880233486	0.228571546589314	0.242806558154314	0.25847975029527	0.275674213453046
52	0.0637481033752814	0.065604662408353	0.0673798571941789	0.069059490832721	0.0706291919270227	0.0720745817076363	0.0733814588359493	0.0745360012354551	0.075524984044776	0.0763360125257974	0.0769577684978508	0.077380268607896	0.0775951324906491	0.0775958586252323	0.0773781054598804	0.0769399751571939	0.0762822971130219	0.0754089082257726	0.0743269267431193	0.073047016392804	0.0715836374163388	0.0699552810713878	0.0681846841525762	0.0662990201031397	0.0643300633524434	0.0623143236177618	0.0602931470530766	0.0583127813128146	0.056424401823619	0.0546840968211808	0.0531528090100207	0.0518962320396292	0.0509846603577433	0.0504927913975492	0.0504994794765755	0.0510874412269868	0.0523429128355174	0.0543552598418006	0.0572165407214755	0.0610210259601863	0.0658646748013186	0.0718445723188706	0.0790583299221124	0.0876034528355924	0.0975766785116763	0.109073290318487	0.122186411199357	0.137006282316599	0.153619531968749
53	0.0810261440592272	0.0812744814137708	0.0813113578660419	0.0811255316377983	0.0807066986604709	0.0800456759733994	0.0791345930303969	0.0779670897597261	0.076538520066518	0.0748461593147885	0.0728894141805656	0.0706700331303643	0.0681923156524279	0.0654633182538632	0.0624930551370381	0.059294691385282	0.0558847264228163	0.0522831654685736	0.0485136766795756	0.0446037316781041	0.0405847271789885	0.0364920854797636	0.0323653316476899	0.0282481453339294	0.0241883852664532	0.0202380846191861	0.0164534156248015	0.0128946219915372	0.00962591789916672	0.00671535258432326	0.00423463977895819	0.00225895153579892	0.000866676258998044	0.000139141054284721	0.000160298818207558	0.00101638079771727	0.00279551566647903	0.00558731647995004	0.00948243718437388	0.014572100662379	0.0209476005967946	0.0286997797216225	0.0379184873019379	0.0486920189400352	0.0611065420407564	0.0752455104821496	0.0911890722261499	0.109013473765762	0.128790465438474
[truncated: 71 more columns]
