# Supplementary material for: Reconstructing spruce budworm outbreak severity: a comparison of paleoecological and tree-ring signals
Source: PLoS One. 2025 Aug 12;20(8):e0329406. doi: 10.1371/journal.pone.0329406 (PMC12342301; doi:10.1371/journal.pone.0329406)
Supplement: S11 Dataset — (ZIP) [file pone.0329406.s011.zip › Lake 2 wavelet data/Lepidopteran_scales/WS_wavelet_significance.txt]

V1	V2	V3	V4	V5	V6	V7	V8	V9	V10	V11	V12	V13	V14	V15	V16	V17	V18	V19	V20	V21	V22	V23	V24	V25	V26	V27	V28	V29	V30	V31	V32	V33	V34	V35	V36	V37	V38	V39	V40	V41	V42	V43	V44	V45	V46	V47	V48	V49	V50
1	-0.524746324310867	-0.411105534962706	-0.256692325729564	-0.133768290856663	-0.0640355809418412	-0.0325669197654705	-0.0196475006667953	-0.0139414520689101	-0.0109174120556032	-0.00904848359710306	-0.00772081765861317	-0.00660140719182315	-0.0056184159634357	-0.00474874765132847	-0.00401819945822356	-0.0035743320248508	-0.00339196923399809	-0.00333859037501138	-0.00334609360158076	-0.00330107400432907	-0.00314035950129219	-0.00293262226103852	-0.00275293073367855	-0.00262973367474771	-0.00261613434886874	-0.00272282910062504	-0.00287299584461247	-0.00302801218628283	-0.00311746135006204	-0.00304952614804866	-0.00288701562068617	-0.0027004615461876	-0.00251927543563636	-0.00241870167376317	-0.00240343478056985	-0.00242498068137748	-0.00246699305647715	-0.00252734581142277	-0.00262686790698789	-0.00277403583792198	-0.00295134452562483	-0.003137461868732	-0.00323055623385179	-0.0031609342193009	-0.00301404133404368	-0.00284029703820291	-0.00268857281085605	-0.00266036134664685	-0.00273877877793062
2	-0.705515471623065	-0.539272654873331	-0.3169376666186	-0.146868473282657	-0.0579062234520101	-0.0234400569400729	-0.0124065059446586	-0.00871335365283783	-0.00700435834797458	-0.00597800966724168	-0.00523412944349086	-0.00452286014552572	-0.00383389598428113	-0.00316944800228886	-0.00256962119411387	-0.00224058820792521	-0.00217304972351265	-0.00221602146111063	-0.00231014165420267	-0.00233055759051995	-0.00219891819396581	-0.00200585152076583	-0.00184021647114373	-0.0017239566691269	-0.00172195103224087	-0.00185134640291417	-0.00202297477098112	-0.00220640828228034	-0.0023224470461873	-0.00225412453461478	-0.00208396691137244	-0.00189658228787107	-0.00171314275685337	-0.00162136217192726	-0.00162407663400951	-0.00165408023631777	-0.00169083997458102	-0.0017358923316982	-0.00181930620947197	-0.00195519954560635	-0.002132094764936	-0.0023361216055308	-0.00243749840625623	-0.00234768737511725	-0.00217977867253293	-0.00198670036601673	-0.00181325199435526	-0.00178296003886835	-0.0018693073256525
3	-0.84048218369205	-0.628936968370095	-0.349770887634475	-0.14374069999602	-0.0440611174994293	-0.011495845430863	-0.00439269567500496	-0.00326954587152518	-0.002921783994095	-0.00268203266497931	-0.00248696917588676	-0.00220215363714164	-0.00186575996555045	-0.00148822140936395	-0.00109427306600725	-0.000904282059640893	-0.000925764977701933	-0.00101665769406476	-0.00114657482839235	-0.0012063116491167	-0.00111396423824124	-0.000966333431956636	-0.000846028909228985	-0.00075537636312274	-0.000756998392125217	-0.000871538352024071	-0.00101436108993698	-0.0011777418076422	-0.00129157779870822	-0.00123112567188338	-0.00108774746266439	-0.000943566937400035	-0.000798449741041811	-0.000735780103814474	-0.000757344036003601	-0.000788635511977021	-0.00081031694843025	-0.000828294151187148	-0.0008756192616373	-0.000967410225927544	-0.00110260929021445	-0.00128391982258324	-0.00137517013207339	-0.0012840172780991	-0.0011376850122335	-0.000976589141364009	-0.000823617421791143	-0.000802865777936562	-0.000882019389948352
4	-0.907594304831483	-0.671571037342947	-0.361983074699212	-0.138101130406331	-0.0348756447780313	-0.00490588189924924	-0.000402651535084884	-0.00055229850942569	-0.000733030852278011	-0.000774809600121985	-0.000803807241377575	-0.00074445050319326	-0.000639269851785787	-0.000488666629437938	-0.000280267569174362	-0.000189594313368775	-0.000233326203694825	-0.000304641869191332	-0.000405845607970318	-0.000462454250234111	-0.000403636703689434	-0.00031242233984389	-0.000248552876739239	-0.000193247542259964	-0.000192879720199939	-0.000265640803383726	-0.000347338050211424	-0.000455243998393722	-0.000540607518376556	-0.000493206170856893	-0.00039741245489674	-0.000317767692475039	-0.00023073235100503	-0.00019934172763439	-0.000227230178784067	-0.000250676609002694	-0.000257041169723021	-0.000254477504814407	-0.000269499252883719	-0.00031136242689968	-0.000387639971997705	-0.000517400227340203	-0.000584051689004853	-0.000510109511235287	-0.000415899657115975	-0.000321337084881724	-0.000219788485479042	-0.000211956094426931	-0.000268940145446803
5	-0.915532747322705	-0.680041062146898	-0.369110311532766	-0.142616710358691	-0.0370986782668922	-0.00571698974970406	-0.000405181662342704	-0.000124649356929987	-0.000143431807813858	-0.000146365813714223	-0.000181399615414935	-0.00017743739288238	-0.000162214024932533	-0.000131455559699598	-4.66649173793679e-05	-7.16908783957793e-06	-3.12741182918492e-05	-6.01246103203926e-05	-0.000112255933370645	-0.000145944945741465	-0.000111171688521005	-6.56268236110855e-05	-4.44528219093313e-05	-2.10213381934774e-05	-1.98050225589247e-05	-5.16291959277902e-05	-7.9927211065654e-05	-0.000134221021168146	-0.00018522588870505	-0.000152166981034582	-0.000100281801138925	-7.2764423156682e-05	-3.50105953593456e-05	-2.25675637240261e-05	-4.20958205064916e-05	-5.35562763894703e-05	-5.21068720760716e-05	-4.45693911693808e-05	-4.55981653892435e-05	-5.65188229955548e-05	-8.78816300741263e-05	-0.000164010027856022	-0.000202533687358719	-0.000151720539037966	-0.000107071705888023	-7.3810131803835e-05	-2.48817298865386e-05	-2.33159370148256e-05	-5.21326577585224e-05
6	-0.888829288640674	-0.672166126706068	-0.379807990089275	-0.158517183417469	-0.0481328444602673	-0.0105924031622319	-0.00181019966703477	-0.00030137434593516	-4.85458163963858e-05	-1.4341226684772e-05	-3.16712521212528e-05	-3.08881636031286e-05	-3.46472402167634e-05	-4.62897739992596e-05	-2.5916821425606e-05	-7.01414219481336e-06	-7.26414188068676e-06	-1.10900099728679e-05	-3.37502801663643e-05	-5.00619045597175e-05	-3.04895509231272e-05	-9.22417508253946e-06	-6.55959875937082e-06	-2.50053418599503e-06	-2.63403030217358e-06	-9.92486267358533e-06	-1.29259376956845e-05	-3.81486137015109e-05	-6.53428472957859e-05	-4.38821538068143e-05	-1.74780825567722e-05	-1.46501089956615e-05	-5.36100616896904e-06	-6.78960772654844e-07	-7.72455639577714e-06	-1.00646778806256e-05	-7.51376325842786e-06	-3.42112989642379e-06	-2.76478302399188e-06	-3.52768735780377e-06	-1.52707179857911e-05	-5.50776786521763e-05	-7.20683131483232e-05	-3.8626551210604e-05	-2.01978616344874e-05	-1.97081511572807e-05	-5.57359625442923e-06	-3.64778638967298e-06	-1.02165976413957e-05
7	-0.84868180103385	-0.658522942373931	-0.393153065231642	-0.18005026311306	-0.0631406233902868	-0.0170479052003371	-0.00361947003141107	-0.000617214680459241	-7.38059964117708e-05	-3.94521313309974e-06	-6.9833196780769e-06	-3.34118675640623e-06	-7.88799291795497e-06	-2.81199419074488e-05	-3.27806363186997e-05	-1.91815445762048e-05	-4.94475520951002e-06	-2.16764545370611e-06	-1.66016626940659e-05	-2.63895499972815e-05	-1.477588880707e-05	-1.45789915447616e-06	-1.48205065960553e-06	-5.18303246163812e-06	-6.35466196615785e-06	-3.3597305743489e-06	-1.34003862353059e-06	-1.7628027971203e-05	-3.34038767814111e-05	-1.88965768797728e-05	-1.73770379509243e-06	-3.98005796033546e-06	-6.96308502450592e-06	-6.00024925560288e-06	-5.3513723997748e-06	-3.40190028684562e-06	-1.63617273349177e-06	-3.31084451835648e-07	-2.75583569931084e-09	-4.76503029861287e-07	-9.48669994601211e-06	-3.22852874248345e-05	-3.74461320505342e-05	-1.29975283640904e-05	-1.43400348126525e-06	-1.04368874985294e-05	-1.33828600408962e-05	-1.01595137138365e-05	-5.00215878352143e-06
8	-0.806037757224417	-0.642629350236539	-0.405639200644245	-0.202547401662955	-0.0799572882433604	-0.0249882523339137	-0.0062446889339773	-0.00129704408534755	-0.000246749707160103	-4.9856864493467e-05	-1.1587495813051e-05	-8.78905596299916e-07	-7.29020221848012e-06	-2.92755843208237e-05	-4.07683818406623e-05	-2.75110831241035e-05	-7.09248857703139e-06	-2.93460789838957e-06	-1.57424062310979e-05	-2.41169567745935e-05	-1.638056594853e-05	-4.91382881628798e-06	-3.00623962314892e-06	-7.53975010017601e-06	-8.41532926160428e-06	-3.23873478690825e-06	-3.56379330481595e-06	-1.86638209996312e-05	-2.99980319652662e-05	-1.88351947090062e-05	-3.49174319428355e-06	-3.43220934139626e-06	-9.53197742552256e-06	-1.0444792292546e-05	-6.68766662749413e-06	-2.76885955846791e-06	-1.09688557643744e-06	-4.04582993751277e-07	-1.46218370389489e-07	-3.30285609026431e-06	-1.58989634110143e-05	-3.39563398252128e-05	-3.49274942398942e-05	-1.46126637736525e-05	-2.73966929784001e-06	-1.10422015377328e-05	-1.96176336886421e-05	-1.61807871610362e-05	-6.51533753636236e-06
9	-0.764598036672294	-0.625297973690586	-0.415454267549238	-0.224117246399063	-0.0980380647575813	-0.0347152663228119	-0.00997163143599605	-0.00238899804708129	-0.000535632213794326	-0.000138264874253472	-4.11109245647528e-05	-1.47182158134072e-05	-2.25022709534374e-05	-4.71664889957993e-05	-6.09650486808347e-05	-4.89020337209985e-05	-2.73310480996874e-05	-2.04322952273491e-05	-2.90783136638455e-05	-3.53767449283638e-05	-2.94983428694211e-05	-1.89219967176771e-05	-1.42962244769342e-05	-1.57119281791201e-05	-1.56289033698271e-05	-1.31696089005491e-05	-1.83653286374002e-05	-3.41300318751186e-05	-4.36902673072967e-05	-3.41753611930523e-05	-1.86453665354336e-05	-1.40613275633465e-05	-1.70523878233502e-05	-1.61417081477244e-05	-9.69412440387458e-06	-3.68263188328961e-06	-1.39807340355773e-06	-1.20112863723651e-06	-2.69011656403417e-06	-1.07223685523765e-05	-2.94369938619978e-05	-4.97427519025994e-05	-5.25430457718464e-05	-3.62232221297831e-05	-2.33692346798775e-05	-2.67390586971689e-05	-3.29927216308302e-05	-2.80719932888034e-05	-1.59018128664091e-05
10	-0.725138515597694	-0.606861353516338	-0.422253490113254	-0.24411808203466	-0.117042217365732	-0.0463183848961003	-0.0149999024593717	-0.00395622203706569	-0.000901575843734222	-0.000243586467873039	-0.00011265843228356	-7.62972623504624e-05	-7.73667356510258e-05	-9.94737465016598e-05	-0.000114265677648619	-0.00010552235647184	-8.47869113690069e-05	-7.21756366099835e-05	-7.12724205809062e-05	-7.09997340456763e-05	-6.37883017967289e-05	-5.28320957441832e-05	-4.48661406817821e-05	-4.18829502382544e-05	-4.17159010006944e-05	-4.5432789569274e-05	-5.78565856928017e-05	-7.60014044946942e-05	-8.52138947346107e-05	-7.63858038723507e-05	-5.88599054079864e-05	-4.63016508903407e-05	-3.90170976223851e-05	-2.94218667714658e-05	-1.64919318666333e-05	-6.27016598238387e-06	-2.5858126178435e-06	-4.30955071397791e-06	-1.16098344625847e-05	-2.93542054844876e-05	-5.91136893068408e-05	-8.90622005044331e-05	-0.000101148162978883	-9.25808388401195e-05	-7.95841272882855e-05	-7.42477216983988e-05	-7.04146658489121e-05	-5.83030493559509e-05	-4.01835813376446e-05
11	-0.687657782713326	-0.587584963725799	-0.426197230024895	-0.262318760752971	-0.1367566977395	-0.0600456766103163	-0.0218759729508885	-0.00639884005702671	-0.00142580209100721	-0.000273196266655025	-0.000143678970185912	-0.000173894392585836	-0.000204527981572124	-0.000230909943826683	-0.000245920283233428	-0.000239395614494477	-0.000217040525938959	-0.000193415464204598	-0.000175520063815021	-0.000160683280302213	-0.000145466370731735	-0.000130707212177913	-0.000119643603282817	-0.000114933579917038	-0.000118350042516244	-0.000131706955560052	-0.00015432799592885	-0.000177799189855436	-0.000187996031007296	-0.000177263370279864	-0.000151547934311021	-0.000121632540524059	-9.16626677349173e-05	-6.0788770032417e-05	-3.1614835481448e-05	-1.09095983250459e-05	-3.38058833634764e-06	-9.67517545069248e-06	-3.0840622315296e-05	-6.97227449802615e-05	-0.000123552144102121	-0.000177291838063563	-0.000211344780642734	-0.000218284598683445	-0.000206903769106138	-0.000188121556409004	-0.000163734136190954	-0.000131887721163547	-9.62110761848077e-05
12	-0.651971223252678	-0.567628951152399	-0.427480915536093	-0.278566996543271	-0.156991681806238	-0.0762324878215028	-0.0314875798866299	-0.0106641129215041	-0.00266948677365725	-0.000343067104788855	-2.2083212627073e-05	-0.000190576003608088	-0.000372731059946875	-0.00048285056047765	-0.000530020262039156	-0.000530048782004295	-0.000498416646166495	-0.000451912425276699	-0.000403814489902924	-0.000361339280348767	-0.000327810125506956	-0.000305007430260389	-0.000294069592409013	-0.000296163741887085	-0.000312626915800393	-0.000343020220296499	-0.000381267317753532	-0.000413750047622168	-0.000424132093972692	-0.000403014123764122	-0.000353011959184574	-0.000284214555133867	-0.000206912551642053	-0.000130039839047247	-6.35328421503256e-05	-1.79426474404578e-05	-1.15650883805717e-06	-1.72451599475201e-05	-6.7971823917034e-05	-0.000151679684254571	-0.000257713567774024	-0.000363665589811633	-0.000443255416672233	-0.000480217624274444	-0.000474403763888783	-0.000435317999640886	-0.000373312645787195	-0.000297807468075733	-0.000219232938491485
13	-0.617763022443056	-0.546916749569515	-0.426013614038353	-0.292379624590566	-0.177111827001988	-0.0947777473099694	-0.0446473472343175	-0.0182115020668492	-0.00612610201029945	-0.00150348785724248	-0.000251496975221385	-0.000265787844882912	-0.000596310781621414	-0.000886702914268857	-0.00104785958469451	-0.00108901839567729	-0.00104590596243695	-0.000956594428261652	-0.000853884625700371	-0.000762299327904229	-0.00069706700495532	-0.000664610270249871	-0.000664681267400096	-0.000693536960321849	-0.000745806839265022	-0.000813090613135945	-0.000880779745017722	-0.000927721874271806	-0.000931916792190808	-0.000879647063712315	-0.000771370197208655	-0.000620597586187071	-0.000448470566295107	-0.000278837348766169	-0.000135212999465405	-3.82824859819482e-05	-3.59054352924727e-06	-4.01087953196224e-05	-0.000148882048118432	-0.000319984066052958	-0.000528927858618975	-0.000737720292967224	-0.000904389883418415	-0.000997190953099507	-0.00100420727955991	-0.000933049517777409	-0.000803953989981112	-0.000642484112907938	-0.000474142843131982
14	-0.584533863904642	-0.52501006264828	-0.421168179040021	-0.302537350838386	-0.195426817875429	-0.114238207266433	-0.0609079061526516	-0.029835397389987	-0.0134897802340815	-0.00570446768962066	-0.0024759613194119	-0.00149361428181072	-0.00148085699970595	-0.00175571778751493	-0.00199140569357929	-0.00207395465765733	-0.00200515119015423	-0.00183786878764412	-0.00163743008279615	-0.00146062896316575	-0.00134557350339382	-0.00130892640448312	-0.00134879067799413	-0.00145063874737337	-0.00159250286466493	-0.0017469339018247	-0.0018810056240762	-0.00195847574359527	-0.0019468424541137	-0.00182733015531384	-0.00160238817911112	-0.00129649218520119	-0.000950406197875303	-0.000612338309096224	-0.00032952117732449	-0.000141989502399127	-7.85729125135811e-05	-0.000153948204526437	-0.00036530405094149	-0.000688505839627879	-0.00107637602520293	-0.00146339978250998	-0.00177896143935783	-0.00196555970648325	-0.00199403518182666	-0.00186903798491058	-0.00162367826685737	-0.00130738998009857	-0.000972333965839178
15	-0.551630825397254	-0.50114804354218	-0.411783959875716	-0.306975117085311	-0.208835120560118	-0.130982536289034	-0.0769874561465789	-0.0433877314788321	-0.0241019078671328	-0.0136146357120462	-0.00815570068679371	-0.00550799555959868	-0.00440007447282865	-0.00404870792031723	-0.00395368874719898	-0.00383147888695173	-0.0035760724417955	-0.00320627740989076	-0.0028053864499147	-0.00246909214462971	-0.00227072635123407	-0.00224514602409003	-0.00238777893554803	-0.00266274628265655	-0.00301358822688277	-0.00337247711677483	-0.00366780125323763	-0.00383270413603143	-0.0038163065279813	-0.00359574037826212	-0.00318416911256218	-0.002630481979263	-0.00201005754607549	-0.00141005292102434	-0.000914358843223607	-0.000592022550089152	-0.000489946266732711	-0.000628151782475332	-0.00099554325250516	-0.0015462345451345	-0.00219964642697992	-0.00284895498731561	-0.00337995203277547	-0.00369666977372795	-0.00374498851052196	-0.00352488746203823	-0.00308674428251771	-0.00251402115643889	-0.00189967175622878
16	-0.51850892823408	-0.474663320133739	-0.396757420127382	-0.303542869488586	-0.213684895732833	-0.139908452866995	-0.0869047009360542	-0.0528834759307043	-0.0328711873239273	-0.0216774204807202	-0.0154516391373962	-0.0118986978615379	-0.00980940635509835	-0.00852499701657277	-0.00762288909983434	-0.0068198501894662	-0.00597254350636975	-0.00507631512011876	-0.0042279459426714	-0.00356457501097911	-0.00320456236493437	-0.00320859471156471	-0.00356610958502707	-0.00420212200419716	-0.00499563232766149	-0.00580210895139103	-0.00647622192856416	-0.00689378151710018	-0.00697186403988309	-0.00668410197755151	-0.00606665028456668	-0.0052116493704328	-0.00424904760428459	-0.00332206176004129	-0.00256347503438112	-0.00207817095094791	-0.00193305698951044	-0.00215174889192215	-0.00271066485074655	-0.00353602575285115	-0.00450551879370375	-0.0054604287303396	-0.00623128600952732	-0.00667322919555932	-0.00670039427594945	-0.00630649830439663	-0.00556334811628253	-0.00459794036496727	-0.00355719866773565
17	-0.485331833733231	-0.445927266079289	-0.376457920334539	-0.292036828967397	-0.208545291067726	-0.137919591513241	-0.0858200553347207	-0.0520500616683785	-0.0327598585211104	-0.0229871219762478	-0.0184564938384891	-0.0163001003434375	-0.0149566945035375	-0.0137237039352086	-0.0123360027467371	-0.0107243961406756	-0.00893144810972366	-0.0070949745756656	-0.00542711148896048	-0.00416502730954781	-0.00350641329798707	-0.00355468726738082	-0.00429156568588041	-0.00558103197762089	-0.00719827422627069	-0.00887307464371972	-0.0103377737744128	-0.0113720340592051	-0.011838015410811	-0.0117002932326957	-0.0110264468757017	-0.00996797470372063	-0.00872648391065228	-0.00751453562774342	-0.00652138849212745	-0.00589025191748279	-0.00570740613545699	-0.00599842277450389	-0.00672598595794467	-0.00778792001629418	-0.00901998444955368	-0.0102110796920147	-0.0111354570313054	-0.0115981136237956	-0.0114805558134657	-0.0107703840354969	-0.00956269240706947	-0.00803213351582291	-0.00638600626032224
18	-0.453756802973937	-0.417515407322719	-0.354424553673313	-0.276640674352459	-0.197671370920443	-0.12867295722803	-0.0761360070592569	-0.0414987428908563	-0.0223362868194193	-0.0142614961476966	-0.0126788700338466	-0.0138911798042929	-0.0154865104400737	-0.0162187744059714	-0.0156733331008074	-0.0139364743505723	-0.0113625377563866	-0.00843447257338521	-0.00567362146815743	-0.00356212432596543	-0.00246796435438235	-0.00258376449464967	-0.00389592309617018	-0.00619345028692486	-0.00911421546931104	-0.0122170375033958	-0.0150636843749747	-0.017294671536348	-0.0186851675945112	-0.0191715209650464	-0.0188448819437842	-0.0179157496122664	-0.0166603591819796	-0.0153639162142972	-0.0142745229405499	-0.0135752587023848	-0.0133732433533694	-0.0136982362116783	-0.014502932161421	-0.015662631004169	-0.0169794909741308	-0.0182005400757389	-0.0190553222418528	-0.0193094183687634	-0.0188194646581057	-0.0175703256486969	-0.0156794753851329	-0.0133657449349627	-0.010893351343794
19	-0.427263846945856	-0.394558918331666	-0.337751208602764	-0.266429028901102	-0.191849924507198	-0.124143771791846	-0.0702355267040835	-0.0330083925681448	-0.0116884638789111	-0.00302652664547592	-0.00271562586922495	-0.0065884504243031	-0.0113646028982934	-0.0149360384755332	-0.0163129865245292	-0.015389345602444	-0.0126554437764007	-0.00893017630528748	-0.00513759265037598	-0.00212938590823974	-0.00055133264534032	-0.000756863367121097	-0.00277391691357451	-0.00632759924612334	-0.0109125581221746	-0.0158997279108295	-0.0206558812663252	-0.0246528954966415	-0.0275468000250791	-0.0292137520336463	-0.029739890495898	-0.029372627924597	-0.0284495655203943	-0.0273248925322164	-0.0263102062712581	-0.0256382239360959	-0.025447712152922	-0.0257811045415567	-0.0265860395959507	-0.0277179640149822	-0.0289487251858417	-0.0299900276735415	-0.0305371957091981	-0.0303289177431712	-0.0292079018719241	-0.0271622184242023	-0.0243313467214139	-0.0209731989548047	-0.0174028392087319
20	-0.410168242416812	-0.383110149364151	-0.334606986053673	-0.271897406633568	-0.203938917448511	-0.139404585440151	-0.084999159627943	-0.0445044303368572	-0.0186634661097374	-0.0057447066467358	-0.00248040282226971	-0.00506397831895791	-0.00997468220550546	-0.0145144457895051	-0.0170436189612981	-0.0169670700219286	-0.0145493227510903	-0.0106377954657254	-0.00636000895297824	-0.00284389965386788	-0.000995075235504054	-0.00135169905360069	-0.00402550615678772	-0.00872543358392117	-0.0148490885496474	-0.0216183902955157	-0.0282308168848869	-0.0339976465916497	-0.038445407384197	-0.0413656925491799	-0.0428100761278934	-0.0430387276611077	-0.0424405005779696	-0.0414460107424838	-0.0404523638982898	-0.0397701268754808	-0.0395935954310787	-0.0399887915783929	-0.0408926569683448	-0.0421210222761677	-0.0433884514029924	-0.0443453411304105	-0.0446339883871151	-0.0439568283759967	-0.0421412498162487	-0.0391817457177953	-0.0352447369909258	-0.030632977994479	-0.0257200193881411
21	-0.405138232817806	-0.386590606427326	-0.349365215444539	-0.29854678088483	-0.240768690499379	-0.182868218488752	-0.130656749001897	-0.0880845279777523	-0.0569211492755603	-0.0369150389025548	-0.026290012679899	-0.0224007087793881	-0.0223869613279645	-0.0237131481190243	-0.0245293778834207	-0.0238351506593031	-0.0214598590590532	-0.017898850139106	-0.0140591518607216	-0.010974788073094	-0.00954746146979931	-0.0103554230586491	-0.0135546241945678	-0.0188759827182057	-0.0257048814705251	-0.0332166965453176	-0.040536348637286	-0.0468902561821226	-0.0517245088036035	-0.0547721526873729	-0.0560635892072478	-0.0558853073425011	-0.0547012575126264	-0.0530560853293651	-0.051479209998115	-0.0504041357261178	-0.0501108220589033	-0.0506933272455145	-0.0520521827480497	-0.0539109031141689	-0.0558566350241655	-0.0574036453836933	-0.0580738945086869	-0.0574825101860553	-0.0554107863570547	-0.0518488840001738	-0.0469963880171393	-0.0412198979406441	-0.0349789295363982
22	-0.410463978278827	-0.402374419724865	-0.378442677164876	-0.341907342113132	-0.297266141440014	-0.249431995245476	-0.20291894415878	-0.161229503553441	-0.126532053773198	-0.099629705479063	-0.0801593883170869	-0.0669321393484328	-0.0583265433730789	-0.0526634168926417	-0.0485096569596836	-0.044877835390869	-0.0413060560345614	-0.0378213540329436	-0.0348087677005817	-0.0328236463575457	-0.0323924902194324	-0.0338452357043556	-0.0372103073444627	-0.0421867571732688	-0.0481903254650565	-0.0544563684240775	-0.0601744225647276	-0.0646268611151959	-0.0673066042776736	-0.0679948006394764	-0.0667875327557052	-0.0640697107523565	-0.0604430738998532	-0.0566222025789099	-0.0533165055612964	-0.0511168654029756	-0.0504034614296727	-0.0512872916945004	-0.0535930997945992	-0.0568862664043995	-0.0605406835256247	-0.0638385713081086	-0.0660871120922218	-0.0667320734541166	-0.0654472199692044	-0.0621817926580004	-0.0571567303762126	-0.0508117784076251	-0.0437169131151349
23	-0.419099196485614	-0.421136718414944	-0.410094858427995	-0.387843149918289	-0.357206536833187	-0.321457803825831	-0.283811857486712	-0.247022240970813	-0.21313526556916	-0.183408631213296	-0.158365504419866	-0.137938405931586	-0.121657117022885	-0.108843303225631	-0.0987843796840689	-0.090866978226355	-0.0846568897668362	-0.079919792296699	-0.0765865435751279	-0.0746770528922142	-0.0742048046644606	-0.0750871792135594	-0.0770837317334558	-0.0797766840266204	-0.0825976595230535	-0.0848949253140728	-0.0860279988926416	-0.0854721553702655	-0.0829140321584443	-0.078320824625148	-0.0719692496796336	-0.0644263179517527	-0.0564815296427393	-0.0490384219807045	-0.042981021867515	-0.0390361543395935	-0.0376545082989133	-0.0389312964405967	-0.0425814503246357	-0.047975426427609	-0.0542312592112381	-0.0603482549097969	-0.065359630361823	-0.068477290130798	-0.0692030438686763	-0.0673870710919632	-0.0632251700082409	-0.0571988859535656	-0.0499739810277571
24	-0.42045006263002	-0.429658491443496	-0.428338596789569	-0.417562411820838	-0.399105897310147	-0.375133461419475	-0.347876225496988	-0.319365790458894	-0.29125981165846	-0.264766640297723	-0.240653220566332	-0.219308463191739	-0.200833242072227	-0.185134070863764	-0.172005591010031	-0.161193868018133	-0.152437114884073	-0.145483557299642	-0.140088884509791	-0.13599861560292	-0.132923345572359	-0.130516318045492	-0.128362402851225	-0.125985278349885	-0.122875979969438	-0.11854176924786	-0.11257016639083	-0.104699391948663	-0.0948837001978064	-0.0833406058993952	-0.0705674437900222	-0.0573176706832846	-0.044533023262351	-0.0332355194039508	-0.0243919328458197	-0.0187708007858486	-0.0168162227879965	-0.01856222587943	-0.0236058890369905	-0.0311475470011199	-0.0400941230488485	-0.0492095447087554	-0.0572869382012772	-0.0633129988598164	-0.0665966432674902	-0.066841437540943	-0.064152700379455	-0.0589829894593531	-0.0520310039837612
25	-0.404063556045486	-0.415512995038775	-0.418610725658875	-0.414137754262759	-0.403401071997827	-0.388009947177041	-0.369642161328726	-0.349843534499077	-0.329889556031687	-0.310719118431576	-0.292933136944154	-0.27683946526359	-0.262521520186343	-0.249910375218208	-0.238846213155802	-0.229122140476712	-0.220509402327796	-0.212767051872715	-0.20564112403385	-0.198858852325149	-0.192123053021231	-0.185110945688287	-0.177480644595233	-0.16888743121177	-0.159010662204235	-0.147590650302174	-0.134472940167821	-0.119655081501907	-0.103328552418159	-0.0859065336209104	-0.0680276520581463	-0.0505274351604657	-0.0343734533090737	-0.0205666477203195	-0.0100189792283708	-0.00342450224879929	-0.00114532283712831	-0.00313411834883046	-0.00891037929419364	-0.0175988594461003	-0.0280275688994168	-0.0388714131131182	-0.0488187876453821	-0.0567340859901042	-0.0617901430623205	-0.0635508249746298	-0.061993808670153	-0.0574748051045736	-0.0506445989151698
26	-0.363865231432975	-0.372060327856453	-0.373564094971912	-0.369191015886141	-0.360169491622402	-0.347957556512533	-0.334045137359328	-0.319776821747403	-0.306221194376608	-0.294100373933256	-0.283779988102592	-0.275308732728022	-0.268489992771609	-0.262966350350245	-0.258300387876932	-0.254040383562478	-0.249765463803084	-0.245110032853749	-0.239770987283063	-0.233503142732655	-0.226108743222435	-0.217426404323556	-0.207323851485802	-0.195697651452411	-0.182481854267787	-0.167665949531984	-0.151320656942072	-0.13362783634457	-0.114908512476543	-0.0956412437357037	-0.0764625490946921	-0.0581424669079712	-0.0415317969535847	-0.027482833886864	-0.0167514852002272	-0.00989419238973593	-0.0071765633320449	-0.00851092782717665	-0.0134366853011258	-0.0211507364940378	-0.0305867172330536	-0.0405329663099673	-0.0497720583657836	-0.0572208565386476	-0.0620501917107878	-0.0637673351684873	-0.0622514085302405	-0.0577401804611043	-0.0507745598064929
27	-0.301966595552877	-0.302830492632503	-0.298197922720054	-0.289046205208532	-0.27669538065976	-0.262644227982021	-0.248390517049289	-0.23526310299418	-0.22428965254688	-0.216115865044157	-0.210982011149957	-0.208752714205191	-0.208988074641168	-0.21103968497816	-0.214154105872356	-0.217568480085745	-0.220587141409849	-0.222633149768683	-0.223273606035999	-0.222221643873703	-0.219320799107854	-0.214518954797287	-0.207839361147518	-0.199355500987206	-0.189174976424629	-0.177435293384485	-0.164311634022394	-0.150033761988192	-0.134906566373143	-0.119326967443016	-0.103789498150818	-0.0888741643903734	-0.0752131604058486	-0.0634372486526836	-0.0541073068699413	-0.0476406803156033	-0.0442445515467726	-0.0438688241415781	-0.0461887576814006	-0.0506231053035691	-0.0563876272966822	-0.0625777564037976	-0.0682691124150957	-0.0726215258391472	-0.0749718025259585	-0.0749026428492696	-0.0722793720490007	-0.0672514981734012	-0.0602214889212018
28	-0.230161843046139	-0.222864423821765	-0.211061955640771	-0.195869708642741	-0.178683406543081	-0.161032764411443	-0.14441986099095	-0.13016455816921	-0.119277603550897	-0.11237710532021	-0.109656799695164	-0.11090636970282	-0.115576505099975	-0.122875653250916	-0.131882271830875	-0.141656076942694	-0.151333992819742	-0.160200581465235	-0.16772779340147	-0.17358404360967	-0.177617106826772	-0.179818574786512	-0.180279296737089	-0.179145247670344	-0.176581773359273	-0.172751478357475	-0.167807637622722	-0.161901509175886	-0.155198914188511	-0.14789947454399	-0.140251332285423	-0.132555146383087	-0.125153501310885	-0.118405119322186	-0.112646790079808	-0.108148987655824	-0.105073083651973	-0.10343845431535	-0.103106504844841	-0.103785927412928	-0.105059899915535	-0.106432132056074	-0.107385414995773	-0.107444242839635	-0.106232507171346	-0.103518258911145	-0.0992398125266964	-0.0935105283011708	-0.0866028300901395
29	-0.166432002291671	-0.153739684269742	-0.137550464026068	-0.118989309316792	-0.0993895096879457	-0.0801680173565845	-0.0626894774681386	-0.0481360853449649	-0.0373997324441246	-0.0310096977180617	-0.0291039497919066	-0.0314458289611553	-0.0374815237426137	-0.0464283620518348	-0.0573803106665659	-0.0694156896667	-0.0816930365089562	-0.093523992980562	-0.10441643279095	-0.11408601526231	-0.122439120772322	-0.129533971159379	-0.135529140761671	-0.140629368596963	-0.145037627793734	-0.148920098938153	-0.152387534251792	-0.155493100588897	-0.158243760658787	-0.16062009730666	-0.162598519980182	-0.164170094536188	-0.16535164723238	-0.166186953592503	-0.166738255264968	-0.167070552866955	-0.167232675173821	-0.167239753780932	-0.167061364841927	-0.16661836444712	-0.165789634803455	-0.164427964353769	-0.162382509302438	-0.159524061568455	-0.15576888279771	-0.151097195973466	-0.145563435154512	-0.139296795795187	-0.132492195405733
30	-0.126693148701808	-0.113290991619266	-0.097376863436158	-0.079923911183777	-0.0620381624049869	-0.0448616406482927	-0.0294692849440281	-0.016771893342817	-0.00743685087252397	-0.00183623441656568	-2.83086304761852e-05	-0.00177397096311008	-0.00658504884291752	-0.0137972073392008	-0.0226572110740115	-0.0324128281886877	-0.042393936460902	-0.0520752824916164	-0.0611144927142821	-0.06936279604134	-0.0768498639332785	-0.0837475994459743	-0.0903201291104902	-0.0968683815849504	-0.103677415963418	-0.110973254875191	-0.118893726109427	-0.127475170259823	-0.136654299324297	-0.146282397880132	-0.156147722626255	-0.166001493088258	-0.175583226024238	-0.184642161008043	-0.192952880152048	-0.200324640119058	-0.206605141226077	-0.211680266696174	-0.215471648967657	-0.217933779991004	-0.219051887793672	-0.218841117131456	-0.217346858455927	-0.214645524747323	-0.210844785626273	-0.20608226978458	-0.200522008705151	-0.194348331037953	-0.18775741247368
31	-0.116849720829007	-0.106742206645916	-0.0948540882734634	-0.0818892743673785	-0.0686252690855848	-0.0558468796060469	-0.0442776541092569	-0.034516837055382	-0.0269892315538195	-0.0219139453796886	-0.0192957348577336	-0.0189398516333543	-0.0204883338751622	-0.0234729878103156	-0.0273782625974637	-0.0317061179872056	-0.0360349632676474	-0.0400657863979316	-0.0436505144238079	-0.0468001445284893	-0.0496728797535317	-0.0525450037498227	-0.0557691951665659	-0.0597261765874369	-0.0647759102913873	-0.0712140282918883	-0.0792379744704467	-0.0889256858326911	-0.100227830289063	-0.112972921417275	-0.126883264934052	-0.141598794503975	-0.156705471714418	-0.171765017084295	-0.18634320157295	-0.200034620485681	-0.212482646763992	-0.223393990691279	-0.232547887509697	-0.239800347667337	-0.245084133587182	-0.248405202429494	-0.249836326055971	-0.249508521447775	-0.247600843022142	-0.244329031826623	-0.239933495055267	-0.234667094944327	-0.228783239874269
32	-0.130890864464293	-0.125667081826186	-0.118957928905415	-0.111167141428264	-0.102740832855011	-0.0941292684954833	-0.0857481638412993	-0.0779438086374169	-0.0709660270316994	-0.0649521675690444	-0.0599240625118795	-0.0557983573108906	-0.052408986606779	-0.0495390786618718	-0.0469584070335276	-0.0444618338551954	-0.0419040928816906	-0.0392267512244618	-0.0364741935713404	-0.0337968489415531	-0.0314414374712416	-0.0297295448016653	-0.029027138475074	-0.0297085689668548	-0.0321190529610401	-0.0365395939785366	-0.0431577998404332	-0.0520472083875147	-0.0631566696313966	-0.0763102044696196	-0.0912167079561505	-0.107488001342543	-0.124663134156306	-0.142236523954067	-0.159687484917627	-0.176508893238315	-0.192233103661445	-0.20645369703588	-0.218842136720747	-0.229158887831948	-0.237258969536058	-0.243092245960839	-0.246699009753298	-0.248201578860578	-0.24779272323395	-0.245721777754744	-0.242279293972958	-0.237781047055059	-0.232552153629695
33	-0.156267124018454	-0.15521816521511	-0.152587925026901	-0.14852974748752	-0.143233057851536	-0.136906483272037	-0.129760649828266	-0.121992609999034	-0.11377369749526	-0.105242218930004	-0.0965018143759787	-0.0876256188688026	-0.0786656207058448	-0.0696659339412121	-0.0606781706361099	-0.051776784536663	-0.0430722056131575	-0.0347198039875018	-0.0269231863042938	-0.0199309796119191	-0.0140270153999149	-0.00951459516337588	-0.00669620484611697	-0.00585056804678918	-0.00720922978432913	-0.0109349168406719	-0.0171037322217142	-0.0256928444630419	-0.0365747844404341	-0.0495188335379051	-0.0641993510870967	-0.0802103129213114	-0.0970848693796739	-0.114318413767132	-0.131393494145159	-0.14780489633262	-0.163083352840062	-0.176816559855003	-0.188666476670567	-0.198382204137671	-0.205808060466869	-0.210886770671336	-0.213657944680698	-0.214252230687082	-0.212881692758374	-0.209827077635034	-0.205422709828471	-0.200039792407265	-0.194068898606705
34	-0.182447646653157	-0.184133983119969	-0.184022432589447	-0.182109430371581	-0.178432905308127	-0.173068387830022	-0.166124256540619	-0.157736754313419	-0.148065361273339	-0.137288989178479	-0.125603274534122	-0.113219020331411	-0.100361598970475	-0.0872709144584735	-0.0742013611516466	-0.0614211336944803	-0.0492102531932253	-0.0378567807883039	-0.0276508816737499	-0.0188766586096822	-0.0118019634994649	-0.0066666831110815	-0.00367024470438719	-0.00295926784301712	-0.00461637722909947	-0.00865117659306103	-0.0149942666863994	-0.0234949844906264	-0.0339232689704427	-0.0459757506362895	-0.0592858498214319	-0.0734373822130539	-0.0879809348757595	-0.102452109116905	-0.1163906364843	-0.129359360572044	-0.140962132232795	-0.150859775931487	-0.158783434088748	-0.164544767668098	-0.168042669899269	-0.169266323888773	-0.168294595658068	-0.16529189725798	-0.16050077848713	-0.154231610933903	-0.14684981610422	-0.138761161827706	-0.130395708747978
35	-0.206109013889398	-0.209928422902662	-0.211915750700348	-0.211999718921328	-0.210153663445733	-0.206397250748836	-0.20079688789411	-0.193464882019028	-0.18455743017005	-0.174271528932401	-0.162840888569787	-0.150530923599869	-0.137632877500183	-0.124457130499202	-0.111325742276309	-0.0985643001191726	-0.0864931792177533	-0.0754183737100472	-0.0656221200838835	-0.0573536011608001	-0.0508200799674968	-0.0461788586419486	-0.04353047928775	-0.0429135747270047	-0.0443017340039103	-0.0476026707427297	-0.0526598765454254	-0.0592568145466483	-0.0671235706325946	-0.0759457435499582	-0.0853752318458208	-0.0950424753213333	-0.104569638698897	-0.1135841892336	-0.121732318073766	-0.1286916839343	-0.13418301111492	-0.137980144554289	-0.139918244587331	-0.13989988625559	-0.137898906934231	-0.133961918362004	-0.128207463829329	-0.120822859208581	-0.112058809993733	-0.102221948442881	-0.0916654879357124	-0.0807782474331746	-0.0699723575965506
36	-0.228987010108184	-0.23540758628161	-0.240251169005868	-0.243429464143927	-0.244892898656315	-0.244633369228312	-0.242685689731515	-0.239127645896511	-0.234078612925147	-0.227696740858686	-0.220174762205399	-0.211734525594835	-0.202620407043496	-0.193091795638818	-0.183414891690407	-0.173854090976816	-0.164663256665386	-0.156077198649809	-0.148303686288447	-0.141516312957178	-0.135848508146637	-0.131388954602037	-0.128178614913862	-0.126209505979133	-0.12542528410011	-0.125723622520662	-0.126960282063748	-0.128954699702548	-0.131496854633798	-0.134355121202318	-0.137284786035437	-0.140036894497734	-0.142367098724294	-0.144044203868674	-0.144858147093336	-0.144627190436983	-0.14320415874471	-0.140481602269837	-0.136395806111913	-0.130929602457188	-0.124113965429388	-0.116028382805919	-0.106800006093282	-0.0966015839133506	-0.0856481874524306	-0.0741927450429741	-0.0625204193583475	-0.0509418876020208	-0.0397856232571919
37	-0.251199025789857	-0.26069429001171	-0.269026047258849	-0.276101234553306	-0.281853191848488	-0.286243830262765	-0.289264870814719	-0.290938078156378	-0.291314452697743	-0.290472386546165	-0.28851483217908	-0.285565575881689	-0.281764748735355	-0.277263744299541	-0.272219742080912	-0.26679005756208	-0.261126551379335	-0.255370331021577	-0.249646967555699	-0.244062427425507	-0.238699886134426	-0.233617548197967	-0.228847548465507	-0.224395956703127	-0.220243853562909	-0.216349395269399	-0.212650739931452	-0.209069673298372	-0.205515748254633	-0.201890741654754	-0.19809323439272	-0.194023134879057	-0.189585990291127	-0.184696961123495	-0.179284369178416	-0.17329276348555	-0.166685479212455	-0.15944668850332	-0.151582957363022	-0.143124328335811	-0.134124945209782	-0.124663224913301	-0.114841565786047	-0.104785563858205	-0.0946426933460304	-0.0845803978658297	-0.074783537955591	-0.0654511505512834	-0.056792498090179
38	-0.267362718558935	-0.279348582052364	-0.290543828978003	-0.30084973646988	-0.310181958976499	-0.318472165238642	-0.325669190021839	-0.331739659971738	-0.336668073678866	-0.340456338138741	-0.343122786307706	-0.344700722331215	-0.345236561162116	-0.344787646603398	-0.343419845288172	-0.341205022879582	-0.338218512184784	-0.334536680569109	-0.330234696014331	-0.325384577756538	-0.320053599422777	-0.314303091083601	-0.308187663074795	-0.301754850443522	-0.295045154147778	-0.288092435321712	-0.280924603434132	-0.273564529076623	-0.266031108012565	-0.258340405044726	-0.250506813694819	-0.242544179577646	-0.234466850197766	-0.226290629900512	-0.218033633953462	-0.209717048379601	-0.20136581064721	-0.193009229535727	-0.184681559922851	-0.176422540024802	-0.168277885596878	-0.160299719213716	-0.152546894943145	-0.145085161768247	-0.137987095367	-0.131331719567477	-0.125203737844624	-0.119692302944398	-0.114889269737893
39	-0.269337972103446	-0.282149558041558	-0.294404736037891	-0.306004438304853	-0.316856343345103	-0.326876282351992	-0.335989467480424	-0.344131517458089	-0.351249262756774	-0.357301319700271	-0.362258430164144	-0.366103570625346	-0.368831840945738	-0.370450149134439	-0.370976713170113	-0.370440404564392	-0.36887996056816	-0.366343092704837	-0.362885518698846	-0.358569942996777	-0.353465008197288	-0.347644236144138	-0.341184973586758	-0.334167353593729	-0.326673280721844	-0.318785445644166	-0.310586373771378	-0.302157512472377	-0.293578362763205	-0.284925663571059	-0.276272639517682	-0.267688326100977	-0.259236988600347	-0.250977652383532	-0.242963761990797	-0.23524298397306	-0.2278571637015	-0.220842439216396	-0.214229505874936	-0.208044014595147	-0.202307074632926	-0.19703582003754	-0.192243988316516	-0.187942451568855	-0.184139635541706	-0.180841761715167	-0.17805285237166	-0.175774449089218	-0.174005011256653
40	-0.252094317748176	-0.263794630104253	-0.275051012154015	-0.285774272160106	-0.295878372762933	-0.30528164092727	-0.313907948147802	-0.321687842961554	-0.328559617786954	-0.334470292202217	-0.339376495040911	-0.34324522818048	-0.34605449569404	-0.34779378318774	-0.348464373707455	-0.348079488607739	-0.346664244253214	-0.344255418367987	-0.340901023240231	-0.336659686781991	-0.331599846570962	-0.325798766371427	-0.319341389133706	-0.312319044972822	-0.304828036975482	-0.296968131711488	-0.288840984849767	-0.280548535111796	-0.272191401748545	-0.263867321623924	-0.255669661674105	-0.24768604087031	-0.239997092776207	-0.232675395358226	-0.225784588952835	-0.219378696379538	-0.213501651361253	-0.208187033010943	-0.203457995578378	-0.199327374398967	-0.195797941561363	-0.192862778735733	-0.190505730380638	-0.188701898615068	-0.187418141750403	-0.186613542043716	-0.186239814720219	-0.186241639600602	-0.186556908446826
41	-0.217163300916818	-0.226379330172522	-0.235202282202443	-0.243559556634936	-0.251380072776392	-0.258595208290406	-0.265139768407355	-0.270952974038041	-0.275979454837369	-0.280170230915926	-0.283483664673017	-0.285886362282256	-0.287354002861438	-0.287872072456285	-0.287436479798648	-0.286054031471024	-0.283742745690565	-0.280531986442245	-0.276462403118741	-0.271585665089477	-0.265963985599647	-0.259669434923633	-0.252783048560352	-0.245393742227012	-0.237597051232754	-0.229493717241261	-0.22118815021838	-0.212786797287143	-0.204396453093979	-0.196122547988915	-0.188067450756754	-0.180328821784546	-0.172998050456157	-0.166158807333629	-0.159885737483433	-0.154243316351383	-0.149284884142845	-0.145051869013033	-0.141573203817785	-0.138864936017173	-0.136930025842043	-0.135758324270025	-0.135326719903755	-0.135599442625837	-0.136528511971981	-0.138054319482057	-0.140106336737519	-0.142603944165899	-0.145457379700826
42	-0.171962777520283	-0.178299666330716	-0.184290402020103	-0.18988043683353	-0.195015729747842	-0.199643402827534	-0.203712453551804	-0.207174517505376	-0.209984672993665	-0.212102276181807	-0.213491812408646	-0.214123746545902	-0.213975352819424	-0.213031502539672	-0.211285386844915	-0.208739150963273	-0.205404416738625	-0.20130267129355	-0.196465501731751	-0.190934658680898	-0.184761935169686	-0.178008851704469	-0.170746143310447	-0.163053049551369	-0.155016413942181	-0.146729604514557	-0.138291272380847	-0.129803969775123	-0.121372653060361	-0.113103099438425	-0.105100268481962	-0.0974666410635819	-0.0903005687707299	-0.0836946664902649	-0.0777342795911925	-0.0724960551281072	-0.0680466438603677	-0.064441556780514	-0.0617241964270751	-0.0599250796783883	-0.0590612651318826	-0.0591359946949528	-0.0601385557498985	-0.0620443672747575	-0.0648152906362449	-0.0684001634146813	-0.0727355525311624	-0.0777467210482665	-0.0833488012035321
43	-0.126289598406357	-0.130258859263985	-0.133961693833981	-0.137360350142888	-0.14041679342634	-0.143093122643096	-0.145352050208767	-0.147157443161835	-0.148474921344254	-0.149272505394342	-0.149521304524869	-0.149196231318745	-0.148276728247987	-0.146747488436381	-0.144599151462216	-0.141828953839598	-0.138441313309914	-0.134448326278232	-0.129870158673089	-0.124735312191099	-0.119080750276885	-0.112951871219783	-0.106402319328818	-0.099493629159413	-0.0922947020728845	-0.0848811188639784	-0.0773342966374698	-0.0697405023984749	-0.0621897397969693	-0.0547745290040115	-0.0475886026842313	-0.040725543379485	-0.0342773892725757	-0.0283332362265295	-0.0229778641914363	-0.018290415561378	-0.0143431518962974	-0.0112003136653421	-0.0089171054015197	-0.00753882597410172	-0.007100160680617	-0.00762464862845328	-0.0091243355046929	-0.0115996183991449	-0.0150392859136236	-0.0194207534093639	-0.0247104899476577	-0.0308646302854365	-0.0378297622044545
44	-0.0878222027915783	-0.0903707539568864	-0.0927664370815282	-0.0949858445873027	-0.0970047170809794	-0.0987981762009609	-0.10034101488353	-0.101608044936816	-0.102574499743737	-0.103216487737417	-0.103511490085046	-0.103438893866632	-0.102980550033281	-0.102121343664197	-0.100849762594996	-0.0991584494351874	-0.0970447213893138	-0.0945110421871572	-0.0915654308376887	-0.0882217928526137	-0.0845001610208438	-0.0804268347168646	-0.0760344090362935	-0.0713616876965709	-0.0664534765315982	-0.06136025744816	-0.0561377457954235	-0.0508463371217952	-0.0455504521543989	-0.04031779144151	-0.035218513365016	-0.0303243510906432	-0.025707685427654	-0.0214405914849916	-0.0175938774246259	-0.0142361335311727	-0.011432809263304	-0.00924533496609469	-0.0077303035561041	-0.0069387258040394	-0.006915370900813	-0.00769820187175973	-0.00931791317003879	-0.0117975754993098	-0.0151523906468357	-0.0193895569022371	-0.02450824353589	-0.030499670846412	-0.0373472904814822
45	-0.059171646825842	-0.0611134939516327	-0.0630220682122617	-0.0648854149030388	-0.0666904842482775	-0.0684232395856552	-0.0700688098336826	-0.0716116865694761	-0.073035964643691	-0.0743256238041342	-0.0754648473400712	-0.0764383723489029	-0.0772318649193942	-0.0778323123726465	-0.0782284237509912	-0.0784110290369587	-0.0783734671521536	-0.0781119526520131	-0.0776259112086781	-0.0769182744603907	-0.07599572558975	-0.0748688880510032	-0.0735524511637447	-0.0720652277830576	-0.0704301408928545	-0.0686741376932273	-0.0668280315043863	-0.0649262735292694	-0.0630066581463655	-0.061109966890571	-0.0592795575766518	-0.0575609060894179	-0.0560011091794126	-0.054648357146091	-0.0535513855567823	-0.0527589151450455	-0.0523190887726606	-0.0522789138511292	-0.0526837179346402	-0.0535766243563609	-0.0549980538268836	-0.0569852568926221	-0.0595718811074447	-0.0627875757449484	-0.0666576359095003	-0.0712026870238386	-0.076438409905382	-0.0823753060108544	-0.0890185019403372
46	-0.0385353333552831	-0.0402574517140484	-0.0420412819003895	-0.0438834123106253	-0.0457794095556214	-0.0477238518000882	-0.0497103916801462	-0.051731849114162	-0.0537803334916137	-0.055847393875777	-0.0579241950161509	-0.0600017161641464	-0.0620709689484329	-0.0641232299206077	-0.0661502828508525	-0.0681446654565305	-0.0700999149991811	-0.0720108070966887	-0.073873582171335	-0.0756861541888043	-0.0774482967297743	-0.0791618019606201	-0.0808306087139248	-0.0824608966294901	-0.0840611441155082	-0.0856421487383579	-0.0872170095078709	-0.0888010713628948	-0.0904118329509905	-0.0920688195103034	-0.0937934232789189	-0.0956087143599123	-0.0975392253467174	-0.0996107132570838	-0.101849902434404	-0.104284212058165	-0.106941471771759	-0.109849628701904	-0.11303644882963	-0.116529215301398	-0.120354425865692	-0.124537491211495	-0.129102435596033	-0.134071600804179	-0.139465354202451	-0.145301801454347	-0.151596504364475	-0.158362204324866	-0.165608551951401
47	-0.0231271947544787	-0.0246764491872663	-0.0263428544279935	-0.0281284213683098	-0.0300343477853721	-0.0320610109572992	-0.0342079782162139	-0.0364740357664574	-0.0388572356552396	-0.0413549603372356	-0.0439640038368363	-0.0466806680952741	-0.0495008727074557	-0.0524202759168164	-0.055434404456134	-0.0585387896063719	-0.0617291067003936	-0.0650013152274521	-0.0683517966986869	-0.0717774875117699	-0.0752760041999693	-0.0788457586604536	-0.0824860612196206	-0.0861972096987953	-0.089980562979593	-0.0938385979215361	-0.0977749488417637	-0.101794429114795	-0.105903034776984	-0.110107930314587	-0.114417417067161	-0.118840884882368	-0.123388747809772	-0.128072364718264	-0.132903945765323	-0.137896445640311	-0.143063444454791	-0.148419017069065	-0.153977591536356	-0.159753797226272	-0.165762303070188	-0.172017646266108	-0.178534051702223	-0.185325242318524	-0.192404240634896	-0.199783161740224	-0.207472998166075	-0.215483397263348	-0.223822431960624
48	-0.0122302481381977	-0.0135821179472235	-0.0150685615849541	-0.0166935949829495	-0.0184605771029906	-0.0203721866687273	-0.0224304104664615	-0.0246365436677126	-0.0269912023972198	-0.0294943485349024	-0.032145326504862	-0.0349429115745366	-0.0378853689681748	-0.040970522896041	-0.0441958344187614	-0.0475584869088214	-0.0510554777414254	-0.0546837147467738	-0.0584401158863589	-0.0623217105771798	-0.0663257410788761	-0.0704497623778308	-0.0746917390466177	-0.0790501376234054	-0.0835240131402076	-0.0881130885269829	-0.0928178257261873	-0.0976394874652052	-0.102580188748117	-0.107642937239958	-0.112831661823041	-0.118151228703923	-0.123607444539809	-0.129207046134305	-0.134957676324946	-0.14086784575034	-0.146946880245392	-0.153204853671947	-0.15965250605299	-0.166301146945167	-0.173162544061259	-0.180248797245192	-0.187572198011432	-0.195145074991126	-0.202979625782088	-0.211087735879948	-0.219480785574253	-0.228169445925046	-0.23716346519046
49	-0.00720125991058501	-0.00841246317823077	-0.00974536353290712	-0.011202827799046	-0.0127871281728939	-0.0144999252397017	-0.0163422605218843	-0.0183145590691308	-0.020416642455782	-0.0226477523953909	-0.0250065850198816	-0.0274913357039143	-0.0300997541467503	-0.0328292092569331	-0.0356767632221513	-0.0386392539903581	-0.0417133852409557	-0.0448958227887958	-0.0481832962407754	-0.0515727046165237	-0.0550612245523552	-0.0586464196322775	-0.0623263493320591	-0.066099676022548	-0.0699657684567135	-0.0739248001611358	-0.077977841166591	-0.0821269415435242	-0.0863752052559914	-0.0907268529114713	-0.0951872720631095	-0.0997630538148269	-0.104462014587618	-0.109293202026714	-0.114266884163488	-0.119394521092532	-0.124688718582727	-0.130163163210831	-0.135832538786652	-0.141712424029541	-0.147819171656159	-0.154169769248241	-0.160781682485388	-0.167672681550473	-0.174860651742311	-0.182363389560102	-0.190198385754342	-0.198382597066926	-0.206932208606114
50	-0.00868957761546657	-0.00981049360147228	-0.0110162722303093	-0.012306739147141	-0.0136811911351824	-0.0151384022031755	-0.0166766387096364	-0.0182936838848183	-0.0199868719905374	-0.0217531322275284	-0.0235890423615139	-0.0254908918945052	-0.0274547544590084	-0.0294765689618715	-0.031552228853672	-0.0336776787510303	-0.0358490174952953	-0.0380626065938899	-0.0403151828624093	-0.0426039739683864	-0.0449268154734471	-0.0472822678811698	-0.0496697321249779	-0.0520895618752582	-0.0545431710088449	-0.0570331345680171	-0.0595632815409912	-0.0621387778220224	-0.064766197756926	-0.0674535827490435	-0.0702104854911498	-0.073047998499972	-0.0759787657610787	-0.0790169764418805	-0.0821783397980542	-0.0854800405824095	-0.0889406744633074	-0.09258016317034	-0.0964196493059874	-0.10048137099113	-0.10478851674721	-0.109365061255987	-0.114235582876578	-0.1194250640361	-0.124958675841991	-0.130861548488157	-0.137158529240651	-0.143873929988957	-0.151031266533292
51	-0.014060859660212	-0.0149953568056196	-0.0159610265665332	-0.01695477013403	-0.0179731390459534	-0.0190123681231563	-0.0200684161953261	-0.0211370146846185	-0.022213724012167	-0.0232939976835022	-0.0243732537953005	-0.0254469535891136	-0.0265106865593516	-0.027560261504428	-0.0285918027933234	-0.0296018510066154	-0.0305874670030245	-0.0315463383614599	-0.0324768870561445	-0.0333783771402783	-0.0342510211434181	-0.0350960838307488	-0.0359159819299775	-0.0367143784048274	-0.0374962698439961	-0.0382680655416979	-0.0390376568710734	-0.0398144755951063	-0.0406095398213036	-0.041435486386086	-0.042306588552171	-0.0432387580165472	-0.0442495303570201	-0.045358033190637	-0.0465849364761954	-0.0479523845639842	-0.0494839097771326	-0.0512043274985677	-0.0531396129335635	-0.0553167599180357	-0.057763622344868	-0.0605087389823234	-0.0635811426576631	-0.0670101549731249	-0.0708251679080621	-0.0750554138380672	-0.0797297256670912	-0.0848762889198509	-0.0905223877772431
52	-0.0187334832864619	-0.0192790652845903	-0.0198007369907226	-0.0202943264001169	-0.0207556102290918	-0.0211803630274323	-0.0215644114860442	-0.0219036937485662	-0.0221943234606369	-0.0224326582139804	-0.0226153719653551	-0.0227395309337163	-0.0228026724037099	-0.0228028857909224	-0.0227388952552404	-0.0226101430843036	-0.0224168730104343	-0.0221602125726242	-0.0218422535911275	-0.0214661297868686	-0.0210360905520386	-0.0205575698626784	-0.0200372493193306	-0.0194831143085046	-0.0189045022961002	-0.0183121422943098	-0.0177181845859429	-0.0171362198445312	-0.0165812868547435	-0.0160698681151992	-0.0156198726941864	-0.0152506058073834	-0.0149827246946468	-0.0148381804892971	-0.0148401458970509	-0.0150129286316142	-0.0153818706887069	-0.015973233678549	-0.0168140705772048	-0.0179320843981559	-0.0193554744255685	-0.0211127707884161	-0.0232326582883996	-0.0257437905230021	-0.028674595466565	-0.0320530737856131	-0.0359065912684625	-0.0402616668422091	-0.0451437577314113
53	-0.021319287215019	-0.0213846287840792	-0.0213943315742906	-0.0213454376922232	-0.0212352359710079	-0.0210613102253742	-0.0208215895874974	-0.0205144006197772	-0.020138520859611	-0.0196932334112638	-0.0191783821616153	-0.0185944271604465	-0.0179424996725583	-0.0172244563789454	-0.0164429321779976	-0.0156013910157777	-0.0147041741572929	-0.0137565452987633	-0.0127647319145833	-0.0117359622322896	-0.0106784972346652	-0.00960165710032339	-0.0085158415128588	-0.00743254329399446	-0.0063643548480612	-0.00532496694354484	-0.00432915940214088	-0.00339278331652727	-0.00253273447457305	-0.00176691772954984	-0.00111420212263542	-0.000594366635061674	-0.000228036522070105	-3.66102587521406e-05	-4.21772081748949e-05	-0.000267426204195595	-0.00073554532428678	-0.00147011321074582	-0.00249498238104817	-0.00383415504902147	-0.0055116520571697	-0.00755137559607676	-0.0099769664586057	-0.0128116566438477	-0.0160781181877698	-0.0197983091536118	-0.0239933177646877	-0.0286832057048204	-0.0338868516466954
[truncated: 71 more columns]
