# Supplementary material for: Reconstructing spruce budworm outbreak severity: a comparison of paleoecological and tree-ring signals
Source: PLoS One. 2025 Aug 12;20(8):e0329406. doi: 10.1371/journal.pone.0329406 (PMC12342301; doi:10.1371/journal.pone.0329406)
Supplement: S11 Dataset — (ZIP) [file pone.0329406.s011.zip › Lake 2 wavelet data/Lepidopteran_scales/WS_wavelet_wave.txt]

V1	V2	V3	V4	V5	V6	V7	V8	V9	V10	V11	V12	V13	V14	V15	V16	V17	V18	V19	V20	V21	V22	V23	V24	V25	V26	V27	V28	V29	V30	V31	V32	V33	V34	V35	V36	V37	V38	V39	V40	V41	V42	V43	V44	V45	V46	V47	V48	V49	V50
1	-0.106654637759565+0.022212588089379i	0.0781661356175347-0.0564655707825778i	-0.0418725012291869+0.0636593354850261i	0.0171176857279653-0.0522736085788331i	-0.0069645301519902+0.037414431689775i	0.0050030649901434-0.0266751125636959i	-0.0055524072344284+0.0203360306404261i	0.0063034139936006-0.0166009649496533i	-0.0068006836823105+0.0141661079628789i	0.0070762550956995-0.0124331598938177i	-0.0071444880833472+0.011116845319475i	0.00704756808571287-0.00998204060173443i	-0.00689583946538216+0.00891760299461081i	0.00673717435926811-0.00787507061247984i	-0.00668524235430026+0.00679635141026864i	0.00685803083313748-0.00581471952886025i	-0.00714005320039743+0.00507331687228591i	0.00741377980685609-0.00453293062629313i	-0.00763221812493197+0.00417499031226072i	0.00769182436820473-0.00393686308668738i	-0.00759282613209283+0.0036574629008211i	0.00746016200902526-0.00326733310807296i	-0.0073741623933141+0.0028083774036604i	0.00735990374904103-0.00230447916216414i	-0.00747916591911755+0.00179813726868554i	0.00771985382742791-0.00141006333749359i	-0.00797533122672073+0.00117258514191854i	0.0082064229452874-0.00106846439078361i	-0.0083226074418834+0.00111550121364023i	0.00822163367562859-0.00117402386660851i	-0.00800484574394385+0.00110471955221131i	0.0077600846828364-0.00092714746919973i	-0.00752271979136656+0.00062383592870466i	0.00739282997049023-0.00022757738833224i	-0.00737143461291948-0.00014958125416272i	0.00739006706669872+0.00048440950567778i	-0.00742723477079957-0.00079633865256174i	0.00747973443227245+0.00110299199723487i	-0.0075774536024332-0.00141286479406245i	0.00773990302466537+0.0016841932718933i	-0.00794995763442001-0.0018844397068121i	0.00819250604094792+0.00196095645529157i	-0.00834220363620531-0.00186433212684649i	0.00827518656047432+0.00173628509270474i	-0.00807618975114651-0.00171643898295054i	0.00780923373363082+0.00180475962618294i	-0.00752072416784322-0.0020611471539865i	0.00735790849382544+0.00245615975805158i	-0.00733835671067163-0.00284494098964897i
2	-0.123694580559103+0.030212286396762i	0.0830047828450375-0.0741821181779747i	-0.0337058656187643+0.0784048186721656i	0.0041240253930824-0.0579492042992855i	0.003883129465946+0.0362717245196127i	-0.00201317067102-0.0231216884297512i	-0.0011897941927388+0.0168431791446325i	0.0032777120322882-0.013765690598326i	-0.0044157307798943+0.0118939189688505i	0.0050467746778807-0.0105786576622009i	-0.00531284164064167+0.00959462723525157i	0.00530937956699205-0.00870334930411486i	-0.00520488546523886+0.00781115832946028i	0.00505236434733389-0.00687817297875774i	-0.00502056927926363+0.00581766146599074i	0.00529817277470234-0.00483934996060923i	-0.00570927494518473+0.00416437883382339i	0.00608814942753495-0.00372287819544991i	-0.00639237780566757+0.00349654472701035i	0.0064715474226294-0.00341709853248181i	-0.00632184515993491+0.00325063329955413i	0.00613580424036629-0.00290645344463685i	-0.00601762568671071+0.00246523068721294i	0.00598382909978044-0.00195224401594063i	-0.0061294474654166+0.00141465562204193i	0.00644121298197948-0.00102748649058164i	-0.00676802785108682+0.00082635704542945i	0.00707713294457226-0.00078654859120956i	-0.00724261481470185+0.00095688783252661i	0.007106848341985-0.00113741884484422i	-0.0068275720859256+0.0011291408790235i	0.00652817020751236-0.00098361186100376i	-0.00623780919613987+0.00067726966979355i	0.00609898247176468-0.00024940434950094i	-0.00610776244914544-0.00013193714003621i	0.00614961371429376+0.00044036337767737i	-0.00619177412032627-0.0007199728314145i	0.00623536941220622+0.00100594420426293i	-0.00633064543988426-0.00131589524973479i	0.00651088982195818+0.00159369662375767i	-0.00676432454026876-0.00180017155616651i	0.00709030913192287+0.00184739517881109i	-0.00730188387814479-0.00164241855340652i	0.00721127308308576+0.00139595156310894i	-0.00695619976961105-0.00130529351730216i	0.00662150009189471+0.00134580749800652i	-0.00625185478132987-0.00160743105962973i	0.0060619903447111+0.00205564349287882i	-0.00606981546454871-0.0024728617479358i
3	-0.135407733005174+0.039250276093885i	0.0795163307023547-0.0924680546023157i	-0.0160688385157677+0.0895166046514274i	-0.0153375996859873-0.0562490701098839i	0.0168914695182145+0.0275071195691361i	-0.0086498484762885-0.0140369318558177i	0.00227096923770624+0.00993588297448932i	0.00081445058033937-0.0087553035877939i	-0.00219909602476497+0.00801615410320321i	0.00294593884311479-0.00739908925774935i	-0.0032736055426832+0.00693510605769356i	0.00327990758470614-0.00642798867961158i	-0.0031756882872643+0.00583410252718467i	0.00297751566104347-0.00513108810657848i	-0.00291386183539122+0.00416976369140248i	0.00327703858411523-0.0032627602876437i	-0.00379531240556087+0.00273646146016651i	0.00424415612979994-0.00245544289042308i	-0.00461633820756619+0.00240910374722728i	0.004695570221527-0.00254531808671886i	-0.00446461508658375+0.0025318751385187i	0.0042132354538471-0.00225845809739684i	-0.00406097922701125+0.0018749548734734i	0.00398963807099194-0.00139500259429103i	-0.00414401296183136+0.00085367365708674i	0.00451247366781488-0.00049783558570689i	-0.00488502855269951+0.00035248641268811i	0.00526385896529976-0.00037840338116601i	-0.00548335055480017+0.00069012766882672i	0.00530051918304854-0.00100912124287499i	-0.00496009651728749+0.0010586048419027i	0.00462582706427745-0.00095672605414789i	-0.00429381537276932+0.00066708236981816i	0.00416530393668005-0.00022376830445813i	-0.00423011442904256-0.00012612649140081i	0.00430367652246226+0.00035795180428194i	-0.00434183385588921-0.00055764277514078i	0.00435570891244142+0.00078448322567473i	-0.00442338121487402-0.00106792481621548i	0.00459273578626702+0.00133575002780673i	-0.00486426680926845-0.00155356513325355i	0.00527783535381718+0.00158327717439403i	-0.00556273352384396-0.00125547132608i	0.00543972129023887+0.00087980086322457i	-0.00513608953680887-0.00072437282227546i	0.00475396330035671+0.00070309838100609i	-0.00430907171108647-0.00095337249263978i	0.00411033428324613+0.00144617857530165i	-0.00417089005243872-0.00186058917298259i
4	-0.141226716610786+0.048815195619815i	0.067416311132972-0.109437170313322i	0.0096292738568543+0.0938748902579092i	-0.0374261214417345-0.0446848848286133i	0.0271743276394939+0.0109333719326393i	-0.0109161663972506-0.0012360792308297i	0.00239128748177162+0.00204632720598834i	0.00026543828367366-0.00367651308763211i	-0.00102842039730917+0.00412016867673306i	0.00150719492501368-0.00409751256476626i	-0.00171864411874948+0.00410132721433353i	0.00163834886848839-0.00395350332451948i	-0.00149544035524202+0.00367293662864039i	0.00119767608978246-0.00325382196167491i	-0.00103445816392694+0.00241346530260433i	0.00145449161153753-0.00159646538684962i	-0.0020341137510192+0.00126589328058025i	0.00248306795415004-0.00115279183678723i	-0.00289361450654918+0.00126936360712177i	0.00295485673512988-0.00162657648814726i	-0.00261565135934419+0.00175736027907184i	0.00230709406460805-0.00153729677479975i	-0.002141682744049+0.00123608009417872i	0.00201745378558226-0.00082704390225591i	-0.00215758967354718+0.00029979881560983i	2.55638070598238e-03+3.982329677e-07i	-2.92182066899841e-03-8.886360909024e-05i	3.34639224252857e-03+3.474924639424e-05i	-0.00362438901267134+0.00040422499233258i	0.00337886372040166-0.00084660705088247i	-0.00299031845162401+0.00091368416533035i	0.00266321794442634-0.000851314668729i	-0.0023073699674132+0.00059357939247752i	0.00221008676973728-0.00013986470360659i	-0.00235953158365163-0.00015081687236321i	0.0024692939540503+0.00026369054885463i	-0.00249030115611188-0.00034917233380534i	0.00245327951228653+0.00049180440100585i	-0.00246916736899123-0.00073021740830355i	0.00259054695214973+0.00097414360100668i	-0.00283553736581441-0.00122316648052058i	0.00333241218088011+0.00127424307464963i	-0.00369875452554377-0.00082920880365958i	0.00352588091992777+0.00034273857626202i	-0.00319438054115564-0.00016602261733279i	2.81044118205527e-03+8.184242535865e-05i	-0.00230503590210162-0.00030638199946847i	0.00212267411102152+0.00084180095092823i	-0.00226512885526813-0.00121878690293295i
5	-0.142265122680482+0.058409095488921i	0.048426780092229-0.123378969399919i	0.0395257692141823+0.0892913903091336i	-0.0561408454594302-0.0230743935884242i	0.02915310514749-0.0104147892848066i	-0.0058148399890781+0.0106712145558868i	-0.0015090397352946-0.00286179494098078i	0.00141403711869056-0.00110479408189615i	-0.00071593452538611+0.00178681738381278i	0.000783531001725-0.00177964941715341i	-0.000860084932355+0.00198654376723204i	0.00068297691085098-0.00202911028390855i	-0.00053792342285203+0.00197512496600253i	0.00012920195903806-0.00183826076772706i	0.00018751110395297+0.00108182065567352i	2.82915973503746e-04-3.24280486366282e-04i	-8.74032612008453e-04+2.09695778136897e-04i	0.00122764877158964-0.00021466142900783i	-0.00165432720220155+0.00040387216559329i	0.00169930642329356-0.00093944572073763i	-0.00123691539141545+0.00115842228902525i	9.11955557064105e-04-9.29342215923357e-04i	-7.89650283136257e-04+7.24433323689906e-04i	6.03620140357666e-04-4.22714616441278e-04i	-7.10098986358739e-04-8.5925715517465e-05i	0.00111340433665525+0.00030670751416783i	-0.00139393623007179-0.00034886108726163i	0.00183012461207245+0.0003434821068474i	-0.00217964028031226+0.00018470171129709i	0.00185014514730857-0.00071266931930339i	-0.00143875610439155+0.00072150117011178i	0.00118565821926301-0.00068843323802615i	-8.19445568071772e-04+4.82637360905482e-04i	7.63481431346396e-04-9.204333929656e-06i	-0.00102156739241046-0.00020943442445842i	0.00116238537983928+0.00017994798637535i	-0.00115102006898124-0.00014570978202631i	0.00105324306275541+0.00020504047994286i	-0.00101235881788879-0.0003912397343719i	0.00105426155401273+0.00059041103367735i	-0.0012116135826394-0.00089567938788806i	0.00178305472836607+0.00102839305638036i	-0.00223652321043939-0.00047960747975367i	1.97830781825144e-03-7.54973526161e-05i	-0.00165228724018151+0.00018956206104179i	0.00133999667590774-0.0003333893677809i	-7.86772337088242e-04+1.54142258772985e-04i	6.44426878248106e-04+4.32475856199251e-04i	-8.97626200567695e-04-7.35535088362756e-04i
6	-0.140440426839286+0.067696733408084i	0.02527363808849-0.133201454358916i	0.068742844855703+0.0752385317724684i	-0.06557871592877+0.0058583768760103i	0.0194650574354545-0.0306165949463235i	0.0060317109758261+0.0159148832630637i	-0.00684694131182168-0.00161925960428644i	0.00206892857913142-0.00199024246144765i	-0.0001188658196494+0.00114604912499012i	3.01990581244868e-04-5.48619996152336e-04i	-4.66994523162279e-04+8.04992977004306e-04i	2.59499658014133e-04-8.8167045027787e-04i	-2.29417949940178e-04+9.45963958333703e-04i	-0.00025352116409599-0.001096170542661i	7.60550614906559e-04+3.60966561741497e-04i	-1.99472436893544e-04+3.89901161738873e-04i	-3.66476096954513e-04-2.53661296343433e-04i	5.08598494922264e-04+2.11188108518064e-04i	-9.56495178019456e-04-8.982578497875e-05i	0.00101913883853824-0.00057478117355152i	-4.21090129949692e-04+8.10225462581772e-04i	1.48271667028426e-04-4.79858649922278e-04i	-1.5794815975509e-04+3.92981399494311e-04i	-1.03300757573168e-04-2.40228612908775e-04i	3.898395622802e-05-2.65540457051074e-04i	3.64668000428759e-04+3.72058337865533e-04i	-4.64313684759954e-04-3.7133788841649e-04i	8.79132498670654e-04+5.19958393333256e-04i	-1.33524297943296e-03+6.343266073855e-05i	8.86054115820427e-04-6.44151365515211e-04i	-4.83466658116421e-04+4.94190448503551e-04i	3.95118407812355e-04-4.94480032110155e-04i	-9.914379870643e-06+3.82761552886832e-04i	-1.999651091222e-05+1.34786251131248e-04i	-3.61413710600514e-04-2.83935967427895e-04i	5.1304639297404e-04+1.09622128796293e-04i	-4.53082751088874e-04+1.3822881896233e-05i	3.05828588380007e-04-4.976830689281e-06i	-2.41196138619059e-04-1.32028534347186e-04i	1.945076432793e-04+2.42150043498608e-04i	-1.90629385798302e-04-6.17463337475637e-04i	8.32947119844935e-04+9.01321408275555e-04i	-0.00138265813339599-0.00024304708811537i	9.71875849906128e-04-3.34302148770781e-04i	-6.93745805740957e-04+2.66565896396155e-04i	5.53366901620525e-04-4.82424947172616e-04i	5.8011272041766e-05+3.86073809325586e-04i	-1.49504414296351e-04+2.78213198705247e-04i	-2.44296601245826e-04-4.68729405196257e-04i
7	-0.137409791681631+0.076546801186833i	0.000457390569423-0.138553682045812i	0.093077299672353+0.0528947724302508i	-0.0622097987743708+0.0371320033594359i	-0.0008846848248762-0.042894051015293i	0.0195948102131015+0.0106313587234358i	-0.00872851649443766+0.00541554997148276i	-0.00016233204785944-0.00423872119905276i	0.00134345160576261+0.00058884477594867i	-1.8297084631789e-05+3.38639183350881e-04i	-3.65587874832988e-04+2.64431458144285e-04i	7.1722784010518e-05-3.03740810265219e-04i	-2.88121762745308e-04+3.83324239012578e-04i	-2.22532822102532e-04-8.77630178297461e-04i	9.73196481125898e-04+9.2267346767455e-05i	-2.24609961155513e-04+7.13255092315998e-04i	-2.99899211225335e-04-2.32831487547282e-04i	8.586468296887e-05+2.36259795241657e-04i	-6.03914626330768e-04-3.45341265862812e-04i	7.52277662292108e-04-4.50987065818002e-04i	2.4601549925938e-05+6.55852934575731e-04i	-1.71262742138459e-04-1.14760214936828e-04i	-7.4905166879932e-05+1.93892024179892e-04i	-3.08666631311878e-04-2.36265176058276e-04i	2.80950851957029e-04-3.26065041791438e-04i	1.67962965456793e-04+2.64067550424783e-04i	2.3741820368361e-05-1.96217422268515e-04i	3.49728530274256e-04+6.25766835526081e-04i	-9.86666423850146e-04+1.6816526242822e-05i	3.48899007675895e-04-6.55091241516096e-04i	1.8614937879307e-05+2.24301611675393e-04i	1.73444200788091e-04-2.9316239388861e-04i	2.80202052321127e-04+3.52810738707881e-04i	-3.30908444367807e-04+2.55772391948873e-04i	-1.87170561118832e-04-3.47808809306135e-04i	3.12823107805925e-04+3.6252837034606e-05i	-1.85027787761897e-04+1.16028454196377e-04i	1.84552368311917e-05-9.64946318183837e-05i	-7.41908167504537e-06-5.02947784189227e-06i	-1.04670559916505e-04-5.4176948345817e-05i	3.58498954447358e-04-3.84754210079478e-04i	3.69578378182251e-04+8.96992760296975e-04i	-1.04213074793758e-03-7.481439941047e-05i	3.62929300592194e-04-4.97179720940676e-04i	-1.81046489885113e-04+9.5007331445539e-05i	3.397642118976e-04-4.34531417841281e-04i	3.9154368679043e-04+4.86654008697412e-04i	-4.40975546647984e-04+3.1892288954458e-04i	-1.38458005669171e-04-3.55883203241094e-04i
8	-0.134099689553568+0.084968640026449i	-0.024348638524867-0.139643284244609i	0.109903110127835+0.024585245611481i	-0.0458359371432592+0.0650547460588302i	-0.0266306266442021-0.0423182660556143i	0.0275814141392867-0.004535825495619i	-0.0033582405874358+0.0135637390602917i	-0.00505666404519452-0.00387102681887581i	0.00236729941798535-0.00145293524849882i	0.00046143463976539+0.00116015236909564i	-5.29779311747535e-04+2.85727690780489e-04i	-1.52500032097873e-04-6.4996128529766e-05i	-4.77293796011003e-04-1.1554714050042e-05i	-1.9728617514835e-05-9.56541156484225e-04i	1.12876032509878e-03+2.461361694837e-05i	-2.7453633085595e-05+9.27057609280791e-04i	-4.64644981964394e-04+7.6589842724097e-05i	-2.97828648017412e-04+5.5267824681813e-05i	-4.0216204339252e-04-5.74877186316822e-04i	7.37899156534641e-04-4.57788313830155e-04i	3.36595702555546e-04+6.31565335068824e-04i	-2.95676437221581e-04+2.57325115841711e-04i	-2.97003365748408e-04+7.606015473762e-05i	-3.28144032339234e-04-3.57864487075701e-04i	3.15540850579488e-04-4.04420842072093e-04i	3.04094342587825e-04+9.3766771970711e-05i	3.15091198002568e-04+1.10212177071061e-04i	1.5442267141217e-05+7.63756211813545e-04i	-9.68464155529472e-04+5.115161081483e-06i	1.147916215758e-05-7.67325607728473e-04i	3.1229351568752e-04-1.07931251443191e-04i	3.11731287434785e-04-1.00690383864003e-04i	3.15780325727239e-04+4.45330539337452e-04i	-4.55726515202185e-04+3.44805517638332e-04i	-2.37472159568417e-04-3.90781731648353e-04i	2.87516540820049e-04-6.2515746516707e-05i	-6.6583835632751e-05+1.72808949893749e-04i	-8.95372094548401e-05-6.80675517508754e-05i	-6.03548988035704e-05-3.04811172991337e-05i	-6.2202109936074e-05-3.15279806113058e-04i	6.85047859557653e-04-1.66801063146329e-04i	0.00017663494199748+0.00101514213938282i	-1.04068339741547e-03+9.516634986162e-05i	-9.1216656351723e-05-6.69756622287727e-04i	1.20577313258216e-04-2.66687830524916e-04i	4.99833267180321e-04-3.08906801311092e-04i	4.96644233893241e-04+6.05581866900516e-04i	-5.28268975258514e-04+4.76294911171023e-04i	-3.26446840089842e-04-3.11685149271036e-04i
9	-0.130861257636758+0.093022902102869i	-0.048206174654924-0.136958687642949i	0.118145652806926-0.006955362890787i	-0.0190745625978103+0.0848064225159315i	-0.0503896837888343-0.0276797726275852i	0.0242194167788801-0.0241624220127409i	0.0086319560301374+0.0161764164684362i	-0.00884268362736878+0.00153312514949924i	0.00075806243778993-0.0041813676641821i	0.00191554948859769+0.00099608288179721i	-0.00056290046248477+0.00103400741950195i	-7.01466795403929e-04+6.4494005781015e-05i	-7.18325197854946e-04-4.92603739776469e-04i	0.00026900717026755-0.00123199953774217i	1.43363906068649e-03+8.73450992504e-06i	0.0002772245664826+0.00125373323640634i	-7.78103702134579e-04+5.62141678168658e-04i	-8.05053702208269e-04-2.01866728217345e-04i	-2.76599291003892e-04-9.50709945262914e-04i	9.38871494813656e-04-5.57874920472764e-04i	6.7055774353677e-04+7.38153028727749e-04i	-3.81861552023569e-04+7.01515969533715e-04i	-6.93309061498069e-04+3.6201128063176e-05i	-4.03085890489829e-04-6.06002704154454e-04i	3.65379047224898e-04-6.27229253599998e-04i	6.63951231269037e-04-5.6334911740657e-05i	5.82661763571102e-04+5.28848243676503e-04i	-0.00028399392935947+0.00103441743664249i	-1.2136606318321e-03+4.12552317149e-06i	-0.00029068057773814-0.00103329813488244i	5.84947333225233e-04-5.35213144286871e-04i	6.84199001639058e-04+7.7073373015423e-05i	2.95604668962951e-04+6.98232141585374e-04i	-5.92008110233852e-04+4.40151864794611e-04i	-3.75829008710126e-04-4.30794267012862e-04i	2.88572505958186e-04-2.02196599091756e-04i	5.2088266846431e-05+2.10765164222145e-04i	-1.97319467702552e-04+3.9500684033755e-05i	-2.20755033566508e-04-2.04848133904316e-04i	1.75206048221873e-04-5.75152651408286e-04i	9.93353196339249e-04+7.5489511792167e-05i	9.244051736927e-05+1.29170411073022e-03i	-0.00129319663811747+0.00031479725792583i	-5.70529782387018e-04-9.46434525103186e-04i	3.74544433150346e-04-8.04732952043604e-04i	9.27689336224295e-04-2.02194442648161e-04i	5.97343471389661e-04+8.69200254179125e-04i	-6.33352828221131e-04+7.38439788458428e-04i	-6.69039289143493e-04-2.97499213024913e-04i
10	-0.127788593389706+0.100768668288278i	-0.07060153450882-0.131071862654864i	0.117856525250626-0.039138375929374i	0.0138584189595083+0.0934016810279104i	-0.0653593360809945-0.0017007438893276i	0.0081920577711627-0.040306048253353i	0.0217196175430438+0.0087235293168006i	-0.00668847474085693+0.00998786691466049i	-0.00368001837926737-0.00440292380673538i	0.00283607865398466-0.0009236728361338i	0.00019631034350783+0.00201893251940007i	-0.00159549806509616+0.00049090979446224i	-0.00116535808955595-0.00121144848044133i	0.00068399230025468-0.00177911108383229i	2.04281132547943e-03+1.579915496758e-05i	0.00067131302617802+0.00184481273961178i	-0.00126133143392218+0.00122707666580369i	-0.00154607149795669-0.0004957168571488i	-0.00023350834827733-0.00159642035588914i	0.00140393374708744-0.00078872986452614i	0.00113653565423733+0.00101883668064035i	-0.00049636603558826+0.0012973852519668i	-1.27634896362955e-03+9.787907682988e-05i	-0.00067194942577542-0.00103835246093676i	0.00054861411831924-0.00110571844080275i	0.00127863483641597-0.00015631914426392i	0.00092726222697305+0.00111950080249378i	-0.00065039883875281+0.0015338781665911i	-1.76415675680445e-03+4.44856570813e-06i	-0.00065549829715335-0.00153628196900887i	0.00094987049097825-0.00111690984487551i	0.00127809913257009+0.00023987239776672i	0.00033815480831497+0.00114484653764793i	-8.29303555431416e-04+6.21957446994769e-04i	-5.98503872935011e-04-4.94093397201301e-04i	2.79733009070778e-04-3.88271614224298e-04i	1.80139549179784e-04+2.4898078424407e-04i	-3.67251333228196e-04+1.50080873973084e-04i	-3.90253885997651e-04-5.21275484137133e-04i	5.67637419702309e-04-8.65963058151742e-04i	0.00141527802945264+0.00039496658742698i	2.284788310832e-05+1.80341303597952e-03i	-0.00182446439003446+0.0006046206685128i	-0.00118386190820166-0.00140705468537532i	0.00066053631402634-0.00157173296601662i	0.00163757956609592-0.00017344812136305i	0.00083753784439212+0.00136758424482026i	-0.00086776148124252+0.00117319797890025i	-0.0011711588219942-0.0003098593097606i
11	-0.124904633750764+0.108249196432523i	-0.091239032801715-0.122551348018976i	0.10981344800553-0.069805720345009i	0.0483298344315168+0.0899196632209456i	-0.0672586315386105+0.0301546736745317i	-0.0168350209919036-0.0458482079041817i	0.0283042365480118-0.008243305895847i	0.0032453742029484+0.0156102110258671i	-0.00751058332886123+0.00048473011146572i	0.00107377207695195-0.00311455782615907i	0.00136809259541386+0.00195866189363305i	-0.00229530272315809+0.00128062802703316i	-0.00198554088873894-0.00204525105502795i	0.00123054752694657-0.00276753893075679i	3.12539456400477e-03+4.187956261437e-05i	0.00119664860107266+0.00284229962864827i	-0.00199176333600824+0.00215763708981285i	-0.00264107296912841-0.00084183336353892i	-0.00030288263848051-0.00262321730066243i	0.00220598636521271-0.00123174668722971i	0.0018617777351398+0.0015207980553366i	-0.00066562832911329+0.0021793656631873i	-0.00216153599982161+0.00028447539409418i	-0.00121981872349311-0.00175444807738594i	0.00093159570998846-0.00195803559180743i	0.00227723232384583-0.00021593102144075i	0.00143708464843588+0.00201640340284333i	-0.00118430117412368+0.00237928183361184i	-2.73288241874266e-03-1.39888298743e-06i	-0.00116607764954429-0.00238380522597133i	0.00148156802446272-0.0019559155731053i	0.00216563564594313+0.00037709715190919i	0.00053715909982241+0.0018311215858566i	-0.0011916589434901+0.00099747002373412i	-9.65570185437783e-04-5.68910044872817e-04i	2.25589375059136e-04-6.18484104497509e-04i	2.53351602470329e-04+2.64794137234763e-04i	-5.99897748759199e-04+1.56509021768213e-04i	-4.84300847100604e-04-9.95328794948331e-04i	0.00116210349938742-0.00119140217420785i	0.00203291541507198+0.00088073625243066i	-0.00010966863906739+0.00265167271529892i	-0.00272979600583634+0.0009718302084691i	-0.00202111954893658-0.00214173268751368i	0.00102728613039537-0.00267665691839915i	0.00272101315055451-0.00026405026123035i	0.00133275356052765+0.00217452228147451i	-0.00126974814627577+0.00190455619709628i	-0.0019272240706377-0.00032871158898504i
12	-0.122219086532052+0.115489569401777i	-0.109947219218425-0.111933524888878i	0.09522951983558-0.0973178409254085i	0.0801408460778407+0.0752237949670713i	-0.0550597708300467+0.0614572638041324i	-0.0439009223640933-0.0371326871478633i	0.0227661425670428-0.0291082098983959i	0.0176210523366568+0.0123284436265906i	-0.00557523853090577+0.00920270127973255i	-0.00331652806969122-0.00196954864570829i	8.42564854678183e-04+4.97806699024626e-04i	-0.00250097585094737+0.00141781951625808i	-0.00281972428605976-0.00286603063300757i	0.00187894554890157-0.0041725668186903i	4.79413749793561e-03+5.195274476015e-05i	0.00194534758566319+0.00438215849672001i	-0.00306541166894197+0.0034955811019253i	-0.00424111441313255-0.00126962297846927i	-0.00052617197729018-0.00415164753296834i	0.00342060666298301-0.00199258036366018i	0.0029998278313768+0.00228425769505263i	-0.00090337463629434+0.00352303622033365i	-0.00351725094555074+0.00061842747569372i	-0.00212475368418406-0.00288613058011439i	0.00157951375182652-0.00332617735349689i	0.00384834379347782-0.0002582576583527i	0.00221976625248039+0.00340702560358343i	-0.00200551006271873+0.00373120072720696i	-4.28881463912958e-03-1.604773051866e-05i	-0.00193157961493621-0.0037077382988408i	0.00223343398232656-0.00321271714126574i	0.00348289565448644+0.00044220065331774i	0.00101832744806528+0.00281719745359432i	-0.00164852747320092+0.00170940226424986i	-0.00156525028183793-0.00055258297919731i	-4.495016936913e-06-8.82119396974951e-04i	1.63216107065678e-04+1.53353005940337e-04i	-8.58895722564755e-04-1.01013029854597e-04i	-0.00036390595520823-0.00167792821330242i	0.00208521737991754-0.00149334056657913i	0.00288605409821099+0.00168744592346087i	-0.00041479739615943+0.00394965306125965i	-0.00415161440112721+0.00140983898168584i	-0.00318121681012225-0.00327206693172082i	0.00152649631695975-0.00427132649541522i	0.00431372817508276-0.00052063366383681i	0.00221379843474625+0.00335995475125869i	-0.00182609198426284+0.00309531949636285i	-0.00307140663352991-0.00027272062972745i
13	-0.119732381156135+0.122491453717075i	-0.126625931143603-0.099705086769751i	0.075532233129883-0.12053193093581i	0.106016765424933+0.051446141902056i	-0.0307009832017003+0.0864244638161404i	-0.0654086049704724-0.0149359616096912i	0.0042875968166056-0.0458486085015079i	0.0293419610405466-0.0019963194490619i	0.0048802856257214+0.0163442811913169i	-0.00669364165968713+0.00515768571897656i	-0.00345389152583436-0.00012335047011616i	-0.0035245158824544-0.00044844118634834i	-0.00296109750491486-0.004421883024177i	0.00301930175697775-0.00574428681909296i	0.00705223674708515+0.00018148306905515i	0.00296161178095422+0.00655367293661431i	-0.00455118524918168+0.00538153387544007i	-0.00650031661095543-0.00178278473805455i	-0.00096517544346944-0.00629466287629802i	0.00510816929587172-0.00317981198451308i	0.00468854128495489+0.00333527187222162i	-0.0012176134269514+0.00548474039542671i	-0.00550605046699095+0.00111881180365228i	-0.00346274234863315-0.00457692227863878i	0.00257729022266824-0.00536459501455398i	0.00620720886355102-0.00029569264636291i	0.00339859776739664+0.0055028386070995i	-0.00323646859526363+0.00579538067581078i	-6.65283364615343e-03-1.427579188067e-05i	-0.00311833393885094-0.00566161615347369i	0.00322854549962303-0.0051197561546246i	0.00541993699821319+0.00031449461698484i	0.00199855526198317+0.00415997723588472i	-0.00208997510814636+0.00297910860704853i	-0.00252597104190612-0.00020314588331305i	-0.00069786457001013-0.00115376388293817i	-2.67924832658464e-04-3.14237711859802e-04i	-0.00105557554775716-0.00088920466878141i	0.00022886040062291-0.00264926741477472i	0.00354859299162776-0.00161393664921459i	0.00396434389996772+0.00306673196061825i	-0.00107642643733049+0.00582052821916682i	-0.00627942168514418+0.00187667293220816i	-0.00476817957468567-0.00496235729109338i	0.00222001382647204-0.006539518172802i	0.00657931711740562-0.00101330310874929i	0.00365194175357866+0.00498460261426647i	-0.0024658123771904+0.00494306287792852i	-4.74531544820168e-03+2.987618664213e-05i
14	-0.117416533682972+0.129230245640644i	-0.141205504481038-0.086276100770786i	0.052185623302125-0.138719921970076i	0.12377416705162+0.021428288984286i	0.001798813439177+0.100943032060182i	-0.0754749436260913+0.0161793154486349i	-0.0227892140224466-0.0515497833772298i	0.0314369795790586-0.0238289526887196i	0.0213749665625274+0.0157062808152323i	-0.0040717713150996+0.0167613950653965i	-0.0107136316268993+0.0037887958111064i	-0.00792333238204469-0.00388871896284733i	-0.00270417324017458-0.00836202165770955i	0.00560408715576864-0.00775666657239012i	0.0101541834161598+0.0008699583053365i	0.00414251728805059+0.00953987755968166i	-0.00652223464260132+0.00787665139693437i	-0.00950290616695711-0.0023560840965352i	-0.00169123327166166-0.00908526032591058i	0.00725143143701372-0.00485774459466797i	0.00696789053962961+0.00465065368142415i	-0.00161346722339215+0.00810342064966829i	-0.00819956430112644+0.00176494172584605i	-0.00525087379215632-0.00693456650292059i	0.00402383043223677-0.00817727205491588i	0.00954030725965151-0.00030995475719349i	0.00508548237404734+0.00849965192601206i	-0.00497453465874274+0.00879777075613588i	-0.0100763653808145+0.0000829289947139i	-0.00497564516302196-0.00839938435108592i	0.00442866681202879-0.00799759219278277i	0.00821932594281032-0.00025072177526675i	0.00384958204097204+0.00589494262673737i	-0.00229595818762368+0.00516389877674328i	-0.00404670370042081+0.00090043354215604i	-0.00234132973275895-0.00138701699462785i	-0.00132745576035113-0.00152837504174746i	-0.00102267793266527-0.00264262976131923i	0.0017289271926758-0.00400795495715858i	0.00585844843790669-0.00126034511854977i	0.00519800127757797+0.00539634394219793i	-0.002387662883079+0.00840383971509044i	-0.00936101073852888+0.00227056138663276i	-0.0068804866930397-0.00742799711958303i	0.00317769478112875-0.00969039052083877i	0.00969835720051702-0.00185037676712911i	0.00587444557797542+0.00708349285775314i	-0.0030395593450466+0.007677867382836i	-0.00706897328555229+0.00086192660066965i
15	-0.115180541415064+0.135670634867315i	-0.153623101081341-0.071933600421387i	0.026533186196268-0.151457775376561i	0.132236836241671-0.011792378098659i	0.037428733937923+0.102906804990159i	-0.0712224592482916+0.049477340632266i	-0.0507240687863841-0.0429822095905636i	0.0208019665194481-0.0453704610864947i	0.0369083783339826+0.0046513263472728i	0.0065952948574496+0.0271701283565285i	-0.0167229380197402+0.0137339199958481i	-0.0167535140532897-0.0059643321821438i	-0.0040275315944423-0.0153759159919322i	0.0099973538891778-0.011511657010334i	0.014904204125448+0.002207781630163i	0.005566612552362+0.0137479264358078i	-0.0090840432759742+0.0110818816214896i	-0.0132478340433619-0.0029309133727094i	-0.0027659224068881-0.0123865657371993i	0.00965054701503569-0.00697389518975901i	0.00965739600343272+0.00609207458021778i	-0.0020994834816246+0.0111580504343905i	-0.0114566727371622+0.0024174671939599i	-0.00732511449705478-0.00996142766204507i	0.006023326841489-0.0116940680315811i	0.0139137433909061-0.0002140582482492i	0.0073217196471386+0.012529452192752i	-0.0072770903884745+0.0129269858203455i	-0.0147970963964365+0.0004091955328205i	-0.0078363640150524-0.012043613191035i	0.0057068384553378-0.01225797532716i	0.0121779819885551-0.0016527471997663i	0.0071323749298695+0.00803374347634327i	-0.00193006091122828+0.00878840750796307i	-0.00641620781950652+0.00336632887000924i	-0.00562962672684165-0.0015164298650951i	-0.00342587088801207-0.00404904117580804i	-0.00050832347030085-0.00598400384165268i	0.00476461060096807-0.00587024337764064i	9.42233540363987e-03-1.0312112894e-07i	0.00646605996238861+0.00919170990950506i	-0.0047595500593563+0.0118712089809404i	-0.0137171138797413+0.0024306483454915i	-0.0096196846876137-0.0109413877531866i	0.0044715503678655-0.0139653808275995i	0.0138637857933293-0.0031913147048833i	0.00917260570092216+0.00964859634149379i	-0.003299345122696+0.0115525880246063i	-0.0101085718873692+0.002624984121761i
16	-0.112834879720086+0.141823022892657i	-0.163843583565241-0.056774246009378i	-0.000363829413727-0.158533508660046i	0.131011015875811-0.045435098072649i	0.0712147528632499+0.0920029775368667i	-0.0528817524791548+0.0778855872961248i	-0.0710582496955326-0.0213492990721804i	-0.0002368793676856-0.0578783371791513i	0.043556322315759-0.0136053615897297i	0.0217217984241527+0.0300223568117313i	-0.0169095323112231+0.0263223792090711i	-0.0272060567865209-0.0036831637076846i	-0.0087515457275065-0.0233408944696922i	0.0146595638466683-0.0180311360734264i	0.0217563690803411+0.0030887106399277i	0.0079729381361059+0.0191948603273084i	-0.0119600923715136+0.0153392661177754i	-0.0176515975013621-0.0031599831978535i	-0.0043494221681157-0.0157767581977368i	0.0117775459312502-0.0093322597565059i	0.012228763157157+0.0073111997398489i	-0.0026935362809392+0.0139998780504127i	-0.0147835387600815+0.0027103230844103i	-0.0091737974264753-0.0134918186073475i	0.0087123229074598-0.015509638405547i	0.0191698412132154+0.0002402721872278i	0.0099636447449122+0.0176343047566692i	-0.0101990118157376+0.0182393481043401i	-0.0209872728024878+0.0010836323635245i	-0.0120478378228846-0.0166811540241422i	0.0068809876730657-0.018356203136876i	0.017631562821271-0.0043892217466818i	0.0125352289721687+0.0105843428440754i	-0.0005936204822681+0.0144943790628417i	-0.00999017455833232+0.00791090182937439i	-0.0113788373445569-0.0014717102958755i	-0.00704619459404897-0.00853244510783081i	0.0007802398203637-0.0116488611663524i	0.010075310017433-0.008378423085864i	0.0147269817070438+0.0026663060751441i	0.0076486270895255+0.0150633732288733i	-0.0086685838190268+0.0164545468903184i	-0.0197467117618879+0.0021896525797053i	-0.0131330262269602-0.0158191709763167i	0.0061540222583895-0.0196614180104153i	0.0192816229186409-0.005264087899672i	0.0139014174357283+0.0126161240537581i	-0.0028930076533292+0.0168193862948403i	-0.0138389923966029+0.0058152117539739i
17	-0.110099458870844+0.147856822566524i	-0.171964934760707-0.040650163998588i	-0.027886779521142-0.159944906996575i	0.12026130642947-0.077369215219603i	0.0990639357693474+0.069202123770126i	-0.0230155473299621+0.0955383886088505i	-0.0770327705837104+0.0086705183842034i	-0.0249688405936905-0.0549651363819715i	0.0364478606365683-0.0310715137515322i	0.033180320524489+0.0225533330389173i	-0.0105064322027438+0.0343796631650142i	-0.0337030962745407+0.0023354525528121i	-0.0155997405733381-0.0283537335283949i	0.0170451637715967-0.0258923345733794i	0.0293268072675044+0.0019288422189112i	0.0122153111663555+0.024530013388699i	-0.0138665489743829+0.0208112897489341i	-0.0221963261535592-0.0020302549908895i	-0.0068804433558635-0.0182393121679792i	0.0125261599150679-0.0116075683610643i	0.0137017812566247+0.00760161523777i	-0.0034063736362981+0.0154045507911998i	-0.0172249941561276+0.0019494292122576i	-0.0097781447584966-0.0171807623752555i	0.0123553493656899-0.0187450617616409i	0.0248727911825375+0.0016272180278772i	0.0125111967264334+0.0238187650285333i	-0.0139337176748859+0.0245384452978452i	-0.0287196318772528+0.0020236395485605i	-0.0177866008669354-0.0224255596540946i	0.0078629493702171-0.0266506918151447i	0.0248939390154909-0.0088465601442377i	0.0206456724043763+0.0135939445194461i	0.0020247478809612+0.0228490132392811i	-0.0150910301722957+0.01512932373376i	-0.0202730277788225-0.0012029194486594i	-0.012598176422468-0.0155217761618428i	0.0030651865386869-0.0202637992047436i	0.018279938518044-0.011696394393673i	0.0222388953600313+0.0071239914140018i	0.0087256824257549+0.0235680472437965i	-0.0145068479096121+0.0224620502081159i	-0.027883728107448+0.0014886499849532i	-0.0176757770516129-0.0223535469257821i	0.0081977350594945-0.0271418450410954i	0.026148591881026-0.0083908673707382i	0.0204597655925732+0.0158426466863012i	-0.0013751957131241+0.0236754870340881i	-0.0180886752762021+0.0109524346598865i
18	-0.106729866921549+0.154236945082113i	-0.178413590805921-0.023217498121479i	-0.055944016121766-0.156042367396357i	0.100624719627202-0.106409319725746i	0.118373917926447+0.036239618001545i	0.0146219344314159+0.0988046813577446i	-0.0650865408283959+0.040824705294133i	-0.0450149684113414-0.0345123030913316i	0.0159089098380944-0.0384534163616182i	0.0323528330682028+0.0076814580026247i	-0.0022737951019664+0.031270394825901i	-0.0321200300113178+0.0067307662347726i	-0.0197327462635984-0.0284834360873424i	0.0166158402112049-0.0313268981679581i	0.0348397633712257-0.0011674226970648i	0.017878257393127+0.027584038757519i	-0.0129841323536347+0.0266901339615957i	-0.0255077352280902+0.001813847516585i	-0.0108796631839725-0.0179308529697417i	0.0100758202908923-0.0132156552123326i	0.0125412372601887+0.0058362276396632i	-0.0042542526968138+0.013499023684109i	-0.0173532734408061-0.0009588587880126i	-0.0075288344314063-0.0205791679205053i	0.0174976526111081-0.0200116970852152i	0.0303620526807214+0.0050345877046752i	0.0139410416014221+0.0312018038317178i	-0.0190435231844087+0.0312765166222073i	-0.0379677326100428+0.0026710196444427i	-0.0247821763078199-0.0295336139501882i	0.0088962600102788-0.0371742177463471i	0.0341360852803687-0.0149585047461051i	0.0315611113187993+0.0171928338326556i	0.0059163796491621+0.0340026320081433i	-0.0218193405355044+0.0251124862525348i	-0.0324344455838025-0.0007159234166935i	-0.0201656777492398-0.0251035606932854i	0.0063447557073219-0.0319653636443489i	0.0294995071716851-0.0159439173325589i	0.0321736906506146+0.0133864062118842i	0.0098595023371765+0.0349174764337953i	-0.0223350037273842+0.0302035913640376i	-0.0384332812563903+0.0005142795150609i	-0.0236254469576939-0.0306418051001002i	0.0103854033928946-0.0367591984607297i	0.0345422116439953-0.0130032176881505i	0.0292157498199309+0.0190286144666061i	0.0017835990553428+0.0321415732620684i	-0.0224387959315069+0.0184682106731747i
19	-0.10280495756867+0.161757030159552i	-0.18413260830651-0.004190241489258i	-0.084848617108519-0.147780310093212i	0.073324128167992-0.132400621267368i	0.128344918051647-0.004686488681248i	0.0560927556153533+0.0867578114181011i	-0.0353130014242287+0.0692208209759641i	-0.0532597829043084+0.0011430277274033i	-0.0129084790562387-0.0289532720506817i	0.0144573130508568-0.0071549319603987i	-0.0004466263057942+0.0152734294360991i	-0.0236938177822629+0.0022467544627097i	-0.0161052546306834-0.0267898764053975i	0.0167419738035366-0.031683414485062i	0.0372756849537299-0.0036110195550606i	0.0233630479615857+0.0278796289198233i	-0.0086808104098188+0.031822960959253i	-0.0261709332152852+0.0091026407232598i	-0.0165710711383266-0.0129269631542537i	0.002434643810167-0.0133096729589434i	0.00684004748948047+0.00078410181248277i	-0.00538575928977872+0.00600543552775652i	-0.0135026728978539-0.0074944342309386i	-0.0003353810964153-0.0233217844966168i	0.0250857478854503-0.017576040800841i	0.0349318977421827+0.0121139828740715i	0.012707519196627+0.0401798131114684i	-0.0266016219389498+0.0375752203264874i	-0.0486306756931591+0.0018454163451353i	-0.0321350969078159-0.0384577775563037i	0.0106934711016802-0.0494221586744573i	0.0452114053405419-0.021937487531337i	0.0445085584696104+0.0215627470676913i	0.0105619986376082+0.047304479395595i	-0.0298214527740316+0.0370501342169269i	-0.0469493921144561-0.0001099816774831i	-0.0291958911455206-0.0365441940973635i	0.0102894272097951-0.0459420224426893i	0.0429453989325911-0.0210104519773839i	0.0441200900096268+0.0208921453253063i	0.0113334856870121+0.0485842712292423i	-0.0316253149598058+0.0397271342936437i	-0.0512384930011182-0.0002561086452995i	-0.0313354035854773-0.040319157352042i	0.0121954045621919-0.0486048788209235i	0.044177457452824-0.0195866245568332i	0.040328459442759+0.0215757626692494i	0.0071922288660585+0.0418503500199293i	-0.0260764964710924+0.0285697925082708i
20	-0.09907488507717+0.171292988382099i	-0.190555463398366+0.016205191339213i	-0.114904725517278-0.136895923994491i	0.040383848026035-0.155968272961326i	0.129897928971432-0.050948605375724i	0.0978570900930491+0.0610932715714578i	0.0089542642645606+0.0896345400929259i	-0.0458284367256756+0.0463509898160738i	-0.0422063010985756-0.0005954586166012i	-0.0192795249673918-0.0132937606358767i	-0.0125368208425797-0.0089231303199337i	-0.0154662250819093-0.0156279757858919i	-0.0039777694656416-0.0306009860016951i	0.0229696563871395-0.0292921652002942i	0.0402451804494317-0.0027224160053273i	0.0285208336729785+0.0283961322013769i	-0.0022510414676404+0.0372007853805532i	-0.0248021785359683+0.0200099900905072i	-0.0244885057562031-0.0027345364406737i	-0.0116389819005332-0.011663182231358i	-0.00474297435126976-0.00851469582643188i	-0.00700207911721499-0.00894495318892183i	-0.0043229300415629-0.0191209633560882i	0.0138199978690102-0.0253375193408593i	0.036334242790563-0.009869440848528i	0.0381236871532892+0.0247063896277903i	0.0071717220899487+0.0514164323754902i	-0.0379290960550246+0.0425088572327005i	-0.0605523357385614-0.0019088822705851i	-0.0385454194907704-0.049631318436184i	0.0141493541552976-0.0623434233151449i	0.0574453745944938-0.0284387770172432i	0.0577853959978062+0.0266921854524801i	0.0150271290782562+0.0610808495487904i	-0.0380850320483523+0.049105556059385i	-0.0616157761987191+0.000437020610489i	-0.0382836167823057-0.0481062033326669i	0.014290129797445-0.0601112476838339i	0.0566964496304493-0.0262558739864537i	0.0566270122549764+0.0285395676722644i	0.0132461788085405+0.0629814303874477i	-0.041187063596596+0.0503696143724686i	-0.0652760676679503-0.0002514916704234i	-0.040762595915719-0.0503467305394442i	0.0128303807690649-0.062116324838743i	0.0541320682754432-0.0284647791704819i	0.0534633317997499+0.0225021366441937i	0.0154494599079695+0.0518239521153011i	-0.0277251319252581+0.0410695067683966i
21	-0.097085490823912+0.183224500601965i	-0.19918494783517+0.036793076626065i	-0.145809902718089-0.125766300583175i	0.00470556578115-0.177938897710168i	0.125175177344432-0.099416561577192i	0.136948996015228+0.025544981761646i	0.062166821694538+0.100008611710537i	-0.0226763192640907+0.093989810654558i	-0.0643417715595149+0.0436016775018892i	-0.0624399995252298-0.0043580985248331i	-0.0417385806345576-0.032373087669616i	-0.0168874423982102-0.0457402807785979i	0.0114223378658083-0.0473859704389413i	0.0388926431808835-0.0316860984695495i	0.0510162184156402+0.0007857638193964i	0.0371464580300483+0.0339077448602572i	0.004921306164097+0.0474688165726469i	-0.0248095210394386+0.0358339235555182i	-0.0368990684329731+0.0114253586527361i	-0.0326665990247703-0.0098809785664553i	-0.0219372648594203-0.0230654821297306i	-0.0087231775623303-0.0319830294679486i	0.0107626063925345-0.0363689632754616i	0.0358628220484084-0.0267795118641985i	0.0520997195595412+0.0036940360746016i	0.0400373630652348+0.0438435366732117i	-0.0033906380826345+0.0655024822119358i	-0.0537186324203114+0.0457243079207895i	-0.0735102141739748-0.0092577186874621i	-0.0431452354686625-0.0628600684434516i	0.0194263152281933-0.0746496909275577i	0.0693965157717859-0.0333940241360946i	0.0692346830828316+0.031810913083691i	0.0185438756196333+0.0727110731526671i	-0.0447800011692581+0.0588062512437791i	-0.0731341755072668+0.0008484015037061i	-0.0452688827531465-0.0571745280401442i	0.0176472232616661-0.0711940619359945i	0.0678860626388558-0.0302607842830869i	0.0670261717647049+0.0350569324806719i	0.0150338123107778+0.0755114480039555i	-0.0494911774555804+0.0603556120541958i	-0.0785036692493811+0.0006950984388687i	-0.0509925063534631-0.0591634234157256i	0.0115867565824673-0.0758051713731012i	0.0628582264683597-0.0393890859419673i	0.0675240439080234+0.0206922917089571i	0.0268011811177363+0.0604674500824788i	-0.0259088160938672+0.0551452895963572i
22	-0.098788899757937+0.196770486352159i	-0.21084483230529+0.055379688887301i	-0.176187729466904-0.116849807224983i	-0.030189126336709-0.198669580794824i	0.11680769769237-0.146508006437415i	0.170981667444148-0.014981625016555i	0.117836666482332+0.100400563909759i	0.012867937187031+0.137391541548624i	-0.0742951335824575+0.0970788771248193i	-0.106351415956889+0.021357627168315i	-0.0855972208511365-0.0462638606698507i	-0.0346944411793971-0.0818615892629567i	0.021673311911221-0.080118207695035i	0.0631796127444614-0.0472033083433396i	0.0756625556922559+0.0021008100806188i	0.0556543807933581+0.0469349459010454i	0.0138117541149489+0.0684667035623451i	-0.0298822488831954+0.0597824750753391i	-0.0574814577379832+0.0284072783667011i	-0.0613276359442165-0.0107498674691139i	-0.0432624623438244-0.0442049342647938i	-0.0093786990517797-0.0625246627492426i	0.0314656839052855-0.0583492601294077i	0.0648695084398799-0.027828334126035i	0.0721572976881513+0.0220192066901731i	0.0415484146678057+0.0685952014660202i	-0.0176031830984516+0.0824441112094254i	-0.0728828484373831+0.0481751952246849i	-0.0871793580597209-0.018681803313004i	-0.046628189707177-0.0765267380789279i	0.0247229515780433-0.0853036982843635i	0.0786242392241778-0.0372180838178125i	0.0770596532983857+0.0346474016737093i	0.0214217419751581+0.078920702985973i	-0.0471266578097661+0.063843770113941i	-0.0776842578237279+0.0015219466658683i	-0.047723119955453-0.060625138688468i	0.0197563507350509-0.0752793135433829i	0.0733272487514302-0.0308663348416205i	0.0717715203478041+0.039590460073497i	0.0151074160144209+0.0831981176521554i	-0.0554314992358217+0.0668356709563371i	-0.0883302386747959+0.0017294478610942i	-0.0600101806640135-0.0654230346933679i	0.008571224656467-0.0874996095266285i	0.0687854600262061-0.0511130567854794i	0.0806623147854478+0.015623373444097i	0.0405544350337691+0.0660035280707923i	-0.0196714204502716+0.0691102284445929i
23	-0.105651452732889+0.209694572842635i	-0.224961905318423+0.069240364067342i	-0.203530342056007-0.111914652130542i	-0.060678762350726-0.217578222863078i	0.107257813511787-0.188381520809481i	0.198102815644631-0.055174566992251i	0.169536775107614+0.092702628652058i	0.05490996416615+0.17170201430117i	-0.07116020648711+0.151574913596983i	-0.143269500585106+0.060016092448975i	-0.136776961689469-0.046104536741053i	-0.06884684568197-0.115786084366994i	0.02037349289094-0.124857369591491i	0.0899612777302371-0.0789031434691031i	0.113913800288359-0.004369804688678i	0.0878761152950739+0.0650513191159351i	0.027462736395902+0.101895651779892i	-0.0401554008086614+0.0943466316477168i	-0.0877820484943171+0.0486780641544807i	-0.0979398209661283-0.015226059980191i	-0.067665280126605-0.0719953144625841i	-0.0086042388111721-0.099014959154865i	0.056073395813266-0.0836446243558147i	0.0981595809926331-0.0293191636401197i	0.0954135107025937+0.0419796187716587i	0.0446191494069936+0.0957985996839535i	-0.031481736052116+0.101617914238036i	-0.0921155829999799+0.0525251968516894i	-0.101195497132277-0.025828622935143i	-0.0518441846741128-0.0872672535647625i	0.0256801001070734-0.0938528230964657i	0.0816753676801258-0.0424812170318503i	0.0803945382171107+0.031097773855765i	0.0256010038320006+0.0761299788641764i	-0.0414560603958457+0.0627352120737624i	-0.0715713034276604+0.0035914406800906i	-0.0435315648870548-0.0553045400673483i	0.0202395021294403-0.068643412146501i	0.0703540588221748-0.0255353299599091i	0.0672797567844316+0.0422466380294646i	0.0108962605605735+0.0837591395252223i	-0.0592089385910326+0.0665833076644033i	-0.0927245969160579+0.0006702976970506i	-0.0651083343187172-0.069060441666634i	0.0052996069643668-0.0952671482989476i	0.0713488528092357-0.0614358093672363i	0.0908385002509257+0.0081160902601911i	0.054784583164764+0.0672560304133789i	-0.0093068793369273+0.0805459081238967i
24	-0.117636459074233+0.21868202073029i	-0.239234663184812+0.076009079314524i	-0.224541728683285-0.111346531565314i	-0.083601550526905-0.232910844485019i	0.098303512260124-0.221057461734893i	0.21668547435013-0.089787322030292i	0.211205184463099+0.080058598119357i	0.095811487418064+0.194051626970913i	-0.058103305918528+0.198338250196849i	-0.168061395384874+0.102879182997071i	-0.184846776921137-0.033528023883587i	-0.111481070769477-0.140478334893483i	0.007111627561554-0.171470622189528i	0.111795438353409-0.12104628319527i	0.15751867461298-0.020321467400786i	0.130104947360173+0.081928191300988i	0.047584010762031+0.141743027164227i	-0.051063512252713+0.136850586865159i	-0.123311456863052+0.073066451631547i	-0.13977593844083-0.020180672705458i	-0.094930014845981-0.102380994121587i	-0.00892781412849-0.138061118992317i	0.080113465876419-0.11138461930105i	0.131610039079024-0.033983622128859i	0.120905426397032+0.058326491697852i	0.052636881761205+0.120887701913367i	-0.039098168543404+0.12239305112352i	-0.10680423009676+0.06282763225134i	-0.115389524601024-0.024499270466759i	-0.0631323923502893-0.0907547851289661i	0.016387271292274-0.100401035018402i	0.0746877122192347-0.0531746210449509i	0.0791959493824005+0.0160901346818363i	0.03404552956384+0.0609506571924172i	-0.0239236861185806+0.0548160701709582i	-0.0517718656974949+0.008512560730128i	-0.0311010297646798-0.0387152612660994i	0.0192394916365413-0.0484978725675318i	0.0576490410842243-0.0117667698817828i	0.0509359167766118+0.0444230363561465i	-0.0006517288906524+0.0766778267066042i	-0.0628293928831905+0.0571767698126941i	-0.0914898831721143-0.0055577831570451i	-0.0640745431194121-0.0719685975696346i	0.0044136551738983-0.0987274089591239i	0.0717276099907509-0.0682468413404993i	0.0969955916417195+0.0001608127435236i	0.067206135192032+0.0642911632295222i	0.003821930351359+0.0872690280591452i
25	-0.132488900463455+0.220345965370795i	-0.249791630502928+0.074719120648568i	-0.235761146721337-0.113588215251485i	-0.096901437345414-0.241586267817021i	0.09035197099674-0.240486570821497i	0.224576953591238-0.11421226168559i	0.237008767882502+0.06558265090513i	0.127418885759179+0.202483506588414i	-0.040521143207332+0.228754599342444i	-0.17788416356817+0.138533497545554i	-0.218411358421038-0.014864719225745i	-0.149410169516563-0.151552379894188i	-0.012309423690935-0.20687569835092i	0.122910665889973-0.160557885744557i	0.193304705317008-0.041340501079835i	0.170794685917673+0.091181371522022i	0.071223602693245+0.176076697705255i	-0.056480961402296+0.1778174376401i	-0.153992006048325+0.099648308176714i	-0.179227176181981-0.020281729635116i	-0.123654130198416-0.127048787076974i	-0.014830816814779-0.173391434277039i	0.096549577259579-0.140407935410747i	0.159804602454314-0.045747462527814i	0.147714125456783+0.064768959497402i	0.069360019229718+0.139051539301484i	-0.034578939038077+0.144237147349516i	-0.112711701493376+0.082896905845495i	-0.129691525824025-0.009212928913502i	-0.0842588275121804-0.0833962874298443i	-0.007992656645817-0.105193085970419i	0.0547639042186786-0.0725762368634728i	0.0736406605936744-0.0141641392188708i	0.048928834148241+0.031156320338556i	0.0078237275849733+0.0397229845221995i	-0.0166461708230615+0.0168273828849069i	-0.0091926323322209-0.0101426205534459i	0.0180285837650678-0.0137010424586174i	0.0360509147183801+0.0125733235234031i	0.0220389134371662+0.0489233784398251i	-0.0222443427095492+0.063957476699618i	-0.0699453394747398+0.0383026756859091i	-0.0871664205402475-0.019719841326353i	-0.0568570411020567-0.0777759182222755i	0.00825372722437-0.100204162618939i	0.0727083071540188-0.0714881219392447i	0.100493096627983-0.006592106946367i	0.0773573266085942+0.058470880046859i	0.0187598934458025+0.0890709267873165i
26	-0.145619769919636+0.212711253495548i	-0.251939819352976+0.066889151400898i	-0.234645092900833-0.114735078620099i	-0.100673395192675-0.239350554903719i	0.081500546748378-0.243174665693434i	0.218472254920942-0.125761345559033i	0.241773334924202+0.050506726738505i	0.143189001555444+0.194670032588467i	-0.023091748503485+0.235352236073513i	-0.170976637594737+0.156452287343536i	-0.227639133898588+0.00244629722964i	-0.169097902557271-0.147256201383772i	-0.029039001146177-0.219522089486627i	0.121188099648722-0.182586680807022i	0.20913887323912-0.058594008850317i	0.195550133900966+0.090302183935965i	0.090585717342089+0.19341110691894i	-0.053795091067257+0.204620415989681i	-0.16994349904193+0.122096625244498i	-0.206080386639099-0.013212971217827i	-0.148954188708073-0.138224272779585i	-0.028038721131181-0.197285353163434i	0.099761061842002-0.167064130691472i	0.177268874419696-0.06569014233122i	0.173241153077671+0.057562187341139i	0.095391466266227+0.146699023846213i	-0.015625295378752+0.165502002205995i	-0.107754827557054+0.11310523173227i	-0.14328970428943+0.021291421827217i	-0.115488946206604-0.064256253392771i	-0.047932114408583-0.108011804545621i	0.021790013487018-0.100715005662405i	0.0637156549052814-0.0593725084896661i	0.0696813858968923-0.0127898465839968i	0.0525606965615194+0.0172228711013586i	0.032872336242349+0.026950783650626i	0.0229164443740802+0.0280261040477887i	0.0194367077412963+0.0343005796493724i	0.0092198045371455+0.0486711535635128i	-0.0173274566702743+0.0596860983393403i	-0.0552105315872019+0.0503758099861524i	-0.085086345215774+0.0127546467428569i	-0.085179433149761-0.0428267241620495i	-0.0468467541114931-0.0908591702120649i	0.017135832713952-0.105063465715845i	0.0777908685163052-0.0747940113820227i	0.105872464418276-0.012638720677906i	0.0885837681368558+0.0519400151558735i	0.0366296904683155+0.0890562326927677i
27	-0.151033080288369+0.196933222056529i	-0.241844882939327+0.057279590029239i	-0.221286864947192-0.108890279826289i	-0.098345064763676-0.222005618875049i	0.06721444520495-0.227862246744097i	0.194574833517736-0.125353632381452i	0.222659061575153+0.032991488136288i	0.140644586540279+0.167949188320228i	-0.007502560227018+0.213759747932688i	-0.146273526694153+0.150619799506691i	-0.207028146502476+0.013207440714245i	-0.161697976436106-0.12819568302075i	-0.035187709154687-0.203445819657777i	0.108656468566378-0.176750179070953i	0.199361775020259-0.062745526777536i	0.193889864769279+0.082372849552367i	0.096090232467263+0.189105698383379i	-0.046861174220679+0.207883773234193i	-0.168124346712811+0.131440001661559i	-0.212874280855123-0.003498055486605i	-0.162928444217412-0.134871485589759i	-0.043369494054758-0.204635347811357i	0.090902584485766-0.18474519621484i	0.18140807254405-0.088060671441169i	0.192330502399581+0.039949647522175i	0.124703395795394+0.143671346537322i	0.012846136862104+0.182621107652215i	-0.093890838104128+0.147606474956933i	-0.154232740593208+0.061072501830222i	-0.151594817021612-0.036861212472139i	-0.097146763939072-0.108318908647862i	-0.019799483078495-0.133176959576552i	0.049857506889479-0.113383621375213i	0.0925603747519468-0.0661226141791705i	0.104390149175502-0.011800146069657i	0.0919914662127338+0.035427187811245i	0.0642838906597538+0.069945485755203i	0.0270185820893679+0.0906539946134138i	-0.016722188673745+0.0956123827932588i	-0.0619881388866832+0.0805191079810218i	-0.0984515809639602+0.0425318895258341i	-0.112144194286858-0.013710860550268i	-0.0925099330175009-0.0732606003771285i	-0.040417406234699-0.114801658444824i	0.028710893739214-0.120283291264421i	0.089860346770442-0.0848728272106876i	0.11959675363079-0.020971722737403i	0.107400471873866+0.04672016572999i	0.0606578502242741+0.0927594371135471i
28	-0.143727809776899+0.178335301080851i	-0.219002158525876+0.053253214487321i	-0.199953990607073-0.090144862195184i	-0.096675933289785-0.187879389278571i	0.041821481560062-0.197429893650184i	0.150869826542185-0.118079444109126i	0.181209597764633+0.008996404069802i	0.122492119284107+0.121096242647969i	0.007574653085527+0.164711149114365i	-0.104369454565161+0.121331418808941i	-0.157315820164245+0.015683917899046i	-0.125720136228594-0.097331990752075i	-0.026377082381223-0.160149274592575i	0.090594238653312-0.140712228501929i	0.166704261691426-0.047642729459953i	0.163496175487589+0.074544620326851i	0.080691827504863+0.167280100089117i	-0.044214318134622+0.18590285888763i	-0.154090058565063+0.120360800807405i	-0.198908802305055-0.000762569295534i	-0.158376566580209-0.12410245347178i	-0.050237086531349-0.196118778055284i	0.078834755705049-0.186752334295671i	0.174713996366036-0.101527764178436i	0.199344236088032+0.022593054202383i	0.145759713460321+0.134646318655271i	0.03871460657439+0.191702495498825i	-0.078032560827497+0.175537441984961i	-0.160918682138154+0.097364872819589i	-0.183337791407394-0.009910692298224i	-0.143308473625663-0.106913027612558i	-0.060390176389372-0.162992443144745i	0.034844145836229-0.165264413707457i	0.112947912296762-0.119293924286379i	0.154257441661915-0.043363666978853i	0.151944641946178+0.039539856980425i	0.110505901437244+0.108341702292175i	0.042297132507709+0.147607071539829i	-0.035781346657578+0.149066858946093i	-0.105010758516909+0.112378092573427i	-0.147839451886544+0.045716191698778i	-0.151857594241324-0.034619646020123i	-0.114128837082542-0.107010002780609i	-0.043827705756842-0.150230067173858i	0.039035351059975-0.150631966602594i	0.109477092670213-0.107749019293096i	0.146197124715845-0.035302867670763i	0.139369177064627+0.043476880767484i	0.093943162315207+0.104471077588101i
29	-0.122852011898978+0.165275632494599i	-0.187971439565557+0.061977828757849i	-0.178707423306781-0.055794121562358i	-0.103471856128122-0.140047569416032i	0.001621371176834-0.159131642397862i	0.089531794005551-0.111407920746464i	0.123897371916101-0.024967770363684i	0.0952891090546992+0.0564408920059698i	0.0244672571129136+0.0945050503981827i	-0.0487466629904939+0.0743327988226515i	-0.0854388199647934+0.0107798540494609i	-0.0666726747854014-0.0597284477338658i	-0.0024839394585807-0.0976960724004255i	0.0733816444925912-0.0802843491250471i	0.120245358626789-0.012734585007857i	0.110571186773046+0.073904476712735i	0.043695960951574+0.137502440361046i	-0.053240070440236+0.14490137011397i	-0.137462762893984+0.087808945807541i	-0.170018494666607-0.012808063612449i	-0.133481724951578-0.115678107754061i	-0.039941021918991-0.177232485517618i	0.074063103739334-0.170437463771101i	0.163043288773026-0.096180823953967i	0.191452508552627+0.017409003382494i	0.147818885339646+0.126870046408193i	0.048534655647752+0.190982612524678i	-0.069553909351103+0.186503501969407i	-0.16394126770227+0.115954563762562i	-0.202240027690211+0.005165972126958i	-0.172886610706019-0.107433975685912i	-0.087456620361421-0.18488816302806i	0.025114051959489-0.203721991723992i	0.129249544477679-0.160127342296646i	0.194137690940091-0.069262147011635i	0.202227545232759+0.040931417993542i	0.152933394049728+0.138650815033185i	0.061436038449245+0.197078888796552i	-0.046321790221566+0.201055493766279i	-0.140834105114044+0.150405762616421i	-0.196728388602747+0.059522353330439i	-0.19931547119406-0.046597684480594i	-0.148473022312241-0.139041573319208i	-0.058724769326167-0.19287258987476i	0.044789180621355-0.194127545969259i	0.133536066565975-0.143768209416217i	0.183905667760034-0.05718236726706i	0.183944406159257+0.040727958119283i	0.136281865944841+0.12323830288654i
30	-0.093348366721435+0.165497057651465i	-0.157411821972506+0.086634622127282i	-0.166356323208828-0.008639069492314i	-0.123865752497627-0.086213940390775i	-0.052394554021011-0.122202925895483i	0.017429837085416-0.111714935106471i	0.0602714818458152-0.0690295733314518i	0.0663529888328767-0.0194086094701484i	0.0440347400313209+0.01342343499252i	0.0138568282748699+0.0182003301619396i	-0.00281201292182499+0.00039946239801121i	0.0050875557255134-0.0219006287577937i	0.0327645603641444-0.0283371878261865i	0.0622436083449678-0.0075804472650794i	0.0718637331971986+0.0359462154927506i	0.0479457497305437+0.083293140611727i	-0.007084838312016+0.109684183546386i	-0.0741704911502598+0.0966354190911224i	-0.125180371235503+0.04177804357811i	-0.135267754986382-0.03832293999685i	-0.094488406640572-0.113892542956375i	-0.013419597830548-0.153899650129544i	0.079852794651102-0.139146197204448i	0.150260886337159-0.070893060143036i	0.169480503846794+0.028650646858167i	0.127257234496332+0.124214171459965i	0.035821171842354+0.180547694229049i	-0.074241257145081+0.17553996316735i	-0.164905804309875+0.108387522277152i	-0.204170156991734-0.000059162071458i	-0.177101506139839-0.114594029368979i	-0.090706426731653-0.197679197584145i	0.028706455845325-0.221835806438259i	0.144346397808001-0.178271669739612i	0.220704054602264-0.079212754264424i	0.234384736084213+0.046361987793063i	0.180791143133941+0.161833024986554i	0.074969051894624+0.233882968652976i	-0.053246563621551+0.242005824082076i	-0.168076800620844+0.183994095700099i	-0.237972643822045+0.076100468149483i	-0.244266727289582-0.051922673310532i	-0.186001007457641-0.165348150627153i	-0.079741486153597-0.234110857927469i	0.045413773105398-0.240875709829831i	0.156107611846743-0.185355816047833i	0.223871725135074-0.083805324240427i	0.232567277848577+0.035986900102017i	0.182124464265458+0.142601156805404i
31	-0.064205272198794+0.182012222250402i	-0.136275633683892+0.124328283907807i	-0.168313211314038+0.04369662894182i	-0.15757303439124-0.035726618531509i	-0.114226891737284-0.093964938972119i	-0.055944124278889-0.121135453511186i	-0.000489756689948-0.118807094778985i	0.0404740144781946-0.0967757643864324i	0.0639655324059261-0.0671741322135905i	0.0740139525883761-0.0388320375481425i	0.0770903743987318-0.0144361249688818i	0.0772391923637983+0.0084842169500082i	0.0734775490659944+0.033653654163255i	0.0607633378205262+0.0615696311538744i	0.0339535777142345+0.08703521099072i	-0.007408359868431+0.100263530932868i	-0.0561638085777103+0.0912868426757249i	-0.0983601533086221+0.0556591033614561i	-0.117955569328666-0.001386408474481i	-0.103627415447438-0.064659681231262i	-0.054726919610034-0.113314981924844i	0.01645644561353-0.128374906624695i	0.087553644955097-0.100564095031014i	0.133427047893342-0.035177481413585i	0.13535038001563+0.048273409546721i	0.088562496510537+0.121898124293863i	0.005175775333741+0.158851032004841i	-0.088902045871006+0.142986820911383i	-0.162157912957744+0.075210705124643i	-0.188004707832044-0.025867023323763i	-0.154012397494793-0.129342807610094i	-0.066643605180541-0.20174043890841i	0.050145162267928-0.217811676948011i	0.161998472373662-0.168860364550316i	0.234651208212231-0.065905599664766i	0.244468069403499+0.063283620265364i	0.185758738086195+0.182295027404125i	0.072683942375531+0.256774765861124i	-0.064724877134722+0.264471389731158i	-0.189141034442069+0.20167330434379i	-0.266519994197753+0.08424947722557i	-0.27559921103142-0.056874309282907i	-0.213659868318451-0.184378154159175i	-0.097042929790958-0.264809386775419i	0.04356533145123-0.277552248524991i	0.171615209131148-0.220087212829113i	0.254505216268984-0.108240444473976i	0.27203012996999+0.028453833654145i	0.221266500098537+0.154839987648776i
32	-0.043969684465795+0.211564954948842i	-0.129440612881923+0.167555055114704i	-0.184087880886277+0.092454561953867i	-0.199084708411312+0.004716294747625i	-0.17545213972603-0.076600069549909i	-0.122289156532505-0.13647109144658i	-0.053200179404183-0.166610091734353i	0.017626653031399-0.165814394581242i	0.078408987877904-0.138448327778211i	0.121188677068415-0.092107939549263i	0.141824203985239-0.035535520176743i	0.139263328515167+0.022601527217309i	0.114906651713799+0.074111169365484i	0.072518864175109+0.111414667356909i	0.018554571994815+0.128091105977641i	-0.037725524008344+0.120157308951674i	-0.0850816418216204+0.0878047732564864i	-0.112434109403789+0.036770089258804i	-0.111994131119337-0.021653070084658i	-0.0823775546709587-0.0725974015728416i	-0.030362727616826-0.101460812603111i	0.0298006587956763-0.0985769963476564i	0.0798319011704931-0.0631015028365177i	0.102848265355134-0.004500557625434i	0.0891159385406754+0.0592981355938511i	0.040096915801962+0.106897655082734i	-0.030850088745375+0.12018350297686i	-0.101716823136681+0.090667710736089i	-0.148295365232892+0.023206456830862i	-0.151910493523818-0.064385977756353i	-0.105945785197585-0.145998223813156i	-0.018937225207188-0.194899656623268i	0.086964366618196-0.192116180065011i	0.181901308564723-0.132862131645418i	0.236916471162876-0.028919677969396i	0.23269113247036+0.09392202553186i	0.165748396807626+0.202739538390233i	0.050190500017454+0.266701550678256i	-0.085635599476676+0.265959978541122i	-0.206645881251847+0.197600529494335i	-0.280577100235852+0.076906079516394i	-0.286884986228291-0.06645283963953i	-0.222480376645359-0.196234829067112i	-0.102719967195766-0.279267345282127i	0.042585773262144-0.294248604939335i	0.177007213027571-0.237329858993315i	0.267008972120259-0.123025108801297i	0.290578549893742+0.019707936348962i	0.242713830393166+0.155077320092834i
33	-0.036538873227321+0.24710268532545i	-0.13584041373848+0.208622570191179i	-0.20836419529815+0.132325909712661i	-0.2411267338494+0.034107486828139i	-0.229677195753085-0.06662529077275i	-0.178381169300166-0.151144326919987i	-0.09884865247692-0.205037026613584i	-0.007088765808737-0.220588622833272i	0.079848261596971-0.197616226906194i	0.147029802956168-0.142841449154724i	0.184086660808138-0.068144315838047i	0.186672984923966+0.011858669651991i	0.156862329884595+0.082486754698233i	0.102518724415332+0.131553575716375i	0.035745502795099+0.15149266948508i	-0.029418372154193+0.140741450741698i	-0.079770554794987+0.104089690408003i	-0.105744043942878+0.051780586809139i	-0.10364823541191-0.002649034888608i	-0.0767354185714855-0.0454948288782607i	-0.0346320927709627-0.0663428124210323i	0.0089631144992945-0.0609809799314962i	0.0399166645002948-0.0328685491531356i	0.0477539473298282+0.0074561139229445i	0.0290471889634349+0.0451085872594326i	-0.0110125355900611+0.065152527804704i	-0.0595415844368165+0.0573064695673957i	-0.0993613825764649+0.0196477734444912i	-0.114055398780631-0.039938207389859i	-0.093268426207361-0.105228491903689i	-0.036624757393529-0.155860017241319i	0.045063902407476-0.173193156560929i	0.131892731084301-0.146180224320287i	0.199879012434793-0.075457235720888i	0.227602244714014+0.0256987114345i	0.202605841647379+0.134040570452577i	0.125667560449029+0.222090287449492i	0.011582394843428+0.265453795483197i	-0.113940429173808+0.249697656936492i	-0.220560863649223+0.174824405552686i	-0.281139016732673+0.056004819231592i	-0.279002456789073-0.079756873795698i	-0.212650769319995-0.200224032401449i	-0.096571493362503-0.276081958645981i	0.042113965813464-0.288490004038166i	0.170332778805311-0.234023837940447i	0.257338459919461-0.125693036974668i	0.282431716100806+0.010239146594294i	0.240130842686352+0.140803464479407i
34	-0.04052326594599+0.282686104102144i	-0.150829632536894+0.244044622949506i	-0.235490052940082+0.163712944646013i	-0.279665907147091+0.056474482899045i	-0.276356822249573-0.058188466230582i	-0.227517877557521-0.159989632334787i	-0.143358898882091-0.231744011016105i	-0.040054488821997-0.262494779573331i	0.063597670206706-0.249279207120713i	0.149856718256397-0.197258063718024i	0.205320599223244-0.118269821647117i	0.223192673819255-0.028170975231726i	0.204140436223391+0.056462604956105i	0.155638208196387+0.121600138263113i	0.089979895788519+0.15833954475666i	0.021404370958521+0.164307399110582i	-0.037047924894152+0.143611599863246i	-0.076267659909516+0.105380810361288i	-0.0927942299913445+0.061229851683699i	-0.0891242504084434+0.0222413938828965i	-0.072532235004833-0.003810290878065i	-0.0526844277729866-0.0142947218281273i	-0.0386469030168325-0.012124587329132i	-0.0360813699738695-0.0045737159883086i	-0.0454190105669447-0.0007878466829878i	-0.0615819527605537-0.0086437215913321i	-0.0754217089680738-0.0318427308381598i	-0.0765601774678438-0.0681228970597147i	-0.056884127588545-0.109214462424304i	-0.013690916393493-0.142701036811617i	0.04849713624933-0.155398296580815i	0.118121950287215-0.137380863194085i	0.178921726814873-0.085523319718108i	0.213929646115549-0.005468266721641i	0.210140181397511+0.088698257421789i	0.162573031020524+0.177181455915339i	0.076540381773817+0.239063242576059i	-0.032655938850497+0.257618849578589i	-0.142706845934162+0.224967753963441i	-0.229336835495807+0.144760662727923i	-0.272187931761507+0.032067359376923i	-0.260044504214198-0.089657187909835i	-0.194007032836285-0.193877453632685i	-0.087711849439537-0.257277340266946i	0.035562048774277-0.265478290729447i	0.148254126594736-0.216706705959977i	0.225056432213712-0.122437918615816i	0.249003595273803-0.004800640643975i	0.215594124744405+0.108653931074851i
35	-0.053039232666262+0.316769876158857i	-0.171376007292478+0.275133003971774i	-0.264313094330406+0.190265970305776i	-0.316737093094027+0.076040717618341i	-0.320621267826366-0.048812292475607i	-0.276326024269882-0.164147810705021i	-0.192299197747495-0.252029058370283i	-0.08327919354154-0.299820911634234i	0.032598357108016-0.302170853123026i	0.137183545492008-0.261538755946769i	0.215503083330736-0.187241290148237i	0.258145462607004-0.093277740086515i	0.262418786085803+0.004561065697354i	0.232132179555581+0.091677108131837i	0.176145280226105+0.157132749051246i	0.106082291323831+0.195134270274405i	0.03376425544716+0.205302917739594i	-0.031057274400361+0.191786041001276i	-0.082185229723585+0.16152108887587i	-0.117412362305627+0.1221452725718i	-0.137908947740615+0.080101590075719i	-0.146829296169351+0.039413160093273i	-0.147596681233134+0.001400444594609i	-0.142398107174492-0.034652036424807i	-0.131349296521249-0.070143511313483i	-0.112590954211414-0.105584685325628i	-0.083299034397308-0.139345687144934i	-0.0413077471656-0.167186564186552i	0.013166333396275-0.182815723388937i	0.076283578419988-0.179419065024426i	0.140314267188963-0.151794906056244i	0.194589306989726-0.098504748953698i	0.227574041032599-0.023377926499086i	0.229628600209322+0.064178700332909i	0.195769991051175+0.150334292191258i	0.127673600094511+0.219337322765363i	0.034279654677131+0.256870961047744i	-0.069316820161235+0.253482555836977i	-0.16458855982831+0.207216893584983i	-0.233377176838246+0.124716238358906i	-0.261919676428804+0.020387541120285i	-0.244130218852935-0.086299281641316i	-0.183293890290503-0.174843958625344i	-0.091678751897769-0.228180009191918i	0.011936361195119-0.236521203721367i	0.106308800135451-0.199649457404046i	0.172441547768211-0.127050914228376i	0.197854672130096-0.035812747835672i	0.179397409254446+0.053266417642889i
36	-0.074556725118505+0.350400655963131i	-0.199432760332984+0.303585919741017i	-0.298793637565911+0.213013755063287i	-0.357833391992767+0.091591954481945i	-0.367964125000294-0.043086307067377i	-0.328105486178115-0.171625638488259i	-0.244682984139961-0.275947820984887i	-0.130373983004886-0.342089792717558i	-0.001871010279921-0.362200900232066i	0.122897413211046-0.335428679979556i	0.227570317591387-0.267604398990769i	0.299691170635016-0.169867902806071i	0.332208994419878-0.056559145531341i	0.323961590604175+0.057185509802943i	0.279168347261038+0.157679286999917i	0.206146757538527+0.234398674956119i	0.115592027316733+0.280938715564849i	0.018799978318009+0.295165123244146i	-0.073832893240857+0.278689446067393i	-0.153814295730992+0.2359156144501i	-0.215000384032153+0.172954445958685i	-0.25356197112099+0.096671124391335i	-0.267661630571107+0.014033755356277i	-0.2570695982515-0.06820043071908i	-0.222911278282027-0.14355176690856i	-0.16764364256152-0.205813909336232i	-0.095232464064906-0.249173913153846i	-0.011386531398542-0.268598232386292i	0.07636374381046-0.26051493694048i	0.158952568247667-0.223686152141236i	0.226558747299742-0.160045380359988i	0.269868588875515-0.075211677328566i	0.281648434049252+0.021587274081581i	0.258314675877472+0.118344153413253i	0.201117795553449+0.201840605056727i	0.116581984931602+0.25974448037172i	0.015968038257287+0.282853346883372i	-0.086268219251548+0.267007283403664i	-0.174812479023254+0.214209580388747i	-0.236202600618618+0.132626769204341i	-0.261363400066012+0.035366254620854i	-0.247408266876389-0.061798527708335i	-0.198275831568713-0.14333323465755i	-0.124006536655408-0.196886353924647i	-0.038760806752201-0.215639644432843i	0.042030997889468-0.199539146679109i	0.104786321999536-0.15511404325151i	0.140476783205751-0.093901252315998i	0.146320938628894-0.02981028624709i
37	-0.109433574944388+0.381704039744622i	-0.239508531093895+0.325989835676391i	-0.342882598966846+0.226483875496939i	-0.405199809990089+0.095485707869958i	-0.417602136645834-0.050232211809758i	-0.377989897621538-0.191818642657709i	-0.291266285025028-0.311016020915592i	-0.168552430717048-0.392692421768369i	-0.025526130828725-0.426851169666097i	0.119829016349735-0.40983650343702i	0.249699087003707-0.344596274707194i	0.348762960232772-0.240019629046007i	0.406038020147325-0.109509960628887i	0.416024779561858+0.030943146488354i	0.379055046561102+0.164879732734944i	0.300877517416328+0.277367349286523i	0.191621479666925+0.356631801203246i	0.064347301463366+0.395159928162217i	-0.066584867361563+0.390212678107132i	-0.187115406762043+0.343776053822976i	-0.284889735786799+0.262041993140062i	-0.350362974888636+0.154544006325291i	-0.37755797803827+0.033075419947061i	-0.364471756773787-0.089499466478373i	-0.313146799955461-0.200456199121229i	-0.229427744900685-0.288378268395591i	-0.122419087890088-0.344225354813174i	-0.003657587669296-0.362238002939918i	0.113976325420647-0.340600063211341i	0.217555713574967-0.281767914471292i	0.295517529674873-0.19237827359937i	0.339043186430991-0.082674002706733i	0.343228708083869+0.034557213443233i	0.307852397705448+0.145458865305388i	0.237574341791332+0.236838369944484i	0.14146987261537+0.297925191538378i	0.031901215466611+0.321882227760118i	-0.077149444147164+0.306806362682018i	-0.172050840865511+0.256017086542122i	-0.241485209176378+0.177543757048887i	-0.278067870437638+0.082863622727392i	-0.279332643510489-0.01491380759345i	-0.247897859010901-0.103106245123044i	-0.190777994411092-0.171394307777477i	-0.117970769047612-0.213280634609547i	-0.040593951673381-0.22680810782957i	0.031062283070342-0.214419183463274i	0.089185000202078-0.182012896455075i	0.129472261785241-0.137421585177794i
38	-0.160742827767038+0.402642499851719i	-0.292158710482556+0.333209746117939i	-0.394099466355256+0.221227150771099i	-0.453051964753002+0.079024913967743i	-0.460590072521525-0.076931597468861i	-0.414554534245111-0.228110366823186i	-0.31940550222271-0.356271697339634i	-0.185702250490901-0.445793321465892i	-0.028788454003057-0.485646961206421i	0.133129525267597-0.470766897152154i	0.281245559784381-0.40264180422748i	0.398454727067084-0.289072008473542i	0.471395982299631-0.143147911912416i	0.491987323152385+0.018395061342089i	0.458281989145937+0.177217216733316i	0.374569178046107+0.315545887754489i	0.250740320490028+0.418211686588957i	0.101028890915044+0.474316891922172i	-0.057701955447977+0.478361252289973i	-0.207909664061839+0.430723673466885i	-0.333333941789209+0.337476002126252i	-0.42075631169022+0.209578189959515i	-0.461377658070678+0.061565639604388i	-0.451682034638145-0.090114735194127i	-0.393711857778998-0.228935145719135i	-0.294739893342379-0.340089513760276i	-0.166382782276824-0.412080306444351i	-0.023255448044131-0.437925075374829i	0.118688037110394-0.415856045790233i	0.243947463396266-0.34943680180308i	0.339205695743376-0.247080613235762i	0.394798062468972-0.121020637947343i	0.405749588182584+0.014153301441701i	0.372253572237338+0.143221297319314i	0.299529906921018+0.252115307832078i	0.197078819597006+0.329535387708377i	0.077425543500402+0.368195459659092i	-0.045478057608555+0.365540120273656i	-0.15797949324391+0.323845426177855i	-0.248345087539704+0.249703637355898i	-0.308055473528677+0.152981120501118i	-0.332611058964163+0.045415124799207i	-0.321759668989336-0.060934685242108i	-0.279150850759758-0.155149714464552i	-0.211511346619285-0.22862535886112i	-0.127507585386951-0.275807197309872i	-0.036500462618893-0.294427351051272i	0.052602015073009-0.285268594722318i	0.1322268822647-0.251564313912771i
39	-0.224396703597365+0.402151171423467i	-0.349798982792673+0.315924182892617i	-0.442048300302888+0.190815536815341i	-0.489271178519661+0.039556361421447i	-0.4844674909386-0.121602392845585i	-0.426498151991759-0.274745372040624i	-0.320372086169207-0.402396860972324i	-0.176784846406197-0.489611844176389i	-0.010957353576427-0.525791936955775i	0.159087073576898-0.505998002444022i	0.314597925239831-0.431594832965649i	0.438271773033932-0.310147561470669i	0.516261573416864-0.154583027533259i	0.53977961370802+0.018280193118738i	0.506105101577665+0.189653486241246i	0.418882045736132+0.340919866863268i	0.287679968818098+0.455741209467332i	0.126878039046328+0.521885257735753i	-0.045988299368466+0.532564368492836i	-0.212219193858047+0.48713921628065i	-0.3540467525469+0.391117401763207i	-0.456594994111008+0.255459588733371i	-0.509483384373089+0.095284744096371i	-0.507899410397795-0.071867554000154i	-0.453029709574152-0.228013003609627i	-0.351814258134008-0.356709425402356i	-0.216065399102614-0.444830976361428i	-0.061064401924315-0.48393493606112i	0.096195000802693-0.471076528847466i	0.238910214513279-0.408992983670716i	0.352302384992295-0.305651602483322i	0.425172955825224-0.173229486343121i	0.451015821410595-0.026656283599908i	0.428572469547498+0.118101575062859i	0.361785468000315+0.245811717427362i	0.259177392367182+0.3435982913399i	0.132748856245911+0.402237216149909i	-0.003457638569849+0.416991146871272i	-0.134948299041453+0.387911636555686i	-0.248334156199064+0.319603050073022i	-0.332678817365385+0.220507239419423i	-0.380500236964596+0.101821258143709i	-0.38834033964732-0.023804258996586i	-0.356874902880602-0.14362483164771i	-0.290593014372388-0.24606729311498i	-0.197122618557568-0.32177524262512i	-0.086310190381141-0.36435033841837i	0.030824507090704-0.370751169960411i	0.143142825115792-0.341355296756972i
40	-0.288378928425461+0.373057468305642i	-0.398775316544852+0.271351440708828i	-0.473036469321259+0.137176560654965i	-0.501760804384889-0.016564165486493i	-0.480166337129496-0.174326889734101i	-0.408791593434515-0.319581304220646i	-0.293605394949819-0.436630977173883i	-0.145496368183179-0.512389513858238i	0.0208129188821-0.537902949457373i	0.188312446817576-0.509435074576235i	0.339540272701957-0.428981463182753i	0.458498847501395-0.304143919766107i	0.532432049888886-0.14737184077805i	0.553257408723513+0.025348558412972i	0.518487145084158+0.196211153117473i	0.431530643900938+0.34751919464661i	0.30134257241874+0.46360842125796i	0.141456434253264+0.532546458370319i	-0.031486159137357+0.547417455092209i	-0.199543111597166+0.507049458506111i	-0.345411831717181+0.416106660923399i	-0.454283976702474+0.284541560313935i	-0.515409478156047+0.126474601227371i	-0.523199907215421-0.041367426953887i	-0.477755612487285-0.201475299096576i	-0.384767630544078-0.337438228242085i	-0.254816193197196-0.435673808779272i	-0.102154493699577-0.486820196061624i	0.05687835512893-0.486645387169523i	0.205633576449363-0.436385494597826i	0.328920385065967-0.342489316025272i	0.414573683029278-0.215812575758649i	0.454658115484386-0.070364380161897i	0.446189843303348+0.078245827062845i	0.391314020746301+0.214484928251584i	0.29693729723932+0.324513512076377i	0.173873530751219+0.397574547116347i	0.035610755160283+0.427015430694488i	-0.10315688728427+0.410850570951799i	-0.228070287229805+0.351824505593601i	-0.326557795316319+0.25698981675486i	-0.389054536930128+0.136863667786014i	-0.409875708950302+0.004266557158351i	-0.387672064160702-0.127026704695817i	-0.325441343129306-0.243682451958365i	-0.230114253503624-0.334112286213699i	-0.111773221099816-0.389564793256489i	0.017406831342163-0.404910598495134i	0.144385989997638-0.379059793995698i
41	-0.337580210570672+0.317108496675612i	-0.425636908768526+0.206046584115523i	-0.476786362643546+0.070797059130538i	-0.484535367340797-0.076278553381463i	-0.446554295179536-0.221150314610919i	-0.365070374111326-0.349526930992155i	-0.246784977202478-0.448338571056118i	-0.102309006965538-0.507134662279764i	0.054835472589628-0.519240817478122i	0.209549271643176-0.482542008237655i	0.346687844838635-0.39979782453261i	0.452627950618967-0.278445924239752i	0.516699533022843-0.129905932615209i	0.532325484354684+0.031548325437983i	0.497742225744089+0.190231721364549i	0.416218962096135+0.330653288105085i	0.295747981105619+0.439112536005677i	0.148236287360142+0.505114877352488i	-0.011716399169202+0.522453583995448i	-0.168322914319293+0.4898418926777i	-0.306236006426686+0.411027962134776i	-0.412123717491957+0.294381788338793i	-0.476025136860305+0.152000514665541i	-0.492343702116153-0.001569600698004i	-0.460375513220264-0.150855713024484i	-0.384321215353244-0.281061611414983i	-0.27278607788153-0.37958105665389i	-0.13782767397716-0.437262544480238i	0.006341965726094-0.449295706970033i	0.144857763409823-0.415631993899955i	0.263745477215993-0.340903307554723i	0.351345520035682-0.233856145699992i	0.399470140917734-0.106369625166902i	0.404178595251791+0.027831894725404i	0.366097591770787+0.154631310682548i	0.290263534825968+0.26098213400946i	0.185513444821543+0.336231049215375i	0.063497579619764+0.373166394666971i	-0.062576009062185+0.368690994789505i	-0.179330041081304+0.324059041685167i	-0.274594660652125+0.244662943641785i	-0.338632177315435+0.139402303370047i	-0.365088991334617+0.019708749024801i	-0.351584509852509-0.101666807288713i	-0.299885686535024-0.211976732995645i	-0.215658618389174-0.29977348686131i	-0.10783106642119-0.356050933706969i	0.012362284387066-0.37511886935331i	0.132550063946537-0.355128360933896i
42	-0.360796850090948+0.24510460405554i	-0.423556520897129+0.133646213266086i	-0.451493987568181+0.006515590848597i	-0.44087691928202-0.125304981070435i	-0.391461951912099-0.250025511222454i	-0.306632360289249-0.356162361055783i	-0.193178998090802-0.4336573436091i	-0.060735862032524-0.474887585369121i	0.079081841027842-0.475459919791386i	0.21375682015751-0.434703232437263i	0.33106104198748-0.355801595313253i	0.420240267707829-0.245547235912544i	0.473071113581789-0.113731587937652i	0.484681121816369+0.027769337604611i	0.454045305905594+0.166126382465627i	0.384105118430646+0.28879291956969i	0.281494390399433+0.38472019030373i	0.155897411212134+0.445428733850643i	0.01910260189892+0.46582642544901i	-0.116152947327968+0.444689357916978i	-0.2374308932791+0.384756448023304i	-0.333804197377975+0.292428542411545i	-0.396911703157371+0.177103679597334i	-0.421748220546432+0.050217674548173i	-0.407111330206865-0.075910653879239i	-0.355661974744463-0.189310668521643i	-0.273596037008255-0.279541496314941i	-0.169964241188229-0.338704130632052i	-0.055713610723143-0.362182766840887i	0.057448364477738-0.349043043616722i	0.158248609053834-0.302051029623899i	0.236979549240869-0.227316284941811i	0.286451769466601-0.133600957660924i	0.302673571657329-0.031370622215908i	0.28519224105914+0.068312018374748i	0.237067573200803+0.154934870325134i	0.164486428354055+0.219607529464298i	0.076063748999273+0.255947412914413i	-0.018093161987982+0.260693429212481i	-0.107457387411662+0.233989075916854i	-0.182180178579879+0.179311686737144i	-0.234101215678246+0.103061128320533i	-0.25756974558015+0.013855781947673i	-0.24999613690165-0.078387361099588i	-0.212082348457692-0.163491067574797i	-0.14771346552345-0.232067015710306i	-0.063527287342973-0.276468984670205i	0.031788631055608-0.291555129827209i	0.128396334769321-0.275185647972558i
43	-0.356254730828705+0.171918254338659i	-0.395853215577592+0.068494388578109i	-0.405077926094745-0.043485057637931i	-0.382312531246845-0.155006947293342i	-0.328638055712066-0.256854042392939i	-0.247808349633606-0.340417354509584i	-0.145979931013405-0.398474131485402i	-0.031215236958701-0.425857102582431i	0.087199188539148-0.419949193490609i	0.199559091064084-0.380953281399336i	0.296599615408543-0.311907301447516i	0.370322918304152-0.218439157954969i	0.414717583712875-0.108281057035554i	0.426300497059665+0.009413474086692i	0.404428225173406+0.124886908182315i	0.351346817075872+0.228652700197424i	0.271974141965253+0.312345016069228i	0.173434897249405+0.36946224761819i	0.064392621311482+0.395933376059525i	-0.045757034760406+0.390453385594571i	-0.147753930074589+0.354556488853326i	-0.233318245705853+0.292421644385652i	-0.295891268309491+0.210431124448616i	-0.331201523160943+0.116527065524195i	-0.33760325822832+0.019430553704543i	-0.316157135193682-0.072199119747005i	-0.270448733925724-0.150582158003104i	-0.206166498808132-0.209533141084739i	-0.130484406439564-0.245004401887183i	-0.05131352974911-0.25540709268141i	0.023501068031503-0.241681959547436i	0.086957241578706-0.207117237032869i	0.133569369874081-0.15693644046586i	0.159873050260201-0.097701592762918i	0.164713236949214-0.036595294111451i	0.149290717881215+0.019343729257488i	0.116966582344875+0.063953431451209i	0.072848766751992+0.0925758649839174i	0.023206400676799+0.102517278337176i	-0.0252256447964205+0.0932968514527227i	-0.0659794947518406+0.0666620871188212i	-0.0935491620659646+0.0263727991767557i	-0.103977468966232-0.022221032090419i	-0.095276869771845-0.0727618845926118i	-0.067643686422951-0.118566720917054i	-0.023446661828642-0.153338336653112i	0.033006354453068-0.171834154959548i	0.095897693301056-0.17042603453894i	0.158480189526048-0.147496633066566i
44	-0.331874444312142+0.10819259707771i	-0.353649734405166+0.017721771532629i	-0.350517729742501-0.076441714816352i	-0.32213650130669-0.167371860307889i	-0.2701070932086-0.248250775363101i	-0.197881744994799-0.312917537710636i	-0.110516361713915-0.356372374802363i	-0.014285706157035-0.375191893870639i	0.083807641457992-0.367818157021796i	0.176589536126324-0.334695025576467i	0.257288325780765-0.278238448103971i	0.320077175393786-0.202642041367143i	0.360537513198322-0.113534053441305i	0.376003213856261-0.017515214574925i	0.365755672361178+0.078382208688311i	0.331053283821145+0.167266685231659i	0.274993786851141+0.242940752535789i	0.202223045962007+0.300387007724841i	0.118517706741767+0.336144712401648i	0.030280435452856+0.34854523284723i	-0.05600592524096+0.337787734877087i	-0.134315715572935+0.305851420574926i	-0.199561210098391+0.256255706065627i	-0.247974611485806+0.193693645373706i	-0.277359040079481+0.123575274685883i	-0.287189126427907+0.05152530467347i	-0.27855635417998-0.017116995528832i	-0.253969104372842-0.077749093472717i	-0.217030979093872-0.126866720015173i	-0.172032118696424-0.162304227582039i	-0.123495813890731-0.183334817941997i	-0.0757260531042-0.190625752562206i	-0.032400463520094-0.186057969796035i	0.003752422338759-0.172432670346912i	0.031161909606664-0.153098117748489i	0.049492269141913-0.131537114034001i	0.059584210275027-0.11095868901367i	0.063270419247589-0.0939362397299467i	0.0630874575623876-0.0821288672299001i	0.0619164710134756-0.0761135855697786i	0.0625919288638872-0.0753443738522215i	0.0675203722840762-0.0782409032432829i	0.0783496866532591-0.0823965177840336i	0.0957239291495347-0.084882990985998i	0.119149839438471-0.082619890624348i	0.146989761593634-0.072769979819253i	0.176582962397837-0.053119542770893i	0.204484507575887-0.022404039013834i	0.226799199302446+0.019455147497338i
45	-0.298290506562408+0.054223234496998i	-0.307292768858912-0.022472425234609i	-0.296488673504023-0.099965525279305i	-0.266133547579948-0.173107198185347i	-0.21783033837184-0.23695381442555i	-0.154434318026238-0.287121706623627i	-0.079864076461104-0.32010435058686i	0.001167518684091-0.33352722750576i	0.083482186189542-0.326320358436913i	0.161799795670933-0.298794975954691i	0.23110864799496-0.252618441669953i	0.287013944704697-0.190689685089959i	0.326037755281561-0.116925428998737i	0.345847855769902-0.035974589138742i	0.345398757265611+0.047116125670412i	0.324975550589236+0.127258720133285i	0.286139224038877+0.199674450219717i	0.231580159710918+0.26021132555691i	0.164893875543655+0.30560480382954i	0.090299114627199+0.333663170732015i	0.012322573647929+0.343365848681722i	-0.064523437124071+0.334870490859249i	-0.136044442370305+0.309432501371202i	-0.198624992763527+0.269247876319704i	-0.249428809490679+0.21723634030385i	-0.286525195742569+0.156786131263815i	-0.308936064342986+0.091484101837068i	-0.316605229537726+0.024854893552444i	-0.310298489330636-0.039869151538825i	-0.291448850313828-0.099929697258111i	-0.261965498175355-0.153163612071766i	-0.224027431616489-0.198057988034219i	-0.179882884662787-0.233740052389387i	-0.1316737972752-0.259909420712836i	-0.081300891169379-0.276725536452302i	-0.030339775377189-0.284667050996212i	0.019987514826222-0.284381968041893i	0.068787432456704-0.27654743862104i	0.115424097528853-0.26175618056907i	0.159415516722567-0.240442834105671i	0.20031313953413-0.212858548572362i	0.237582776388375-0.179096248396821i	0.270504683431538-0.139162949986619i	0.298108478665941-0.093089814253173i	0.319154714491831-0.041065898398991i	0.332169777758308+0.01642170531602i	0.335534832217899+0.078460150162323i	0.3276233488853+0.143613890166381i	0.306975996581097+0.209874493504311i
46	-0.258855864369175+0.002146122907558i	-0.257287195637127-0.061716599458447i	-0.240056896460644-0.124419914690792i	-0.207704288567447-0.182126130295479i	-0.161710181163402-0.231209554099661i	-0.104420552207671-0.268487753935136i	-0.03891343266976-0.291426768257228i	0.031182421008223-0.298306358821728i	0.101905099688121-0.288334158245417i	0.169198884630476-0.261701137510928i	0.229159440103633-0.219574928900687i	0.27826865671952-0.164031873700694i	0.313603849201693-0.097932889881011i	0.333008014078787-0.024752051998507i	0.3352107859668+0.05163014008463i	0.31989335541944+0.127154679078081i	0.287694634758295+0.197817963941663i	0.240160061890148+0.259896590119743i	0.179638297009843+0.310149069411084i	0.109134401256743+0.345982680290819i	0.032130648828647+0.365576571085211i	-0.047612255836115+0.367955674713179i	-0.126260193620743+0.35301365150625i	-0.200103954169397+0.321486654579706i	-0.265739319604934+0.274882927268948i	-0.320219514017639+0.215375853616773i	-0.361173329605856+0.14566991249347i	-0.386885236871701+0.068849931558494i	-0.396336799843038-0.011775920312695i	-0.389211486223098-0.092829761793401i	-0.365867260981942-0.1710061120249i	-0.327283010225634-0.243196365366368i	-0.274985759963599-0.306591800483133i	-0.210965808240608-0.358763625638583i	-0.137586332092128-0.397720690253986i	-0.057492884806348-0.421947216802167i	0.026473359459314-0.430424075643906i	0.111356515657237-0.422637652754776i	0.194160689024751-0.398580233294679i	0.271919599777835-0.358745101977014i	0.341763338228437-0.304118368684491i	0.40098497946701-0.236168040677609i	0.447109689884532-0.156829289668063i	0.477968246517582-0.068483422354115i	0.491775640485835+0.02607303614981i	0.487213787769315+0.123673322228253i	0.463515514878464+0.220843605215057i	0.420545146057827+0.313887742934139i	0.35886942476368+0.398995610423619i
47	-0.205289600931885-0.053551437575966i	-0.192958525958799-0.103893400977825i	-0.168569657988425-0.151176594914127i	-0.132929894829807-0.192548477820913i	-0.087516069150594-0.225378887109435i	-0.034411960082329-0.247416530006382i	0.023791044624416-0.256927361271343i	0.084124390574714-0.2528064695211i	0.143396749255924-0.234656616005371i	0.198363740618923-0.202828518177692i	0.245903431932947-0.158420217635186i	0.283187714987367-0.103235271406097i	0.307839923937535-0.03970190224795i	0.318069895189847+0.029242514606492i	0.312779025033835+0.100295302758801i	0.291629653776009+0.16995281010657i	0.255075175272012+0.234686301296054i	0.204349500532313+0.291120011835663i	0.141416750464002+0.336202017535338i	0.068884177539887+0.367359163913583i	-0.010116804657859+0.382628364123953i	-0.092075072933053+0.380758023701573i	-0.173262203734308+0.361275078573987i	-0.249904665529772+0.324515020409925i	-0.318357437013274+0.271614209417713i	-0.375270956670995+0.204465624837367i	-0.417743967123517+0.125640877881243i	-0.443455799149481+0.038282731786425i	-0.450772860131324-0.054026515296776i	-0.438825458656247-0.147414654514014i	-0.407552521777412-0.237880632163362i	-0.357713163312121-0.321460374832109i	-0.290865374022303-0.394390854454965i	-0.209313278893948-0.45326626616594i	-0.116025413670843-0.49518075688336i	-0.014527301770028-0.517852824770613i	0.09122773050732-0.519727259674216i	0.197005059906191-0.500051273638103i	0.29844777899007-0.458922253226216i	0.391243129769925-0.397305340308309i	0.471291079391265-0.317019816701387i	0.534869630162959-0.220694042080809i	0.5787913875865-0.111689490995656i	0.600545910942612+0.006004728754828i	0.598422463023725+0.127904605019606i	0.571607990393981+0.249187981560185i	0.520255540697618+0.364871144973881i	0.445518897196056+0.470000028109869i	0.349550015529479+0.559849842257127i
48	-0.12485875285674-0.10509489540008i	-0.102448287711434-0.138141422462453i	-0.071892788742583-0.166274654816574i	-0.034300704087763-0.187558635175616i	0.00876909076784-0.200314653505519i	0.055368628553905-0.203224542845993i	0.103245601555944-0.195418985495547i	0.149947785849301-0.176545581461861i	0.192942234940912-0.146812382454376i	0.229743423955649-0.107003798149988i	0.258043908663826-0.058467173134778i	0.275840781913328-0.003069838144526i	0.281551281191892+0.056872023077288i	0.274111323235957+0.11868986254854i	0.253051493622946+0.179480426151122i	0.218546062070459+0.236239239196467i	0.171431873283377+0.286003684520139i	0.113195412161339+0.325998853517253i	0.045927886416912+0.353779103316897i	-0.027750269271857+0.367358354535779i	-0.104792563490055+0.365322606663358i	-0.181853023109856+0.346918907870536i	-0.255430737555108+0.312116053360485i	-0.322026024082753+0.26163354906086i	-0.378301246699142+0.196936803719649i	-0.421239020943753+0.120198034474068i	-0.448290564953646+0.034223918372684i	-0.457507308605473-0.057647474255198i	-0.447649527642014-0.151676534599493i	-0.418266696584696-0.243873602165082i	-0.369745410591322-0.330165918793583i	-0.303322061900932-0.406573133426342i	-0.221058915231804-0.469383974242875i	-0.125783749473484-0.515326539011641i	-0.020994760429426-0.541724794437463i	0.089266107349138-0.546634314559186i	0.200566867999875-0.528951010124482i	0.308260506547334-0.488487579311011i	0.407674564501303-0.426013610903097i	0.49430781519572-0.343256652687487i	0.564026068392231-0.242863073042516i	0.61324896493888-0.128319140271757i	0.639119755239057-0.003834366326565i	0.639650503983143+0.125809249096239i	0.613835921939787+0.255436940832095i	0.561730076945897+0.379683387329912i	0.484481553073397+0.493209788256437i	0.384324170885223+0.590927313800048i	0.264522103708731+0.668217856779783i
49	-0.015695930373438-0.131517514418582i	0.011981177307394-0.142654551663702i	0.043229069453983-0.147892658094512i	0.076774750149617-0.146277830388628i	0.111109666955677-0.137134140452402i	0.144551201398458-0.120119441714011i	0.175316975775369-0.095267307189214i	0.201608854049502-0.063012309484816i	0.221702874063857-0.02419646994477i	0.23404087445594+0.019944439245419i	0.237319302305517+0.067815099183449i	0.230570627216827+0.117514701798762i	0.213232954190797+0.166909190401671i	0.185203819998263+0.213719040458977i	0.146874763150319+0.255619060585994i	0.09914405236681+0.290345957891601i	0.043405909130284+0.315808857653912i	-0.018484375469703+0.33019762710121i	-0.084268899262216+0.332083749332884i	-0.151367509499839+0.320508637657407i	-0.216977290279457+0.295054672680336i	-0.278187394924025+0.25589487235102i	-0.332104579220798+0.203817945482629i	-0.375984118127785+0.140226498181473i	-0.407360340303721+0.067107317379957i	-0.424170818025045-0.013026103599014i	-0.424868320121492-0.097217360548021i	-0.408514976021883-0.182174572027561i	-0.374853701231668-0.264397605239i	-0.324352778033606-0.34032022264322i	-0.258220538242218-0.406461439096002i	-0.17838831589262-0.459579769340104i	-0.087461177038122-0.496823697378007i	0.011362664569529-0.515871634563832i	0.11440143303937-0.515054862336133i	0.21762471883015-0.493457476012605i	0.316808865084291-0.450988143032975i	0.407706874849483-0.388419535328812i	0.486226075336313-0.307392552700293i	0.548606215135873-0.210383873871957i	0.591590408156031-0.100636897866931i	0.612581393477445+0.017942291866838i	0.609775959991352+0.140920760357265i	0.582271081632417+0.263501711703372i	0.530136302722018+0.38070869235396i	0.454448169717014+0.487583969904511i	0.357283979734038+0.579393224403175i	0.241673751251258+0.651828172672063i	0.111511053522495+0.701198570227671i
50	0.103004729353594-0.114292556304306i	0.127296185798268-0.102577397530641i	0.150573024697908-0.085668390697018i	0.171719035067123-0.063556772154081i	0.189580777018564-0.036474631104742i	0.203019737343248-0.004908519394662i	0.210968303499085+0.030398273865268i	0.21248708249081+0.068455744008156i	0.206820863281368+0.108049907755964i	0.193450413026442+0.147778080141879i	0.172137320034489+0.186095896568243i	0.142959255486415+0.221374669095028i	0.106333320748659+0.251967083593504i	0.063025570097158+0.276278725337729i	0.014145335825265+0.292842492989978i	-0.038876386079841+0.300392649637917i	-0.094324531725638+0.297935084938242i	-0.150252850083976+0.284810339248071i	-0.204550627931828+0.260746077058495i	-0.25502110258246+0.225895994074347i	-0.299468753844752+0.180862593404134i	-0.335792110929209+0.126701857568366i	-0.362078280673734+0.064908553366157i	-0.376695125735897-0.002618291317594i	-0.378376914538302-0.073629338595818i	-0.366299340914515-0.145597035885978i	-0.340140074849372-0.215803704907366i	-0.300121452352822-0.281442663364039i	-0.247032529823522-0.339728702910429i	-0.182228495569006-0.388013662489583i	-0.107606320294032-0.423902413757999i	-0.025556504732782-0.445364340176797i	0.061108193541195-0.450835361117006i	0.149245143963502-0.439305736183084i	0.235492439827051-0.410389282940455i	0.316393908261791-0.364370243942667i	0.388533958968263-0.302224827684452i	0.448677088755888-0.22561539538218i	0.493906448561128-0.136856335998902i	0.521755692122684-0.03885182386854i	0.530328376673983+0.064993160067346i	0.518399481850351+0.170885990704422i	0.485494149095664+0.274780086072965i	0.431939505300685+0.372524469449764i	0.358886396181263+0.460023725867132i	0.268298982631433+0.533402243452758i	0.162911404462464+0.589166235103966i	0.046152041545821+0.624356899236204i	-0.077962751187314+0.636688213377294i
51	0.198942466675708-0.056942276103355i	0.211867054126145-0.027906438545879i	0.220433498212645+0.004038941543514i	0.22399102627702+0.038230586194107i	0.221989793347805+0.07386067906329i	0.214012767144072+0.109992005997982i	0.199805408945112+0.145580088384743i	0.179301623770934+0.17950200459964i	0.152644491806641+0.210591262723672i	0.120200403607234+0.237677759596841i	0.082565404099755+0.259631552886346i	0.040562801124965+0.275408899820085i	-0.004768593811361+0.28409879356345i	-0.052195862087621+0.284968069430942i	-0.100322880889321+0.277503069608417i	-0.147630179307281+0.261445855404345i	-0.192522767998361+0.236823045494696i	-0.233384551127635+0.203965538662962i	-0.268637551669201+0.163517647629621i	-0.29680385634108+0.116434520068454i	-0.316567931955564+0.063967143158264i	-0.326836796045005+0.007634704621678i	-0.326795453541086-0.050815401506575i	-0.315955046616378-0.109459102459546i	-0.294191310861192-0.166257355825454i	-0.261771187442855-0.219126185249613i	-0.219365802610207-0.266012734749841i	-0.168048482857812-0.304974652511529i	-0.109277011632635-0.334259825839559i	-0.044859932854553-0.352383308637844i	0.023092654602662-0.358198224401607i	0.092232714011462-0.350957499645539i	0.160050561059593-0.330363488160917i	0.223961487733133-0.296602883156752i	0.281399845881475-0.250364774180679i	0.32991727420064-0.192840275165359i	0.367281424541056-0.125702810242535i	0.391571348681948-0.051068871753187i	0.401265658752799+0.028560166971943i	0.395319681467404+0.110373822875802i	0.373228090271734+0.191343739713644i	0.33506991595122+0.268327566365885i	0.281533394268404+0.338182032367394i	0.213918791629072+0.397881267212156i	0.134118133680723+0.444636038183462i	0.044571619230317+0.476009366870549i	-0.051798598950642+0.490023941559047i	-0.151675678646408+0.48525687919124i	-0.251453933089624+0.460917707391249i
52	0.252241414606493+0.011062193841939i	0.251670902411728+0.047606924786415i	0.245486833125907+0.08435681333474i	0.233583861625681+0.120407933379641i	0.216007309220215+0.154822589729228i	0.19296237645412+0.18665503738398i	0.16481889167618+0.214979514797539i	0.132111042374407+0.238919806040024i	0.095531676065219+0.257679418877306i	0.055920926229324+0.270571363110459i	0.014249111777757+0.277046442517127i	-0.028405930235853+0.276718939964961i	-0.070886696757334+0.26938858311644i	-0.111988449000445+0.255057730554686i	-0.15049539566821+0.233942816394412i	-0.18521960129789+0.206479234917811i	-0.215041414441137+0.173319032965734i	-0.238950067128989+0.135321002231082i	-0.256082996192863+0.093533019859328i	-0.265762385488124+0.049166765731188i	-0.267527431281916+0.003565238847342i	-0.261160894498749-0.041836207476315i	-0.24670862447455-0.085554303003717i	-0.224490918310912-0.126106493484925i	-0.195104814362448-0.162062255831017i	-0.159416701911925-0.19209538976583i	-0.118544953444321-0.215035441418294i	-0.073832640762762-0.229916337981474i	-0.026810769335146-0.236020305209693i	0.02084715683956-0.232915205327792i	0.067378059380351-0.220483573365815i	0.110988174626056-0.198941843594567i	0.149916079256728-0.168848540230687i	0.182497772696376-0.131100550564866i	0.20723155075528-0.086916994012318i	0.222840295132968-0.037810634642101i	0.228328777518294+0.014452757263543i	0.22303364016592+0.067906223544972i	0.206663868832549+0.120443289728562i	0.179329817199017+0.169887735353537i	0.141559169224695+0.214069326176668i	0.094298628634082+0.250903050911307i	0.038900590991772+0.278469161564801i	-0.022905431297555+0.295091162274754i	-0.089056314584079+0.299408836450059i	-0.157212885536075+0.290443452224195i	-0.224830114374857+0.267652444168824i	-0.289237995239481+0.230971133318526i	-0.347730698939087+0.180839412142604i
53	0.279567505733813+0.053555147250305i	0.270445175898242+0.090188071534652i	0.256160737132493+0.125271842876919i	0.236968640733916+0.158023399996705i	0.213249993873769+0.187699597158088i	0.185506667793096+0.21361870746192i	0.154351633226572+0.23518113519304i	0.120495610511067+0.251888661132833i	0.084730244715563+0.263361549389729i	0.047908140414166+0.26935287152144i	0.010920212222128+0.269759454228372i	-0.025329078484033+0.264628930605695i	-0.05994792761582+0.25416247092558i	-0.092084073578567+0.238712885381247i	-0.120951537629919+0.218777925490659i	-0.145856350846236+0.194988759427568i	-0.166220383525558+0.168093755158937i	-0.181602406439657+0.138937869005895i	-0.19171555753215+0.10843810068289i	-0.196440462816251+0.077555633236029i	-0.195833365627105+0.047265421675356i	-0.190128752160391+0.018524121617403i	-0.179736120367157-0.007762646652578i	-0.16523071965847-0.030772627692046i	-0.147338285369708-0.049797740217479i	-0.126913998524579-0.064272245936246i	-0.104916111389896-0.073797189618741i	-0.0823748853843664-0.0781600937144376i	-0.0603576825918574-0.0773490016180384i	-0.0399312279212899-0.0715601119410895i	-0.0221222086133779-0.0611984286156465i	-0.0078774946348132-0.0468710637182196i	0.0019746583321317-0.0293730656123835i	0.00676102687058738-0.00966589726512324i	0.0059960745133226+0.0111510496653114i	-0.0005904801358611+0.0318752589154414i	-0.0130323949864361+0.051241314848436i	-0.0311129911065595+0.0679654196216958i	-0.0543594475659112+0.0807928687738146i	-0.0820459159344577+0.0885469838043901i	-0.113205791371448+0.09017787642631i	-0.146653177954619+0.084809345696294i	-0.181013271187862+0.071782191076947i	-0.214761060782909+0.050692264808696i	-0.246267442767046+0.021421686995567i	-0.273851532921457-0.015838194301045i	-0.295837704576137-0.06057330086162i	-0.310615643423601-0.111943717225688i	-0.316701529886158-0.168791606444873i
[truncated: 71 more columns]
