# Supplementary material for: Reconstructing spruce budworm outbreak severity: a comparison of paleoecological and tree-ring signals
Source: PLoS One. 2025 Aug 12;20(8):e0329406. doi: 10.1371/journal.pone.0329406 (PMC12342301; doi:10.1371/journal.pone.0329406)
Supplement: S11 Dataset — (ZIP) [file pone.0329406.s011.zip › Lake 2 wavelet data/Percent_defoliation/PD_wavelet_phase.txt]

V1	V2	V3	V4	V5	V6	V7	V8	V9	V10	V11	V12	V13	V14	V15	V16	V17	V18	V19	V20	V21	V22	V23	V24	V25	V26	V27	V28	V29	V30	V31	V32	V33	V34	V35	V36	V37	V38	V39	V40	V41	V42	V43	V44	V45	V46	V47	V48	V49	V50
1	2.92710970010908	-0.635492098249774	2.14251114438411	-1.26452205345762	1.74358627938632	-1.40072325492759	1.81447453568887	-1.23780560819509	1.98555502332259	-1.08084877996709	2.13396222935162	-0.940072846862498	2.25775920753003	-0.832686697125455	2.36623213835043	-0.719443505239296	2.44982305475779	-0.690624197005439	2.47649130232839	-0.573672019464415	2.649473358235	-0.47002786577576	2.75899809003664	-0.2428838858133	2.9135452236064	-0.252102285912689	2.92972815959235	-0.18378498980572	2.9322061935649	-0.199147662931939	3.05192710273406	-0.00848058509375024	3.12077357507511	0.00129516863899366	-3.07583216936654	0.0571502078918847	-3.11739410259947	0.0360048516654563	-3.08838578695739	0.058035498506248	-3.05998054361354	0.11697759117476	-2.9955186117506	0.17390705059824	-2.93774849143286	0.235454098147952	-2.87357296465407	0.294508110350915	-2.8256511144891
2	2.89174628131587	-0.740066461822942	1.96634577005657	-1.50938287671447	1.45504853732363	-1.67035842612674	1.61657962475039	-1.37487374334812	1.88087553128642	-1.16638619619809	2.06617947899053	-0.993196783621329	2.20963019056951	-0.87933682301695	2.33197246983727	-0.735699665959758	2.42710045855521	-0.747577246476034	2.39820511915261	-0.606454274767187	2.64423896643169	-0.519116574553417	2.73381470894809	-0.171334921786497	2.9482866256358	-0.270230500319532	2.93157319898201	-0.170976424249266	2.89618890818002	-0.265092831939541	3.06474246261232	0.043377289880232	3.12259303993984	-0.00175339954014481	-3.03122524352668	0.0791112958852023	-3.1346517223741	0.0221702498578182	-3.09467863637678	0.0401311090606679	-3.07629157075965	0.112293195072262	-2.99773653788516	0.17128124628418	-2.9386893004498	0.238178156519938	-2.86567335065956	0.302276807507695	-2.82195760848113
3	2.8476784410926	-0.872472678263851	1.73723779869588	-1.84628897128017	1.01455631580909	-2.12599651745046	1.32300210186421	-1.53026833795565	1.76768774863495	-1.26379171545629	1.99222210193229	-1.04434663273208	2.15819283673453	-0.940149642199446	2.2945560012208	-0.725712299440317	2.42255839737093	-0.83248950425109	2.24423903733296	-0.637996075015542	2.6767798035501	-0.623649845931658	2.64763889472739	0.0292272927828651	3.01597074819581	-0.327980343241403	2.939911987502	-0.122149494838211	2.82968826929903	-0.437608719671532	3.11835632830898	0.169802432805437	3.10835268054098	-0.0357241636317358	-2.9240152936912	0.122874619711187	3.10312414878447	-0.00702676550055239	-3.09641201744249	0.00763241177685933	-3.10792393507798	0.110067843212337	-2.99751903361292	0.166456612436281	-2.94212348528286	0.241599864491139	-2.85068718436225	0.315043990037096	-2.82138899610234
4	2.79510993720833	-1.03222861308724	1.45598119622438	-2.27838639926012	0.377946108521936	-3.01277526684434	0.737045228120558	-1.58926558533005	1.68958643579218	-1.37120930002226	1.91778940155088	-1.06929514172369	2.11141422649734	-1.04245982271417	2.24086669007574	-0.618028292181386	2.4819988227764	-0.960630753288555	1.86681528398108	-0.589957577043902	2.84395978179981	-0.852063437682486	1.86572552985329	0.617219230051023	3.12363205686026	-0.522545856581556	2.97732739887068	0.0446038581542934	2.72043856422395	-0.942784540807105	-2.61041732895603	0.467184930051867	3.03224536073541	-0.26295740002553	-2.597671130018	0.209336292627318	2.97484847230238	-0.0839401613299948	-3.06366103571723	-0.0572034272923745	3.09787365633681	0.126564859626814	-2.98519531336749	0.154805841248397	-2.95482492211089	0.244514458406543	-2.81509438170725	0.3400617725324	-2.8361503052194
5	2.73599376310669	-1.21250688286694	1.13915006353448	-2.7651989832451	-0.354547048051801	2.06258058082446	-2.08217252320747	-0.837447634275968	1.72886643927959	-1.54316456011072	1.82863981648506	-0.966794519690115	2.09982676025835	-1.2964942681714	1.95795858884345	-0.0751002768904373	2.69791878434654	-1.11262226915494	1.11975271239498	2.00981257843636	-3.05402028275982	-1.14668158480992	0.287674617663286	1.36300702132776	-3.06743783393619	-1.01527348808096	-0.694074462184673	0.470310587599759	2.61392940246872	-1.69680700598911	-0.570274411203003	0.869108495143534	2.83555593673422	-1.71965359302602	-1.70879490733095	0.341854732254365	2.64856631281892	-0.4957268628582	-2.84221629432491	-0.190128135045527	2.80531358682575	0.26913735520766	-2.92366087802295	0.114201794410896	-3.00747132536719	0.23581704179194	-2.70062461016621	0.400929579412554	-2.91848689823462
6	2.67373587751199	-1.4016336760043	0.812725065284943	3.03511141404554	-1.02290224479968	1.18507742953191	-2.94597346749268	-0.819731884726969	1.5242546384211	-2.15604234262078	0.668696575841737	-0.261476752219612	2.21286364309605	-1.7790785082859	-0.121825975426611	1.08265246571776	3.05109464195645	-1.18933037069514	0.654295030852693	2.11234269543694	-2.78556304935353	-1.26084571622198	0.188396256080797	1.62318295319795	-3.06798134034678	-1.4820072946879	-0.313699560667319	0.918189753460632	2.60078026063766	-1.98888498967057	-0.47143855007105	1.04301517570529	2.62698047963068	-2.28975178510123	-1.12836593834514	0.438620119632214	2.19486637076051	-2.73216718288074	-2.15620803492435	-0.378415014405312	1.51159940481496	1.44172485351172	-2.73440377352537	-0.0578270951719489	3.02532743349073	0.0676318902668887	-2.17076800269821	0.555496750764385	3.04866701304886
7	2.61179432514391	-1.58862626675865	0.496229833641484	2.58321131016294	-1.61269353163659	0.47241999396059	2.56075580634102	-1.59042577649817	0.700307734086289	-3.13210690303391	-1.10395462690127	0.57514715674781	2.44698484853842	-1.93905775641857	-0.178898909239716	1.53558563234797	-2.95313336354663	-1.14983622850092	0.552509190302873	2.10853506876708	-2.7038085483127	-1.24640439849369	0.207614324733823	1.67479955224141	-3.11897219731445	-1.66328547640839	-0.294621636718467	1.10911524828761	2.65128198952748	-2.03818798076532	-0.476892409275593	1.04376887219754	2.5189529728094	-2.3698174167464	-1.00583062776047	0.438778214675816	1.92037981105497	-3.0166181702711	-1.82633190323159	-0.483993207685796	0.910758042894226	2.16467673305534	-2.5860295099588	-0.539506033588079	2.1597683854806	-2.25271981628843	-1.02049827165989	0.780543628293999	2.61138839651441
8	2.55235234828579	-1.76732942750611	0.197012687166007	2.16232393495535	-2.15489922162225	-0.188537830863671	1.78033956771483	-2.51767495575527	-0.440382838894731	2.21344044463178	-1.20144938821389	0.809888278871792	2.66584617107317	-1.78890756518427	0.00976651837817718	1.78387284853428	-2.74758922933942	-1.04136828783425	0.590180036003291	2.13841403011933	-2.66041419602595	-1.20886726405795	0.233100982238279	1.67672359672821	3.12073531587243	-1.7274785234434	-0.295314749038424	1.17157060704617	2.69665607042058	-2.03095606928269	-0.489447659988711	1.01188690446062	2.46513407671738	-2.40723770494503	-1.01463936502342	0.383666926416233	1.77699634811209	3.12832184682378	-1.85258577280186	-0.551414163374874	0.775316490716447	2.13242174022793	-2.70707187369198	-1.07409924369029	1.51992883702772	-2.2359501655069	-0.635139020323676	0.932866231421038	2.5075099225192
9	2.49619599687755	-1.93590270767697	-0.0842531977597819	1.76809451236696	-2.66237503756456	-0.810665652351149	1.03618550281692	2.86814517201131	-1.6278909534313	-0.0698361202264054	-0.308712732070944	1.1564149054847	2.93649935704815	-1.52936120208798	0.272534775504874	2.03719559445109	-2.5335303753477	-0.88559284492946	0.693456728774099	2.20966515030582	-2.60571157140717	-1.16837708260638	0.254273816722728	1.67280162471712	3.09362157783302	-1.75912519769804	-0.30535644599734	1.18762856261492	2.71969562353575	-2.01855611250164	-0.494860360225015	0.988176958624262	2.42856273320772	-2.44844226696671	-1.06409065355518	0.307384489716178	1.66572213931657	3.00432490505678	-1.96183012683473	-0.656069358395598	0.654624966081043	1.98315062608153	-2.94719094848255	-1.5779928948202	-0.417187116780495	-1.8133702588599	-0.398869631647384	1.06265814928847	2.55924417306804
10	2.44337148615409	-2.09442918980819	-0.348509518112555	1.3981191465645	-3.13797061055164	-1.391793594472	0.348992612207133	2.07178086123784	-2.54046911403817	-1.00661776510927	0.29138192789918	1.64427735088392	-2.97848710233629	-1.18129697754445	0.612368099420696	2.34887116551176	-2.27096056718727	-0.681026944561693	0.84422103128795	2.31762334162917	-2.53019962541	-1.11967951428892	0.277754229209081	1.67248262710132	3.07495720943207	-1.78520095588049	-0.32613493651543	1.18020934870218	2.72526416187042	-2.00867500651971	-0.492283262913216	0.976034085553761	2.39996076430793	-2.49338052540469	-1.12765700924366	0.220821681162205	1.5551582924456	2.8759463969832	-2.09917739633685	-0.800649513681785	0.492957823584548	1.78255194013871	3.05395826494673	-2.0456371408959	-1.3333197043056	-1.16294071984253	-0.108634995494245	1.22075570369738	2.6481084668797
11	2.39369785627277	-2.24348695234473	-0.596857626636658	1.05076183586699	2.69964851546702	-1.93343775301	-0.283179533782822	1.36381213874569	3.00036534548005	-1.6630314554545	-0.0374350010230919	1.68964760758743	-2.6886291484419	-0.755265509486403	1.05653820768599	2.7456611635939	-1.94431802688075	-0.425422996396808	1.03715074874075	2.45845539951539	-2.43220119097686	-1.05780151348436	0.308149298978782	1.67550059983295	3.05585346853747	-1.81886447703571	-0.36363846529274	1.1528767528136	2.7195022713345	-1.99632148373059	-0.478274924032426	0.976967922667113	2.38043305305663	-2.5360928864543	-1.1947137742291	0.128864794997502	1.43900599095343	2.73805955085764	-2.25584061452355	-0.975646049781916	0.29444488166606	1.54798414976976	2.76384762095915	-2.3996959352149	-1.50011525364078	-0.774540467316202	0.18421232782706	1.39353382265096	2.74134718425018
12	2.34691325759089	-2.38380781927998	-0.830601483770802	0.723910325879246	2.28053353492172	-2.44270071716486	-0.877564753287505	0.695572412641237	2.28128860492817	-2.39365954416565	-0.730730971986882	1.13286111371171	-2.45913600326404	-0.0830116425777567	1.6629184397945	-3.04451819723869	-1.55497055200644	-0.12346432925783	1.26683239281546	2.62815864440364	-2.31309352443448	-0.982413189125884	0.344832011322607	1.67742870369567	3.02694826128514	-1.87280291869223	-0.430537282923739	1.09776368909784	2.70588266510196	-1.96873173423244	-0.44029641674152	0.999742791556369	2.3767294552992	-2.56962046944558	-1.25834866304915	0.0359326921035372	1.31812228987044	2.59086922418996	-2.42791491296195	-1.17229611960224	0.0716880339111378	1.29654284109475	2.4861548310405	-2.67125695445911	-1.63846077756648	-0.666098702111439	0.36521442231201	1.52514331110046	2.80426602349701
13	2.3026775914271	-2.51625204806222	-1.05128107210922	0.41499511914862	1.88348939081496	-2.92751456125338	-1.44933648061291	0.0380726481388935	1.5378001744845	3.04737931589172	-1.74567183914706	-0.424437113859232	0.254706051751267	1.11008898700319	2.42114219555366	-2.48514193005054	-1.12401302724191	0.211024405288227	1.52371373357619	2.81994896764913	-2.17777850315648	-0.897716508367104	0.382634286146795	1.67035531762444	2.97595088519359	-1.9656987700782	-0.554269920751077	0.985391558001251	2.68440549934243	-1.894537463889	-0.348664708449161	1.06379194605888	2.40141847017307	-2.58490931372147	-1.3115554159027	-0.0527626505262732	1.19622419653977	2.43782902619482	-2.61027685966146	-1.38230539768955	-0.163836256622459	1.04015455514164	2.22145801300146	-2.91318753776271	-1.8018655144631	-0.712310984976844	0.39386262379065	1.55400391545905	2.78688870871768
14	2.26063946735755	-2.64163755452727	-1.26025388701915	0.122031958347933	1.50588192756502	2.89238348247508	-1.99984614268291	-0.601531072782801	0.808625376018809	2.23732757725436	-2.58935066105833	-1.10344058869836	0.361976808495672	1.73895447917071	3.04945212566142	-1.95356524330636	-0.691568388664581	0.556533011115538	1.79393700500156	3.02368628214763	-2.03448930705153	-0.811303001461065	0.413333543587603	1.64379545166299	2.88722948981901	-2.12525591243924	-0.792044594606786	0.710988968405087	2.64237898248267	-1.66750415583619	-0.138626375534977	1.20148181202883	2.47237274260631	-2.57065548845796	-1.34632259526499	-0.131049827571171	1.07851562686532	2.28401845288924	-2.79713111652717	-1.5988017262634	-0.405265133125111	0.781464416834133	1.95858906497812	3.12345318974125	-2.00738166427047	-0.862476334776575	0.286046111897935	1.45175770967442	2.64712756287759
15	2.22060438073899	-2.76044461100088	-1.45820219434283	-0.155655713574823	1.14751782932533	2.45192398846039	-2.52441781734977	-1.2126490302469	0.109628679318611	1.4574086372476	2.88309995354969	-1.66804263397451	0.579603349264712	2.25755010414008	-2.69858776248529	-1.47218804245015	-0.281292633697969	0.894649003605656	2.06328770112115	-3.0552336293772	-1.89283205618155	-0.731679657574306	0.428867802447268	1.58921995385434	2.74962766052611	-2.37292347436039	-1.21180491886625	-0.0490097975499685	1.18801729377018	-0.881636612359138	0.281705753079276	1.44302439328068	2.60411181013266	-2.51773817296372	-1.35589163020621	-0.193358068954783	0.969973551667359	2.13415928130726	-2.98397146502629	-1.81805800786511	-0.651311095883241	0.516211274454951	1.6843531087903	2.85273993687001	-2.26253163462278	-1.09614907016865	0.0675536096214234	1.2277094376266	2.383850550648
16	2.18265606273286	-2.87270884345149	-1.64515546008392	-0.417897228109221	0.809022161674298	2.03555484994674	-3.02160673717142	-1.79675241813346	-0.576180792875001	0.627543795752305	1.76411961478189	2.56875411819711	2.44737559347542	-3.12767190084214	-2.08376740163474	-0.987168192668121	0.117333001756253	1.22133658665077	2.32369177249287	-2.85875891206195	-1.75988445369826	-0.663804315222145	0.427497837762053	1.51028692226176	2.5774240054091	-2.66910622924754	-1.69797934306928	-0.885415176902607	-0.400132470037504	0.0290871568927694	0.794999814418434	1.74953408031364	2.78228353400732	-2.43120074935087	-1.34128393621364	-0.238841078541195	0.8722736016647	1.99007779347272	3.11366181558755	-2.04032200461487	-0.905051582972716	0.237231804405453	1.38765968494025	2.54683033215935	-2.56962580638484	-1.3996850280125	-0.234441304384491	0.916082515974483	2.04203239398329
17	2.14712656209379	-2.97814489960346	-1.82076155790901	-0.664085118822466	0.491624687479419	1.64600129409416	2.7984519913988	-2.33554444240323	-1.19352897685753	-0.0704691991626583	1.00377378280626	1.98374305099524	2.87684067782394	-2.50208196752038	-1.53659570572258	-0.528827522816855	0.498552229181066	1.53391225122749	2.5720899690051	-2.67275182489223	-1.63632486383307	-0.604295641505138	0.419765416268304	1.43038996089939	2.41899054995722	-2.9110966461743	-2.01317304944499	-1.19088114199145	-0.438766325262149	0.304843184365845	1.11149277403995	1.99873612548016	2.94917826972237	-2.34062049391815	-1.31850018941113	-0.276489451354199	0.780089344123104	1.84814197956217	2.9260780239068	-2.26972328621825	-1.17230586017869	-0.0633209935229844	1.05947763701492	2.19826308941006	-2.92988287284217	-1.76313330291816	-0.596313007307694	0.553340639678089	1.66850160623205
18	2.11448228376113	-3.0763123749682	-1.98448644381665	-0.893358690034751	0.197008693127816	1.286874549548	2.37740481195108	-2.81126046878805	-1.70494194176266	-0.571873412520363	0.605355593874711	1.81586085704794	2.99517439257732	-2.18821068090942	-1.15332133875185	-0.15150357803624	0.837352626009757	1.82201506901458	2.8052999160363	-2.49587961029708	-1.51641980648194	-0.541711945978593	0.425136702639386	1.38003369711601	2.31791714822046	-3.04994122220132	-2.16157257503046	-1.30006612923164	-0.456881232717859	0.384997555995027	1.24400555859534	2.13162774129201	3.05045259564516	-2.28563345072534	-1.31498199167121	-0.325260598471893	0.679999126255319	1.69833109231116	2.72829103106067	-2.51373807448526	-1.4607080202622	-0.393809708810528	0.690492823445536	1.79716391809034	2.93118202638089	-2.19003905225287	-1.0113994665512	0.157271382407414	1.28389717013003
19	2.08503698664074	3.11605451009981	-2.13662094249839	-1.10673693603074	-0.0774645724227142	0.951709933755048	1.98271214294752	3.02111560541248	-2.20132405989348	-1.07825466932985	0.209930276836498	1.77147393238799	-3.02150290139662	-1.82590233085632	-0.783191743590506	0.196301869893782	1.14913238871515	2.09058766082798	3.0270385624089	-2.32245098653658	-1.39132822358264	-0.463721228078552	0.458777994756679	1.37424949098013	2.28079672387931	-3.10614007466841	-2.2203727767759	-1.34339531561971	-0.471341567538879	0.401322166503256	1.28048916686196	2.17095433987524	3.07558460344612	-2.28783846431744	-1.35332494961102	-0.405145413374042	0.555412031816871	1.52718670449969	2.5093707014286	-2.78146486501576	-1.77833494636082	-0.762465561250008	0.270268136410807	1.32743202686554	2.42143886070132	-2.71477959309283	-1.5079026218077	-0.273696143479051	0.914512365224178
20	2.05857816160371	3.03173929461119	-2.27911353577643	-1.30821019969367	-0.33969820947234	0.624953109374583	1.58355684091033	2.53278325831344	-2.81635413024113	-1.91180391081143	-1.10856802149731	-2.15308758866888	-1.98505359325325	-1.16041889486563	-0.289822331028784	0.591446176608769	1.47651636760341	2.36356919738834	-3.03124791740663	-2.14206587641501	-1.25267306659286	-0.363811442091872	0.52369248346134	1.40903366398275	2.29157427627292	-3.11216993761523	-2.23562261044563	-1.36115152473772	-0.487337677406302	0.387681197522576	1.26593337935571	2.14930302923803	3.03928636021982	-2.34631240617191	-1.44063533547252	-0.52679704663361	0.394975825056531	1.32428361058419	2.26068013089547	-3.07936096796176	-2.12947601381775	-1.17211379591808	-0.204982816074406	0.777515177184339	1.78841287434066	2.85854361282135	-2.22439836249635	-0.806597049976986	0.64131677811802
21	2.03512465182793	2.95382331392065	-2.41203659315238	-1.49740449875129	-0.587793236570687	0.312791927488833	1.19751610921091	2.05461410927294	2.86345213240482	-2.69463467720833	-2.09942044322918	-1.62231867317265	-1.11978074436334	-0.494939871127834	0.228098248093549	1.00781222992203	1.81879548811051	2.64765905869357	-2.79583716012024	-1.94919607739443	-1.09786762096888	-0.243286752474441	0.613556896212956	1.47193897740162	2.3313302208037	-3.09180073875329	-2.23123261239027	-1.37008878052756	-0.508098435646183	0.355189130983654	1.22034910868486	2.08800828610694	2.95876810896644	-2.45004954214821	-1.5717153753573	-0.689243791258259	0.1973201284378	1.0876931313526	1.98133432802257	2.87742816093292	-2.50831313261306	-1.61091306630785	-0.715242188140919	0.176711008683548	1.0625617780104	1.93907839719316	2.79974002921802	-2.67576876878735	1.54946176582376
22	2.01708630046161	2.88652105085786	-2.52785705264438	-1.66080562884626	-0.797540348967148	0.0585660666252127	0.902359525081471	1.72676448657276	2.52358110626358	-2.99699628516947	-2.26865567974987	-1.56368805284433	-0.862829608970902	-0.148507262401784	0.587745036132839	1.34619059901935	2.1233197137608	2.91503153208522	-2.56528355717152	-1.75378847295755	-0.935468346162939	-0.111611383574034	0.716819234381155	1.5490547659032	2.38444209645367	-3.06077863491923	-2.22073924388004	-1.37904282046018	-0.536002925822787	0.30818679068228	1.15345615707369	1.99984560674237	2.84747646899447	-2.58667864876292	-1.73611057268813	-0.883950987430309	-0.0303064598749832	0.824468919252605	1.67966908394203	2.53410549061249	-2.89725206408536	-2.05078916706629	-1.21378127921173	-0.392443794216111	0.40325995818683	1.15615294726104	1.83499058756971	2.38840180469253	2.78826417081365
23	2.00835026267262	2.83606999745094	-2.61671727302579	-1.78330462983219	-0.946912541051439	-0.10831202064188	0.730562911214559	1.56636175041189	2.39463447778878	-3.07220227724192	-2.27047736239978	-1.48319979893503	-0.70741711744751	0.0613576930072612	0.82764815847697	1.59504069285872	2.36591346582637	-3.14157113748134	-2.36040900694162	-1.57359122671326	-0.78118279272386	0.0165880568827828	0.819371177526156	1.62670933883197	2.43804778362998	-3.03043309902292	-2.21304395601011	-1.3936521432981	-0.572887761381682	0.248719991864819	1.07077782927142	1.89304246433821	2.71541128637835	-2.74529442267126	-1.92263885204613	-1.09975056301024	-0.276663971886961	0.546395564448021	1.36889194865806	2.18983554900907	3.0076164037765	-2.46336890461436	-1.66017520666044	-0.870605961400569	-0.100568939330793	0.642955428037498	1.35302546426044	2.02577106072994	2.66569631969205
24	2.0057393638504	2.79781008429571	-2.6855063048402	-1.87520172290069	-1.05152497084765	-0.211940943282484	0.644235390464306	1.51384884228935	2.38876091961397	-3.02560326694313	-2.17307867007948	-1.34214237971027	-0.532731343369265	0.258659552251116	1.0368236481533	1.80646007283001	2.57155710965322	-2.94794575993762	-2.18335620863681	-1.4162128015788	-0.645417381335254	0.129678721408092	0.909344196313986	1.69351698759039	2.48184725281858	-3.00943763872635	-2.2147253671496	-1.41804694136905	-0.620242698358302	0.177940600936855	0.975919009802564	1.77331178551988	2.56995011444422	-2.91732780698876	-2.12197718768977	-1.32691635576489	-0.53185666167124	0.263427311124826	1.05899626180179	1.85462617407238	2.64967427387264	-2.84023581821603	-2.05055774344024	-1.26691097749449	-0.492132869956815	0.270984691083398	1.0203855572914	1.75557509846684	2.47833339500751
25	1.98790056669618	2.74181968032339	-2.77555598404827	-1.99205658999239	-1.18239659520802	-0.335196482987185	0.561196325570322	1.50854974524296	2.4832699204141	-2.84220093844701	-1.93357513202364	-1.07824506252281	-0.26541379290866	0.517718240283327	1.28145533869765	2.03327589710401	2.77849542038462	-2.76226734289772	-2.01988775190298	-1.27555230056003	-0.527840688278073	0.224186286941933	0.981033890360892	1.74279487444317	2.50916855247445	-3.0036860247287	-2.23033525667475	-1.45507066553412	-0.679029010612817	0.0967631845412495	0.871505693789786	1.64469754267543	2.41616266230786	-3.0971488235941	-2.32845775250055	-1.56031819024704	-0.791931496618558	-0.0223923225536055	0.749236964728485	1.5238233253976	2.30201451917108	3.08403611931391	-2.41373239919038	-1.62622022964411	-0.838819368336517	-0.0543922268629599	0.724116355685285	1.49442051684139	2.25552877276538
26	1.91521590026102	2.61196349139196	-2.96785773597343	-2.25292685357374	-1.51630922943727	-0.73418742249775	0.160867121380395	1.37230240812676	2.92015579581688	-2.20387181140556	-1.32802987030228	-0.552416689712028	0.182585887905027	0.898850620749968	1.60620653118198	2.3098876133816	3.01310086107123	-2.5651366056462	-1.85680908972068	-1.14381486347575	-0.42515011116887	0.299907561731659	1.03175428660041	1.77039042865858	2.5153542596672	-3.01749071545794	-2.26316733554207	-1.50655673493452	-0.749440386358283	0.00655780053716919	0.760178077451684	1.51064990259323	2.257726571999	3.0016519557057	-2.54009040863406	-1.8001025635043	-1.06023248388172	-0.318858606545372	0.425912951871886	1.17622538874871	1.93438906674757	2.70266053718474	-2.80040728254859	-2.00799863351547	-1.20509516787361	-0.396330052204764	0.411338224406215	1.21043995397563	1.99515612831204
27	1.76894865018163	2.38353294905328	2.98512144749784	-2.71720935623539	-2.17190824999474	-1.69247129072057	-1.33910324762598	-1.17465487674335	-1.06465279105085	-0.782334745153237	-0.341273293942757	0.186731009752706	0.761503490678475	1.36386397240684	1.98438401556158	2.6182436350182	-3.02021049594107	-2.36577207251621	-1.70201497155921	-1.02884943088941	-0.345908494533526	0.347275808503615	1.05107925693027	1.76555583196652	2.49018388774276	-3.05953949279075	-2.3194429040545	-1.57564269048639	-0.831397822462672	-0.0897537348594927	0.646935150885153	1.3772614321909	2.1007738420539	2.81782414448107	-2.75381987528247	-2.04640047419782	-1.34137474743378	-0.636680329477007	0.0701602321730748	0.782210924271038	1.50338543429237	2.23877371918455	2.99488010919103	-2.5039291923501	-1.68491618041326	-0.831773898613257	0.0409387253327618	0.905969118550917	1.73812906296589
28	1.62351075280564	2.17452990928059	2.70969508541743	-3.05778351803036	-2.56478615608221	-2.09581105960365	-1.64785493090345	-1.21186440190429	-0.774204462241241	-0.321648950483415	0.154011564985582	0.655144022857444	1.18028032538428	1.7264284299748	2.29051516203606	2.87001611157735	-2.82005134191962	-2.21439504521836	-1.59662247081122	-0.966566900699585	-0.32353994774222	0.333577927677687	1.00617289790789	1.69558065003303	2.40253092726722	3.12634282004354	-2.41909171325689	-1.6728722025135	-0.92540425654536	-0.183864425073009	0.546404073707914	1.26268254127571	1.96457514418436	2.65319670327325	-2.95278367980964	-2.28490775610314	-1.6242872836987	-0.968925861616682	-0.316842641910996	0.334096588190314	0.986495098155173	1.64402474454011	2.31267563831194	3.00367116694847	-2.54208948487356	-1.70012604823151	-0.627413018463735	0.662022738600933	1.74307252616438
29	1.57647659119736	2.10288721425033	2.62197275068646	3.13376806294977	-2.64435638338539	-2.14484071448349	-1.6490352686632	-1.15459424633625	-0.658936927691422	-0.159589604870424	0.345518427876604	0.857891886741149	1.37846045026928	1.90768584453938	2.44572577748849	2.99260677607768	-2.73480333925349	-2.1699141405421	-1.59539089509407	-1.0102674292362	-0.412950017457072	0.199022580941619	0.829285414975746	1.48295935496293	2.16668416897258	2.88752596703076	-2.63406389704488	-1.83875347879235	-1.03196360131729	-0.242203063396748	0.512050920986247	1.22730429832591	1.90869757112814	2.56343550678955	-3.08537004935758	-2.46664449419144	-1.86033083645304	-1.26436694440591	-0.677654622229057	-0.0999669460273291	0.467988024157959	1.02427497047409	1.56502515696625	2.08285094419444	2.56320358614195	2.97592419054507	-3.02303163431294	-2.93409689937538	-2.90733610613578
30	1.63211994804157	2.14702065468663	2.65915474070381	-3.11443856049936	-2.60704331755821	-2.10138498781817	-1.5969085096952	-1.09299477667706	-0.588999610924479	-0.084294453054838	0.421697834062181	0.929477447151129	1.43945543440448	1.95195523417665	2.46722650349983	2.98546910262342	-2.77631954140148	-2.25156133969739	-1.7231542931854	-1.19065280695161	-0.653329343454071	-0.10995861214157	0.441597475245958	1.00527113527425	1.58888277768273	2.20984089619875	2.91324442937938	-2.45241219168488	-1.14399815125304	0.0250252359656739	0.83658465531306	1.50011568849588	2.10354078036768	2.67758187162877	-3.04852343302146	-2.50278599901894	-1.96576467692382	-1.4363741957103	-0.914466401911863	-0.400575405128253	0.10417586772327	0.59809382605762	1.07891887148433	1.54389932149534	1.99007962104677	2.41503056815795	2.81823151109458	-3.08028841145183	-2.70612383518894
31	1.75255055869341	2.25525199688363	2.7566822119757	-3.02634019209972	-2.52742088070647	-2.02970360373386	-1.53313278886408	-1.03764441236563	-0.54317304125656	-0.0496600036538451	0.442937651259964	0.934637615067748	1.42542216959924	1.91522702572438	2.40392825482922	2.89132572751453	-2.90606484785476	-2.42230366396971	-1.94118893620769	-1.46359529297352	-0.990789599522105	-0.52465268240314	-0.0680707602653916	0.374345474951553	0.794894259371522	1.18017521404239	1.50667304566207	1.73811785639529	1.85116672996478	1.91764207494088	2.06846959589126	2.3345560605912	2.68107919770918	3.0755383298712	-2.78492811112205	-2.3452557211189	-1.8953760552671	-1.43957681321441	-0.980781451819185	-0.521125655765772	-0.0622646215607725	0.39446906743451	0.847999449365914	1.29750446614572	1.7424590739473	2.18270668512819	2.61853393118865	3.05071413239019	-2.80270307904959
32	1.90980476666554	2.39790264220282	2.88502274750788	-2.9121826605469	-2.42750610411118	-1.94429468544899	-1.46270778133987	-0.982902531695602	-0.505035508261143	-0.0292660343084935	0.444238729423251	0.915296833831062	1.38370260111405	1.84921549805423	2.31154650922837	2.77034154693117	-3.05802402766321	-2.6077286479881	-2.16264579334377	-1.72363719646956	-1.29177613848719	-0.868383814297773	-0.45505110308955	-0.053617899348316	0.333942472541145	0.705816970660419	1.06091846485173	1.39973636221052	1.72522218251282	2.04308680063267	2.36087179268223	2.68595884815463	3.02367173094306	-2.90665348450702	-2.53850385423462	-2.15639070051868	-1.7622889131006	-1.35829616902841	-0.946366713232249	-0.528209209217267	-0.105269304607182	0.321251601055491	0.750366399201187	1.18127208460759	1.61332278485167	2.04600569258952	2.47891784603512	2.91174110258356	-2.93897253462791
33	2.09282105708499	2.5654845673278	3.03704850385711	-2.7759399884225	-2.3073740997237	-1.84069418433084	-1.37614285486997	-0.913948235954277	-0.454323651636531	0.00253099138226318	0.456426305716801	0.907179289996628	1.35460830306636	1.79852752771256	2.23874133961436	2.67503904754572	3.10719056153283	-2.74824160777616	-2.32516123041383	-1.90704646163446	-1.4941993806071	-1.08691456916217	-0.685452739766413	-0.290002969206072	0.0993667885979633	0.4827682714068	0.86055322834884	1.23336251734471	1.60214673931009	1.96814189841788	2.33279227110061	2.69762843533816	3.06412486346442	-2.84961562641642	-2.47621115351946	-2.09815102411544	-1.71504519084081	-1.32676772400664	-0.933400222661446	-0.535174875722842	-0.132425975729973	0.27444641548542	0.685000431352282	1.09876564444055	1.5152479602359	1.93392860097044	2.35425938415767	2.77565614756024	-3.0856935254614
34	2.30356817031143	2.76192961688747	-3.06432411423024	-2.60916457005056	-2.15609458876339	-1.70539992004975	-1.25733010003043	-0.812096750513044	-0.369874316231332	0.0691972649420621	0.505008569155398	0.937475993739619	1.36653693346477	1.79214530608316	2.21426780894437	2.63288119788526	3.04797080489953	-2.82365485500687	-2.41562143672197	-2.01109762872436	-1.6100493940603	-1.2124193028909	-0.818119358207257	-0.427023050859848	-0.0389572947620907	0.34630487554988	0.729049773301326	1.10962554483425	1.48844063205053	1.86595751757723	2.24268163347874	2.61914603340341	2.99589313248978	-2.90972998607901	-2.53084889960225	-2.15018971595666	-1.76735022632898	-1.38199358681988	-0.993853053515014	-0.602733993270658	-0.208514366602233	0.188855116415818	0.589350199335651	0.9928710838085	1.39923920197012	1.80819330005494	2.21938593518224	2.63238193821955	3.04666062985018
35	2.55434393451648	3.00107191409229	-2.83754209113814	-2.39552939140289	-1.95640707517507	-1.52043270590429	-1.08779111557113	-0.658600143031772	-0.232919098197695	0.189241491943812	0.607910032265766	1.02314474120848	1.43502577591029	1.84364884258647	2.24912033895906	2.65155394978735	3.05106854584508	-2.83539810274702	-2.44134814638838	-2.04983480407674	-1.66071987588489	-1.27385740005281	-0.889091778953371	-0.506255845005297	-0.125169026858699	0.254364230360605	0.63255564963822	1.00963379192884	1.38584412361966	1.76144843561434	2.13672361637578	2.51195983043185	2.88745819590518	-3.01965722659881	-2.64270116983961	-2.26454213719781	-1.88486445078608	-1.50335704836043	-1.11971738070916	-0.73365605191994	-0.344902675879721	0.0467864699387822	0.441618376986409	0.83975030405966	1.24127362335703	1.64619488042058	2.05441534393782	2.46571150450292	2.87972021789142
36	2.87101122237649	-2.97394852646772	-2.53967411399253	-2.10969722853859	-1.68420675479041	-1.26325758190418	-0.846798681133217	-0.434701089291123	-0.0267828526696166	0.377170469714744	0.777390031831776	1.17411227988385	1.56757119985829	1.95799347099119	2.34559581487305	2.73058393913216	3.11315259739435	-2.78969890617604	-2.4114241936263	-2.03504007234503	-1.66038356898549	-1.28729543941749	-0.915618374164997	-0.545195246357182	-0.175867425062821	0.192526836438507	0.560153939059769	0.927186414627092	1.29380436201766	1.66019687281304	2.02656348476163	2.39311570788776	2.76007867152353	3.127692938639	-2.78696878387493	-2.41725818406378	-2.04606077323023	-1.67305216769901	-1.29788105875531	-0.92016743746038	-0.539502060352013	-0.155448213829951	0.232452662520339	0.624669328006202	1.02166029453446	1.4238414496864	1.8315389980711	2.2449268529183	2.66395185887183
37	-2.97393568252658	-2.54549110977455	-2.12493944530051	-1.71185481209827	-1.30566316039614	-0.905731438846127	-0.511425804899617	-0.122145597319126	0.262659609424339	0.643483789733674	1.02076467336009	1.394887423987	1.76618994073983	2.13496868769091	2.50148444342237	2.86596766314049	-3.05456198346163	-2.69355008440947	-2.33401555050793	-1.97580607856475	-1.61878055876466	-1.26280651908973	-0.907757851527442	-0.553512760552307	-0.199951877110387	0.153043516998508	0.505593209430654	0.85781977944087	1.20985038349652	1.56181867337127	1.91386692649464	2.26614848317926	2.61883060513756	2.97209789549615	-2.95702885365203	-2.60194632845884	-2.24557421788844	-1.88760612821504	-1.5276851088141	-1.16539150613825	-0.800227997470275	-0.431601434450391	-0.0588014413236443	0.319023493068656	0.702889953943088	1.09399761389242	1.49372891907043	1.90360725399932	2.3251751707559
38	-2.31293162767997	-1.92077943964321	-1.5384672131305	-1.16397282811543	-0.795756093542382	-0.432640055399769	-0.0737185271822113	0.28171299156562	0.634208088624554	0.984206616401529	1.33206199155034	1.67806137055447	2.02244068550881	2.3653959549894	2.70709187719739	3.04766842463815	-2.89593935006788	-2.55725607993395	-2.21937475511186	-1.88221295460774	-1.54569609501997	-1.20975573893216	-0.87432818209498	-0.539353250081002	-0.204773248255169	0.129467982201304	0.463425943996345	0.797156338388583	1.13071593420522	1.46416349360809	1.79756080320798	2.13097386933586	2.46447435179808	2.79814133335365	3.1320635557128	-2.81684300500318	-2.48209012696945	-2.14672413989373	-1.81057785565253	-1.47344644654017	-1.13507421812551	-0.795135696727609	-0.453208015530996	-0.108729651251215	0.239062838651806	0.59123459660796	0.94931479450755	1.31556956760881	1.69347620729384
39	-1.47510876042194	-1.16117702892753	-0.846587522915159	-0.531543908716998	-0.216189787476366	0.0993706651677258	0.415060027334676	0.730819553040806	1.04660385251899	1.36237728685902	1.67811146025068	1.99378343304064	2.30937441842422	2.62486880938072	2.94025343413209	-3.02766833614397	-2.71253583232846	-2.39754332707662	-2.08269915078647	-1.76801131057337	-1.45348778421008	-1.13913680867065	-0.824967174219271	-0.510988534298301	-0.197211741493037	0.116350779453324	0.429684609197216	0.742772847327127	1.05559554404261	1.36812902760767	1.68034509889648	1.99221005560694	2.30368349655992	2.61471683947273	2.92525146150954	-3.04796896972602	-2.73866030677974	-2.43011373075755	-2.12245977224437	-1.81586067750664	-1.51052006036208	-1.20669633884586	-0.904721808857117	-0.605030299793191	-0.308198212577533	-0.0150069758364169	0.273459246973713	0.555656109022903	0.829317414751037
40	-0.804734944213622	-0.534748189872433	-0.261083927662712	0.0156812155261854	0.295070509733088	0.576688487270887	0.860205588234064	1.14534569729458	1.43187610064984	1.71959941291541	2.00834708271425	2.29797415263981	2.58835501149765	2.87937992989175	-3.11223309348714	-2.82019946258227	-2.52778180293179	-2.23505040759775	-1.94206998366491	-1.64890090951847	-1.35560035372878	-1.06222329190685	-0.768823452486331	-0.475454218496986	-0.182169509762499	0.110975331601745	0.403922630114317	0.69661141770708	0.988976402622142	1.28094684063211	1.57244527978749	1.86338614587427	2.15367413063916	2.44320233853778	2.73185014027061	3.01948067281764	-2.97724739070531	-2.69214203671635	-2.40859376523913	-2.12683904498353	-1.84715105215361	-1.56984589024875	-1.29528956087087	-1.02390549590786	-0.756182182357887	-0.492679925866472	-0.23403499426358	0.0190418836089517	0.265777541475748
41	-0.34564682302834	-0.0894241084115833	0.168863466267607	0.429048434159258	0.690970994863456	0.954480290172233	1.21943499372679	1.48570341276174	1.75316325441067	2.02170117073919	2.29121216590316	2.56159892487376	2.83277110496163	3.10464461779818	-2.9060443876968	-2.63299898775597	-2.3594739938838	-2.08553536520754	-1.81124613134646	-1.5366669849515	-1.26185685438033	-0.986873460432493	-0.711773861408233	-0.436614990871897	-0.161454192444964	0.113650244251531	0.388638542736519	0.6634488906353	0.938016879929971	1.21227493491957	1.48615172762322	1.75957158211872	2.03245387166791	2.30471241563111	2.57625488735816	2.84698224976385	3.11678824251272	-2.89762635311224	-2.63001278343148	-2.36368627333614	-2.09878463715674	-1.83545305729767	-1.57384306329653	-1.3141108684045	-1.05641488940434	-0.80091225807273	-0.547754130586675	-0.29707962620539	-0.0490082941547485
42	0.0046565288415616	0.25280729769691	0.501952919109843	0.752053055567429	1.00306516290363	1.25494522534775	1.50764836431782	1.76112933221481	2.01534290348214	2.27024417534333	2.5257887901872	2.7819330907488	3.03863421820099	-2.98733514503298	-2.72964553680953	-2.47152258205159	-2.21300581541267	-1.95413406260704	-1.69494553318703	-1.43547792844653	-1.17576856146831	-0.91585448673097	-0.655772636972667	-0.395559965175171	-0.135253589585349	0.125109060368849	0.385490099585721	0.645851046831372	0.906152691342061	1.16635497005684	1.42641685972479	1.68629628894048	1.94595007610418	2.20533390037324	2.46440231385084	2.72310880451931	2.98140592071795	-3.04393983796217	-2.78660650713049	-2.5298281151138	-2.27365295362867	-2.01812825535975	-1.76329942279685	-1.50920910564372	-1.25589612131214	-1.00339421940819	-0.751730699789694	-0.500924904842742	-0.250986619962326
43	0.302241239152572	0.542376865274265	0.783014647633788	1.02414590835086	1.26576058299057	1.50784742106605	1.7503941720447	1.99338775613151	2.23681441955102	2.48065987441252	2.72490942352943	2.96954807078093	-3.06862468941749	-2.82325355960185	-2.57753921047631	-2.33149699130642	-2.0851421862097	-1.83848997229624	-1.59155538588372	-1.34435329585092	-1.09689838321371	-0.849205126023891	-0.601287788700438	-0.353160414901842	-0.104836823034755	0.143669396534258	0.392344883542051	0.641176510208323	0.890151385053678	1.13925685937895	1.38848053774635	1.63781029393661	1.88723429400249	2.13674102819205	2.38631935366834	2.63595855009574	2.88564839028382	3.13537922816392	-2.89804320077871	-2.64825642128525	-2.3984529079041	-2.14863867694464	-1.89881838707889	-1.64899510467535	-1.39917004096636	-1.1493422619116	-0.899508372735122	-0.649662180373249	-0.399794338433094
44	0.571772360890915	0.803359315165593	1.03523490067661	1.26739967283026	1.49985375268301	1.73259689158552	1.96562853549151	2.19894788857128	2.43255397582876	2.66644570447444	2.90062192385233	3.13508148375755	-2.91336201616788	-2.67833894299421	-2.44303542080847	-2.20745205126294	-1.9715891721545	-1.73544681105987	-1.499024641327	-1.26232194056804	-1.02533755183138	-0.788069847668171	-0.550516697352514	-0.312675437562722	-0.0745428468822766	0.1638848754679	0.402612126202061	0.641643909334619	0.880985841783044	1.12064415262355	1.36062567539991	1.60093783289357	1.84158861380049	2.0825865408346	2.32394062989835	2.56566034013673	2.80775551493225	3.05023631421263	-2.99007216833987	-2.7467887588478	-2.50308813343466	-2.25895967897979	-2.01439288890004	-1.76937744685282	-1.52390330067208	-1.27796072082468	-1.03154033686863	-0.784633144678369	-0.53723047663108
45	0.823643587278111	1.04626067509724	1.26907424073356	1.4920882110637	1.71530655865868	1.93873333603717	2.16237271106628	2.38622900341617	2.61030672197235	2.83461060310394	3.05914564967854	-2.99926813647716	-2.77425448573005	-2.54899266325723	-2.32347619971722	-2.09769815788339	-1.87165109241395	-1.64532701023587	-1.41871733189386	-1.19181285427877	-0.964603715221812	-0.737079360523963	-0.50922851408335	-0.281039151888158	-0.0524984807583224	0.176407077154248	0.405691892961089	0.635371131438506	0.865460741796188	1.09597743722472	1.32693866148878	1.55836254070054	1.79026781829817	2.02267377118011	2.25560010492284	2.48906682605708	2.72309408951759	2.95770201964005	-3.09027480369485	-2.85444635133111	-2.61797925106249	-2.38085584904524	-2.14305983163486	-1.90457656056307	-1.66539342281477	-1.42550018733181	-1.18488935842806	-0.94355651345095	-0.701500609885316
46	1.06082731603076	1.27411704412222	1.48755463628202	1.70114492739594	1.91489297858367	2.12880410374948	2.34288389740648	2.55713826379955	2.7715734473456	2.98619606440183	-3.0821721708174	-2.86715318310926	-2.65192434365824	-2.43647720437423	-2.22080276695773	-2.00489144371552	-1.78873301744384	-1.57231660056096	-1.35563059372579	-1.13866264424475	-0.921399604648336	-0.703827491914319	-0.485931447927589	-0.267695701901965	-0.0491035356486242	0.169862747236487	0.389221846974465	0.608993486447644	0.829198421445108	1.04985844013165	1.27099634918062	1.49263594358338	1.71480195667504	1.93751998640287	2.16081639331713	2.38471816520072	2.60925274269423	2.83444779975101	3.06033097231632	-2.99625577885281	-2.76891533513285	-2.54080773118627	-2.31190947281529	-2.08219947407787	-1.85165977354399	-1.6202763370882	-1.38803994375678	-1.15494714656454	-0.921001294403978
47	1.28239095725245	1.48598651496032	1.68968755725052	1.8934981692094	2.09742269051595	2.3014657378567	2.50563222907047	2.70992740912336	2.91435687802641	3.11892662082075	-2.95954226741268	-2.75467231829321	-2.54964149616453	-2.34444192964149	-2.13906517619439	-1.93350217650656	-1.72774320559334	-1.52177782048848	-1.31559480430719	-1.10918210650345	-0.902526779156225	-0.695614909146878	-0.488431546131564	-0.280960626272437	-0.0731848917745283	0.134914193611591	0.343356532810085	0.5521634868524	0.761357968751543	0.970964538711982	1.18100949913942	1.39152098736906	1.60252906334334	1.81406578860978	2.02616529194292	2.23886381558162	2.45219973447564	2.66621353901085	2.88094776939769	3.0964468872363	-2.970428240464	-2.75325942268245	-2.53518342350209	-2.31615132368215	-2.09611460419415	-1.87502614321851	-1.65284146971039	-1.42952030847521	-1.20502844716089
48	1.48635054336354	1.67990939316002	1.87352337400084	2.06719471771139	2.26092585157643	2.4547194166271	2.64857828786063	2.84250559657141	3.0365047549995	-3.05260582364685	-2.85845146644702	-2.66421305068839	-2.46988573850887	-2.27546424355742	-2.08094278614223	-1.88631504353226	-1.69157409482838	-1.49671235974116	-1.30172153052255	-1.10659249619647	-0.911315258117261	-0.715878835753554	-0.52027116144597	-0.324478962718554	-0.128487630534213	0.0677189283286353	0.26415845683854	0.460850533536091	0.657816781233487	0.855081101512324	1.05266993827398	1.25061257393761	1.44894146221695	1.64769260171461	1.8469059548154	2.04662591648234	2.24690183747911	2.44778860614028	2.64934729191403	2.85164585226384	3.05475990178899	-3.02441176905595	-2.81940509454558	-2.61330168293098	-2.40598670644936	-2.19733339539516	-1.98720237649569	-1.77544128383515	-1.56188481348284
49	1.67202519564067	1.85533181713013	2.03863260277099	2.22192732703451	2.40521580063099	2.58849788163605	2.7717734872606	2.95504260643325	3.13830531337487	-2.96162352482087	-2.77837300331185	-2.59512800479661	-2.41188795111492	-2.22865208855935	-2.04541946348569	-1.86218889502024	-1.6789589444253	-1.49572788061692	-1.3124936412482	-1.12925378867567	-0.946005460010728	-0.762745310320963	-0.579469447879743	-0.396173360163111	-0.212851829050743	-0.0294988333939743	0.153892563244578	0.33733034231419	0.520823680636351	0.704383125243705	0.888020797367476	1.07175063127688	1.2555886549706	1.43955332135557	1.62366590062233	1.80795094717201	1.99243685784625	2.17715654259834	2.36214823444753	2.54745647302504	2.733133305862	2.91923976463609	3.10584769106679	-2.99014329649011	-2.8022617224958	-2.61357249358439	-2.42393108030798	-2.23316293186915	-2.04105584799269
50	1.84180859399166	2.01485365003247	2.18782912104137	2.36073174608565	2.53355811073228	2.70630464009223	2.87896759086431	3.05154304230081	-3.05915842117875	-2.88677049276035	-2.71448299922088	-2.54230068669009	-2.37022854406487	-2.19827182121084	-2.02643604937869	-1.85472706412434	-1.68315103106989	-1.51171447489942	-1.34042431204992	-1.16928788763729	-0.998313017251112	-0.827508034364351	-0.656881844238762	-0.486443985368499	-0.316204699699949	-0.146175013102597	0.0236331721460455	0.193206970746131	0.362532391084106	0.531594192183473	0.700375717156448	0.868858698593145	1.03702303029623	1.20484649847511	1.37230446387715	1.5393694842514	1.70601086387594	1.87219411344849	2.0378802991915	2.2030252542178	2.36757861757195	2.53148265625891	2.69467081209201	2.85706589706792	3.01857783641018	-3.10408448232275	-2.94467559164982	-2.7865299106546	-2.62982648662076
51	2.00220576949833	2.16529417330491	2.32826476847203	2.49111154898561	2.65382828688668	2.81640850970148	2.97884547700611	3.14113215591734	-2.97992411188504	-2.81796040875027	-2.65617011319235	-2.49456170222663	-2.33314409186698	-2.17192667299096	-2.01091935006021	-1.85013258302837	-1.68957743279785	-1.529265610618	-1.36920953185233	-1.20942237458099	-1.04991814354608	-0.890711739992537	-0.731819038004951	-0.573256967990492	-0.415043608009678	-0.257198283707828	-0.0997416776493523	0.0573040510986159	0.213915136251244	0.370066061556609	0.5257294051096	0.680875669859713	0.835473099521944	0.989487479242522	1.14288192060173	1.29561663088631	1.44764866707522	1.59893167570833	1.74941562081731	1.89904650347837	2.04776607840848	2.19551157550576	2.34221543749585	2.48780508908337	2.63220275844069	2.7753253787289	2.91708460586151	3.05738699905827	-3.08705088424678
52	2.16295380637209	2.31691214451205	2.47073232855159	2.62440834261047	2.77793399080735	2.93130288452245	3.08450842961389	-3.04564149362402	-2.89278331470827	-2.74010962913171	-2.58762798286222	-2.43534619287063	-2.28327236059974	-2.13141488553234	-1.97978247882378	-1.82838417694926	-1.6772293552993	-1.5263277416372	-1.37568942931002	-1.22532489007884	-1.07524498640501	-0.925460982995531	-0.775984557372695	-0.626827809189717	-0.478003267965396	-0.329523898855447	-0.181403106016387	-0.0336547330488474	0.113706940069274	0.26066720423342	0.407210933411889	0.553322602658057	0.698986312903972	0.844185823613749	0.988904594487537	1.13312583751885	1.27683258081538	1.42000774569052	1.56263423861261	1.704695059652	1.84617342908189	1.98705293375347	2.12731769476417	2.26695255775229	2.40594330686159	2.5442769030068	2.6819417465135	2.81892796348677	2.9552277143666
53	2.33482132069142	2.48091487666963	2.62687661703258	2.77270341975307	2.91839201204053	3.06393897745721	-3.07384454449876	-2.92859162317899	-2.78349137354844	-2.63854772125217	-2.49376470359681	-2.34914646328793	-2.2046972420212	-2.06042137384595	-1.91632327821858	-1.77240745266276	-1.62867846495213	-1.48514094472989	-1.34179957447839	-1.19865907975063	-1.05572421857412	-0.912999769937032	-0.770490521265608	-0.628201254802079	-0.486136732792891	-0.344301681398639	-0.202700773239755	-0.0613386084959784	0.0797803055168494	0.220651576361794	0.36127095014738	0.501634336893653	0.641737837631398	0.781577773250834	0.921150715095758	1.0604535172753	1.19948335063811	1.33823773832289	1.47671459276418	1.61491225399436	1.75282952904034	1.89046573216891	2.02782072568632	2.16489496094831	2.30168951918527	2.43820615169645	2.57444731891671	2.71041622781227	2.84611686701879
[truncated: 71 more columns]
