# Supplementary material for: Reconstructing spruce budworm outbreak severity: a comparison of paleoecological and tree-ring signals
Source: PLoS One. 2025 Aug 12;20(8):e0329406. doi: 10.1371/journal.pone.0329406 (PMC12342301; doi:10.1371/journal.pone.0329406)
Supplement: S11 Dataset — (ZIP) [file pone.0329406.s011.zip › Lake 2 wavelet data/Percent_defoliation/PD_wavelet_power.corr.txt]

V1	V2	V3	V4	V5	V6	V7	V8	V9	V10	V11	V12	V13	V14	V15	V16	V17	V18	V19	V20	V21	V22	V23	V24	V25	V26	V27	V28	V29	V30	V31	V32	V33	V34	V35	V36	V37	V38	V39	V40	V41	V42	V43	V44	V45	V46	V47	V48	V49	V50
1	293.096846177439	228.764802060352	142.538245014245	74.3038166690527	35.6922259428349	18.2363417331756	10.9827357071831	7.68999567981484	5.88728918608508	4.73586201790975	3.96386272504107	3.45189065539179	3.07491666419458	2.74502951006708	2.47957108639541	2.33813240060882	2.26054092423818	2.06674334243881	1.72797919411588	1.48998331112053	1.4862330627955	1.41199913294543	1.2132486828318	1.3108381871226	1.55955734669917	1.53822243802337	1.46345861748359	1.5438321604493	1.52631145680247	1.3069094354205	1.19081373419119	1.35575281142153	1.46269828300912	1.38486038141231	1.47095084023262	1.65183559537134	1.62783886273262	1.54143805080943	1.53188618347456	1.48890464643288	1.4158568181087	1.38739636450293	1.38128767747378	1.37127767915322	1.36550638525684	1.36661986246899	1.3835077037059	1.4143814548515	1.43264221861071
2	378.50711306023	288.075757173154	168.855642800775	78.2545609377771	31.0174321049581	12.7052548909297	6.75750832726288	4.66627134857551	3.62639822770017	2.93905699074368	2.4718277118185	2.18624829589042	1.98002181966685	1.76442439915955	1.57973572782461	1.53036894491787	1.56247300518839	1.44065467315983	1.10826638208891	0.888782003921044	0.963693513535297	0.919753032172166	0.680551019123414	0.809456622727845	1.1248351880893	1.07427887626573	0.963720862303884	1.09162601159687	1.10334489809683	0.832882180382566	0.690915404090955	0.91135128708258	1.03196493322032	0.896265770104148	0.987498410617505	1.21526665907923	1.17195115922701	1.05539974191793	1.06020864829396	1.02616571973293	0.946450340296249	0.923580561485855	0.927332346086708	0.91966206524039	0.912495385114125	0.910599495452858	0.926262141953113	0.957576731586944	0.969314749503492
3	438.590651372418	326.561856982948	180.948504524941	74.2531894300747	22.8597147720897	6.10798984910308	2.41237786385934	1.75437343182747	1.48578339884827	1.23663112827332	1.04682097093075	0.959056357430739	0.903904118039195	0.795982541729053	0.683332743485476	0.7010263305774	0.819628593494544	0.783312817119252	0.501411361859066	0.323580094125111	0.463448864469453	0.45757654050026	0.209093424755825	0.343634272724111	0.665389646599948	0.568123865759983	0.423282799789048	0.589412352989451	0.644612073229485	0.368294085116963	0.221747392716063	0.464974759109763	0.570701548372868	0.381745438014564	0.463245665039782	0.706762634121796	0.641555049725571	0.506584487038358	0.531943952050804	0.517721023031478	0.443939066746049	0.431474161584206	0.445815089892258	0.441412372455486	0.433729159622155	0.428954374616041	0.440946958133276	0.468434661462495	0.472051916448414
4	465.561783697826	342.521096244391	183.710449355371	69.7748232073456	17.5416746676458	2.48059566703268	0.247330455905082	0.316033587976769	0.382620410066684	0.330728467130116	0.271743398935944	0.2710538698232	0.285770377894897	0.240447838986718	0.169526708724145	0.203142712656592	0.343917821292042	0.370410908457852	0.169024870932184	0.0378202619613853	0.190318946966836	0.218102776503668	0.0168312309544126	0.134259193182734	0.387962355683655	0.244768845309404	0.0856457829754523	0.261693340436401	0.35845650753083	0.136843805784781	0.0131804927710303	0.223707349395939	0.285503876168935	0.0801769734782231	0.145326964364388	0.360779354115977	0.278639365450695	0.144967768817541	0.18477079845051	0.19039231306481	0.13197029774833	0.128200027038744	0.146992101804426	0.144504003250963	0.137560500364988	0.131777088097171	0.139304986760216	0.16013070188946	0.15833895868924
5	465.815157227789	343.837145072067	185.52616751782	71.2118555103031	18.314364975628	2.73107762768714	0.167643291376794	0.0641948896284935	0.0843022144740339	0.0582237912220345	0.0338558602464838	0.0454514960150154	0.069600671422477	0.0538499766873855	0.0121792641923595	0.0366360779565116	0.150775602104103	0.20883494782887	0.101762297576391	0.018280911584435	0.135018909646356	0.190181477281492	0.09191674432684	0.185879101161138	0.321569085138545	0.149889803551352	0.00261828952718094	0.153772016573047	0.27397512734884	0.152230741937982	0.0720950733305536	0.20094178574146	0.204074075305821	0.0295512026531144	0.0762330135034415	0.222864079114751	0.1302222021825	0.0116835839204129	0.0465076769558782	0.0602635363405613	0.0202675440134029	0.0193773982319052	0.0341764754316833	0.0318623965054191	0.0269229401717919	0.0224971906406022	0.0263842575729337	0.0397121564652995	0.0367259188488853
6	452.042538172995	339.66944178295	190.782589297271	79.1449492449098	23.8434363950579	5.17695116149314	0.874363190177335	0.159465221386832	0.0426453986116605	0.0119357517538084	0.00027955602979452	0.00677507286775717	0.0222668814608607	0.0224293412356368	0.0105060589502058	0.0343461476423249	0.119444349573096	0.196829399392783	0.187084905405819	0.168539620740703	0.257517457433505	0.349099018517912	0.373949116073962	0.449354001016943	0.46113170268799	0.27218489824992	0.141966190562059	0.243837189331771	0.366407089869759	0.351761332404438	0.323396898274885	0.363174898111255	0.312559695573069	0.183120168421824	0.195664106919151	0.244108701169505	0.133293586206593	0.0212401352489176	0.0260970270144316	0.0314578778858512	0.00586811017833319	0.00255370772722832	0.00860879489432858	0.00573821560346226	0.00308395322605448	0.00106867594273804	0.00295727463933361	0.0100733612457897	0.00844498425844054
7	434.37763092385	334.96532331639	198.889529950197	90.6830053363053	31.6945773286211	8.52315412535969	1.79146631242626	0.303981707631931	0.046426919155883	0.0108124863975646	0.00611780863340041	0.00958795224294444	0.0191912703728649	0.029609847539627	0.0442511707435395	0.08510393760717	0.172654283567068	0.289205598038098	0.392380483787259	0.492223726859446	0.641127308464042	0.817203284095038	0.958293592094829	1.02433929790179	0.936640117597909	0.716396680929617	0.570634633379749	0.60545186784313	0.710717738386957	0.777252814750766	0.805588554805329	0.800015768472834	0.714704880349477	0.592677297651795	0.525359827644426	0.442731536761013	0.272608383265826	0.124688243371646	0.0704539166251404	0.046785110188897	0.0216315625662988	0.010373662924059	0.00645662015271112	0.00209119497360994	0.000547521029147844	0.000472538134153442	0.00212109691747442	0.00594358397081441	0.00622532312166146
8	417.630496786668	330.990945943627	207.88561202762	103.45932868088	40.7971221691544	12.73098960785	3.11661706295743	0.576783581006754	0.0716874595066285	0.00675692682626366	0.00823769312384443	0.016204842101267	0.0281566332426301	0.0484037701615144	0.0859303133042089	0.159100589055381	0.293438482692505	0.505484775520132	0.787842109243562	1.12420564974761	1.50393914494501	1.88614047785352	2.17423575985851	2.2559028374262	2.08946830302013	1.7866765908766	1.54485833974898	1.46535769444661	1.51735860883088	1.63087619664283	1.73687346225857	1.76493593791845	1.6749606708859	1.49498751441525	1.26602918556086	0.978440771869176	0.651748687551702	0.378659535350413	0.211361391344949	0.118321492444847	0.0623421745221688	0.0299838159537272	0.0120432290478951	0.00281896117263673	0.000338255667925419	0.00155061664060148	0.00460922711807946	0.00843217026587744	0.0106891264334391
9	403.059032301202	327.699826165201	216.667838711771	116.552000890452	51.0317246296795	18.172976258539	5.22959404440839	1.1826528209648	0.188633990168094	0.01288290182575	0.00417418229719079	0.0186230459875489	0.0379851214717176	0.0700951285630865	0.132408422764757	0.256165505579058	0.491871696873617	0.898942640002971	1.51224846991329	2.30968487719054	3.2031710649776	4.03980305070605	4.62119253280656	4.78417587473871	4.51944214027309	4.00635833405928	3.49671189052908	3.16918016847769	3.09131899434891	3.237658477467	3.4899680084945	3.67186748487429	3.64160511628924	3.35661238808239	2.85355956210688	2.21019679512776	1.54248008756053	0.975109600755215	0.571848719070475	0.317472265857993	0.16551614150229	0.0775389946487407	0.0294037185647986	0.00672646568609312	8.81558944066305e-05	0.00233670181906376	0.00843871256909509	0.0149768551987659	0.0196357718692738
10	390.583096982578	324.898605549059	224.8900743873	129.633997677602	62.3161916590546	25.0393683520656	8.43894538542759	2.3967113772843	0.579742745172545	0.128697501059336	0.0407925459063778	0.033943720868814	0.0488293095966074	0.0876047363315574	0.177803368086868	0.37805068313585	0.791215190534839	1.55144502716713	2.76090528546262	4.3983166505568	6.26080111046488	7.98605001182195	9.16469436265249	9.51576042012172	9.03643950055651	8.01081326212852	6.86566237259957	5.99510732480931	5.64949354448638	5.8692239177384	6.45451249545926	7.03568975250879	7.24880681286192	6.89964843028899	6.01332345365306	4.78168851894703	3.46796713214361	2.30340066737188	1.4122608177443	0.80423512578826	0.423128683302361	0.200054123472545	0.0795273889995371	0.0229722411016255	0.00435156562622234	0.00599594015032797	0.0160263838917331	0.0267288359381788	0.0337783096551009
11	379.846418636387	322.416497663072	232.392995012184	142.367960874489	74.2675486892723	33.1195837206452	12.7297481220925	4.28894779356721	1.311765502931	0.391658660141233	0.131534470219466	0.0620615746626657	0.0541110006930118	0.09238107872256	0.217458495256863	0.535904282179191	1.24291722591451	2.59826587902133	4.81059223206729	7.85790272470726	11.3565626682162	14.599402335567	16.7925866760964	17.3914203577269	16.3542832425496	14.1710047128657	11.6652750316712	9.69303670205545	8.85749235234304	9.3052011786838	10.6668039241321	12.2077448529172	13.15286442111	13.0137695245259	11.7422811324111	9.66424341295585	7.27692046526227	5.03412706400089	3.21355697714311	1.8974937078728	1.03342985943488	0.513064675584564	0.227139884319917	0.0885621161611081	0.0355471373203539	0.0270245951499336	0.0367835016221073	0.0488941999255037	0.0551199105682854
12	370.506932633301	320.096343604879	239.029307345977	154.367898642068	86.3277134640677	41.9190765356202	17.7733414451581	6.64991305409361	2.23291024705117	0.684408287094685	0.188754291369491	0.0415736827518272	0.0149721734818354	0.0669432460123859	0.261057732073074	0.784933843646659	1.98173127206215	4.29964649914471	8.09164592704266	13.3104359698375	19.2799936817734	24.751876087751	28.3088768577161	28.9511580373847	26.5638824571514	22.023775615996	16.9004457559181	12.8951020244829	11.2370926852086	12.2505766512836	15.257593693757	18.8794605596321	21.618657708598	22.4436325995808	21.0996185893972	18.0438941836714	14.1160067693914	10.1570908087139	6.75352633172074	4.16422158382733	2.38637278246066	1.2733842295501	0.637256074597991	0.308989710274804	0.161226182677615	0.108169297280248	0.0963586098827723	0.0948562879489953	0.088532653092121
13	362.32175558633	317.88128948327	244.808408731626	165.491029650813	98.2127359817	51.1954320030691	23.4737920663437	9.49756929911849	3.41014478590132	1.09290978136726	0.310189318576508	0.0753847215897844	0.0334576500972559	0.117171863041251	0.442080819878828	1.33115180867284	3.34354968366592	7.16960111465503	13.3072083058364	21.5987033439366	30.8956632949398	39.1572150662297	44.0831721038662	44.0503355682817	38.898288579035	30.1589612565493	20.5965643075248	13.2407556672493	10.3006750029305	12.3872937868974	18.354443205927	25.8217820740999	32.142099557238	35.3696768907387	34.8124991917123	31.0013192333958	25.2153400313006	18.8761623321689	13.09017134456	8.46053688550185	5.13135872917592	2.94915129393036	1.63396349352094	0.901053961700201	0.521340988880362	0.335506045288865	0.243740490066859	0.189007697653232	0.14336156223819
14	355.208575455722	315.918691685198	250.043965116898	176.035959398816	110.162673083171	61.2267176644839	30.2002184005717	13.2287607133141	5.17588520317099	1.85114857840851	0.655681926153805	0.291620166106082	0.244726975623154	0.424245608394768	1.03809218641602	2.61251525839481	5.98816962307653	12.1141089435596	21.559399779666	33.8818886989795	47.2180748068303	58.4855378011112	64.3184829850995	62.4214802528463	52.717043566628	37.6956482620809	21.7336917059755	9.61646873836837	4.85434833261071	8.47080251158238	18.7460060348373	31.9945191181407	44.0076650990077	51.5173673086327	53.0875760291179	49.1767187337094	41.5282857970977	32.2997357523227	23.3332975240635	15.7819639225523	10.0858671918031	6.16348515233983	3.66245088000275	2.16478521476041	1.3070760535934	0.823844415791385	0.543310460092345	0.364805619679161	0.236177399162884
15	349.231724971861	314.510728004119	255.228671533611	186.512612074549	122.608483484974	72.3900019359319	38.296930428814	18.0894557846087	7.57937713434021	2.77224136884285	0.847972213660545	0.221172479234687	0.205869939210321	0.69797481535994	2.04029547732805	5.01129663174718	10.743658153337	20.3720138798014	34.3622467628926	51.7467631367596	69.7206697339556	84.0354356192079	90.28052230557	85.6329775543	70.2992356031557	47.9156011305885	24.608955020521	7.01653075454746	0.0296827420531978	5.15715336305232	20.1485491010269	39.9859724629403	58.7744352097749	71.7129150447691	76.3778640543679	72.952076527646	63.540759946323	51.057115093712	38.1986511386248	26.8356761819007	17.8653491659566	11.3951356760232	7.06023035435216	4.31959076431574	2.65373700201535	1.65629692223286	1.04954359559437	0.662594084156724	0.400713952836527
16	344.48313579374	313.923835703743	260.762194150339	197.3154555007	135.872324867309	85.0029673357867	48.1836209761223	24.6318878558856	11.2464535396523	4.46879798980007	1.42343365878893	0.298670367740112	0.267186728688314	1.28062265883607	3.92218713737318	9.29770246195442	18.799053129135	33.5743482763022	53.720319632755	77.4961389970372	101.053343800768	119.090424502246	126.437359291495	120.048995124357	100.553213929818	72.5839649314229	43.6114957112173	21.6256168912445	12.5291867340494	18.2391182894303	36.2133599363911	60.5395297863113	84.0853931220466	100.813721779772	107.38793375667	103.603309163151	91.7310795938401	75.2690259923218	57.6895240873982	41.5988725677208	28.4338114756407	18.5868254682435	11.749825755622	7.2832245122809	4.49538930282204	2.79910394392037	1.76548384015636	1.11585551894908	0.687794470665075
17	340.954577053778	314.247936535101	266.823624882314	208.64607278138	150.182599834206	99.454826654863	60.5968586673744	34.0575188016934	17.8433743441983	8.99554081904779	4.73606742908674	3.10283567577811	3.16641248515659	5.00747919051299	9.57186420925203	18.4005665028026	33.1504593757054	54.8571566454092	83.0629632449748	115.153502120461	146.347890830111	170.628176300631	182.487264730148	178.917929552024	160.826729519574	133.198059688822	103.807819626854	80.874595175627	70.477709004728	74.6828846917968	91.0523044980788	113.67799240396	135.284984699676	149.561801688656	152.864121207355	144.789840945739	127.640576369172	105.201884633061	81.4199747118297	59.4265295852162	41.0984370686297	27.0936305630809	17.1718163696755	10.5971697412868	6.4822808852821	4.01283483177619	2.55406490687193	1.67103165660576	1.10035119940752
18	338.444205329434	315.283764376856	273.192868150123	220.166973011014	164.998064448253	114.97920030398	74.5595818941687	45.1694209021152	25.9211578767118	14.6794292300404	9.07421468567444	7.24494042728131	8.27968759054562	12.3803730952989	20.7652780553284	35.2838820261874	57.7328631632645	88.9590393880682	127.989215051223	171.549684191515	214.317012126549	250.019266173228	273.14638899916	280.702055389727	273.320481688417	255.258957514845	233.186913850288	214.147997913818	203.387630771553	202.796800411106	210.502550272007	221.714004918365	230.467914227644	231.599808703415	222.233982666289	202.343877193053	174.346272460015	142.054099985976	109.471460835039	79.8453545557347	55.1809910864526	36.2096077499028	22.6603658589659	13.6536887299552	8.07263888851305	4.83542930251071	3.05082474700447	2.07412010111075	1.49538490390376
19	336.496699601667	316.463376927036	279.121462455475	230.78870703288	178.693811133518	129.243861991587	86.8868978977292	53.7849530838499	30.1664497647205	15.0451098955638	7.0033347360696	4.85362327342478	8.09917750106852	17.155822636989	33.2889470246406	58.2215356101649	93.4330412512628	139.295085935462	194.322519584279	254.870169271777	315.510940867347	370.095758430495	413.211546650326	441.555461431179	454.735171077776	455.197599285376	447.298952529261	435.829830145288	424.491642306468	414.828810125963	405.957638690967	395.150758709609	379.031435869278	354.920502566284	321.849460267434	280.918605233999	234.958183432418	187.710768829406	142.883501503386	103.387591144127	70.9399335397395	46.0364059256368	28.1908787720469	16.294765932193	8.97380302841626	4.86827884612914	2.81115061433782	1.91100240520525	1.56238958555237
20	334.687822815622	317.428178341905	284.415819281835	240.577792489111	191.734209815551	143.321232634785	99.4996353177418	62.8312509099474	34.4672099111635	14.6421971717288	3.24578935750077	0.305669468310512	6.29649691553352	22.2337867856665	49.5255894565752	89.5733517337136	143.171168383289	209.845843692938	287.361305109629	371.617161545578	457.069032764734	537.613976375302	607.697392535949	663.29819622224	702.48575263321	725.396932291725	733.684479015424	729.657782968103	715.419343628159	692.278656930323	660.615233960463	620.19994623569	570.819934043212	512.94467160027	448.16394313785	379.228329163208	309.686045272198	243.262612422496	183.206480716244	131.801851990109	90.1565543657396	58.2621387451288	35.24389138221	19.6910899267232	9.97462804549065	4.49704623120351	1.85704780749938	0.93501392142938	0.916719616122565
21	333.193228469196	318.949362090943	290.841163797289	252.790189931779	209.493610030481	165.467887539743	124.362211287554	88.6979092616796	60.0184306975285	39.3024339993353	27.441462657787	25.6087184473743	35.4112009298346	58.7871045674492	97.6665972333056	153.46034739346	226.484658419734	315.47029585288	417.312925311818	527.183009224535	639.018223980291	746.299953243546	842.917480340317	923.894716087823	985.808847545077	1026.84294603597	1046.53598940364	1045.37727821077	1024.41408102536	985.004307157224	928.770454380065	857.724142029626	774.459649120622	682.283543643765	585.168647018318	487.488526799946	393.576967875222	307.227827768882	231.273976983278	167.352418160808	115.894793053358	76.3109799901589	47.2870153707288	27.1089227456062	13.9446034424949	6.04976783521984	1.89435388069646	0.22384234628623	0.0748179606585604
22	331.942083225985	321.28240854924	299.165465991792	268.925663421209	234.512631533209	199.736354197606	167.714240412461	140.660750317128	120.032525150086	106.922130692123	102.521444600038	108.468018741593	126.936980191706	160.424768146581	211.263269152174	280.981591935808	369.681356137582	475.598582691362	594.986091748968	722.37039237049	851.136215237043	974.301532378829	1085.29837188427	1178.58823231447	1250.00956587932	1296.85015933556	1317.72135575265	1312.35385949909	1281.426104974	1226.48668098405	1149.96620025414	1055.21771213153	946.498117049845	828.814342483314	707.60246972216	588.269133451205	475.679336627028	373.702034415211	284.913735753835	210.515779987653	150.461035749275	103.733449668503	68.6964312421248	43.4285234489228	25.9899320120921	14.597276634155	7.71291102589073	4.0715817415819	2.67035402496203
23	327.37330226017	319.147996441807	301.726762943201	278.162328702957	252.036664633346	226.849445277565	205.547488782306	190.315899361397	182.660443638352	183.712087830158	194.611342413106	216.805143047234	252.119181163284	302.543470254585	369.764986891971	454.568962888859	556.282584303005	672.434239550484	798.746478345255	929.48731525942	1058.10195128992	1177.9694350059	1283.10262703933	1368.64328211453	1431.08325744481	1468.23700623334	1479.0643173715	1463.4701052976	1422.18367414971	1356.75752771945	1269.6531113846	1164.32722058504	1045.21813219381	917.558733714672	787.00272070257	659.116325749499	538.837433965975	430.019245338341	335.153158549154	255.315389262329	190.322984801278	139.0372137269	99.7290570349672	70.4255197434264	49.1799277066636	34.2422777947277	24.1352919738713	17.6605603564262	13.8651654900232
24	311.30170741893	300.85698140753	282.271654610064	258.504258367175	233.133168000713	209.872646581066	192.151685482205	182.846648332933	184.203435429022	197.919614694335	225.303456904639	267.403330430585	325.016158839849	398.533572125768	487.65289978913	591.043787369727	706.096603678433	828.870892503445	954.310314026243	1076.71020898962	1190.34215028552	1290.08604242973	1371.91519286355	1433.12677167545	1472.29323485806	1488.99974429469	1483.49591790845	1456.40490627271	1408.5949462974	1341.24408066246	1256.04665884122	1155.45114460422	1042.80322505535	922.299700279289	798.723309445928	677.001792167718	561.690377407431	456.498192070756	363.962106757138	285.325924103618	220.626358465613	168.938541223198	128.705753198546	98.0747652050105	75.175205033433	58.3093351236707	46.0472578318233	37.244183187026	31.0075036142328
25	278.797219548694	260.33272933864	233.499726145541	201.324955911754	167.676877972226	136.883200803847	113.323935049743	101.061365822506	103.545957359792	123.407702789564	162.316634852223	220.883620412912	298.57789018784	393.658839615471	503.147575002091	622.885508951755	747.730652659031	871.920490560572	989.586325536415	1095.35058787283	1184.89503878258	1255.37287641426	1305.56217404298	1335.71904722804	1347.1696090893	1341.75430868212	1321.28097541434	1287.13796191186	1240.16651871766	1180.80877928985	1109.46185871117	1026.9075781806	934.669895679758	835.181438986136	731.704107723225	628.023837685331	528.002047198929	435.098516251541	351.976719737965	280.2691540282	220.531250535475	172.364466989962	134.65504956109	105.860995527312	84.2850355831486	68.289989627211	56.4365760713883	47.5454325566235	40.7000883530035
26	241.969267430335	214.974671082343	179.465451357436	138.612568103785	96.5854190121564	58.2232515298939	28.6172799573654	12.646278276314	14.5094901327841	37.2973900729881	82.6361047565067	150.437485757246	238.784424857783	343.978205041386	460.767858888676	582.766756472208	703.036946960079	814.788992867532	912.110777086863	990.613399788681	1047.87695942642	1083.60144118135	1099.41846445026	1098.38932835334	1084.28671873046	1060.81128573965	1030.91290394283	996.361962258362	957.653421180865	914.242401797806	865.028297379816	808.947627152783	745.518851761803	675.207470716499	599.536754376581	520.939833163228	442.412051590815	367.062500734728	297.67323354926	236.356225110438	184.361370659577	142.046582485737	108.98504353701	84.1623569686278	66.2098195876612	53.626877002469	44.9608130209548	38.9291273611165	34.4851892404833
27	232.961600989759	206.369843848717	172.584266982218	134.690227419316	96.6891891027797	63.1953123579317	39.0250981684463	28.7148567020207	36.0123708352259	63.3974435091044	111.690084115088	179.803649027926	264.691825849457	361.521650860254	464.079406108815	565.383659036283	658.443693697517	737.068394677858	796.608133752675	834.508043746774	850.570356820098	846.866509602474	827.300583564331	796.892664505253	760.908706895294	723.997713050597	689.4974588964	659.034721477375	632.48240342551	608.259212654088	583.886375632216	556.667330446589	524.34112548631	485.579821679409	440.2469537202	389.394133341381	335.030357466628	279.740310874499	226.246553154693	177.005512283526	133.904122096753	98.0915603585092	69.948087167392	49.1676062291215	34.9160299358324	26.0240876419091	21.1785141640763	19.0859267825607	18.5954502756297
28	284.55092155316	272.765306681663	256.362076273728	237.78663216568	220.095966405712	206.698099930043	201.009127726007	206.057248936631	224.074895620941	256.128958926026	301.843210796074	359.264351846025	424.912107947832	494.033902715986	561.056957445564	620.198377616442	666.162036942917	694.82634816818	703.815831547498	692.856635957337	663.843429102299	620.589564635466	568.286891321157	512.755398009326	459.604420949002	413.446502178066	377.29679347841	352.255960171644	337.519987083985	330.697987387277	328.362721843309	326.720055989965	322.270394443419	312.348337923928	295.461339673488	271.394482594455	241.095463852047	206.391506147314	169.61175201608	133.192812040483	99.3338575785179	69.7462398637416	45.5174710465582	27.0863070456703	14.3086143943244	6.58440008284057	3.01448531725765	2.55904897331964	4.1772893079527
29	402.189284301127	415.800554032707	427.152769008327	437.537049446367	448.5033352513	461.679107263037	478.545543107072	500.19277390486	527.083261356861	558.857428889534	594.217046721836	630.918059545906	665.894617643384	695.520045757726	715.989717074317	723.78812357024	716.181904456968	691.666817449578	650.293755771098	593.809470004752	525.571638468635	450.232324868092	373.222903800405	300.109734820219	235.91561238674	184.511384431616	148.172411566276	127.367078264224	120.804612782092	125.725034725839	138.374058413614	154.578013535319	170.323171381925	182.251263272539	188.005547665742	186.393696101655	177.367846982249	161.851635936053	141.463915205293	118.196961811113	94.1037427752347	71.0369362173099	50.4657838886209	33.3794906591369	20.271058405316	11.185149692495	5.80845172813967	3.58054024892154	3.80619435077306
30	555.398255089818	595.390961800795	634.294779831512	672.174322458262	709.103608036295	745.074040469592	779.891520244959	813.075866032351	843.778776606122	870.738089598247	892.285288404306	906.419385651414	910.953154324489	903.72748551394	882.877504811088	847.121835043878	796.036461643741	730.269558539676	651.655407846012	563.195157314431	468.889044229269	373.426653872575	281.765159866165	198.64594939822	128.113367745503	73.1024494070011	35.1542634369561	14.2989850260623	9.1212335107927	16.9942799745544	34.444584665523	57.5902912400327	82.589706621711	106.039211098624	125.273060238033	138.537001740411	145.029438883272	144.823927186709	138.701829212157	127.932105255	114.036190342339	98.570792147911	82.9522626880104	68.3353267113391	55.5485818497306	45.0809298862349	37.1077999807566	31.5437832127495	28.1086402588681
31	696.792746118918	756.553984937169	815.644501935803	873.301594100818	928.649659162727	980.670815111547	1028.18167941915	1069.8234732205	1104.07300693939	1129.28149098295	1143.74621649636	1145.81681232803	1134.03308187796	1107.2857497333	1064.98554106144	1007.22090601075	934.881556422718	849.724879760034	754.365947576691	652.179345155616	547.111758315975	443.41675308792	345.335496501803	256.757091737157	180.897754460137	120.037909247419	75.3500883919038	46.8390402569716	33.4004843826014	32.988954971887	42.8708252559618	59.9282486265011	80.9749536311909	103.046093749336	123.631075950534	140.828947269701	153.418417163177	160.846732194242	163.151509652027	160.836021430933	154.720826876156	145.793370253484	135.073057351265	123.50360190703	111.878323536672	100.798626843193	90.6617916208616	81.6717534354573	73.8656895157754
32	788.117821330845	859.23381973398	930.449462075816	1000.74932094131	1068.9521636882	1133.70478797376	1193.48879160264	1246.64475433489	1291.41745142462	1326.02413129329	1348.74558284347	1358.03681254614	1352.6509006231	1331.7663955711	1295.10592856566	1243.03212034889	1176.60680430704	1097.60144058438	1008.45043482991	912.144665634238	812.06928987846	711.796967300746	614.853984790876	524.481326557727	443.414679460461	373.706200876626	316.606610269527	272.519309037208	241.029744165182	221.004353222899	210.745473341533	208.18271322517	211.078259895124	217.22371573035	224.609111576629	231.550042522203	236.76544666314	239.405307989268	239.033515426654	235.575503784997	229.24273815922	220.44654833344	209.712559895055	197.604508877516	184.663166342229	171.363012360205	158.086639904896	145.114919257455	132.629808875828
33	810.947096820349	886.862507044629	964.645941714011	1043.49164415756	1122.39390253457	1200.13551678504	1275.29096585476	1346.24817308216	1411.25151250898	1468.46685840681	1516.06717735578	1552.33460523076	1575.77242223963	1585.21816673926	1579.94765013133	1559.7591476988	1525.02774914626	1476.72182565906	1416.3767066057	1346.02468095137	1268.08491201108	1185.22123818748	1100.17955153766	1015.61897728256	933.952034889609	857.208164939612	786.932518949971	724.128037182066	669.244087862044	622.209939487592	582.506741120943	549.268073149341	521.396919331571	497.686296035242	476.931713587222	458.025878183485	440.029151386421	422.212767023328	404.075165030137	385.334620594182	365.903340533654	345.849241883844	325.351749528777	304.657305278753	284.039104898031	263.764135880991	244.069122806754	225.145691318793	207.134056559424
34	761.84770464383	837.968545951395	918.57481294287	1003.32046356307	1091.63069344924	1182.67324270705	1275.34371210943	1368.26891181923	1459.83108002354	1548.21414095626	1631.47115295502	1707.60991927068	1774.69163203163	1830.93564480598	1874.82225901035	1905.18495414815	1921.28390465548	1922.85392126301	1910.12203785824	1883.79263766536	1845.00099319063	1795.23905040731	1736.25987863684	1669.96913056329	1598.31288807495	1523.17129610084	1446.26642182492	1369.09095840881	1292.86196233864	1218.50108214772	1146.6400382862	1077.64776187011	1011.67384305029	948.701933567406	888.606540719626	831.207184031768	776.315015967398	723.768529329144	673.456656841767	625.329192266462	579.395844513166	535.71625102581	494.383864123124	455.506786945369	419.188429039491	385.510365455949	354.519124093189	326.217899657025	300.563490399424
35	647.028417144498	719.805116577745	799.971035493624	887.705489015072	982.939417470147	1085.30922971124	1194.12262175213	1308.34050148093	1426.5782453401	1547.12821605375	1668.00387860619	1787.00410272869	1901.79450028758	2010.00109190793	2109.31039595111	2197.56932156677	2272.8781150955	2333.67008426941	2378.77287012661	2407.44755168998	2419.4037001032	2414.7904590657	2394.16561654362	2358.44625982187	2308.84581688235	2246.80297844245	2173.90812588093	2091.83248480489	2002.26436523427	1906.85566598608	1807.18046859856	1704.70618696257	1600.77652048288	1496.60449775236	1393.2732685187	1291.74203085983	1192.85454902879	1097.34806836938	1005.86098361878	918.938269697539	837.034344590036	760.513619651362	689.649442252775	624.622413316176	565.519158365049	512.332558935662	464.964243288305	423.229834508463	386.867108067519
36	486.109105973362	553.502574425883	630.961170228901	719.120555025986	818.357829813496	928.733018085704	1049.94011893567	1181.27175425784	1321.60083864619	1469.38179219665	1622.67265294636	1779.17811256632	1936.31210205968	2091.27720999892	2241.15703960627	2383.01670517472	2514.00611168956	2631.4605007449	2732.99299069762	2816.57446141042	2880.59707142268	2923.91885817879	2945.88815300221	2946.34782918998	2925.62058751865	2884.47747905206	2824.09260587193	2745.9873914765	2651.96797029232	2544.05913461959	2424.43794486265	2295.36961779156	2159.14772713894	2018.04014849558	1874.24161456427	1729.83326134747	1586.74916759274	1446.74962810263	1311.40075000545	1182.05990138049	1059.86654780069	945.738055724109	840.370095195383	744.241316065187	657.621987256006	580.586271029353	513.02775507969	454.67779236586	405.126114066924
37	320.592946301168	383.902003812582	459.433407246155	548.111505927879	650.595871463515	767.21766374704	897.923645664663	1042.23153970376	1199.20005631731	1367.41631564708	1545.00256083877	1729.6430711962	1918.63109063418	2108.93446540024	2297.27761309527	2480.23649836422	2654.3425359606	2816.190831194	2962.54793399918	3090.45433744795	3197.31728392318	3280.99002147387	3339.83443118756	3372.76486369858	3379.27201262913	3359.42664763126	3313.86396743408	3243.75016106368	3150.7334431742	3036.88233183961	2904.61425379675	2756.61769646732	2595.77109327663	2425.06145275307	2247.50545206644	2066.07534377831	1883.63160183413	1702.86378766284	1526.24067382508	1355.97024007587	1193.96976891735	1041.84592387177	900.884398922466	772.04848382404	655.98569699673	553.041493754939	463.278960062222	386.503347753867	322.290292819554
38	215.251734558114	280.475673807877	359.412059875683	453.045174561465	562.088916060851	686.925870627265	827.552950884789	983.536761664457	1153.98161945742	1337.51273139914	1532.27644890483	1735.95877702538	1945.82248173462	2158.76224080247	2371.37638221396	2580.05290155604	2781.06669852063	2970.68436880278	3145.27246804786	3301.40495407735	3435.9655238203	3546.24078950899	3630.00066847202	3685.56296389689	3711.83985213203	3708.36482059738	3675.29947087513	3613.42046569318	3524.0877110138	3409.19558581657	3271.10963082531	3112.59156103423	2936.71576296693	2746.78057342832	2546.21761835126	2338.50233219148	2127.06850028354	1915.22929301508	1706.10681839698	1502.571736022	1307.19397697046	1122.20512510691	949.472556281122	790.48502007396	646.348996421942	517.794874780052	405.191790234134	308.569809051992	227.648082102872
39	245.379590957036	322.522159331176	414.077854454076	520.856342777568	643.395397435724	781.909649214865	936.245443903926	1105.84428234573	1289.71713672566	1486.4316215106	1694.1135586272	1910.46393071001	2132.79158777258	2358.06139187886	2582.95678621814	2803.95509667742	3017.41325285677	3219.66108641828	3407.09895799209	3576.29620325743	3724.08678977498	3847.65864500733	3944.63334951803	4013.13327510287	4051.83376468959	4059.99857136793	4037.49746485603	3984.8056390165	3902.98527687043	3793.65031451295	3658.9160604548	3501.33584541198	3323.82727911218	3129.59096223645	2922.02463772461	2704.63576832688	2480.95540528026	2254.45598094744	2028.47533535427	1806.14889508877	1590.35148686974	1383.64981127298	1188.26614740789	1006.05342718238	838.481425321517	686.633471770384	551.21281556908	432.557558554993	330.662934131986
40	474.823728811307	575.316130899249	690.054454325419	819.497409110553	963.841517985781	1122.98402278478	1296.49156201947	1483.57635257701	1683.08144453374	1893.47636768248	2112.86415806632	2339.00035405216	2569.32410021048	2801.00101323338	3030.97696987093	3256.04149654024	3472.89899824159	3678.24568389557	3868.84974680288	4041.63215939069	4193.74535260851	4322.64707847149	4426.16689942925	4502.56300443133	4550.56740692111	4569.4180175371	4558.87658291106	4519.23201758948	4451.28920321243	4356.34386203645	4236.14460642741	4092.84370047984	3928.93842662713	3747.20521579426	3550.62886626945	3342.32924135527	3125.48780156161	2903.27620100367	2678.78897127144	2454.98204409386	2234.61854359037	2020.22292787375	1814.04419637653	1618.02852069899	1433.80131838254	1262.65848365099	1105.56622670287	963.168760208034	835.802911612944
41	937.290170498211	1071.11732898434	1218.22346476829	1378.63925975577	1552.15756237951	1738.31135093307	1936.35687963317	2145.26305855788	2363.70797250104	2590.08324757514	2822.5067335528	3058.84369259009	3296.73638162545	3533.64159884774	3766.87544799285	3993.66427236685	4211.20043783704	4416.70141415956	4607.47042887739	4780.95685726424	4934.81447213768	5066.95571221565	5175.60023685197	5259.31621463192	5317.05303613461	5348.16443675393	5352.42135081451	5330.01417843074	5281.5445156439	5208.00676009215	5110.7603431848	4991.49364124368	4852.18087024999	4695.03346231157	4522.44755048188	4336.94924919872	4141.13941081802	3937.63946815231	3729.03984510258	3517.85224129485	3306.46688277385	3097.1155910534	2891.84126937969	2692.47414987409	2500.61489935453	2317.62445475493	2144.62025903398	1982.47840107367	1831.84103190998
42	1628.3648058479	1802.02296141982	1987.40056985788	2184.11537507594	2391.58232857364	2609.0043550407	2835.36741986813	3069.44042694211	3309.78035631929	3554.74290768915	3802.49875116471	4051.05530740771	4298.28379095098	4541.95106119251	4779.75564273968	5009.36710852825	5228.46787309723	5434.79632656205	5626.19015813843	5800.62867609131	5956.27293162008	6091.50249850398	6204.94784742876	6295.5173809627	6362.41835746942	6405.17112352268	6423.61628696441	6417.91468798648	6388.54025432452	6336.26604953057	6262.14403139016	6167.47922270343	6053.79915186648	5922.81954047113	5776.40729572303	5616.54190496745	5445.27632802799	5264.69844227014	5076.8940188498	4883.91210148661	4687.73352743115	4490.24318096025	4293.20641000505	4098.24987366157	3906.84692925728	3720.30751856377	3539.77237892065	3366.21129058374	3200.42497938518
43	2504.17704089523	2719.08339329479	2943.72471504516	3177.36922253029	3419.12019641919	3667.9158555029	3922.53256608106	4181.59158084877	4443.56941377121	4706.81185981602	4969.55156356124	5229.92893203409	5486.01607846503	5735.84337900004	5977.42812790391	6208.80469239483	6428.05549966284	6633.34213904931	6822.93583436554	6995.24653668783	7148.84990757297	7282.5115064254	7395.20756266203	7486.14180135167	7554.75789724839	7600.74725291176	7624.05192760176	7624.86268010814	7603.6122256395	7560.96393936574	7497.79636239405	7415.18397550007	7314.37479807948	7196.76544154719	7063.87429569981	6917.31355224483	6758.76077165414	6589.93067856168	6412.54782884109	6228.32073081309	6038.91792693964	5845.94645454042	5650.93300848728	5455.30802956654	5260.39284322689	5067.38987846944	4877.37590897948	4691.2981810027	4509.97322704586
44	3480.6271113042	3731.34763581283	3989.37204516808	4253.68993787215	4523.16097556334	4796.5204361107	5072.38725479288	5349.27456658515	5625.60270218622	5899.71452711954	6169.89294887462	6434.38035360747	6691.39967348203	6939.17673041113	7175.96345378589	7400.06153065866	7609.8460184279	7803.78843372169	7980.47882787381	8138.64636969435	8277.17798025031	8395.13460171007	8491.76473210072	8566.51491875646	8619.03697355444	8649.19175063876	8657.04940983758	8642.88617380214	8607.17767136409	8550.58904105063	8473.96204456057	8378.29950794315	8264.74746619263	8134.57543331124	7989.15525337793	7829.93900804665	7658.43646194604	7476.19251992246	7284.76514969812	7085.70419148147	6880.53143391699	6670.7222853487	6457.68931276412	6242.7678601756	6027.20389580749	5812.1441754537	5598.62874976793	5387.5857878454	5179.82863976315
45	4438.68285882022	4711.96203689332	4989.56210582975	5270.26428899978	5552.75128370796	5835.61608622083	6117.37264955566	6396.46830292327	6671.2978208842	6940.21898951966	7201.56947734057	7453.68478139483	7694.9169852182	7923.65403599889	8138.33922460306	8337.49053483348	8519.71951820832	8683.7493482116	8828.4317137291	8952.76222536419	9055.89403040291	9137.14936200139	9196.02878509209	9232.21794471573	9245.59167094475	9236.21534706209	9204.3435028478	9150.41565126666	9075.04944305431	8979.03126818351	8863.30448452171	8728.95550083146	8577.19798242255	8409.3554822285	8226.84282704919	8031.14660761378	7823.80513166058	7606.38820134766	7380.47707019374	7147.64492083936	6909.43818386164	6667.35899050969	6422.84901953991	6177.2749614195	5931.91578319879	5687.95193552031	5446.45660070489	5208.3890387484	4974.59004739201
46	5249.84194145585	5526.76629164775	5804.60789117928	6082.02846997849	6357.62123739156	6629.92142304621	6897.41814913222	7158.56752934169	7411.80686188768	7655.56975726176	7888.30201636957	8108.47805205752	8314.61762745156	8505.30266856157	8679.19389679447	8835.04701981412	8971.72821694297	9088.22865826243	9183.67780486205	9257.355251308	9308.70089021245	9337.32320252021	9343.00550538935	9325.7100218112	9285.57967176369	9222.93752299852	9138.28387972799	9032.29102864679	8905.79570300841	8759.78936597794	8595.40645331708	8413.91075177773	8216.68012260139	8005.18980853631	7780.99458718772	7545.71005281586	7300.99332252332	7048.52347089467	6789.98199946755	6527.03364396275	6261.30781314881	5994.38093885461	5727.75999737178	5462.86743880553	5201.0277334141	4943.45571326401	4691.24685430069	4445.36960890017	4206.65986283688
47	5822.53184464535	6084.53619178255	6344.17369539232	6600.10136781279	6850.93647536379	7095.26748988977	7331.66595447711	7558.69915047474	7774.94343415744	7978.99809387614	8169.49956275181	8345.13580828825	8504.66070907726	8646.90822038696	8770.80612515412	8875.38916498719	8959.811347407	9023.3572308207	9065.45199768045	9085.67013888549	9083.74258862806	9059.56216836721	9013.18722117017	8944.84334294544	8854.92314469692	8743.984009386	8612.74383778137	8462.0748092483	8292.99521519489	8106.65945425563	7904.34630865	7687.44564991879	7457.44374884697	7215.90738830353	6964.46699848655	6704.79905123733	6438.60796333024	6167.6077676814	5893.50381605819	5617.9747770065	5342.65518832758	5069.11881460042	4798.86304711693	4533.29456641381	4273.71646666278	4021.31701690455	3777.16020692776	3542.17819599944	3317.16575118637
48	6141.58939346688	6377.01827767001	6607.59521622438	6832.08033011826	7049.21756512581	7257.74476498554	7456.40430872256	7643.95420896367	7819.17955625264	7980.90418373987	8128.00241744388	8259.4107697957	8374.13942859293	8471.28338999678	8550.03308295653	8609.68433356453	8649.64752140924	8669.45578604432	8668.77215021805	8647.39543745842	8605.26487487806	8542.46328750426	8459.21880785355	8355.90504362027	8233.03966695268	8091.28141053467	7931.42547822876	7754.39740099691	7561.24539181178	7353.13127590432	7131.32009456254	6897.16850140664	6652.11208923429	6397.65180279667	6135.33960789823	5866.76359971611	5593.5327429529	5317.26144316512	5039.55415219477	4761.99021097669	4486.10913006117	4213.39650200313	3945.27073040739	3683.07074802817	3428.04488109656	3181.34099924814	2943.99807034277	2716.93921745722	2500.9663517688
49	6267.200047896	6474.27565062589	6675.19656395814	6868.88939208629	7054.27894186118	7230.29651408346	7395.88850882735	7550.02526382021	7691.71003819037	7819.98804811758	7933.95545621061	8032.76821291837	8115.65064606203	8181.90369374661	8230.91267654182	8262.15450696227	8275.20423795008	8269.74085726923	8245.55224143108	8202.53919093311	8140.71847812467	8060.22484980895	7961.31193861706	7844.35205009152	7709.83480611638	7558.36463963347	7390.65715027673	7207.53434541706	7009.91880590422	6798.82683028601	6575.36062524002	6340.69962313864	6096.09101985979	5842.83963694437	5582.29722179294	5315.85130761762	5044.91376117246	4770.90915075807	4495.26306954393	4219.39054982003	3944.68470235272	3672.50571159378	3404.17031212033	3140.94186445094	2884.021139402	2634.53790956643	2393.54343448635	2162.00391285418	1940.79496083376
50	6298.97918999462	6484.6637370762	6664.09552620731	6836.38729344857	7000.65562281485	7156.02720096721	7301.64524344537	7436.67603665777	7560.31553629837	7671.79595991493	7770.39230907833	7855.4287550533	7926.28482109748	7982.40129455706	8023.28580281035	8048.51798885225	8057.75422491596	8050.73180598259	8027.27256931285	7987.28589121026	7930.771018042	7857.81869504031	7768.61206350813	7663.42680467275	7542.63051647333	7406.68131792913	7256.12568430229	7091.5955249256	6913.80452419077	6723.54377466437	6521.67673949547	6309.13358908014	6086.90496424144	5856.0352248583	5617.61524883496	5372.77485145495	5122.67489943122	4868.4991972842	4611.44622600253	4352.7208152317	4093.52583047796	3835.05395600537	3578.47965225951	3324.95136380318	3075.58404994515	2831.45210554589	2593.5827339701	2362.94982791482	2140.46840697384
51	6340.43023675976	6516.63507984961	6687.5855407453	6852.57730648327	7010.91029399119	7161.89306155389	7304.84731912385	7439.11250248752	7564.05037442771	7679.04961448905	7783.53035779088	7876.94864256477	7958.80072574449	8028.62722602155	8086.01705431181	8130.61109256236	8162.10558326523	8180.2551939279	8184.87572306826	8175.84641703653	8153.11187009266	8116.68348365651	8066.64046446343	8003.13034545961	7926.36901761416	7836.64026536061	7734.29480305498	7619.74881459863	7493.48200316203	7356.03516270541	7208.00728766375	7050.05224169163	6882.87501068988	6707.22756941033	6523.9043947042	6333.73766189954	6137.59216382111	5936.35999456569	5730.95504228683	5522.30733690079	5311.35729978225	5099.0499431634	4886.32906707892	4674.13150131604	4463.38143894223	4254.98490661038	4049.82441500597	3848.75383053048	3652.59350664617
52	6456.77199529023	6635.47204884797	6810.72742222568	6982.00236907835	7148.76319905251	7310.48118503564	7466.63552916533	7616.71636711804	7760.22778921378	7896.69085606444	8025.6465858737	8146.65889007851	8259.31743381517	8363.24039770608	8458.07711770124	8543.51058017552	8619.25975017836	8685.08171165561	8740.77359960869	8786.17430551679	8821.16593891335	8845.67502976618	8859.67345824593	8863.17910056328	8856.2561817912	8839.01532894409	8811.61332003657	8774.25252736848	8727.18005585079	8670.6865797768	8605.10488402387	8530.80811821882	8448.20777488622	8357.75140499837	8259.92008663184	8155.22566458549	8044.20778080484	7927.43071726733	7805.48007459295	7678.9593110394	7548.48616770451	7414.68900668151	7278.20308958471	7139.66682427956	6999.71800780802	6858.99009339883	6718.10850909458	6577.68705492026	6438.32440466896
53	6609.91837400855	6798.74770496108	6986.11620731075	7171.6315660398	7354.90037128615	7535.52987177113	7713.12976548782	7887.31401659639	8057.7026869766	8223.9237704762	8385.61501757375	8542.42573795112	8694.01856834915	8840.07119306289	8980.27800452408	9114.35169161934	9242.02474370309	9363.05085868494	9477.20624409937	9584.29080069966	9684.12917885209	9776.57169883801	9861.49512709184	9938.80330140704	10008.4275992202	10070.3272442279	10124.4894477898	10170.9293828172	10209.6899891253	10240.841610528	10264.481465265	10280.7329526645	10289.744800234	10291.6900566469	10286.7649373181	10275.187530444	10257.1963724976	10233.048903218	10203.0198110893	10167.3992811799	10126.4911579781	10080.6110365209	10030.0842956614	9975.24408774448	9916.42929926631	9853.98249726842	9788.24787626819	9719.56922044979	9648.28789563524
[truncated: 71 more columns]
