# Supplementary material for: Reconstructing spruce budworm outbreak severity: a comparison of paleoecological and tree-ring signals
Source: PLoS One. 2025 Aug 12;20(8):e0329406. doi: 10.1371/journal.pone.0329406 (PMC12342301; doi:10.1371/journal.pone.0329406)
Supplement: S11 Dataset — (ZIP) [file pone.0329406.s011.zip › Lake 2 wavelet data/Percent_defoliation/PD_wavelet_power.txt]

V1	V2	V3	V4	V5	V6	V7	V8	V9	V10	V11	V12	V13	V14	V15	V16	V17	V18	V19	V20	V21	V22	V23	V24	V25	V26	V27	V28	V29	V30	V31	V32	V33	V34	V35	V36	V37	V38	V39	V40	V41	V42	V43	V44	V45	V46	V47	V48	V49	V50
1	14.842246819556	11.5845110586795	7.21805042025942	3.762700284975	1.80743271001356	0.923477303217731	0.556159086137962	0.38941672491431	0.298128759615101	0.239821185010717	0.200727608267339	0.174801652660661	0.155711918005125	0.1390066322676	0.125563978428603	0.118401609021846	0.114472423640268	0.104658631442866	0.0875038200943276	0.0754518526865422	0.0752619423821473	0.0715027811233693	0.0614381786735067	0.0663800520801055	0.078975039720993	0.0778946528639906	0.0741086582615355	0.0781787258109392	0.0772914879870933	0.06618110247278	0.0603020864587637	0.0686545014586865	0.074070155384133	0.0701284911783133	0.0744880598849869	0.0836479543590424	0.0824327743482989	0.0780574895484155	0.0775737887702568	0.0753972297598938	0.0716981319641991	0.0702569118264782	0.0699475716141476	0.0694406713602733	0.0691484165318936	0.0692048023437033	0.0700599923983109	0.0716234204621907	0.0725481344820193
2	20.3071222098566	15.4554284576452	9.05920141488488	4.19840176739093	1.66410289967545	0.681644161694872	0.362544170772333	0.250348115716379	0.194558330479238	0.157682081613267	0.132614964669425	0.117293466341471	0.10622929842737	0.0946623740148423	0.0847537216007517	0.0821051655789395	0.0838275666986303	0.0772919437986951	0.0594591226574223	0.0476836607524305	0.051702705912143	0.0493452740589164	0.0365119498115812	0.0434278088684068	0.0603480485367832	0.0576356736110377	0.0517041731891554	0.0585663573023222	0.0591950822380153	0.0446846033795651	0.0370680049685483	0.0488945156493033	0.0553655064650182	0.0480851690708385	0.0529798521996543	0.0651997484643282	0.0628758472251455	0.0566227972998966	0.0568807978660795	0.0550543753582411	0.050777599846315	0.0495506231867214	0.0497519085675392	0.0493403936312127	0.0489558971603635	0.0488541816001551	0.0496944915061934	0.0513745370765511	0.0520042884236411
3	24.9298428267243	18.562036701679	10.2852574796611	4.22061057635931	1.29936444050659	0.347183020086924	0.137121483999931	0.0997199866845822	0.0844531147482022	0.0702911007474049	0.0595021398458009	0.0545135291368015	0.0513786318122218	0.0452442832423075	0.03884117876234	0.0398468963804934	0.0465883437053877	0.0445241259790556	0.0285006221714155	0.0183925509199829	0.0263428035077674	0.0260090159244673	0.0118850372185385	0.0195324464442667	0.0378212788082913	0.032292614161265	0.024059732319822	0.0335026687736665	0.0366402649475865	0.0209341298708665	0.0126042988612479	0.026429536577508	0.032439131699191	0.0216987155101058	0.0263312534899357	0.0401729524542394	0.0364665012906739	0.0287946667372063	0.0302361189773574	0.0294276763352766	0.0252338510271258	0.0245253358648386	0.0253404856807098	0.0250902317061535	0.0246535117538703	0.0243821091615867	0.0250637771844584	0.0266262001898753	0.0268318078515547
4	28.0364696530743	20.6268698519863	11.0631770447196	4.20189066607553	1.05637242296237	0.149383277527455	0.0148944201695141	0.0190317728149563	0.0230416797321234	0.0199167091389091	0.0163645853772135	0.0163230614319042	0.0172093002650709	0.0144799439665217	0.0102090218547985	0.0122334020919904	0.020710981651501	0.0223064146538426	0.0101788008175103	0.00227756371738605	0.0114611455834271	0.0131343080313164	0.00101358898518087	0.0080851863858248	0.0233633755873739	0.0147401581139857	0.00515765142111314	0.0157593635355579	0.0215865119243937	0.00824083363892769	0.000793738873179085	0.01347181949234	0.0171932513370573	0.00482831573060674	0.00875169562633198	0.0217263954373315	0.0167798655026219	0.00873006460892176	0.0111270320394131	0.0114655637432749	0.00794734743590921	0.00772029898813157	0.0088519714155839	0.00870213630877175	0.00828399350847043	0.00793571221001422	0.00838904774958865	0.00964318748070449	0.00953528740037559
5	29.7197705400681	21.9373734326486	11.8368735801174	4.54343310358136	1.16848650417907	0.174247229104835	0.0106959167708312	0.00409573917894402	0.00537861946163058	0.00371477331349592	0.00216005937623467	0.00289987994445727	0.00444063691791627	0.00343571677714749	0.000777057018277289	0.00233744182313743	0.0096197305477187	0.0133240119689494	0.00649260138205747	0.00116635212298813	0.00861442774241377	0.0121338899734711	0.00586443894707345	0.011859391325048	0.0205166347097282	0.00956321514815731	0.000167051163423668	0.00981090670220438	0.0174800621923766	0.00971257085421271	0.00459978384817919	0.0128204152902379	0.0130202604985215	0.00188541516609373	0.00486379121362999	0.014219093539876	0.00830838994402598	0.000745431804466806	0.0029672660196508	0.0038449123953661	0.00129310252820844	0.00123630976832754	0.00218051515056476	0.00203287312210551	0.00171772771184936	0.00143535763759595	0.0016833588790976	0.002533700673941	0.0023431738193274
6	30.5560332370814	22.9601196265488	12.8960410743312	5.34984098940948	1.61170857485719	0.34993850887722	0.0591030012536446	0.0107791284965086	0.00288263627280095	0.00080680289242901	1.8896724570551e-05	0.000457964315852973	0.00150514058423376	0.00151612213100989	0.000710162118305717	0.00232164440356928	0.00807389837754684	0.0133047781170961	0.0126460943495294	0.0113925168943883	0.0174070166499586	0.0235975164106869	0.0252772707318982	0.0303743002722338	0.0311704196931437	0.0183984693811567	0.00959627307396458	0.0164822923341935	0.0247674638356225	0.0237774768009923	0.0218601692053032	0.0245489822758989	0.0211276232655074	0.0123780960422266	0.0132260096107093	0.0165006453077246	0.00901004420265365	0.00143573717918037	0.00176404111892854	0.0021264104173317	0.00039665773573589	0.00017261910462311	0.000581915640031321	0.00038787744934268	0.000208461304676735	7.22376654151875e-05	0.000199898404552526	0.000680913708429988	0.00057084278114726
7	31.107918631945	23.9885143258589	14.2434574756479	6.4942560354738	2.26980457192438	0.610384987954633	0.128295713939737	0.0217696252141298	0.00332486003103205	0.000774335332022235	0.000438126366610702	0.000686640418352432	0.00137438126344816	0.00212050681801451	0.00316904398583006	0.0060947115548086	0.012364622444388	0.0207114353299867	0.0281002963629983	0.0352505620772648	0.0459142799365599	0.0585239465791997	0.0686281174861565	0.0733579753240533	0.0670774056750615	0.0513046899103809	0.0408659527563448	0.0433593861644433	0.0508979929030861	0.0556628969735226	0.0576921586878483	0.0572930640488916	0.051183531749735	0.0424445363614621	0.0376236012340159	0.0317061829175361	0.0195228271469303	0.00892953838556508	0.00504555149632216	0.00335051185266474	0.00154914258996964	0.000742909024736185	0.000462390325949186	0.000149760757579146	3.92106738732958e-05	3.38407799602217e-05	0.000151902182851656	0.000425649281600877	0.000445826007923876
8	31.6870303428597	25.1133962390803	15.7729805338618	7.84980721567741	3.0954148655856	0.96594299770364	0.236468218199718	0.0437625100974373	0.00543916864804396	0.000512670762829058	0.000625021481857352	0.00122951586944666	0.002136338458941	0.00367255683102134	0.00651982186643999	0.0120714967698826	0.0222641645578622	0.0383528299369909	0.0597762304550655	0.0852972635122562	0.114108920891451	0.143107821417481	0.164966579369226	0.171162935202459	0.158534987333703	0.135561161801131	0.117213597818387	0.111181616487149	0.115127100748066	0.123740061911395	0.131782430937769	0.133911625344241	0.127084899234668	0.113429730577532	0.0960578921474338	0.0742375919992905	0.0494503648494788	0.0287301724337214	0.0160366996002153	0.00897744956405207	0.00473011044673039	0.00227497295631118	0.000913760290981809	0.000213884064741354	2.56645951281477e-05	0.000117650499470063	0.000349717562944934	0.000639777116678103	0.000811019971580437
9	32.3999116360335	26.3421597334698	17.4168503024285	9.36903586626878	4.10218661816371	1.46083520713757	0.42038106419245	0.0950675802415232	0.0151633485995953	0.00103559242522587	0.00033554176123911	0.00149701407494937	0.00305343505674857	0.00563459887896335	0.0106436547841429	0.0205918713632969	0.0395391201730017	0.0722615293736763	0.121562135742693	0.185664083746755	0.257486996055748	0.324739681734863	0.371474691588454	0.384576112108913	0.363295483425833	0.322051227247537	0.28108328356514	0.254754636885582	0.248495764215623	0.26025926767768	0.280541176418311	0.295163170937818	0.292730529588846	0.269821381124673	0.229383465574666	0.177666731474882	0.123992305176665	0.0783842126537617	0.0459680753493612	0.0255200170108174	0.0133050196850666	0.00623297426340438	0.0023636187429695	0.000540707133165958	7.08641404873884e-06	0.000187835841378312	0.000678346146964017	0.00120391492594827	0.00157842207340576
10	33.2639979741724	27.6699801918908	19.152756575035	11.0402756019008	5.30715663099315	2.13247706972537	0.718702535705316	0.204115854000248	0.0493737738523304	0.0109605188949325	0.00347409597310763	0.00289081599008997	0.00415854671656268	0.00746085479472454	0.0151426186169711	0.0321966753172791	0.0673838184458331	0.132128770137303	0.235132417485559	0.374582508265625	0.533200942549977	0.680131714524077	0.780510926018847	0.810409456484383	0.769588104458219	0.682240676008573	0.584713934161084	0.510573139104117	0.481138951661488	0.499852282440995	0.549698366959295	0.599194310973464	0.617344419154321	0.587608355765256	0.512124515181671	0.407232362168688	0.295349318875586	0.196169050133224	0.120275151032828	0.0684926608489977	0.0360357418764893	0.0170376035453792	0.00677294774660926	0.00195643023820039	0.000370600958652326	0.000510644066664935	0.00136488651307841	0.00227636052703844	0.002876728748936
11	34.2732169355157	29.091364366854	20.9686208466566	12.8457391417168	6.70109729251657	2.98835166525093	1.14859426735992	0.386988085031136	0.118359477527461	0.0353390253668382	0.0118682425610687	0.00559976271307009	0.00488238923512067	0.00833546558938639	0.0196210937282623	0.0483541842667246	0.112147356475238	0.234439304304963	0.434055615819238	0.709011830910214	1.02469292027772	1.31729156529115	1.5151807094152	1.5692129594822	1.475632966105	1.27863761480714	1.05254777235544	0.87459439750958	0.799203946653834	0.839600330498145	0.962456579721902	1.10149435958741	1.18677168853251	1.17422127517764	1.05949596685335	0.871996403701608	0.656590299373529	0.454224972200187	0.289956492962747	0.171209231660427	0.0932454908676037	0.0462933861306	0.0204946371692834	0.00799088386920819	0.00320738774684435	0.0024384060681504	0.00331894383858648	0.00441168177115133	0.00497342230882391
12	35.418405465133	30.5994330662765	22.8498745366494	14.7567139595647	8.25245005975188	4.00723095492517	1.69903275304674	0.635694763344353	0.213453821053281	0.065425631967886	0.0180438621687685	0.00397421322704469	0.00143125664965302	0.00639940260649721	0.0249556696244694	0.0750353169912155	0.189442505752786	0.411022330894327	0.773516420563004	1.27240377054965	1.84306034095751	2.3661419155316	2.70617143836674	2.76756995278169	2.53935966301258	2.10535065861368	1.61558877203798	1.23270015157698	1.07420366508474	1.17108710472171	1.45854123707474	1.80477159850028	2.06662363614361	2.14548665492631	2.01700637838958	1.72489609256448	1.34941186593584	0.970961482562201	0.645599617357439	0.398076460956882	0.228123987314975	0.121728461690484	0.0609181422728446	0.0295377005911477	0.0154123278317252	0.0103403841939501	0.00921134805934223	0.00906773442433816	0.00846323004493997
13	36.6955086323349	32.1946320430426	24.7938991721382	16.7607310725741	9.94686696411468	5.18501135534798	2.37739723360031	0.961902317011048	0.345375334213784	0.110688579137694	0.0314155985446207	0.00763487331134047	0.00338855028446936	0.0118670243931088	0.0447734100752554	0.134817443150922	0.338630662906383	0.726128518469642	1.34773794211965	2.1874905185367	3.12907536370954	3.96579532232549	4.46469028573883	4.46136464118004	3.93957156126367	3.05446307341119	2.08599509052426	1.34100769935802	1.04323989012813	1.25457011366256	1.85891578057425	2.61519881815828	3.25531291891459	3.58219804263934	3.5257677600269	3.1397760692065	2.5537791024679	1.91175486187557	1.32575670151441	0.856872930011366	0.519697797989987	0.298686471612377	0.165485843885881	0.0912576540601659	0.0528007840072717	0.0339796459673662	0.0246857416630253	0.0191424707290571	0.0145194854119187
14	38.1142847934834	33.8984355065923	26.8300023025352	18.8888589804244	11.8205803171178	6.56969655375123	3.2405178379154	1.41946109449981	0.555378378573596	0.19863035125769	0.0703554176171094	0.0312911760315191	0.0262594832728398	0.0455220370735629	0.11138847417799	0.280325863355157	0.642537422168951	1.29985768981433	2.31334815643037	3.63556525502573	5.06655321673637	6.27556483170959	6.90144649473554	6.69789594053411	5.65659882898687	4.04478600071135	2.33204987867354	1.03185805053147	0.520877106073581	0.908926759275412	2.01146780264378	3.43304834894498	4.72207259784724	5.52787219985482	5.69635738431581	5.27671794134168	4.45603237428894	3.46579844148989	2.50368940519595	1.69342270741327	1.08222503931511	0.661348978175134	0.392985151621063	0.232283919627344	0.140250749547602	0.088399444322841	0.0582978312972048	0.0391440585714348	0.0253421039791323
15	39.7012201988846	35.7540818160467	29.0148029662572	21.2030515911389	13.938328201656	8.22941102297532	4.35365620926397	2.05643822147202	0.861635696485127	0.315152825928845	0.0963988354144673	0.0251432406398274	0.0234036234525328	0.079346891637962	0.231944048103636	0.569692203865369	1.22135621590948	2.31592307085473	3.90635508664606	5.88265467015504	7.9259570754762	9.55328252121478	10.2632339487844	9.73489363958368	7.99172936742512	5.44712205513601	2.79758530589646	0.797650421195211	0.00337438151833328	0.586273430005409	2.29051923794254	4.54566920501177	6.68157165422575	8.15243870391696	8.68275755699818	8.29330856016395	7.22341506183809	5.80425437929095	4.34248366260858	3.05072252347477	2.03096142317755	1.29541722106264	0.802618261486894	0.491057976239087	0.301681060262862	0.188290479135594	0.119313792011246	0.0753247536136757	0.0455538020768596
16	41.4900506049512	37.8094439933549	31.4065784562342	23.7649608448897	16.3646607012205	10.2378811903421	5.80330548844659	2.9667004490115	1.35453924445751	0.538228538569517	0.17144042305544	0.0359722940955701	0.0321803587531409	0.154240058220932	0.472393931379961	1.1198288263587	2.26418533916269	4.04374340648738	6.47015353869657	9.33374785173979	12.1710119087043	14.3434241788886	15.2282997055087	14.4588758207467	12.110775538622	8.74211845283449	5.25263206237018	2.60462079548141	1.50903349865535	2.19674597153939	4.36158981447441	7.29146914157779	10.1273672156184	12.1421514834928	12.9339591491444	12.4781334509022	11.0482248300075	9.06551111772471	6.94821030424793	5.01022879963873	3.42460966716913	2.23862433058133	1.41516612729631	0.877202168069811	0.541431235039379	0.337128155821569	0.212637445085757	0.13439526391426	0.082838967800113
17	43.5069217366366	40.0990668577408	34.047569226236	26.623922862676	19.1637920618406	12.6907619102629	7.73235781231838	4.34585104518363	2.2768730598038	1.14786049735681	0.604337729551026	0.395932003829442	0.40404461312126	0.638970760040926	1.22140125122871	2.34797260580826	4.23010728893919	6.99995301863858	10.5991064039661	14.6939643624855	18.674470622118	21.7727146428824	23.2859732025101	22.83051433292	20.5220179028824	16.9965090612037	13.2462180833081	10.3198634644907	8.99318670639965	9.52978090931968	11.6185725382226	14.505684485699	17.2628075338684	19.084576183391	19.5059629795178	18.4756583493312	16.287355971282	13.424105348072	10.389455681153	7.58301998490585	5.24429529732029	3.45723607717805	2.19118006077839	1.35223359823469	0.82716029093336	0.512050879260081	0.325907054757152	0.21322911729653	0.140408420174651
18	45.7545983559013	42.6235160184175	36.9332071847368	29.7645853074898	22.3062473797786	15.5441489212987	10.079781746687	6.10649755203595	3.50430631960272	1.98452618759008	1.22675183028801	0.979450479998688	1.11933894642695	1.67371457259913	2.80727795662908	4.7700620224057	7.80496142163273	12.0264582853943	17.3029853557564	23.1919671681903	28.9737234565508	33.8003455956891	36.9269236235153	37.9483814460095	36.9504593819897	34.5087045188718	31.5247636598972	28.9508742622133	27.4961698559814	27.416294930032	28.458042681551	29.9737300422791	31.1571794799795	31.310201385229	30.0440263352445	27.3550638035958	23.5700406319316	19.2044307076873	14.7995523134029	10.7943704479329	7.45997137573576	4.89521177533203	3.06347670353982	1.84585534063882	1.09134783281817	0.653706348434539	0.412443938337077	0.28040229578122	0.202162526609063
19	48.1963674274092	45.3269978866044	39.9785215644154	33.0558288845644	25.5942854375396	18.5115772833958	12.4447962213713	7.70361006204162	4.32073568199047	2.15490863764998	1.00308649254602	0.695183670202769	1.16004387312978	2.45722567951061	4.76797045549147	8.33906105402288	13.3823992667292	19.9512124503012	27.8327828011109	36.5050127952211	45.1905806250436	53.0087551460592	59.1842224639415	63.2439167573068	65.1316444213996	65.1978779381879	64.0665560509668	62.4238355216355	60.7998687258612	59.4158628479066	58.1452464094728	56.5973787515077	54.2886107688995	50.8352057225367	46.0984457253968	40.2359260316087	33.6530223095517	26.8857828183546	20.4651806271026	14.8081878250684	10.1607151160907	6.59378691575838	4.03777497077238	2.33389666805431	1.28531634482814	0.697282785492026	0.402640644210769	0.273712562961134	0.22378080563399
20	50.7877814409785	48.1686868951843	43.15916948075	36.5068924279959	29.0950386570694	21.7485278599964	15.0987439263914	9.53443663421131	5.23028626832607	2.22190548648418	0.492537909223594	0.0463843411425418	0.955472794019398	3.37390435772687	7.51534606755572	13.5924628883014	21.7257561010989	31.8434198057032	43.6061373124476	56.3916876972574	69.358729410012	81.5811609220273	92.2160898915373	100.653329829955	106.599913226575	110.076609735168	111.334217819455	110.723179876514	108.562543319217	105.051019868746	100.246199089974	94.1133114857222	86.6200562914154	77.8376746825968	68.0074112118244	57.5466574664678	46.9938435473644	36.9143050635617	27.8009836835723	20.0004995582928	13.6809619784743	8.841088821154	5.34814513892651	2.98805843343754	1.51361715185112	0.682412043554275	0.281800925349724	0.141885301611311	0.139109200671275
21	53.5674940640424	51.2775068660083	46.7585502468601	40.6410930403126	33.6802994566263	26.602281577863	19.9937196969569	14.2599678561812	9.6491664758434	6.31865452258569	4.41176549350415	4.11711510380913	5.6930607633429	9.45120610471892	15.701864325355	24.6718286738082	36.4119512609404	50.7181771914166	67.0914224523493	84.755242016901	102.734995777514	119.982685419625	135.515890680179	148.53460542164	158.48854381515	165.085598135351	168.251649824176	168.065363760589	164.69510937111	158.359197811785	149.318478140866	137.896358511997	124.509921308154	109.690763651009	94.0775962633809	78.373557846957	63.2753912414786	49.3930351343851	37.1819302755265	26.9052576717086	18.6324123916376	12.268520541143	7.60233611834035	4.3583030331365	2.24187467903576	0.972621514821492	0.304555379848558	0.0359871465907581	0.012028487739305
22	56.5396755224368	54.7240137613831	50.9568362357329	45.8060924415532	39.944522743064	34.0210814688384	28.5667567102567	23.9587373326768	20.4451329526191	18.2120402352979	17.4624716319303	18.4753512558879	21.6211683739751	27.3251413277261	35.9844602154322	47.8595780367287	62.9678036589399	81.0086786314276	101.343946030932	123.041306467422	144.973981506694	165.952722735096	184.858807883031	200.748864325998	212.914055873547	220.892411403392	224.447401062187	223.533155740849	218.2652331307	208.907404272144	195.873675287729	179.735170875659	161.216968636553	141.171898232758	120.525887070874	100.199846918935	81.0224334445425	63.65264555361	48.5293398620994	35.857140429981	25.6280193742178	17.6689123839935	11.7010590951038	7.39717784607919	4.4268635917835	2.4863532709846	1.31373968163115	0.693512278692893	0.454841244093172
23	59.0772251982168	57.5929006036306	54.4490946563457	50.1966972291019	45.4821046553104	40.9368622066277	37.0927476366714	34.3440811078697	32.9625906850926	33.1523685940388	35.1192294010871	39.124284636241	45.4969954469176	54.5964762583961	66.7271559721514	82.0307361758017	100.385802018142	121.346330707643	144.14042089475	167.73368831044	190.943265157735	212.574345885891	231.54650158303	246.983021630911	258.25083259317	264.955534439608	266.90941245588	264.095307664443	256.644829040453	244.838138758053	229.119425032634	210.112495246333	188.618273239033	165.581076923533	142.021162512529	118.943002802284	97.2376800791741	77.600536210589	60.4811647339729	46.0737776840275	34.3453597342102	25.0904173601454	17.9969347548637	12.7088686244714	8.87492548811935	6.17930277946537	4.3554134357357	3.18699446198008	2.50208400749087
24	59.5174293608392	57.5205137392354	53.9672056511185	49.4231434334526	44.5724727088578	40.1253193284009	36.7372683628201	34.9582485950728	35.2176512203224	37.8400323736172	43.0755188985492	51.1245471851457	62.139480169474	76.1951931570933	93.2338189097998	113.001008428782	134.997829211406	158.470909789908	182.453534143139	205.855034773053	227.580200032464	246.650124524974	262.294949350968	273.997923447093	281.486116252435	284.680215325982	283.627944842555	278.448444271509	269.307710867995	256.430973309906	240.142172400287	220.909427221152	199.372395991919	176.333460282068	152.70702670715	129.435224357056	107.388962422302	87.2773847763031	69.5855129049734	54.5511480597187	42.1813096175708	32.2991729693401	24.6071106960535	18.7508059578833	14.3726643594756	11.1480973332096	8.80372432900843	7.12067421767435	5.92829034353008
25	56.4724895421436	52.7323671263741	47.2971389893807	40.7798954584384	33.9642222869872	27.7267296223529	22.9546218119776	20.4707454893732	20.9740183334604	24.99716538237	32.8784644231616	44.741651168513	60.4792142778279	79.7385811068832	101.916354163991	126.170180058367	151.458509991532	176.614102767846	200.448209312729	221.871562129498	240.009469228226	254.285289320875	264.45151188957	270.560015081688	272.87941315893	271.782503024364	267.635474224259	260.719548103915	251.205126335801	239.181766402339	224.729906972873	208.007911855891	189.324470289104	169.172329463276	148.212211865787	127.210987481557	106.950815854403	88.1325016389764	71.2955518590047	56.7706410252724	44.6702759795828	34.9137289650326	27.2754007032245	21.4429468576278	17.0725726685277	13.8326548998535	11.4316561590716	9.63068766315891	8.24411132076543
26	51.9271560844394	46.1340542046638	38.5136947487971	29.746572924855	20.7274509766791	12.4948424320325	6.14133347940994	2.71392013091281	3.11376964038475	8.00410488666658	17.7338963558116	32.2842271947458	51.2436816121415	73.8185065091869	98.881832314072	125.063073693304	150.873330591185	174.85557425468	195.741050882526	212.587892571828	224.876782937278	232.543338115232	235.937707345666	235.716852394521	232.690400238582	227.65251883319	221.236257980217	213.821547175135	205.514606067786	196.19850240211	185.637043466402	173.602003863542	159.990044150846	144.901061583656	128.66195345173	111.794875087006	94.9426342467541	78.7724489593893	63.8813541274308	50.7225844140402	39.5643701857191	30.4835202351543	23.3884386505617	18.0614335578897	14.2087781335327	11.5084499862363	9.64869291136153	8.35427942638921	7.40060018079598
27	52.9668936550614	46.9209068202925	39.2393101564654	30.6236002920007	21.9835628491675	14.3682880566575	8.87287096149935	6.52870153190234	8.18788765269475	14.414245240773	25.3942142503939	40.8807319162991	60.1811789220513	82.1967172004416	105.514575992076	128.547434492437	149.70586119665	167.582224330289	181.119369569794	189.736414154245	193.388392955877	192.546274422793	188.09770298732	181.18406139046	173.002633859411	164.610432409178	156.766344434618	149.840239160357	143.803219322868	138.295757302839	132.754271233354	126.565662185278	119.215872979125	110.402979146197	100.095953498739	88.53389383903	76.1735721241554	63.6026505405704	51.4401389321481	40.2445386091476	30.4448688751279	22.3024104568916	15.9036205049651	11.1789039882427	7.93862008421499	5.91691968437147	4.81521462221645	4.33943727165845	4.22792096651396
28	68.5434548644784	65.7045016234021	61.7532437010557	57.2787366150902	53.0173575149196	49.7900404110324	48.4196642148697	49.6356703569767	53.9758135746798	61.6970897152836	72.708871868773	86.5406435894238	102.354066307431	119.004325579065	135.149034236697	149.395191803073	160.467051951176	167.371794736636	169.537207678903	166.897324721628	159.908538940554	149.489422071721	136.890601769038	123.514013899983	110.7108517199	99.5921977909477	90.8843506573161	84.8524417878502	81.302797665438	79.6594945063955	79.0969689396679	78.7012788039214	77.6294313689769	75.2393774921719	71.1715881627345	65.3742935241424	58.075777630142	49.7161872075583	40.8565728950814	32.0838725474456	23.9278289674267	16.8006774252331	10.9643810155157	6.52462854204273	3.44670071548994	1.58606947193997	0.726138004246389	0.616431171058272	1.00623761670732
29	102.641342237462	106.115027512875	109.012187203468	111.662323653978	114.460991689934	117.823535091978	122.127960101218	127.652475327102	134.515104027638	142.624079903757	151.648086203721	161.014425300205	169.940672244378	177.501275733104	182.725270058924	184.715474525574	182.77431753902	176.517906605846	165.959230010244	151.544069953316	134.129327955871	114.902241175958	95.2489320206622	76.589971943193	60.2072110206146	47.0885150236223	37.8145708982572	32.5049134330386	30.8301292163393	32.0858531562709	35.3139669325061	39.4493225179676	43.4675900307997	46.5117172857359	47.9802483898421	47.5688933028639	45.2654374311877	41.3055986428701	36.1025186438492	30.1646395919374	24.0158921309976	18.1290918639258	12.8791989184761	8.51866486301371	5.17330700869147	2.8545235350056	1.48235496312076	0.913777346711707	0.971365752965932
30	150.169650944194	160.982956085258	171.501845405723	181.743789167799	191.728800597074	201.454555464537	210.868572769611	219.841020158554	228.142532310565	235.431843331299	241.257816484578	245.079420946886	246.305270061207	244.351579798095	238.714121819704	229.046434895932	215.233873150285	197.45169109928	176.195845477236	152.277792399062	126.779123733615	100.967818590345	76.1842071298807	53.7102747609184	34.6395393563417	19.7655812023386	9.50507752076789	3.8661871378634	2.46621670115747	4.59494618220224	9.31319320638275	15.5713739718026	22.3307640982055	28.6710863261587	33.8715715367418	37.4579016112471	39.2133392824778	39.1577726337623	37.502467980823	34.59052925471	30.8333249911729	26.6517608121593	22.4287927063708	18.4766373775152	15.0193326507121	12.1890687325994	10.0332784976359	8.52886891722745	7.60006834286419
31	199.603022867417	216.722207854438	233.649258087698	250.16568991048	266.020678582153	280.922641954013	294.532588652888	306.461283328121	316.272393590346	323.493607710362	327.637168264783	328.230310471615	324.854746888916	317.192714843592	305.075410859222	288.528172336473	267.805865839371	243.411912007489	216.095423385554	186.823082573446	156.725455904127	127.021018515739	98.9246937329857	73.5505527846533	51.8199117618378	34.3860203452524	21.5847617532233	13.417496200376	9.56789186617821	9.45000528536208	12.2807626250035	17.1670265622401	23.1960588157101	29.5185504177686	35.4153177074926	40.3418143183009	43.9481897592519	46.0761024610857	46.7363282601816	46.0730342593203	44.3212776209876	41.76392130761	38.692983968945	35.3788015345528	32.0486280829442	28.8747417806101	25.9709472678858	23.3956638604522	21.1595413351484
32	239.188598633549	260.771838522412	282.38531969426	303.72086657706	324.419982797911	344.07198030579	362.216033976025	378.348520630715	391.936741051684	402.439641807268	409.335453585806	412.15528096696	410.520691962157	404.182381418555	393.056169713971	377.252109869405	357.092461365312	333.114850756982	306.058104219802	276.829933823477	246.457712517366	216.025719140291	186.604158675212	159.176648609427	134.573451992997	113.417385153665	96.0880332595552	82.7078259937347	73.1509492305607	67.073374194273	63.9598713194995	63.1820904036567	64.0608698596202	65.9259754687155	68.1673947527542	70.2739218495284	71.8567628588484	72.6579434870407	72.5451068785705	71.4956229863907	69.5736700822597	66.9040840625065	63.6463888514144	59.9716746441168	56.0440619170948	52.0075522652781	47.9782601511116	44.041427865949	40.252278610418
33	260.752020650339	285.161870185648	310.172364510974	335.524420535789	360.894661561806	385.891708944935	410.057200485197	432.87278887166	453.773969936393	472.170998686558	487.476410590999	499.137843425856	506.674041740959	509.711227488934	508.016544986491	501.52513164544	490.357593851547	474.825301784588	455.421925422252	432.800927186809	407.740165122445	381.096170128525	353.751856645688	326.562240096316	300.303042261104	275.626809692481	253.030370583006	232.836210457039	215.188819224517	200.065453870238	187.29928300536	176.611717970226	167.650024039345	160.026107559913	153.352676787062	147.273692346601	141.487022789702	135.758340559289	129.926373975994	123.900537211891	117.652601237434	111.204404103784	104.613638108314	97.9595441784046	91.3299657107998	84.8107498944474	78.4780131771228	72.3933708897638	66.601907824989
34	259.530949492477	285.46226634268	312.921587779005	341.791031155619	371.874783685884	402.889327812053	434.458439023272	466.114326631066	497.305884086459	527.414447232477	555.776771151336	581.714194332687	604.566242714942	623.726321493965	638.676730329018	649.020082484876	654.504349071926	655.039190744857	650.701948841095	641.732578466973	628.517821420999	611.565923843011	591.474086121947	568.891487677108	544.481080535752	518.883354648352	492.68494921933	466.394364925626	440.42620408671	415.094435383583	390.614260630519	367.111359858133	344.636692429616	323.184689148872	302.712599686846	283.158941586082	264.459382067022	246.558902106798	229.419665540484	213.024569116674	197.376920271483	182.497035089551	168.416749026788	155.172888486246	142.800680952029	131.327915771236	120.770443132281	111.129351343272	102.389923301802
35	233.523279054157	259.789596019638	288.722804759131	320.387623072323	354.759126179074	391.706088008358	430.978644577876	472.201770323411	514.875731655458	558.384213980194	602.010243887293	644.959396983084	686.389153901929	725.442706143076	761.285079841434	793.139188825587	820.319380514932	842.260209704944	858.538552616579	868.88772042294	873.202892536454	871.537897390028	864.094049904956	851.202342081397	833.300720188351	810.908431549387	784.599471161742	754.97701204451	722.650393264528	688.215812482039	652.241381811697	615.25671524641	577.746776170703	540.149366707458	502.85541355184	466.211107187114	430.520976116046	396.0511044017	363.031899284943	331.660051246556	302.099567268248	274.481969447518	248.905913380883	225.436580934187	204.105236694512	184.909311490323	167.813301330428	152.75066153067	139.626750912781
36	185.877325353025	211.647090840414	241.265537474193	274.975728148441	312.921857908529	355.12687840551	401.47378168903	451.692082082814	505.350807160831	561.858961496012	620.473981965882	680.318193645589	740.402741188867	799.657956597993	856.968674520048	911.212659846221	961.300099545183	1006.21204918839	1045.03581824957	1076.99551625617	1101.47634034476	1118.04162939776	1126.44219978718	1126.6179697517	1118.6923329009	1102.96012203609	1079.87028771581	1050.00458849407	1014.05365006028	972.791708018186	927.051221912613	877.698360324627	825.610134907946	771.653730917631	716.668365392916	661.449818517876	606.737639048545	553.204924620228	501.450519814624	451.993452037301	405.269427615149	361.629227106477	321.33885928511	284.581349222849	251.46004175282	222.003294876637	196.170418892143	173.85868913761	154.911227928223
37	129.877061446917	155.524520155607	186.123436438995	222.04827821846	263.566247947951	310.811503519569	363.762477771659	422.223792774468	485.81411786633	553.961074003101	625.90395342385	700.704622577548	777.266533550534	854.361314902425	930.66197855868	1004.78139590236	1075.31439048029	1140.88158784888	1200.1730683806	1251.9898909646	1295.28169019441	1329.17878431854	1353.01754653825	1366.35816384145	1368.99430849543	1360.95465035884	1342.49651806389	1314.09235245978	1276.40987028323	1230.28705955641	1176.70325648889	1116.74760808186	1051.5862113414	982.429148693384	910.498521780019	836.998435161386	763.087710186077	689.855928951894	618.303228639818	549.324095312708	483.695249170476	422.067573956542	364.961923789513	312.768541948575	265.749747959544	224.045491005999	187.681328167905	156.578364012139	130.564682246465
38	92.3870253156308	120.381437249283	154.26129384111	194.449053324745	241.25112405879	294.831713806557	355.189497452234	422.138459814435	495.294169449779	574.06655899625	657.660034034693	745.081417388699	835.155875741413	926.550590641583	1017.80554895989	1107.37046194334	1193.64649956544	1275.03126768641	1349.96527543262	1416.97804988952	1474.73205957891	1522.06270610673	1558.01282782852	1581.86041820706	1593.13857837418	1591.64707900474	1577.45528023419	1550.89652924439	1512.55450387107	1463.24228020443	1403.97515910224	1335.93848122442	1260.45178727602	1178.93073844333	1092.84820421372	1003.69585689219	912.94749279115	822.025139738193	732.268820718179	644.910635909127	561.053611441188	481.655553277745	407.517947642639	339.279772639802	277.415934499914	222.239919705238	173.910162716668	132.439568113349	97.7075941686068
39	111.580575031463	146.659336492508	188.292127016669	236.847123304896	292.568864991893	355.55495035983	425.735508784343	502.856575961107	586.468414844567	675.91968193534	770.358139008059	868.738362200696	969.836614600926	1072.27273889867	1174.53860919551	1275.03237261672	1372.09742891888	1464.06485571116	1549.29780198558	1626.23625414785	1693.44053370325	1749.63191706465	1793.72887415309	1824.87759787766	1842.47573171284	1846.18848476063	1835.95663787536	1811.99627424568	1774.79039651994	1725.07290402877	1663.80568337033	1592.1498013979	1511.43197224393	1423.10759349483	1328.72170852425	1229.86925319888	1128.15588969279	1025.16062463109	922.401261951733	821.303562861237	723.174786928951	629.182080636232	540.33597293513	457.479040858942	381.279629759254	312.230358348768	250.651012523201	196.69533610977	150.361161611432
40	228.75384586151	277.167650948774	332.444654095069	394.805846112379	464.345904936572	541.015325194782	624.605328131801	714.736386765646	810.851122160832	912.212206074014	1017.9057460978	1126.85043731986	1237.8125471092	1349.42656645062	1460.22112313426	1568.64952070296	1673.12405410989	1772.05306971714	1863.87959350109	1947.1202552002	2020.40319335909	2082.50363977772	2132.37595181711	2169.18098443798	2192.30786504968	2201.38944504157	2196.31094208292	2177.21154532884	2144.47901924739	2098.73759854163	2040.82970489214	1971.79222558796	1892.82826596308	1805.27541555509	1710.57164817642	1610.22000734769	1505.75321201898	1398.69925675452	1290.54898112149	1182.72645201057	1076.56284819516	973.274367322893	873.944500462807	779.510846583223	690.756476308391	608.305707189312	532.624026280251	464.021793230154	402.661279991945
41	478.405193380965	546.71232990108	621.797230556589	703.675555794497	792.241572738562	887.256907385917	988.341942136305	1094.97039517324	1206.4675436417	1322.01245241945	1440.64444735045	1561.27393024709	1682.69747813449	1803.61700746013	1922.6626223778	2038.41861214094	2149.4519234727	2254.34231645025	2351.7133230497	2440.26307096529	2518.79401507787	2586.2406367356	2641.69422672769	2684.42395952496	2713.89359030271	2729.77325713174	2731.94604188768	2720.50912728558	2695.76957583342	2658.2349411249	2608.59909477708	2547.72380620372	2476.61674112883	2396.40664349798	2308.31653104132	2213.63576569195	2113.69185659641	2009.82281743615	1903.35083453756	1795.5579123248	1687.6640535133	1580.8084090688	1476.03370359605	1374.27411156898	1276.34663432044	1182.94591190701	1094.64230186744	1011.88297145494	934.995682978574
42	880.560830946235	974.46888473236	1074.71439503743	1181.09065158643	1293.28128129652	1410.8552546496	1533.26421838066	1659.84244020843	1789.80958710444	1922.2764808928	2056.25388609042	2190.66428781149	2324.35651581876	2456.12296838991	2584.71909081775	2708.88467237751	2827.36644661935	2938.9414166619	3042.44028298819	3136.77032854431	3220.93711628636	3294.06437828327	3355.41152258253	3404.38825274806	3440.56588275598	3463.68503337008	3473.65951107241	3470.57629242528	3454.69166041833	3426.42365987871	3386.34115155457	3335.14984460714	3273.67577118163	3202.84673150139	3123.67228150525	3037.22285640239	2944.60862266269	2846.9586289006	2745.40078476857	2641.04313904897	2534.95685693102	2428.16121570386	2321.61085172143	2216.18540342846	2112.68160921421	2011.80783824188	1914.18096003362	1820.32539669976	1730.67415182869
43	1434.69147732076	1557.81548459922	1686.51684417007	1820.37630304119	1958.88011335822	2101.41996012328	2247.2947999147	2395.71472172561	2545.80689093039	2696.62358146061	2847.15224120037	2996.32747335635	3143.04475429768	3286.1756484103	3424.58422521729	3557.14433566708	3682.75736519579	3800.37005276771	3908.99194905613	4007.71208426852	4095.7144273528	4172.29174340794	4236.85749445905	4288.95547919181	4328.26696810908	4354.61515976654	4367.96685879318	4368.43135459046	4356.2565580735	4331.82252971206	4295.63260270438	4248.3023678758	4190.54683968466	4123.16616383207	4047.03025521018	3963.06276964076	3872.22481397543	3775.49878713332	3673.872720541	3568.32545167145	3459.81292078396	3349.25583065177	3237.52885430534	3125.45151894717	3013.78083749171	2903.20570477818	2794.34302528421	2687.73549471119	2583.85092033044
44	2112.69507828907	2264.8791535194	2421.49659120838	2581.93409087791	2745.49948207499	2911.42509502747	3078.87264153432	3246.93961399578	3414.66717383153	3581.04946211419	3745.04422617496	3905.58461742623	4061.59197896193	4211.98940791573	4355.71584831876	4491.74044645095	4619.07688343152	4736.79738986898	4844.046145386	4940.05177209161	5024.13864564911	5095.73677025151	5154.38999404206	5199.76237849998	5231.64257799418	5249.94613281224	5254.71562905109	5246.11873024296	5224.44413686037	5190.09557927944	5143.58399582861	5085.51808878794	5016.59348639175	4937.58076701535	4849.31262205055	4752.67044604652	4648.57064636271	4537.95096001057	4421.75705299614	4300.92965803103	4176.39248089485	4049.04107513218	3919.7328504071	3789.27834304898	3658.43383945425	3527.8954053732	3398.29433793335	3270.19402362126	3144.08815528299
45	2854.42917053761	3030.16960579811	3208.68872052621	3389.20274357293	3570.86454362477	3752.76930440457	3933.96137848466	4113.44227398493	4290.17970216897	4463.11758774076	4631.18691819266	4793.3172845921	4948.44894444885	5095.54521847837	5233.60501782096	5361.67528716739	5478.86314275589	5584.34748270356	5677.38985084096	5757.34434420916	5823.6663685745	5875.9200654827	5913.78425811826	5937.05679102331	5945.65716989269	5939.6274414227	5919.13128868151	5884.45135376529	5835.98483564795	5774.23744616992	5699.81584012066	5613.41866549137	5515.82640644227	5407.89021369134	5290.51993437507	5164.67156559369	5031.33436263335	4891.51783421868	4746.23885321793	4596.50910227718	4443.32306031956	4287.64671824639	4130.40719115638	3972.48337066236	3814.69773518254	3657.80940918145	3502.50853498718	3349.4119937335	3199.06048582078
46	3576.82107709032	3765.49511024631	3954.79408350669	4143.80620702072	4331.57300651095	4517.09650497176	4699.34731148875	4877.27354580568	5049.81050830852	5215.89098686571	5374.45607491573	5524.46635977784	5664.91332681308	5794.83081418394	5913.30634491431	6019.49215804233	6112.61575913056	6191.9898124161	6257.02120253318	6307.21910302101	6342.20190164584	6361.70284873703	6365.57431399168	6353.79055918712	6326.44895852911	6283.76962446227	6226.09342413489	6153.8783997597	6067.69463424022	5968.21763102696	5856.22030362631	5732.56369493092	5598.18656903786	5454.09403798946	5301.34540249812	5141.04139886534	4974.3110537258	4802.29835378062	4626.14893926206	4446.99702751993	4265.95276695329	4084.09021172508	3902.43609456799	3721.9595588532	3543.56299234563	3368.07408414317	3196.23920365937	3028.71817663934	2866.08050858237
47	4202.8964809908	4392.01990323536	4579.43485936965	4764.17193638425	4945.23303127625	5121.59925623602	5292.23950371521	5456.11958990212	5612.21188156734	5759.50529861413	5897.01557327195	6023.79563699602	6138.94599804954	6241.62496669495	6331.05858111595	6406.55008581076	6467.48881536638	6513.35834032681	6543.74373833295	6558.3378628118	6556.94649314479	6539.49226430847	6506.01729026263	6456.6844136117	6391.77703399192	6311.69748889999	6216.96398290654	6108.20608398697	5986.15882863225	5851.65550004082	5705.61916560565	5549.053080674	5383.03008476287	5208.68113368021	5027.18312598574	4839.74619462339	4647.60064411606	4451.98372023651	4254.12640241654	4055.24040925428	3856.50560431361	3659.05798303213	3463.97841207738	3272.28228008702	3084.91020362698	2902.7199146776	2726.47943633567	2556.86163205779	2394.44019105637
48	4696.81475144672	4876.86030405532	5053.19530416093	5224.87154737226	5390.92845921282	5550.40079864028	5702.32679299807	5845.75662551371	5979.7611874028	6103.44099850549	6215.9351933645	6316.43046392848	6404.16984579367	6478.46123222548	6538.68549924644	6584.30412593222	6614.86619678371	6630.01467767003	6629.49186335802	6613.14390301836	6580.9243202464	6532.89645594383	6469.23477572537	6390.22499815956	6296.26301590978	6187.85259847097	6065.60188243331	5930.2186727633	5782.50459617959	5623.34816500915	5453.7168266344	5274.64808947993	5087.23983114667	4892.63990750656	4692.03519306669	4486.64019247347	4277.68537045932	4066.40535268005	3854.02715263279	3641.7585801083	3430.77698438857	3222.21848066779	3017.16780101579	2816.64890172601	2621.61644724785	2432.94827728888	2251.43894831613	2077.79442385251	1912.62796994455
49	5077.87544992375	5245.65438012293	5408.44659441145	5565.38239497018	5715.59062771844	5858.20540017058	5992.37305373004	6117.25932481243	6232.05662375038	6335.99135575133	6428.33120436384	6508.39229505682	6575.54615471883	6629.22638221262	6668.93494563163	6694.2480236394	6704.82131124865	6700.39471461525	6680.79636485882	6645.94588753549	6595.8568721111	6530.63849453005	6450.49625563816	6355.73180867128	6246.74186012128	6124.01613987916	5988.13444845959	5839.76280115111	5679.64870092344	5508.615583666	5327.55649063903	5137.42703370154	4939.23772875876	4734.04578177485	4522.94641946785	4307.06386330505	4087.54205052707	3865.53520955248	3642.19839917974	3418.6781214626	3196.10311697187	2975.57544838024	2758.1619739549	2544.88630668293	2336.72134747749	2134.58247233898	1939.32144361416	1751.72110477102	1572.49090656712
50	5407.10114214249	5566.49444958472	5720.52033261805	5868.41715579087	6009.4265867706	6142.79896542817	6267.79882017461	6383.71048366494	6489.8437569392	6585.53956854326	6670.17557321832	6743.17163341889	6803.99512625465	6852.1660184872	6887.26165297087	6908.92119142158	6916.84966063267	6910.82155222178	6890.68392966982	6856.35900076985	6807.84611859657	6745.22317968435	6668.64739419668	6578.35540941147	6474.66277474979	6357.96274375281	6228.72441576583	6087.490227519	5934.87281219828	5771.55125087242	5598.26674817768	5415.81777085914	5225.05469402746	5026.87400572044	4822.21212547275	4612.03889702028	4397.35081892894	4179.16407978762	3958.50746659924	3736.41521611168	3513.91987903774	3292.04526641918	3071.79954580587	2854.1685524768	2640.10937766375	2430.54429170642	2226.35505533441	2028.37766691439	1837.39758760467
51	5766.3218770986	5926.57186071469	6082.04323186042	6232.09545115622	6376.09182610882	6513.40352313124	6643.4136694571	6765.52151312896	6879.14660753817	6983.73298559984	7078.7532875888	7163.71280596496	7238.15341019855	7301.65731468352	7353.85065331131	7394.40682517193	7423.04957715667	7439.55579094927	7443.75794400055	7435.54621656856	7414.87021974924	7381.74032259552	7336.22855989272	7278.46910588821	7208.6583032231	7127.05424043811	7033.97587567775	6929.80170854626	6814.96800642349	6689.96659587754	6555.34223405989	6411.68957908602	6259.64978234017	6099.90672934757	5933.18295928566	5760.23529631629	5581.85022867425	5398.83907381191	5212.03296984706	5022.27773506842	4830.42863830539	4637.34512355546	4443.88553237977	4250.90186722855	4059.23463805215	3869.70783330479	3683.12405477884	3500.25985364309	3321.86130263074
52	6221.30418574973	6393.48734352631	6562.35144291919	6727.38027536765	6888.05961332384	7043.88001147972	7194.33966461068	7338.94730230287	7477.22509988321	7608.71158409196	7732.96451144079	7849.56369679622	7958.11376952925	8058.24683458431	8149.62501605007	8231.94286126468	8304.92958415802	8368.3511274232	8422.01202421303	8465.75704136836	8499.47258769322	8523.08787248613	8536.57580140146	8539.95359873402	8533.28314737447	8516.6710399527	8490.26833704812	8454.27003077704	8408.91421454252	8354.48096222649	8291.29092259154	8219.70363711394	8140.11559186558	8052.95801637408	7958.69444459315	7857.81805518731	7750.84881025169	7638.33041333208	7520.82710916115	7398.92034887069	7273.20534556109	7144.28754599793	7012.77904485377	6879.29496831371	6744.44985401507	6608.85405419368	6473.11018856448	6337.8096728794	6203.52934828717
53	6747.57802329047	6940.33995643296	7131.61063742697	7320.98958081382	7508.07518348897	7692.46651464715	7873.76514376392	8051.57699533005	8225.51421854843	8395.19705978287	8560.25572522175	8720.3322209914	8875.0821578294	9024.17650741131	9167.3032975168	9304.16923342651	9434.5012332579	9558.04786537772	9674.58067656818	9783.89540027055	9885.81303498012	9980.18078371471	10066.8728464187	10145.7910581899	10216.8653673158	10280.0541482765	10335.3443460926	10382.7514496698	10422.3192930978	10454.1196851863	10478.2518688642	10494.8418134017	10504.041343739	10506.0271125003	10500.9994215267	10489.1809009686	10470.8150551135	10446.1646851982	10415.5102004311	10379.1478293405	10337.3877443483	10290.5521131448	10238.9730909963	10182.9907685537	10122.9510900397	10059.203756874	9992.10013184671	9921.99115886883	9849.2253131239
[truncated: 71 more columns]
