# Supplementary material for: Reconstructing spruce budworm outbreak severity: a comparison of paleoecological and tree-ring signals
Source: PLoS One. 2025 Aug 12;20(8):e0329406. doi: 10.1371/journal.pone.0329406 (PMC12342301; doi:10.1371/journal.pone.0329406)
Supplement: S11 Dataset — (ZIP) [file pone.0329406.s011.zip › Lake 2 wavelet data/Percent_defoliation/PD_wavelet_significance.txt]

V1	V2	V3	V4	V5	V6	V7	V8	V9	V10	V11	V12	V13	V14	V15	V16	V17	V18	V19	V20	V21	V22	V23	V24	V25	V26	V27	V28	V29	V30	V31	V32	V33	V34	V35	V36	V37	V38	V39	V40	V41	V42	V43	V44	V45	V46	V47	V48	V49	V50
1	-0.732606170752094	-0.571805899060527	-0.356279500197664	-0.185725077946507	-0.0892140100264634	-0.0455823959210408	-0.0274517452362852	-0.0192214224122994	-0.0147154923124519	-0.0118374584489753	-0.00990781828686504	-0.00862812557652206	-0.00768586544726458	-0.00686130057078227	-0.00619777763699315	-0.00584424652486514	-0.00565030382255273	-0.00516589975558744	-0.00431914651095952	-0.00372426719113759	-0.00371489330977174	-0.00352934291645768	-0.00303255897595476	-0.00327648747254732	-0.0038981700101334	-0.00384484263403852	-0.003657967759775	-0.00385886433819211	-0.00381507070555842	-0.00326666741553255	-0.00297648201017035	-0.00338875320091509	-0.0036560672762485	-0.00346150862516804	-0.00367669484159173	-0.00412882283115523	-0.0040688421297649	-0.00385288017453255	-0.00382900493655916	-0.00372157102972661	-0.00353898534008757	-0.00346784740665048	-0.00345257852241952	-0.00342755816947303	-0.00341313261158371	-0.00341591578815912	-0.00345812755830337	-0.00353529761625014	-0.0035809410559088
2	-0.986526330680701	-0.750829534970651	-0.440098830270786	-0.203959667327811	-0.0808426378945563	-0.0331144859777506	-0.0176125088924765	-0.0121619895442709	-0.00945170437679667	-0.00766024470530478	-0.00644247634582007	-0.00569815317832221	-0.00516065245017689	-0.00459872765452993	-0.00411736222977671	-0.00398869455216099	-0.00407236933576693	-0.00375486673684839	-0.002888542723806	-0.00231648711173294	-0.00251173357911899	-0.00239720880441386	-0.0017737619098059	-0.00210973649982061	-0.00293172702027847	-0.00279995900040477	-0.00251180485989389	-0.00284517190440461	-0.00287571555787786	-0.00217079196916283	-0.00180077524276317	-0.00237531082028476	-0.00268967357239333	-0.00233599251107035	-0.00257377774410409	-0.00316742411598815	-0.00305452826897136	-0.00275075315329668	-0.00276328690127139	-0.00267455872618532	-0.00246679163790347	-0.00240718472909035	-0.00241696323567074	-0.00239697171171382	-0.00237829275323676	-0.00237335137959708	-0.00241417389692237	-0.00249579103473113	-0.00252638455159018
3	-1.17690629909394	-0.87629023857305	-0.485553976402936	-0.199249678702946	-0.0613413492206847	-0.0163900705719951	-0.00647333155617139	-0.00470765424757671	-0.00398692456330749	-0.00331835382255947	-0.00280902064569065	-0.00257351465361696	-0.00242552012216506	-0.00213592529708133	-0.00183364284594	-0.00188112150066484	-0.00219937668890746	-0.00210192758496776	-0.00134547826854641	-0.000868289029521257	-0.00124361038292832	-0.00122785269395789	-0.000561077551298054	-0.000922102053219924	-0.00178549466110352	-0.00152449340674791	-0.00113582948430619	-0.00158161855212012	-0.00172974049283052	-0.000988273752157892	-0.00059503298230037	-0.0012477049412786	-0.00153141031410715	-0.00102436887162061	-0.00124306512121787	-0.00189651419486338	-0.0017215373307089	-0.0013593597400061	-0.00142740887425328	-0.00138924332124381	-0.00119125814112181	-0.00115781003784674	-0.00119629222803431	-0.00118447805491353	-0.00116386105919661	-0.00115104848662369	-0.0011832291704565	-0.00125698918128791	-0.00126669565853505
4	-1.27228489582188	-0.936039925336612	-0.502042990004511	-0.190680285160533	-0.0479378001128044	-0.00677895933540651	-0.000675903423226456	-0.000863654996253329	-0.00104562312802929	-0.000903813087933953	-0.000742618990887581	-0.000740734649203851	-0.000780951848283519	-0.000657094642403833	-0.000463281735100742	-0.000555147381205624	-0.000939856888506627	-0.00101225706357476	-0.000461910315312388	-0.00010335502125477	-0.000520102658966943	-0.000596030168280604	-4.59963031142775e-05	-0.000366902846395342	-0.00106022157008523	-0.000668903066702405	-0.000234052364017128	-0.000715154241677423	-0.000979588136977634	-0.000373966062686459	-3.60195842083026e-05	-0.000611346316830712	-0.000780223553710115	-0.000219107228988674	-0.000397148795693385	-0.000985936000417201	-0.000761464253419923	-0.000396167187913489	-0.000504940706667009	-0.000520303153469682	-0.000360647764489397	-0.000350344387698317	-0.000401699274896385	-0.00039489981171076	-0.000375924642022743	-0.000360119762128584	-0.000380691965650526	-0.000437604374983555	-0.000432707908197289
5	-1.28435433895356	-0.948034262763938	-0.511536248968418	-0.196346671400532	-0.050496712605091	-0.00753017875591301	-0.000462229245517984	-0.000176999360698523	-0.000232439656080517	-0.000160535735529486	-9.33480165509367e-05	-0.000125319722239672	-0.000191904284239136	-0.000148476171584022	-3.35808969888657e-05	-0.00010101368526889	-0.000415721334452077	-0.000575803657754289	-0.000280580926588887	-5.04044742838067e-05	-0.000372276684762914	-0.000524371956869657	-0.000253434581436199	-0.000512509364267749	-0.000886636347835825	-0.000413278993972143	-7.21919727748802e-06	-0.000423983104952192	-0.000755409389574162	-0.000419733473452767	-0.000198781896236132	-0.000554040482345052	-0.00056267689022149	-8.14791334285917e-05	-0.000210191102941657	-0.000614485043190528	-0.000359051112455307	-3.22141979922141e-05	-0.000128231844254314	-0.000166159759249389	-5.58820546941048e-05	-5.34277279530607e-05	-9.42320227878655e-05	-8.78516007180551e-05	-7.42324385338083e-05	-6.20296784361468e-05	-7.27471727101718e-05	-0.000109495106962499	-0.000101261396272161
6	-1.2474038383564	-0.937312154658947	-0.52646137052242	-0.218399166312178	-0.0657955647249721	-0.0142857103137467	-0.00241279062796377	-0.000440041616539555	-0.000117679265609437	-3.29365077267838e-05	-7.71430197721587e-07	-1.86957004854936e-05	-6.14450877007397e-05	-6.18933927373703e-05	-2.89912943004273e-05	-9.47776210950213e-05	-0.000329604688819007	-0.00054314744204445	-0.000516257673547645	-0.000465082270081912	-0.000710615125170815	-0.000963332914255614	-0.00103190634365063	-0.00123998486495275	-0.00127248523611441	-0.000751089683267071	-0.000391753333081626	-0.000672864653702316	-0.0010110942482356	-0.000970679524984738	-0.0008924083424783	-0.00100217506903146	-0.000862503262522933	-0.000505317048021787	-0.000539931836915139	-0.000673613886086323	-0.000367821426130394	-5.86117986678709e-05	-7.20143104210132e-05	-8.68074889145512e-05	-1.61929520835267e-05	-7.04691384545304e-06	-2.37558258083642e-05	-1.5834510172439e-05	-8.51011744832688e-06	-2.9489934250843e-06	-8.16055000285627e-06	-2.77972722079087e-05	-2.33037930930445e-05
7	-1.19126661679829	-0.918631575486942	-0.545448109186611	-0.248695211901968	-0.0869213541793487	-0.0233744747807873	-0.00491303847431839	-0.000833660010643461	-0.000127324325595607	-2.96528945622947e-05	-1.67778924928294e-05	-2.62946492115253e-05	-5.26314388715654e-05	-8.12040500967426e-05	-0.000121357405879543	-0.000233394798930793	-0.000473498793718342	-0.000793137007541646	-0.00107609079782672	-0.0013499076657253	-0.00175827092676613	-0.00224115360040493	-0.00262808921105428	-0.00280921742510015	-0.00256870525693351	-0.00196469474857963	-0.00156494704317175	-0.001660432183641	-0.00194912043215961	-0.00213159072914465	-0.00220930058063374	-0.00219401739418988	-0.00196005504015562	-0.00162539833767495	-0.00144078235140388	-0.00121417693361761	-0.000747619682333191	-0.000341953478405298	-0.000193217589772558	-0.000128306652929449	-5.93238613590874e-05	-2.84494353658742e-05	-1.77070721365489e-05	-5.73503464250587e-06	-1.50155873043383e-06	-1.2959205638281e-06	-5.81703975733504e-06	-1.63000869853952e-05	-1.70727475027781e-05
8	-1.1313545392265	-0.896649339589491	-0.563158899115233	-0.280269716960423	-0.110518771278881	-0.0344880534168556	-0.00844286729139131	-0.0015624977762499	-0.000194200216082088	-1.83044099866578e-05	-2.23157829232405e-05	-4.38986659493936e-05	-7.62758828042618e-05	-0.00013112506272711	-0.000232783886143097	-0.000431001028436298	-0.000794920299001742	-0.00136935041788081	-0.00213425205617058	-0.00304545567110664	-0.00407414782073042	-0.00510952530444264	-0.00588997095564367	-0.00611120580229034	-0.00566033722963307	-0.00484007917709737	-0.00418499728488392	-0.00396963126964722	-0.00411050094028965	-0.00441801832525375	-0.00470516327401266	-0.00478118408538544	-0.00453744248232096	-0.00404989799244622	-0.00342965343024068	-0.00265058087743992	-0.0017655770873294	-0.00102578280905315	-0.000572574731383869	-0.000320531088116182	-0.000168883983984855	-8.12256924328718e-05	-3.26249207256543e-05	-7.6365221005279e-06	-9.16329358777644e-07	-4.20059643259423e-06	-1.24863247834816e-05	-2.28426184850774e-05	-2.89566777423697e-05
9	-1.07282180118637	-0.87223828169242	-0.576704557788486	-0.310226337847528	-0.135831087625762	-0.0483709917410646	-0.0139196049525646	-0.00314786576626685	-0.000502086892685925	-3.42904062025333e-05	-1.11104166180948e-05	-4.95689418641002e-05	-0.000101104957759929	-0.000186572129769926	-0.000352431359227251	-0.000681835456032583	-0.00130921437681171	-0.00239271467681817	-0.00402515015746211	-0.00614768580168866	-0.00852587704539844	-0.0107527395194506	-0.01230022329079	-0.012734035880119	-0.0120293943782956	-0.0106637197524247	-0.00930719435118341	-0.00843540351203344	-0.00822816050697184	-0.00861767215484902	-0.00928924416748446	-0.00977340581192268	-0.00969285649737631	-0.00893429165327823	-0.00759531647692828	-0.00588287847858813	-0.00410561762226971	-0.00259544819592227	-0.00152208913244462	-0.000845015595209312	-0.000440554139273596	-0.000206385460279373	-7.8263846693035e-05	-1.79038266225481e-05	-2.34644451167742e-07	-6.21959676737896e-06	-2.24613123451982e-05	-3.98638796870837e-05	-5.22645132754071e-05
10	-1.01671819255599	-0.845736350471241	-0.585406362234453	-0.337447382722907	-0.162213895685795	-0.065179424123393	-0.021967231469142	-0.00623882620219881	-0.001509115475229	-0.000335009609157145	-0.000106186171045542	-8.83581465685007e-05	-0.000127106492268491	-0.000228041945159593	-0.000462836001937154	-0.000984095344170982	-0.00205959470509116	-0.00403853212301632	-0.00718685128296537	-0.0114491604726113	-0.0162973524409028	-0.0207883095720436	-0.0238564125270882	-0.0247702647909864	-0.0235225551415943	-0.0208527702394099	-0.0178718533702457	-0.015605730843317	-0.0147060712810701	-0.0152780465397752	-0.0168015982486464	-0.01831444786991	-0.0188692081605601	-0.0179603217228525	-0.0156531488440868	-0.0124471072760386	-0.00902738828606785	-0.00599593116382876	-0.00367622479602253	-0.00209348660963163	-0.00110143688610509	-0.000520756449528207	-0.000207015981559266	-5.97985310481752e-05	-1.13274639185907e-05	-1.56078987529439e-05	-4.17179242765288e-05	-6.95772397068246e-05	-8.79275683086269e-05
11	-0.963047701705637	-0.817442134063229	-0.589200078659196	-0.360954140383624	-0.188295028114986	-0.0839700926972474	-0.0322745037751909	-0.0108740299043975	-0.00332579877232894	-0.000992995995213502	-0.000333487333366661	-0.000157348480624552	-0.000137190907423775	-0.000234219361246668	-0.00055133573412459	-0.00135871068401707	-0.00315124355291908	-0.0065875413336646	-0.0121965867404169	-0.0199226181634739	-0.0287929832698282	-0.0370147516883732	-0.0425752651878714	-0.0440935246014219	-0.0414640078648663	-0.0359286091694054	-0.0295756804798763	-0.024575344824822	-0.02245693847377	-0.0235920418605247	-0.027044196021534	-0.0309510371739609	-0.0333472562333709	-0.0329946004917286	-0.0297709187253785	-0.0245023434497097	-0.0184496185451049	-0.0127633281800693	-0.00814752623507118	-0.00481083107464306	-0.00262011750584767	-0.00130080404185949	-0.000575881547982629	-0.000224536913453928	-9.012481681801e-05	-6.85170978894568e-05	-9.32594463441983e-05	-0.00012396443550536	-0.000139748857924134
12	-0.911650308353492	-0.787612604914548	-0.588143223660416	-0.379829714377317	-0.212413533100772	-0.103143924401044	-0.0437321701210563	-0.0163624341471862	-0.00549418414598085	-0.00168401984150478	-0.000464439104302404	-0.000102294066215502	-3.68397602561092e-05	-0.000164717109166151	-0.000642345232924504	-0.00193136785730754	-0.00487614607480854	-0.0105794891040157	-0.0199098879258399	-0.0327509743744297	-0.0474393611480357	-0.0609031936524081	-0.0696553668592768	-0.0712357309062675	-0.0653617233583484	-0.0541905699003546	-0.0415843678691518	-0.0317290250234118	-0.0276494124918472	-0.0301431390292075	-0.0375420505543212	-0.0464538299416135	-0.0531937576070623	-0.0552236484066839	-0.0519166366374115	-0.04439787827863	-0.0347331204643674	-0.024992015404211	-0.0166173796507074	-0.0102462695204296	-0.00587178617013848	-0.00313322376256526	-0.00156799953182625	-0.00076028419400421	-0.000396704855447806	-0.000266155811226122	-0.000237095041077371	-0.000233398504970908	-0.000217838894179792
13	-0.862472032585439	-0.756685784484149	-0.582742831799025	-0.393935452445073	-0.23378595605124	-0.121865793643341	-0.0558771005157693	-0.0226080487073596	-0.0081175211246904	-0.0026015664420784	-0.000738375788795902	-0.000179446067074316	-7.96427126994232e-05	-0.000278916331467519	-0.00105233080103323	-0.00316867863550714	-0.00795899789968489	-0.0170665447239753	-0.0316765273368684	-0.0514136324607656	-0.0735441499419236	-0.0932099780039553	-0.104935744158416	-0.104857579948975	-0.0925936284465304	-0.0717905017144462	-0.0490281370320723	-0.0315183432328526	-0.0245197644629504	-0.0294867594503934	-0.0436909837588209	-0.0614662645205713	-0.0765111713809007	-0.0841941082739569	-0.082867800440708	-0.0737956537243764	-0.0600226876631675	-0.0449328858756849	-0.0311598917601961	-0.0201394929559073	-0.0122147050924821	-0.00702017052981528	-0.00388949267798419	-0.00214487214702062	-0.00124100199730516	-0.000798639817685589	-0.000580200754302333	-0.000449914614995941	-0.000341258387253355
14	-0.815721809157217	-0.725494215328014	-0.574215629035186	-0.40425930340589	-0.252984024593743	-0.140604625994613	-0.0693535530752641	-0.0303793020991342	-0.0118862063971961	-0.00425108618354971	-0.00150574643742108	-0.000669693655840337	-0.000562005382467963	-0.000974262501300233	-0.0023839357912146	-0.00599953328912323	-0.013751583987547	-0.0278195503897676	-0.0495102703251178	-0.0778083567147442	-0.10843435679145	-0.134309619759172	-0.147704737239355	-0.143348348887119	-0.121062511220115	-0.0865664978900028	-0.0499105245286327	-0.0220838229113742	-0.0111478102663378	-0.0194528477835772	-0.0430494278962467	-0.0734740904964953	-0.101061783616264	-0.118307504288429	-0.121913423702355	-0.112932301598888	-0.0953679915473471	-0.0741750078791919	-0.0535839531619226	-0.0362426277193385	-0.0231617770546831	-0.0141541888529293	-0.00841066703964665	-0.00497133975314532	-0.00300164612235323	-0.00189192464301073	-0.00124769001106453	-0.000837761024473067	-0.000542371633567751
15	-0.771812874044265	-0.695078400790111	-0.564063229166044	-0.412198620220885	-0.270968526780811	-0.159984135034534	-0.0846373963983879	-0.0399782547251125	-0.0167506570314935	-0.00612673885398987	-0.00187404472313549	-0.000488797994716468	-0.000454978909702543	-0.0015425458506007	-0.0045091158782409	-0.011075119983297	-0.0237438155933406	-0.0450227784543516	-0.0759416242462601	-0.114361941150359	-0.154084828610548	-0.185720902337978	-0.199522736362207	-0.189251519244071	-0.155363477010453	-0.105894955056382	-0.0543865489400905	-0.0155067491875877	-6.55997746351339e-05	-0.0113974678541738	-0.0445289144070131	-0.0883702313429956	-0.129893312995089	-0.158487752140087	-0.168797433205456	-0.161226337203003	-0.14042703754099	-0.112837797723165	-0.0844201961385144	-0.0593076713249428	-0.0394829721918656	-0.0251836009942808	-0.0156033266497944	-0.00954642870080094	-0.00586484055149374	-0.00366046723825625	-0.00231952368879348	-0.00146435334435591	-0.000885590184091429
16	-0.731075652712279	-0.6662215047487	-0.553399779213834	-0.418750616305254	-0.288353589092322	-0.180396638820367	-0.102257174575452	-0.0522747607086328	-0.0238676658096916	-0.00948385876627802	-0.0030208668670934	-0.000633849995409229	-0.000567034178964348	-0.00271778774896918	-0.00832381972751106	-0.0197319496655064	-0.0398960895577313	-0.0712528017487149	-0.114007374116984	-0.164465352619941	-0.214459378708568	-0.252738380426528	-0.268330334250652	-0.254772696683015	-0.213397983435898	-0.154040543716072	-0.0925540306040618	-0.0458947342883528	-0.0265899326201955	-0.038707773829386	-0.0768534160355926	-0.128479369973926	-0.17844932675333	-0.21395084343586	-0.227902894531209	-0.219871015441967	-0.194675303142336	-0.15973888585159	-0.122430975843497	-0.0882827626509723	-0.0603433524713917	-0.0394456916729339	-0.024935942114421	-0.0154567453698341	-0.00954029189610083	-0.00594036842499122	-0.00374677920828061	-0.00236811244756186	-0.00145966446344252
17	-0.693509873485871	-0.639187919378713	-0.542725720048006	-0.424391169018141	-0.305475048057123	-0.202293527914993	-0.123255479223039	-0.069273818698963	-0.0362938558881824	-0.0182971480519847	-0.0096332759394177	-0.00631124296834682	-0.00644055973954168	-0.0101853340403993	-0.0194694037960818	-0.0374271982435192	-0.0674288378419913	-0.11158078619649	-0.168952080447649	-0.23422501430277	-0.297675157000475	-0.347061846131811	-0.371183519427651	-0.363923405164925	-0.327125465820258	-0.270928081745001	-0.211147621124055	-0.164500886754846	-0.143353368292615	-0.151906797561479	-0.18520259419512	-0.231223791777294	-0.275172937798139	-0.304212329582713	-0.310929327522476	-0.294506045773014	-0.25962402597542	-0.213983183134807	-0.165610201949914	-0.120875001504518	-0.083595217105523	-0.0551091012369998	-0.0349278906913688	-0.0215549000986982	-0.0131851164325118	-0.00816220330740964	-0.00519502992376629	-0.00339891889053818	-0.00223814100894376
18	-0.658668572972381	-0.613594512458341	-0.531678645333934	-0.428481456161016	-0.321113607330195	-0.223768599353063	-0.145105316132823	-0.0879071868836564	-0.0504468736636417	-0.0285686046643591	-0.017659927230961	-0.0140998560393797	-0.0161136456882559	-0.0240942600024979	-0.0404126761477999	-0.068668288176165	-0.112357729854889	-0.173129049350094	-0.249088246470601	-0.333864146293483	-0.417096461745277	-0.486578971283099	-0.531588189195062	-0.546292769509818	-0.53192700245111	-0.49677627992202	-0.453820421100427	-0.416767532047091	-0.395826072395401	-0.394676218492583	-0.409672886140124	-0.431492236912205	-0.448528796740613	-0.450731651176799	-0.432504199876291	-0.393794754768271	-0.339306771030437	-0.276460845980694	-0.213049624587993	-0.155392306665461	-0.107391363426468	-0.0704699040165365	-0.044100831417187	-0.0265723434762751	-0.0157106945637985	-0.0094105476419471	-0.00593741110308648	-0.0040365818225257	-0.00291026711401365
19	-0.625649557050121	-0.588401526170585	-0.518971566601317	-0.429106295836538	-0.332246063380794	-0.240303590205207	-0.161549130340725	-0.100002562024254	-0.056088591523822	-0.0279734284261112	-0.0130213261547067	-0.009024359688226	-0.0150588306572167	-0.0318978844261135	-0.0618942622179827	-0.108251516310257	-0.17372039886839	-0.258991868027072	-0.361304578757199	-0.4738810475673	-0.586630658285199	-0.688120411291609	-0.768285755657651	-0.820985701151022	-0.845490784000881	-0.846350578476116	-0.831664595374026	-0.810340013742823	-0.789258879195274	-0.771292739614294	-0.754798537782921	-0.734705265898132	-0.704734549374198	-0.659905001985055	-0.598415890828974	-0.52231300081054	-0.436858618713969	-0.34901132614578	-0.265663822353048	-0.192228930269965	-0.131898880579937	-0.0855956596592176	-0.0524154050766728	-0.0302969185129608	-0.0166850251322818	-0.00905160884871302	-0.00522678272548776	-0.00355313383386438	-0.00290495673002947
20	-0.593720779580955	-0.56310296538617	-0.504540561196913	-0.426773921156934	-0.340127655575743	-0.254245264302027	-0.176507769395047	-0.111459744661374	-0.0611432425783529	-0.0259745832592362	-0.00575788079613685	-0.00054224355548003	-0.0111696954668682	-0.0394417135119218	-0.0878561141961919	-0.158898999591978	-0.253979057232896	-0.372256859723965	-0.509765717365459	-0.659231725260735	-0.810819408284501	-0.953702427778505	-1.07802717950847	-1.17666044388074	-1.24617736369713	-1.28682074095996	-1.30152246706465	-1.29437929377487	-1.26912095830927	-1.2280704461314	-1.17190099242461	-1.10020613381555	-1.01260826697955	-0.909940217550674	-0.795022189517971	-0.67273358599007	-0.54936877797805	-0.431536668036917	-0.324999857001234	-0.233810413702713	-0.159933574194744	-0.103354350166686	-0.0625210397285344	-0.0349310864188007	-0.0176945306506154	-0.00797755284832285	-0.00329431726171595	-0.00165867162324552	-0.00162621836839663
21	-0.563271962640961	-0.53919232990852	-0.491674677488307	-0.427348500068387	-0.35415448694666	-0.279727838998328	-0.210237606424785	-0.149946160855412	-0.101462744032785	-0.0664418038658282	-0.0463905181987193	-0.0432922156516931	-0.0598635714743086	-0.0993811546525707	-0.165107965011222	-0.259428774891412	-0.382878303506534	-0.53331087644359	-0.705478534350105	-0.891216816263493	-1.08027720382678	-1.26163980376694	-1.42497428797404	-1.56186844611253	-1.66653592240358	-1.73590515087908	-1.76919676139302	-1.76723792948417	-1.73179909035738	-1.66517582560518	-1.57011101061426	-1.45000534106061	-1.30924451421357	-1.15341837068992	-0.989243070143714	-0.824112244168678	-0.665352270704535	-0.519376766209689	-0.390974773171883	-0.28291368784184	-0.195923212014101	-0.129005729400908	-0.0799399497933259	-0.0458283506845381	-0.0235737208267729	-0.0102272924864722	-0.00320245532365333	-0.000378411404979854	-0.000126481740744133
22	-0.534207549327437	-0.517052512429584	-0.481458840282308	-0.432792727608734	-0.377410471610479	-0.32144363031806	-0.269909173574289	-0.226370919839998	-0.193173099586645	-0.172074022223392	-0.164991823697175	-0.174561881124607	-0.204284712707161	-0.258177936976624	-0.339994351363554	-0.452194811141077	-0.594942856823168	-0.765399646992593	-0.957534696619764	-1.16253929982184	-1.36976724152226	-1.56798206741301	-1.74661368000949	-1.89674874945649	-2.01168993197417	-2.08707235530573	-2.12066119882069	-2.11202307438712	-2.06224981336978	-1.97383362110544	-1.85068617897696	-1.69820368217946	-1.52323692928083	-1.33384376708877	-1.13877269665435	-0.946724829439591	-0.765529607501522	-0.601413493713953	-0.458522966017423	-0.338791387428259	-0.242142907569112	-0.166942351485352	-0.110555889222435	-0.0698912438491983	-0.0418266275623578	-0.0234919757742129	-0.0124126933749361	-0.006552557852618	-0.00429750655791496
23	-0.501088724083076	-0.488498790911185	-0.46183325769421	-0.425764732235163	-0.38577590118485	-0.34722348556924	-0.314617985588061	-0.291303996157686	-0.279586294946099	-0.281195977356435	-0.297878747560113	-0.331849334549126	-0.385902203795408	-0.463083337715351	-0.565974880092828	-0.695778733479998	-0.851465065946347	-1.02925074463875	-1.22258855849459	-1.42270493543362	-1.61956687689919	-1.80304012917605	-1.96396057287475	-2.09489201234441	-2.19046476477724	-2.24733355782425	-2.26390620894154	-2.24003717693054	-2.17684275953911	-2.0766992719362	-1.94337428623367	-1.78215889124181	-1.59984646467371	-1.4044466423318	-1.20461316315084	-1.00886589227629	-0.824762924802069	-0.658202099835595	-0.51299683703695	-0.390794428748382	-0.291314841373239	-0.212815093795005	-0.152648690649629	-0.107795698633592	-0.075276472011897	-0.0524123964031197	-0.0369422997448595	-0.0270318550550616	-0.0212224944325942
24	-0.452814620375766	-0.437621884418761	-0.410587957209911	-0.376016272408448	-0.33911187908513	-0.305277486515591	-0.279500852204119	-0.265965889934671	-0.267939451335732	-0.28789079229857	-0.327722903139523	-0.388960724180011	-0.47276344804303	-0.579700733623905	-0.709332321123431	-0.859723097641461	-1.02707713425097	-1.20566270465193	-1.38812493561092	-1.56616591852558	-1.73145317244743	-1.87653908614371	-1.9955664952658	-2.0846039054751	-2.14157483346821	-2.16587586217464	-2.15787008194182	-2.11846391789876	-2.04892029394662	-1.95095277263964	-1.827025928361	-1.68070125841812	-1.51684534722006	-1.34156279487613	-1.16181049937293	-0.984756274084918	-0.81702608419102	-0.664015167981612	-0.529413617961981	-0.415030650096872	-0.320919668516471	-0.245735373715353	-0.187213386196907	-0.1426580276188	-0.109348683664863	-0.0848158516935354	-0.0669796248383642	-0.054174809418386	-0.0451030323421389
25	-0.385105474954577	-0.359600284179549	-0.322535580105873	-0.278092238122424	-0.231613801008932	-0.189078177121711	-0.156535520338755	-0.139597106985627	-0.143029098902848	-0.170464332724552	-0.224209641900235	-0.305108823131373	-0.412428719331761	-0.543765015467472	-0.695002934954241	-0.860398178129223	-1.03284806281957	-1.20439276684146	-1.3669257983317	-1.51301906477897	-1.63670773840695	-1.73405950245559	-1.80338649693649	-1.84504249691337	-1.86085927611661	-1.85337906580926	-1.82509903939883	-1.77793694268733	-1.71305480372667	-1.63106334602282	-1.53251110873553	-1.41847802955088	-1.29106916734738	-1.15364473596491	-1.01071043099751	-0.867495804607061	-0.729334673755664	-0.601006068225211	-0.48618907335971	-0.387138673233061	-0.304622090985229	-0.238088816068226	-0.186000408828319	-0.14622688500159	-0.116423788990273	-0.0943296670339891	-0.0779564246299312	-0.0656749963872625	-0.0562194518340207
26	-0.317193933633662	-0.281807116566335	-0.235258605656585	-0.181705165266749	-0.126612397158833	-0.0763239992327798	-0.0375139690092499	-0.0165778191374855	-0.019020276000801	-0.0488925969696805	-0.108326447429636	-0.197206274912731	-0.313018970613276	-0.450915941102879	-0.604013770860127	-0.763940321179713	-0.921600734937428	-1.06809483895913	-1.19567252637625	-1.29858045331998	-1.37364640664643	-1.42047710136733	-1.44121140321616	-1.43986232392897	-1.4213754215703	-1.3906018236949	-1.35140847723347	-1.30611615883275	-1.25537370488402	-1.19846684168032	-1.13395280013951	-1.06043747904508	-0.977289635579281	-0.885119486163936	-0.785923863382435	-0.682892321914731	-0.57995141457967	-0.481176802880467	-0.390215438884717	-0.30983587948072	-0.241676593852735	-0.186206763926504	-0.142866881541859	-0.110327188879247	-0.0867934731679586	-0.070298679851147	-0.0589384647601588	-0.0510316172451672	-0.0452061244944647
27	-0.289651572941881	-0.256588852517283	-0.214581734431927	-0.167466381009373	-0.120217991253101	-0.0785735569693012	-0.0485216491502337	-0.0357024650208626	-0.0447757905743791	-0.0788248756657257	-0.138869274629377	-0.223557914868203	-0.329103179993702	-0.449496030158299	-0.577010672051749	-0.702966778472195	-0.818672479768595	-0.916430085375204	-0.990458504661042	-1.03758115705314	-1.05755214895484	-1.05294699013054	-1.02861979960242	-0.990812274465526	-0.94607181132432	-0.900178722589775	-0.857283014283335	-0.819407331028893	-0.786393646986973	-0.756275871015292	-0.725972033170566	-0.692129377477538	-0.651936761723673	-0.603743099895943	-0.547378718579176	-0.484151133652408	-0.416558220802044	-0.347813634160299	-0.281302453775705	-0.220078866364593	-0.166488981119387	-0.121961622127651	-0.0869695837693079	-0.0611322828377976	-0.0434126609227942	-0.032356911558947	-0.02633219343503	-0.0237303859955243	-0.0231205546279511
28	-0.335398270199108	-0.321506644687733	-0.302172266593052	-0.280277514722233	-0.259425645179244	-0.243633669473206	-0.23692811594335	-0.242878302688686	-0.264115582462694	-0.301897492732733	-0.355780576002931	-0.423462491337773	-0.500841062873643	-0.582314460576084	-0.661314087416376	-0.731023684258168	-0.785200742431008	-0.818987174570908	-0.829583018572923	-0.816665487947295	-0.78246781485949	-0.731484773784038	-0.669835962173597	-0.604381362003265	-0.541732660434767	-0.487326629952554	-0.444717209818235	-0.415201746893036	-0.397832553863106	-0.389791508397199	-0.38703894650203	-0.38510274723506	-0.379857960897567	-0.36816289916559	-0.348258307146918	-0.31989086349438	-0.28417761252522	-0.243272289429803	-0.199920238954508	-0.156993477713925	-0.117084154295439	-0.0822094269647998	-0.053651139028209	-0.0319264491557886	-0.0168654681932066	-0.0077609883884035	-0.00355315370419539	-0.00301633392828729	-0.00492374299953486
29	-0.449209399923342	-0.464411968830524	-0.477091375955605	-0.488689686915862	-0.500938045731244	-0.51565420269998	-0.534492500536558	-0.558670518042852	-0.588704783508053	-0.624193682112644	-0.663687207494774	-0.704678950912124	-0.743744632887351	-0.776833582059233	-0.799696371118201	-0.808406492543935	-0.79991102720727	-0.772529871235414	-0.726319867799156	-0.663231980815073	-0.587016436162573	-0.502869172239456	-0.416856547894251	-0.335195688080063	-0.263496604234362	-0.206082686721943	-0.165495309504682	-0.142257616078662	-0.134927930041977	-0.140423600550854	-0.154551426831147	-0.172649793050064	-0.190235723814636	-0.203558333863095	-0.209985354025382	-0.20818506022808	-0.198103995353931	-0.180773777654925	-0.158002520058683	-0.132015417517139	-0.10510545027588	-0.0793418938200217	-0.0563657595618466	-0.0372819007219275	-0.0226409562300651	-0.0124928101705875	-0.00648752022276097	-0.00399914269077137	-0.00425117810702843
30	-0.587586483045538	-0.62989697586474	-0.671055473220868	-0.711130333066847	-0.750199863507974	-0.788254970259597	-0.82509030472857	-0.860197856570315	-0.89268016107519	-0.921201906977695	-0.943997878426846	-0.958951120386723	-0.963747644619813	-0.956103210585075	-0.934044864667559	-0.896216967199543	-0.842170929754935	-0.772592491325263	-0.689422240247985	-0.595835256452415	-0.496063611853993	-0.395068677680606	-0.298094921640958	-0.210158519059924	-0.13553820613377	-0.0773391179310201	-0.0371916365016972	-0.0151276858463051	-0.00964985660384738	-0.0179791872059893	-0.0364408281410713	-0.0609279492277603	-0.0873762112230007	-0.112184736886305	-0.132533287980377	-0.14656594412807	-0.153434651892646	-0.153217229720536	-0.146740324212172	-0.135346438535787	-0.120645182819904	-0.104283484073671	-0.0877597793058159	-0.0722957155916705	-0.0587679121209554	-0.0476936050870227	-0.0392583906853002	-0.0333719101024777	-0.0297376826836259
31	-0.698026833790505	-0.757893915570633	-0.817089087617619	-0.874848296096296	-0.930294387960463	-0.982407678432175	-1.03000268909784	-1.07171823456299	-1.10602842753466	-1.13128155825336	-1.14577190220142	-1.14784616525954	-1.13604156467764	-1.10924686040829	-1.0668717339559	-1.00900479212264	-0.936537322516152	-0.851229825103098	-0.755702002983344	-0.653334418158317	-0.548080746411328	-0.444202087251355	-0.34594711922774	-0.257211833499711	-0.181218141963939	-0.12025050805065	-0.0754835407213882	-0.0469219967493462	-0.0334596398864885	-0.0330473816171931	-0.0429467536539163	-0.0600343873789805	-0.0811183681436699	-0.103228598395961	-0.123850038601201	-0.141078369021859	-0.153690136090031	-0.161131607388942	-0.163440466831596	-0.16112087765583	-0.154994852497187	-0.146051584481217	-0.135312284862988	-0.123722338788777	-0.112076470920616	-0.100977151007506	-0.0908223624648413	-0.0818164020481086	-0.073996512830588
32	-0.747363555998911	-0.814802083610467	-0.882335102485063	-0.948999693851896	-1.01367570764698	-1.07507991681028	-1.13177243705869	-1.18217965823158	-1.22463711979759	-1.25745425782942	-1.27900076314677	-1.28781153519411	-1.28270413351106	-1.26289958457372	-1.22813486254333	-1.17875383672466	-1.11576343216616	-1.04084350525086	-0.956302576371688	-0.864976863158216	-0.770076473053513	-0.674989320420163	-0.583059344753108	-0.497359936118815	-0.420485316604168	-0.354381524724782	-0.300234604141078	-0.258427096010198	-0.228565884218444	-0.209576023845003	-0.199847639660318	-0.197417402122354	-0.200163217528688	-0.205990886440544	-0.212994376975518	-0.219576386280506	-0.224522097288741	-0.227025449065139	-0.22667288222276	-0.22339368740284	-0.217388394654357	-0.209047063536713	-0.198868139076135	-0.187386206020232	-0.175114071683466	-0.162501680355285	-0.149911840790166	-0.137610899220129	-0.125771404871308
33	-0.727769136091289	-0.795897985348614	-0.865703257817689	-0.936461842411973	-1.00727118205921	-1.0770389235842	-1.14448576007511	-1.20816496381826	-1.26650098149832	-1.31784781166577	-1.36056581772929	-1.39311333501657	-1.41414716065488	-1.42262406542609	-1.41789413996788	-1.3997763502478	-1.36860731342785	-1.32525607591531	-1.27110049001706	-1.20796439503198	-1.13801882332794	-1.06365438630312	-0.987335332856172	-0.91144804462946	-0.838157591595506	-0.769285256824469	-0.706217707325037	-0.649855012868022	-0.600600450469904	-0.558390543481547	-0.522759658940927	-0.492930244951574	-0.46791780503366	-0.446639154551756	-0.428013347027006	-0.411046662575196	-0.394895840450147	-0.378906863231981	-0.362629615326281	-0.345811268127664	-0.328373033305385	-0.310375861718378	-0.291980774835676	-0.273408937199434	-0.254905523181837	-0.236710135660673	-0.219035218632739	-0.202052742907905	-0.185888541914012
34	-0.646894050320277	-0.711529172336243	-0.779972923255846	-0.851931474607468	-0.926916753092338	-1.00422207682289	-1.08290968713054	-1.16181359200637	-1.23956013043493	-1.31460725063751	-1.38530178102876	-1.44995212338471	-1.50691201261958	-1.55466948042855	-1.59193413246394	-1.61771546213995	-1.63138527467086	-1.63271839465813	-1.62190759930663	-1.59955098888508	-1.5666125369348	-1.52435907272838	-1.47427914851443	-1.41799087691019	-1.35714669945653	-1.29334306982904	-1.22804221598846	-1.16251160165403	-1.09778464412814	-1.03464392626698	-0.973625849503784	-0.915043677687065	-0.859024429613316	-0.805554223778901	-0.754526502821123	-0.7057880185975	-0.659178418393188	-0.61456056450412	-0.571840148370856	-0.530974539272093	-0.491971981160047	-0.454883112905743	-0.419787285997158	-0.386776292111064	-0.355937937537693	-0.327341488633661	-0.301026452797225	-0.27699554269152	-0.255212075192616
35	-0.519720581151544	-0.578177903150882	-0.642570558656464	-0.713042581156516	-0.789538499002676	-0.871766260412475	-0.95916977755341	-1.05091440770818	-1.14588796269319	-1.24271879604916	-1.33981123886037	-1.43539725023072	-1.52760175091279	-1.6145178603003	-1.69428729212659	-1.7651805927875	-1.82567179982182	-1.87450247975988	-1.9107309443159	-1.93376366091932	-1.94336734483335	-1.9396617945832	-1.92309504904668	-1.89440375150566	-1.85456257861921	-1.80472714759969	-1.74617492001218	-1.68024829492409	-1.60830339432554	-1.53166709318901	-1.4516037603585	-1.36929208471374	-1.28581138242853	-1.20213600935577	-1.11913599716863	-1.03758181431839	-0.958151207927629	-0.881436364627384	-0.807950070062022	-0.73813007112938	-0.672341375567409	-0.610876693983904	-0.553955590544649	-0.501723131545959	-0.454248898270842	-0.411527172868258	-0.373478938997695	-0.339956097325918	-0.310748018024633
36	-0.369311285144441	-0.420512071426165	-0.479359628918873	-0.546336888338364	-0.62173034432521	-0.705585598481059	-0.797670172979825	-0.897446652014987	-1.00405875588585	-1.11633226239898	-1.23279180633411	-1.35169357491677	-1.47107285600114	-1.58880437442434	-1.70267245837781	-1.81044738947346	-1.90996386728853	-1.99919739703495	-2.07633459501703	-2.13983387940381	-2.18847372607894	-2.22138655273668	-2.23807726765079	-2.23842649707597	-2.222679406217	-2.19142178508643	-2.14554563332667	-2.08620682080412	-2.01477752059272	-1.93279602653916	-1.84191631501599	-1.74385933736152	-1.64036758852667	-1.53316403983352	-1.42391609381589	-1.31420485027664	-1.20549968532714	-1.09913794634019	-0.99630945064098	-0.898045430402743	-0.805211570900555	-0.718504822225271	-0.638453705227588	-0.565421864178545	-0.499614630272048	-0.441088346744155	-0.389762169058463	-0.345431998211683	-0.307786140998206
37	-0.230339171164527	-0.275825374160046	-0.330093071140001	-0.393806387313857	-0.467439210765391	-0.551229472791535	-0.645138923665319	-0.748821057314755	-0.861599577344089	-0.982459359811101	-1.11005127660033	-1.24271153194848	-1.37849537953343	-1.51522428177275	-1.65054480281078	-1.78199684651996	-1.9070883086291	-2.02337284516856	-2.12852729146295	-2.2204253051184	-2.29720404527253	-2.35732111658946	-2.39959956568667	-2.42325937672803	-2.42793462398034	-2.41367615392414	-2.38094034325289	-2.33056507382516	-2.26373455259785	-2.18193496554039	-2.08690318202979	-1.98057082274438	-1.8650059805012	-1.7423547570053	-1.61478457024571	-1.48443092008112	-1.35334899582662	-1.22347118981175	-1.09657126228911	-0.974235599461479	-0.857841727776413	-0.748544000591723	-0.647266161520341	-0.554700313636349	-0.471311685067666	-0.397348478064879	-0.332856018542749	-0.277694384112581	-0.231558678314434
38	-0.14624112989084	-0.190554001939922	-0.244183053114601	-0.307797000360868	-0.381880863132666	-0.466694568933466	-0.562236020212958	-0.668210770102553	-0.784010294965368	-0.908700566268304	-1.04102222290092	-1.17940314635454	-1.32198367125837	-1.46665405465246	-1.61110321477012	-1.7528771708914	-1.88944510541744	-2.01827055904855	-2.13688498485797	-2.24296074409165	-2.33438063345218	-2.4093011886172	-2.46620730072923	-2.5039560922962	-2.52180850047033	-2.5194475785522	-2.49698311798214	-2.45494278017531	-2.39425047956555	-2.3161932493235	-2.22237822794199	-2.1146817130593	-1.99519243004555	-1.86615125515709	-1.7298896207274	-1.5887687224175	-1.44512145964936	-1.30119878655353	-1.15912185027935	-1.02084096497059	-0.88810213107504	-0.762421477354544	-0.645067691166073	-0.537052222760085	-0.439126809986452	-0.35178767639188	-0.275285610812738	-0.209641040145862	-0.15466315666422
39	-0.157628594974188	-0.207183957822784	-0.265998122145989	-0.334591206934556	-0.413308670517794	-0.502288388866375	-0.601431656552892	-0.710379701125664	-0.828497184233199	-0.954863960405517	-1.08827608250388	-1.22725669226261	-1.37007703062079	-1.51478736522071	-1.65925718395178	-1.80122356768198	-1.93834625630127	-2.06826758234365	-2.18867518521681	-2.297365251659	-2.39230396441955	-2.47168488539452	-2.53398014948082	-2.57798359322145	-2.60284427448094	-2.60808923800836	-2.59363482559777	-2.55978629548442	-2.50722597995426	-2.43699065015056	-2.35043915220711	-2.24921171191327	-2.13518256306438	-2.01040772909115	-1.87706987499681	-1.73742214833567	-1.5937328495931	-1.44823262326704	-1.30306565352322	-1.16024609681933	-1.02162070371321	-0.888838288614841	-0.763326414151915	-0.646275379208258	-0.538629347574906	-0.441084236041315	-0.354091802464264	-0.277869238980137	-0.212413483590792
40	-0.288388187544048	-0.349423093639919	-0.419110379946256	-0.497728647854399	-0.585397257098926	-0.682053796642765	-0.787435060739206	-0.901062582685119	-1.02223367920812	-1.15001880634832	-1.28326582708268	-1.42061154875023	-1.5605006142551	-1.70121153704267	-1.84088936965531	-1.97758420394488	-2.10929443255445	-2.23401347016906	-2.34977845179283	-2.45471930411803	-2.54710653211829	-2.62539608008589	-2.6882697145094	-2.73466953178924	-2.76382540961956	-2.77527448661336	-2.76887205758243	-2.74479359720792	-2.70352795712735	-2.64586210515731	-2.57285807573357	-2.48582306456616	-2.38627381715676	-2.27589662219252	-2.1565043220322	-2.02999179190761	-1.89829131863285	-1.76332923302564	-1.62698502488901	-1.49105400423399	-1.35721437774742	-1.22699939630854	-1.101775008649	-0.982723238468126	-0.8708312967883	-0.766886255871876	-0.671474951614004	-0.584988652001059	-0.507631932017201
41	-0.538210515819734	-0.615056711658132	-0.699527958356942	-0.791641874072021	-0.891279508284755	-0.998172687913377	-1.11189433944933	-1.23185239070813	-1.3572877718869	-1.48727692295385	-1.6207390760992	-1.7564484227182	-1.89305110020857	-2.02908675189349	-2.16301423156427	-2.29324085080172	-2.41815441067073	-2.5361571273846	-2.64570046097054	-2.74531979236732	-2.83366787161776	-2.9095459798301	-2.97193181026553	-3.02000317706473	-3.05315679956163	-3.07102157986366	-3.07346598393878	-3.06059934329076	-3.03276710624057	-2.99054027553915	-2.93469946353372	-2.86621416923289	-2.78621802641947	-2.69598088305829	-2.59687864604272	-2.49036186014255	-2.3779239861153	-2.2610703024229	-2.1412882815982	-2.02002019114157	-1.89863854602536	-1.77842490221375	-1.66055233507285	-1.54607180001127	-1.43590243150926	-1.33082570641603	-1.23148328253415	-1.13837822739162	-1.05187927678786
42	-0.884009668321625	-0.978285525891844	-1.07892366149946	-1.18571655526027	-1.29834659497284	-1.41638106293279	-1.53926945817428	-1.66634344098415	-1.79681962205251	-1.92980534061508	-2.06430748671221	-2.19924432522312	-2.33346017719429	-2.46574271116547	-2.59484249796012	-2.71949439106518	-2.83844021544069	-2.95045218417012	-3.05435641801442	-3.14905592014333	-3.23355235866376	-3.30696603362099	-3.36855345243246	-3.41772200668508	-3.45404133134729	-3.47725103128851	-3.48726457540203	-3.48416928090581	-3.46822243455701	-3.43984371851272	-3.39960422154231	-3.34821241681382	-3.28649757174074	-3.21539112040338	-3.13590657280497	-3.04911855666116	-2.95614158656118	-2.8581091331934	-2.75615352382324	-2.65138714705826	-2.54488536345315	-2.43767144243651	-2.3307037593266	-2.22486539779287	-2.12095621675987	-2.01968735981585	-1.92167811253713	-1.82745495100524	-1.73745257472655
43	-1.28528992710324	-1.39559241989781	-1.51089146758562	-1.63081147607123	-1.75489219661634	-1.88258866108556	-2.01327282919106	-2.14623704728292	-2.28069937334081	-2.41581077271953	-2.55066413538477	-2.68430500960354	-2.81574389127727	-2.94396985439777	-3.06796525857132	-3.18672122624109	-3.29925354703502	-3.404618641221	-3.50192919988067	-3.59036911703116	-3.66920733898738	-3.73781027873166	-3.79565247740202	-3.8423252401931	-3.8775430284936	-3.9011474520718	-3.91310877235559	-3.91352489789816	-3.90261792341957	-3.88072833180497	-3.84830704166638	-3.80590553929863	-3.75416438115275	-3.69380038978335	-3.62559289152365	-3.55036935732652	-3.46899080921294	-3.38233734402261	-3.2912941045617	-3.19673799709487	-3.09952541507366	-3.00048118391805	-2.90038889261097	-2.79998272691642	-2.69994086823368	-2.60088047336034	-2.50335420544638	-2.407848246594	-2.31478168897958
44	-1.68903007025014	-1.81069622165965	-1.93590670020937	-2.06417119238447	-2.19493633072513	-2.32758838855468	-2.46145718209053	-2.59582118625776	-2.72991384121944	-2.86293099592121	-2.99403940371214	-3.12238615431503	-3.24710889709132	-3.36734668369941	-3.48225123486982	-3.59099841703536	-3.69279970076481	-3.78691336501349	-3.87265520960179	-3.94940854333433	-4.01663322682578	-4.07387356721835	-4.12076488613957	-4.15703861181627	-4.18252578038339	-4.19715886908505	-4.20097192410192	-4.19409898690097	-4.17677086399301	-4.1493103245048	-4.11212584678688	-4.06570406824632	-4.01060112072516	-3.94743305623236	-3.87686558408608	-3.79960335017326	-3.7163789919685	-3.62794219930001	-3.5350490009658	-3.43845148175761	-3.33888811399637	-3.23707486321908	-3.13369720018775	-3.02940312197843	-2.92479725463413	-2.82043607977646	-2.71682429864821	-2.61441232017338	-2.51359483550785
45	-2.03657520926944	-2.16196231552942	-2.28933195117797	-2.41812491197622	-2.54773678753982	-2.67752201047547	-2.80679874643249	-2.93485459244407	-3.06095303219687	-3.18434057816728	-3.30425451240317	-3.41993112063257	-3.53061429886593	-3.63556439822607	-3.73406716285585	-3.82544260782661	-3.90905367934394	-3.98431453847506	-4.05069831226639	-4.10774416253449	-4.15506353274173	-4.19234544704331	-4.21936075253294	-4.235965215541	-4.24210140507287	-4.23779932056247	-4.2231757464381	-4.19843234189388	-4.16385250004802	-4.11979703566795	-4.06669878419325	-4.00505621627912	-3.93542619096706	-3.85841598640204	-3.77467475938973	-3.68488459376482	-3.5897513023785	-3.48999514848458	-3.38634164949854	-3.27951261972143	-3.17021759895963	-3.05914580141481	-2.94695870422072	-2.83428337806762	-2.72170664401732	-2.60977012141745	-2.4989662123114	-2.38973504842044	-2.28246240811398
46	-2.27767381219575	-2.39781901798009	-2.51836217761206	-2.63872267500256	-2.75829016601796	-2.87642915169372	-2.99248412909086	-3.10578527434578	-3.21565460039219	-3.32141252022484	-3.42238473571901	-3.51790936220337	-3.60734419048354	-3.69007398108621	-3.76551768036962	-3.83313544502033	-3.89243536048285	-3.94297974015403	-3.98439089577181	-4.01635627533767	-4.03863287307285	-4.05105082620647	-4.05351612565402	-4.04601238164524	-4.02860160082617	-4.00142394798001	-3.96469648293736	-3.91871088110786	-3.86383016397682	-3.80048448348254	-3.72916602103826	-3.65042307772069	-3.56485344647323	-3.47309716976035	-3.37582879669701	-3.27374926205013	-3.1675775155082	-3.05804203313821	-2.94587234395462	-2.83179070302675	-2.71650403862462	-2.60069629467136	-2.48502128140992	-2.37009613691603	-2.25649549015108	-2.14474640292285	-2.03532415370648	-1.92864891107845	-1.82508332884047
47	-2.38890506387545	-2.49640185879793	-2.60292757024007	-2.70793118875929	-2.81084539766609	-2.91109106629214	-3.00808211833154	-3.1012307289459	-3.18995279661459	-3.27367362853373	-3.3518337718898	-3.42389491772071	-3.48934579948094	-3.54770800498849	-3.5985416182686	-3.64145060702449	-3.67608787212963	-3.70215987769797	-3.71943078396298	-3.72772601036888	-3.72693516290016	-3.71701426766953	-3.69798726203831	-3.66994670491777	-3.63305367922516	-3.58753687155498	-3.53369082675944	-3.47187338808578	-3.40250234655105	-3.32605133610303	-3.24304502357074	-3.1540536542101	-3.05968702456654	-2.96058796419079	-2.85742541626089	-2.75088721421047	-2.64167265689644	-2.53048498854696	-2.41802389163374	-2.30497810086823	-2.19201824472179	-2.07979001724513	-1.96890777757536	-1.85994866746919	-1.75344732861663	-1.6498912915292	-1.54971709664358	-1.45330719613912	-1.3609876720573
48	-2.38321388632893	-2.47457091952179	-2.56404517880954	-2.6511555351735	-2.73541458288183	-2.81633254833742	-2.8934214178391	-2.96619924422874	-3.0341945878022	-3.09695104273534	-3.15403179671586	-3.20502416856631	-3.24954406647682	-3.28724030811045	-3.31779874335939	-3.34094612096446	-3.35645364159337	-3.36414014232112	-3.36387486076451	-3.35557973137227	-3.33923117152111	-3.31486132105993	-3.28255870570195	-3.24246830209542	-3.19479099039908	-3.1397823886263	-3.07775107176738	-3.00905618760957	-2.93410449009752	-2.85334681986002	-2.76727407001467	-2.67641268339888	-2.58131973481389	-2.48257765856853	-2.38078868744318	-2.2765690740455	-2.17054316930099	-2.06333743543203	-1.95557447217054	-1.84786713508305	-1.74081282374913	-1.63498801513256	-1.5309431138519	-1.42919768624873	-1.33023613924414	-1.23450389806601	-1.14240412913796	-1.05429504587909	-0.970487826020594
49	-2.30046652011406	-2.37647661833527	-2.45022754869958	-2.52132530573457	-2.58937522422717	-2.65398502266261	-2.71476796193309	-2.77134608959301	-2.82335353747364	-2.8704398383495	-2.9122732256195	-2.94854387867495	-2.9789670758117	-3.0032862162395	-3.02127567297355	-3.03274343917856	-3.03753353188416	-3.03552811890119	-3.02664933723181	-3.01086077426233	-2.98816858652641	-2.95862223478917	-2.92231481858018	-2.87938299803943	-2.83000649596866	-2.77440717823075	-2.71284771603246	-2.6456298390811	-2.57309219403557	-2.49560782799281	-2.41358132187261	-2.32744560340422	-2.23765847389273	-2.14469888697718	-2.04906302111285	-1.95126019045528	-1.8518086411389	-1.75123128158472	-1.65005139640671	-1.54878839369509	-1.44795363492745	-1.34804639550088	-1.24955000190685	-1.15292818891584	-1.05862171684193	-0.967045285073279	-0.87858477364596	-0.793594839779586	-0.712396891065098
50	-2.18750821972648	-2.25199271169978	-2.31430574715606	-2.37413919725383	-2.43118626946837	-2.48514367971986	-2.53571388407415	-2.5826073506437	-2.62554485108446	-2.6642597500616	-2.69850027026725	-2.72803171003483	-2.7526385903267	-2.77212670788547	-2.78632507164663	-2.79508770011443	-2.79829525830748	-2.79585651407992	-2.78770959511168	-2.77382302962374	-2.75419655589468	-2.72886168791038	-2.69788202694552	-2.66135331152097	-2.61940320097474	-2.57219079078723	-2.51990586077698	-2.46276786028937	-2.40102463749564	-2.33495092286242	-2.26484657969755	-2.19103463738813	-2.11385912547894	-2.03368272905761	-1.95088428798219	-1.86585616427596	-1.7790015034963	-1.69073141703776	-1.6014621131358	-1.51161200478613	-1.42159882287861	-1.33183676256334	-1.24273369022645	-1.15468843746354	-1.06808820711796	-0.983306114819658	-0.900698887545479	-0.820604738554368	-0.743341435665883
51	-2.08365354391543	-2.14155968467393	-2.1977390795065	-2.25196027027106	-2.30399318889335	-2.35361060710549	-2.4005896186679	-2.44471314257614	-2.48577143513934	-2.5235635983134	-2.5578990712896	-2.58859909208742	-2.61549811578545	-2.63844517605243	-2.65730517681522	-2.6719601012239	-2.6823101255466	-2.68827462624542	-2.68979306924669	-2.68682577131744	-2.67935452448718	-2.66738307560083	-2.6509374543423	-2.63006614441611	-2.60484009400181	-2.57535256308628	-2.54171880681523	-2.50407559556994	-2.46258057404862	-2.41741146319601	-2.36876511036012	-2.31685639454285	-2.26191699503346	-2.20419403305213	-2.14394859727024	-2.08145416519748	-2.01699493342095	-1.95086407053599	-1.88336190731175	-1.8147940791797	-1.74546963651289	-1.67569913837643	-1.60579274547134	-1.53605832786848	-1.46679960283754	-1.39831431762528	-1.33089249143365	-1.2648147301028	-1.20035062612647
52	-2.00841610868482	-2.06400178933917	-2.11851598238829	-2.17179204084659	-2.22366395725654	-2.27396726800523	-2.32253997591872	-2.36922348476323	-2.41386353897726	-2.45631116170628	-2.49642358401963	-2.53406515805869	-2.56910824680129	-2.60143408313143	-2.63093359097715	-2.65750816142492	-2.68107037693512	-2.70154467707032	-2.71886795950458	-2.7329901105048	-2.74387445956252	-2.75149815340117	-2.7558524451859	-2.75694289541499	-2.75478948166721	-2.7494266151124	-2.74090306245476	-2.72928177276348	-2.71463960944399	-2.697066988409	-2.67666742431085	-2.65355698748965	-2.62786367506463	-2.59972670034283	-2.56929570543012	-2.5367299025985	-2.50219715058251	-2.46587297254049	-2.42793952291731	-2.38858451087888	-2.34800008835077	-2.30638171098033	-2.26392698055067	-2.22083447750443	-2.1773025922841	-2.13352836416404	-2.08970633613826	-2.04602743423893	-2.00267787939668
53	-1.94663851715054	-2.00224925664853	-2.057429778243	-2.11206454411924	-2.16603769402795	-2.21923356167442	-2.27153720208096	-2.32283492666744	-2.37301484264831	-2.4219673932237	-2.46958589494739	-2.51576706858926	-2.56041155977346	-2.60342444566879	-2.64471572403472	-2.68420078098524	-2.72180083392472	-2.75744334623337	-2.79106241043569	-2.82259909677206	-2.85200176430962	-2.87922633197367	-2.90423650715184	-2.9270039698189	-2.94750851044767	-2.96573812030848	-2.98168903311276	-2.99536571732322	-3.00678081882951	-3.01595505407159	-3.02291705407932	-3.02770316028257	-3.03035717332733	-3.03093005650755	-3.02947959578408	-3.02607001870993	-3.02077157491006	-3.01366008107131	-3.00481643368184	-2.99432609301507	-2.98227854207978	-2.96876672445262	-2.95388646506999	-2.93773587818235	-2.9204147667629	-2.90202401771523	-2.88266499723889	-2.86243895068922	-2.84144641120747
[truncated: 71 more columns]
