# Supplementary material for: Reconstructing spruce budworm outbreak severity: a comparison of paleoecological and tree-ring signals
Source: PLoS One. 2025 Aug 12;20(8):e0329406. doi: 10.1371/journal.pone.0329406 (PMC12342301; doi:10.1371/journal.pone.0329406)
Supplement: S11 Dataset — (ZIP) [file pone.0329406.s011.zip › Lake 2 wavelet data/Percent_defoliation/PD_wavelet_wave.txt]

V1	V2	V3	V4	V5	V6	V7	V8	V9	V10	V11	V12	V13	V14	V15	V16	V17	V18	V19	V20	V21	V22	V23	V24	V25	V26	V27	V28	V29	V30	V31	V32	V33	V34	V35	V36	V37	V38	V39	V40	V41	V42	V43	V44	V45	V46	V47	V48	V49	V50
1	-3.76428823653626+0.81998834859455i	2.73915031774902-2.02028874061481i	-1.45367523794946+2.25939786731598i	0.58485636251514-1.84949812657395i	-0.23114596870113+1.32438825544731i	0.162649598762877-0.947112670826447i	-0.179932524221895+0.723728797869132i	0.20397812118972-0.589753890186595i	-0.220025835949546+0.499717311216857i	0.230450085935619-0.432104088042434i	-0.239185970784084+0.378837273307966i	0.246561575150264-0.337652250577546i	-0.25025433369984+0.305097830981431i	0.250877842009888-0.275802357959576i	-0.25306574559681+0.248035696693306i	0.258819078250517-0.22674720230997i	-0.26056011343484+0.215825973708198i	0.249377105606674-0.20608175717929i	-0.23275970425034+0.182556128825142i	0.230711717626273-0.14907701377636i	-0.241784235379923+0.129623786026691i	0.238402020789865-0.121108453902599i	-0.229946242662088+0.092535961437135i	0.250081030659192-0.061963942616187i	-0.273749154130138+0.063532986188491i	0.270273953324844-0.069617835488836i	-0.266142160854574+0.057245161168377i	0.274895773590318-0.051098331412288i	-0.271941272027277+0.057787823590094i	0.252172340874246-0.050894134935012i	-0.244578332994173+0.021989213004452i	0.262010617958702-0.002222056611664i	-0.272099348577495+0.00566567629112i	0.264817623168311+0.000342983672361i	-0.272335096350978-0.017934747851314i	0.288747372663645+0.016519961830602i	-0.287027025940851-0.006946994159258i	0.279206632248049+0.010057139609175i	-0.278126566167201-0.01481222340833i	0.274123271341524+0.015926765802095i	-0.266873833937568-0.021828621661997i	0.263248761489965+0.030935439232018i	-0.261659400620665-0.038495839787982i	0.259541168092657+0.045596638312187i	-0.257516423634565-0.053232584855113i	0.255809616178939+0.061369720661637i	-0.25523836649455-0.070095425439215i	0.256102916230471+0.077683439422048i	-0.256016047957048-0.083689411937674i
2	-4.36642239512711+1.11421617166017i	2.9029942577258-2.65104749056976i	-1.15974143133532+2.77744508988552i	0.12575708476515-2.04513738487719i	0.14898159305831+1.28136933965397i	-0.082064470013447-0.821528809267383i	-0.027557245460846+0.601485468648199i	0.097403520007196-0.490775580083797i	-0.134590872841845+0.42005193420208i	0.156246399265995-0.365060466675972i	-0.17311189932729+0.320386071764556i	0.186999764911676-0.286922557956758i	-0.194337942839308+0.26165256046971i	0.196191111875878-0.237005108881115i	-0.200810251991951+0.21078179308394i	0.212429683428576-0.192298713405405i	-0.218718439227557+0.189709807444138i	0.203878486423077-0.18901192177355i	-0.179511945204241+0.165029040433531i	0.179425592163542-0.124459301095551i	-0.199834515922106+0.108484432792548i	0.192873017435109-0.110205595159197i	-0.175413180727407+0.075777079903327i	0.205342112227256-0.03553063205821i	-0.241082886806167+0.047192056810316i	0.231361865197522-0.064088695909353i	-0.222389142653889+0.047405088533023i	0.238476222407847-0.041175826019709i	-0.236010948542542+0.05910934279845i	0.204003186726792-0.055383239205366i	-0.191962271702829+0.014781448211786i	0.220913046106731+0.009588623944484i	-0.235256291594504+0.00447031656818i	0.219282970696468-0.000384491054009i	-0.228773080852604-0.025352113853922i	0.254543788153281+0.020179404770851i	-0.250744527625016-0.001740428468312i	0.237896974809141+0.005275099672553i	-0.238234546851063-0.011184746432006i	0.234447771475027+0.009413703237016i	-0.224858577797489-0.014704415568306i	0.221197702316858+0.024943930653848i	-0.220747358743179-0.03197674429096i	0.218876635361474+0.03786042952811i	-0.216720792682632-0.044586939560539i	0.214790020491806+0.052148141839231i	-0.214490600439343-0.060731160283364i	0.216383040804927+0.067475304582968i	-0.216494070418967-0.07165616440383i
3	-4.77886671803093+1.44647008887864i	2.76999916205534-3.29986989802503i	-0.5313272427553+3.16274387846489i	-0.55884341008236-1.97694325142803i	0.601861777233112+0.968053119210094i	-0.310587033925604-0.500718198634941i	0.090821856971967+0.358988682685255i	0.012794616198834-0.31552541019846i	-0.056849284451551+0.284993462390892i	0.080121917305702-0.252728271300745i	-0.099782716005874+0.222588295811554i	0.117316645191514-0.201867119407322i	-0.125618757353059+0.188675805585388i	0.125426356843905-0.17179206108308i	-0.130508762835957+0.147677491803484i	0.149318787667343-0.132479417382658i	-0.162409625751303+0.142167004500726i	0.142015705388275-0.156063017406836i	-0.105290581920903+0.131964069087661i	0.108941617877978-0.08077298319433i	-0.145085026088588+0.072753960116554i	0.130913826074571-0.094183788769534i	-0.0959870138702477+0.0516868492637282i	0.139698840017925+0.004084181914759i	-0.192944446412395+0.02436635809689i	0.170122448702834-0.057887534138334i	-0.151968080236142+0.031071448456154i	0.181673535304144-0.022302361842647i	-0.18218079643787+0.058740295852591i	0.131052179007775-0.061314404899507i	-0.112238561497628+0.002608481203889i	0.160233558013226+0.027472594779712i	-0.180009174869268+0.005985704810313i	0.147210852329227-0.005261222919481i	-0.158443304305693-0.03502817167123i	0.19892073974898+0.02456606911897i	-0.190820763631373+0.007344212538708i	0.169685724241777-0.001192361417557i	-0.173707916569083-0.007853578712028i	0.171539972301661+0.001309289128546i	-0.158761636359227-0.00534732154133i	0.155657993922959+0.017202464728018i	-0.157537669483955-0.022855379547803i	0.156209582266441+0.026244963598711i	-0.153901071353332-0.031112248233885i	0.15161263027237+0.037359329537352i	-0.151663743304142-0.045407996558246i	0.155144323431497+0.050561241053384i	-0.155478227693268-0.051558981418517i
4	-4.98028454411231+1.79811999397993i	2.32946008755506-3.89878000821722i	0.3810521825303+3.30423611125303i	-1.33241217384328-1.557744672618i	0.955262319385325+0.379270779424063i	-0.383298975346333-0.049650508818203i	0.0903674554607406+0.0820252592989816i	-0.002547794478939-0.137932162885418i	-0.017989350068168+0.150725124037927i	0.02798039935082-0.138325002769122i	-0.043503371542585+0.120299800671661i	0.061420485556368-0.112029395186818i	-0.067516042251231+0.112476149933223i	0.060659366319342-0.103924901944903i	-0.062749812947753+0.0791926942957522i	0.0901453286623403-0.0640876104434314i	-0.113726063760987+0.088189364851625i	0.085579925830445-0.122402985865126i	-0.0294311025760434+0.096501870544921i	0.0396567960504951-0.0265499951863553i	-0.102349813390628+0.031395242988877i	0.0754595503029376-0.0862563870063827i	-0.009254102499105+0.0304622811377764i	0.0733270490898538+0.052041620435945i	-0.152826175013095+0.002745144484488i	0.105207182673196-0.060593785390537i	-0.0708500485198837+0.0117440217065222i	0.125411446858788+0.005597546993406i	-0.134084983478515+0.060064374881956i	0.0533360490356297-0.0734581480313559i	-0.0242914278672727-0.0142711388945723i	0.103630263200193+0.052274162273524i	-0.130339911729584+0.014309393676235i	0.0670975310745117-0.0180620335043339i	-0.0800498413869377-0.0484119667051247i	0.144180909153949+0.030631044266759i	-0.127740488144128+0.021499609096957i	0.0931058394398968-0.0078337265151337i	-0.105164587770813-0.008212278515014i	0.10690222945424-0.006121852741432i	-0.0890627135399885+0.0038962151895343i	0.08716242907918+0.0110909848592669i	-0.0929365949767159-0.0146547169784262i	0.0921696888140049+0.0143834895870665i	-0.089433629124957-0.0169002807671965i	0.0864328505311581+0.0215655873806558i	-0.0867530677315736-0.0293760614914535i	0.0925762329279254+0.0327540620012082i	-0.0931290264708617-0.0293644654125547i
5	-5.00927679658214+2.15102685136468i	1.64245853128155-4.38630863091838i	1.43938026989071+3.12490928168591i	-1.98231774577979-0.78348545509658i	1.01373363061464-0.37527407363144i	-0.197109888304293+0.367960488418939i	-0.0506119788509528-0.090190600217661i	0.0428377561238608-0.047546459691723i	-0.0115444993738929+0.0724247471230433i	0.0016839125946616-0.0609256739960212i	-0.0118513025733949+0.0449400267417422i	0.0305839137808703-0.0443227273788692i	-0.0336320215610085+0.0575284628999952i	0.015877343835869-0.0564236362694313i	-0.010524827722065+0.0258124973549276i	0.0482108213667253-0.0036274683021536i	-0.0885841677953722+0.0421019686442337i	0.051055845269483-0.103524454274186i	0.0351237790960033+0.0725184219634751i	-0.0145162372167002+0.0309132816125466i	-0.0924582775617555-0.0081175521388625i	0.045329900258001-0.100394671751397i	0.0734326795713738+0.0217274139750084i	0.022465943865327+0.106558306533503i	-0.142842646527126-0.010611929271103i	0.0515741250036211-0.083086249032365i	0.00993461783712884-0.00826767995594104i	0.0882959211374115+0.044885821956386i	-0.11422948036355+0.066570924646199i	-0.0123858126207786-0.0977709696174466i	0.0570891154269214-0.0366144336013932i	0.0730890757031662+0.0864777561173665i	-0.108804418058786+0.034378177808173i	-0.0064397419662837-0.0429411794144201i	-0.0095936259765899-0.0690778803543601i	0.112343738012497+0.03997471787587i	-0.0802947752633127+0.0431409203592145i	0.024015997617068-0.012987057515996i	-0.0520497079235934-0.0160653018869678i	0.0608899867189867-0.0117184432723689i	-0.0339455948125411+0.011865880541756i	0.0338954160535192+0.0093493603463751i	-0.0455914727232788-0.0100961757852806i	0.0447936976575039+0.0051378762415647i	-0.0410732656193536-0.0055420721044911i	0.0368375694038837+0.0088516166890576i	-0.0371039012029957-0.0175116930825073i	0.0463441729939865+0.0196448034717697i	-0.0472065883770223-0.0107103610177147i
6	-4.93372178271623+2.49287436663639i	0.80671156037747-4.72327599076131i	2.46896478405607+2.60772965804014i	-2.29987217830038+0.24582301130969i	0.66128684334463-1.08370119759853i	0.222558343422768+0.548093324763341i	-0.238474353027162-0.047254462243484i	0.0708503170516081-0.075890454407621i	0.0024979299579953+0.0536320484293291i	-0.0156906490600752-0.0236771287216709i	0.00341081686344014+0.00269500517524984i	0.0206726960071933-0.0055320842046326i	-0.0232331604101325+0.0310702565420823i	-0.0080514593164737-0.0380958807994389i	0.02645135608309-0.0032384996018676i	0.0225974261468094+0.0425558542988949i	-0.0894871742603341+0.0081205923704762i	0.04294130287737-0.107055231653059i	0.0892303598147643+0.0684400265696697i	-0.0550181839452478+0.0914631965861418i	-0.12366171944084-0.045986908951284i	0.046854305626205-0.146294875012671i	0.156175110517321+0.029775922937849i	-0.00912588330688+0.174043151333521i	-0.176073347539848-0.012984451442234i	0.012027611529537-0.135106646550239i	0.093179943560787-0.0302286485303781i	0.077962014265773+0.102001062081808i	-0.134917687988185+0.081022720909293i	-0.062607219274154-0.140917752237787i	0.131723557993737-0.067149634956371i	0.078907393311859+0.135361019339492i	-0.126527798811958+0.071542570496928i	-0.0732736801090883-0.0837201519677166i	0.049237646156409-0.103931053163554i	0.116295116068761+0.05455356346086i	-0.0554665562422619+0.0770292499072764i	-0.0347594094384246-0.0150837871462153i	-0.0232070588998145-0.0350067641485053i	0.0428505851458409-0.0170363661028619i	0.0011782933110306+0.0198813822610268i	0.0016910956637235+0.013029171120192i	-0.0221505825078727-0.0095533938782635i	0.0196616846372255-0.0011382471475788i	-0.0143407141404488+0.0016748798818622i	0.00847984366437211+0.00057438388121159i	-0.0079828914990004-0.0116692693802017i	0.022170743687631+0.0137612438670114i	-0.0237892334098971+0.0022170148661427i
7	-4.81282951736137+2.81861502670374i	-0.08732297949995-4.89702859120816i	3.31883903553189+1.79687643756537i	-2.16131883236742+1.35016922655189i	-0.06310332124523-1.50526494105596i	0.695698499327349+0.355511724122155i	-0.299443090719758+0.196544013798273i	-0.00289604769775-0.147516907918591i	0.0440905903424768+0.0371601920646804i	-0.027825629549646-0.000263954897856i	0.0094205880901683-0.0186916796100854i	0.0219879505102999+0.0142537872409068i	-0.0284830937064493+0.0237296151750884i	-0.0165773482991891-0.0429615914670521i	0.0553958186488077-0.0100173480551723i	0.0027482828383837+0.0780202441437403i	-0.109227486911797-0.020832151768871i	0.058808851894695-0.131350501593311i	0.142689602927844+0.087977119635122i	-0.096165326146049+0.161253812744037i	-0.194068492992599-0.090838868135516i	0.077106880701095-0.229299968442533i	0.256344006592928+0.053998775634652i	-0.028118183264743+0.269383264316742i	-0.258926802443507-0.005858041604694i	-0.020919435757955-0.225537285427376i	0.193442925266985-0.058700829810971i	0.092756476718965+0.186428598104281i	-0.199026446887353+0.106237782085668i	-0.106300373993786-0.210625562224303i	0.213392665102501-0.110253023397548i	0.120389879396274+0.206880015921892i	-0.183782420109643+0.131937689112617i	-0.14764963747344-0.14368062122438i	0.103847938017625-0.163826759119209i	0.16119470720978+0.075646872275657i	-0.047856418150031+0.131272961377352i	-0.0937592442889766-0.011778900454843i	-0.0179543176884089-0.0687254972529545i	0.0512353194213456-0.0269342513624831i	0.0241329477349742+0.0310924978666984i	-0.0152521456118648+0.0225894019170641i	-0.0182692489371992-0.01134129045655i	0.0104994691485567-0.0062866449858133i	-0.00347849475998133+0.00520679825594177i	-0.00366656075004866-0.00451631622303226i	0.0064451785599781-0.0105053251345046i	0.0146591588338405+0.0145175185167821i	-0.0182156388793453+0.0106778512885861i
8	-4.67984550814579+3.12827050664538i	-0.97856354479602-4.91485601293431i	3.89469485465169+0.77738827043599i	-1.56233949538503+2.32570473552372i	-0.97021178119328-1.46768660320225i	0.96540769054888-0.184203661018769i	-0.101152632019603+0.475643104896123i	-0.169781729986729-0.122215687455215i	0.066714055123059-0.0314388851119343i	-0.0135698120920007+0.0181254231017334i	0.0090253172973752-0.0233144832569597i	0.0241797226483465+0.0253940324110941i	-0.0410878002487265+0.0211691079089732i	-0.0131133428453037-0.0591658437820578i	0.0807415629882058+0.0007885890321236i	-0.023234048656569+0.107385640347799i	-0.137779141878499-0.057280647875933i	0.098906374542921-0.169027687115947i	0.203133672837235+0.13606227035707i	-0.157017078628541+0.246257792833475i	-0.299442956615856-0.156342050084438i	0.133946642216166-0.353788239567818i	0.395176064603076+0.093821411916745i	-0.04374215396844+0.411399512844462i	-0.398077919621876+0.008304049808516i	-0.057452495581373-0.363676191896862i	0.327543946355031-0.09964216489298i	0.129609457613326+0.307218171637565i	-0.306268533117443+0.146036592572395i	-0.156216667864579-0.315176798944153i	0.320397466506437-0.170668961425402i	0.19404370207752+0.310255809016192i	-0.277988756860775+0.223175156085236i	-0.249989263887876-0.225688055772408i	0.163621278875167-0.263222281060492i	0.252657027105798+0.101990287053967i	-0.045529354637487+0.217663599887011i	-0.169484845742002+0.00224933268572i	-0.035214326254816-0.121641484809396i	0.0807060741829675-0.0496384846064564i	0.0491196439054267+0.0481390800632341i	-0.0254014677797466+0.0403700184660062i	-0.0274193936949836-0.0127254524627341i	0.0069690616909945-0.0128575364626536i	0.00025758478664871+0.00505947084247304i	-0.00669435687797433-0.0085344059816944i	0.0150538917537918-0.0110949495722177i	0.0150633247945026+0.0203192854897367i	-0.0229426493169823+0.0168717163886313i
9	-4.54719166410719+3.42388078149744i	-1.83253848286262-4.79415920076684i	4.1585462958536-0.35120223187045i	-0.59999727458835+3.00150614471391i	-1.7972378966178-0.93387502436061i	0.832779487516417-0.875964344199847i	0.330347519363385+0.557899256714784i	-0.296874488528592+0.083265348749705i	-0.007026787489141-0.12293889887736i	0.0321021799853512-0.0022455434562672i	0.017451833742407-0.00556554222574i	0.0155780238940881+0.0354166521075128i	-0.0540998002401694+0.0112537402992222i	0.003109394845297-0.0749995369496331i	0.0993603307883486+0.0277701179286808i	-0.064527490520142+0.128172049724072i	-0.163202892070356-0.113595493717284i	0.170114381601599-0.208140881486511i	0.268132030692089+0.222861728117751i	-0.256932968743503+0.345903936548003i	-0.436299515088434-0.259094054716324i	0.223182835124621-0.524336822892117i	0.589889916215553+0.153312029324713i	-0.063148127135565+0.616918492305251i	-0.602046593044893+0.028902996883889i	-0.106245145978499-0.557461385392338i	0.505647005782927-0.159387543766445i	0.188699395153824+0.468131578890127i	-0.454782476423021+0.204129036038891i	-0.220870689546924-0.459864551989764i	0.466120569990138-0.251540832968288i	0.29892482021355+0.453659699332126i	-0.409238038620375+0.353913488489764i	-0.399574958337777-0.331905459120571i	0.23242931193752-0.418760170654896i	0.401748601329419+0.127533496794912i	-0.033375613910393+0.350540116923541i	-0.277338270718991+0.038310523989647i	-0.081717991520313-0.198217671289033i	0.12658515860353-0.097448522985916i	0.0915023515603841+0.0702306154322067i	-0.0316402606076314+0.0723316540118194i	-0.0477012832485689-0.009391821943015i	-0.0001673411447711-0.0232525080390745i	0.00243371560703565-0.00107862986830977i	-0.0032920455904467-0.0133040699490318i	0.0240005558290669-0.0101153085400229i	0.016882109811961+0.0303135166921485i	-0.0331809018148636+0.021850625349361i
10	-4.41782576051505+3.70766955430254i	-2.63026840789319-4.55539990498418i	4.11328994969168-1.49452412653676i	0.57090585950949+3.27327696681453i	-2.30371157171873-0.00834417894992i	0.26000403463577-1.43696728275159i	0.796658107872567+0.289893764793618i	-0.216990787228764+0.396271185248296i	-0.183250227642868-0.1256707122649i	0.0559813664312881-0.088468104463803i	0.0564569496749592+0.0169324778608081i	-0.0039472490429244+0.0536212198209171i	-0.0636309102103446-0.0104715797454702i	0.0327992445121057-0.0799065976885491i	0.100694851477886+0.070733058062109i	-0.125946652920578+0.127804991824978i	-0.167261167331297-0.198513274993903i	0.282409090516906-0.228853393531137i	0.322128745411013+0.362443773384902i	-0.415761352484981+0.449138070135993i	-0.597928679186238-0.41914464944286i	0.35954562503998-0.742198530070416i	0.849605290301259+0.242243218090745i	-0.091383123178246+0.895577233566471i	-0.875314783775583+0.058413472436778i	-0.175739941126893-0.807066384569007i	0.724358614948159-0.244986797830961i	0.272049233955745+0.66072865338822i	-0.634390836521802+0.280512420756472i	-0.299782587058149-0.64029890124669i	0.653377701516037-0.350422525133467i	0.433724185017062+0.641153368785308i	-0.57935877054991+0.53074271934829i	-0.611071379230334-0.46281759392961i	0.306845626130444-0.646506207941027i	0.622651977497746+0.139774379221781i	0.008498307637306+0.543394053742666i	-0.427373825667842+0.116278386930921i	-0.174837883900479-0.299511043846518i	0.182213849200653-0.187858388177051i	0.167228991725601+0.089834326417735i	-0.027433970132109+0.127612620175944i	-0.0819821076498657+0.0072029002419231i	-0.0202225277437329-0.0393380173604916i	0.0045288132741793-0.0187107137485437i	0.0089630860451713-0.0207438462010252i	0.0367265841866458-0.0040055620154521i	0.0163618934338812+0.0448179536602995i	-0.0472358153466315+0.025406819900864i
11	-4.29194181763386+3.98151382887985i	-3.36073843811279-4.21862554838008i	3.78744232703365-2.5736941283009i	1.78097304593297+3.11028522026149i	-2.33993533250014+1.10715849463121i	-0.61324252306545-1.61625656167431i	1.02904013603118-0.29945060660626i	0.127844039926973+0.608805376525443i	-0.34060891479703+0.048425661464262i	-0.017314409581134-0.187187704157337i	0.108865138677863-0.004077271356975i	-0.008872903323579+0.074303662760866i	-0.0628275814670665-0.0305791471777712i	0.0664736826464456-0.0625836648400045i	0.068901514773325+0.121957677044963i	-0.202884204245256+0.08480674462856i	-0.122198053942262-0.311793188007632i	0.441030743887949-0.199827894075391i	0.335130095011621+0.567224325321773i	-0.653074039457507+0.531513057127357i	-0.768069253592676-0.65936525686702i	0.563294569076303-0.999995396859551i	1.17294582297485+0.37333471012088i	-0.13092166849463+1.24582200823424i	-1.21029411161522+0.10402465810824i	-0.2776395416207-1.09615414050022i	0.958850320631926-0.364902500648455i	0.379559225353436+0.854710004597278i	-0.815521352529767+0.36623608536278i	-0.378246665968844-0.834583602871275i	0.870965440845753-0.451526057469848i	0.58724700968311+0.869847865552162i	-0.788758657051451+0.751419636061569i	-0.890967409953688-0.616764419837962i	0.378047617339802-0.957379739642032i	0.926064733748021+0.120002135855224i	0.106481185868067+0.803275828361379i	-0.619829096043714+0.264644788155406i	-0.340697753568941-0.41699104747683i	0.231975650689996-0.342631769028179i	0.292219533603867+0.088618480284545i	0.004907819017865+0.215102997289875i	-0.133066550220251+0.052800855880987i	-0.0658985474075078-0.0604008718379845i	0.0039996058815125-0.0564923968303428i	0.0352941415159372-0.034535918154921i	0.056635557718897+0.0105526034918386i	0.0117122998475108+0.0653796895330142i	-0.0649487761744338+0.0274786968808059i
12	-4.16899210249814+4.24710611057001i	-4.01798945975439-3.80199865433684i	3.22388795167404-3.52936552537426i	2.8780948801739+2.54426488799447i	-1.87195538284558+2.17904408041401i	-1.53249440305032-1.28790211566897i	0.83295115529168-1.00260915911685i	0.612080451955209+0.510932758470877i	-0.301326573978741+0.350222953084911i	-0.187514526811154-0.173965324713505i	0.100031866284578-0.089652037881985i	0.0267339777384676+0.057092098063776i	-0.0293585657066428-0.0238606636391732i	0.0797207999954514-0.0066329974055806i	-0.01453229008993+0.157303789430552i	-0.272636101276929-0.026549449556098i	0.006887879919106-0.435195430655017i	0.63623007408035-0.078953300944544i	0.263237889915572+0.839179500390591i	-0.982566652346197+0.554045615673327i	-0.91770955854769-1.0004346590896i	0.8537417258103-1.27955733796577i	1.54820444479181+0.55608851408172i	-0.17705779836568+1.65415249865893i	-1.58307611013933+0.18229013280673i	-0.43157531916871-1.38531346723336i	1.15506345155357-0.53048769535507i	0.505825830517203+0.988352356580669i	-0.939604209924292+0.437432959180361i	-0.419357219198169-0.997610458760376i	1.09251678602252-0.51473129818748i	0.72614251448899+1.13026043333025i	-1.03717786951736+0.99543242017077i	-1.23161149483482-0.79285546016727i	0.43655759868511-1.35145249321605i	1.3125052140488+0.04718215403308i	0.29040347694529+1.12475672325794i	-0.839682492699158+0.515649875416188i	-0.607407497249505-0.525980750258535i	0.244825038922178-0.581495624466458i	0.476396500159222+0.034210553211245i	0.094490961105116+0.33585699331697i	-0.195671079028922+0.150435936878466i	-0.153203563313491-0.077886897352487i	-0.008393889123915-0.123862304423503i	0.0799507530751316-0.062835191387227i	0.0896458976194315+0.0342777055729907i	0.0043457826048286+0.0951254361245704i	-0.0868111915546011+0.0304474476074814i
13	-4.04816897257777+4.50642170705245i	-4.60029915428496-3.32142736396983i	2.47204379574605-4.32237187711233i	3.74648254562576+1.65063612219521i	-0.97019908358118+3.00092997291388i	-2.22508274510882-0.48375420697599i	0.18681651085573-1.53052174923194i	0.980055451308775+0.03733134568966i	0.019387872267224+0.587366533454821i	-0.331223480210338+0.031298327352203i	-0.030837974821921-0.174541163779503i	0.0796247925434828-0.0359828531907601i	0.0563332092513847+0.014666963554501i	0.0484309074635332+0.0975780282408263i	-0.159017183609665+0.139595649617406i	-0.290862545775882-0.224090210887702i	0.251428241030084-0.52479948791791i	0.833228786606752+0.178488956631727i	0.05463898654521+1.15963465077108i	-1.40316845422638+0.46755620795863i	-1.00897616243172-1.4529426923847i	1.24145191403408-1.55711029393123i	1.96017965471157+0.78891444846298i	-0.20994070684643+2.10173488832176i	-1.95766844139181+0.32727027796952i	-0.67237275425616-1.61318875298124i	1.22806433777373-0.76016647703817i	0.639848037195222+0.96519541475053i	-0.916491942357002+0.450868506022341i	-0.35631359733509-1.06189017041156i	1.28138324976295-0.46580333597044i	0.78522811290136+1.41372402853868i	-1.33216891567301+1.2168150636104i	-1.60689956483014-1.00003591494909i	0.48134329218249-1.81495906154872i	1.76947544862328-0.09344894823356i	0.58468727168354+1.487252465723i	-1.05415853138711+0.89470925589229i	-0.99268232236008-0.583385385819876i	0.173449859210579-0.909278877106027i	0.711246985159932-0.117581988803106i	0.276587739830016+0.471365774943515i	-0.246403766061751+0.323683530561051i	-0.294243195232753-0.068400264030089i	-0.0526248183139-0.223677027217148i	0.139515106082087-0.120478965559429i	0.145087093586561+0.060294916349804i	0.002323227013196+0.138336811244521i	-0.112995822003539+0.041850085085495i
14	-3.92902788910336+4.76203996624676i	-5.10961837422014-2.79109934907809i	1.58280868397441-4.93200962818103i	4.31381077731667+0.52905156452932i	0.22302594470422+3.43086574279826i	-2.48396076749904+0.63216727159575i	-0.7488723108613-1.63698139877662i	0.982283112524792-0.674226209330681i	0.51458132184534+0.539058848161774i	-0.275547405391417+0.350291276853633i	-0.225817283161892-0.139147304115069i	0.07969515598074-0.157923583244317i	0.151546860490246+0.057384948796611i	-0.035709195739985+0.210349448331024i	-0.332333376202017+0.030708325258111i	-0.197747532486906-0.491143336257855i	0.617417700652192-0.511207203676074i	0.968060421588741+0.602259669883149i	-0.33658069228305+1.48326046061123i	-1.8934776783714+0.22429341616504i	-1.00672466459832-2.01322096810702i	1.72490221282259-1.81666650431754i	2.4058276518639+1.05519657138496i	-0.18875613085593+2.58113677739061i	-2.30183378330174+0.59846475505052i	-1.05884621863174-1.70986276817779i	1.07262555754898-1.08697943493255i	0.769691925485112+0.662896968143988i	-0.633639155920158+0.345511976866752i	-0.092055325519258-0.948921796735092i	1.4046564915463-0.19597944637286i	0.66883438060573+1.72792040333597i	-1.70432253006751+1.34809395494213i	-1.97823946923299-1.27060647024309i	0.53126445128563-2.32682519049369i	2.27741363936353-0.30017504323751i	0.99770439362223+1.86027372105178i	-1.21803918702499+1.40789878200153i	-1.4893564128814-0.53432843888849i	-0.03643910404682-1.30080548088849i	0.956033932014985-0.410151386869626i	0.577300650891006+0.572776515454287i	-0.237054144108537+0.580336526837689i	-0.481879131395462+0.008741987926018i	-0.15835669558487-0.339372813453057i	0.193424428297359-0.225801760092079i	0.231638624673307+0.068127665868307i	0.023496038312332+0.196448453175535i	-0.140124440045772+0.075546312160098i
15	-3.81225035297562+5.01676862583096i	-5.55037399542368-2.22428198009408i	0.60521204127967-5.35243134952213i	4.54900700730339-0.71385351343509i	1.53350372592725+3.40392340163865i	-2.21307449597373+1.82529786562247i	-1.70160964469437-1.20755158330693i	0.50268396540476-1.34303650449158i	0.922670901566732+0.101558376745397i	0.06351780852529+0.557779807745843i	-0.300166294456436+0.079366435517537i	-0.01539568509128-0.157817025445284i	0.127997331945895+0.083787269124046i	-0.178597305038147+0.217829966421227i	-0.435115181827316-0.206443277069073i	0.074306960223859-0.751112960564294i	1.06171460815634-0.30678707068081i	0.95234105636256+1.18700024567014i	-0.9345103780882+1.74156407860622i	-2.41637983092359-0.20919651732451i	-0.8910400630574-2.67058133774331i	2.29974838392347-2.06505203127092i	2.91349853382233+1.3322012769096i	-0.0574799220159+3.11954959860374i	-2.61256827486547+1.07991498581674i	-1.67769748338201-1.62248365458321i	0.58763417944129-1.5659729809447i	0.892040374694891-0.04375375537493i	0.0216963906950294+0.0538855096398088i	0.486890548214394-0.59094079573583i	1.45379010370227+0.42072980916484i	0.27167648277264+2.11467753894537i	-2.22040940943923+1.32338721041859i	-2.31741266111833-1.66794402244362i	0.62838624672222-2.87886927142039i	2.8261437939986-0.55337131820068i	1.51938092899804+2.21695661988121i	-1.2865921043082+2.03689350149259i	-2.05803002840123-0.32710252950321i	-0.42748785169178-1.69351015944125i	1.13338163610041-0.86394877749084i	0.989856070001215+0.561784818008099i	-0.101515839902077+0.890119540138217i	-0.671723918273211+0.199612008303036i	-0.350355801303672-0.423003395678716i	0.19831422990083-0.385955885243942i	0.344630428784643+0.023316508464145i	0.092324989514251+0.258458603890196i	-0.155035794069331+0.14668914286392i
16	-3.69981028665225+5.27270845464961i	-5.92799490420003-1.63349943652681i	-0.41633635467545-5.58867090603926i	4.45541644064602-1.97844008888592i	2.7921094994854+2.92724874995342i	-1.4341138508429+2.86027947116408i	-2.39168511120379-0.28835363235566i	-0.38588600182002-1.67862814304147i	0.975943176931254-0.634093179161264i	0.593861623386284+0.430763172565302i	-0.079548537023767+0.406340317114631i	-0.159386835543118+0.102801414149423i	-0.137870169029189+0.114770097346842i	-0.392696027963615-0.005466977458535i	-0.337309413060428-0.598845799217788i	0.583137357899201-0.883051328169002i	1.49437512240931+0.17614860966482i	0.68851465187365+1.88936258580578i	-1.73923180554704+1.85613207107419i	-2.93373374956576-0.85261605567723i	-0.6557473256616-3.42651533683886i	2.98305953363955-2.33340523648397i	3.55115766587787+1.61789336409591i	0.22994559300101+3.79552379059941i	-2.94076192227464+1.86083176432518i	-2.63276892850417-1.34560254976627i	-0.29070075222624-2.27335108045926i	1.02153699506128-1.24943305671115i	1.13139304034092-0.4785219816513i	1.48151541025421+0.04310522843812i	1.4625043650507+1.49086243385567i	-0.48007482734804+2.65725371421785i	-2.97912737249105+1.11900282130696i	-2.64166635078778-2.27238869355758i	0.81818657700393-3.502075081199i	3.43216407425087-0.83569325611964i	2.13754886403884+2.54540953165767i	-1.22574970550484+2.75009977585896i	-2.63491768267582+0.07361460296848i	-1.01277315274173-1.99612608337357i	1.14299538875917-1.45539383276294i	1.45429803168267+0.35162702630092i	0.21664496647623+1.16971410429935i	-0.775760946506147+0.524782928405353i	-0.618705490673771-0.398289782507043i	0.09886779256433-0.572147983842489i	0.448511836554785-0.107119454610315i	0.223234319384733+0.290794949342479i	-0.13066572767234+0.256447724520946i
17	-3.59448221559787+5.53051709502713i	-6.24798521078076-1.03041140502505i	-1.44341282844881-5.65368274958062i	4.06327393802613-3.18020876158053i	3.85918933847151+2.06650664447719i	-0.26765842510003+3.55234019735383i	-2.61860361252211+0.93556022403935i	-1.44333260227196-1.50420811206511i	0.55586210858857-1.40281516103843i	1.06872342397639-0.07543699623524i	0.417554869946632+0.65573291829439i	-0.252516865162181+0.576339515076059i	-0.613497531009945+0.166329169317839i	-0.641393938591807-0.477058251766612i	0.0377901403895-1.10452395017856i	1.32299485893758-0.77308292506884i	1.80636944345018+0.98343109708239i	0.09756363879857+2.64394295608339i	-2.74178881283923+1.7554772883053i	-3.41963267442776-1.73207295876113i	-0.28297219792776-4.31212214081628i	3.83976526145898-2.65121054987627i	4.406621620331+1.96663649354463i	0.66867758384406+4.73110818115423i	-3.39798846686251+2.99594597447147i	-4.01365049841143-0.94186980937146i	-1.55804363696217-3.28918198168326i	1.19131207227138-2.98339387459169i	2.71480115571895-1.27398641723791i	2.9447036154398+0.92655357456298i	1.51111521067386+3.05534013790489i	-1.58057223867876+3.46518049804293i	-4.07817731340446+0.79452963085187i	-3.0405777463898-3.13679185658694i	1.10249620039414-4.2767353328952i	4.13507999163246-1.17335919996055i	2.86882257909643+2.83852302808141i	-1.00318722605322+3.5238786496637i	-3.14870229355434+0.68929641499043i	-1.77173950334513-2.10806999817184i	0.88859958231214-2.11061272611414i	1.85563806795393-0.1176581401274i	0.72433394103726+1.29093779967891i	-0.682707920594442+0.941351949800021i	-0.889177549769369-0.191111422786555i	-0.136784961526945-0.702382199062699i	0.472355099552076-0.320605231841748i	0.392859527040931+0.242673668348476i	-0.036553031590066+0.372923981605135i
18	-3.49908738833637+5.78886740258288i	-6.51476270865393-0.42589067652341i	-2.44300705858213-5.56461352624373i	3.4196203512312-4.25097423668213i	4.63159052183316+0.9244547678734i	1.10441312533482+3.78476162656077i	-2.29207813392517+2.19685219681916i	-2.33753018353065-0.80152990781325i	-0.25036533922489-1.85516131819244i	1.18458670306513-0.76241755653406i	0.910769630151366+0.630278122008021i	-0.240113136214103+0.960102162176565i	-1.04666766834562+0.15435588251473i	-0.74897249314378-1.05487192450701i	0.67933480127288-1.53159465408071i	2.15902949180819-0.32962657039164i	1.87021588242487+2.07539248691868i	-0.8620712204781+3.35906110337662i	-3.92667888689624+1.37265373454477i	-3.84624235180929-2.89799705647518i	0.29254961171528-5.37476866304365i	4.98142781514257-2.99761947521914i	5.53581452880959+2.50632821596374i	1.16802651897108+6.04847877544345i	-4.1306470953132+4.45962038249561i	-5.84975577747941-0.53764473652962i	-3.12741628174056-4.66304954515832i	1.43896179065108-5.18461794419411i	4.70584908070592-2.31325620837829i	4.85277440600384+1.96643725922442i	1.71243742378799+5.05228668536944i	-2.91200808048758+4.63615562524104i	-5.55869479773189+0.50802718987068i	-3.66785307372593-4.22576090364661i	1.38693718789921-5.30287012589095i	4.95597394961724-1.67134257838157i	3.77503938823357+3.05272308754278i	-0.55737997203962+4.34669509794009i	-3.52309876973184+1.54509785195528i	-2.65890379944176-1.92992254591916i	0.30007663633258-2.71476065023476i	2.04315343910924-0.84896160077363i	1.34934650435494+1.11478281056219i	-0.30492826628182+1.32396151494716i	-1.02163586169567+0.21819257300721i	-0.469280729695999-0.658393457721544i	0.340809084971922-0.544328123412412i	0.522994969806336+0.082937068542899i	0.127234617755025+0.43124688828303i
19	-3.41476558219686+6.0444804115865i	-6.73033745001478+0.17191769988267i	-3.38976015121199-5.33741957144749i	2.57333607768959-5.14137825060806i	5.04390793307082-0.39150759921728i	2.4967083370809+3.50400125042023i	-1.41237715025021+3.2326439653668i	-2.75541907358734+0.33358026163536i	-1.22550485366407-1.67895012899022i	0.6941501074738-1.29346985505813i	0.979553648954164+0.208713059885107i	-0.16619954101536+0.817044296699422i	-1.06929626949676-0.12903240356626i	-0.39556910185365-1.51682258856114i	1.5474189277808-1.54060543859782i	2.83228292232979+0.56323574274181i	1.49722364608257+3.3377718047135i	-2.2185946919071+3.87673187663822i	-5.2411008443548+0.60302963477285i	-4.12572832302261-4.41399802897896i	1.19998930298894-6.61442410930504i	6.51182631678306-3.25651242376115i	6.89761522069328+3.4069233527043i	1.5530149839796+7.79949108704162i	-5.26057333712806+6.12029513880638i	-8.06944644985092-0.28620260511785i	-4.84130873071117-6.3740321480917i	1.78122245050885-7.69747244902109i	6.94719489830374-3.54067109046345i	7.0957184590938+3.01108658081798i	2.18271665459016+7.30622983591726i	-4.24885580997647+6.208429999407i	-7.35203476783766+0.48599952819505i	-4.68545883668893-5.37416795534251i	1.46492905876933-6.62966278012464i	5.82966797623811-2.50017945724553i	4.92911662729231+3.05889384976043i	0.22605077626856+5.18022044558945i	-3.649460866794+2.67331554606667i	-3.6012895174269-1.35606107411854i	-0.65680870068611-3.11918538192165i	1.85689341100717-1.77362165523443i	1.93647822538934+0.53649515688897i	0.36813088330779+1.48269225424878i	-0.85222065610136+0.747687299706441i	-0.760123374616476-0.345680836688536i	0.039882248059021-0.633285125753422i	0.503702052950921-0.141410059098216i	0.288647126512443+0.374784794235438i
20	-3.33998507273069+6.29541747264744i	-6.89853123803714+0.76089004002548i	-4.27387368945529-4.9893058803136i	1.56839993388257-5.83498192588401i	5.08574405643346-1.79728852706548i	3.78208015292079+2.72844233526734i	-0.04958231451855+3.88539386941381i	-2.53300382464012+1.76587889125212i	-2.16708582658425-0.73077033912423i	-0.49851345594815-1.40477393936633i	0.312967936377434-0.628163179455183i	-0.118440506624955-0.179878257532604i	-0.393446765460037-0.894803015623233i	0.73280898584135-1.68430856674098i	2.627081598322-0.78344645210356i	3.06053897791485+2.05561768161429i	0.43879660491235+4.64038938459008i	-4.01951953416812+3.96066692870584i	-6.56333315676954-0.72718304827411i	-4.06035752598808-6.31705504633365i	2.60492871472248-7.91031451974106i	8.44104574329777-3.21401737418792i	8.31592348242298+4.80223974058183i	1.6158337083234+9.90163679686349i	-6.81400087837803+7.75688760109613i	-10.4871990696175-0.3086509507214i	-6.50945886426316-8.3042858280481i	2.1898654154621-10.2921168541111i	9.20634409010263-4.87911588444556i	9.48881012074281+3.87472610144707i	3.00531716680202+9.55061609619501i	-5.30436709016979+8.12262280660908i	-9.25832594955407+0.95050349985107i	-6.17654344895542-6.29984013334963i	1.07036520177899-8.17690219744892i	6.55746201347215-3.81396767269173i	6.32739496874826+2.63778627959577i	1.48261762645977+5.89204124538114i	-3.35577403053352+4.06691090873271i	-4.46353468791355-0.27813242904292i	-1.96060073876457-3.13640028083632i	1.15428614193125-2.74020297125951i	2.26419010602862-0.47073166739516i	1.23190221379163+1.21263158836178i	-0.26562362400129+1.20127484041894i	-0.793211169319723+0.230712124563737i	-0.322782883709493-0.421440547804678i	0.260644856910803-0.271936684133013i	0.298866872924382+0.223131783795308i
21	-3.27760356029946+6.544066699351i	-7.03496601578729+1.33669743125591i	-5.09754314298089-4.5578069454847i	0.46745568658579-6.35787529143118i	4.82945534622292-3.21817658239338i	4.90747692293313+1.58712060938726i	1.63060542222576+4.16351361880381i	-1.75656266494834+3.34282148196562i	-2.98692794047465+0.85289387045239i	-2.26676351998295-1.08647948303693i	-1.05933803946027-1.81371673964173i	-0.10449607486244-2.02637500827154i	1.04001508946441-2.14742389318673i	2.70535924030057-1.46021830067947i	3.85992038448248+0.89603512811248i	2.65098784147212+4.20048713105697i	-1.48119162627985+5.8496173060448i	-6.27045047059895+3.37633352724254i	-7.70619319535098-2.77596990046281i	-3.40110491488311-8.55498260517571i	4.61682354364708-9.02329962620881i	10.6310915039767-2.6386699023749i	9.51784790829617+6.70272048311141i	1.2028602617372+12.1279731452693i	-8.67785653469236+9.12049065447944i	-12.8326400364515-0.6394902893816i	-7.9573222592106-10.2436649831614i	2.5845388679139-12.7037601756658i	11.2121367472069-6.2436446834395i	11.7985957191669+4.3763382944469i	4.1952050863593+11.4768781654355i	-5.8063928605122+10.2069662711988i	-10.9724364855164+2.0286840265212i	-8.06722150740036-6.67912425408794i	-0.00891418217096-9.69935651477649i	6.83201105237892-5.63002511780625i	7.80022805859192+1.55943370344295i	3.26472138876771+6.22371507928406i	-2.43360793512033+5.59101803732074i	-5.00709497205825+1.35434767046636i	-3.47951445695254-2.55448459292592i	-0.14047700215475-3.49982667470957i	2.0815304557684-1.80819442540036i	2.05514427388853+0.36699461391099i	0.72863433274562+1.30803925330248i	-0.355050715769522+0.920087226328593i	-0.519931796945138+0.185003530706736i	-0.169490297187407-0.085206723620162i	0.00233967900977+0.109649503607797i
22	-3.24548864250116+6.78280760407022i	-7.15822149635116+1.86651514072595i	-5.83566309247909-4.11118869754361i	-0.60836250505186-6.74062218967954i	4.41444166727129-4.52296667125938i	5.82275905857953+0.34140652391012i	3.31248547867492+4.19454367766322i	-0.76033625921662+4.83535170443653i	-3.68527363977574+2.61990288991656i	-4.22302111101582-0.61492514277153i	-2.68521679547704-3.20188731738304i	0.03055321046635-4.29818772940621i	3.02375752990487-3.53242958518902i	5.16980839301625-0.77344845156277i	4.99208104509538+3.32619708595742i	1.54080461666186+6.74429382292929i	-4.16469844990898+6.75448669258187i	-8.77047142129741+2.02175905578111i	-8.44095203840111-5.48582488932562i	-2.018512298127-10.9071955410056i	7.1453411561994-9.6911341579929i	12.8021093112433-1.4348240024735i	10.2502249660499+8.9326197740864i	0.308022934009+14.165238656589i	-10.6050997893734+10.0222709168621i	-14.8139434903375-1.199787343023i	-9.0659609019393-11.9271016591079i	2.8493746790395-14.6769962757813i	12.7018778973179-7.545033532883i	13.7726487107708+4.3842390174176i	5.6727959450217+12.7942589255445i	-5.5772047750031+12.1913886728847i	-12.1518937625118+3.6808214601065i	-10.098696832765-6.2600495615179i	-1.8066354136334-10.8287559559296i	6.34734298850123-7.74022505520735i	8.99711279347203-0.27275414952751i	5.41681603556881+5.85753784370315i	-0.75694287457395+6.92505432085057i	-4.91672500295127+3.41803389031396i	-4.91204386563795-1.22468136111661i	-1.94103461298572-3.72844431568783i	1.19545641258943-3.2049872169328i	2.51301038512177-1.04017145238146i	1.93524143958656+0.82565377870537i	0.63524228439884+1.44319801520663i	-0.29930504649753+1.10641591220131i	-0.607516966224082+0.569592323019527i	-0.632757741845755+0.233364273674085i
23	-3.25682368658931+6.9620632482539i	-7.23755115871696+2.28270756527974i	-6.38565417767016-3.69763645854339i	-1.49430677767378-6.92558621946909i	3.93981345454506-5.4735705530025i	6.36069860506358-0.69164692016223i	4.53610946706174+4.06404460353282i	0.02598822791782+5.86032471112987i	-4.21273415978812+3.90070014023725i	-5.74395292240653-0.39921600571154i	-3.81628339785119-4.53378544136932i	0.54721066557499-6.23095860391658i	5.12660074474866-4.38348722489984i	7.37503837854731+0.4530840687448i	5.52699826016725+6.01493526185108i	-0.21956170310425+9.05442040300381i	-7.15321513274116+7.01550534764705i	-11.0157310538823-0.0002370156641i	-8.52512084794392-8.45356347481358i	-0.0361972722285-12.9511535419793i	9.81205991034366-9.72968372936972i	14.577923669776+0.2418416094792i	10.3881167458562+11.119061653642i	-0.8782539827878+15.6911341710097i	-12.254379013852+10.3962025556466i	-16.1769925500577-1.8056706441056i	-9.7860269449134-13.0821668346383i	2.8637393965571-15.996696669408i	13.4623491601363-8.6838922224443i	15.1658104689422+3.8517958899941i	7.2571621175216+13.2835621364393i	-4.5906173576851+13.7491355190664i	-12.5053587641673+5.6775237047939i	-11.8705254976671-4.967061639719i	-4.1070230918394-11.1872035753189i	4.94938863310938-9.71836174263603i	9.48592604034533-2.69348978766813i	7.52653545307494+4.57731365368324i	1.55955642795717+7.61898605340568i	-3.93862159642843+5.52820383164144i	-5.8079732092484+0.78281986105555i	-3.90047626914637-3.14272210575027i	-0.37866554624115-4.22534580347616i	2.29712286840727-2.72618692534311i	2.96402862920944-0.29909826703969i	1.98946985716373+1.4904068125523i	0.45089596344307+2.03767177579866i	-0.78449442753756+1.6036093524118i	-1.40603220590691+0.72467747546299i
24	-3.2506790478355+6.99646447063104i	-7.1404481313933+2.55626959104811i	-6.59532780945519-3.23556127077599i	-2.10712133030336-6.70695036009908i	3.31307943441467-5.79620370329722i	6.19271811022496-1.33250205841969i	4.84623046632032+3.64023606791219i	0.33652289441101+5.90296543583054i	-4.33069601936165+4.05742815194644i	-6.11009238570841-0.71190126543316i	-3.71821166147333-5.40836582888333i	1.62069943224198-6.96404196824489i	6.79047736352793-4.00361053861247i	8.4386048554053+2.23274298821502i	4.91436972784988+8.31160568649599i	-2.4820272027586+10.3363702233206i	-9.78170385728152+6.27025508730302i	-12.3532303294465-2.4225214586359i	-7.7663441099697-11.0515805796582i	2.2090875033851-14.1765640116158i	12.0512419936633-9.0745670113031i	15.5732306802108+2.0309137613193i	9.9483163478205+12.779904193485i	-2.02628564529+16.4283927981646i	-13.2567510986751+10.2832225766153i	-16.7253450687257-2.2232965744663i	-10.1105189326501-13.4686804014008i	2.538994151023-16.4924817105425i	13.3539172253786-9.5383754175295i	15.7606144804898+2.8344319549568i	8.6843613448756+12.8344863719557i	-2.9894593435582+14.5592774564662i	-11.8750505587947+7.6390817653687i	-12.9465248813011-2.9531261029492i	-6.4715268615274-10.527410260253i	2.7471899361875-11.0402976323814i	8.93141079994465-5.25536521518097i	9.01995942096037+2.43263577638152i	4.08537193850641+7.27291200476382i	-2.06829836971414+7.09036599292001i	-5.7246253243161+3.06756817589595i	-5.42711903918329-1.68687637480472i	-2.28963139201766-4.40053392041701i	1.29573081418884-4.13181408282667i	3.3412252203241-1.79133424757798i	3.21703363951028+0.89375158487629i	1.55190789274426+2.52889426853842i	-0.49027353252909+2.6230337552109i	-1.91860376125522+1.49908303666856i
25	-3.04436294280688+6.87054174098432i	-6.68911553187613+2.82632279253231i	-6.42169313032474-2.46150285990506i	-2.6112695250418-5.82762103486717i	2.20706496806461-5.39380074842676i	4.9725633879083-1.73214981326294i	4.05623491298459+2.54981962943705i	0.28145038268074+4.51569830385757i	-3.62266354339102+2.80184353325556i	-4.7773095042463-1.47461157021367i	-2.03483588327251-5.3607748834761i	3.16302585777891-5.89380340625093i	7.5045248778925-2.03993152701761i	7.75942213621791+4.41927021337852i	2.88041572519905+9.67572009795739i	-5.0116107269716+10.0525587777277i	-11.504457116708+4.3710383710691i	-12.3449267137053-4.9210656570595i	-6.1466449263209-12.7540960268638i	4.3341506150889-14.250849117692i	13.383693562943-7.802961991543i	15.5472737156545+3.5450767736954i	9.0443132012954+13.5148773803702i	-2.8152252317065+16.2060026526115i	-13.3242257656129+9.7644467793064i	-16.3293099350349-2.2663053787902i	-10.0243670971577-12.9285551600201i	1.8644324751162-16.0388104187825i	12.3337725174423-9.9540535373177i	15.3931563068162+1.4941570587671i	9.6493277600218+11.4725925907157i	-1.064868867936+14.3831139239732i	-10.2950705570184+9.1288549399756i	-12.9937827862621-0.5778740059183i	-8.36643835773093-8.84392000597447i	0.1181784851306-11.2781656898278i	7.26475618947316-7.36030796651298i	9.38553770268064-0.21019912116041i	6.18252874094097+5.75081648346072i	0.35379402086042+7.52631854335676i	-4.4631420883326+4.97500137476734i	-5.89899957700412+0.33990139090302i	-3.89918048481939-3.47444848141804i	-0.25651748404629-4.62354254203489i	2.76151826675579-3.07353046689012i	3.71372739093744-0.20219734334171i	2.53271159424498+2.23987234891828i	0.23678935262034+3.09428803857116i	-1.81597122754907+2.22404132638748i
26	-2.43312561781185+6.78285012457058i	-5.86163578175973+3.43151281021328i	-6.11251612862633-1.072772728065i	-3.43849108336507-4.23359799632345i	0.24794291781525-4.54598452331114i	2.62415190445797-2.36826291073482i	2.44617514259382+0.3969391025914i	0.3248554273252+1.61505079865934i	-1.72150151470165+0.38755925387569i	-1.6738032369421-2.28089622970199i	1.01231681973738-4.08767794870001i	4.83678566895901-2.98156529146999i	7.03947723520835+1.29978531578295i	5.34846166998912+6.72402143615293i	-0.35204317033305+9.93770083672747i	-7.53316214359313+8.26526114600377i	-12.1817925247565+1.5739318520738i	-11.0864061394225-7.2074387383075i	-3.9471989886292-13.4223943850079i	6.0381080601767-13.2713655524011i	13.6609103223351-6.1851687206087i	14.5686977590972+4.505150798731i	7.8846401274642+13.1821909182824i	-3.0440769364729+15.0482705982899i	-12.3595254587019+8.9404994644751i	-14.9721187184382-1.8676669708976i	-9.4950346653997-11.4490425225464i	0.9387063667305-14.5924767442746i	10.4947979115084-9.7659522251743i	14.0067863928857+0.0918550280692i	9.87412370473574+9.38822265021329i	0.7920002127448+13.1519861437942i	-8.02139455479915+9.7799424102131i	-11.9198104697793+1.6790413777502i	-9.35208821006952-6.41875373906872i	-2.4033341427325-10.2965460269637i	4.76152050688611-8.50120913219155i	8.42801042651869-2.78228129596588i	7.27853936946347+3.30215365702462i	2.73777510964494+6.57473739879007i	-2.23694792863838+5.8788123077948i	-4.99781278120535+2.34635624728529i	-4.55739696083594-1.61820010873964i	-1.79942485812786-3.85013035335704i	1.34797223865482-3.52019161088549i	3.12944431483945-1.30959087754738i	2.84713285640125+1.24198526938204i	1.01916931276093+2.7047316573582i	-1.12009238132498+2.47911138073579i
27	-1.43270126318263+7.13542295491559i	-4.97418934548114+4.7093892571749i	-6.18760208942077+0.97616112371941i	-5.04296647896732-2.27861567273042i	-2.65171959577521-3.86677462939713i	-0.46007814440495-3.76252789460735i	0.68399441825539-2.89914170010623i	0.98592719732121-2.35725456696656i	1.38725289848125-2.50268197107625i	2.69281993567583-2.67637180429025i	4.74864903520331-1.68657836783724i	6.2826566231738+1.18699522812415i	5.61498457149891+5.35286158833577i	1.86273773274163+8.87281946956334i	-4.1282985885822+9.40594103508982i	-9.8203042796926+5.66648553749928i	-12.1454090975533-1.4815191695421i	-9.24099813674396-9.0656592571629i	-1.7608849286672-13.342363127939i	7.1049462333409-11.8006844367427i	13.0827081471477-4.7149910384256i	13.0477474249807+4.7225587933557i	6.8112795755278+11.9039562134325i	-2.605011359301+13.2059826294136i	-10.4597030432865+7.9747881542818i	-12.7868933391979-1.0515660422219i	-8.5221445003006-9.17275299736206i	-0.059323741117-12.2407810148739i	8.08059638462688-8.86042783344138i	11.7125860494815-1.0540803272664i	9.19372885612522+6.94475492392673i	2.1637281594385+11.0401060971954i	-5.51950560557031+9.42077124492483i	-9.96135778930463+3.34280273717381i	-9.26197568988323-3.78308866123314i	-4.30826401699029-8.3649719066436i	1.98481450339353-8.49906368438748i	6.41259087911817-4.74144796002454i	7.15453298280271+0.50278895188367i	4.50005971115666+4.47146521904982i	0.37167055742701+5.50515484540352i	-2.92513995801859+3.70755535129208i	-3.94509200783288+0.58298332283025i	-2.6864546570061-1.99044350939506i	-0.32084157882199-2.79922860186767i	1.63842961731497-1.79790658085358i	2.1925211355882+0.08980919894701i	1.28513211146358+1.63947330803024i	-0.3424646288615+2.02747107118516i
28	-0.43622577385631+8.2675971079088i	-4.60184247915034+6.67289647907785i	-7.13671753907804+3.289453825253i	-7.54170759894588-0.63354803061192i	-6.10324913396521-3.97085727817968i	-3.53675207157331-6.10585171743094i	-0.5356759276549-6.93777453621843i	2.4748191999531-6.59628230782462i	5.2528130983232-5.13651322676814i	7.45192199594456-2.4831327555411i	8.42602171706414+1.30806341296456i	7.37668847442735+5.6679017934924i	3.85120116442425+9.35533622584287i	-1.6909312197796+10.7770625491847i	-7.66312761246165+8.74216846279141i	-11.7747594787811+3.2787544921704i	-12.0183396138162-4.0033192326058i	-7.7633452948211-10.3490223968264i	-0.3362356837911-13.0163033632383i	7.3395758777816-10.6314604197125i	11.9893949903885-4.020316741875i	11.5526191828126+4.0033001497054i	6.26065720641935+9.88406662830375i	-1.3832175302739+11.0272717915142i	-7.77676234301217+7.08751149418521i	-9.97842866795256+0.15218117337621i	-7.15146728413294-6.30403571859268i	-0.93864384601869-9.16359042723874i	5.42371450639432-7.20320196985798i	8.77477780196354-1.631799323619i	7.59871968442475+4.6213015587823i	2.69034879114105+8.45359699689589i	-3.38051773190069+8.1364323406074i	-7.65994950322019+4.06995713740191i	-8.28639913869913-1.58340692082005i	-5.29552635550581-6.10996678733082i	-0.40744665584511-7.60984657222356i	3.99215555803398-5.81196018637574i	6.07374996693391-1.99151556214149i	5.35106832330751+1.85740150391362i	2.69829254070099+4.08007920661157i	-0.29988506276287+4.08787797938794i	-2.2373277502344+2.44105418898204i	-2.53007901983461+0.35118185521956i	-1.53278030569304-1.04751384237608i	-0.16242320967469-1.24887476269598i	0.68984683429427-0.500249287316398i	0.619272665639104+0.482630849252832i	-0.171959107793283+0.988264985696782i
29	-0.0575476213533+10.1310429131822i	-5.22617989401922+8.87705307116185i	-9.06277596847458+5.18442657858202i	-10.5667160156301+0.0826819146171i	-9.4030836054534-5.10323528742189i	-5.89443152478572-9.11477987071495i	-0.8637485923471-11.0173453458824i	4.5678020842233-10.3338114675306i	9.16993528298867-7.10122460801215i	11.790773659413-1.8978241267963i	11.5867579201635+4.170746588232i	8.29912826220448+9.59890073850565i	2.4918850711915+12.7957485531856i	-4.4039453782158+12.5740423428107i	-10.3747279238298+8.6654653980863i	-13.4404475469332+2.0173855020076i	-12.4161663636537-5.3491242618857i	-7.4921657978501-10.9720261694626i	-0.316807989225-12.8786203728585i	6.5445895276113-10.426524726312i	10.6078981302334-4.6477763731124i	10.5076515142195+2.119316123583i	6.59163240393439+7.19717404764288i	0.76772328365825+8.71783074525549i	-4.35487616868215+6.42201405916079i	-6.64182186701041+1.72473688153427i	-5.37421830110916-2.98870348985653i	-1.50948997191943-5.49784989406889i	2.84917321993545-4.76574665494736i	5.49910366447325-1.35856985232551i	5.18037208490782+2.91165107703755i	2.11525352985617+5.91396863556095i	-2.18562909626177+6.22017809104962i	-5.71151137079159+3.7269766764838i	-6.91583281038141-0.38923634040787i	-5.384775354901-4.30965052876852i	-1.92087371878411-6.44792071815963i	1.9387277716144-6.12755524417701i	4.6809228400329-3.76715808130047i	5.46481430585586-0.54812789971916i	4.3736771869792+2.21061982147436i	2.21287128781711+3.63762182304323i	0.02071122893146+3.58870031675428i	-1.43006144762434+2.54432488472527i	-1.90453186411148+1.24340877722313i	-1.666401004485+0.27862380956586i	-1.20897285829454-0.14401246830708i	-0.935412486144438-0.196928483152614i	-0.958659953686444-0.22877247684946i
30	-0.7510115978094+12.2313381330151i	-6.9131556186592+10.6391369705188i	-11.601193821954+6.0757013842995i	-13.4762685587855-0.3660258177872i	-11.9149904580952-7.0542046313227i	-7.1824793177951-12.2419992776499i	-0.379140129047-14.516364060334i	6.8178873772522-13.1665269478955i	12.5592507776797-8.3909327380165i	15.2893076345366-1.2918650811128i	14.1717585030045+6.3575999730321i	9.36565498403+12.5444779750693i	2.0553579557302+15.5589451356775i	-5.814955270833+14.509923328409i	-12.0683333567254+9.6472509975978i	-14.9502087357785+2.353230471625i	-13.7029599143598-5.2404926043011i	-8.8439988088187-10.9194952341623i	-2.0145659435442-13.1201131678179i	4.5788362045674-11.4591470629713i	8.94086757718101-6.84397623468467i	9.98758926802911-1.10266912693464i	7.89104596764221+3.73036200206338i	3.9271679060798+6.18769965321323i	-0.10644266256127+5.88457384318768i	-2.65163301020013+3.56853241284924i	-3.00300013907684+0.69790234665917i	-1.51749712924452-1.25035578960473i	0.65008812788148-1.42954612627401i	2.14291137023593+0.05363806032862i	2.0446806961547+2.26549642620664i	0.27867773080927+3.93620536737523i	-2.40010070528542+4.07066096631665i	-4.78837516722403+2.39636173898494i	-5.79474125258315-0.5408746179595i	-4.91341368528821-3.64914614238312i	-2.40950730834137-5.77993199038945i	0.83863131960869-6.20116683726004i	3.73690161317461-4.85160121138124i	5.4157830100113-2.29343054030049i	5.5226725101144+0.57741955041339i	4.26637218048117+2.90685899722978i	2.23668060999689+4.17445236590799i	0.11560138305562+4.29689116661695i	-1.57773023777145+3.539788121842i	-2.60960484800801+2.31927386693605i	-3.00337046604028+1.00650103892291i	-2.91493666656624-0.17892218178619i	-2.49953448969895-1.16292548242335i
31	-2.5537261637539+13.8953771286704i	-9.3076810562818+11.4056688190115i	-14.1671748124494+5.7393741750471i	-15.7116960807184-1.8188722268534i	-13.3294788362909-9.3992378699034i	-7.4244864173551-15.026631139165i	0.6462270129044-17.1497807362275i	8.897448202258-15.0763622540803i	15.2244439040561-9.1917735722i	17.9637549121816-0.892814183037i	16.3539647052292+7.7578996310148i	10.7635659564018+14.5731245233754i	2.6109649101695+17.8336089765022i	-6.0137079552093+16.7638907021325i	-12.9258652694731+11.7472302222545i	-16.4569374783845+4.2068255453508i	-15.9129651500391-3.8188225898846i	-11.7367317495296-10.2791555999057i	-5.3211940091828-13.7032958700522i	1.4624536084196-13.5898606327168i	6.8607841876156-10.471632930689i	9.75447384885992-5.64546352814778i	9.92305502418588-0.67651512914726i	7.98223829930034+3.13598860295061i	5.04161666609268+5.13828893251579i	2.23277770187621+5.42224345444363i	0.29770882178077+4.63639204669506i	-0.61004127245551+3.61183413881048i	-0.85592459621667+2.97242072253736i	-1.04498357855378+2.89102310712229i	-1.67293482286827+3.07929402679222i	-2.86568695556228+2.99246801736633i	-4.31449533091424+2.14037119566429i	-5.42124921620465+0.35861867431722i	-5.57655557683061-2.07782232301322i	-4.44180735395559-4.54006186616956i	-2.11416703255907-6.28319087070354i	0.88815600012444-6.72958255618643i	3.80358950265592-5.68058405055917i	5.88670645683867-3.37930782118679i	6.64452189002564-0.41425411761104i	5.96618586721913+2.48365607631262i	4.11467918862605+4.66501866487506i	1.60538278998966+5.72726353786499i	-0.96704282890652+5.57794372954808i	-3.08672441905277+4.39850817225949i	-4.41478802070694+2.54570108223812i	-4.8169464011016+0.43896609136301i	-4.33832520558691-1.5292075548197i
32	-5.1431592473217+14.5854897617542i	-11.8848484099278+10.932621679883i	-16.2542533889173+4.2643365794847i	-16.9709991872391-3.9630863179837i	-13.6112655913513-11.7963312855992i	-6.7681278933602-17.270333671499i	2.0531350879234-18.9209056412943i	10.787813975245-16.1855364528403i	17.3258322693404-9.5787408998451i	20.0523078558141-0.5870191333552i	18.2682799771715+8.6951365867065i	12.3749524389483+16.0939688424182i	3.7686873343978+19.9077293466057i	-5.5253827979356+19.3300938009838i	-13.3791716238562+14.6305822294731i	-18.0997728700593+7.0462991649283i	-18.8309433991583-1.5773496958527i	-15.7116969606304-9.2874877859569i	-9.7601359004344-14.5188791380345i	-2.5331087137468-16.4442480541926i	4.3237144370857-15.0918258002106i	9.495684061781-11.2186319727108i	12.2702202467633-6.0038199316046i	12.5983916967272-0.676147369485i	10.9597343636495+3.8023249034292i	8.10533918435415+6.90802879700411i	4.78428830340611+8.55561912952223i	1.54810920131783+8.96165073491094i	-1.31553527250375+8.45105414592518i	-3.72577813991991+7.29328125375458i	-5.68146908483789+5.62856823335481i	-7.1378066343905+3.49768592839719i	-7.94822009549076+0.94163006178485i	-7.89642693196468-1.89008390735923i	-6.79983155228879-4.68291422228211i	-4.63321539775472-6.9862176410084i	-1.613348971906-8.32189088811541i	1.79774194010446-8.33223063794025i	4.97953269461967-6.91009124554692i	7.30311557448136-4.2614699215363i	8.29490954688485-0.87643921138793i	7.7610367566354+2.58271030598881i	5.8353248389465+5.44016294566517i	2.94082357700624+7.1640234039987i	-0.31826809403858+7.47948977788003i	-3.29949656432418+6.41255601825754i	-5.46060810993059+4.26145740573244i	-6.46183652463029+1.51198432362999i	-6.2146775095281-1.27673883898923i
33	-8.0518868103337+13.9971118250842i	-14.1610343845766+9.1992921110533i	-17.5155552153131+1.8378492893303i	-17.1063781690767-6.5495226140784i	-12.7615161696111-14.0726105117195i	-5.2377722710441-18.9329725764766i	3.9168625858139-19.8674454313847i	12.7043921201641-16.4763833934748i	19.1410576029347-9.3484695954754i	21.7294264536506+0.0549971085314i	19.8187272677859+9.7311078545106i	13.7616338206161+17.5998658521345i	4.8284497610918+21.9854523411635i	-5.0971130380873+21.9938779246838i	-13.9602068163674+17.6954562142585i	-20.0012906152215+10.0734058476213i	-22.130916895083+0.761650336097i	-20.1263435637471-8.3519815935263i	-14.6146094087497-15.55104875087i	-6.8642269721666-19.6388216362741i	1.5451777474662-20.1333700818115i	9.081854438904-17.2805118581333i	14.5601108780052-11.9060920484382i	17.3164415230607-5.1675035631081i	17.2437718789266+1.7191200215939i	14.7046212961536+7.7071993765042i	10.3716053540078+12.0606870850596i	5.0517374629814+14.3984776647446i	-0.459813764524+14.6621073016968i	-5.4735071136503+13.0424757522127i	-9.44817563471818+9.90107368828643i	-12.0011941051414+5.7081571475342i	-12.9091411000486+1.0020479521365i	-12.1147464038797-3.6412947051286i	-9.74191908856896-7.64510884545389i	-6.1072496253496-10.486905852551i	-1.7098717842388-11.7712939505887i	2.8151726550502-11.306332008284i	6.78331750400931-9.16040269943385i	9.57471071439698-5.67674659884539i	10.7518092702948-1.4322006328151i	10.1506941087313+2.8579386303333i	7.92081784300705+6.47103413730871i	4.50033000057866+8.81513324143749i	0.53058451658834+9.54193092521406i	-3.27117126120216+8.60872745963841i	-6.25197118441761+6.27621458255967i	-7.94507834799011+3.04451981994905i	-8.14825212436965-0.45595519812197i
34	-10.7764799353718+11.9749083376453i	-15.6924836279664+6.2616470619706i	-17.6368088781262-1.3654890609066i	-15.9284843738553-9.3847971052905i	-10.6534381403608-16.0741730572801i	-2.6936260817908-19.8905431384754i	6.4273072172661-19.8279641153133i	14.8532313759973-15.6683070024223i	20.7922452174064-8.0615397354166i	22.9105451077983+1.5878822676813i	20.6320689631302+11.4058976609461i	14.27406651073+19.4413276187595i	4.9874647779291+24.0767821314199i	-5.4830517693791+24.3651896111701i	-15.1626336136352+20.2180926951005i	-22.2499346802991+12.4080816086653i	-25.471245097124+2.391656805263i	-24.3110292249131-8.0008155065767i	-19.0769291755457-16.9343651216191i	-10.7969916848826-22.9163162184403i	-0.9838318181017-25.0509460175597i	8.6741175179141-23.1587048240705i	16.6251952079631-17.7504076127583i	21.7096513209002-9.8783868724628i	23.3164138633009-0.9088042093998i	21.4266976159396+7.7317516723857i	16.554327232193+14.7864532295207i	9.6102263723355+19.3400598240567i	1.7263910206355+20.9152044725979i	-5.9266370244228+19.4928040303165i	-12.3023287522767+15.4682567828901i	-16.6042036273899+9.5609508814922i	-18.3676957453029+2.6952635191381i	-17.4962657161818-4.1310259182962i	-14.2533420182802-9.9777172237329i	-9.2132381073197-14.0810221633202i	-3.1758586339233-15.9490847387666i	2.9470356247276-15.4231606077802i	8.2619363765583-12.6948837273205i	12.0234951558795-8.2740638958867i	13.7447797788607-2.9082553364696i	13.2689512002009+2.5361327126626i	10.7882618650069+7.2131931180876i	6.8050140757408+10.4338234562032i	2.0400530276899+11.7745006092081i	-2.6950494214782+11.1384300683277i	-6.63838712774925+8.75798261441609i	-9.2043489412653+5.13899911565474i	-10.0732291157271+0.9591550885392i
35	-12.721337139369+8.4670455556036i	-15.9591179646422+2.2574653508468i	-16.2124570361709-5.0871447403669i	-13.1447035645468-12.149254762022i	-7.0843353789251-17.4519717630411i	0.9963535988058-19.7664707905712i	9.6418419995462-18.3851442048645i	17.1853261140133-13.2991103716912i	22.0781461868916-5.237479604323i	23.2082904182929+4.4451625212548i	20.1401316414559+14.0137554335774i	13.223309921306+21.6818696543489i	3.546138502487+25.957928569574i	-7.2581731346364+25.9376488697553i	-17.313295197013+21.4833630808242i	-24.848386366237+13.2550701174983i	-28.5239464601761+2.5891811160939i	-27.6718485300389-8.7480859984072i	-22.4058937679114-18.8815909572697i	-13.5866731309036-26.1589379305988i	-2.6536617363895-29.4306128363865i	8.6379215314597-28.229846067706i	18.5226048660907-22.8255812385934i	25.5157943055576-14.1473171675011i	28.6411103055563-3.6038202859338i	27.560180511274+7.1655342951786i	22.5911702723686+16.560147852196i	14.6223746586045+23.2629140777313i	4.9436167281831+26.4236834470396i	-4.9712976797483+25.7585327971406i	-13.6939892681276+21.5572734763955i	-20.0479767142853+14.6060037282579i	-23.2643459628129+6.0429283541389i	-23.0685503580965-2.8268977843966i	-19.6912010267844-10.7290267813351i	-13.8063425877383-16.6010846494173i	-6.4099948688118-19.7340553839765i	1.3410941869407-19.8557943881239i	8.3060767617156-17.1476233954863i	13.5262782854658-12.194254671389i	16.3574154534436-5.8766084565584i	16.5493677792076+0.7748519575013i	14.2631488039589+6.7430334106402i	10.0244424726736+11.1779754001449i	4.6230023066276+13.5178802468223i	-1.0243086442479+13.5595023246299i	-6.0235601195008+11.4686540107019i	-9.64213070132427+7.73175122913625i	-11.4135196920117+3.0591369947818i
36	-13.1376307384266+3.6441712272851i	-14.3441402587236-2.427494815335i	-12.802860902574-8.7950150757991i	-8.5099671435117-14.2322235565913i	-2.0018870160903-17.5759581896219i	5.7045837650459-17.9606403692375i	13.2720797881061-15.010852067327i	19.2764294980821-8.950494281786i	22.471946844513-0.6020067924978i	22.03745138757+8.7298165981021i	17.7540309741591+17.4719308072829i	10.0774455813579+24.0574995417304i	0.0877566565499+27.2102010275209i	-10.6777029651193+26.1848165161926i	-20.4793135796075+20.9180876235891i	-27.6723320869994+12.0604600539549i	-30.9923018548578+0.8816605256887i	-29.7770451128478-10.9334181999874i	-24.0856311682192-21.5619616333505i	-14.6939770616024-29.3442081912133i	-2.9692903478771-33.0554028136819i	9.3529835419987-32.1023882018279i	20.449650490137-26.6130418144642i	28.6990609246191-17.4063744587063i	32.9309453240429-5.8519375394649i	32.597236080888+6.3545512762854i	27.8392846446518+17.4597971978446i	19.4450849732839+25.9209038977394i	8.7082293089406+30.6303834837761i	-2.7846552375634+31.0650511544098i	-13.4015134589543+27.3395438682155i	-21.7077274407373+20.1611738170993i	-26.6675561660446+10.698204664279i	-27.7759726277231+0.3861029676251i	-25.1049158047424-9.2957822602357i	-19.2617535144233-17.0421439398768i	-11.2709735253181-21.902118501189i	-2.4008997709597-23.3974486837782i	6.0358325945854-21.5643048741378i	12.8769875909476-16.9167562676739i	17.2719464287024-10.3416291839914i	18.7872543145387-2.9441980958021i	17.4437969282235+4.1295045722231i	13.6838371386037+9.8657969970509i	8.2768253877628+13.5260564560889i	2.1817221241546+14.7391785201758i	-3.6107433932504+13.5326623781221i	-8.2306603542769+10.3012096022818i	-11.0533636872209+5.7213966062711i
37	-11.2365672254233-1.9017408959847i	-10.3200899347894-7.001447271348i	-7.1789945762392-11.6010979356837i	-2.0949889459354-14.7532809752566i	4.2541109719121-15.6674435625793i	10.8795582518282-13.8725165620606i	16.6321781661626-9.3345126932627i	20.3949913171597-2.5036217660521i	21.2852408395029+5.7229922480018i	18.8293467129618+14.1215004998114i	13.077302121481+21.3281064008823i	4.6324762245046+26.0623250422319i	-5.4128795206916+27.3489902710322i	-15.6294778465096+24.6998124921605i	-24.4673655980172+18.2211415463369i	-30.5018444788003+8.6266377745584i	-32.6678762605151-2.8503071953684i	-30.4430464826298-14.6322420942699i	-23.9473734770101-25.0339044484314i	-13.9420677994938-32.5208953818759i	-1.7262909304063-35.9485967711954i	11.0519820930338-34.7423729203086i	22.6407039015183-28.9899305515213i	31.4448935921477-19.4313363107111i	36.2627416982878-7.3490048998957i	36.4599237134904+5.6239321800052i	32.0559540476143+17.7457693031644i	23.7109658552194+27.4204750263814i	12.6172824045338+33.4247521308307i	0.3148909867541+35.074034601438i	-11.5388912372805+32.3041366624013i	-21.4092931311405+25.6591070715012i	-28.097175974829+16.1905810143086i	-30.8945739692898+5.2871966059025i	-29.6619967864204-5.5375507602555i	-24.8195648970243-14.8656528105491i	-17.2573993896827-21.5701153564615i	-8.1825456617393-24.9580022326597i	1.0716587474513-24.8426000283551i	9.2435990612327-21.5378729615504i	15.3191238635266-15.7803578294159i	18.6603106954193-8.5942061126646i	19.0709591181122-1.1226941278929i	16.7929028998775+5.5467967462186i	12.4379272303694+10.5379179239345i	6.8694418200661+13.2987315217176i	1.0547542718482+13.6590197889132i	-4.0880513328582+11.8265041458605i	-7.82527386040804+8.32645009929682i
38	-6.49627361776799-7.08416928077826i	-3.7620483960111-10.3067176693336i	0.4014640193071-12.4137069597406i	5.5177558052887-12.8063821666366i	10.8686189768983-11.0961365165447i	15.5885940319786-7.1991284134066i	18.7952851045935-1.3880761107666i	19.7360977353918+5.7118216002865i	17.9274846343971+13.1870946054555i	13.2622623732795+19.9544219595193i	6.0643236977295+24.9175442635074i	-2.9223144386112+27.1392979959059i	-12.6128692422349+26.0013731410419i	-21.7209676751693+21.3248717205012i	-28.9386418984665+13.4298381982887i	-33.1305025215288+3.1209397005258i	-33.5119764269581-8.4020197288775i	-29.7829156748076-19.6979491722797i	-22.1940795508969-29.2811903501391i	-11.5340241539697-35.8321690203812i	0.9638039217231-38.3901438077455i	13.7814810485575-36.4984038858547i	25.321565064776-30.279220110479i	34.126529878033-20.4264626573174i	39.0802186840392-8.1163468372077i	39.5615556934115+5.1507659742834i	35.5280721539779+17.7541930049194i	27.5175259166494+28.1723676085437i	16.5682848298055+35.1858841251646i	4.0712308457008+38.0350806441296i	-8.4241535622483+36.5103929842162i	-19.4206147511294+30.9641438427196i	-27.6702574909129+22.2442944968502i	-32.3302982417744+11.562117195447i	-33.056753811436+0.3150105773319i	-30.02520529089-10.1085559864948i	-23.8788447570986-18.5134617469973i	-15.6145937407265-24.0459893131944i	-6.4266012066236-26.286262907633i	2.4683060428883-25.2748511605463i	9.9972758403028-21.4734274677818i	15.3667802778381-15.669001792405i	18.1491300379391-8.8389494007272i	18.3107766633717-1.9988073003477i	16.1821218858498+3.9439657416636i	12.3771762516175+8.3093578417127i	7.6782942261294+10.7216584768242i	2.9054256230968+11.1354420685486i	-1.20961614910074+9.81042419778276i
39	1.0092223579161-10.5148487989008i	4.8230493988343-11.1084441299811i	9.0913874620383-10.2780737996845i	13.2664337620635-7.8005678345667i	16.7064803139265-3.6691116789052i	18.763143492989+1.8706674267051i	18.8814242708061+8.3202960458243i	16.6978750319009+14.9678837976559i	12.1210042697172+20.9654399032804i	5.3794291126406+25.4358295394i	-2.9728527100048+27.5956570092592i	-12.0988190155326+26.8766988417492i	-20.9660873288452+23.0273705993577i	-28.4703912947521+16.1774397981377i	-33.5792446774473+6.8536804774981i	-35.4761259792959-4.0591696340319i	-33.6843072212403-15.4098953904296i	-28.1513912406995-25.9145524160505i	-19.2805347761809-34.3155763572472i	-7.9015600537064-39.5449314434293i	4.8163504702352-40.8686102265677i	17.5001948505032-37.9917767057435i	28.7395619624001-31.1089448931083i	37.2617780419405-20.891086497136i	42.0920596418511-8.410365439129i	42.6767885106648+4.9880063328568i	38.9530547462001+17.8498225149412i	31.3550877788192+28.7898375234774i	20.756997862569+36.6597522666649i	8.3600772013498+40.6839281930377i	-4.4595374102966+40.5452612453847i	-16.321847720544+36.4108100484633i	-26.0095176537684+28.8952758018026i	-32.6080405012805+18.969008623586i	-35.6019248244173+7.8246186693534i	-34.9159050497372-3.2785404918372i	-30.8981386375706-13.1704562725163i	-24.2504364482747-20.9063855484224i	-15.9176130566715-25.8656307970599i	-6.953063892834-27.8021305903595i	1.6199625262113-26.843071887223i	8.9324465075601-23.4391441828794i	14.3632652644568-18.2765583159953i	17.5919310980402-12.1656484044521i	18.6063324504797-5.9231767238097i	17.6680515745072-0.2651639291505i	15.2436847008828+4.2756390473558i	11.9148420281665+7.3980994555093i	8.28162543612451+9.04299959898081i
40	10.485926878425-10.8995038126437i	14.3241925564922-8.4844067885331i	17.6151600327983-4.7064626965454i	19.8672789054438+0.3115686211491i	20.6173879426787+6.2665157270735i	19.4980052668361+12.6823939305328i	16.301891714133+18.9434330223558i	11.0341867847937+24.3512445013377i	3.9431041388011+28.2011179195329i	-4.47771013468+29.8690863272347i	-13.5187032325276+28.8989689956i	-22.3151911684536+25.0775333802036i	-29.9342997411231+18.4864882040316i	-35.4789098468634+9.5222645693534i	-38.196371527158-1.1217509944616i	-37.5781952079322-12.5111456556745i	-33.4372097436372-23.5600734011996i	-25.9508571555138-33.1452271467742i	-15.6631577408687-40.2311456844788i	-3.4429542963248-43.9916619476193i	9.5983370072193-43.9121295322253i	22.2208487251909-39.8589704045389i	33.1892304542888-32.1068673910928i	41.4086553339457-21.3191052315165i	46.0473209408699-8.482458323989i	46.6303473490061+5.1961669673529i	43.0934336661806+18.4191996824351i	35.7896492626446+29.9384794367671i	25.4486307339513+38.6890968234512i	13.0934303261926+43.9010214099258i	-0.0744923134205+45.1754817991727i	-12.8078264518304+42.517664648564i	-23.9473127978952+36.3229194273098i	-32.5410402834518+27.3195188981405i	-37.9354966613398+16.4763388297857i	-39.8287406534312+4.8878855663173i	-38.2811782618056-6.3485906236618i	-33.6849223183797-16.2488542722017i	-26.6978389966533-24.0369377007611i	-18.1524639852597-29.2098357283025i	-8.9525027440068-31.5660504785395i	0.0296510928582-31.1973314265112i	8.0420378783018-28.4476734940973i	14.5192062154734-23.8475050572545i	19.1193065820362-18.0335407541198i	21.7305438275877-11.6657263874396i	22.4494920505261-5.3520400739921i	21.5372598618515+0.4101595704519i	19.3618608193139+5.2706380643582i
41	20.5788609879187-7.4105110364187i	23.2884540545513-2.0881182078921i	24.5811849002922+4.1907731332338i	24.1225404434246+11.0353340841972i	21.6906896458848+17.9375459699611i	17.2177846687737+24.3064764720364i	10.82018185053+29.5172086562697i	2.8123563690788+32.970608833119i	-6.2993241433019+34.1582502329864i	-15.8447425535901+32.7254730421105i	-25.0393514173335+28.5249947931587i	-33.0512502030411+21.6538400812204i	-39.0801052814665+12.4676721694143i	-42.4400271758118+1.5687895896138i	-42.6373768698287-10.2331185880945i	-39.4343679677911-21.9852049142553i	-32.8903488383918-32.675325197488i	-23.3747286040931-41.3275256836801i	-11.5484488164413-47.0993275215659i	1.6856287191313-49.3702514353181i	15.2594603791179-47.811535051868i	28.0364666321179-42.4287305433681i	38.918349541581-33.5716591143037i	46.9509081560154-21.9097280414514i	51.4175248656398-8.3744687589133i	51.9101725859235+5.925136220491i	48.3701760170334+19.8058605965227i	41.0942720468274+32.1211757603442i	30.7053567737563+41.8682533816465i	18.0912136437264+48.2798397886938i	4.3180155263372+50.8915890564579i	-9.4719357011012+49.5782839585834i	-22.1672357927091+44.5559243921531i	-32.7879430755986+36.3504804970895i	-40.5695199972422+25.7377267495535i	-45.0221881512748+13.661564323428i	-45.9607621319375+1.1402634993163i	-43.5034897362421-10.8290903683011i	-38.0418863382247-21.3580363883751i	-30.1865927743863-29.7376449807002i	-20.69656391803-35.4868467956819i	-10.4001781115597-38.3750531506686i	-0.117052949336-38.4190057419905i	9.4114890152095-35.8566309918482i	17.5770612135007-31.1029508795756i	23.9399992840283-24.6945813122583i	28.2448642346259-17.229914284029i	30.4166803352438-9.3117414503693i	30.5409855050337-1.4979610675492i
42	29.6739235298274+0.1381784794804i	30.224239142354+7.8079608732471i	28.7388972562972+15.77308402087i	25.0978033654706+23.4774555225775i	19.337623963677+30.3205801517046i	11.6675172412897+35.7032813068183i	2.4710365393474+39.0788714883359i	-7.7076536566226+40.0054310727679i	-18.1936956019513+38.1942276718352i	-28.2264144966365+33.5491580454244i	-37.0163129980552+26.1924885820425i	-43.8098241529963+16.4731173581393i	-47.9562744022621+4.9550238418908i	-48.9708146965214-7.6146094022523i	-46.5869969476348-20.3560999756537i	-40.7932597116178-32.3232831636579i	-31.8488215982035-42.5795609350914i	-20.2762673306372-50.2773746311245i	-6.8302841811297-54.7337875630145i	7.5556529256911-55.4948865879624i	21.8405891951938-52.3824949758328i	34.9594019437252-45.5181787203786i	45.9107490893403-35.3215888747685i	53.841624821717-22.482608596547i	58.1206386716949-7.9093136965388i	58.3930881748533+7.3438604816464i	54.6125685321944+22.1613823889391i	47.0460845984313+35.4576115436801i	36.252168333651+46.2652348046237i	23.034090003028+53.8131429820924i	8.3726106582063+57.5868087527054i	-6.6553896780186+57.3659797514247i	-20.9648507570138+53.236742987506i	-33.5490368633625+45.5775038483037i	-43.5569699811362+35.0208887318361i	-50.3552622523381+22.3957679015623i	-53.5695309510545+8.6552860349442i	-53.1026930889303-5.2021741227562i	-49.1297143107905-18.2118630707753i	-42.0705830878061-29.5145587414242i	-32.5451729061158-38.4157334622423i	-21.3150646038756-44.4277980169676i	-9.218214358861-47.2930795757214i	2.8974708391294-46.9871266004302i	14.2360170540622-43.7037461512244i	24.1060308858528-37.8246892012637i	31.9607166619041-29.8779776840921i	37.4233635382189-20.4894426031084i	40.2979118368541-10.3321078884135i
43	36.1604090515522+11.2745862250096i	33.8047227159237+20.3729282799193i	29.1080443579424+28.9696150790121i	22.1789428338081+36.4481933409032i	13.2922559639023+42.2160638234821i	2.8837509698353+45.7504528990398i	-8.4682546095042+46.6431502343411i	-20.0740082281377+44.6402163456033i	-31.1747360999475+39.672946954178i	-40.9938097250357+31.8768120377207i	-48.7931473499925+21.5958563822391i	-53.93060137298+9.3711103346975i	-55.9136820945238-4.087163922601i	-54.4449614803724-17.9421798511513i	-49.4549161905063-31.2857074365801i	-41.1187952152613-43.2017246844669i	-29.8552805961307-52.8338867179208i	-16.3061579012078-59.4514866699613i	-1.2978032585046-62.5084606734028i	14.2131172549477-61.6903508027441i	29.2059014403239-56.9449712302227i	42.669035646789-48.4937639329118i	53.6746673974778-36.822378714977i	61.4483505474605-22.650732751684i	65.4283581639323-6.8845418207225i	65.3096373193774+9.4480914992357i	61.0687032603045+25.2701472274709i	52.9673302851508+39.5334450440915i	41.5346523249544+51.294533961414i	27.5290776718368+59.7827099774679i	11.8830863381134+64.4548280719553i	-4.3646349839261+65.032701999324i	-20.1442787146182+61.5203614647414i	-34.4312770457897+54.2001229226295i	-46.3180053002067+43.6081717137994i	-55.0754134620973+30.4919924180069i	-60.2001320015302+15.7533780813438i	-61.443901484427+0.38178201287i	-58.8236931055302-14.616629227267i	-52.6124763464347-28.2887395330244i	-43.3121077913352-39.797917526621i	-31.6111331912226-48.4767169785513i	-18.3313104728938-53.8654983329006i	-4.3673061465147-55.73489172834i	9.3757382473594-54.0913705669279i	22.0422203160581-49.1665153159804i	32.879617079579-41.3917118030225i	41.282267321667-31.3609613930061i	46.8230682705943-19.7851256770765i
44	38.6531675471427+24.8722278226455i	33.0419201460839+34.2507031545224i	25.1123797439654+42.3186126285262i	15.1809878194041+48.4919756217976i	3.7140972808529+52.2657149904538i	-8.692331038605+53.2528729379249i	-21.3434852928657+51.2184368864137i	-33.4854366974347+46.104936212708i	-44.3515889802309+38.0473879361013i	-53.2129175867653+27.3758080066746i	-59.4285943557177+14.6043280940454i	-62.4933519760889+0.4069105784886i	-62.0779736218496-14.4193332011876i	-58.0596108393319-29.0012240621161i	-50.5392274331299-42.4441084107221i	-39.8443049153328-53.8903684554572i	-26.5159696597387-62.5777934768824i	-11.2808381689563-67.8935938073306i	4.9909631408677-69.4200002327319i	21.3390571189514-66.967875980695i	36.7738784880319-60.5955485708033i	50.3413771179667-50.6110908805389i	61.1868164839643-37.5574690654167i	68.6130823796552-22.1812376765281i	72.1292315842815-5.3866992727704i	71.4856602367097+11.8214429463554i	66.6932101586167+28.4030165262368i	58.0246866825172+43.3503686909197i	45.9985434115803+55.75462439003i	31.3457965375626+64.8655271982366i	14.9624603701329+70.1406356935893i	-2.1491502996865+71.2804267788661i	-18.9461084861421+68.2468934063895i	-34.4129319113747+61.2644340892694i	-47.6272580852059+50.8031190906202i	-57.8186146006205+37.5456821979762i	-64.4163210348108+22.3407303081816i	-67.0834000014536+6.1456003982969i	-65.7344266475792-10.0370417110903i	-60.536422472061-25.2244169866258i	-51.8931080812302-38.5162019748134i	-40.4139786856016-49.1502940167394i	-26.8706725075895-56.5482078354122i	-12.1438973307241-60.3473620025749i	2.8352847702741-60.4184988205243i	17.1457665288217-56.8675487032133i	29.9342928651105-50.0223195043887i	40.4672555342911-40.4053864372517i	48.1732435463604-28.6954135970547i
45	36.3063652223681+39.1953698142731i	27.5681389239303+47.6462729084762i	16.8329937486357+54.0864034853918i	4.5774097553746+58.0366269135649i	-8.6054315675293+59.133840490546i	-22.034634170018+57.1598128180809i	-34.9778003018923+52.062605241436i	-46.6925271212797+43.968740998731i	-56.4707734223935+33.1848075366675i	-63.6833535642235+20.1878197573405i	-67.8216606334232+5.604397123458i	-68.5337609385976-9.8204325873789i	-65.6522444301244-25.2632489148973i	-59.211653042177-39.8688520337772i	-49.4539187167202-52.8007096673992i	-36.8209884625599-63.2921013698188i	-21.9346469166449-70.6946561445631i	-5.5644106713671-74.5210360675691i	11.4147981890856-74.4788039185875i	28.0727505195226-70.4930139976849i	43.4787384379674-62.7157529845359i	56.7576933385229-51.5216877865321i	67.1439841382161-37.4895939183827i	74.0293635398099-21.3707773586732i	77.0018535471687-4.0461982394672i	75.872912663307+13.5251087022949i	70.6909705408972+30.3631021581706i	61.7403010957147+45.5256694006335i	49.525170980406+58.1656451439292i	34.7401791228333+67.5822269585975i	18.2286256342492+73.263449602152i	0.9315494603166+74.9169599029109i	-16.1693029408234+72.4871026379876i	-32.1109145527405+66.1572322598062i	-46.0070254140808+56.3371418064778i	-57.1010432101139+43.636480494082i	-64.8104862707232+28.8259472001483i	-68.7601884988871+12.7888354362779i	-68.8022564941062-3.5338866050208i	-65.0216560060263-19.2013893380442i	-57.7272553469612-33.3299722536083i	-47.4291016802692-45.1456202975336i	-34.8035878301093-54.028857708712i	-20.6489240904233-59.5491839118748i	-5.8339130883382-61.4870977788044i	8.756599200129-59.8425549223105i	22.2760768292793-54.8295990873837i	33.9670186736353-46.8578022975728i	43.2049293295849-36.501980322256i
46	29.1945698279699+52.1967256602377i	17.9394229194086+58.6828102221162i	5.2287895526503+62.6694011725083i	-8.3671116073129+63.8263084501328i	-22.2023490316573+61.9566679542034i	-35.5871633590299+57.0144745571638i	-47.8239474035465+49.1143295406908i	-58.2453830852169+38.5324395161013i	-66.2525697537719+25.6983950730412i	-71.3508775008835+11.1778024101174i	-73.1812974872875-4.353593112919i	-71.5452429473306-20.1431023277271i	-66.4210737733108-35.3999192882339i	-57.9710592903497-49.3374816841993i	-46.538033984-61.2169726286622i	-32.6316079296474-70.3894191052043i	-16.9044302070771-76.3338456944534i	-0.119629076639-78.6891066241073i	16.8888740449342-77.2773390848023i	33.2609977003578-72.1174398810565i	48.1575445782352-63.4275397744633i	60.8069154832924-51.6161009583712i	70.5487151708413-37.2619524681032i	76.8716102115379-21.0842619665119i	79.443106381419-3.9040756908196i	78.1293727529676+13.4004006540891i	73.0038243402724+29.9421952406557i	64.3438487114854+44.8747984146244i	52.6157818989068+57.4393082253511i	38.4489590993316+67.0066800789659i	22.600339474715+73.1125499435901i	5.9117879360579+75.4825440637105i	-10.7374480845214+74.0465649282265i	-26.4802320877308+68.9412166020398i	-40.510048482698+60.5002592922342i	-52.1256421365176+49.2337164016799i	-60.7691485573181+35.7969501123266i	-66.055488680785+20.9516292665584i	-67.7913529062259+5.5209972292686i	-65.9827514100431-9.6578229368938i	-60.8308193333521-23.7815934324502i	-52.7162901046813-36.1259320893477i	-42.173741354008-46.0848308532561i	-29.8573316641932-53.2024370188769i	-16.5002443668271-57.1953226075404i	-2.8704062889026-57.9640824293786i	10.2747657409294-55.5937801613489i	22.2318291344813-50.3434598530392i	32.390394429984-42.6256126906398i
47	18.4391249617477+62.1521934579614i	5.6138072782876+66.0341205065806i	-8.0266097388914+67.1938121813995i	-21.8892645118427+65.4601560914335i	-35.3453969721004+60.7942097914011i	-47.7604466370797+53.296707152156i	-58.52570713018+43.2085767947477i	-67.0898857984174+30.9041552781731i	-72.9888544078634+16.8771743427346i	-75.8719109089154+1.7200097801254i	-75.5230048696222-13.9029244669955i	-71.8756063047481-29.2863936892351i	-65.0202092465887-43.7186274667832i	-55.2038419176643-56.5169072422092i	-42.8213844038391-67.0625649588099i	-28.3989482573793-74.8334806332397i	-12.5700241848004-79.4322560888202i	3.9544730843219-80.6084392787268i	20.420765472995-78.2734698082938i	36.0695904017982-72.5073962507158i	50.1744175179684-63.5568589522592i	62.0784409063321-51.824313202854i	71.2283201654086-37.8489589906602i	77.2027974492457-22.2803159677424i	79.7345820301933-5.8458072549731i	78.7242550321353+10.6859327405381i	74.245384486753+26.5440551785284i	66.5405295909045+40.9946826521309i	56.0083243639503+53.3781456269772i	43.182334507596+63.1422321945852i	28.7028470456151+69.8696338696695i	13.2831522470042+73.2980964763541i	-2.327812738918+73.3321987439038i	-17.3843879290522+70.0461575677955i	-31.1825313341268+63.6775695640304i	-43.0954709998655+54.6125129793818i	-52.6047306922073+43.3629214066165i	-59.3248718326892+30.5375719773447i	-63.0206692942983+16.8083801752348i	-63.6158853929377+2.8739406616865i	-61.1932974581902-10.5776155397641i	-55.9861397941509-22.9043693207632i	-48.361610050267-33.543003524182i	-38.7975336947623-42.0360994776014i	-27.8536522138412-48.0529318770183i	-16.1392793785438-51.4027584456215i	-4.2792399990121-52.0400570845818i	7.1199414588898-50.0616426586242i	17.5017002713634-45.696068525287i
48	5.7804732604717+68.2890978145977i	-7.6047477980607+69.4192200689637i	-21.1924171869944+67.8533474335151i	-34.425756380469+63.5589399298388i	-46.7437670434501+56.6210976739279i	-57.6066069842119+47.2427733140935i	-66.520835706515+35.7394069607332i	-73.0632826210376+22.5280571322096i	-76.9023187644209+8.1113843490619i	-77.8154058468544-6.9428820668965i	-75.701951759599-22.0261138912849i	-70.5907128910245-36.5154996880152i	-62.6412409563052-49.8020559540244i	-52.1391628932289-61.3185854779676i	-39.485391824227-70.5662053091542i	-25.1796787922274-77.1381092706612i	-9.7992120548519-80.7393438163065i	6.0267633148804-81.2015566452789i	21.6451130394976-78.4919164300719i	36.4084153234477-72.7156874178722i	49.7045516976184-64.1122598321505i	60.9848253109579-53.044769183547i	69.7892051659438-39.9837669314832i	75.7674297331278-25.4857134448911i	78.6949065578414-10.1673348406739i	78.4826054927657+5.3228971000649i	75.1804483019975+20.334750442137i	68.9740302351914+34.2461943269351i	60.1748517334529+46.4918467587227i	49.2045720174463+56.5884993403172i	36.5741026590256+64.1564637532451i	22.8586215650648+68.9357056221599i	8.6697917744247+70.7960065380441i	-5.3733959570047+69.7407092263608i	-18.673679745066+65.9039367401174i	-30.6830265216697+59.541515566401i	-40.9272182992736+51.0161559973203i	-49.0263379684769+40.7777333612442i	-54.7101994566417+29.3397550781746i	-57.828046568525+17.2532782443454i	-58.3521561347639+5.0796514459849i	-56.3753065264566-6.6365122403149i	-52.102393901296-17.3927671970271i	-45.8367779813781-26.7514239997024i	-37.9622005154113-34.3582272429116i	-28.9213291050759-39.9562886174975i	-19.1921262669602-43.3947143978295i	-9.2633217439469-44.6316624619857i	0.3897274206418-43.7318657557867i
49	-7.2011760672319+70.8944180678033i	-20.331071685181+69.5147603337231i	-33.1642787705648+65.639753260046i	-45.2149480656195+59.3379378340157i	-56.0136804529702+50.774582517545i	-65.1271798655647+40.2076590083153i	-72.1769118353428+27.9797507430497i	-76.8559118554047+14.5061413782816i	-78.9429495054144+0.2595132674135i	-78.3133556257289-14.2481467703506i	-74.9459568116522-28.4856939875054i	-68.9257283073961-41.9241728881064i	-60.4419655169805-54.0584402213287i	-49.7819770073311-64.4281083647051i	-37.3205083601612-72.6368680586572i	-23.5053064354078-78.3693089992312i	-8.8394175593717-81.4044593892726i	6.1390284933071-81.6254068521169i	20.8786722895387-79.0245367483092i	34.8374556967972-73.7041217850751i	47.5048302817597-65.8722094058815i	58.4226517469656-55.8339704604896i	67.2038248125178-43.978883412458i	73.5478638498162-30.7643223848693i	77.2526758618201-16.6962849852847i	78.2220472877893-2.3081286762254i	76.4685160515402+11.8617242142498i	72.1115254235634+25.2921075088233i	65.3709759832773+37.5004559961239i	56.5565053606124+48.0622230557538i	46.0530219475455+56.6275168106277i	34.3031887251273+62.9342377167614i	21.787688465395+66.8171711470461i	9.0041953775222+68.2126839185958i	-3.5539735356+67.1588839363498i	-15.4185535019386+63.7913165815921i	-26.165445878951+58.3344794481167i	-35.4314139488198+51.0896282540777i	-42.9276531497945+42.419511951821i	-48.4496897179325+32.7308064015946i	-51.8832464667912+22.4551075044869i	-53.2059128518819+12.0293925855875i	-52.4846583736267+1.8768615715064i	-49.8694236106767-7.6109720418497i	-45.5832021472721-16.0901531838085i	-39.9091808221604-23.2774517171251i	-33.1756280256141-28.9603029804636i	-25.7393049722074-33.0031708221909i	-17.9682198019374-35.3501624284301i
50	-19.6852892782109+70.8490686471999i	-32.052510889195+67.3730732213008i	-43.7632384977462+61.6871079627456i	-54.413552749172+53.9220032361924i	-63.6266782557279+44.2839971198703i	-71.0673400388754+33.0489356141319i	-76.4548535451528+20.5536904122799i	-79.5744002487167+7.1850754151907i	-80.286004133803-6.6333473575695i	-78.53080977349-20.4560867436364i	-74.3343669727886-33.831604454609i	-67.8067457762401-46.3186448490803i	-59.1394340516371-57.5023692234218i	-48.5991023185597-67.0096505909214i	-36.5184511782478-74.5229117554648i	-23.284479793192-79.791943153316i	-9.3246237970463-82.6432154001539i	4.9086972462086-82.9863015416812i	18.9545134305394-80.8171414384432i	32.3600661852667-76.2180104519595i	44.6972293833102-69.3541909624236i	55.5779342415954-60.4674822125185i	64.6679836667572-49.8668154454714i	71.6987095161058-37.9163614174218i	76.4760176142501-25.0216207431632i	78.8864762294892-11.6140695644136i	78.9002291107556+1.8650099292249i	76.5706484883389+14.9808550354857i	72.0307806217631+27.3210441824195i	65.4867703926332+38.5101824770405i	57.2085761212212+48.2228738915478i	47.518395722559+56.1944822808559i	36.7773157162999+62.2292836430813i	25.370761608408+66.2057283105455i	13.693369029548+68.0786586978134i	2.1339082365533+67.878460005058i	-8.939120055853+65.7072518947185i	-19.1906409727102+61.7323527726277i	-28.3304032853598+56.1773594634717i	-36.1221951290996+49.3112789853086i	-42.3905578508404+41.4362218853541i	-47.0247938079845+32.8742153326238i	-49.9801858695664+23.9537171697727i	-51.2764689869535+14.9964089270328i	-50.9937119509087+6.3048171370389i	-49.265875130241-1.8487399378816i	-46.2724029775427-9.2314558991694i	-42.2282845641895-15.6572554964217i	-37.3730684971011-20.9916968993852i
51	-31.7528801065946+68.9788118340322i	-43.1183156511952+63.7760355942464i	-53.5839543830927+56.6639485434174i	-62.8227461195068+47.8058366850766i	-70.5385000306307+37.4220769003745i	-76.4760304421052+25.7841092719807i	-80.4300939276059+13.2065764016867i	-82.252781584852+0.0378772171503i	-81.8590819275321-13.3505548019459i	-79.2303930908744-26.5758874972289i	-74.4158357135791-39.2560400784186i	-67.5312971735563-51.0219237977341i	-58.7562207552904-61.5293420471414i	-48.3282365596594-70.4701274705611i	-36.5358112260481-77.5821187604843i	-23.709167600952-82.6576203192537i	-10.209790359884-85.5500424194161i	3.5811133737744-86.1784858184074i	17.2747903439106-84.5301103901709i	30.4873229388973-80.6602092520714i	42.8517781533475-74.6899948376323i	54.029695541744-66.8021880050495i	63.72151254336-57.234582195375i	71.6755675324108-46.2718286303344i	77.6953766031622-34.235752623769i	81.6449471520805-21.4745627422793i	83.4519670176323-8.3513517807454i	83.1087891849656+4.7676900859019i	80.671215544976+17.5249247906947i	76.2551655306396+29.5823651145796i	70.0313933263828+40.6318370594458i	62.2184876611839+50.4038626718343i	53.0744482007067+58.6749753347257i	42.8871799558538+65.2732450915517i	31.9642801865172+70.0818646401727i	20.6225098846834+73.0407241364188i	9.1773436186041+74.1459816360962i	-2.067022467636+73.4477126391979i	-12.8268534983026+71.0457936768965i	-22.8469406651805+67.0842383672211i	-31.9072925009847+61.7442574136413i	-39.8282593883711+55.2363546737843i	-46.4739663548477+47.7917982882864i	-51.7540005534049+39.6538181509261i	-55.623371186385+31.0688785750916i	-58.0808280109132+22.2783583522554i	-59.1656871783034+13.5109405852438i	-58.9533675295466+4.9759733288361i	-57.5498845293951-3.1419887466432i
52	-44.0244120507889+65.4458198002904i	-54.2756923506812+58.716578266964i	-63.452791245195+50.3596537529092i	-71.2935269247191+40.5538320507692i	-77.5666472546198+29.5207528190123i	-82.0789355082111+17.5193709167491i	-84.6812941604631+4.8392234831416i	-85.2736035710024-8.2073038397762i	-83.8081897682655-21.2934832202158i	-80.2917789803659-34.087267597448i	-74.7858645742173-46.2605552423186i	-67.4054630108534-57.4984108744641i	-58.3162875266702-67.50795789117i	-47.7304196754284-76.026665533823i	-35.9006077942202-82.8297734878929i	-23.1133661493065-87.7366238609212i	-9.6810873835534-90.6157057646742i	4.0665874561464-91.3882596063887i	17.7918737056269-90.0303351890687i	31.1581408946992-86.5732481622033i	43.839117230424-81.1024314564635i	55.5277195802122-73.7547302259825i	65.9442424683811-64.7142386702712i	74.8436632037483-54.2068231588784i	82.0218518643827-42.4935167303406i	87.3205132754288-29.8630038888984i	90.6307318816836-16.6234405475671i	91.8950379082034-3.0938711393504i	91.1079626688486+10.4044871509467i	88.3151005213859+23.5568245339645i	83.6107429935905+36.0629252647549i	77.1341953195163+47.6447221581221i	69.0649254820101+58.053007329767i	59.616729519359+67.0731211275401i	49.0311232418412+74.5294800614933i	37.5701888354683+80.2888470838544i	25.5091146449743+84.2622921613295i	13.1286676000615+86.4058360319439i	0.7078304849807+86.71981368272i	-11.4831789231737+85.2470348498355i	-23.1893120916131+82.0698553080171i	-34.1763508849816+77.306303663961i	-44.2356922263657+71.10543283117i	-53.1881592444457+63.6420826537063i	-60.8867800987485+55.111249878965i	-67.2185141837185+45.7222637795519i	-72.1049427217903+35.6929604215148i	-75.5019754690782+25.2440363877512i	-77.3986561299048+14.5937444671313i
53	-56.8297087704396+59.3124120598504i	-65.7785934177389+51.1225645328631i	-73.507039993762+41.5731368648367i	-79.8068397733759+30.8521945119068i	-84.4997291345827+19.1799624522868i	-87.4424003897194+6.8039054028668i	-88.5306802391988-6.006979286517i	-87.7027512199853-18.9685113747868i	-84.9413172918091-31.7881555816099i	-80.2746436421845-44.1721478751391i	-73.7764320266553-55.8327305676345i	-65.5645255434785-66.4953021742886i	-55.7984696736762-75.9052892748933i	-44.6759886841703-83.8345545852257i	-32.4284670982086-90.0871678940858i	-19.3155539400519-94.5043840751077i	-5.6190320000643-96.9686944979675i	8.3638853055593-97.4068441536485i	22.327651399387-95.7917358625244i	35.9656900179933-92.1431741465431i	48.9777117067073-86.5274337476548i	61.0768513210323-79.0556703622405i	71.996441074082-69.8812229363867i	81.4962455352261-59.1958868659979i	89.3680017366024-47.2252647734494i	95.440128601591-34.2233253905619i	99.5814945628743-20.4663207909184i	101.704159672986-6.246227251832i	101.765037837507+8.13611498373i	99.7664550864901+22.3779830338128i	95.755610097825+36.1816943171193i	89.8229725723194+49.2612972999499i	82.0996826611329+61.3488667432439i	72.7540396690626+72.2002550157042i	61.987190014512+81.6001697034481i	50.0281423575944+89.3664695129939i	37.1282514924808+95.3535945637319i	23.5553217719818+99.4550727787003i	9.587485381534+101.605070368019i	-4.492989247991+101.778980526226i	-18.4058080093679+99.9930696392032i	-31.8785382519253+96.3032237885383i	-44.6521421214184+90.8028595087456i	-56.4860408606416+83.620081059777i	-67.1626123585602+74.914181509334i	-76.4910435169236+64.8715963929215i	-84.3104793320733+53.7014264861069i	-90.4924312693616+41.6306502691069i	-94.9424278699473+28.8991471030506i
[truncated: 71 more columns]
