# Supplementary material for: Reconstructing spruce budworm outbreak severity: a comparison of paleoecological and tree-ring signals
Source: PLoS One. 2025 Aug 12;20(8):e0329406. doi: 10.1371/journal.pone.0329406 (PMC12342301; doi:10.1371/journal.pone.0329406)
Supplement: S12 Dataset — (ZIP) [file pone.0329406.s012.zip › Lake 3 wavelet data/Coherence_Lepidopteran_scales_GSI/coherence_wavelet_phase.txt]

V1	V2	V3	V4	V5	V6	V7	V8	V9	V10	V11	V12	V13	V14	V15	V16	V17	V18	V19	V20	V21	V22	V23	V24	V25	V26	V27	V28	V29	V30	V31	V32	V33	V34	V35	V36	V37	V38	V39	V40	V41	V42	V43	V44	V45	V46	V47	V48	V49	V50
1	-3.11930285556281	-3.03158775323425	-2.92494037095205	-2.78377945286569	-2.59804814351237	-2.4025373067448	-2.25892524807595	-2.17045745396511	-2.11196536182671	-2.06984587664483	-2.0361528292534	-2.00628165313826	-1.9832691804516	-1.97384039938528	-1.97645703410993	-1.97282974725371	-1.94973980079028	-1.92330236213574	-1.91568805783191	-1.92684130010743	-1.93552446465118	-1.92911354739873	-1.91444700806552	-1.89520983023649	-1.87420844840423	-1.8710206526233	-1.89900730827128	-1.93199255864143	-1.94147559226177	-1.93080451769615	-1.9269923998123	-1.94608105901992	-1.97331937972211	-1.99386271080206	-2.00868894949281	-2.01765771259832	-2.01898370001413	-2.01781239170883	-2.01712810158773	-2.01888969798809	-2.03005819681901	-2.05368701967756	-2.07432558809549	-2.07498761256623	-2.06202689392385	-2.06627066613072	-2.09957661710106	-2.13278545553961	-2.14464370539406
2	-3.1353876500613	-3.06045810286389	-2.96870818907805	-2.83821411423196	-2.62618268982881	-2.33997145580329	-2.14187971885286	-2.05964565695837	-2.01630801011866	-1.98633094975457	-1.96091755462973	-1.93372591675028	-1.91132660047506	-1.90925040917075	-1.92934025180337	-1.93698531955406	-1.90550967030696	-1.86484031171106	-1.85754539069094	-1.88531442185567	-1.9073362013572	-1.90077351826305	-1.88079947497587	-1.8526683795411	-1.81677385916174	-1.80777934950312	-1.85569870728182	-1.91351605303086	-1.92400075991139	-1.8961619392722	-1.88049917397168	-1.90791843021841	-1.94962126134294	-1.9765443453153	-1.99410474127306	-2.00359749282625	-2.00109269158174	-1.99514826881991	-1.98991131526253	-1.98677939019556	-1.99920332826895	-2.03576736425718	-2.06794630844984	-2.06159378706082	-2.02818059830791	-2.02474554085165	-2.07744676231594	-2.12928562896951	-2.13846604393992
3	3.12762187182357	-3.09903101192784	-3.03410879033734	-2.94601637302832	-2.76832196276873	-2.28511261911384	-1.88811025566623	-1.87550460728797	-1.88304324006952	-1.87847438584461	-1.86803669285983	-1.84207606503089	-1.81360495512252	-1.82008276773465	-1.87922941362717	-1.9128349897702	-1.8582274368291	-1.78044548452345	-1.76964889956503	-1.83634171012418	-1.8881896595114	-1.87800005861133	-1.8472140733827	-1.80288789033525	-1.73305529334625	-1.7038157554591	-1.79601477810535	-1.91526903910386	-1.92282725489801	-1.85166731353769	-1.80483301866712	-1.8512770980489	-1.9269570287248	-1.96341263189338	-1.98367793513474	-1.99391088238353	-1.98331825470134	-1.96834543856844	-1.95465496770847	-1.93920527834758	-1.95104993729252	-2.01838451811019	-2.08004844452961	-2.05694575576458	-1.9745586036994	-1.94769825376195	-2.04870690802114	-2.14636697327839	-2.14375872618505
4	3.10469694191952	3.13992578489991	-3.11139279259364	-3.0910487709519	-3.10388766043151	3.09271048631447	-0.887758892392828	-1.58074537327711	-1.72545664471731	-1.75252978319448	-1.76566739313041	-1.73224406355948	-1.67125445534386	-1.67274027235115	-1.84052124193844	-1.94611740003357	-1.8199509795993	-1.64002038565171	-1.60464951672888	-1.7813395411627	-1.91085675985345	-1.87755022098221	-1.82398344326603	-1.75327041555219	-1.60148155833416	-1.49478423028971	-1.69164496328426	-2.00432902028859	-1.97634623475733	-1.79062646124844	-1.65274648252764	-1.74773436880167	-1.924156599356	-1.96743582828943	-1.98527685861497	-1.9982489242251	-1.96939785570811	-1.93713260943449	-1.90890031786842	-1.85891589518265	-1.85423995841376	-2.0079090669258	-2.15746513736259	-2.08538945236506	-1.87894138662438	-1.76407519282674	-2.00752624809209	-2.24105768412146	-2.18196647518509
5	3.08182787297873	3.09878362006671	3.10669165712323	3.08981433191516	3.00581253120958	2.72797938983501	2.3168124694475	-1.99650016697225	-1.71827681958644	-1.63912160618752	-1.69385918231189	-1.62548891398486	-1.44851484131638	-1.30400662806261	-1.90531971809509	-2.20597617886939	-1.8219920323619	-1.36839784025752	-1.16905850372699	-1.74213484844097	-2.10807316923604	-1.93330430122688	-1.83624468018996	-1.74393336604803	-1.39273948894717	-1.00240082835256	-1.16725991970461	-2.51538641665142	-2.16702793975646	-1.70482428676001	-1.28176189722517	-1.42902696764551	-2.0649729723597	-2.02373877548614	-2.00932281814523	-2.04170972721198	-1.96735463325246	-1.9022779988958	-1.86025278344789	-1.70812081984726	-1.56908578086275	-2.03300612332233	-2.48010830013058	-2.21149829128552	-1.7113561720217	-1.23044371903919	-1.90204387418683	-2.64356120733621	-2.29038127311245
6	3.0617276839954	3.06792499645515	3.0678471126832	3.05464895670252	3.02217389533823	2.98523890885692	3.05707187441518	-2.81207032921985	-2.0708354069083	-1.31241988377331	-1.81581393106979	-1.59732594631741	-1.18071407099752	-0.423806416015791	1.68642241493756	-2.89160289633979	-1.88412100358156	-0.851950358681164	-0.0663763380123858	1.67402153878069	-2.83183876309777	-2.03055699556068	-1.92509540350108	-1.94781578315972	-1.0874012868871	-0.271972328114056	0.976129674183169	2.71401931362459	-2.48319065589572	-1.6389895978505	-0.614907515857572	0.840209757946424	-2.96385050774238	-2.14255460055126	-2.01299290739614	-2.19903386566865	-1.99425967882613	-1.85831224471235	-1.89138011465277	-1.47915306580958	-0.702506298554019	1.33408271016877	2.92670147552391	-2.52133440688916	-1.52181032502551	-0.40450521051183	1.21335406699109	2.8897064198554	-2.42478425540158
7	3.04508122181662	3.04725076078166	3.04765604440259	3.04490137029012	3.04044964704307	3.04326384484148	3.07399573578634	-3.12711116450049	-2.99437440141214	-3.08618229176145	-2.46135996719792	-1.65433176025631	-1.18250451724195	-0.480953912800566	1.46240243550355	2.94230965514487	-2.26775207692216	0.271658927774018	0.824640440252726	1.52775946287417	2.59800636750636	-1.76028462969529	-0.058728479386913	2.56418202553909	-0.349294167056602	0.154922333419855	0.913461431268826	2.31275975383532	-2.65431495771199	-1.87713422502552	-0.314455329750562	1.83931515124095	3.04100545393564	-1.96639821916205	-1.06160364855326	-2.74102960038136	-2.17373459404915	-0.936382007808037	-2.2693098623698	-1.42111121984539	-0.0328097257475787	1.31128873460528	2.2269762911235	3.0996600653597	-1.3836438971198	0.0830168098767913	1.35019591194306	2.73954754473437	-2.3713407834905
8	3.03065616945493	3.03209855537466	3.03415019147783	3.03631078074394	3.03833940915067	3.03964586963234	3.03646921295359	3.0167705273156	2.96932174340788	3.01442960903769	-2.37582391620247	-1.66219606324216	-1.51384807539868	-1.55029810103898	-2.33529512557093	2.84304254215098	2.090574249769	1.50108106342839	1.33857369510823	1.35982409196656	1.32627400498102	0.230713404170091	0.169765398328659	0.339053892962071	0.208071978804529	0.216242245576816	0.26648845910767	-0.36938078120214	-2.25265000606766	-2.41089550322878	-2.8433185838465	3.01766847988061	-3.07850423293501	-2.31285759517929	1.24254239779418	2.71572247374983	-2.77669859478056	-2.41351797179045	-2.31637435273045	-2.15518887132328	1.5733533631676	1.63817471558603	1.77912738721413	1.78664215740477	1.17374541621918	0.742655656982673	1.27337832547802	3.11440668291232	-1.98895852111161
9	3.0169401514065	3.01859990412775	3.02170434016011	3.02579232443717	3.02986770257274	3.03148024865913	3.02403297270618	2.98937098365049	2.87650492839515	2.53655708195827	1.5051640022087	-1.2219288893431	-1.74706793248122	-2.09858341410594	-2.61365633477387	2.96864619189762	2.36549243253142	1.92705553621819	1.58765568249395	1.30499902370812	1.01732749084024	0.637344368832263	0.351469902770429	0.256248010325453	0.179090290685849	0.0444211354199681	-0.237785785786984	-0.850429731643164	-1.71117842524347	-2.32553592239218	-2.7138675779645	-2.97537676490906	3.08572856768915	2.65584741435118	2.35702644740763	2.71617170587157	-3.04085169941138	-2.70691864063546	-2.69634955172884	-3.13107704466108	2.38146403781072	1.86729448664799	1.5536888170779	1.29659431951971	1.02463838888763	0.746396896417262	0.400407562849274	-0.571991908380403	-1.10953809687425
10	3.00302873129718	3.00502874767409	3.00886884343579	3.01433373506225	3.02087460846899	3.0272467314265	3.03032985421054	3.02156035446574	2.97680667974395	2.82541771561162	2.20950084087157	-1.01601316191211	-1.84610846905096	-2.34869133775757	-2.7835644452922	3.04414209382296	2.59951300977919	2.17392533787126	1.74089380936747	1.32517059602349	0.97181701996082	0.675977960515424	0.440977704532476	0.270367993116994	0.1157265778012	-0.0916525730251924	-0.423179612495669	-0.936680328493139	-1.58321296885901	-2.17507720150411	-2.60100005867997	-2.8992051202205	3.13526302975631	2.91014592471899	2.8081404746095	2.92084542418068	-3.13179065282063	-2.98487540682928	-3.06099121258696	2.88659894242727	2.37769942515894	1.84649848988693	1.39902478340898	1.05729591699406	0.774871460376629	0.489611975344916	0.141241888032004	-0.271413173586482	-0.557181505134971
11	2.98845275678608	2.99069769599559	2.99507659108579	3.00170955704561	3.01076239978753	3.02265512345465	3.03841729690387	3.06031900563127	3.0939796218979	-3.12317780723747	-2.93309471904955	-2.50335617900573	-2.37087969220349	-2.58025357632734	-2.86999335570853	3.10314539664868	2.76671581122527	2.36618587236676	1.85976014085341	1.33028371195526	0.927553482964572	0.651727368220221	0.446533137943051	0.272430374283716	0.0952383263807342	-0.125982498328362	-0.444166664417263	-0.920707802650528	-1.54984753090085	-2.14514271030994	-2.56629598311059	-2.84578975027388	-3.04177402931724	3.10787884564759	3.05073252157003	3.07781127324256	-3.13708251319949	-3.11553199443676	3.05974994369847	2.77370798923484	2.29575500641967	1.70729701904999	1.19940922840185	0.834767842310151	0.554188000551873	0.297212045870547	0.0301751665105163	-0.234924898449417	-0.383950779766875
12	2.97284450463707	2.97509430982545	2.97960890138608	2.98669359338707	2.99685958527217	3.01118548939177	3.03198490555135	3.06384132488927	3.11476815332984	-3.08746179661442	-2.97239675573575	-2.85491661622987	-2.79803913400336	-2.83130879818062	-2.94495086658272	-3.11594198247951	2.93791702549019	2.58998568279773	1.97908092777205	1.23954698173384	0.795298918573452	0.56050890583722	0.403071186383764	0.264944170453592	0.116910650544813	-0.0667566137940606	-0.329039928291047	-0.769368795597851	-1.52038274537417	-2.24732579675523	-2.64672918283663	-2.86053881447074	-2.98522912804456	-3.05664712295998	-3.08619750828314	-3.08337001853026	-3.07213349916324	-3.09422644686835	3.08059495598831	2.81211185224553	2.25188169022304	1.46244253638269	0.906840073292177	0.578865796586288	0.34312824974831	0.135830916192956	-0.0720763643558142	-0.288415909866567	-0.438368826623425
13	2.95584661571753	2.95773313785391	2.96176654978868	2.96820651975927	2.97743346740887	2.99018378038203	3.00796573527027	3.03361400908872	3.07168000283699	3.12788310741933	-3.07723087037527	-2.99012920717347	-2.95095563667657	-2.94376202099715	-2.95587290585233	-3.00275701354646	-3.09058364485732	3.01683170901264	2.3170751493784	0.785636553829723	0.474875380224419	0.378057003102167	0.317327004993542	0.253812435246421	0.17520069504903	0.0751849135881203	-0.061830153382504	-0.313450636363605	-1.35308729793537	-2.66369654693909	-2.91752994471115	-2.99781231814557	-3.02103426363097	-3.0167512568854	-2.99659171570893	-2.96754584117028	-2.9406924329809	-2.93558196911095	-2.9811802638896	-3.13969494914463	2.48578844176675	0.876774364199387	0.451644833777119	0.260536263114172	0.114148692470779	-0.0253833897744705	-0.176387276279972	-0.363506664457939	-0.675557542787699
14	2.93721571125451	2.93836663083932	2.94135484588544	2.94627431072289	2.95319276650594	2.96225797603254	2.97392041760837	2.98924561042693	3.01006407563416	3.03822852232331	3.07243236341843	3.09796739382067	-2.86227047915089	-2.83702613398288	-2.83551383653995	-2.78958030670156	-2.70752049146246	-2.51571965226122	-1.7699995608459	-0.42089855850564	-0.0378320704655705	0.116939769508052	0.19996717490417	0.241606889242266	0.258977738600365	0.27200483277921	0.312348334504855	0.467311614738459	1.23789098439682	2.51959024020905	2.84918244697157	3.00100750222133	3.12118054131648	-3.05062585039307	-2.94492468496285	-2.84361498006077	-2.74718774402576	-2.65735786557568	-2.56394075017278	-2.40021711091371	-1.73486474784911	-0.429902289405541	-0.150110172002101	-0.111439836935255	-0.137624732657148	-0.194385477487334	-0.275510329518326	-0.39042007176548	-0.577385886828602
15	2.91695409477471	2.91715599739141	2.91885063627279	2.92198859775199	2.92640485224987	2.93187363897414	2.9382938668884	2.94605618124614	2.95647359333024	2.97163228438682	2.9921755305525	3.0128504683837	3.05752651109525	-2.91853785179116	-2.69064119821926	-2.53741755624783	-2.3284290097847	-1.99220142240912	-1.47232816542	-0.885653276424876	-0.43051225608306	-0.11966989024744	0.0917572703874453	0.237427069095861	0.348393197450393	0.459378933358271	0.615165459848295	0.88279933389392	1.33325044968357	1.87884715101511	2.31283211981036	2.62859515520653	2.89185709283709	3.13399804483414	-2.92126733103558	-2.70673821563061	-2.50605898572035	-2.31556340002838	-2.11026944942961	-1.8279468186731	-1.40025581391182	-0.927716548462757	-0.612428730903116	-0.453868083543539	-0.384752888296574	-0.364818413206234	-0.37562154053887	-0.40975052531938	-0.461126888117451
16	2.8953063617326	2.8945662600809	2.89505892556214	2.89665939338979	2.89908554311773	2.90193184340714	2.90486823769342	2.90818021831712	2.91384656445222	2.92708608665572	2.95754873546018	3.01928229638804	3.1320968097066	-2.96213164815818	-2.70478467643188	-2.42876439471814	-2.14027365520483	-1.81041814034322	-1.42577752285507	-1.00710885695087	-0.596883401092902	-0.237449484510849	0.0465304276490558	0.259824933386584	0.428677853732311	0.586045187640928	0.763994763499909	0.989056784772978	1.27140532650844	1.5925840635368	1.92080610824015	2.24701694905613	2.58895956686439	2.96416728048005	-2.91940529527667	-2.53521825923492	-2.21061200692302	-1.95502348504186	-1.73821694832064	-1.51975640905977	-1.28088556801873	-1.0408991511338	-0.836542353447639	-0.685873094347994	-0.584367679706546	-0.520131384846465	-0.482956084919709	-0.465866961232224	-0.462857235563374
17	2.87261261042144	2.87109569304036	2.87066302595429	2.87114916259462	2.87217933538163	2.87314158285379	2.87329609897957	2.87226582054943	2.87138692724421	2.87652523218757	2.90197414444131	2.97120297601175	3.10657120013987	-2.9721190686195	-2.71753228155071	-2.43584382978788	-2.13932680683553	-1.82513458183687	-1.47809113318594	-1.08125031647939	-0.644271609036381	-0.230627235770511	0.0957140532983706	0.331654446421831	0.509083246646945	0.660761227480559	0.81067429376808	0.973459628453163	1.15499276404518	1.35444326180911	1.57015980369326	1.80934557693654	2.10213140811905	2.53760266844495	-2.97408505533976	-2.13270207780892	-1.70571668359384	-1.50315188315344	-1.37799192075025	-1.26882608195168	-1.1537130088614	-1.03217629043482	-0.913150257701644	-0.805688676881029	-0.714592834907508	-0.640618877035689	-0.582306007665282	-0.537112596679833	-0.501104186839372
18	2.84916543508339	2.8471166741003	2.846109451541	2.84595007722715	2.84614960819877	2.8457659731	2.84324041705104	2.83637314337645	2.82291983380574	2.80315978920892	2.78713904265045	2.80732691041881	2.92049051839227	-3.12310847718823	-2.81244712116884	-2.51154530014095	-2.23663499662388	-1.96277290615883	-1.64609138411403	-1.21401574433536	-0.624409162378272	-0.0702389081082234	0.280374848045849	0.486133643238556	0.621017623068325	0.725726856688568	0.820920409290058	0.916325001875371	1.01499915836771	1.11550677679629	1.21276328302476	1.29608268049623	1.33785727946652	1.24121217361148	0.582836005321361	-0.423574198611458	-0.753918943558026	-0.898495521765703	-0.978522367221168	-1.01051933439932	-1.00304661976404	-0.966787698137667	-0.912466367030763	-0.849060079665574	-0.783152285465542	-0.719004842807516	-0.658927440671461	-0.603531220842758	-0.551574741047699
19	2.82517271071755	2.8229177398352	2.82182223428634	2.82173706430335	2.82216837782656	2.82200094877823	2.81903544660582	2.80922102365985	2.78543847622773	2.73600779509419	2.64559218345977	2.51200345835294	2.40653608292506	2.54424532579165	3.11226730711695	-2.65312664832377	-2.38874976976779	-2.21781668015935	-2.0477846947932	-1.71660615106033	-0.2478489830832	0.550127799865724	0.71267014622586	0.771654197154309	0.801150662228943	0.822903977464789	0.845264481275033	0.870588249014738	0.897616349675699	0.92239031491463	0.938119257391731	0.93356309932841	0.889355938248208	0.77498873077811	0.56104335344431	0.253888833555413	-0.0979439822284172	-0.423254719831699	-0.661081837720884	-0.803179006640055	-0.872920299734866	-0.89449149864771	-0.885032078658878	-0.855908069005627	-0.814793255333141	-0.767056826364758	-0.716561819221168	-0.666051001216224	-0.617159394991383
20	2.80071967847898	2.79869431307492	2.79822752441727	2.79940845195653	2.80209324827181	2.80566979440367	2.80863579172851	2.80781150347475	2.79673374440842	2.76189530855318	2.67234821247582	2.44725616704841	1.89912943450519	1.1220899479613	0.508166956705362	-1.51430837087426	-2.25585377437158	-2.48716287402072	-2.75252427079915	3.00247422835682	2.14484282434603	1.58720699709328	1.31589627426042	1.15544211220649	1.04609485483698	0.967760289633034	0.911574496574813	0.871831556802296	0.843954135883802	0.824412819869439	0.81140153825701	0.805808958522759	0.811056122302721	0.825927631730613	0.818259398055735	0.684486007748831	0.279818672115313	-0.256436481249624	-0.594680586900722	-0.760913399087674	-0.840680370587956	-0.874208454992527	-0.879660090517939	-0.86665250094684	-0.841339120212036	-0.808450419541007	-0.772259537939404	-0.737110635556164	-0.707689123125678
21	2.77543980818011	2.77401321671773	2.77483046458688	2.77841721194409	2.78532749887337	2.79608560197866	2.81110297854658	2.83060100932295	2.8546537672377	2.88372467747267	2.92107822554648	2.98389169083292	-3.105035087648	-1.93000563384691	-1.18242548000296	-1.34202022661477	-1.81548961835962	-2.4151490202058	-2.96859138604904	2.82409567309601	2.38884902123354	2.01973654050898	1.71789639844196	1.47438597710359	1.27976262268994	1.12645403169525	1.00784700384916	0.917980478316065	0.852216493309011	0.808465387249041	0.789057320474055	0.803998812081902	0.876562022545983	1.04753454339431	1.34483792976106	1.68050088329579	1.87176586795097	-1.03691279651416	-0.995348277644168	-0.971835285920475	-0.958351601912292	-0.946390026632023	-0.931596902096536	-0.912407933993986	-0.889144845252008	-0.863635055853903	-0.839189697041197	-0.820796956656701	-0.815383755574314
22	2.74780081818848	2.74673153448759	2.74856314582852	2.75423487238239	2.764926162529	2.78209436882879	2.80752538912322	2.84343805097509	2.89274810497123	2.95971695915943	3.05134513728654	-3.10360162749458	-2.9218539793415	-2.68214476045354	-2.44215620982511	-2.31749869130007	-2.37564019880413	-2.60764448660395	-2.9532531996881	2.95182790687541	2.59105433874988	2.25865685952885	1.95423485188994	1.6808124303373	1.44411911950783	1.24751958584967	1.08991069576288	0.967222197978734	0.875027082134517	0.810811396880749	0.77620171500127	0.780845626310179	0.85310625954092	1.07976826429851	1.75762671398707	2.9167126630765	-2.56954028597968	-1.93071608715785	-1.50581697841763	-1.27678271781481	-1.15296935712204	-1.07968253065424	-1.03043510304171	-0.992534498465688	-0.960249156657976	-0.931962815782354	-0.909123830235002	-0.896024193846619	-0.899843545424546
23	2.71468146955427	2.71256504950926	2.71350159605668	2.71860838960974	2.72931133043318	2.74736928465317	2.77485296580474	2.81404209177207	2.86719490980783	2.93613948158194	3.02163062253017	3.12238211984294	-3.04957131412471	-2.93810024964313	-2.84365060421356	-2.78915793751814	-2.79717574162445	-2.8815695787704	-3.04214495329934	3.01699426253756	2.74645931359592	2.44407421011797	2.12542491569872	1.81339045305333	1.53305555795261	1.29907625147559	1.11225045626106	0.965587343793033	0.850373185235742	0.758817684475669	0.684194011341959	0.618955068116764	0.547935767117064	0.417568960596901	-0.0703094910471472	-1.26294441162903	-1.56120831212485	-1.52620025737359	-1.42210445882726	-1.3172348935561	-1.23084561878113	-1.16333646995968	-1.10952521729415	-1.06410383890088	-1.02332201262013	-0.985419245638886	-0.95092478994557	-0.923206292883299	-0.909224105149026
24	2.67226641345916	2.66659367009319	2.66337459470452	2.66369484789286	2.66898647946293	2.68106979108386	2.70214232095646	2.734657536914	2.78100809478383	2.84291577305364	2.92048476897216	3.01107515321773	3.1084904630214	-3.08003514642918	-2.99970019691463	-2.94525731907886	-2.92667748635081	-2.95170087436193	-3.02634530587504	3.12637878481977	2.93059734662499	2.65568239805369	2.29685188610892	1.89369401377	1.52615030720983	1.23951897623669	1.0267782589275	0.865090623392273	0.734569557273328	0.619968780501052	0.507981329137605	0.383781380132929	0.227201382837055	0.0113974135538307	-0.280698435318177	-0.607007094411245	-0.872743070936963	-1.03576838991192	-1.116912680457	-1.14755982939941	-1.14965863627153	-1.13554864305629	-1.11116234830274	-1.07869290073583	-1.03837474544101	-0.989706203490246	-0.932598878927804	-0.868995108576821	-0.805384052551726
25	2.61813384352507	2.60592417731184	2.59482804415767	2.58577598450704	2.58012168677136	2.57977176062789	2.58731828455452	2.60613458932855	2.64034257467605	2.69445625130688	2.77235307909727	2.87519446715808	2.99857346570394	3.13092760966286	-3.02708352763912	-2.92384427807397	-2.85160619262776	-2.81408527338379	-2.81283994570899	-2.85141751728998	-2.94188831185771	-3.12206344718002	2.77195754619605	1.9787350308546	1.26772590209129	0.926491544180899	0.739428046968283	0.609574615853414	0.501648214979867	0.399215164998424	0.292178941866513	0.172978968656656	0.0360131220606024	-0.120889691959388	-0.293743513874735	-0.470989752657933	-0.636798594776678	-0.777964591702179	-0.888319951454372	-0.967938861716463	-1.01996433832218	-1.04798860011981	-1.05465513482036	-1.04105080578843	-1.0064144564674	-0.947946037226378	-0.860871205515297	-0.739627234918597	-0.582248672031023
26	2.55331753703053	2.53175625790655	2.5091891543921	2.48617577708742	2.46372200037482	2.44349445920868	2.42811534742529	2.42156963320016	2.42977427680964	2.46134850032247	2.52840561779337	2.64612009346414	2.82677892733037	3.06263738456059	-2.97116295397062	-2.75765100864239	-2.59911462489313	-2.48758159135031	-2.40693868935777	-2.34084160754841	-2.27087691326087	-2.16552500885357	-1.9380705997657	-1.29671493114672	-0.372189582377388	-0.00351367748096775	0.113763287236409	0.144224822937808	0.133234635302548	0.0960474647311424	0.0385978347877594	-0.0364161210378794	-0.127099261440218	-0.231074518173782	-0.344782707203519	-0.463345058593782	-0.581010548700426	-0.69199477888041	-0.791315093736676	-0.875268755604796	-0.941439562307153	-0.988324912897312	-1.01472177548444	-1.01892372488654	-0.997611628407379	-0.944034725437894	-0.844530103308221	-0.671642747254347	-0.375121179435158
27	2.48414077204325	2.45127489471421	2.41441890077718	2.37336374423945	2.32817802824361	2.27939638760842	2.22827404511176	2.1771243366974	2.12980354559187	2.09258677954478	2.07627132041701	2.1024476313571	2.22570398011459	2.61501313073637	-2.82906355422052	-2.26265366586516	-2.03865305404349	-1.92532579150407	-1.84332462031302	-1.76184848926873	-1.66287639862879	-1.5313207756172	-1.35436975260865	-1.12974511399126	-0.879730887624462	-0.64753788018159	-0.466524635193858	-0.34381144734602	-0.271376570849718	-0.238663568644766	-0.237205066820319	-0.260967193737346	-0.305555497264575	-0.367364479816085	-0.442919891366539	-0.528462969129426	-0.619803204870021	-0.712449111841843	-0.801965138827066	-0.884420470239866	-0.956758981108029	-1.0169722239808	-1.06406768404919	-1.09792393362931	-1.11918863346265	-1.12948203699131	-1.13264960443543	-1.14055364939511	-1.21215052326398
28	2.42489933913411	2.38122675812807	2.33008450610215	2.2701398229624	2.2000213318125	2.11845489379833	2.02444131824743	1.91739250508881	1.79701714947163	1.66256973295136	1.51082201166596	1.33148464531029	1.09684495265444	0.740780369536293	0.175940781605644	-0.439940348304403	-0.827360400357571	-1.02466290342957	-1.11852196309067	-1.15139237853511	-1.14243654090437	-1.10140816797522	-1.03482267517656	-0.949012229266017	-0.851551487263457	-0.751231873501548	-0.65682156440381	-0.575504731951288	-0.512017329670953	-0.468772756230404	-0.446547816087197	-0.445183910905001	-0.464014396690301	-0.501968658834503	-0.557422259147001	-0.627925842335339	-0.710007275535523	-0.799269582162745	-0.890910822502032	-0.980556952830189	-1.06509601817178	-1.14323870536593	-1.21578062926239	-1.28578541620773	-1.35900293586956	-1.44476906515552	-1.55716818145491	-1.7141130925498	-1.92605532464561
29	2.40072813300207	2.35193682699873	2.2928973697724	2.22102101698337	2.13323577599101	2.02614437535682	1.89648107766833	1.74199662513795	1.56265190124425	1.36141893876433	1.14359039943991	0.914435468724922	0.677109077228377	0.433378961305611	0.187545606604305	-0.0497728655568339	-0.263163728574392	-0.439403318858724	-0.572850613990756	-0.665001987621314	-0.721127043504624	-0.747550943820996	-0.750410171036931	-0.735343670426678	-0.707543422262985	-0.671853497041143	-0.632807122963792	-0.59460205884859	-0.561061441604097	-0.535626868077528	-0.521399326799438	-0.521201182811471	-0.537592304191326	-0.572741055322075	-0.628040139074086	-0.703419551289682	-0.796530494857522	-0.902338756285644	-1.01380563612941	-1.12372767959569	-1.22677719402228	-1.32057711898293	-1.40553387646889	-1.48396537729554	-1.55907994988514	-1.63397286848581	-1.71054389271479	-1.78832254846926	-1.86362358605914
30	2.44603236948505	2.40594430045253	2.35586652586038	2.29224504641801	2.21000117094928	2.10188378809532	1.9579123275682	1.76607664733625	1.5175411803764	1.2196105756866	0.905567005203901	0.616734142461387	0.373561781366206	0.1743966668975	0.00996020417017208	-0.127846712917461	-0.243928651338543	-0.340666800602535	-0.419109967840083	-0.479943265384078	-0.524052882320871	-0.552737653365652	-0.56770345662856	-0.570969018458168	-0.564764011208326	-0.55145490050315	-0.533507545801543	-0.513486241272114	-0.494089103223326	-0.478222905465868	-0.469121995039827	-0.470510496342785	-0.486783005081135	-0.523108410489956	-0.585191494441142	-0.678124439954084	-0.803589364545088	-0.955752796212404	-1.11946937812007	-1.27546039503133	-1.40947001685922	-1.5164858610036	-1.59829854909975	-1.6593722631786	-1.70419106620437	-1.73617853219582	-1.75746806393694	-1.76903769724824	-1.77100646144488
31	2.58902652298952	2.5794267186522	2.56736392700971	2.55167620828362	2.53042229281696	2.50001531418678	2.45283707981063	2.36906172471436	2.17722814312142	1.46685521020964	0.167102187601938	-0.202683756139187	-0.333641318330914	-0.403159053877861	-0.448515467341459	-0.481343578353352	-0.506016824302984	-0.524245665823409	-0.536628309647358	-0.543301303280044	-0.54425840654858	-0.539520241319895	-0.529224578819876	-0.513670682029513	-0.493338166105196	-0.468895329904527	-0.441209076913724	-0.411367506437307	-0.380727621504817	-0.35100594894855	-0.324442376362995	-0.30409377280416	-0.294367526791265	-0.302010558940412	-0.337945676878368	-0.420407061600555	-0.578039088373527	-0.840040984018277	-1.18199198286645	-1.49396504101456	-1.7028832691036	-1.82055739435989	-1.8783606839372	-1.89846682733347	-1.8936769215337	-1.87110853835237	-1.83474662334025	-1.78692151302956	-1.72917687857917
32	2.80980383871089	2.84316120960146	2.88502677242124	2.93850345819073	3.00835730225924	3.10209040183949	-3.05161849615263	-2.86868798861231	-2.61210999276202	-2.28046322488052	-1.92417284000441	-1.61722396459612	-1.38771050089784	-1.22254215796972	-1.10114993744113	-1.00795877912771	-0.93278760325671	-0.869099306571118	-0.812598731499724	-0.760363525639667	-0.710334319118415	-0.661015984634772	-0.61129934975005	-0.560351855856879	-0.507548193938469	-0.452424389927896	-0.394645538060213	-0.333980812946584	-0.270280760125909	-0.203451648900856	-0.133419647994958	-0.0600722920385024	0.0168486394196355	0.0979657972578861	0.184778425995	0.281113924469267	0.398592408310026	0.590585455122275	1.69765859499615	-2.92219686534073	-2.69571648795907	-2.56529373890093	-2.45573319302877	-2.35134716181625	-2.24606755142774	-2.1365213981239	-2.02049290319801	-1.89664887787637	-1.76469179634617
33	3.01952065080321	3.0779701819656	-3.13716491454647	-3.05799154139128	-2.96611991170705	-2.86013576301611	-2.73916205794465	-2.60339910586356	-2.45469696505111	-2.29684011643969	-2.13516870839488	-1.9754743026357	-1.82265592601676	-1.6798310027209	-1.54820900284375	-1.42751513742867	-1.31657482918794	-1.21380081598527	-1.11750644730645	-1.02606990849227	-0.93800040135312	-0.851949503510641	-0.766695786206732	-0.681118295010996	-0.594166274495178	-0.504827459696523	-0.412093935503867	-0.314921804098921	-0.212177764420686	-0.10256135220945	0.0155148443983578	0.144113922680649	0.286070784476886	0.445440801638398	0.628114991725468	0.842422689469692	1.09882635808234	1.40606245941572	1.76024042479048	2.13352921329456	2.48559636983827	2.79260392552417	3.05485533377637	-2.99870269539087	-2.78758640170623	-2.58195677425059	-2.37008487786532	-2.14181769762799	-1.89069771073135
34	-3.14020180700037	-3.07963821990465	-3.01287583213279	-2.93966853110725	-2.85989841321553	-2.77362062953959	-2.68110393272854	-2.58285676663932	-2.47962767126451	-2.37237156743321	-2.26218084599599	-2.15019029547496	-2.03747351761915	-1.92495121685807	-1.81332712321044	-1.70305785430974	-1.59435340844618	-1.4871989123323	-1.38138675462909	-1.27655011760827	-1.17219222299389	-1.06770880345996	-0.962403670257918	-0.855498677775801	-0.746140109671548	-0.633403814241046	-0.516301516837888	-0.393790743400595	-0.264790717821058	-0.128206442962071	0.0170369294245763	0.171946879478135	0.337398772493674	0.514043753978246	0.702171498900498	0.90150544640861	1.11092397832008	1.32816057043155	1.54963770423409	1.77065649922906	1.98606215062343	2.19121675801808	2.38287841755618	2.55967924118937	2.72226053278233	2.87354631321864	3.02043808057167	-3.10038901496153	-2.81185204424954
35	-3.11516731277252	-3.06180901282413	-3.00442066874728	-2.94295229545877	-2.87740012947243	-2.80781147408768	-2.73428733670873	-2.65698218338982	-2.57610034929909	-2.49188897513279	-2.40462773422625	-2.31461598779619	-2.22215826459967	-2.12754904100382	-2.031057685595	-1.93291417544612	-1.83329587593365	-1.73231539625185	-1.63000935672595	-1.52632785845659	-1.42112452180243	-1.31414713548792	-1.20502922562475	-1.09328324625711	-0.978296697085286	-0.859333432100617	-0.735543911705854	-0.605990312230965	-0.469695170238784	-0.325724944147523	-0.173320634795544	-0.0120826498625426	0.15779881206401	0.335306398673756	0.518425656196078	0.704132586605733	0.888590709140133	1.06751508184761	1.23656663478416	1.3916225091193	1.52883987413741	1.64452966281597	1.7349239531766	1.79596505663845	1.82333140248568	1.81310445326558	1.76366022513172	1.67888877551049	1.57073008103152
36	3.10612995634796	-3.13310933778868	-3.08613960384132	-3.03606778119978	-2.98282820268287	-2.92636991850018	-2.8666588069385	-2.80367977254114	-2.73743899948028	-2.66796617832151	-2.59531654635552	-2.51957247541913	-2.44084421544136	-2.35926927636936	-2.27500983528276	-2.18824752378172	-2.09917501153421	-2.00798396315948	-1.9148491815265	-1.81990899569699	-1.72324210901013	-1.62484108480456	-1.52458232548709	-1.42219175312027	-1.31720445511246	-1.20891545640175	-1.09631788800563	-0.978025077446992	-0.852176854052092	-0.716343352804099	-0.567474342940847	-0.402020890018731	-0.216497931895186	-0.00889406313422974	0.218896149833328	0.45869179001258	0.69647724572544	0.917183689755152	1.11034799528636	1.27202239083197	1.40300788843157	1.50629795801472	1.58541182281774	1.6436993533157	1.68420096173301	1.7097211882937	1.72293005657651	1.72641117270831	1.72263709812886
37	2.96643899632816	3.00019950768718	3.03643996852536	3.07527964761478	3.11683808644772	-3.12195229967037	-3.07460794825854	-3.02421001931466	-2.97066846105791	-2.91391402530324	-2.85390642566704	-2.79064379537083	-2.72417301972441	-2.65460016413505	-2.5820998247865	-2.5069218785342	-2.42939392323555	-2.34991781517792	-2.26895922173099	-2.18703000210191	-2.10466433807349	-2.02239054543217	-1.94070103107436	-1.86002260963491	-1.78068818721641	-1.70290856868413	-1.62673956086891	-1.5520335079283	-1.4783524578881	-1.40479220051462	-1.32959061179121	-1.24915514444187	-1.15523754422474	-1.02447087271194	-0.760294911717818	0.275876964744232	1.44679378010539	1.72974310503548	1.84951300281024	1.92101424599455	1.97071533117976	2.00780860703489	2.03637161806832	2.05855798810717	2.07568088925952	2.08864740114606	2.09815219654932	2.10476897608396	2.10899391433822
38	2.75436169549099	2.77709448113593	2.80188274117754	2.82887701464344	2.85823897299856	2.8901408902944	2.92476415259272	2.96229635490149	3.00292639954103	3.04683687234226	3.09419286476779	-3.13805891738582	-3.08346960780463	-3.02522603341294	-2.96344016472772	-2.89836773664266	-2.83044042981055	-2.76029150051716	-2.68876866155967	-2.61692906549091	-2.54601472018267	-2.47741219689891	-2.41260646119127	-2.35314280509778	-2.30061152734104	-2.25666714301397	-2.22308883957804	-2.20188276202557	-2.19541798566876	-2.2065694157787	-2.23879509858183	-2.29597375419913	-2.38165639661634	-2.49727457932348	-2.63933848338361	-2.79740168374546	-2.95600995366223	-3.10080258614272	3.05954668503667	2.96021888334726	2.88198936376111	2.82106257200771	2.77369125609225	2.73671170338517	2.70762938741203	2.68453763367491	2.66599809302918	2.65093009250804	2.63852114573326
39	2.47563688270419	2.48642228144457	2.49881650806368	2.51298998336179	2.52913821854097	2.54748601987949	2.56829205884872	2.59185356075777	2.61851061981605	2.64864924890706	2.68270164806173	2.72114125062365	2.76446883723898	2.8131844804108	2.86773870211323	2.92845602124215	2.99542697351646	3.06837335732472	-3.13667765006321	-3.05475686466297	-2.97107787580553	-2.88817258766757	-2.80881844636624	-2.73570910148712	-2.67115412620814	-2.61689010812494	-2.57402710604002	-2.54309844694268	-2.52415801827577	-2.51687711493767	-2.52061543074738	-2.53446288850769	-2.5572640312926	-2.58764346896454	-2.62404977279712	-2.66482715213356	-2.70831180689823	-2.75293793960921	-2.79733252322343	-2.84038073734952	-2.88125344704408	-2.91939899205905	-2.95450913495433	-2.98647148371055	-3.01531908077298	-3.04118432162265	-3.06426078779979	-3.08477390470898	-3.1029597503874
40	2.13798334701299	2.13583160163691	2.13466271569682	2.1346153126834	2.13585753018167	2.13859542750921	2.14308408365885	2.14964234420741	2.15867253951155	2.17068698412579	2.18634368544501	2.20649437534676	2.23224846422298	2.26505598753384	2.30680889540957	2.35994781037798	2.4275289709417	2.51313256828707	2.62036005476175	2.75153057196098	2.90537253150231	3.07463932891154	-3.0369182111937	-2.87741630976369	-2.74031628602949	-2.62946825538429	-2.54384707995131	-2.48012561067038	-2.43447210586563	-2.40338312940993	-2.38393010641616	-2.37374817190901	-2.37094266362339	-2.37398699533055	-2.38163656154991	-2.39286327261708	-2.40680832993897	-2.42274909266263	-2.44007601449827	-2.4582763319751	-2.47692198414429	-2.49565997519686	-2.51420400370583	-2.53232666216351	-2.54985186137455	-2.56664736912512	-2.58261749114463	-2.59769598789545	-2.61183933626758
41	1.75161956793861	1.7355325429208	1.71944580097802	1.70334913764586	1.68722979688318	1.67107223059556	1.65485776709836	1.63856413389365	1.62216474716763	1.60562762391651	1.5889136723559	1.57197393113071	1.55474496973523	1.537140931155	1.51903910398202	1.50025215474514	1.48047039133277	1.45912870349215	1.43505292703911	1.4052990871682	1.35973034214484	1.22489720432668	-1.42827679651346	-1.67135221434562	-1.72619568656319	-1.75924298930678	-1.78547279741805	-1.80871432032957	-1.83037482118825	-1.85107730714678	-1.87112641046398	-1.89067676013071	-1.9098045322647	-1.92854179133463	-1.94689469149431	-1.96485398294738	-1.98240154195362	-1.99951468159604	-2.01616911764418	-2.03234104071763	-2.04800853366196	-2.06315246365262	-2.07775692195571	-2.09180925581169	-2.10529972372486	-2.11822080056878	-2.13056615848975	-2.14232935149321	-2.15350223476477
42	1.33640444188545	1.30744713427427	1.27755489469103	1.24657072167064	1.21430651468712	1.18053627958045	1.14498755031509	1.10733053926703	1.06716442432236	1.02400009668719	0.977238690483324	0.926145432097918	0.869819074497434	0.807159000459718	0.736836080306769	0.657281404447216	0.56672160626524	0.463312170979716	0.345445045892868	0.212306000336305	0.0646651543339438	-0.0943650997151961	-0.25917439497309	-0.422606221521865	-0.577779541169758	-0.719746240225028	-0.846110736677859	-0.956637519451478	-1.05243745176577	-1.13523038281116	-1.20686363601213	-1.26906271650429	-1.3233328326558	-1.37094117359323	-1.41293568350904	-1.45017654326268	-1.48336904696495	-1.51309321687718	-1.53982873217036	-1.56397517272733	-1.58586811859735	-1.6057917791748	-1.62398879031192	-1.64066772323685	-1.65600874510291	-1.67016777655122	-1.68327941279021	-1.69545881175727	-1.70680270432899
43	0.927920931820404	0.891801778438852	0.854694286641755	0.816481032492852	0.777033041736022	0.736209853981563	0.693860038216491	0.649822357491644	0.603927836915261	0.556003048890769	0.505874983706077	0.453377905316597	0.398362574348878	0.340708114139708	0.280336552969363	0.217229649852761	0.151446979927804	0.0831434570364713	0.0125836462948563	-0.0598503666285739	-0.133660777398813	-0.208247853485963	-0.282936140136663	-0.357010973396889	-0.429760750301345	-0.500518932475995	-0.568699834223059	-0.633823839114912	-0.695530175293952	-0.753577880751719	-0.807837396691487	-0.858276045432084	-0.904940584636962	-0.94793940675121	-0.98742611997029	-1.02358545889536	-1.0566218591913	-1.08675062211811	-1.11419136577571	-1.13916336266644	-1.16188235015377	-1.18255843364424	-1.20139475557027	-1.21858666027025	-1.23432113672663	-1.24877636365205	-1.26212121319777	-1.27451459064067	-1.28610449847615
44	0.556582687141633	0.520651759557669	0.484342585053646	0.447623570070738	0.410464545213952	0.372837773863271	0.334719089448398	0.296089159159345	0.256934863997697	0.217250774749545	0.177040690700979	0.136319193075987	0.0951131490663498	0.0534630863078061	0.011424343684477	-0.0309321051354623	-0.0735192613011083	-0.11623424188495	-0.158959031740635	-0.201561894109477	-0.243899445956937	-0.285819354720971	-0.32716356197108	-0.367771893006737	-0.407485876303084	-0.446152578278358	-0.483628259981205	-0.519781682723143	-0.554496926093296	-0.587675628561729	-0.619238611290645	-0.649126893365514	-0.677302146321369	-0.703746664462515	-0.728462944071079	-0.751472970004774	-0.772817304488794	-0.792554062829602	-0.810757847109062	-0.827518694115208	-0.842941079731925	-0.85714301000707	-0.870255219797939	-0.882420493375447	-0.893793117348745	-0.904538474113907	-0.91483278284054	-0.924862993678114	-0.93482683806548
45	0.223305851089984	0.192165585274781	0.161225736239821	0.130484587523155	0.0999426467178806	0.0696029849169694	0.0394715565536837	0.00955749426235751	-0.0201266273567191	-0.0495645658628477	-0.0787362303376079	-0.107617553691978	-0.136180425730866	-0.164392694583292	-0.192218243549908	-0.219617149489884	-0.246545927571499	-0.272957865579641	-0.298803449075154	-0.324030876630515	-0.348586662242232	-0.372416319974077	-0.395465124048911	-0.417678936098401	-0.439005090188591	-0.459393325613851	-0.478796757291987	-0.497172873848664	-0.514484554053305	-0.530701093030848	-0.545799230477856	-0.559764173817847	-0.572590609731684	-0.584283697743831	-0.594860039563488	-0.604348617796866	-0.612791697694705	-0.620245686112958	-0.62678194326885	-0.632487545655468	-0.637466003142313	-0.641837940314959	-0.645741761891014	-0.649334334861975	-0.652791735967457	-0.656310132172804	-0.660106883843092	-0.664421985097579	-0.669519983267654
46	-0.0922187885908916	-0.116750816336656	-0.14077326201723	-0.164287289718707	-0.187291948843749	-0.209784078592912	-0.231758228497309	-0.253206594575601	-0.274118970972428	-0.294482717211191	-0.314282741464425	-0.333501500514633	-0.352119017354612	-0.370112917667865	-0.38745848674728	-0.404128748765821	-0.420094570718889	-0.435324793826605	-0.449786395726268	-0.463444687408056	-0.476263549552803	-0.488205713712859	-0.499233094617177	-0.509307180744857	-0.518389491140523	-0.526442107155903	-0.533428288277075	-0.539313181279424	-0.54406463144377	-0.547654103226442	-0.550057715326789	-0.551257391241543	-0.551242120849199	-0.550009321096111	-0.547566274343481	-0.543931611462279	-0.539136793699731	-0.533227533427324	-0.526265080286621	-0.518327287574381	-0.509509365883653	-0.499924229090818	-0.489702343570729	-0.478991006185512	-0.467953000147478	-0.456764608823786	-0.445613002816266	-0.434693050675765	-0.424203633025135
47	-0.410998991835603	-0.42849863201175	-0.445435598408233	-0.46181186635854	-0.47762687633385	-0.492877514695124	-0.507558085595612	-0.521660273167957	-0.535173093222054	-0.548082833765967	-0.560372983755058	-0.572024149588319	-0.583013959022356	-0.59331695238284	-0.602904461245353	-0.611744475162851	-0.619801497573567	-0.627036392777995	-0.633406226884216	-0.638864106957665	-0.643359024358345	-0.646835710504279	-0.649234516176604	-0.650491329101054	-0.650537549025761	-0.649300144974753	-0.646701825857543	-0.642661363141075	-0.637094112676624	-0.629912791618014	-0.621028574905209	-0.610352582743121	-0.597797833923656	-0.583281736931804	-0.56672917785586	-0.548076236721621	-0.527274517215932	-0.504296004770908	-0.479138272921806	-0.451829740697583	-0.422434554855543	-0.391056549737559	-0.357841653590077	-0.322978098411415	-0.286693883339316	-0.249251156986097	-0.210937512003292	-0.172054580603118	-0.132904707299357
48	-0.743281439697426	-0.754378930528885	-0.765058992711322	-0.775319120917987	-0.785154557886248	-0.794558251090442	-0.803520785155722	-0.812030288513414	-0.820072312315102	-0.827629679085595	-0.83468229799083	-0.841206942911764	-0.8471769887328	-0.852562100355919	-0.85732786792007	-0.861435380520049	-0.864840729361126	-0.867494429739708	-0.869340749499071	-0.870316929680506	-0.87035228100976	-0.869367137708637	-0.867271648061962	-0.863964379485868	-0.859330715019188	-0.85324101899322	-0.845548553409153	-0.836087135290937	-0.82466854212278	-0.811079702203241	-0.795079756474138	-0.776397158437028	-0.754727103545181	-0.729729767837362	-0.701030109856607	-0.668220371007814	-0.630866904542875	-0.588523539071595	-0.540754217433427	-0.48716786496855	-0.427467817842815	-0.361515930607547	-0.289406922353871	-0.211541502189111	-0.128678956703695	-0.0419453360937983	0.0472222208633045	0.137198053629459	0.226336497797867
49	-1.08836143825289	-1.09504426312034	-1.10158825611024	-1.1079904933871	-1.11424748258323	-1.12035513853852	-1.12630875307533	-1.13210295803693	-1.13773168063507	-1.14318808992763	-1.1484645329677	-1.15355245881572	-1.15844232816416	-1.16312350576219	-1.16758413210737	-1.17181096994054	-1.17578921986784	-1.17950229784219	-1.18293156512811	-1.18605599855499	-1.1888517850586	-1.19129181932015	-1.19334507615344	-1.19497581929865	-1.19614259415771	-1.19679693176328	-1.19688166182748	-1.19632868918288	-1.19505602242604	-1.1929637430962	-1.18992844630122	-1.18579543124408	-1.18036750462998	-1.17338855622689	-1.16451883494134	-1.15329662123428	-1.13907677302004	-1.12092826992752	-1.09745544105039	-1.06646886830406	-1.02434003142546	-0.964638638579506	-0.875008712444174	-0.729479911948564	-0.470530782266296	-0.00141996945924926	0.611728582728106	1.05242574556792	1.29478418851326
50	-1.43689744961974	-1.44196705586172	-1.44720750942442	-1.4526258003155	-1.4582303353974	-1.46403105499419	-1.47003957151274	-1.47626933295743	-1.4827358148058	-1.48945674440824	-1.4964523628999	-1.50374573059694	-1.51136308302469	-1.51933424613243	-1.52769312093628	-1.53647824985219	-1.54573347939946	-1.55550873683987	-1.56586094174076	-1.57685507747936	-1.58856545238585	-1.60107718555296	-1.61448795822007	-1.62891007779023	-1.64447290735353	-1.66132571790469	-1.67964102113679	-1.69961843405976	-1.72148910642421	-1.74552069754576	-1.7720228036094	-1.80135258303108	-1.83392006511689	-1.87019219735138	-1.91069401238361	-1.95600429475592	-2.00674175544907	-2.06353608226206	-2.12697679298776	-2.19753274370777	-2.2754386055668	-2.36055450063948	-2.45222292458792	-2.54916919187234	-2.64950430948482	-2.75087282389821	-2.85073518759969	-2.94670853963442	-3.03685772654133
51	-1.7661840821792	-1.77136245370067	-1.77686655699112	-1.78270911535961	-1.78890404126168	-1.79546650261452	-1.80241299056764	-1.80976138814086	-1.81753103889329	-1.82574281448305	-1.83441917960894	-1.8435842523772	-1.85326385759736	-1.86348556986479	-1.87427874251929	-1.88567451766552	-1.89770581138907	-1.91040726709591	-1.92381516854311	-1.93796730263108	-1.95290276042551	-1.96866166323514	-1.98528479899033	-2.00281315280088	-2.021287314638	-2.04074674687818	-2.06122889534883	-2.08276812999367	-2.10539450587104	-2.12913234248593	-2.15399862997526	-2.18000128480629	-2.20713729549002	-2.23539081993235	-2.2647313193014	-2.29511183663733	-2.32646754885942	-2.35871473447011	-2.39175030181198	-2.42545201017693	-2.45967948564728	-2.49427608487499	-2.5290715959124	-2.56388569204875	-2.59853198168245	-2.6328224353146	-2.66657192979979	-2.69960263703113	-2.73174800153743
52	-2.04589891693943	-2.05067615232292	-2.05570844108102	-2.06100266159759	-2.06656560100683	-2.07240394274803	-2.07852424759386	-2.08493292789942	-2.09163621480039	-2.09864011808049	-2.10595037843092	-2.11357241184228	-2.12151124590381	-2.12977144783853	-2.13835704418065	-2.14727143210375	-2.15651728254046	-2.16609643539695	-2.17600978736163	-2.18625717303759	-2.19683724039231	-2.20774732181378	-2.21898330238559	-2.23053948733829	-2.24240847099026	-2.25458100984689	-2.26704590286574	-2.2797898821989	-2.29279751797108	-2.3060511408198	-2.31953078598866	-2.33321416270369	-2.34707665235651	-2.36109133865081	-2.37522907233356	-2.3894585724299	-2.40374656504282	-2.41805795978873	-2.43235606285257	-2.44660282450652	-2.46075911779744	-2.47478504402854	-2.48864025969951	-2.50228431878031	-2.51567702362571	-2.52877877752282	-2.54155093182186	-2.5539561208328	-2.56595857816104
53	-2.26478767242821	-2.26764203884434	-2.27062847531638	-2.27374593287851	-2.27699309233897	-2.28036834766965	-2.28386978866572	-2.28749518294762	-2.29124195739616	-2.29510717912973	-2.29908753615175	-2.30317931781531	-2.30737839527101	-2.31168020208335	-2.31607971521923	-2.32057143663044	-2.32514937566927	-2.3298070325917	-2.33453738341741	-2.33933286642721	-2.34418537058854	-2.34908622620561	-2.35402619809424	-2.35899548158041	-2.3639837016168	-2.36897991530225	-2.37397261807514	-2.37894975383318	-2.38389872920869	-2.38880643220096	-2.39365925533515	-2.39844312348161	-2.40314352643044	-2.40774555627487	-2.41223394961352	-2.41659313453767	-2.42080728232509	-2.42486036371884	-2.4287362096271	-2.43241857604092	-2.43589121292968	-2.43913793684093	-2.44214270690131	-2.4448897038887	-2.44736341202274	-2.44954870310025	-2.4514309225832	-2.45299597722946	-2.45423042383828
[truncated: 71 more columns]
