# Supplementary material for: Reconstructing spruce budworm outbreak severity: a comparison of paleoecological and tree-ring signals
Source: PLoS One. 2025 Aug 12;20(8):e0329406. doi: 10.1371/journal.pone.0329406 (PMC12342301; doi:10.1371/journal.pone.0329406)
Supplement: S12 Dataset — (ZIP) [file pone.0329406.s012.zip › Lake 3 wavelet data/Coherence_Lepidopteran_scales_GSI/coherence_wavelet_power.corr.txt]

V1	V2	V3	V4	V5	V6	V7	V8	V9	V10	V11	V12	V13	V14	V15	V16	V17	V18	V19	V20	V21	V22	V23	V24	V25	V26	V27	V28	V29	V30	V31	V32	V33	V34	V35	V36	V37	V38	V39	V40	V41	V42	V43	V44	V45	V46	V47	V48	V49	V50
1	2.50302738775994e-05	1.48733485404958e-05	5.61960453043076e-06	1.5094334130852e-06	3.67940522893195e-07	1.1419663628369e-07	5.22417082847938e-08	3.13549581710883e-08	2.16162358708253e-08	1.61113199429629e-08	1.26907217010766e-08	1.03300518264853e-08	8.48289297056063e-09	7.02574351456817e-09	6.0429084637878e-09	5.48034570516443e-09	5.03242531662749e-09	4.5051232782857e-09	3.97999720433291e-09	3.58109596538242e-09	3.32807384700485e-09	3.1255705321204e-09	2.91770694112282e-09	2.71209150436388e-09	2.48377471290663e-09	2.21450308522751e-09	1.99846647359617e-09	1.90966980584473e-09	1.8748440756894e-09	1.78669297724318e-09	1.63459894315538e-09	1.50896098883668e-09	1.45250383765637e-09	1.43108555538332e-09	1.41739142521652e-09	1.40771357200776e-09	1.386834520598e-09	1.35396093865162e-09	1.31952252980194e-09	1.27876265851462e-09	1.2307674925703e-09	1.20387125556603e-09	1.21342138497148e-09	1.22692129331939e-09	1.19344943895551e-09	1.11495208578133e-09	1.06761487005305e-09	1.08618061159858e-09	1.12628593481212e-09
2	4.20426818672895e-05	2.35291416296148e-05	7.6856734368146e-06	1.54974630354023e-06	2.38270885259317e-07	4.84609999660678e-08	1.98312472224669e-08	1.24740042701758e-08	9.0651012948843e-09	7.0028935802402e-09	5.69324978032375e-09	4.7576406809862e-09	3.93004208700701e-09	3.20916103890335e-09	2.75536985200205e-09	2.58439783534694e-09	2.45528054351465e-09	2.2027619188686e-09	1.90863507603936e-09	1.70065057603246e-09	1.6041028248189e-09	1.53420309194561e-09	1.44530122044959e-09	1.35424788486574e-09	1.23800575119959e-09	1.07011875059069e-09	9.35345942769394e-10	9.10390945255402e-10	9.3085484682435e-10	8.94701632702871e-10	7.9305736989505e-10	7.1081762682329e-10	6.87468926361838e-10	6.88944279837667e-10	6.91287212594728e-10	6.94842040148134e-10	6.87955426433573e-10	6.70588905784284e-10	6.53281890064726e-10	6.29742760813592e-10	5.96509234131865e-10	5.80052131218168e-10	5.97957256597711e-10	6.21485753452737e-10	6.00892991728642e-10	5.36278566677169e-10	4.98185150519409e-10	5.19475721565064e-10	5.57660014243692e-10
3	5.69319717074623e-05	3.02849736665282e-05	8.67188989334058e-06	1.29305287042884e-06	9.93339376902414e-08	6.99134116201811e-09	2.54834133766944e-09	2.07790161107338e-09	1.75784873084662e-09	1.45712012240769e-09	1.25697577243378e-09	1.10923709365838e-09	9.24621332584136e-10	7.21041485114874e-10	6.0686254600989e-10	6.14560095736472e-10	6.29564707268113e-10	5.64956924587306e-10	4.64090468554465e-10	4.00915261984626e-10	3.91769458605386e-10	3.89460223009646e-10	3.72105708820279e-10	3.55361714258843e-10	3.26885391593989e-10	2.6435092494662e-10	2.11539708140398e-10	2.16284283483466e-10	2.45139356497949e-10	2.40446116245599e-10	1.97925340684774e-10	1.64801063917012e-10	1.62023923928681e-10	1.6908844461346e-10	1.73596648908618e-10	1.78271739222662e-10	1.77715122552154e-10	1.72155634733958e-10	1.68042465223444e-10	1.60749963442011e-10	1.46364228059906e-10	1.39409829557658e-10	1.51921917620491e-10	1.69182232650034e-10	1.62381167358191e-10	1.30333935948001e-10	1.11697684752406e-10	1.24868448459736e-10	1.4567171043823e-10
4	6.52207802303495e-05	3.38715912241781e-05	9.08487314568908e-06	1.15442266464483e-06	5.45863281993704e-08	2.85657503019117e-10	5.67578085734666e-11	1.18535521673929e-10	1.42493636838254e-10	1.2765900762239e-10	1.20895725016223e-10	1.20610520504327e-10	1.02473669347232e-10	6.84912003585639e-11	5.15742804836684e-11	6.53225577579678e-11	8.03155696596845e-11	7.17055883239683e-11	5.041439288691e-11	3.88188840209243e-11	4.25210442651666e-11	4.63077775028121e-11	4.47562875542802e-11	4.48340614184402e-11	4.33562064712556e-11	3.05098298872297e-11	1.77367671684962e-11	2.16712656705068e-11	3.28708725721742e-11	3.36351498051932e-11	2.3062983295679e-11	1.53143202563807e-11	1.61553561915345e-11	1.89142267725779e-11	2.01420115246691e-11	2.15413374629544e-11	2.16225849318398e-11	2.04628204819841e-11	2.02874265890856e-11	1.93855694290759e-11	1.58074520654001e-11	1.37662076406961e-11	1.77671792009608e-11	2.38127118144018e-11	2.286469437283e-11	1.41684284381836e-11	9.06869503559861e-12	1.3168239313396e-11	1.90485917936252e-11
5	6.72814989361686e-05	3.54311244722461e-05	9.8116495911417e-06	1.34844374539975e-06	8.22184084975187e-08	1.9420835591143e-09	1.99303793497104e-11	4.38910486160302e-12	6.11313214501519e-12	4.15389911965095e-12	4.3527887949272e-12	6.12855285873281e-12	5.72652102665272e-12	2.40862234914535e-12	8.1328855741523e-13	3.01261991966276e-12	5.41811389224481e-12	4.84417282516119e-12	2.27507030597042e-12	8.96081191237183e-13	1.82786785602997e-12	2.43872410673246e-12	2.20148603171309e-12	2.49520053268269e-12	3.07285318902183e-12	1.93867061476013e-12	1.92259774004005e-13	8.60691844348172e-13	2.60618694318768e-12	2.74242953381796e-12	1.29556530097291e-12	3.24633035105938e-13	5.31882707960008e-13	9.0408884290914e-13	9.71459872867219e-13	1.13067528625804e-12	1.12894138096208e-12	9.69028572646611e-13	1.0457619250876e-12	1.08140018167451e-12	6.5035549397054e-13	3.14201603339846e-13	9.17885726803521e-13	1.91094373957729e-12	1.90761604016014e-12	7.74838630651341e-13	6.12031715282633e-14	6.25364051358004e-13	1.37738934672217e-12
6	6.62084860155272e-05	3.64768632758656e-05	1.11839769182323e-05	1.87609827542231e-06	1.69761226421803e-07	8.52604998977232e-09	2.800788157073e-10	9.32698383888775e-12	4.27867165311998e-13	2.96157446645271e-14	3.83318120124054e-14	1.99440679975708e-13	2.80405135456957e-13	1.03511600289093e-13	2.6187224307311e-14	1.46122947704524e-13	2.44809764821205e-13	2.53739016808021e-13	1.37727136585555e-13	1.358543607353e-14	5.94916699952897e-14	6.6766981534484e-14	3.20298551995846e-14	5.27624193647474e-14	1.52471858531309e-13	1.97717177898049e-13	7.97666690565779e-14	1.03335130071843e-13	2.08401303414182e-13	1.82020297063842e-13	6.74111610319049e-14	9.78280455987428e-15	1.40623700703391e-14	2.49486745542452e-14	1.73295101913971e-14	2.62532878170624e-14	2.45475218432649e-14	1.26652893592239e-14	2.18493682166807e-14	3.7428157273157e-14	2.19724581783153e-14	5.10306451445043e-15	5.73885209102255e-14	1.25230656674505e-13	1.27371097119616e-13	7.62560504773944e-14	2.95161208639232e-14	5.33817986260521e-14	8.47496827983584e-14
7	6.44941418565883e-05	3.76664153860134e-05	1.30534491554154e-05	2.68169868375586e-06	3.27619491816729e-07	2.41347841196255e-08	1.09975627044547e-09	3.10057157636789e-11	4.52566005722922e-13	2.68769483008357e-15	2.11964499833224e-15	1.65606852488658e-14	3.21522788196508e-14	1.47359066885179e-14	4.10614844708454e-15	1.3421118430225e-14	3.07486299772178e-15	1.93275567844096e-14	4.44242255189657e-14	2.4312041780551e-14	5.24864194677745e-15	1.60774156005123e-15	5.60438548188447e-17	7.52365517682868e-17	1.30163167481669e-14	4.78942795881863e-14	3.21953030899843e-14	1.33142922385738e-14	2.15856664854632e-14	1.42247833310817e-14	1.34560508727116e-15	3.33626839389019e-15	2.99422653083161e-15	9.76401484021013e-16	6.62104809744005e-17	4.84141802953799e-16	3.79341062670963e-16	2.46912211118372e-18	3.45428413429832e-16	1.52335002906107e-15	2.00734732112959e-15	5.72641406557156e-15	1.22875930972905e-14	8.57068146275673e-15	3.99618324865231e-15	8.43591655940468e-15	7.30471285360385e-15	6.32163062556229e-15	6.07699564864012e-15
8	6.31586880000989e-05	3.90697623824657e-05	1.5203103122486e-05	3.72772686671199e-06	5.77263360368815e-07	5.66087912870535e-08	3.52276325287297e-09	1.39725830509575e-10	3.67791791851196e-12	7.84160170343285e-14	5.08022280189051e-15	9.61924244804518e-15	1.60370522439109e-14	1.08018790786478e-14	3.12290597085447e-15	6.72002391269741e-15	1.17743331468398e-14	2.80740838216167e-14	3.93244122397338e-14	2.33880675468238e-14	4.56661760085337e-15	7.48044399909329e-16	1.68236000882816e-15	5.38724666088703e-15	2.06781900021395e-14	3.59431197027738e-14	1.81217038748201e-14	7.83132080704463e-16	5.12549512055341e-15	6.83892465215514e-15	3.23702075768118e-15	2.67955956587323e-15	1.13627235470988e-15	1.80196190503962e-17	7.37908109419067e-17	1.35521557617169e-16	1.27856366698317e-16	5.02263142509437e-17	1.49368851034635e-16	1.56926242954838e-16	1.531358668331e-16	2.72699355140016e-15	6.20798309069621e-15	4.30748231022575e-15	1.45191888215873e-15	1.77720071594654e-15	6.91276119422344e-16	2.47963600780074e-16	5.33202531877546e-16
9	6.23840934943957e-05	4.06366626779942e-05	1.75284188842485e-05	5.01482719723336e-06	9.529179201265e-07	1.20296840977808e-07	1.0064962460364e-08	5.5348452903118e-10	1.95743455933985e-11	4.28559537461737e-13	4.78871111602961e-15	5.16558143728967e-15	1.83532497778467e-14	2.67103064168863e-14	2.68360680463096e-14	3.29483836637643e-14	5.22863564977093e-14	7.06949407406768e-14	6.95798127651478e-14	4.94696802654303e-14	2.63124418043931e-14	1.5394729726476e-14	1.88716031640424e-14	3.66534816602931e-14	6.38879968178107e-14	7.06231152474056e-14	4.36911051112502e-14	1.91159181832732e-14	1.39539309094484e-14	1.49482584577314e-14	1.27762440475264e-14	7.7647624184646e-15	2.94565644381716e-15	8.61595278015042e-16	6.05849538532974e-16	5.7486197443311e-16	5.90226634849144e-16	6.47850748491856e-16	7.25382038995868e-16	7.76743333004805e-16	1.56472628121308e-15	4.53078101060274e-15	8.81167048219538e-15	1.02418511560885e-14	7.3915179519032e-15	3.41234072781215e-15	7.91081848153516e-16	1.65887116634065e-16	2.21260984538993e-16
10	6.21138695727241e-05	4.23441061178739e-05	2.00029677522972e-05	6.55750588544783e-06	1.4937431703213e-06	2.36485597809479e-07	2.59541577300101e-08	1.95396723286475e-09	9.7238448602907e-11	2.75975043469331e-12	1.65538339685502e-14	1.01279201285058e-14	3.16791562851682e-14	6.54008837526503e-14	1.00179866507324e-13	1.33434710430557e-13	1.61177052474126e-13	1.64739496677083e-13	1.47054337068994e-13	1.29001840089143e-13	1.15919815601605e-13	1.13339938029781e-13	1.33916416955846e-13	1.77837383087499e-13	2.13689685690651e-13	1.95619921574252e-13	1.31100622875566e-13	7.47461227671209e-14	4.92668880308823e-14	4.170712109274e-14	3.59160594478105e-14	2.56906499792833e-14	1.50224952967044e-14	8.42610014363498e-15	5.44855446175228e-15	4.12643300140949e-15	3.70033889762494e-15	3.79909871084401e-15	4.06184602442166e-15	4.68018175532154e-15	6.57711948285182e-15	1.0926017772309e-14	1.78141503102104e-14	2.25722461317999e-14	1.91131066027552e-14	1.03516022384268e-14	3.79781675493743e-15	1.2173342484771e-15	5.08493552965371e-16
11	6.22770293807607e-05	4.41903599126383e-05	2.26217429552561e-05	8.36712680127178e-06	2.23967579503803e-06	4.34526625764774e-07	6.11936058708436e-08	6.27150195742085e-09	4.72076097220619e-10	2.71428086187911e-11	1.4529405790766e-12	1.95175459671239e-13	1.45564631525572e-13	2.024678399999e-13	2.99375365691537e-13	3.85703622712968e-13	4.02318748867191e-13	3.40921838973188e-13	2.7797867051973e-13	2.87481701517078e-13	3.62335055172451e-13	4.66631829835851e-13	5.83338651525985e-13	6.81399200458883e-13	6.88657956800173e-13	5.56826625278643e-13	3.50453274106936e-13	1.88949603219499e-13	1.17186244420053e-13	1.01370473226633e-13	9.69490736220882e-14	8.36096986193093e-14	6.37518519885739e-14	4.56775976686354e-14	3.29166736962857e-14	2.50463387656443e-14	2.08095816593904e-14	1.87946710504715e-14	1.76548672189914e-14	1.68302678736186e-14	1.74022621726133e-14	2.30674168752659e-14	3.649676821707e-14	4.90786336314759e-14	4.602734534667e-14	2.86745172611775e-14	1.20277957064809e-14	3.58917172255574e-15	9.43644575399149e-16
12	6.2824454581121e-05	4.6179157184469e-05	2.53798178580646e-05	1.04449891816311e-05	3.22484382575846e-06	7.48629653970064e-07	1.31091506132496e-07	1.74305761759044e-08	1.79431756349712e-09	1.52568819575586e-10	1.31665166966401e-11	1.88375460026367e-12	7.47733633885122e-13	6.85005392124656e-13	8.31143817640744e-13	9.40823927630615e-13	8.40976383410065e-13	5.58841242405472e-13	3.47419151907099e-13	4.27532669589173e-13	7.94560377513696e-13	1.3033880621814e-12	1.78843967835686e-12	2.06539802697815e-12	1.9570946203106e-12	1.45166586723269e-12	8.02925055216411e-13	3.35986968949487e-13	1.63828282950996e-13	1.75350035132398e-13	2.22068877057782e-13	2.34591597664063e-13	2.12327136999047e-13	1.75539325254479e-13	1.39371372768409e-13	1.10210585565686e-13	8.86610291252796e-14	7.19874868013668e-14	5.61665209889611e-14	3.9312954343519e-14	2.71321556721007e-14	3.42282913449244e-14	6.77555948240041e-14	1.04133906906575e-13	1.05950451166864e-13	7.03643921394568e-14	2.97782882257065e-14	7.41289528404213e-15	9.555902066226e-16
13	6.37246515734828e-05	4.83153069782817e-05	2.82694027558199e-05	1.27812579107672e-05	4.47236469232395e-06	1.21309349533907e-06	2.55328623374695e-07	4.1671847817254e-08	5.24828907466691e-09	5.04718287086649e-10	3.74110673944941e-11	2.84097467242374e-12	7.97436613934106e-13	1.05074261999368e-12	1.62518754408717e-12	1.90944625110483e-12	1.54174035536059e-12	7.2306049275682e-13	1.3643158969142e-13	3.43991323429441e-13	1.37998240145465e-12	2.89065053014716e-12	4.36208842979394e-12	5.1881212094273e-12	4.87409087860814e-12	3.46884238240399e-12	1.708403671137e-12	4.67436806371863e-13	5.91340786983111e-14	1.85524846922404e-13	4.19482251297419e-13	5.47999700688822e-13	5.58224725512242e-13	5.02180923008771e-13	4.23276670159834e-13	3.44622323530437e-13	2.73799878767874e-13	2.07313951170632e-13	1.37139675546599e-13	6.41214899889261e-14	1.37254473864854e-14	2.92120893724237e-14	1.20959600574969e-13	2.2212586649099e-13	2.40993640100717e-13	1.66167224685816e-13	7.06333872452829e-14	1.57022638249665e-14	1.00370092794214e-15
14	6.49634319062381e-05	5.06128531876695e-05	3.12932361208224e-05	1.53709279284305e-05	6.00535380747696e-06	1.86805149740506e-06	4.62477419345441e-07	9.06957331593595e-08	1.38463358303591e-08	1.560988852154e-09	1.11019915559559e-10	2.89046012566577e-12	4.08965749844303e-15	2.97008861998178e-13	1.70298786815592e-12	3.02155021639856e-12	2.82940680558199e-12	1.43189725350467e-12	3.59691089346827e-13	8.32732420506956e-13	2.99505960928466e-12	6.25042928926236e-12	9.60956120874983e-12	1.17064058978716e-11	1.12842040638801e-11	8.29052358941933e-12	4.29787368333746e-12	1.32328790994613e-12	2.1174961192809e-13	3.86685780677922e-13	8.77609131668184e-13	1.16360937096615e-12	1.19759141385428e-12	1.09210675210081e-12	9.38127116773224e-13	7.8102817071956e-13	6.34475254489147e-13	4.88253502344613e-13	3.23766446841467e-13	1.49941256136601e-13	3.71567680828865e-14	8.56980472973163e-14	3.0571497767755e-13	5.40040017470459e-13	5.89479090916324e-13	4.2488727506695e-13	1.98748039783223e-13	5.45375289019097e-14	6.99871933598563e-15
15	6.65498214995828e-05	5.31073308476728e-05	3.44798584498899e-05	1.82309475717399e-05	7.86088566620474e-06	2.768762440537e-06	7.98070549298017e-07	1.88447533546185e-07	3.63544950985986e-08	5.64747953981518e-09	6.76241357861253e-10	5.69842889989014e-11	3.60528812185963e-12	1.11012009846136e-12	2.81361647788766e-12	5.48305314264564e-12	6.60258473739676e-12	5.76522519545827e-12	4.95113667128894e-12	6.04940882887388e-12	9.52541012117456e-12	1.49202798163013e-11	2.10720817606629e-11	2.56765698606805e-11	2.6017453199224e-11	2.12595928206595e-11	1.37591327595388e-11	7.26575713460977e-12	3.81876412388886e-12	2.83125874748559e-12	2.72224495876947e-12	2.55206060573927e-12	2.20180152254487e-12	1.82475877293473e-12	1.51725174689433e-12	1.29944721003748e-12	1.15512800569701e-12	1.03890600606327e-12	8.9464229737576e-13	7.20215355919393e-13	6.31472723295727e-13	8.00330856824e-13	1.23556050160248e-12	1.65181951204337e-12	1.69112478728051e-12	1.29221763765642e-12	7.32147992729228e-13	3.10585219185313e-13	1.08802615321268e-13
16	6.85138704816764e-05	5.58486904520698e-05	3.78685646408929e-05	2.13803983975185e-05	1.00682841237577e-05	3.96578969610934e-06	1.31302426517242e-06	3.68584706284253e-07	8.90473971849486e-08	1.89816843318311e-08	3.71671488009955e-09	7.15995383955703e-10	1.55016807220975e-10	4.80255549198981e-11	2.64317194001298e-11	2.27604847922337e-11	2.25476919018842e-11	2.2133523260442e-11	2.18136378081721e-11	2.30542762009755e-11	2.70851183223981e-11	3.47447877953618e-11	4.54882917323506e-11	5.58611943109277e-11	6.04403627325333e-11	5.58810310088082e-11	4.41002024489531e-11	3.06429365217428e-11	1.99721381057809e-11	1.2997248678171e-11	8.50978058351189e-12	5.4276749332433e-12	3.36979135009044e-12	2.16950308551387e-12	1.60011861689577e-12	1.45001405626389e-12	1.58655441780671e-12	1.916016955556e-12	2.34478072970715e-12	2.81792125604657e-12	3.39588892413332e-12	4.20031732824792e-12	5.15284864653598e-12	5.80983158572936e-12	5.65717515663961e-12	4.62517908519947e-12	3.18458782593306e-12	1.91659786707164e-12	1.09991052119025e-12
17	7.0892626565609e-05	5.88775576914784e-05	4.14750583750929e-05	2.47993621770319e-05	1.26041693490937e-05	5.45929728898855e-06	2.0252723384204e-06	6.49847801572515e-07	1.83788029059641e-07	4.74173591416084e-08	1.18148698206939e-08	3.08853277954453e-09	9.36788817435246e-10	3.6077371745264e-10	1.83023884094257e-10	1.18230845262369e-10	8.96385457980376e-11	7.32156846574027e-11	6.14253447597672e-11	5.39301063250145e-11	5.4005489277134e-11	6.53061347734329e-11	8.77769676334364e-11	1.14760600545338e-10	1.34721438536208e-10	1.37830027561805e-10	1.223829530651e-10	9.51145459983858e-11	6.55316143114359e-11	4.03210264504741e-11	2.20102059742221e-11	1.04311901859753e-11	4.16853859469353e-12	1.40288589324313e-12	5.67318853530743e-13	7.22823511170575e-13	1.51318750570763e-12	2.92097867579576e-12	5.03770251354291e-12	7.89259826302308e-12	1.1353704911935e-11	1.50578871056177e-11	1.8314283868813e-11	2.01663264802032e-11	1.98577747106917e-11	1.74263658671361e-11	1.37728031808724e-11	1.00707981220959e-11	7.1087174787936e-12
18	7.37361173038478e-05	6.22399996296207e-05	4.53157567552039e-05	2.84595765278802e-05	1.5419511748392e-05	7.21077245176799e-06	2.91453655683188e-06	1.02214162243752e-06	3.14124112355916e-07	8.65697610677779e-08	2.24332187699067e-08	5.93053426481869e-09	1.79930680265059e-09	7.22862592989878e-10	4.11940270977141e-10	2.95857811713803e-10	2.26011933997279e-10	1.65824442649041e-10	1.11760646831515e-10	7.23844399023146e-11	6.00666180825286e-11	8.32400305028524e-11	1.39378250188936e-10	2.12307321531404e-10	2.76405750488808e-10	3.07215816162673e-10	2.9337325602204e-10	2.41794163847629e-10	1.72165920582098e-10	1.05475266921569e-10	5.49742992971188e-11	2.3848003446464e-11	8.24972031036783e-12	2.07799074292843e-12	4.47319738562194e-13	7.53885220325137e-13	2.18823668105951e-12	5.03368976596273e-12	1.01686981469985e-11	1.84466935744077e-11	2.98747092510131e-11	4.30321740719541e-11	5.52006603179767e-11	6.33039945151438e-11	6.52741432354427e-11	6.10412707475116e-11	5.24380416144904e-11	4.21048737252255e-11	3.22482217068107e-11
19	7.71690187194476e-05	6.60832136154203e-05	4.95365118165351e-05	3.24766877815015e-05	1.85962018197402e-05	9.2790079935515e-06	4.02041973683568e-06	1.50498729599536e-06	4.8383163613921e-07	1.33208833839384e-07	3.18558912096543e-08	7.02305974742789e-09	1.58316334132561e-09	3.98079880419023e-10	1.80688267628591e-10	2.06064803733875e-10	2.36639745299454e-10	1.98984691258298e-10	1.12510266142703e-10	3.30404908251364e-11	1.12257462773211e-11	7.11490458027149e-11	2.0507162579422e-10	3.78131087313616e-10	5.38986567702513e-10	6.36342634903395e-10	6.3944673104638e-10	5.52570359527704e-10	4.11852944241565e-10	2.64880748022598e-10	1.4732018379734e-10	7.17125519257277e-11	3.17769334374933e-11	1.41313385127179e-11	7.5217933232527e-12	5.74211075757024e-12	6.64087372381567e-12	1.07897511221954e-11	2.07604603791996e-11	3.98270088034799e-11	6.94703024534933e-11	1.06964220926539e-10	1.45078630157384e-10	1.7463976240522e-10	1.88537164947742e-10	1.84658951709457e-10	1.66085283085753e-10	1.38870890619805e-10	1.09172558289771e-10
20	8.14748027485516e-05	7.07668942395523e-05	5.45491824322135e-05	3.72691955580596e-05	2.25214617764169e-05	1.1993929755045e-05	5.59452801904655e-06	2.26158019345313e-06	7.78128074463459e-07	2.2094793134972e-07	4.92247860007003e-08	8.11078733313039e-09	1.15225635718758e-09	2.95770712148963e-10	6.35296603928916e-11	1.48351682547316e-11	9.92849492453314e-11	1.62460418628652e-10	1.37618215949736e-10	8.31541330190018e-11	9.52395607571708e-11	2.30607182250161e-10	4.84967962686307e-10	8.05548850910753e-10	1.11044598282563e-09	1.31110034468885e-09	1.34383292590619e-09	1.20058010948947e-09	9.35137641057498e-10	6.34811568482874e-10	3.76313370668765e-10	1.9656868991602e-10	9.27993943126573e-11	4.18469427570778e-11	1.96556890870203e-11	1.05294249230138e-11	7.97602543377152e-12	1.30250908970096e-11	3.23869979400295e-11	7.49723750561851e-11	1.45797584241493e-10	2.39835543027182e-10	3.40408565575709e-10	4.24453317104062e-10	4.72055635462679e-10	4.74460101927955e-10	4.36077430087903e-10	3.70397455074527e-10	2.93309341699861e-10
21	8.70920098624637e-05	7.684125479753e-05	6.09967722379567e-05	4.35288859003329e-05	2.78878354470676e-05	1.60017492148061e-05	8.18774548302587e-06	3.70740493622694e-06	1.46517652533911e-06	4.92714459462437e-07	1.34214739656549e-07	2.66300882017554e-08	2.93464877283e-09	2.5665034047985e-10	4.88912123529249e-10	4.84874629944228e-10	3.75500691542254e-10	3.66210435117614e-10	4.41708888140193e-10	5.73929381748142e-10	7.86771704416453e-10	1.1097988063175e-09	1.5381456511845e-09	2.02344657440586e-09	2.47486925667054e-09	2.77153506322144e-09	2.80363167901529e-09	2.53163501993962e-09	2.01958579230558e-09	1.40933532479348e-09	8.51050345567159e-10	4.39290812933084e-10	1.92153644346961e-10	7.27149033330289e-11	2.62507875967787e-11	9.00345713127661e-12	7.40738052938149e-13	4.90177965346525e-12	4.12562857783516e-11	1.33251338726732e-10	2.92510157097204e-10	5.06479073460266e-10	7.36825556966984e-10	9.31682993571919e-10	1.04617066010929e-09	1.05975837646477e-09	9.8123586929515e-10	8.40466482016607e-10	6.73783926811922e-10
22	9.44272391994435e-05	8.47927356640029e-05	6.94470524575907e-05	5.18962616324774e-05	3.53979150782033e-05	2.20466237249606e-05	1.2541098943991e-05	6.51534296861783e-06	3.08984316763866e-06	1.33666905713182e-06	5.27917364887116e-07	1.92165852712906e-07	6.70341288834408e-08	2.4879321292971e-08	1.13518770715241e-08	6.51358661533771e-09	4.27910069353925e-09	3.14171745304421e-09	2.70985548376009e-09	2.75012098867576e-09	3.06503433469112e-09	3.52831235075172e-09	4.08608595225163e-09	4.7045766534554e-09	5.29824590034595e-09	5.69786386821991e-09	5.70246891282611e-09	5.19284075207175e-09	4.22242335147319e-09	3.01093534935884e-09	1.84165923676554e-09	9.34176535639427e-10	3.70788567913944e-10	1.04639807861386e-10	2.27521925832614e-11	1.69204834556339e-11	2.89619506349815e-11	6.0665180682541e-11	1.54936302968359e-10	3.60892740108855e-10	6.97691287009806e-10	1.13239151763158e-09	1.58319892666499e-09	1.94829047166947e-09	2.14621296922742e-09	2.14645842360981e-09	1.97500320490515e-09	1.69541417770323e-09	1.37967986840891e-09
23	0.000103497834841011	9.45962382380207e-05	7.98622912297009e-05	6.23657930890473e-05	4.51366081068218e-05	3.03557229086353e-05	1.90395639094987e-05	1.11926697409411e-05	6.20881596747332e-06	3.27982043688045e-06	1.67008406398765e-06	8.3284748151287e-07	4.14975403167162e-07	2.11458493130671e-07	1.12736010807348e-07	6.39092332213354e-08	3.88008717415085e-08	2.5313403602474e-08	1.78279210207281e-08	1.35827457391553e-08	1.11388665835415e-08	9.78792459590448e-09	9.25367995293643e-09	9.41757413285968e-09	1.00682982660121e-08	1.07898240049305e-08	1.10557438459576e-08	1.04628487217808e-08	8.93734158951313e-09	6.7698615275806e-09	4.46099315580559e-09	2.48419620796709e-09	1.1073382766222e-09	3.51070125758059e-10	6.76290882642673e-11	6.6156163473324e-11	2.11760140915024e-10	4.62164236016515e-10	8.44378691412564e-10	1.39705667706467e-09	2.11182240050242e-09	2.90323177696483e-09	3.62326451544567e-09	4.11414247507224e-09	4.27186374605228e-09	4.08595564914221e-09	3.63538430714236e-09	3.04741485438973e-09	2.44641711093381e-09
24	0.00011357346544688	0.000105296572681538	9.11091447427538e-05	7.37057185982298e-05	5.5884018747446e-05	3.98426220410305e-05	2.68297877107284e-05	1.71683584781442e-05	1.05255383867885e-05	6.24970823819384e-06	3.64266594880131e-06	2.11585744093112e-06	1.24254102703654e-06	7.45511810823451e-07	4.59001686003753e-07	2.89502158741206e-07	1.85979748814023e-07	1.20777069546278e-07	7.86724134886953e-08	5.10744820502644e-08	3.30744460808954e-08	2.19073491760402e-08	1.59941889589404e-08	1.4204955574503e-08	1.53258712685767e-08	1.78605279724327e-08	2.02154498492567e-08	2.11221333048472e-08	2.00130491303044e-08	1.71155110405463e-08	1.32193838212522e-08	9.26904217012107e-09	6.00018364331193e-09	3.76926129822046e-09	2.58722700030223e-09	2.26807593286605e-09	2.58166063380878e-09	3.34092986879281e-09	4.41091111435989e-09	5.66767969679166e-09	6.95142428474041e-09	8.05228709953995e-09	8.74599950593385e-09	8.86565419906436e-09	8.3705085725065e-09	7.36937884185804e-09	6.08060110370474e-09	4.74834179298228e-09	3.56035010618151e-09
25	0.000123162192021501	0.000115064236622452	0.000101072877802474	8.35975540273683e-05	6.52283569755216e-05	4.81310654105457e-05	3.36951686311515e-05	2.24804627305583e-05	1.43866712711834e-05	8.91837294149984e-06	5.43424509787121e-06	3.32112776340516e-06	2.08311390586196e-06	1.36488904737429e-06	9.36583002480967e-07	6.63041096809845e-07	4.72102735811707e-07	3.28943504494438e-07	2.18376323508542e-07	1.34182333411782e-07	7.34608627430458e-08	3.39855414874739e-08	1.30819216676474e-08	7.20751135303648e-09	1.19505208272341e-08	2.24177842612929e-08	3.39517841152081e-08	4.29470862211481e-08	4.74321807762797e-08	4.71663376855938e-08	4.32344204412676e-08	3.73539420013138e-08	3.11994181270052e-08	2.59709698402374e-08	2.22678360485603e-08	2.0184893981751e-08	1.94960403969557e-08	1.98164187710274e-08	2.06995532438116e-08	2.16812106247461e-08	2.230827867669e-08	2.21870177961241e-08	2.10593186342666e-08	1.88824770500147e-08	1.58666764905914e-08	1.24315257815868e-08	9.07998879726068e-09	6.2350217090811e-09	4.11095034931265e-09
26	0.000130666720960357	0.000122094832340656	0.000107804858804619	9.00153356269041e-05	7.11367787873621e-05	5.32510901090296e-05	3.77853158830529e-05	2.54279656368365e-05	1.6240135898716e-05	9.86458881851909e-06	5.74048483310148e-06	3.26830406694968e-06	1.90989487502273e-06	1.23424988476815e-06	9.27638021100895e-07	7.838954033085e-07	6.8500802687944e-07	5.77976944020122e-07	4.51898404565076e-07	3.18094134485603e-07	1.95055746513561e-07	9.87635016332906e-08	3.78981092602556e-08	1.28459858030497e-08	1.72135775610641e-08	4.06482030174837e-08	7.19451180494833e-08	1.01642338436545e-07	1.2358676725497e-07	1.35306551844328e-07	1.37381674360928e-07	1.32254109438866e-07	1.22976032180803e-07	1.12265681141235e-07	1.02017277848668e-07	9.32102485657222e-08	8.60592224446878e-08	8.02472975464473e-08	7.51482280345507e-08	7.00135722211794e-08	6.41407969216479e-08	5.70375471561961e-08	4.85684538136913e-08	3.90395040796396e-08	2.91672444466981e-08	1.99093654896258e-08	1.21908035387872e-08	6.61626584197255e-09	3.28213325757279e-09
27	0.000135477346220971	0.000125909237217922	0.000111014751706725	9.28968411137516e-05	7.3800254679789e-05	5.56596621533202e-05	3.98150828938833e-05	2.69381934287422e-05	1.71316361612178e-05	1.01168235174373e-05	5.42513401715678e-06	2.53956879096618e-06	9.74175784849151e-07	3.06457095383545e-07	1.86271573787471e-07	3.38292045903344e-07	5.63868621800471e-07	7.4023268418984e-07	8.13161665529414e-07	7.81865343854852e-07	6.78600085565359e-07	5.47762563484599e-07	4.29104813889632e-07	3.47845744293785e-07	3.12018777424497e-07	3.15421632336444e-07	3.43546645683387e-07	3.79892119993173e-07	4.10788512395721e-07	4.27899471349078e-07	4.28495261667264e-07	4.141973721501e-07	3.89082172801772e-07	3.57884730459982e-07	3.24725184176143e-07	2.9245902545066e-07	2.62540270604359e-07	2.35211444530636e-07	2.0985929057106e-07	1.85436040012253e-07	1.60889976914153e-07	1.35555752806102e-07	1.09437765618539e-07	8.33102860688518e-08	5.8583126048788e-08	3.69464686939134e-08	1.9890564024385e-08	8.25637884941808e-09	1.97805415809004e-09
28	0.000138514614073282	0.000127697465969476	0.000112130640922342	9.38656819428581e-05	7.50123218212224e-05	5.73336796647378e-05	4.19978656917078e-05	2.9527425696095e-05	1.99150968030712e-05	1.28264391787121e-05	7.8019694848279e-06	4.39812558217661e-06	2.24844796582042e-06	1.06242874329913e-06	5.96433148574469e-07	6.27859268342436e-07	9.48315637620729e-07	1.37487902140932e-06	1.76830648340862e-06	2.04576676548687e-06	2.18085291029592e-06	2.19088915437762e-06	2.11697726624305e-06	2.00402309966612e-06	1.88645243998021e-06	1.78204820690864e-06	1.69309380048571e-06	1.61198303839345e-06	1.5279992392747e-06	1.43272805876193e-06	1.32288255990907e-06	1.20055398561059e-06	1.07168061129038e-06	9.43769406595977e-07	8.23744278569214e-07	7.16446264111354e-07	6.23962347154779e-07	5.45712902587306e-07	4.7910032932438e-07	4.20479597314558e-07	3.66212150485743e-07	3.13583323099098e-07	2.61399992060934e-07	2.1015134199704e-07	1.61715539447893e-07	1.18712307841466e-07	8.37004767635384e-08	5.84622560598644e-08	4.35818007067577e-08
29	0.000141679569891837	0.000129204408548622	0.000112506478550207	9.36684710060693e-05	7.47760574570744e-05	5.75340533660774e-05	4.30233833530135e-05	3.16450438446876e-05	2.32339046224799e-05	1.72759732314286e-05	1.31439416206043e-05	1.02794540144495e-05	8.2855393095497e-06	6.9317458721184e-06	6.1024656836e-06	5.72832369869714e-06	5.73291169213716e-06	6.01024215357226e-06	6.4311847784168e-06	6.86633783152443e-06	7.21038451468737e-06	7.39718632247347e-06	7.40187969448923e-06	7.232414513688e-06	6.91618255467321e-06	6.48737670163254e-06	5.97858670185377e-06	5.41742094639357e-06	4.82688279473305e-06	4.22737328009229e-06	3.638431753782e-06	3.07917856682321e-06	2.56735588400633e-06	2.11751240157367e-06	1.73912232759491e-06	1.43533244696641e-06	1.20274280936342e-06	1.03229298318739e-06	9.11044932779857e-07	8.24470643426848e-07	7.58777599093989e-07	7.02831597620463e-07	6.49349813280086e-07	5.95213749867089e-07	5.40954633456307e-07	4.89644531217792e-07	4.45537418304955e-07	4.12816073795839e-07	3.94715227069125e-07
30	0.000148040941680702	0.000132857802767577	0.000113496536216026	9.21584375175159e-05	7.10890407075644e-05	5.21979149727664e-05	3.67844862222633e-05	2.54242129418572e-05	1.80206960942158e-05	1.39840970162773e-05	1.24688767897517e-05	1.26007067847743e-05	1.36404848045405e-05	1.50629813804375e-05	1.65569368590925e-05	1.79732293071174e-05	1.92541491512928e-05	2.0371405570265e-05	2.12883398616936e-05	2.19488364277323e-05	2.22860414290792e-05	2.22400836185841e-05	2.17749640104185e-05	2.08885992841279e-05	1.96143606859313e-05	1.80156807574438e-05	1.61767525225401e-05	1.41922479686818e-05	1.21580265546519e-05	1.01637052940385e-05	8.28717685555414e-06	6.59082134138639e-06	5.11915429993086e-06	3.89779256269841e-06	2.93373611632135e-06	2.21697806200803e-06	1.72336384460396e-06	1.41846813798705e-06	1.26209786236977e-06	1.21291115344352e-06	1.23260029974247e-06	1.28914189772007e-06	1.35877010101554e-06	1.42655456056208e-06	1.48571509550785e-06	1.5360185063863e-06	1.58172350869038e-06	1.62953858231474e-06	1.68694431780559e-06
31	0.000166634978731902	0.000148142022917701	0.000124697065840719	9.86158061906364e-05	7.24108681500669e-05	4.84211110172365e-05	2.84959468668086e-05	1.37931052687957e-05	4.71708743629571e-06	9.90600467594735e-07	1.82277482788388e-06	6.12296548662243e-06	1.27093592873332e-05	2.0474475695735e-05	2.84888737958551e-05	3.60433163437142e-05	4.26432691422915e-05	4.79756961776352e-05	5.18671760960957e-05	5.4246803824665e-05	5.51201619936188e-05	5.45543978241131e-05	5.26705891443303e-05	4.96384170956894e-05	4.566908829937e-05	4.10044576509919e-05	3.59024134210731e-05	3.06201267308424e-05	2.53974628034801e-05	2.04427603693026e-05	1.59225620114241e-05	1.19560300211555e-05	8.61397179523566e-06	5.92179445568416e-06	3.86537760381851e-06	2.39877913084982e-06	1.45279935209371e-06	9.43628359929401e-07	7.81004865532285e-07	8.75470385263422e-07	1.14440267833678e-06	1.51658460580811e-06	1.93514969565536e-06	2.35887085174536e-06	2.76192014203353e-06	3.13239064187378e-06	3.46998652250523e-06	3.78331548780342e-06	4.08714860938026e-06
32	0.000222409362097218	0.00020427683261208	0.000179825583301285	0.000151274058216236	0.000121228013486957	9.23464302431268e-05	6.70128382317739e-05	4.70666305193426e-05	3.3633225813464e-05	2.70694440077578e-05	2.70173173188794e-05	3.25412759925824e-05	4.23136449783476e-05	5.48123743234564e-05	6.85012053628904e-05	8.19729132354702e-05	9.40474710614618e-05	0.000103826274770352	0.000110709509104275	0.000114386151825262	0.000114805768808913	0.000112139355657716	0.00010673421555723	9.9066066648737e-05	8.96906080791892e-05	7.91965712731279e-05	6.81624923746742e-05	5.71196319328431e-05	4.65232994493423e-05	3.67341725692836e-05	2.80101129511717e-05	2.05077190945715e-05	1.42917322503639e-05	9.3496927967364e-06	5.609072057203e-06	2.95445882232092e-06	1.24310143893472e-06	3.17958927235397e-07	1.81648134464658e-08	1.87293783461875e-07	6.79990795955226e-07	1.36742609952858e-06	2.14179553616058e-06	2.91982551725487e-06	3.64506568990957e-06	4.28870214645566e-06	4.84868755407664e-06	5.34711603485487e-06	5.82591956376801e-06
33	0.000360525026309056	0.000354580825080825	0.000341039951301097	0.000321562622675933	0.000298313084083382	0.000273697243520986	0.000250074813426283	0.00022949000382989	0.000213459097479684	0.000202840858818647	0.000197799916124566	0.000197857637552362	0.000202012660668861	0.000208905958968412	0.000217003507259692	0.000224772364228716	0.000230831701482788	0.000234067182711772	0.000233703649411759	0.000229336383203273	0.000220924969098211	0.000208756112989073	0.000193383031895499	0.000175549609337155	0.00015610762876404	0.000135935124380214	0.000115863146727292	9.66169241324648e-05	7.87754837762118e-05	6.27514060327486e-05	4.87898189997496e-05	3.69834047861094e-05	2.72984996541212e-05	1.96066286473619e-05	1.37161201835524e-05	9.39965873220034e-06	6.41541518810105e-06	4.52129889386972e-06	3.48346908995768e-06	3.08121470859447e-06	3.11053511624074e-06	3.38830199502241e-06	3.75797695545991e-06	4.09679735958102e-06	4.32341054081655e-06	4.40434406091638e-06	4.35754655622173e-06	4.25150977847164e-06	4.19909287091392e-06
34	0.000627538997727921	0.000651314455912432	0.000666395411996824	0.000673285543892109	0.000673006338482037	0.000666940273258085	0.000656638041005715	0.000643619428916162	0.000629196685670074	0.00061434344295751	0.000599623063436554	0.000585179796887097	0.000570786472298693	0.000555935267312827	0.000539954209208524	0.000522131462970646	0.000501831486003338	0.000478590774818231	0.000452185195115999	0.000422665017129273	0.000390357364341276	0.000355838724205973	0.000319882535462848	0.000283388744752271	0.000247303603738389	0.000212538715682765	0.000179898222245124	0.000150021870086699	0.000123349492804694	0.000100109400870644	8.03297387116265e-05	6.38686439908772e-05	5.0456639887838e-05	3.97435691502803e-05	3.13427276948844e-05	2.48665365494463e-05	1.99506707259693e-05	1.62664257203288e-05	1.35236024452967e-05	1.14678129526865e-05	9.87657765607812e-06	8.5579131704474e-06	7.35357130593477e-06	6.14712922932903e-06	4.87524671914835e-06	3.53903329851177e-06	2.21188822140853e-06	1.04047677809137e-06	2.36582959849023e-07
35	0.00103318769877007	0.00109947143948995	0.00115506662802841	0.00119889996116368	0.00123042595500969	0.00124959508614116	0.00125678174832571	0.00125268605241143	0.00123822546287149	0.00121443138408157	0.00118236260875271	0.00114304295977757	0.00109742557315324	0.00104638202156179	0.000990711462005399	0.000931163387062906	0.000868467190430841	0.000803362240981549	0.000736623091183993	0.000669075544925555	0.000601600482188471	0.000535123642426171	0.000470591113644885	0.000408932095556598	0.000351012475664533	0.000297584571424056	0.000249239633465316	0.000206369975661805	0.000169146660826335	0.000137516559044536	0.000111219643117645	8.98241666126265e-05	7.27745619059283e-05	5.94451044549421e-05	4.91919907465782e-05	4.13975174401519e-05	3.55022362154379e-05	3.10237425328854e-05	2.75634733493819e-05	2.48049299896058e-05	2.25076993323362e-05	2.05013976039353e-05	1.86823812823102e-05	1.7014166731939e-05	1.55305002540272e-05	1.43384344818459e-05	1.36179743340841e-05	1.36150264533244e-05	1.46254605313681e-05
36	0.00153121373796963	0.00163873786744931	0.00173157584503326	0.00180714941411814	0.0018635276287321	0.00189950773039644	0.00191464431720991	0.00190922758966695	0.00188421615006424	0.00184113351601816	0.00178193990557024	0.00170889189412989	0.0016244023265667	0.0015309115795957	0.00143077913242962	0.00132620164053087	0.00121916054175692	0.001111398902668	0.00100442402842238	0.000899529655314385	0.000797829680348064	0.000700294666426857	0.000607782968000717	0.000521060212955843	0.000440803769813732	0.00036759222378398	0.000301883149722716	0.000243984976636053	0.000194030006098603	0.000151955456698366	0.000117497853888768	9.02035545475356e-05	6.94552660022195e-05	5.4511718663696e-05	4.45557094035214e-05	3.87448636420704e-05	3.62597109054075e-05	3.63448194817224e-05	3.83404022392095e-05	4.17035376010411e-05	4.60195541662042e-05	5.10049596933809e-05	5.65035009791467e-05	6.24766453185666e-05	6.89892233510004e-05	7.61904531873925e-05	8.42903185411365e-05	9.35314333897207e-05	0.000104157090255487
37	0.00204777104560511	0.00218268014303792	0.0022970881969458	0.00238742559911401	0.00245100196786539	0.00248616177587295	0.00249237000694264	0.00247021992601052	0.00242136232766924	0.00234836310696366	0.00225450283520142	0.00214353744614288	0.00201944251970019	0.00188616459551725	0.00174740134268465	0.00160642844206811	0.00146598518160899	0.00132822374006437	0.00119471981503805	0.00106653555612519	0.00094432053239345	0.000828433331327763	0.000719065688947666	0.000616352767723739	0.000520456956585867	0.000431617701272135	0.000350165541702828	0.000276503861188033	0.000211066079820258	0.000154258627257145	0.000106400792592567	6.76715744036394e-05	3.80713146884924e-05	1.74027420912859e-05	5.27267407410512e-06	1.11257836206009e-06	4.21387096888051e-06	1.37724425447971e-05	2.893647851625e-05	4.88520403626051e-05	7.27018797149805e-05	9.97343068780583e-05	0.000129280395882655	0.000160759199506058	0.00019367185618703	0.000227586440981667	0.000262116128516117	0.000296893699297189	0.000331545635840461
38	0.00253089433412114	0.00267645295497772	0.00279499722684736	0.00288251705629899	0.00293614195891634	0.00295433846114169	0.00293702231074744	0.00288557240483996	0.00280274193818331	0.0026924718064602	0.00255962073118512	0.00240963481944558	0.00224818533851766	0.00208080660661229	0.00191256564984525	0.00174779163382353	0.00158988645089256	0.00144122901416688	0.00130317583842263	0.00117615057411414	0.00105980647678077	0.000953239327467325	0.000855224741629008	0.000764453386063694	0.000679740215864736	0.000600188915712654	0.000525299466504151	0.000455014191738312	0.000389704795573688	0.000330108944998825	0.000277229267827781	0.000232209927966537	0.000196206195652759	0.00017026091506945	0.000155198939231732	0.000151547007212247	0.000159482743961496	0.000178812958990575	0.000208978571393902	0.000249081506730532	0.000297927855908703	0.000354081387744239	0.000415922002150248	0.000481704684484512	0.000549615744633125	0.000617824386692971	0.000684528787033039	0.000747996743023329	0.000806601530161158
39	0.00297483391866859	0.00311978112008193	0.00323124213651904	0.00330494452866593	0.00333795347042738	0.00332890341231456	0.0032781409793522	0.00318776231065159	0.00306153614222147	0.00290471345500369	0.00272373453753344	0.00252585380212732	0.00231871059670018	0.00210987965102547	0.00190643701716202	0.00171457608575805	0.00153930355897786	0.001384237612881	0.0012515207103944	0.00114184870051725	0.00105460714263833	0.00098809637305112	0.00093981965158961	0.000906804463611669	0.000885926013850035	0.000874204054360337	0.000869049003901728	0.000868440126920664	0.000871026462801343	0.000876149297841069	0.000883792390528812	0.000894472198673474	0.000909084549878906	0.000928726339170406	0.000954510973748307	0.000987394669759109	0.0010280277442658	0.00107664122158721	0.0011329748823811	0.0011962487750392	0.00126517654263541	0.00133801594431216	0.00141264980146195	0.00148668930481195	0.00155759112208385	0.00162277993155329	0.00167976872580133	0.00172627032357593	0.00176029484528522
40	0.00341654503125328	0.0035593015019795	0.00366222046795972	0.00372041987731916	0.00373041417258743	0.00369039029426533	0.00360040668270986	0.00346249576743537	0.00328065651023441	0.00306073130136669	0.00281017026881916	0.00253769506205168	0.0022528825461144	0.0019656957372093	0.00168599398981983	0.00142305637878094	0.00118515115486879	0.000979180153183322	0.000810420479079457	0.000682377342302908	0.000596752413818846	0.000553522501106488	0.000551114625863839	0.00058665657314089	0.000656277281332337	0.000755429401796441	0.000879207016813089	0.00102263461612009	0.00118090850161475	0.00134957815125631	0.00152466197739471	0.00170269862003901	0.0018807407705077	0.00205630302814789	0.00222727814840216	0.00239183714612695	0.00254832816803327	0.00269518709578403	0.00283086985170337	0.00295381277556816	0.00306242365289064	0.00315510239265609	0.00323028729276953	0.00328652051776211	0.00332252496739461	0.00333728416085459	0.00333011703863142	0.00330074056598966	0.00324931453650074
41	0.0039498656946478	0.00410862951018473	0.00422325102413192	0.00428779865541638	0.0042976171286649	0.00424964921479907	0.00414270387335075	0.00397765013628459	0.00375751946146939	0.00348750428034714	0.00317484675847344	0.00282861892021006	0.0024594026893789	0.00207888543756046	0.00169939268786732	0.00133338414327539	0.000992941776805578	0.000689279098799562	0.000432298876186579	0.000230222705630014	8.9310315899778e-05	1.36798247867954e-05	5.23302376195683e-06	6.36827531834702e-05	0.000186673158833292	0.000369978575027789	0.000607763294161288	0.000892882711147906	0.00121720624508617	0.00157194384701741	0.00194796048191236	0.0023360663257369	0.00272727411882508	0.00311301876284714	0.00348533750409842	0.00383701166906553	0.00416167277645866	0.00445387691834967	0.00470915165131725	0.00492401940755152	0.00509600080990327	0.00522360045221813	0.00530627687315853	0.0053443977613819	0.00533918098917398	0.00529262193456991	0.00520740772102594	0.00508681943607176	0.00493462400882435
42	0.004767005466578	0.0050018127147416	0.00519681794930638	0.00534532195440884	0.00544160174304932	0.00548124210522852	0.00546143801906831	0.00538124844170733	0.00524178315471558	0.00504630687715564	0.0048002487001056	0.00451110984333906	0.00418826848337775	0.00384268656073206	0.00348652959593853	0.00313271616577233	0.00279441837546017	0.00248453803945981	0.00221518508404752	0.00199718476853683	0.00183963868738937	0.00174956130033194	0.00173160920302104	0.00178791485478382	0.00191803044212452	0.00211898141868878	0.00238542344851931	0.00270989136145254	0.00308312459906278	0.00349445068063473	0.00393220654069674	0.00438417717118682	0.00483803174230299	0.00528173910678838	0.00570394709601875	0.00609431305245792	0.00644377636995264	0.00674476720615862	0.00699134879638175	0.00717929378148407	0.00730609755426335	0.00737093376221308	0.00737455875246436	0.00731917291252626	0.00720824757869774	0.00704632649995465	0.00683881081476437	0.00659173617967356	0.00631155013637762
43	0.00609037696087129	0.00650511669337316	0.00689935886848831	0.00726653108134238	0.00760053938732444	0.00789604274336208	0.00814871723686262	0.00835549480396813	0.00851476114371353	0.00862649857560346	0.00869236168871352	0.00871567673006418	0.00870135963162044	0.00865575215118957	0.008586380508565	0.00850164579515237	0.00841045996536182	0.00832184503533228	0.00824451591517785	0.00818646885063639	0.0081545976060914	0.00815435824652508	0.00818950074459183	0.00826188182943815	0.00837136877531302	0.00851583853715991	0.0086912711529033	0.00889193103091241	0.00911062498465386	0.00933902197042457	0.00956801665806157	0.00978811735727234	0.00998983847452687	0.0101640785325467	0.0103024667064374	0.0103976636096868	0.0104436054459079	0.0104356843531328	0.0103708615342018	0.0102477133416138	0.0100664136628379	0.00982865858187983	0.00953754128469572	0.00919738649983792	0.00881355444563509	0.00839222435909918	0.0079401673078473	0.00746451724875077	0.00697254831184718
44	0.00791575962879336	0.00860388906895994	0.00930211785939753	0.0100043730021309	0.0107043857605804	0.0113958645939661	0.0120726740553642	0.0127290106580388	0.0133595662757368	0.0139596698159797	0.0145253987303862	0.0150536533918826	0.0155421894108371	0.0159896054638605	0.0163952870074592	0.0167593091464224	0.0170823047068277	0.0173653060076138	0.0176095707324316	0.0178164035110702	0.0179869852156358	0.0181222215133548	0.01822262091787	0.0182882105362537	0.0183184950742796	0.0183124616419175	0.0182686297303602	0.0181851426577502	0.0180598940384487	0.017890680623441	0.0176753713408421	0.017412081626707	0.0170993421999645	0.0167362522553578	0.0163226085173382	0.0158590035595542	0.0153468890605166	0.0147886020351292	0.014187354359879	0.0135471879273168	0.0128728993929872	0.0121699396340107	0.011444293694564	0.0107023471718865	0.0099507447631676	0.00919624614708469	0.00844558363055298	0.00770532517138145	0.00698174560006747
45	0.00988841105252962	0.0108659734753438	0.0118827961784021	0.0129326906032818	0.0140085795462444	0.0151025840634717	0.0162061330930355	0.0173100925995103	0.0184049102430817	0.0194807709929925	0.0205277587841053	0.021536019274132	0.0224959189941894	0.023398196670629	0.0242341031845801	0.0249955274636326	0.0256751064929551	0.0262663185125344	0.0267635592587746	0.0271622017495915	0.0274586405575495	0.0276503217434435	0.0277357596359857	0.0277145414695795	0.0275873205807646	0.0273557984799789	0.0270226957323956	0.0265917112731087	0.0260674696121044	0.0254554554004599	0.0247619350549121	0.0239938655702251	0.0231587912569495	0.0222647298704471	0.021320050370275	0.0203333452805611	0.0193133012234576	0.0182685715891105	0.0172076554247589	0.016138786436355	0.015069835493337	0.0140082292388233	0.0129608863929125	0.0119341721817092	0.01093387013311	0.00996516936418267	0.00903266455252544	0.00814036512881647	0.00729170991841593
46	0.011618684444601	0.0128231345010461	0.0140841184385701	0.0153944293475098	0.0167454724984476	0.0181273203695636	0.0195288051022279	0.0209376483588562	0.0223406273093467	0.0237237742082717	0.0250726057943685	0.0263723775958168	0.0276083572051057	0.028766109736612	0.0298317880321795	0.0307924197610835	0.0316361833885201	0.0323526650704981	0.0329330888739199	0.0333705133122867	0.0336599880163735	0.0337986654055172	0.0337858634629663	0.0336230771165237	0.0333139372464382	0.0328641179437292	0.0322811942761641	0.031574454433376	0.0307546716604158	0.0298338427908547	0.0288249013959728	0.0277414145168849	0.026597272587874	0.0254063824464943	0.0241823732263414	0.0229383244249993	0.0216865245350177	0.0204382673437435	0.0192036913946842	0.0179916662268215	0.0168097269563347	0.015664056640263	0.0145595137761832	0.0134997003612544	0.012487064268424	0.0115230283949483	0.0106081381763593	0.00974221868892206	0.00892453270582941
47	0.013109350915727	0.0144579431875028	0.0158662888071075	0.0173256001528459	0.0188254829115379	0.0203540044811891	0.0218978077823319	0.0234422710423021	0.0249717125917587	0.0264696380993562	0.0279190260286055	0.0293026454962864	0.030603399212873	0.0318046828608721	0.0328907511820524	0.033847080258138	0.0346607150310363	0.0353205910551552	0.0358178198283092	0.0361459278151924	0.0363010404469321	0.0362820039225469	0.0360904395064755	0.035730727147927	0.0352099175658004	0.0345375743594058	0.0337255501246566	0.0327877028787258	0.0317395612251999	0.0305979485338598	0.0293805778817311	0.0281056305366749	0.0267913313112829	0.0254555341440041	0.0241153307702155	0.0227866943463634	0.0214841684271424	0.0202206098330383	0.0190069917669574	0.0178522711432022	0.0167633215894791	0.0157449310877381	0.0147998608463005	0.0139289598507403	0.0131313277183717	0.0124045170570732	0.0117447655576749	0.011147247559534	0.0106063348243364
48	0.0148113238523163	0.0162510799318337	0.0177425961572257	0.0192752304453536	0.0208367174247027	0.0224132639983965	0.0239896909752554	0.0255496208801101	0.0270757105736683	0.0285499257560015	0.0299538528516134	0.0312690422387078	0.0324773753540715	0.0335614469413451	0.0345049526748899	0.0352930716386417	0.0359128327152196	0.0363534538797683	0.0366066437166545	0.0366668551911815	0.0365314828026862	0.0362009956931131	0.0356790010438832	0.0349722341064718	0.0340904734089755	0.0330463819827228	0.0318552777738805	0.0305348386565058	0.0291047495583257	0.0275863010665811	0.0260019504254768	0.0243748570084392	0.0227284051020971	0.0210857271466825	0.0194692404301397	0.0179002096404987	0.0163983466714542	0.0149814576951674	0.0136651458244649	0.0124625757560745	0.0113843046977914	0.0104381817203533	0.00962931552448558	0.00896010855652962	0.00843035351646165	0.00803738664356544	0.00777629078809738	0.00764014021769943	0.00762027838501112
49	0.0174294708889064	0.0189636217692332	0.0205363664557637	0.0221353549888706	0.0237467093347235	0.0253551390035974	0.0269440985484797	0.0284959866169598	0.0299923850037485	0.0314143348770674	0.0327426460709678	0.0339582340920334	0.0350424783291915	0.035977593925586	0.0367470089156383	0.0373357375884314	0.0377307406443696	0.037921262592014	0.03789913700329	0.0376590507149721	0.0371987588285762	0.036519243404546	0.0356248100439583	0.0345231180657671	0.0332251416746944	0.0317450613216915	0.030100086327393	0.0283102117079155	0.0263979139496016	0.0243877921644232	0.0223061625643016	0.0201806154704217	0.01803954508082	0.0159116629240813	0.0138255063079048	0.011808953119368	0.00988875405163947	0.00809009273400021	0.00643618335348591	0.00494791421199871	0.00364354430506607	0.00253845848635268	0.00164498514836602	0.000972278659195166	0.000526267101947901	0.00030966421983059	0.000322042923418146	0.0005599663097324	0.00101717091047705
50	0.0219301414722538	0.0236677226044792	0.0254388975556065	0.0272309367674564	0.0290297884944677	0.0308201992323115	0.0325858683144932	0.0343096360310972	0.0359737037180582	0.0375598833350321	0.0390498731223991	0.040425555032196	0.0416693087936932	0.0427643367314926	0.0436949928306497	0.0444471090651833	0.0450083116956696	0.0453683201161514	0.0455192209027138	0.045455709992139	0.0451752963989446	0.0446784615559803	0.0439687692241055	0.0430529219403593	0.0419407611356631	0.0406452093215861	0.0391821540860209	0.0375702750117978	0.0358308160006488	0.0339873068075314	0.0320652388282384	0.0300917012999394	0.0280949850370261	0.0261041616053569	0.0241486464144772	0.0222577545638935	0.0204602584072075	0.0187839556953138	0.0172552568325044	0.0158987992396341	0.0147370960852404	0.0137902257429556	0.013075567290608	0.0126075862155072	0.012397673266313	0.0124540381305275	0.0127816583538356	0.0133822826878461	0.0142544868884978
51	0.0297743333837034	0.0319930493873851	0.0342666343012638	0.0365844483039412	0.0389348106463739	0.0413051014977447	0.0436818876334607	0.0460510711360098	0.048398059693347	0.0507079564892004	0.0529657671014371	0.05515662027539	0.0572659989358741	0.0592799773612139	0.0611854600806288	0.0629704177869281	0.0646241153916718	0.0661373272992231	0.0675025350458622	0.0687141026434848	0.0697684252838289	0.0706640474945379	0.0714017473847763	0.0719845842641896	0.0724179076500503	0.0727093264758793	0.072868638160719	0.0729077180697561	0.0728403707712331	0.0726821453481502	0.072450117833085	0.072162644578481	0.0718390910326678	0.0714995409457569	0.0711644914644278	0.0708545398789779	0.0705900679520903	0.070390929782896	0.070276149042462	0.070263631162303	0.0703698956742576	0.0706098334000184	0.070996492586855	0.0715408974003201	0.0722519014347096	0.0731360781088625	0.0741976490002861	0.0754384503563545	0.0768579372284998
52	0.0425307010522984	0.045593154173503	0.0487592497737577	0.0520218093167901	0.055372782028628	0.0588033036727686	0.0623037695725321	0.0658639212407622	0.0694729456625042	0.0731195859673125	0.0767922619326695	0.0804791984869941	0.0841685601380078	0.087848589047513	0.0915077443139103	0.0951348399150779	0.0987191787114155	0.102250679915409	0.105719997501928	0.109118627162967	0.112438999600156	0.115674558195053	0.11881981939599	0.121870414504674	0.124823111927934	0.127675819370677	0.13042756587526	0.133078464049046	0.13562965325475	0.138083224955866	0.140442131800978	0.142710082385678	0.144891423939569	0.146991015440322	0.149014093850056	0.150966136296554	0.152852721079759	0.15467939037148	0.156451517394095	0.158174180715087	0.159852048083186	0.161489271965151	0.163089398627743	0.164655292256473	0.166189075221396	0.167692085201418	0.169164849473418	0.170607076271994	0.172017662740585
53	0.0596499280119132	0.0636696641671487	0.0678347385398231	0.0721394667105992	0.0765772243236413	0.0811404635208523	0.0858207387805793	0.0906087420279558	0.0954943467350908	0.100466660583002	0.105514086116893	0.110624388695382	0.115784770915732	0.120981952593925	0.126202255293069	0.131431690328314	0.136656049132726	0.141860994847589	0.14703215400278	0.152155207178138	0.157215977584208	0.162200516569205	0.167095185146344	0.171886730739481	0.176562358462233	0.181109796373167	0.185517354283602	0.189773975831295	0.193869283669033	0.197793617748087	0.20153806679918	0.205094493224763	0.208455551713152	0.211614701965237	0.214566215986167	0.217305180436626	0.219827494560612	0.22212986420922	0.224209792463826	0.226065567328744	0.227696246915139	0.229101642477309	0.230282299592478	0.231239477699404	0.231975128132798	0.232491870713564	0.232792968882493	0.232882303300772	0.232764343787349
[truncated: 71 more columns]
