# Supplementary material for: Reconstructing spruce budworm outbreak severity: a comparison of paleoecological and tree-ring signals
Source: PLoS One. 2025 Aug 12;20(8):e0329406. doi: 10.1371/journal.pone.0329406 (PMC12342301; doi:10.1371/journal.pone.0329406)
Supplement: S12 Dataset — (ZIP) [file pone.0329406.s012.zip › Lake 3 wavelet data/Coherence_Lepidopteran_scales_GSI/coherence_wavelet_power.txt]

V1	V2	V3	V4	V5	V6	V7	V8	V9	V10	V11	V12	V13	V14	V15	V16	V17	V18	V19	V20	V21	V22	V23	V24	V25	V26	V27	V28	V29	V30	V31	V32	V33	V34	V35	V36	V37	V38	V39	V40	V41	V42	V43	V44	V45	V46	V47	V48	V49	V50
1	1.26751791326853e-06	7.53177364241168e-07	2.84573370736491e-07	7.6436794072948e-08	1.86322852904095e-08	5.78284851505873e-09	2.64548847505764e-09	1.58779609627874e-09	1.094633095814e-09	8.15867486467336e-10	6.4265046267896e-10	5.23107569621138e-10	4.29568563616395e-10	3.55779397472557e-10	3.06009225610107e-10	2.7752138814657e-10	2.54838970887968e-10	2.28136714949036e-10	2.01544648529211e-10	1.81344531324451e-10	1.68531644455332e-10	1.58276999205845e-10	1.47750912819649e-10	1.37338671602834e-10	1.25776847529825e-10	1.12141095348794e-10	1.01201132146489e-10	9.67045226581593e-11	9.49409687701597e-11	9.04770505205523e-11	8.27751007276623e-11	7.6412870795057e-11	7.35539148442316e-11	7.24693059987477e-11	7.17758435389305e-11	7.12857629124036e-11	7.02284603913307e-11	6.85637621066015e-11	6.6819821934996e-11	6.47557667332096e-11	6.23253205909817e-11	6.09633114348237e-11	6.14469242052885e-11	6.21305513897987e-11	6.04355569521028e-11	5.64604985177052e-11	5.40633705760269e-11	5.50035284862896e-11	5.70344377699505e-11
2	2.25561382930554e-06	1.2623518504118e-06	4.12340757574105e-07	8.31447719061942e-08	1.27833687110702e-08	2.59996025112003e-09	1.06395770918163e-09	6.69237434173199e-10	4.86347847868982e-10	3.75709229363753e-10	3.05446093537155e-10	2.55250132443346e-10	2.10848996483804e-10	1.72173317645818e-10	1.47827161993271e-10	1.38654415915634e-10	1.31727199664808e-10	1.18179431620258e-10	1.02399358970521e-10	9.124087207909e-11	8.60610302337704e-11	8.23108697508725e-11	7.75412337074212e-11	7.26561703902043e-11	6.64197137085636e-11	5.74124804990024e-11	5.01818425940364e-11	4.88429927632733e-11	4.99408927384978e-11	4.80012522083417e-11	4.25479796130636e-11	3.81357705542613e-11	3.68830994752991e-11	3.69622530296251e-11	3.70879527065544e-11	3.72786712295917e-11	3.69092004812536e-11	3.59774767566086e-11	3.50489455053371e-11	3.37860578133419e-11	3.20030601773557e-11	3.11201272322212e-11	3.20807474074287e-11	3.33430646653165e-11	3.22382512693709e-11	2.87716505615763e-11	2.67279170870525e-11	2.78701683505656e-11	2.99187774021964e-11
3	3.23605873048439e-06	1.72142208493392e-06	4.92917145805893e-07	7.34981576227528e-08	5.64622033376309e-09	3.97393414045032e-10	1.44849756414436e-10	1.18109586721379e-10	9.99175254557624e-11	8.28238712284722e-11	7.14475065661308e-11	6.30499220992172e-11	5.2556214829089e-11	4.09845737459604e-11	3.44945516784531e-11	3.49320865511964e-11	3.57849606514294e-11	3.21126026962936e-11	2.63792727962629e-11	2.27883436111477e-11	2.22684888443962e-11	2.21372300492725e-11	2.11507856056409e-11	2.01990435851442e-11	1.85804266673042e-11	1.50259176509955e-11	1.20240859194084e-11	1.22937713703229e-11	1.39339167604577e-11	1.36671492370894e-11	1.12502344025283e-11	9.3674240622139e-12	9.20956920780634e-12	9.61112220435695e-12	9.86737213617238e-12	1.01331080025552e-11	1.01014694665602e-11	9.78546373987406e-12	9.55166790064233e-12	9.13715627652122e-12	8.31945959078357e-12	7.92416602701762e-12	8.63536310307132e-12	9.61645319124303e-12	9.22987520958888e-12	7.40828498739032e-12	6.34898558889256e-12	7.09762231451412e-12	8.28009633621105e-12
4	3.92764288158337e-06	2.03977189002776e-06	5.47097676763908e-07	6.9520173556907e-08	3.28722843588837e-09	1.72025028578519e-11	3.41799656536635e-12	7.1382954370229e-12	8.58107057937747e-12	7.68771840488896e-12	7.28042860108059e-12	7.26325337767806e-12	6.17103899309223e-12	4.1245899633417e-12	3.1058407289676e-12	3.93377199841459e-12	4.83666209358506e-12	4.31816274745097e-12	3.03599145321906e-12	2.3377014650439e-12	2.56064825099806e-12	2.78868808420405e-12	2.69525622965282e-12	2.69993982839025e-12	2.61094232724381e-12	1.83732417416153e-12	1.06812103543694e-12	1.30505940047096e-12	1.97950788404486e-12	2.02553321559137e-12	1.38886964935753e-12	9.22239518276605e-13	9.72887314764102e-13	1.13902851026306e-12	1.21296660215089e-12	1.29723502919378e-12	1.30212781093737e-12	1.23228595118499e-12	1.22172360322652e-12	1.167413108286e-12	9.51936274932025e-13	8.29011049168934e-13	1.06995247017909e-12	1.43401884673422e-12	1.37692854602245e-12	8.53233078505245e-13	5.4612341919278e-13	7.93000961036936e-13	1.14712006967995e-12
5	4.29266991197743e-06	2.26056381582451e-06	6.25999326006664e-07	8.60329211654943e-08	5.2456692248014e-09	1.23908114304428e-10	1.27159087002454e-12	2.80032084270179e-13	3.90027850772837e-13	2.65025572412293e-13	2.77715059691275e-13	3.91011717583825e-13	3.65361427734239e-13	1.53674053803437e-13	5.18891430091955e-14	1.92210088803599e-13	3.45684547054633e-13	3.09066166238601e-13	1.45153214546213e-13	5.71714487508978e-14	1.16620965238819e-13	1.55594595276723e-13	1.40458417237984e-13	1.59197883821804e-13	1.96053070115935e-13	1.23690362860538e-13	1.22664887108648e-14	5.49135504133605e-14	1.66278998727778e-13	1.74971499322679e-13	8.26591897389896e-14	2.07121197397112e-14	3.39349885668737e-14	5.76823500527612e-14	6.19807321906851e-14	7.21389365320333e-14	7.20283105321397e-14	6.18256112515115e-14	6.67213249094534e-14	6.89951040936994e-14	4.14937465008793e-14	2.00465772950693e-14	5.85626138594377e-14	1.21921342777269e-13	1.21709030100085e-13	4.94359746591016e-14	3.90486266048e-15	3.9899251499192e-14	8.78796979740596e-14
6	4.47539452247981e-06	2.46567115375163e-06	7.55986310088094e-07	1.2681576714335e-07	1.14750919191751e-08	5.76322458327584e-10	1.89320625362906e-11	6.3046196788168e-13	2.89218872568269e-14	2.00189053439013e-15	2.59105730762085e-15	1.34812888866482e-14	1.89541202770438e-14	6.9969165106461e-15	1.77013804841277e-15	9.87725107642642e-15	1.65480340431504e-14	1.71516111347979e-14	9.30973217734153e-15	9.18314099112871e-16	4.02136810631277e-15	4.51314629625972e-15	2.16507349952731e-15	3.56650116666911e-15	1.03064087637241e-14	1.33647879330389e-14	5.39186643972719e-15	6.98498792125839e-15	1.40869865466906e-14	1.23037497076828e-14	4.55668991986071e-15	6.61273389206999e-16	9.50552682493301e-16	1.68641768091502e-15	1.17139659362771e-15	1.77460364319481e-15	1.65930157007422e-15	8.56116338479623e-16	1.47691857526609e-15	2.52997432999021e-15	1.485238900548e-15	3.44944105359493e-16	3.87920473026083e-15	8.46502659487171e-15	8.6097106983792e-15	5.15456448486737e-15	1.99515641557299e-15	3.60836840635694e-15	5.72869565524764e-15
7	4.61874271206104e-06	2.69747726763251e-06	9.34821697262032e-07	1.92049632648547e-07	2.34624432017786e-08	1.7284105974704e-09	7.87589556654368e-11	2.22047180710102e-12	3.24104776106234e-14	1.92479046179053e-16	1.51798203780637e-16	1.18599212421526e-15	2.30258282689665e-15	1.05531075635594e-15	2.9406148634064e-16	9.61152302408335e-16	2.20206062945899e-16	1.38414140370206e-15	3.18143728946629e-15	1.74110489040909e-15	3.75881065195067e-16	1.15138280774034e-16	4.01357609464654e-18	5.38805952225999e-18	9.32162462943637e-16	3.42994492878506e-15	2.30566400650962e-15	9.53501953400776e-16	1.54585574588165e-15	1.01870669877546e-15	9.6365398642963e-17	2.38926589085018e-16	2.14431288942339e-16	6.99249126904531e-17	4.7416581980822e-18	3.46717757555297e-17	2.71664792826144e-17	1.76825978731177e-19	2.47378276714734e-17	1.09094588161034e-16	1.43756014781293e-16	4.10096676538702e-16	8.79974978085306e-16	6.13788654348309e-16	2.86186337618318e-16	6.04137476779608e-16	5.23126415594517e-16	4.52723061965588e-16	4.35203548033812e-16
8	4.79206207035366e-06	2.96435426920918e-06	1.15351056413373e-06	2.82835174261075e-07	4.37989125712042e-08	4.29509937848662e-09	2.67283895556884e-10	1.06014686789021e-11	2.79056001846454e-13	5.94968693678094e-15	3.85453589502162e-16	7.29844275434299e-16	1.21678508866753e-15	8.19574893975851e-16	2.36945378792372e-16	5.0987081466696e-16	8.93358254633003e-16	2.13007515674309e-15	2.98367541030435e-15	1.77453134222529e-15	3.46484635571033e-16	5.67566444024351e-17	1.27646311889389e-16	4.08748522249792e-16	1.56892381920067e-15	2.72712537375023e-15	1.37495461888902e-15	5.94188647492981e-17	3.88888552576461e-16	5.18892213649971e-16	2.45603651453417e-16	2.03307196008478e-16	8.62128049998145e-17	1.36720909993397e-18	5.59875699531306e-18	1.02824763549785e-17	9.70089254082151e-18	3.81083938056525e-18	1.13331170770086e-17	1.19065218185945e-17	1.16189332346562e-17	2.06906172017747e-16	4.71020555434521e-16	3.26823169561721e-16	1.10161968602202e-16	1.34842195301452e-16	5.24494440419645e-17	1.88138323285729e-17	4.04558693306441e-17
9	5.01474710831443e-06	3.26657927111384e-06	1.4090224444955e-06	4.03117025148113e-07	7.66003337829164e-08	9.67006494190733e-09	8.09072290165413e-10	4.44918694170852e-11	1.57348432049366e-12	3.4449770459835e-14	3.84940677607506e-16	4.15235408970689e-16	1.47532649905216e-15	2.14710873178443e-15	2.15721808389907e-15	2.64855674654213e-15	4.20304023612591e-15	5.6828147977115e-15	5.59317520406753e-15	3.97662163805574e-15	2.1151263737306e-15	1.23750578159901e-15	1.51699435056536e-15	2.94639115309295e-15	5.13563841922139e-15	5.67704110341685e-15	3.51211071192991e-15	1.53663362025059e-15	1.12168712821101e-15	1.20161617611675e-15	1.02701873672667e-15	6.24170645170022e-16	2.36786675998537e-16	6.92593606309508e-17	4.87012321771543e-17	4.62102959663483e-17	4.74453846255826e-17	5.20775006197812e-17	5.83098555852951e-17	6.24385346472701e-17	1.25780566078463e-16	3.64206958835863e-16	7.08326379287352e-16	8.23291492941157e-16	5.94167378238665e-16	2.74301105279614e-16	6.35911365903597e-17	1.33348405314574e-17	1.77860704588005e-17
10	5.28992587645763e-06	3.60623455291493e-06	1.70355216068023e-06	5.58469795990402e-07	1.27214593195051e-07	2.01402889864595e-08	2.21038508020974e-09	1.66409561954268e-10	8.2813096171518e-12	2.35034064653736e-13	1.40980678336728e-15	8.62544020055799e-16	2.69795441388578e-15	5.56986434247634e-15	8.53181538652485e-15	1.13639631917924e-14	1.37266389365066e-14	1.40300343923411e-14	1.25238782941353e-14	1.09864379194606e-14	9.87230768849737e-15	9.6525924909229e-15	1.140498771386e-14	1.51455155035e-14	1.81988758008962e-14	1.66599648710449e-14	1.11651806937771e-14	6.36575134846056e-15	4.19581307105603e-15	3.5519857419722e-15	3.05879014719757e-15	2.18794345036434e-15	1.27939037038994e-15	7.17608571065607e-16	4.6402598058661e-16	3.51427545277428e-16	3.15139253452735e-16	3.23550130042706e-16	3.45926997280655e-16	3.98587541628096e-16	5.60140187436813e-16	9.30513982431937e-16	1.51714158756049e-15	1.92236467835218e-15	1.62776716203504e-15	8.81593900372567e-16	3.23440952305603e-16	1.03674235490634e-16	4.3305838492223e-17
11	5.61920300770169e-06	3.98725831661504e-06	2.04114048659006e-06	7.54958683081513e-07	2.02084028234692e-07	3.92069651796558e-08	5.52144663258111e-09	5.65872248762611e-10	4.25950218201268e-11	2.4490723681708e-12	1.31097583702047e-13	1.76105145174603e-14	1.31341719959458e-14	1.82684997470636e-14	2.70123827686196e-14	3.48017074414231e-14	3.63008760399818e-14	3.07610854595635e-14	2.508177729402e-14	2.59392276395736e-14	3.26931816123167e-14	4.21037902381549e-14	5.26341467754097e-14	6.14820660962187e-14	6.21370174622476e-14	5.02419893602175e-14	3.16210986860104e-14	1.70487608235703e-14	1.05736144394495e-14	9.14657095418898e-15	8.74763185572606e-15	7.54403147719496e-15	5.75227498811009e-15	4.1214505052079e-15	2.97004326758792e-15	2.25990968938707e-15	1.87763072535995e-15	1.69582706731031e-15	1.59298354407666e-15	1.51858065158579e-15	1.57019120715111e-15	2.08135326257945e-15	3.29307212909721e-15	4.42832306643509e-15	4.1530079385648e-15	2.58727712674394e-15	1.08525770226861e-15	3.23847889648598e-16	8.51442416089679e-17
12	6.00566901586764e-06	4.41447101022645e-06	2.4261696620339e-06	9.98482968414742e-07	3.0827716331961e-07	7.15648380425223e-08	1.25316200812659e-08	1.66626629656101e-09	1.71526795856339e-10	1.45847319904619e-11	1.25864588716505e-12	1.8007647995883e-13	7.14791834976861e-14	6.54827118932372e-14	7.94527339173264e-14	8.99375434173051e-14	8.0392672608096e-14	5.34221197252077e-14	3.32113418260295e-14	4.08697492742652e-14	7.59555601761494e-14	1.24596661489312e-13	1.70964902674758e-13	1.97440582950708e-13	1.87087378643994e-13	1.38771196317745e-13	7.67551769184173e-14	3.21184886141707e-14	1.56610741693134e-14	1.67624897016202e-14	2.12285515763987e-14	2.24256541320985e-14	2.02972953192379e-14	1.67805847862297e-14	1.33231293564735e-14	1.05355200194825e-14	8.475502080883e-15	6.88160401702981e-15	5.36920753361938e-15	3.7581001442397e-15	2.59368342694054e-15	3.27203459491833e-15	6.47705864220083e-15	9.95462328132958e-15	1.01282748259823e-14	6.72644517982469e-15	2.8466390060224e-15	7.08631627955612e-16	9.13491176969882e-17
13	6.45395554049224e-06	4.89331578068325e-06	2.86309087672205e-06	1.29447032303558e-06	4.52955679982677e-07	1.22860640145683e-07	2.58593737711559e-08	4.22047428211646e-09	5.31540361778084e-10	5.11172568997791e-11	3.78894760072562e-12	2.87730474388614e-13	8.07634145595394e-14	1.0641794009842e-13	1.64597026354947e-13	1.93386403962987e-13	1.5614559613568e-13	7.32306910765566e-14	1.38176261846132e-14	3.48390246617297e-14	1.39762946453773e-13	2.92761585101131e-13	4.41787033658739e-13	5.254466332502e-13	4.93642021637129e-13	3.51320155704493e-13	1.7302505492741e-13	4.73414336810442e-14	5.98902787890144e-15	1.87897318247884e-14	4.24846544163093e-14	5.55007460554e-14	5.65363241869601e-14	5.08602757387321e-14	4.28689485636346e-14	3.49029315878143e-14	2.77301201485949e-14	2.09965059163353e-14	1.38893402625301e-14	6.49414685463505e-15	1.39009668971817e-15	2.95856503565351e-15	1.22506418635548e-14	2.2496638762678e-14	2.44075440249035e-14	1.68292152868436e-14	7.15366392281888e-15	1.59030626467299e-15	1.01653614495163e-16
14	6.97065024868768e-06	5.43081680426959e-06	3.35779988444401e-06	1.64931807699934e-06	6.44381304731024e-07	2.00444053721515e-07	4.96243539415468e-08	9.73175548691252e-09	1.48572760808897e-09	1.67495882085951e-10	1.19125634113892e-11	3.10149664243018e-13	4.38824908445638e-16	3.18693892394444e-14	1.82732538265628e-13	3.2421578031407e-13	3.03598573447207e-13	1.536442064921e-13	3.85952636403964e-14	8.93531373538735e-14	3.21373307993135e-13	6.70678183112085e-13	1.03111686473447e-12	1.25611068856419e-12	1.21080795081233e-12	8.8958262555688e-13	4.61166742280863e-13	1.419903002025e-13	2.27209745811524e-14	4.14918247720794e-14	9.41684595841983e-14	1.2485661106709e-13	1.28502922980705e-13	1.17184298608369e-13	1.00662108326946e-13	8.38052124511543e-14	6.80799175892408e-14	5.23901570109982e-14	3.47405085748784e-14	1.60888675937821e-14	3.9869635436014e-15	9.19549810064335e-15	3.28035653696881e-14	5.79469090782482e-14	6.32517779790739e-14	4.55908886384628e-14	2.1325891078856e-14	5.85193897932605e-15	7.50970557563768e-16
15	7.56548998452042e-06	6.03732618028434e-06	3.9197253710434e-06	2.07252323378778e-06	8.93638035941312e-07	3.14757335803377e-07	9.07259345194894e-08	2.14230165539989e-08	4.13283705896144e-09	6.42014492804066e-10	7.68761974823609e-11	6.47806497420745e-12	4.09854911142181e-13	1.26200225594548e-13	3.1985641439886e-13	6.23322237393812e-13	7.50592376916228e-13	6.55400006970984e-13	5.62853123488288e-13	6.87706456243487e-13	1.08286383413737e-12	1.69616123639306e-12	2.39550790552143e-12	2.91895346584867e-12	2.95770562814646e-12	2.41682446226682e-12	1.56416018469155e-12	8.25982874081677e-13	4.34123203962436e-13	3.21862015780498e-13	3.09469154190154e-13	2.90122325162519e-13	2.50304313240261e-13	2.07441491347802e-13	1.72483601555523e-13	1.47723233983628e-13	1.31316796364278e-13	1.18104493845698e-13	1.017043650608e-13	8.18752318056951e-14	7.17868276118757e-14	9.09828898886314e-14	1.40460490945136e-13	1.87781479995072e-13	1.92249766452419e-13	1.46901364650116e-13	8.32317530140096e-14	3.53078237047006e-14	1.23688550615848e-14
16	8.25191034932945e-06	6.7264976200868e-06	4.56094507984348e-06	2.57508632294325e-06	1.2126388040367e-06	4.7764548706004e-07	1.58142554880106e-07	4.4392878858085e-08	1.0724998211973e-08	2.2861817072126e-09	4.47646553449389e-10	8.62355268706696e-11	1.86704500392936e-11	5.7842677824162e-12	3.18347478160405e-12	2.74130593837958e-12	2.71567685273906e-12	2.66579377833883e-12	2.62726630856332e-12	2.77669060354733e-12	3.26217109945912e-12	4.18471284687501e-12	5.47867610865584e-12	6.72800360305917e-12	7.27952531718675e-12	6.73039276384348e-12	5.31149261365063e-12	3.69067990524987e-12	2.40547340231504e-12	1.56540756092435e-12	1.02493036773313e-12	6.53717074214993e-13	4.05862578210773e-13	2.61298111439231e-13	1.92720616746477e-13	1.74641804840923e-13	1.91086924852318e-13	2.30767872751719e-13	2.82408806192805e-13	3.39394540300932e-13	4.09005808038876e-13	5.05892336657679e-13	6.20616595967242e-13	6.9974457804078e-13	6.81358415381435e-13	5.57063305464067e-13	3.83556396017559e-13	2.30837838580745e-13	1.32474825160747e-13
17	9.04613154733533e-06	7.51296937164572e-06	5.29235341065091e-06	3.16447991013317e-06	1.60833332746209e-06	6.96624230539641e-07	2.58431389554666e-07	8.29227097874722e-08	2.34519549950705e-08	6.05061046828698e-09	1.50761612018601e-09	3.94106907382816e-10	1.1953732405089e-10	4.60359090218981e-11	2.3354447592496e-11	1.50866434354244e-11	1.14381722935663e-11	9.34256137521057e-12	7.83807535361989e-12	6.88165835873443e-12	6.89127747054246e-12	8.33327688122468e-12	1.12006288172071e-11	1.46438288335045e-11	1.71908971960139e-11	1.75875633461407e-11	1.56164660023378e-11	1.21369278703503e-11	8.36204880943248e-12	5.14509515396516e-12	2.80857443534683e-12	1.33105406286896e-12	5.31919189830601e-13	1.79012838866021e-13	7.23917454740235e-14	9.22346495584334e-14	1.93087686203123e-13	3.72726454474862e-13	6.42827355136513e-13	1.00712141158292e-12	1.44876996605477e-12	1.92143575688056e-12	2.33696265886267e-12	2.57328936737305e-12	2.53391715010048e-12	2.22366141110903e-12	1.75745483536888e-12	1.28506685409413e-12	9.07095653826498e-13
18	9.96845677495715e-06	8.41428554509537e-06	6.12628083707291e-06	3.84747758391877e-06	2.08457865663574e-06	9.74831278453417e-07	3.9401900653501e-07	1.38184311212998e-07	4.24667415438801e-08	1.17034494461709e-08	3.0327684696154e-09	8.01754643896369e-10	2.43250021060884e-10	9.77244907371468e-11	5.56906023160712e-11	3.99973027525896e-11	3.05547712173716e-11	2.2417966245316e-11	1.51090295748874e-11	9.78572220411792e-12	8.12046399875059e-12	1.12532999614627e-11	1.88426799942864e-11	2.87020314477867e-11	3.73675598451058e-11	4.15328023223834e-11	3.96614132736757e-11	3.26883860838468e-11	2.32752767598436e-11	1.4259303006179e-11	7.43202851349877e-12	3.22403457379631e-12	1.11528764093328e-12	2.8092557157959e-13	6.0473586642318e-14	1.01918469630323e-13	2.95829826225189e-13	6.8050937159835e-13	1.37471610443274e-12	2.49382628569415e-12	4.03879074085172e-12	5.81756109290449e-12	7.46263047810532e-12	8.55812803928864e-12	8.8244743438765e-12	8.25222823202915e-12	7.08914939260268e-12	5.69219846517518e-12	4.35966817765712e-12
19	1.10529059708991e-05	9.46508791308511e-06	7.09510651191569e-06	4.65163069651321e-06	2.66353095504183e-06	1.32903080222918e-06	5.75844063488046e-07	2.15559085058605e-07	6.929912636877e-08	1.90794795547761e-08	4.56271410473135e-09	1.00591170270725e-09	2.26756227286801e-10	5.70169163764343e-11	2.58799511161876e-11	2.95146282456008e-11	3.38938721416349e-11	2.85005448899416e-11	1.6114827077913e-11	4.73238411454045e-12	1.60786180925133e-12	1.01906662314266e-11	2.93723755312143e-11	5.41596539920492e-11	7.71989582250862e-11	9.11432518590379e-11	9.15878510435601e-11	7.91445625137446e-11	5.89896300624174e-11	3.79388263577515e-11	2.11006459087864e-11	1.02713771215616e-11	4.55140499589662e-12	2.02402931145028e-12	1.07734523146784e-12	8.2244158771346e-13	9.51171260850197e-13	1.5454142942597e-12	2.97351735569034e-12	5.70441597822337e-12	9.95022009519056e-12	1.53204679257322e-11	2.07795885463593e-11	2.50136246990868e-11	2.70041473996627e-11	2.64486715497791e-11	2.37883680207322e-11	1.98904550243931e-11	1.56367677262591e-11
20	1.2363534592114e-05	1.0738644530474e-05	8.27765985581597e-06	5.65547841735061e-06	3.41755809580839e-06	1.82003957566526e-06	8.48951312020976e-07	3.43187390595981e-07	1.18078387933195e-07	3.35281252625905e-08	7.46970012787036e-09	1.23078542542676e-09	1.74851130048611e-10	4.48822373006961e-11	9.6404179868571e-12	2.25118821659825e-12	1.50661660177233e-11	2.46528366783971e-11	2.08831137480701e-11	1.26183674630124e-11	1.44522915580788e-11	3.49938849651342e-11	7.35923006925698e-11	1.22239400991368e-10	1.68506542614278e-10	1.98955185142579e-10	2.03922247185291e-10	1.82184101262411e-10	1.41904075659856e-10	9.63305773275001e-11	5.71043220576685e-11	2.98286551856236e-11	1.40820042885242e-11	6.3501365685791e-12	2.98268647190476e-12	1.59780576177048e-12	1.2103357483706e-12	1.97651490323455e-12	4.91462091171984e-12	1.13768124768681e-11	2.21243061094542e-11	3.63942585020586e-11	5.16558854267617e-11	6.44094013329404e-11	7.16328973076152e-11	7.19977672221918e-11	6.61733224242487e-11	5.62066012332424e-11	4.45087323928611e-11
21	1.40017873195294e-05	1.23537728517217e-05	9.80645450027376e-06	6.9981414322051e-06	4.48352887191971e-06	2.57260212044695e-06	1.31634430139815e-06	5.9603969992655e-07	2.35556512311093e-07	7.92137313347652e-08	2.1577711236481e-08	4.28132077661458e-09	4.71803648113916e-10	4.12616896608385e-11	7.86024295731228e-11	7.7953321502581e-11	6.03692672796713e-11	5.88756722322367e-11	7.10135627671438e-11	9.22706589543293e-11	1.26489331129913e-10	1.78422416454332e-10	2.47287762773593e-10	3.25309619470294e-10	3.97884869464676e-10	4.45579847854337e-10	4.50740022579112e-10	4.07011104415271e-10	3.24688921315084e-10	2.26578919361501e-10	1.36823411879707e-10	7.06248086802186e-11	3.08925521993061e-11	1.16903790949027e-11	4.22034059703852e-12	1.44748630892452e-12	1.19088498394988e-13	7.88059390332175e-13	6.63277538289047e-12	2.14228252148583e-11	4.70268743934729e-11	8.14266691006679e-11	1.18459486197849e-10	1.49786727230403e-10	1.68192915812996e-10	1.70377413734997e-10	1.57753345844941e-10	1.35121843541948e-10	1.08324279775336e-10
22	1.60837861018706e-05	1.44427416810499e-05	1.18289123626084e-05	8.8394871931022e-06	6.02932479437942e-06	3.7552001230465e-06	2.1361246458928e-06	1.10975798483573e-06	5.26292805105322e-07	2.27674761924247e-07	8.99201337272345e-08	3.27315983959865e-08	1.14179192320688e-08	4.23769333328362e-09	1.93356455426475e-09	1.10945882528477e-09	7.28858969580642e-10	5.35128549088985e-10	4.61569525248125e-10	4.68427946333375e-10	5.22067118047773e-10	6.00977235289256e-10	6.95982780043628e-10	8.01330264821261e-10	9.02449912744871e-10	9.70516817721025e-10	9.71301194698088e-10	8.84496260035641e-10	7.19205121238348e-10	5.12852441056371e-10	3.13689709535061e-10	1.59118234399249e-10	6.31563949757194e-11	1.78232923217064e-11	3.87537962520352e-12	2.88206495231579e-12	4.93308734910807e-12	1.03330966594126e-11	2.63902913765628e-11	6.14708392074116e-11	1.18837715902115e-10	1.92880180629768e-10	2.69666180109403e-10	3.31852201507857e-10	3.65564328881892e-10	3.65606137112414e-10	3.36402179789564e-10	2.88779797222095e-10	2.35000790880653e-10
23	1.86770419402467e-05	1.70706750694363e-05	1.44118122377404e-05	1.12544241621114e-05	8.14527496103276e-06	5.47794174401833e-06	3.43584708035658e-06	2.01981000371665e-06	1.12043229118666e-06	5.91870776332619e-07	3.01380508633355e-07	1.5029422949707e-07	7.48857502287838e-08	3.81594373533499e-08	2.03441473462652e-08	1.15329507238243e-08	7.00193883231972e-09	4.56801344163443e-09	3.21719608070105e-09	2.45111902315263e-09	2.01010077811967e-09	1.76631210176043e-09	1.66990322887537e-09	1.69947929176491e-09	1.81690785387046e-09	1.94711315243973e-09	1.99510059131937e-09	1.88810775308821e-09	1.61281734983218e-09	1.22167761165747e-09	8.0502318134601e-10	4.48293791220626e-10	1.9982836806474e-10	6.33535133640569e-11	1.22042293912013e-11	1.19384279071651e-11	3.82138721956652e-11	8.34013661505327e-11	1.52375131877774e-10	2.52110454199563e-10	3.8109585195793e-10	5.23912232018431e-10	6.53848106286872e-10	7.42431101801433e-10	7.7089321211986e-10	7.37344555489945e-10	6.56035223130174e-10	5.49931263124498e-10	4.41476240101426e-10
24	2.17139853264723e-05	2.01315353470843e-05	1.74190566807781e-05	1.40917148721468e-05	1.06844037759321e-05	7.61746687012694e-06	5.12955745755247e-06	3.28239948131546e-06	2.0123660503328e-06	1.19487481028168e-06	6.96437276526589e-07	4.04528445482489e-07	2.37560045583273e-07	1.42533579099984e-07	8.77560250142505e-08	5.5349597744103e-08	3.55572626130483e-08	2.30912344321201e-08	1.50412917785861e-08	9.76487377076049e-09	6.32346678914771e-09	4.18844187485791e-09	3.05791130874396e-09	2.71582975560618e-09	2.93013638821232e-09	3.41473460187619e-09	3.86496951262002e-09	4.03831732034063e-09	3.82627274287628e-09	3.2722956381332e-09	2.52739938145086e-09	1.77213792746861e-09	1.14716847878479e-09	7.20640901456681e-10	4.94649070535681e-10	4.33630930709011e-10	4.93584843078282e-10	6.38748688897499e-10	8.43317220591293e-10	1.08359741676492e-09	1.32903512561686e-09	1.53950787039893e-09	1.67213797861971e-09	1.69501462714545e-09	1.60034828208642e-09	1.40894339542861e-09	1.16254340415218e-09	9.07830219076268e-10	6.80699401559496e-10
25	2.49474353158207e-05	2.33071330835179e-05	2.04730773281534e-05	1.69333180696761e-05	1.3212498005232e-05	9.7493120356408e-06	6.82521174789235e-06	4.55358808279746e-06	2.91412928802994e-06	1.8064840226422e-06	1.10074752522909e-06	6.72719595950861e-07	4.21950507448791e-07	2.76468619661283e-07	1.89711984569193e-07	1.34303998677668e-07	9.56279867284957e-08	6.66299995659524e-08	4.42337791802618e-08	2.71796484649439e-08	1.48800544342908e-08	6.88402897038307e-09	2.64984236845422e-09	1.45993604300686e-09	2.42066855448419e-09	4.54089208387095e-09	6.8771911588176e-09	8.69925776668559e-09	9.60774765682941e-09	9.55389912425468e-09	8.75745949038667e-09	7.56632402016692e-09	6.31967857050503e-09	5.26061674889111e-09	4.51051893707589e-09	4.08860323692941e-09	3.94907072320351e-09	4.01396579069586e-09	4.19285137054255e-09	4.3916935120407e-09	4.51871089787739e-09	4.49414858760502e-09	4.26572457667777e-09	3.82478881770368e-09	3.21391556068586e-09	2.51809975303909e-09	1.83922053894991e-09	1.26295089610685e-09	8.32704145994119e-10
26	2.80413760243492e-05	2.62018291966854e-05	2.31351683181011e-05	1.93174961131674e-05	1.52661148031913e-05	1.14278052627251e-05	8.10881487717872e-06	5.45689935980785e-06	3.48517016479346e-06	2.11696323557096e-06	1.23192112409333e-06	7.01385499151319e-07	4.09867791614197e-07	2.6487283734084e-07	1.9907323282464e-07	1.68225739548493e-07	1.47004283265451e-07	1.24035169028154e-07	9.69784272083886e-08	6.82637259946004e-08	4.18594076096572e-08	2.11948724696379e-08	8.13302059291069e-09	2.75677782115658e-09	3.69407296338709e-09	8.72319697892444e-09	1.5439586250533e-08	2.18126774066522e-08	2.65220018284668e-08	2.90370943032697e-08	2.9482420323215e-08	2.83820332084848e-08	2.63909366900742e-08	2.40924709549126e-08	2.18931402587422e-08	2.000313170901e-08	1.84685052108008e-08	1.72212528859622e-08	1.61269809511766e-08	1.50250721150159e-08	1.3764761155421e-08	1.22403875719717e-08	1.0422900844999e-08	8.37796652166253e-09	6.25935711183963e-09	4.27259519484061e-09	2.61617421450265e-09	1.41986572394434e-09	7.04353274966957e-10
27	3.08025621367169e-05	2.86271263142836e-05	2.52406685170904e-05	2.11213224980349e-05	1.6779461613988e-05	1.26549585580894e-05	9.05248441180004e-06	6.12475369562038e-06	3.89510351419812e-06	2.30019330695914e-06	1.23347579742909e-06	5.77404471420729e-07	2.21491717854864e-07	6.96770639970525e-08	4.23512999474778e-08	7.69151600246056e-08	1.28202970787639e-07	1.6830166730013e-07	1.84883033424734e-07	1.77767401771756e-07	1.54288682829047e-07	1.24541045927943e-07	9.75626410000772e-08	7.90873194041303e-08	7.09415857892914e-08	7.17152697504203e-08	7.81098626132165e-08	8.63734857357834e-08	9.33981881921457e-08	9.72885904703238e-08	9.7424051259956e-08	9.41732374334287e-08	8.84629654943763e-08	8.13698153623073e-08	7.38305550112274e-08	6.6494418108798e-08	5.96919944496923e-08	5.3478425268271e-08	4.7714278571998e-08	4.21613303197401e-08	3.65804590162987e-08	3.08203889083346e-08	2.48821199233581e-08	1.89416927246117e-08	1.33196466465889e-08	8.40026712525297e-09	4.5223821648835e-09	1.87719666518025e-09	4.4973671107331e-10
28	3.33658037232148e-05	3.07601375782289e-05	2.70103554155937e-05	2.26106388918224e-05	1.80691865869502e-05	1.38107037674107e-05	1.01165682252279e-05	7.1126523133977e-06	4.79720652947528e-06	3.08967003206061e-06	1.87936113620153e-06	1.05943330172597e-06	5.41612695608678e-07	2.55920930480782e-07	1.43670554204673e-07	1.51240569476892e-07	2.2843303317994e-07	3.31184863621967e-07	4.2595481670032e-07	4.92790257673449e-07	5.2533020173336e-07	5.2774776144277e-07	5.09943650527764e-07	4.82734921853607e-07	4.54414158871779e-07	4.29264963085869e-07	4.07837366547555e-07	3.88299169903704e-07	3.6806890773192e-07	3.45119708250438e-07	3.18659804513033e-07	2.8919294119979e-07	2.58149547392681e-07	2.27337923807784e-07	1.98425921342282e-07	1.72579663066621e-07	1.50301867749698e-07	1.31452913606075e-07	1.1540708291984e-07	1.01286350234435e-07	8.82142495643039e-08	7.55368643186089e-08	6.29667915310417e-08	5.06218674192298e-08	3.89545102104357e-08	2.85957665150961e-08	2.01620146575597e-08	1.40825585369481e-08	1.04981111055663e-08
29	3.61575551337574e-05	3.29738121677521e-05	2.87123909550942e-05	2.39048079217232e-05	1.90833401192092e-05	1.46830676309976e-05	1.09798495069895e-05	8.07602266436857e-06	5.92944478869556e-06	4.40894163556246e-06	3.35442007753634e-06	2.62338405993281e-06	2.1145239544888e-06	1.76902699334605e-06	1.5573892522054e-06	1.4619057646616e-06	1.46307665066787e-06	1.53385320269485e-06	1.64128052039199e-06	1.75233443255007e-06	1.84013740177525e-06	1.8878104478557e-06	1.8890082271654e-06	1.84575960195606e-06	1.76505513269586e-06	1.65562106760918e-06	1.52577452387285e-06	1.38256134389412e-06	1.23185213583008e-06	1.07885337711431e-06	9.28551638307638e-07	7.85826558349888e-07	6.55206054018972e-07	5.40403047981914e-07	4.43835420254088e-07	3.66306250972387e-07	3.06947850522759e-07	2.63447937358114e-07	2.3250463995244e-07	2.10410313700341e-07	1.93645018081621e-07	1.79367231705388e-07	1.65718329697743e-07	1.519024513811e-07	1.38055169132646e-07	1.24960494635651e-07	1.13704070239711e-07	1.05353368589202e-07	1.00733913829504e-07
30	4.00275952146187e-05	3.59223488442417e-05	3.068741226812e-05	2.49179760050373e-05	1.92211918766042e-05	1.41133728808842e-05	9.94586030030913e-06	6.87424770967659e-06	4.87247055142828e-06	3.78104711071607e-06	3.37135894472763e-06	3.40700339293231e-06	3.68814057846862e-06	4.0727579450414e-06	4.47669650750503e-06	4.85963639002304e-06	5.20597396693207e-06	5.50805991141363e-06	5.75598237285585e-06	5.93456870772979e-06	6.02574284607978e-06	6.01331668467764e-06	5.8875567483339e-06	5.64789974484768e-06	5.30336865610692e-06	4.87111449500295e-06	4.37390153364383e-06	3.8373273665142e-06	3.28731065888396e-06	2.74808223165661e-06	2.2407028547652e-06	1.78203898049964e-06	1.38412680865511e-06	1.05389266752132e-06	7.93229226978945e-07	5.99430802440749e-07	4.65966438717329e-07	3.83528149764404e-07	3.41248453182179e-07	3.27949255997351e-07	3.33272845331684e-07	3.4856067159745e-07	3.67386879438274e-07	3.85714572289774e-07	4.01710511781951e-07	4.15311644993467e-07	4.27669451629529e-07	4.40597783417103e-07	4.56119256849645e-07
31	4.77342016770348e-05	4.2436715584035e-05	3.57206808238744e-05	2.82494516881766e-05	2.07427936810648e-05	1.38706956745352e-05	8.16293964850427e-06	3.95116843812584e-06	1.35125532901838e-06	2.83767086966833e-07	5.22151482888951e-07	1.75398269693542e-06	3.64071891762609e-06	5.86511163219929e-06	8.16091349890507e-06	1.03249566480764e-05	1.2215576974875e-05	1.37431022848083e-05	1.48578543534528e-05	1.5539521736713e-05	1.57897036330374e-05	1.56276350135054e-05	1.50879997933013e-05	1.42194047768722e-05	1.30823521440585e-05	1.17461235694037e-05	1.02845936427973e-05	8.77143151977711e-06	7.2753489139685e-06	5.85602647013008e-06	4.5611719223204e-06	3.42492046165608e-06	2.46755555192055e-06	1.69635530900366e-06	1.10727480810271e-06	6.87153487713237e-07	4.16168428722762e-07	2.70311472320043e-07	2.23726399137627e-07	2.50786961119796e-07	3.27825218109554e-07	4.34440331704925e-07	5.54342350871501e-07	6.75721375092869e-07	7.91178743376602e-07	8.97303601970776e-07	9.94011207865003e-07	1.08376732110497e-06	1.1708032580486e-06
32	6.74997851884422e-05	6.19966812110346e-05	5.45758871378682e-05	4.59106862134539e-05	3.67919083622673e-05	2.8026536947693e-05	2.0337957641978e-05	1.42844141975044e-05	1.02074638234466e-05	8.21539902126751e-06	8.19957891248838e-06	9.87606420226589e-06	1.2841914205617e-05	1.66351967273956e-05	2.07896673213034e-05	2.4878242455668e-05	2.85427916986248e-05	3.15105945983133e-05	3.35996111512157e-05	3.4715448144502e-05	3.48427991516304e-05	3.40335602183756e-05	3.2393135587614e-05	3.00659026004971e-05	2.72205123097278e-05	2.4035640847981e-05	2.06868701470768e-05	1.73354343052541e-05	1.41195167751774e-05	1.11485808606293e-05	8.50088588663662e-06	6.22395847250086e-06	4.33744716397604e-06	2.83757054742044e-06	1.70231664439647e-06	8.96658908484206e-07	3.77273147606346e-07	9.6498452604506e-08	5.51290194829394e-09	5.68424369891454e-08	2.06372754385368e-07	4.150048680905e-07	6.50020921984436e-07	8.86147927155542e-07	1.10625357110241e-06	1.30159302150433e-06	1.47154492625623e-06	1.62281470675057e-06	1.76812844284671e-06
33	0.000115923257477212	0.000114011958346244	0.000109658024269312	0.000103395281834207	9.59196225822463e-05	8.8004642441349e-05	8.04090836138788e-05	7.37902416228197e-05	6.86356621933326e-05	6.52214725409263e-05	6.36006072605423e-05	6.36191670149229e-05	6.49551736147665e-05	6.71716455247114e-05	6.97753321123366e-05	7.2273331255264e-05	7.42216512369201e-05	7.5261988234909e-05	7.51450976967668e-05	7.37408464292726e-05	7.10362393926099e-05	6.7123464031674e-05	6.21804018091343e-05	5.64462411155056e-05	5.0194864497029e-05	4.37085951703556e-05	3.72546492200354e-05	3.10662166438975e-05	2.53294779066281e-05	2.01770941481204e-05	1.56878838844494e-05	1.18916481313254e-05	8.77756264674264e-06	6.30431757877422e-06	4.41028282531294e-06	3.02236732513738e-06	2.06281332058188e-06	1.45377895446347e-06	1.12007504267653e-06	9.90734123685431e-07	1.0001618108552e-06	1.08947500427564e-06	1.20834033260083e-06	1.31728468342045e-06	1.39014991118296e-06	1.41617328433162e-06	1.40112600941274e-06	1.36703093197798e-06	1.35017679363096e-06
34	0.000213777361185365	0.000221876705975186	0.000227014182701806	0.000229361374223172	0.000229266260141003	0.000227199795075008	0.000223690237847163	0.000219255318983352	0.000214342068964842	0.000209282165048696	0.000204267522291782	0.000199347280807159	0.000194444052545117	0.000189384842800708	0.000183940737425812	0.000177869242787861	0.000170953855020874	0.000163036677080999	0.000154041355404177	0.000143985015041947	0.000132979093841643	0.000121219977951555	0.000108971146921741	9.65391764689015e-05	8.42464165736923e-05	7.24034138960195e-05	6.12841072391408e-05	5.11064326254558e-05	4.20202237164763e-05	3.41032567305925e-05	2.73651193450241e-05	2.17574847528073e-05	1.71885530119339e-05	1.3539039594028e-05	1.06772099315314e-05	8.47103141734125e-06	6.7963931438807e-06	5.54131867342102e-06	4.60694881902611e-06	3.90662381217555e-06	3.36455378311666e-06	2.91533769447891e-06	2.50506673651018e-06	2.09408032053673e-06	1.66080097415557e-06	1.20560666738197e-06	7.53501581450269e-07	3.54448696894312e-07	8.05943232867818e-08
35	0.000372894563673118	0.000396817464230087	0.000416882689161679	0.000432702865547122	0.000444081119211548	0.000450999576330009	0.00045359336181813	0.000452115157284036	0.000446896090861378	0.000438308413482976	0.000426734260985785	0.000412543148019748	0.000396079077162697	0.000377656613440295	0.000357564185859199	0.000336072298712566	0.000313444202273837	0.000289946747022721	0.000265859481782048	0.000241480452860958	0.000217127584444006	0.000193134991242364	0.000169844132097151	0.000147590370584199	0.000126686219853916	0.000107403203744221	8.99547144064285e-05	7.44823444193623e-05	6.1047833187218e-05	4.96320052433692e-05	4.01410124623094e-05	3.24190304009522e-05	2.62655454964458e-05	2.14547233911286e-05	1.77542047272666e-05	1.49410501319094e-05	1.28133454344599e-05	1.11969828416259e-05	9.94811434569812e-06	8.95251032936923e-06	8.12340171278504e-06	7.3992941682418e-06	6.74278103091532e-06	6.14069475209652e-06	5.60521493117342e-06	5.17497863769416e-06	4.91495263006426e-06	4.9138886910424e-06	5.2785710958959e-06
36	0.000585502124235457	0.000626616963173879	0.000662116143815506	0.000691013798099829	0.000712571575174666	0.000726329566911741	0.000732117461516651	0.000730046225212952	0.000720482406227763	0.000704008563859365	0.00068137424194923	0.000653442304814046	0.000621135370741223	0.000585386585584382	0.000547098161789039	0.000507110051614996	0.000466179912890048	0.00042497425555228	0.000384069439616082	0.000343960161105743	0.000305072349495308	0.000267777126482272	0.000232402707743737	0.000199241852378336	0.000168553571063935	0.000140559101933962	0.000115433411450392	9.32944360147721e-05	7.41927648107375e-05	5.81043916207516e-05	4.49285696301304e-05	3.44918357845993e-05	2.65581510766492e-05	2.0844070479436e-05	1.70371136672083e-05	1.48151753103558e-05	1.38649081005703e-05	1.38974517298412e-05	1.46605182532292e-05	1.59465065183651e-05	1.75968553915989e-05	1.95031637363814e-05	2.16056837981993e-05	2.38896815265195e-05	2.63799467179064e-05	2.91335370637625e-05	3.22307456722267e-05	3.57643427396906e-05	3.98273579230267e-05
37	0.000829583086551847	0.000884236806601474	0.000930585243205742	0.000967182293975955	0.000992938044519317	0.00100718181562453	0.00100969686412269	0.0010007235306309	0.000980930577058061	0.000951357486375493	0.000913333267740198	0.000868379506843359	0.000818106771361188	0.000764113864317113	0.000707898767501526	0.00065078850887929	0.000593892815512039	0.00053808356763265	0.000483999104221655	0.000432069718177979	0.000382558559775783	0.00033561089823996	0.000291304408737972	0.000249693847635169	0.000210845001148211	0.000174854872374633	0.000141857368045797	0.00011201590485429	8.55060678484919e-05	6.24925078425542e-05	4.31045736875439e-05	2.74147804199493e-05	1.54232665883961e-05	7.05011457679273e-06	2.13604017996332e-06	4.50722356686057e-07	1.70710299483804e-06	5.57942520976245e-06	1.17226060076254e-05	1.97907019514429e-05	2.94526333407807e-05	4.04038792874717e-05	5.23734477431708e-05	6.51259881831327e-05	7.84594042281639e-05	9.21987165372439e-05	0.000106187216288707	0.00012027613730029	0.00013431416197803
38	0.00108627138079814	0.00114874580414061	0.00119962554580089	0.00123718945540546	0.00126020550796284	0.00126801552963444	0.00126058335898027	0.00123850082492163	0.00120294961119681	0.00115562116819042	0.00109860088131633	0.00103422624455294	0.000964931391657543	0.000893091677224653	0.000820881891952209	0.000750160133445556	0.000682386509400847	0.000618582060166901	0.0005593290080669	0.000504809185806307	0.000454873769082592	0.000409134662999904	0.000367066356132435	0.000328106876703559	0.000291747598039416	0.000257603817520623	0.000225460924669594	0.00019529416446932	0.000167263074038406	0.000141684263409681	0.000118988065009642	9.96655592003756e-05	8.42125932321401e-05	7.30767605802356e-05	6.66120919173824e-05	6.50446660537637e-05	6.84507204275237e-05	7.6747336800508e-05	8.96945551004622e-05	0.000106906917685053	0.000127871993331779	0.000151973345071879	0.000178515618565706	0.000206749845577265	0.000235897582045179	0.000265173042025394	0.000293802874605061	0.000321043610522212	0.000346197052207756
39	0.00135273548208931	0.00141864679940719	0.00146933106479021	0.00150284548734211	0.00151785552419382	0.00151374022395895	0.00149065720618292	0.00144955964063209	0.00139216127101823	0.00132084985693732	0.00123855396753127	0.00114857237550829	0.0010543788939507	0.00095941795236681	0.000866907218349107	0.000779662990055178	0.000699961947074895	0.000629449369538175	0.000569099491872749	0.000519228734980459	0.000479557696501651	0.000449313494498618	0.000427360795334439	0.000412347918163266	0.000402853936120658	0.000397523651824174	0.000395179514350294	0.000394902641920091	0.000396078717092704	0.000398408205365525	0.00040188372129491	0.000406740111874743	0.0004133847335554	0.000422316373449511	0.000434041327191414	0.000448994411495346	0.000467471342690273	0.000489577173630191	0.000515193575713566	0.000543965884362928	0.00057530915913987	0.000608431157152584	0.000642369141420588	0.000676036857332151	0.000708277784587426	0.000737920856441311	0.000763835164993809	0.000784980668575973	0.000800452516428868
40	0.00164597463866176	0.00171474982768189	0.00176433266832678	0.00179237115484297	0.00179718606475704	0.001777903927962	0.00173455289902469	0.00166811213302865	0.00158050819310455	0.00147455574322103	0.00135384400044067	0.00122257475741861	0.00108536182045515	0.000947005030279139	0.000812254286946019	0.000685579931607121	0.000570965324926261	0.000471735535190494	0.000390432891419429	0.000328746083881117	0.00028749491949348	0.000266668224892589	0.000265508192887682	0.000282631088471241	0.00031617196645193	0.000363940069655763	0.000423571894580578	0.000492670410415701	0.000568921359577378	0.000650180632639007	0.000734530036738028	0.000820302006919701	0.000906076630582943	0.000990656526629549	0.00107302649664497	0.00115230539809099	0.00122769742450358	0.0012984490371203	0.0013638163520844	0.00142304605133708	0.00147537106035066	0.00152002050995592	0.0015562420254533	0.00158333327153414	0.00160067898494695	0.00160778945997362	0.00160433658541654	0.00159018400481264	0.00156540870124382
41	0.00201606324375769	0.0020970983770222	0.00215560270073273	0.00218854865813087	0.00219356013562313	0.0021690766833995	0.00211449037878737	0.00203024478709679	0.00191788720417444	0.00178006791511487	0.00162048341618164	0.00144376418756728	0.00125531138194756	0.0010610903870296	0.000867392311430321	0.000680576750928377	0.000506810502980323	0.000351817090303403	0.000220651014989823	0.000117508687783498	4.55851563302294e-05	6.98236194994541e-06	2.67100394691584e-06	3.25045122745459e-05	9.52804280484524e-05	0.000188841916094031	0.00031021035472775	0.000455739043829063	0.000621278028292389	0.000802340751868384	0.000994264572893584	0.00119235888467802	0.0013920364720414	0.00158892559648506	0.00177896196410535	0.00195846106928507	0.00212417235566625	0.00227331718125828	0.00240361275229336	0.00251328407256118	0.00260106563545359	0.00266619416606064	0.00270839329541565	0.00272785069663076	0.00272518798769012	0.00270142363570758	0.00265792918373051	0.00259637934185783	0.00251869680010527
42	0.00257782425639531	0.00270479952926574	0.00281025131179663	0.00289055691018727	0.00294262153992141	0.00296405761501599	0.00295334828102478	0.00290998465598165	0.00283456686964742	0.00272886036409026	0.00259580099553465	0.00243944515250805	0.00226486421390608	0.00207798600094542	0.00188538918741838	0.00169405967271246	0.00151112045523813	0.0013435483699275	0.00119789202720633	0.0010800053360403	0.000994810109743756	0.000946099514604449	0.000936391669244157	0.000966839730590819	0.00103720153729182	0.00114586856219153	0.00128995078157136	0.00146541130122998	0.00166724234588688	0.00188967262372027	0.00212639517047604	0.00237080455129683	0.00261623269911454	0.0028561736043497	0.00308448842452616	0.00329558422427614	0.00348456135528097	0.00364732632040728	0.00378066873188851	0.00388230258669766	0.00395087348378697	0.00398593456158881	0.00398789482529408	0.00395794416493628	0.00389795975371697	0.0038103986868518	0.00369818170480374	0.00356457267247882	0.00341305818738422
43	0.00348929479694815	0.00372690721404547	0.00395277618393104	0.00416313624869005	0.0043544960695498	0.00452379565959609	0.00466855776564589	0.00478702463455439	0.00487827140206532	0.00494228793868083	0.00498002219049517	0.00499337982878228	0.00498517728607793	0.00495904787812966	0.00491930352187375	0.00487075736512005	0.00481851523897782	0.00476774603105021	0.00472344268195688	0.00469018639559171	0.00467192674294991	0.00467178960922326	0.00469192342629959	0.00473339195023076	0.00479611913986604	0.00487888866161607	0.0049793974014299	0.00509435932789057	0.00521965332525997	0.00535050637741233	0.00548170186452816	0.00560780181359452	0.00572337174455165	0.00582319724497215	0.00590248250731604	0.00595702265504875	0.00598334362189835	0.00597880547459089	0.00594166722743924	0.00587111324524544	0.00576724315150488	0.00563102866556011	0.00546424193349209	0.0052693606759629	0.00504945586576209	0.00480806770732909	0.00454907547630777	0.00427656635461685	0.0039947078320941
44	0.00480476243903204	0.00522244799826479	0.00564626373086261	0.00607252340657953	0.00649742198439978	0.00691714058145674	0.00732795506181036	0.0077263427850078	0.00810908178792237	0.00847333677858695	0.00881672682149927	0.00913737048361462	0.00943390544981655	0.00970548113515789	0.00995172451978539	0.0101726811913225	0.0103687352669118	0.0105405133506308	0.0106887788399865	0.0108143236281769	0.0109178644891072	0.0109999511509243	0.0110608922747504	0.0111007043142234	0.0111190866322338	0.0111154244177968	0.0110888190214537	0.0110381434616297	0.0109621191898249	0.0108594088627387	0.0107287189476428	0.0105689055389008	0.0103790768021424	0.0101586859603727	0.0099076096279955	0.00962620748945566	0.00931536069459986	0.00897648778087176	0.00861153831524005	0.008222965673555	0.00781368136292074	0.00738699399437112	0.00694653641134807	0.00649618458775759	0.00603997176778226	0.00558200098786238	0.00512635867013694	0.00467703147898962	0.00423782815436438
45	0.00635904160228949	0.00698769266488062	0.00764159123731565	0.00831675758005318	0.00900864048332227	0.00971217315416136	0.0104218437121391	0.0111317782397011	0.0118358338160124	0.0125276985888873	0.0132009957329288	0.0138493881154829	0.0144666806432151	0.0150469175741858	0.0155844725230651	0.0160741294195843	0.0165111532545108	0.0168913500129492	0.0172111157038066	0.0174674748064045	0.017658108741657	0.0177813751217661	0.0178363185409061	0.0178226735576843	0.0177408603199097	0.0175919730352969	0.0173777612455092	0.0171006036625582	0.0167634742173651	0.0163698999805777	0.0159239107608795	0.0154299804640272	0.0148929606869454	0.0143180074895543	0.013710502784247	0.013075972253371	0.0124200020918525	0.0117481571237716	0.0110659029183371	0.0103785344090235	0.00969111319631822	0.00900841520754716	0.0083348897347865	0.00767463012907024	0.0070313556628181	0.00640840335460038	0.00580872795071974	0.00523490783675789	0.00468915445330036
46	0.00791603935374591	0.00873665498298539	0.00959578826278796	0.0104885289831566	0.0114090213850655	0.0123505016516827	0.0133053609001926	0.0142652336565193	0.0152211109451671	0.0161634762651057	0.0170824618841772	0.017968022102308	0.018810119439077	0.0195989191216058	0.0203249868073553	0.0209794841910065	0.0215543570272467	0.0220425101583365	0.0224379643676014	0.0227359902830923	0.0229332151204128	0.0230276987665751	0.0230189765500866	0.0229080669948064	0.0226974438912118	0.0223909731096618	0.0219938156935467	0.021512299870043	0.0209537656639358	0.0203263867550527	0.019638975041137	0.018900774015451	0.018121247505414	0.0173098705143183	0.0164759288402607	0.0156283338034594	0.0147754577967688	0.0139249955007286	0.0130838545054171	0.0122580778030478	0.0114527992172042	0.0106722313868543	0.00991968450242471	0.00919761267577293	0.00850768369111977	0.00785086699648934	0.0072275342078901	0.00663756614632409	0.00608046052459636
47	0.00946276401776188	0.0104362226204057	0.0114528131701163	0.0125061924702767	0.0135888575611001	0.0146921950949452	0.0158065634891142	0.0169214082634399	0.0180254098692026	0.0191066621513103	0.0201528784005241	0.021151620794195	0.022090547942031	0.0229576742972936	0.0237416344106937	0.0244319444366055	0.0250192529846852	0.0254955733713585	0.025854489581127	0.0260913288016329	0.0262032942406361	0.0261895530463441	0.0260512755011675	0.025791623197625	0.025415685578323	0.0249303659662417	0.0243442199579815	0.0236672507296802	0.0229106673421226	0.0220866134612494	0.0212078749731811	0.020287575719702	0.0193388709746264	0.0183746483025191	0.0174072450845035	0.016448191274354	0.0155079848919144	0.0145959064163678	0.0137198766692932	0.012886361048323	0.0121003211657712	0.0113652131457132	0.0106830301198393	0.0100543849140776	0.00947862760236102	0.00895399157593428	0.00847776107533174	0.0080464527787486	0.00765600403721432
48	0.0113270425456991	0.0124281040396433	0.0135687493939054	0.0147408400160348	0.0159349958947395	0.017140668682234	0.0183462500073818	0.0195392151046802	0.0207063007116014	0.021833714996665	0.0229073760752841	0.0239131744962633	0.0248372539873049	0.0256663037815076	0.0263878550548802	0.0269905734291795	0.0274645391700251	0.0278015066637578	0.0279951350040158	0.028041182065069	0.0279376552757497	0.0276849134149772	0.0272857150948668	0.0267452111365593	0.0260708797239689	0.0252724049809489	0.0243615013922863	0.0233516882107881	0.0222580195947519	0.0210967776395465	0.0198851366479624	0.0186408078800292	0.017381674599403	0.0161254274688028	0.0148892102342459	0.0136892851845349	0.012540727100342	0.0114571533511648	0.0104504965045842	0.00953082433586638	0.00870621052856926	0.00798265770332811	0.00736407276752319	0.00685229300539679	0.00644715988309929	0.00614663627476231	0.00594696176268755	0.00584283985441683	0.00582765040706295
49	0.0141218856356198	0.015364901181981	0.0166391865999824	0.0179347355779824	0.0192403037123012	0.0205435021846789	0.0218309253724211	0.023088312126273	0.0243007394580175	0.0254528463474685	0.0265290843404826	0.0275139906020057	0.0283924781485193	0.0291501371499049	0.0297735404973219	0.0302505463135389	0.0305705897627769	0.0307249564198521	0.030707029597198	0.0305125044089168	0.0301395619702095	0.0295889979762157	0.0288643009554392	0.0279716767202652	0.0269200169040095	0.0257208109378698	0.0243880023350725	0.0229377916637637	0.0213883900544842	0.0197597284534011	0.018073129053109	0.0163509463681486	0.0146161862384528	0.0128921116147839	0.0112018442888614	0.00956797176982887	0.00801216828015753	0.00655483835965593	0.00521479084632792	0.00400895007554002	0.00295211003893449	0.00205673601129555	0.00133281682993049	0.000787769641351943	0.000426397558185637	0.000250899337436251	0.000260928938305659	0.000453701677821684	0.000824142704112659
50	0.0188250332990974	0.0203165887783637	0.0218369814979311	0.0233752842890483	0.0249194350052655	0.0264563398994549	0.0279720063309419	0.029451704248351	0.030880155116241	0.0322417461550249	0.0335207669674527	0.0347016648560349	0.0357693144197955	0.0367092963810882	0.0375081800580953	0.038153803488195	0.0386355449406982	0.0389445794497597	0.0390741140601721	0.0390195957157309	0.0387788861317968	0.0383523985747152	0.0377431922092861	0.0369570205543871	0.0360023315840106	0.0348902180998564	0.033634318152162	0.0322506664650646	0.0307574989974162	0.0291750139053098	0.0275250932352084	0.025830990635175	0.0241169911981103	0.0224080502210896	0.0207294181597425	0.0191062593626474	0.0175632722803513	0.0161243187555557	0.0148120697199948	0.0136476741602623	0.0126504575854037	0.0118376554543279	0.0112241861258265	0.0108224669060364	0.0106422757174164	0.0106906598305366	0.0109718920159758	0.011487473418052	0.0122361814526835
51	0.0270783501364122	0.0290961675641515	0.0311638856745616	0.0332718280525404	0.0354093716084497	0.0375650392021256	0.0397266139501775	0.0418812744623939	0.044015749720084	0.046116491772342	0.0481698639003412	0.0501623414002485	0.0520807216777437	0.0539123399465974	0.0556452864945608	0.0572686212348211	0.0587725811114009	0.0601487758807417	0.0613903678551457	0.0624922313695884	0.0634510880211906	0.0642656141265777	0.0649365173392891	0.0654665799569733	0.0658606671129616	0.0661256987729638	0.0662705852269212	0.0663061265586638	0.0662448773710953	0.0661009788209075	0.065889960753324	0.0656285174040236	0.0653342607337399	0.0650254559647554	0.0647207442840089	0.0644388579543306	0.0641983332263637	0.064017226465669	0.0639128388026998	0.063901454381845	0.0639980969371862	0.0642163089678422	0.0645679572385085	0.0650630677071454	0.065709692299659	0.0665138092300573	0.0674792578237217	0.0686077080609232	0.0698986643366741
52	0.0409796766360248	0.0439304471503794	0.046981080473767	0.0501246598592759	0.0533534281313625	0.0566588443175875	0.060031654007965	0.0634619728254205	0.066939382087794	0.0704530354441115	0.0739917749834424	0.0775442550516165	0.0810990717772091	0.0846448961109605	0.0881706080288896	0.0916654294446246	0.0951190533255772	0.0985217665139023	0.10186456381857	0.105139251069639	0.108338535008548	0.111456098125901	0.1144866568461	0.117426001790064	0.120271019215486	0.12301969312982	0.125671087984644	0.128225312280716	0.130683463830076	0.133047557823998	0.13532043923285	0.137505681405868	0.139607473036372	0.141630495903143	0.143579795984942	0.145460650667749	0.147278434820122	0.149038488500019	0.150745988977273	0.152405829612398	0.15402250792904	0.155600024960354	0.157141797646608	0.158650585721201	0.160128434154856	0.161576631843539	0.162995686835213	0.164385318004678	0.165744462714729
53	0.0608922108519102	0.0649956629379674	0.0692474800879248	0.0736418594974474	0.0781720388503723	0.0828303130952093	0.0876080608219686	0.0924957801037195	0.0974831335152195	0.102559001891597	0.10771154624685	0.112928277138197	0.118196130641311	0.123501549996067	0.128830571895365	0.134168916322854	0.139502078800784	0.144815423887786	0.150094278768613	0.155324025803633	0.160490192954379	0.165578541071302	0.170575147119005	0.175466482520207	0.180239485919339	0.184881629796752	0.189380980501258	0.193726251408327	0.197906849049773	0.201912912194516	0.205735343985178	0.209365837348768	0.212796893998488	0.216021837425484	0.219034820342395	0.221830827083592	0.224405671489805	0.226755990807443	0.22887923611649	0.230773659766854	0.23243830025371	0.233872964900495	0.235078210646749	0.236055323160583	0.236806294415646	0.237333798793822	0.237641167701055	0.237732362618057	0.23761194645323
[truncated: 71 more columns]
