# Supplementary material for: Reconstructing spruce budworm outbreak severity: a comparison of paleoecological and tree-ring signals
Source: PLoS One. 2025 Aug 12;20(8):e0329406. doi: 10.1371/journal.pone.0329406 (PMC12342301; doi:10.1371/journal.pone.0329406)
Supplement: S12 Dataset — (ZIP) [file pone.0329406.s012.zip › Lake 3 wavelet data/Coherence_Lepidopteran_scales_GSI/coherence_wavelet_rsq.txt]

V1	V2	V3	V4	V5	V6	V7	V8	V9	V10	V11	V12	V13	V14	V15	V16	V17	V18	V19	V20	V21	V22	V23	V24	V25	V26	V27	V28	V29	V30	V31	V32	V33	V34	V35	V36	V37	V38	V39	V40	V41	V42	V43	V44	V45	V46	V47	V48	V49	V50
1	0.939698759852999	0.975143675462555	0.976365376091406	0.967266444694888	0.948823029998108	0.914551059766742	0.854346692762537	0.769524248987755	0.707573562963683	0.734300544767726	0.823701141294716	0.900578361767626	0.94200737403495	0.961214142172277	0.970711654718089	0.975478442586556	0.977284481857489	0.97788741696319	0.97912902852016	0.981663848839132	0.984400989976019	0.985482427650071	0.98393632485448	0.980498574917007	0.977153031106997	0.975937676942623	0.977615882227496	0.981034644359117	0.984084683868686	0.985602385858091	0.986162980808933	0.987145455736637	0.98930457092012	0.9921855414755	0.994701499224526	0.996045191714766	0.996059206883646	0.995093785844069	0.993762040165665	0.992704526606305	0.992269078719545	0.99221880292542	0.991866489605713	0.990747774147489	0.989226268437631	0.988343941510964	0.988931403739372	0.990774847368166	0.992797207530767
2	0.903584729028108	0.965302898090159	0.974503268942129	0.968308946801046	0.952261069958353	0.921493730965328	0.865345403498497	0.776909847847996	0.686623092669123	0.673370313321742	0.756851276455524	0.858214581907409	0.922397304846719	0.952881017668838	0.966327445705489	0.972011680564283	0.973796375372304	0.974256568631025	0.975528070224648	0.978317235837697	0.9814069555467	0.982703881420212	0.981034910844135	0.977089668966464	0.972974943939136	0.970959581147482	0.972055421916813	0.975268572346171	0.978494163957074	0.980470510249866	0.981682814350759	0.983465155726418	0.98651688992574	0.990265385693702	0.99347649853892	0.995243791376567	0.995388156496373	0.994287413895912	0.992596406606999	0.99099720972136	0.989880386672509	0.989059154422682	0.987911254657992	0.986061652238882	0.983995618971195	0.982898099376592	0.983705154211767	0.986179046283475	0.989065681849206
3	0.852822397021396	0.948005501186405	0.969943862439835	0.96841945731466	0.955386430361957	0.928755999058474	0.879196663653191	0.795974207715717	0.691424769870694	0.63264559662791	0.680856921350902	0.791512564374909	0.883909784539662	0.934665921815743	0.957359974628971	0.96613568718477	0.968610701489589	0.96914098068104	0.970524183337479	0.973622758446729	0.977127296394451	0.978725563896396	0.9770279669518	0.972622597034296	0.967667733318713	0.964620046428489	0.964773093250916	0.967416066459431	0.970599830128907	0.97304378246398	0.975118827039571	0.978032376239446	0.982344263069906	0.987305054872021	0.99149977010363	0.993902374171419	0.994294930909264	0.993064466284229	0.990887958923358	0.988477230479498	0.986281764121524	0.984225234053611	0.981840561097275	0.978919545198468	0.97610518368445	0.97472943788002	0.975831021184787	0.979146344561168	0.983224925752379
4	0.787815708560644	0.919974849345081	0.960536084872488	0.966488989155081	0.957472723230166	0.935234836092373	0.892878794778968	0.81927533689148	0.714279616197716	0.621078273883317	0.614680395784183	0.704587933765131	0.817885394098406	0.897479900823678	0.938354444791842	0.95519644497019	0.960461596519918	0.961781586185394	0.963453200378758	0.96685395890467	0.970725026863698	0.972592345957677	0.970859713076797	0.965989809322026	0.960154538869421	0.955973001976257	0.955031011480146	0.956951258669592	0.960002571447548	0.962922596479219	0.965973318780405	0.970226965710741	0.976089835282796	0.982606346896915	0.98812897142122	0.991450222484105	0.992261440362266	0.990927016464427	0.988134405532974	0.984634329688644	0.98097066661076	0.977240347975968	0.973204514503501	0.968877469462723	0.965087248483444	0.963324768267884	0.9647425229461	0.969056209491824	0.974598497375776
5	0.703268459971249	0.874758135757613	0.94351072602459	0.963099090215254	0.961846449121459	0.947247030163312	0.916337657466487	0.859573787020342	0.767103467065805	0.650365749057969	0.567515743591198	0.584274014859247	0.688264594422911	0.80509828810507	0.884697300170976	0.924132713403852	0.939045358089836	0.943618045818091	0.946284180926526	0.950237581082915	0.954642519636309	0.956747381948426	0.954548202701982	0.948356177649475	0.940548464024805	0.934235441299213	0.931626576689657	0.932830444045115	0.936222054608884	0.940342762713253	0.945265826865629	0.952022783435272	0.960951448493667	0.970761157665038	0.979239238090203	0.984664534613154	0.986455813300215	0.984921087076311	0.98081634697815	0.975048727449926	0.968419292986274	0.961378996410731	0.954078342587574	0.946891356881757	0.940991765766273	0.938252527779239	0.940154907102381	0.946414599332544	0.954875999255915
6	0.59616159544893	0.801228790333293	0.910634202350747	0.95479931783733	0.968386395043963	0.96707493553877	0.954507631602932	0.927061329217529	0.874962885892089	0.785121346568889	0.656636363823557	0.531647399973697	0.489582546937865	0.562309532629447	0.689821753708478	0.793797853666728	0.848903318311787	0.870593517141404	0.878969201352285	0.884926892713548	0.890459343888864	0.892667677986973	0.888508237006946	0.877874343235205	0.86381978777484	0.851071838744608	0.843905512772568	0.843919516367162	0.849474332128085	0.858016529983848	0.868824893140333	0.883086353399101	0.901513970957552	0.922177658689757	0.94097596036462	0.954117157280954	0.959760707309821	0.957850321875967	0.949359367062724	0.935849561046912	0.919230055042321	0.901371609462675	0.883743494597115	0.867655497118362	0.855064398971535	0.848893793477325	0.851792456019503	0.863774814066759	0.881325282987973
7	0.489286862222206	0.702212607388171	0.851521624003506	0.928664319209888	0.962671773210923	0.975532576978957	0.977435128750027	0.971260536252801	0.955040162589905	0.921954889822677	0.859526870464077	0.753044646095065	0.604409593601557	0.463593726071961	0.411431527305883	0.467389712321964	0.562065162806013	0.629206639582718	0.66064879944043	0.673733794446359	0.680106543777226	0.681265165187041	0.674615847652805	0.659366437493623	0.638624314083874	0.618745408486526	0.607023583113693	0.607709084564336	0.619230547113233	0.636664837172749	0.657198380660285	0.68241843663872	0.715371751621329	0.75539857553529	0.79601802987906	0.828252413510352	0.845357458428242	0.844582703590767	0.826656158374734	0.795213894315457	0.756246518546544	0.716319142709599	0.680065652959541	0.649649193976723	0.62685503133626	0.615082542949497	0.618537550381934	0.638592225591288	0.670926964418439
8	0.396837024981315	0.590493744078391	0.764416701484412	0.87730100773044	0.937853557649974	0.967504059994905	0.981127092190469	0.98629648139309	0.98602067738334	0.980377806985282	0.96673990022884	0.938789670927546	0.884695415295165	0.786782001591396	0.631821771573658	0.442940482506085	0.293127271436178	0.2291545020521	0.220498782541328	0.225273271831278	0.230603448579437	0.236610136962312	0.242538117683717	0.245448977778915	0.243184552705285	0.237543254133252	0.234712308304211	0.2409873846445	0.257163921753282	0.278229945803367	0.299197704303006	0.320478926758395	0.347205332382239	0.383321275558261	0.425917190739326	0.464866299849967	0.487727671451251	0.485770410355081	0.458069925989379	0.412476720326332	0.362003581309462	0.317601495709544	0.283408244189302	0.258502406343666	0.241548974172086	0.233571340230012	0.237647734728199	0.256169315685698	0.287591047217474
9	0.325261255053896	0.483349741928481	0.657863013052806	0.798533154490066	0.889178602725089	0.940604694328236	0.968066396182857	0.982259100238568	0.989202212906042	0.99187768345375	0.991387170397865	0.987379761191818	0.977733331309025	0.957121112147975	0.913609570252807	0.823496526665894	0.653969450832562	0.402521243667532	0.155914633805763	0.0221482361730627	0.00296519579906961	0.0385876237752307	0.0860627242608156	0.123862740622437	0.140250513310238	0.132682132332986	0.109321067320102	0.0845660801253493	0.0704532624181526	0.0708488659684175	0.0828440187608129	0.102377769998374	0.127067793613384	0.154086392112208	0.177568803840735	0.189370413134433	0.182644859224802	0.156192817597033	0.116953884513485	0.0770772865345669	0.0462458412579766	0.0269651875432572	0.0169229670952253	0.013131492455307	0.0133205602195884	0.0158800266782113	0.0203909159089057	0.0279830509474336	0.0399399466094515
10	0.273864529612193	0.392852557083841	0.547175869984519	0.69791231717417	0.814733083373983	0.891870078059672	0.938264955926253	0.964849331921931	0.979656044963568	0.987604169391989	0.991400511127324	0.992252664606801	0.99009245095956	0.983100451042215	0.965968530624862	0.925840382137695	0.835924340724019	0.656837393324752	0.381493292802499	0.121907243817066	0.0401791520485384	0.129251034173832	0.260598320881263	0.349657655290316	0.374594613582478	0.341567741734881	0.267259120566828	0.173920288623288	0.08639316357903	0.0278140146288853	0.0142819028627414	0.0498228008932532	0.123630272831688	0.212134112902734	0.286526841400644	0.322346370833726	0.30712117547571	0.245142711693167	0.158068209622931	0.0768015647744447	0.0252619535452013	0.00909267008193467	0.0194034862424106	0.0434762345968655	0.0707490950625132	0.0935819879957068	0.107514530360281	0.112340330789432	0.111569873319979
11	0.238997709933751	0.323115629446231	0.446844896599937	0.588160584289416	0.718216750024281	0.818899842232097	0.887993931482987	0.932010271085583	0.958843569294866	0.974680138004257	0.983574448150172	0.987816252000588	0.988198482450031	0.983778909857728	0.970687299818861	0.939236991929859	0.868954072737524	0.726032443180532	0.484760231173677	0.199329234392565	0.0321129308551215	0.0734161220769741	0.222929951127584	0.350637051441497	0.405970462048502	0.390912397896069	0.323591287108954	0.226226344702851	0.123601817962549	0.0416220662493057	0.00250691325376749	0.0175737422856168	0.08144067558753	0.171826398386757	0.256463879472578	0.304787806002586	0.299401913609559	0.242534407326841	0.155287358001362	0.0696159378201462	0.014732570533057	0.00445203350943645	0.0345445810108652	0.0907076272508255	0.158243043503287	0.226752287662239	0.290096487579729	0.344111922649166	0.383405335596725
12	0.216821798780957	0.272877743856307	0.365132108816234	0.484031040416141	0.610532905411313	0.724515554475946	0.814434367727098	0.878904462364411	0.922271540225972	0.950184878785568	0.967394666514191	0.977126422481193	0.980992699774885	0.978756039969537	0.96744987163634	0.939355051202263	0.878687476621632	0.759609898917253	0.557240400391562	0.290970938642594	0.0701920508225788	0.0181084393239956	0.120062571550993	0.258654548273977	0.3498312113397	0.37322269732147	0.339821920256687	0.269267597932678	0.182979082646228	0.102365335332212	0.0461659912778621	0.0260843692029601	0.0427297317385231	0.0845855550656824	0.131603920294551	0.162943247452207	0.165856222554546	0.141169323296773	0.102414450721559	0.0694183612791043	0.0595946033858863	0.0810361625371509	0.131016088900739	0.200012637627192	0.277311875136957	0.354281716617419	0.424421501846551	0.481292347990793	0.515904293719383
13	0.204189324130403	0.238671305469376	0.303631749324344	0.395852039929152	0.505778998874417	0.618663949009909	0.720469007975297	0.803084089152515	0.86498608640212	0.908710094559832	0.938082969502993	0.956517874079388	0.96619469852077	0.967536552141828	0.958451025463555	0.932942703831594	0.879105424541881	0.778150052719225	0.610644082773487	0.38055610500599	0.149611539088292	0.0204747508903285	0.0383846852182524	0.145055199219628	0.254446523132456	0.319989102939545	0.334290839735175	0.307746672237955	0.255477264477301	0.192557340788762	0.132151757078718	0.0839675663205648	0.0528477193300061	0.0382977506563697	0.0356859071120156	0.0391757335765738	0.045289137580445	0.0550489115356055	0.0732597221636681	0.105488645771335	0.154724903858158	0.219609021326915	0.294988785963236	0.37401972845944	0.450152170620129	0.517831031924809	0.571838041747511	0.605954475870357	0.612071871539191
14	0.19873217557794	0.216814138815678	0.259964488946467	0.327220977572507	0.414799182653198	0.514587998165096	0.615682468170257	0.708030519435501	0.785370401710446	0.845730324050087	0.890084601191067	0.920585246245671	0.939166155020993	0.94655768320239	0.941412941044723	0.919257398890652	0.871304364066193	0.784197988229264	0.644009975201631	0.449859261243031	0.235446580545613	0.0716226336402317	0.018585558729537	0.0702701708012282	0.168413607559573	0.258113155135635	0.313730708163207	0.332042560042194	0.319432981999476	0.284463816358179	0.235109503907099	0.178202883640891	0.119841725981352	0.066270911992748	0.0246457344034465	0.00270758310866727	0.00687095278275136	0.039774103664437	0.099158699592397	0.178702248324684	0.269911822007994	0.364071702824623	0.453718023205917	0.533333765745431	0.599154723229121	0.648300010752987	0.677657683255077	0.683023111608416	0.659117813819217
15	0.198745703866217	0.204265575596996	0.230545046827285	0.276977752966784	0.342304487847915	0.422984193099228	0.512704821459019	0.603530530752727	0.68802421457444	0.760979886769741	0.819895539531636	0.864324469168016	0.894733864209938	0.911344429607628	0.913085367390524	0.896627650192505	0.855597285287178	0.780662274216207	0.662333578460598	0.499148153481401	0.310695172248543	0.143623512677002	0.0513173532484655	0.0542279815537129	0.125496729709814	0.218595800205594	0.298764349249499	0.350930930869089	0.372798135096323	0.367153507899035	0.337942854793281	0.289456276467148	0.227333254630393	0.160297327256221	0.101123464503691	0.0649378274753473	0.0643265911866214	0.103939665994673	0.178603146788483	0.27604419109517	0.381786525096677	0.483277964415904	0.57187716688274	0.642803275102092	0.693869879804126	0.723896719791936	0.731414579831619	0.714010940198293	0.668618207485419
16	0.20299751081946	0.198768216146332	0.212072267580359	0.242051691859501	0.288169317688646	0.349123259286553	0.421997769966066	0.502106892725219	0.583678383732172	0.661031175008162	0.729607983757973	0.786387626303124	0.829614694030348	0.858075290179104	0.870189346711457	0.863122768556009	0.832154536197177	0.770821981391907	0.672911704038395	0.53761243810527	0.377430770308116	0.223228566286933	0.116174714460242	0.0846518571983652	0.124898776292813	0.206477793186504	0.294862672820386	0.367164458141048	0.413384817216836	0.431194753189536	0.421531459825551	0.387013187399987	0.332623859326251	0.267419615500621	0.205436590693161	0.163733525694519	0.157046441757179	0.191729443768882	0.263152080471134	0.358216227009554	0.460873282010778	0.557201166425223	0.637938619080065	0.698404153705685	0.73693575066541	0.753076181032613	0.746237237252598	0.715131395153868	0.658106477314382
17	0.210443188546899	0.19859671290427	0.201869232015868	0.219120113170805	0.249810193265617	0.293417668512456	0.348796100741448	0.413714467357441	0.484769722044256	0.557721501335876	0.628097377504717	0.69178172487705	0.74532669606456	0.785875687775093	0.810755644960941	0.816908466119366	0.800427573962489	0.756627611201632	0.68131068580229	0.573915131352525	0.442294628182551	0.30638853387333	0.195633446674021	0.137265101053069	0.14149439221229	0.196050719980514	0.275138948977894	0.35349704209465	0.414248627048153	0.449021195678842	0.4550879587102	0.43335444519505	0.388230047199517	0.328650936240475	0.268557332356321	0.224940745789528	0.212937741070166	0.240084820934948	0.303329323361165	0.390754988368029	0.486681641931016	0.576927448939884	0.651761512087155	0.706128273751504	0.738223617795153	0.747738567280868	0.734579933531199	0.698360568649028	0.638711774293887
18	0.219908822308912	0.202165633426616	0.197647663430564	0.205084600402087	0.223768578272169	0.253301269503264	0.293215651768016	0.342596163734776	0.399802277661307	0.462375057687677	0.527150989320738	0.590529787771783	0.648779156362382	0.698246708574772	0.735397565070622	0.756688069650639	0.758401345972927	0.736702102555249	0.688294538034572	0.612069975423471	0.511731143592251	0.398331709860138	0.290410518013119	0.209509832125705	0.171767507611066	0.18042229695367	0.224765188165223	0.286058000186715	0.345387018762079	0.38856377088791	0.407354756542014	0.399057216349507	0.366235273929805	0.316950593191192	0.264487122286901	0.225135861413007	0.213629246437374	0.237910012641728	0.296204690423617	0.378221942020922	0.46955994632937	0.556578503365644	0.629402840639278	0.682483032094487	0.713552517420072	0.722159716234591	0.708558961275261	0.673266800054641	0.617295925072389
19	0.229990766978054	0.207816607274074	0.197272117647259	0.197116871773502	0.206522064994593	0.225010144569455	0.252269001767659	0.287915316653058	0.331261370968992	0.381129373245353	0.435747376310945	0.492743272437745	0.549227646564137	0.601930385678617	0.647342843308495	0.68182914562031	0.701713012969755	0.703417076195251	0.683811553936501	0.640968807806894	0.575422364750725	0.491680254573752	0.399170637450315	0.31140514703587	0.242648337156074	0.203031704464395	0.194698656885985	0.211324469377903	0.241045134259535	0.270729574279804	0.289525966690849	0.291009463873275	0.274294140472052	0.244431369370062	0.21177177151617	0.189623349383378	0.190190117675164	0.220199106578086	0.278464777151566	0.356724781139204	0.44302536150519	0.525579799640678	0.595324030386483	0.646660091556034	0.676922123052476	0.685404813812552	0.672574107646225	0.63972797084863	0.58909826478407
20	0.2394051986819	0.214045497665634	0.198894437716513	0.192845396548429	0.195041063076129	0.204913433848285	0.222117052935912	0.246405209456366	0.277482412997395	0.314855787144529	0.357702687110949	0.40476888898309	0.454308358177277	0.504070411899628	0.551333537586599	0.592980338610293	0.625610827291259	0.645707980236036	0.649901438826586	0.635408703744455	0.600728651891095	0.546558359831021	0.47666499951823	0.398160019811442	0.320572672131038	0.253597749854884	0.204274486148803	0.174940702576625	0.16296643006814	0.162248712475792	0.165630696687024	0.167303820926799	0.164598707884165	0.158861980188201	0.155181884269117	0.160804988202534	0.182497177736703	0.223779772431441	0.28332599710935	0.355290173874293	0.431229519357328	0.502481235933638	0.561931804203561	0.604771444088767	0.628440409262432	0.632215797116515	0.616811888069958	0.58416334263236	0.537365884624722
21	0.247564781010842	0.219997254072313	0.201351243427027	0.190697852617487	0.187223210627112	0.190311908835328	0.199546482745692	0.21465574578179	0.235435353683941	0.261655027883599	0.292960816079258	0.328777533044993	0.368215409536641	0.409985419669818	0.452329556092347	0.49297584919602	0.529134397529443	0.557561881678367	0.574738168151028	0.577212964031252	0.562172724460432	0.528215044280046	0.476177751574286	0.409693022223212	0.335058499287613	0.260197611016488	0.192920659291647	0.139132356635521	0.101717779231557	0.080495608899834	0.0731160712299802	0.0764315607766804	0.0878031384712322	0.105935991345833	0.13103036710493	0.164238452680728	0.206636410312154	0.258120327223892	0.316701318726092	0.378507352343255	0.438455092654095	0.491252945753389	0.53232725508546	0.558421545669608	0.567842336179537	0.560463399321631	0.537612164253254	0.501895200153701	0.456947304410437
22	0.254795994421752	0.225683513645482	0.204338885919685	0.190014167065471	0.18197796598384	0.179609901922534	0.182432298176735	0.19009919002421	0.202359171959239	0.219002951849019	0.239801356271973	0.264435724921232	0.292420241080678	0.323014927342263	0.355129433711119	0.387222741280433	0.417214593170359	0.442442752902248	0.459724927933087	0.465605602523365	0.456861964176342	0.431275087210952	0.388525884700328	0.330899861553547	0.263412937907983	0.1931302529786	0.127809396063796	0.074334725736425	0.0374902908240252	0.0194187965690764	0.0197987020745879	0.0365231255925345	0.0665622485251949	0.106720317134932	0.154105816660214	0.206265107493705	0.261045039925494	0.316323180784142	0.369763220186783	0.418719278391944	0.460342855941753	0.491869162274659	0.511004517741622	0.516316639115581	0.50753762885729	0.485709611515995	0.453127807067556	0.413070718319242	0.369356753095431
23	0.262046161583494	0.23174515230088	0.208194876443481	0.190812764841233	0.178964965527155	0.172055579166571	0.169570610883437	0.171087452718952	0.176260801344097	0.184793255272372	0.196395541090336	0.210738372471911	0.227395744321586	0.245778332657447	0.265056280936519	0.284074358139698	0.301271428360654	0.314632705894571	0.3217273695966	0.319907798622362	0.306746809626607	0.280728378764824	0.242061336777656	0.193301597876995	0.139394180567838	0.0869290704880721	0.0427957795206475	0.0127414054380886	0.00034297290869383	0.00663974260414803	0.030371041096479	0.0685977652204708	0.117458752159801	0.172862376059632	0.230989035151949	0.288558477267694	0.342883525990353	0.39177775918852	0.43340446498094	0.466151011884319	0.488593425423658	0.499585275695351	0.49846409769498	0.485319424719595	0.461220455059066	0.428283551161191	0.389497249444757	0.348315652304821	0.308135234377375
24	0.270590241905241	0.239203076232754	0.213677978376451	0.193579143463767	0.178374435237332	0.16751297239642	0.160471168932296	0.156771766068993	0.155982327932567	0.157699130561522	0.161520829948337	0.167014687053422	0.173677012569728	0.180889316832596	0.18787299490519	0.193649126121382	0.197017220891109	0.196578120704734	0.190839896349785	0.178453451091615	0.158608648683742	0.131557894871448	0.0991153097163412	0.0648592024015696	0.0337689989374074	0.0112545193839978	0.00189174064416247	0.00838272009672778	0.0311218067786932	0.0684056986117843	0.117054255833568	0.173148156915795	0.232673795325872	0.291978657014895	0.348021449536296	0.398445700717807	0.441526537414862	0.476047997540288	0.501167363499038	0.516315915056556	0.521172661176093	0.515727185919003	0.500417041000353	0.476286174029552	0.445077872698016	0.409174765845969	0.371349509362429	0.334378452637463	0.30064330897951
25	0.282139960227893	0.249571895623887	0.222083030966959	0.199371735247631	0.181011025572043	0.166513251883912	0.15537411058248	0.147096583545773	0.141198097989246	0.13720502128114	0.134638449880914	0.132994879162542	0.131725307742594	0.130217065358055	0.127784524566104	0.123678119287856	0.117125590954744	0.107423813489124	0.0941002092416287	0.077152310175842	0.0573423916997828	0.0364661052818864	0.0174463753551127	0.00408093634774367	0.000366041427770093	0.00953944018454464	0.0332032879133864	0.0709059349325366	0.120328772534921	0.177919762030677	0.239662393928932	0.301719293003044	0.360835097307853	0.414505718679606	0.460978290181564	0.499153452530431	0.528447528698898	0.548654998283863	0.55983814515227	0.56226067537864	0.556372676571156	0.542842392922348	0.522614627793728	0.496959336537338	0.467466170539619	0.435952454050469	0.404286131491371	0.374167197452756	0.346934981172591
26	0.299014317632536	0.265033682702793	0.235411741455056	0.209977895649723	0.188418575682619	0.170329611650789	0.155256939478494	0.142723927549074	0.132246457234407	0.123338498075732	0.115511717576195	0.108273140819086	0.101125417096344	0.093575093647611	0.0851554556666736	0.0754716282496209	0.0642758068145786	0.0515778156512591	0.0377877591754061	0.0238701152940297	0.011461585861936	0.00287586854422488	0.000908345918497826	0.00839305153657844	0.0275682960243671	0.0594388176558036	0.103388295643363	0.157218055679024	0.217594545693508	0.280710608641224	0.34291679150675	0.401158108036638	0.453173935628885	0.497506783294932	0.533396847129402	0.560630742786384	0.579389768678757	0.590121537216925	0.593444215585276	0.590084233442979	0.580843454800458	0.566588112422825	0.548248309014479	0.526814449454988	0.503317790528409	0.478788264040127	0.454193052172067	0.430369638375492	0.407971470527126
27	0.323267340196018	0.287644701811907	0.255653678322382	0.227258099129157	0.202271562909141	0.180397756543818	0.161266895416442	0.144465365753079	0.129558178713635	0.116105710480977	0.103677446942455	0.0918662487094565	0.0803071492018191	0.0687049075070081	0.0568742538112572	0.0447954995156673	0.0326851419326789	0.0210753027190292	0.0108866333786436	0.00346741433515915	0.000560705261411703	0.00415962713417179	0.0162290702007641	0.0383169585277532	0.0711402440351123	0.114278227944371	0.166098448429586	0.22396383771513	0.284659361524505	0.344896779051697	0.401750227565562	0.452932643055518	0.496898284082268	0.532809886131748	0.560427492986651	0.579968861878435	0.59197379973878	0.597187947895456	0.596470060503193	0.590720997938129	0.580830902539072	0.567641460321131	0.551921222600295	0.534352611756168	0.515528997326287	0.495959279620364	0.476076464883431	0.456246571939081	0.4367752268802
28	0.353175871738689	0.31602694251245	0.28171695855076	0.250341742268341	0.2218541531988	0.19609186921763	0.172807616183515	0.151698645159918	0.132434003198209	0.114679693840569	0.0981229693998019	0.0824976617568598	0.067612605180649	0.0533847628320891	0.039877495261244	0.0273423020542737	0.0162591534465931	0.00736626240775191	0.00166544812759755	0.000385702773125096	0.00488799298005721	0.0165022119552745	0.0363049056571757	0.0648719643923857	0.102064959444331	0.146918789138754	0.197679900221081	0.252000081033028	0.30723934284903	0.360798396186983	0.410401830338965	0.454282321066387	0.491255102369804	0.520702127408801	0.542498663862948	0.55691370182191	0.564506446836769	0.566030822197046	0.562352094306985	0.554375643544562	0.542987072359355	0.529004013195786	0.513141612830905	0.495994251945025	0.478034697281785	0.459628729924117	0.441059679101161	0.422555101718749	0.404308356376018
29	0.37682399959844	0.339123483146648	0.303483446980753	0.270102670862713	0.239062830276267	0.210344474588206	0.183848789819962	0.159422474484336	0.136883804723105	0.116048806302537	0.0967571453974831	0.0788977424003035	0.062434118475589	0.0474290647088309	0.0340673728335137	0.0226741222854553	0.0137245025543678	0.00783963935106568	0.00576190247119232	0.00830349567276463	0.0162647345074661	0.030324082039646	0.0509106265400531	0.0780794740801407	0.111417788976154	0.150009358352562	0.192475631306848	0.237092620979643	0.281962327219273	0.32520306816063	0.365121145883147	0.40033629872229	0.429849674086723	0.453058352918135	0.469729910128006	0.479953069770116	0.484078034225743	0.482655348842083	0.476377584390308	0.466025048210809	0.452415565909184	0.436358777422709	0.418616560992731	0.39987213328804	0.380710236252406	0.361609347613212	0.342944562793266	0.324997755053553	0.307970795665035
30	0.371974831189706	0.335857498092578	0.301329291620115	0.268623796291927	0.237890868137001	0.209204779164663	0.182577669306253	0.157976499829682	0.13534184828861	0.114607194737933	0.0957176834381241	0.078647596281652	0.0634158785673318	0.0500989899709526	0.0388401246905809	0.0298535002337221	0.0234220397975373	0.0198865056860143	0.0196241771721641	0.0230157496928692	0.0304004998989956	0.0420220254403985	0.0579698493700616	0.078125251028931	0.102121771805128	0.129330700611482	0.158878642470066	0.189698252959519	0.220605952921603	0.250394351484322	0.277924384458305	0.302203656059808	0.322442267982606	0.338083488233036	0.348811825251639	0.354544100415269	0.355409704328122	0.351724958330333	0.34396433355114	0.332729155374672	0.318713088294068	0.302663598169686	0.285339767575119	0.267468841219118	0.249705795675315	0.232601025600392	0.216580299878756	0.201938692478723	0.18884723393626
31	0.32804596269162	0.296430599406196	0.266345535206899	0.237967332702643	0.211414096463839	0.186751283170068	0.164000558933869	0.143150607102082	0.124168842281642	0.107013132671125	0.0916428116622991	0.0780284211447327	0.0661597409162244	0.0560517080440666	0.0477478214834901	0.0413205810335709	0.036868460784107	0.034508914536211	0.0343670146994287	0.0365596010767624	0.0411753130102793	0.0482516085329478	0.0577507741236021	0.0695378335555533	0.083363909910195	0.098858671815971	0.115534761136138	0.132805517722953	0.150015150290703	0.16647828756577	0.181524217833521	0.194540567378254	0.205011788562987	0.212549317176112	0.216912028879457	0.218017060645755	0.21594175771019	0.210917396990239	0.203314720651924	0.193620751060909	0.182406483767392	0.170286279535971	0.157871974037245	0.145727091018182	0.134327859707031	0.124037026428785	0.11509367530414	0.107618478540677	0.101630524956536
32	0.263402565086719	0.238467373474987	0.215054524037167	0.193235727537819	0.173045653043056	0.154487427407086	0.137539115908463	0.122160618966188	0.108300494863861	0.0959023148451716	0.0849102534458309	0.0752736984264139	0.066950723260661	0.0599102996405046	0.0541331424274615	0.0496110840762963	0.0463448825658406	0.0443403916406046	0.0436030810789035	0.0441310026373149	0.0459064636552351	0.0488868934983242	0.0529956497363204	0.0581137718869609	0.0640738912563049	0.070657575243616	0.077597259923119	0.0845835734448256	0.0912782948719892	0.0973325072755295	0.102408810413352	0.10620587915	0.108483266177549	0.109084155084624	0.107953713097736	0.105150706974023	0.100850143752989	0.0953350349829181	0.0889762343138631	0.0822009096467571	0.0754525410293114	0.0691478386210798	0.0636376515291535	0.0591787811049246	0.0559212666742847	0.0539118681419983	0.0531105978577994	0.0534146942021706	0.0546840308824332
33	0.202311021201665	0.184205044311274	0.167428053229695	0.151975176036106	0.1378229394177	0.124933260362649	0.113257410607937	0.102739750543309	0.0933210776112285	0.0849414795015538	0.0775426203655455	0.0710694168985404	0.0654710805156086	0.0607015136545941	0.0567190554067682	0.0534855779928336	0.0509649454071917	0.0491208633576007	0.0479141796458829	0.0472997396387932	0.0472229639376278	0.0476163934334762	0.0483965354883445	0.0494614343506645	0.050689464836303	0.0519398927255945	0.0530557380864606	0.0538693987762179	0.0542113227177261	0.0539217444399384	0.0528651130888048	0.0509463318694942	0.0481273157424291	0.0444417070562861	0.0400049919488446	0.0350169604327403	0.0297537690210703	0.0245481093695732	0.0197582600376174	0.0157297448301811	0.0127560318872631	0.0110459803234352	0.0107046961925647	0.0117311730348607	0.0140317349967626	0.0174445667958267	0.0217688015667917	0.0267920303208093	0.0323120316774646
34	0.154395823103168	0.141873553681111	0.130384193224171	0.119893001463461	0.1103580591611	0.101732450033383	0.0939662104587462	0.087008000952132	0.0808064713515213	0.0753113059712475	0.0704739455151589	0.0662479897020051	0.0625892891149073	0.0594557378088123	0.05680678095335	0.0546026556367172	0.0528033893475538	0.0513675910004813	0.050251084962985	0.0494054603932508	0.0487766368703065	0.0483035826490491	0.0479173627481595	0.0475407378892867	0.0470885774442466	0.0464693825506592	0.045588227939232	0.0443514058315748	0.0426729688714722	0.0404831913581834	0.0377386668661608	0.0344333136878319	0.0306089797832018	0.0263637081750526	0.0218552284716232	0.0172971745549299	0.012946221940255	0.00907998074678375	0.00596788939748785	0.00383983925397668	0.00285877804677512	0.00310319589412615	0.00456304036485126	0.007149059932542	0.0107122467401808	0.0150681557812303	0.0200208375123618	0.025382508869915	0.0309870529815146
35	0.118567143505829	0.110117536187887	0.102419310584758	0.0954358555364251	0.0891287817622771	0.0834589425199607	0.0783872814695153	0.0738755064020443	0.0698865920618537	0.0663851183966909	0.0633374524501827	0.0607117830754941	0.0584780180625494	0.0566075535313631	0.0550729259749827	0.0538473585795489	0.0529042158601733	0.0522163846868271	0.0517556058794804	0.0514917891346311	0.0513923554337964	0.0514216654495847	0.0515406096872269	0.0517064555374426	0.0518730665199618	0.0519916267022928	0.0520120131543687	0.0518849525315654	0.0515650614560575	0.0510147873528625	0.0502091188526374	0.0491407115526515	0.0478247853313646	0.0463028426295764	0.0446440368875658	0.0429430386571037	0.0413136552044068	0.0398783126574574	0.0387546615808399	0.0380416402090334	0.0378078413443051	0.0380846488341745	0.038865395017796	0.0401102044612675	0.041754855041253	0.0437213504519661	0.0459280328725377	0.0482977254682517	0.050763219210504
36	0.0907284882252269	0.0850977667007387	0.0799956243129241	0.0753936907331764	0.0712639246119976	0.0675790832158113	0.0643130995417917	0.0614413733212898	0.0589409828647743	0.0567908247752161	0.054971688254547	0.0534662701394619	0.0522591360130157	0.0513366318233915	0.0506867494666148	0.0502989488094656	0.0501639376826653	0.0502734104894715	0.050619745267265	0.0511956583231325	0.0519938149674904	0.0530063944689998	0.0542246073275371	0.0556381636686697	0.0572346936439868	0.058999125204742	0.0609130329730776	0.0629539859855694	0.0650949435800644	0.0673037783656393	0.0695430410902731	0.0717701173845996	0.0739379469174998	0.0759964606569413	0.0778948189191421	0.0795843887015669	0.0810221966541179	0.0821743855094664	0.0830190703052933	0.0835480179140145	0.0837667892344188	0.0836933329039076	0.083355377597039	0.082787204355802	0.0820264201418649	0.0811112184514355	0.0800783863817973	0.07896209483164	0.0777933523703696
37	0.0671254700227025	0.0634083228309213	0.0600515218627821	0.0570358859950587	0.054343150848581	0.051956207983808	0.049859301556489	0.0480381881284595	0.0464802649430552	0.0451746714201719	0.0441123679014556	0.0432861947667456	0.0426909139171664	0.0423232332259179	0.0421818128176631	0.0422672498453072	0.0425820356513942	0.0431304756638192	0.0439185578987076	0.0449537503580742	0.0462447008247763	0.0478008046739157	0.0496315978245137	0.0517459240112685	0.0541508204062002	0.0568500670626039	0.0598423594579913	0.0631190973558561	0.066661846167133	0.0704396262886086	0.0744063220697661	0.0784986610761397	0.0826353591821879	0.0867180942380019	0.0906348804670176	0.0942661013509638	0.097492917498252	0.100207102287109	0.102320785054583	0.103774349524504	0.104541003817151	0.10462726743032	0.10406956301114	0.102927920134152	0.101278236998013	0.0992045340027062	0.0967922808271096	0.0941233826818632	0.0912729508046454
38	0.04552031228011	0.0431094143964773	0.040929020108757	0.0389670288522333	0.0372121915265291	0.0356542499127545	0.0342840587168045	0.0330936941665103	0.0320765526474315	0.0312274423375248	0.030542670164802	0.0300201256211046	0.0296593619591718	0.0294616739980313	0.0294301700567421	0.0295698332928499	0.0298875647736615	0.0303921967647773	0.0310944597828467	0.0320068807611783	0.0331435821560804	0.0345199431505017	0.0361520748971082	0.0380560533208963	0.0402468478124328	0.0427368861358987	0.0455342107785065	0.0486402171013995	0.0520470267842404	0.0557346466512475	0.0596681913942869	0.0637955938040589	0.0680463532947719	0.0723319280259614	0.076548293495111	0.0805809230006222	0.0843119971163684	0.0876291056426851	0.0904342283668679	0.0926515553720031	0.0942328543033677	0.0951595947315212	0.0954417388166737	0.0951137711371827	0.0942289724061159	0.092853058944022	0.0910581528729184	0.0889177334505871	0.086502874490183
39	0.0259555104545788	0.0244608649050704	0.0230978953626932	0.0218594645518775	0.0207390482722306	0.0197308301434474	0.0188297916265401	0.0180317998784083	0.0173336957007121	0.0167333834914649	0.0162299246666272	0.0158236354462217	0.0155161891382325	0.0153107220297537	0.0152119406143009	0.0152262260304221	0.0153617291219112	0.0156284463013671	0.0160382622559376	0.0166049403623013	0.0173440354592347	0.0182726965368791	0.0194093194589414	0.0207730030929776	0.022382758014861	0.024256418104743	0.0264092157866857	0.0288520061741259	0.0315891687945349	0.0346162810015849	0.0379177432865295	0.0414646341919335	0.0452131613246965	0.0491041241268006	0.0530637773232471	0.057006352280014	0.060838252403476	0.0644636229991342	0.0677906810236169	0.0707379721413526	0.0732396815848088	0.0752492881125679	0.0767411735531541	0.0777101870322306	0.078169503137555	0.0781473270132421	0.0776830599940115	0.0768234702439759	0.0756192658218411
40	0.0106078634082027	0.00977976506583935	0.00901841688925292	0.0083203970480472	0.00768274880492839	0.00710305788078026	0.00657953165390783	0.00611108164761171	0.00569741053922345	0.00533910463382366	0.00503773235644642	0.00479594878846314	0.0046176055577017	0.00450786442684314	0.00447331163789881	0.00452206837849693	0.00466389054840576	0.00491024823585312	0.0052743718982125	0.00577124816823853	0.00641754356236221	0.00723142940578191	0.00823227652082506	0.00944018452304191	0.0108753092724649	0.0125569550035911	0.0145024072608827	0.0167255015897409	0.0192349532458098	0.0220325159741147	0.0251110915424789	0.0284529704847804	0.0320284376292186	0.0357950078969279	0.0396975507907579	0.0436695011778658	0.0476352346092982	0.0515135189890067	0.0552217706346765	0.0586806844091008	0.0618187179430361	0.0645759173509529	0.0669066779904841	0.0687812121211892	0.0701857002587995	0.0711212863461753	0.0716022029750618	0.0716533672226368	0.0713077761319054
41	0.00187430088770804	0.00155878024965199	0.00128124876262763	0.0010413923352001	0.000839344700081581	0.000675755844287298	0.000551863964198464	0.000469571273297705	0.000431523713247562	0.000441194251919916	0.000502968969390721	0.000622234504849934	0.00080546462988534	0.00106030268991516	0.00139563537867933	0.0018216517481061	0.00234987948711377	0.00299318833144276	0.00376574803684116	0.0046829257685015	0.00576110523326387	0.00701740773944263	0.00846929410871747	0.0101340266746714	0.0120279733703521	0.0141657421769373	0.016559145063419	0.0192160069012433	0.0221388570731455	0.0253235690156307	0.0287580436571178	0.0324210626666696	0.0362814606784057	0.0402977748401412	0.0444185176928496	0.0485831800863353	0.0527240036657184	0.0567684730908895	0.0606423793850213	0.0642732158403816	0.0675936061837699	0.0705444464396911	0.0730774732116343	0.0751570465340209	0.0767610394677575	0.0778808380479556	0.0785205532781269	0.0786956164816481	0.0784309637854644
42	0.000209874285814716	0.00035219229019248	0.000535661285685136	0.000762806501606021	0.00103663200474884	0.00136067528168801	0.00173906257645589	0.00217656415728505	0.00267864830697532	0.00325153236303479	0.00390222856262963	0.00463858176122406	0.00546929528329116	0.00640394022522148	0.0074529424711424	0.00862754052396913	0.00993970604170741	0.0114020177798522	0.0130274785942423	0.0148292644282618	0.0168203940310576	0.0190133088366973	0.0214193543525663	0.0240481579833096	0.0269069038882951	0.0299995136083205	0.0333257520040676	0.0368802914138901	0.0406517822690873	0.0446219944628613	0.048765108565142	0.0530472467888067	0.0574263372158917	0.0618523979337332	0.0662683078748018	0.0706110973754046	0.0748137452891177	0.0788074153529957	0.0825240095807999	0.0858988696265213	0.0888734271401191	0.0913975977660901	0.0934317332400021	0.0949479896979843	0.0959310309152203	0.0963780528046957	0.0962981795182186	0.095711332924542	0.0946467104431177
43	0.00384054796106057	0.00448374395551199	0.00519580950872682	0.00598172593286756	0.00684693550330188	0.00779736696163249	0.00883945558810862	0.00998015601725809	0.0112269455530446	0.0125878152688827	0.0140712456572884	0.0156861630333282	0.01744187231291	0.0193479612098032	0.0214141703668579	0.0236502235181008	0.026065611552024	0.0286693244205758	0.0314695253485196	0.0344731629058975	0.037685518395568	0.0411096888706537	0.0447460101135286	0.0485914292137417	0.0526388430205738	0.0568764266102734	0.0612869846753969	0.0658473678098433	0.0705280040962293	0.0752926029371271	0.0800980911721471	0.0848948395352161	0.0896272289172025	0.0942345896840101	0.098652523317554	0.10281458498813	0.106654270850658	0.110107218752973	0.113113500446507	0.115619862260467	0.117581763697738	0.118965071926596	0.119747294617761	0.119918271316912	0.119480289629885	0.118447640717004	0.116845672641815	0.114709434777059	0.112082028441783
44	0.00894813678378453	0.010126347479416	0.0114147763785003	0.0128193533722913	0.0143463217955074	0.0160022172884032	0.0177938343495082	0.0197281784150769	0.0218124009891918	0.0240537150463141	0.0264592876542961	0.02903610654587	0.0317908172344425	0.0347295272696901	0.037857574415294	0.0411792559723808	0.0446975172465177	0.048413598351466	0.0523266402521026	0.0564332532615267	0.0607270541973723	0.0651981821107904	0.0698328069136386	0.0746126502468614	0.0795145433436768	0.0845100520897635	0.089565204449658	0.0946403592257914	0.0996902569106264	0.104664292266747	0.109507043333788	0.114159082105283	0.118558077805549	0.122640184759656	0.126341684254907	0.129600825313354	0.132359785443383	0.134566652220903	0.136177313053943	0.137157136342924	0.137482334096786	0.137140914103423	0.136133157554933	0.134471592662834	0.132180472267387	0.129294799350496	0.125858974650303	0.121925162192156	0.117551479855949
45	0.00979841653000685	0.0113226794165655	0.0129953435789289	0.0148201720501138	0.0168009564796202	0.0189414522842529	0.0212452976662045	0.0237159151547247	0.0263563942226586	0.0291693534909166	0.0321567810846468	0.0353198518712033	0.0386587206234266	0.0421722906483409	0.0458579581409218	0.04971133350681	0.0537259421873217	0.057892909149677	0.0622006331975611	0.0666344596134875	0.0711763623346511	0.0758046498133102	0.0804937117885485	0.0852138271953983	0.0899310560770025	0.0946072402815482	0.0992001384819993	0.103663720171105	0.107948640274569	0.112002910477077	0.115772775009049	0.119203787489395	0.122242071800737	0.124835734644341	0.12693638157239	0.128500673495137	0.129491848716606	0.129881128281323	0.129648921354884	0.128785753475297	0.127292853938434	0.125182358501106	0.122477108254578	0.119210052473047	0.115423289639197	0.111166803916359	0.106496971780349	0.101474923857588	0.0961648497283791
46	0.00453855007766887	0.0058725068331158	0.00737697962903532	0.00905050629601573	0.0108913059802792	0.0128972117012766	0.0150655873170037	0.0173932292691612	0.0198762535716949	0.0225099686736376	0.0252887350866866	0.028205813035606	0.0312531998806099	0.0344214596888183	0.0376995481066898	0.0410746366113571	0.0445319412916734	0.0480545625129161	0.0516233431193385	0.0552167541719222	0.0588108185250638	0.0623790837067531	0.065892656442446	0.0693203115841687	0.0726286879806711	0.0757825827473051	0.0787453532688272	0.0814794329319708	0.0839469619427592	0.0861105286472207	0.087934009697418	0.0893834895138072	0.0904282313018409	0.0910416640711767	0.0912023434956008	0.0908948399082883	0.0901105050607333	0.0888480711114559	0.0871140409711057	0.0849228385267397	0.082296699860516	0.0792653013979313	0.0758651366661484	0.0721386685391876	0.0681332970438713	0.0639001927729528	0.059493051863189	0.0549668299973574	0.0503765101375815
47	0.00652789227091312	0.00706811230337158	0.00778694468005181	0.00867809677960082	0.00973463236506829	0.0109489579536617	0.012312797462869	0.0138171566841573	0.0154522793593088	0.0172075968822555	0.0190716739284317	0.0210321526284395	0.0230756982537011	0.0251879497646118	0.0273534789768553	0.0295557625127945	0.03177717109848	0.0339989811107219	0.0362014135318491	0.0383637055824934	0.0404642202174556	0.0424805983234428	0.0443899577855805	0.0461691425315446	0.0477950231690433	0.0492448488764371	0.0504966477913585	0.0515296703145563	0.0523248666038616	0.0528653862319614	0.0531370847355713	0.0531290188575149	0.0528339099763524	0.0522485538379118	0.0513741545303114	0.0502165618939336	0.0487863943402592	0.0470990333409954	0.0451744814578303	0.043037082374416	0.0407151084946143	0.0382402287260675	0.0356468754910208	0.0329715352550171	0.0302519905050436	0.0275265428686072	0.0248332468602694	0.0222091816809729	0.0196897848557187
48	0.0404375339588076	0.0401249698843531	0.0399887486622136	0.0400219193430683	0.0402166564789855	0.0405643065444402	0.041055428563464	0.0416798300561406	0.0424265996815386	0.0432841381916745	0.0442401895222895	0.0452818740293261	0.0463957260310056	0.0475677379277875	0.0487834132370809	0.0500278308845921	0.0512857230255651	0.0525415685110393	0.0537797038499746	0.0549844531314476	0.0561402778481576	0.057231946893537	0.0582447261870577	0.0591645864225463	0.0599784263512614	0.0606743078382555	0.061241697715994	0.0616717102680295	0.0619573430867799	0.0620936981527581	0.0620781793723751	0.0619106575787777	0.0615935942232636	0.061132115718466	0.060534031660295	0.059809791934059	0.0589723799361705	0.058037141706103	0.0570215535140833	0.0559449332103904	0.0548281032214793	0.0536930152916201	0.0525623487560316	0.0514590951734694	0.0504061424770581	0.0494258714152641	0.048539776002036	0.0477681180788601	0.0471296240524494
49	0.115120822442223	0.114568198823545	0.114170707017671	0.113923759917886	0.113821824364333	0.113858479696406	0.114026476348461	0.114317794658682	0.114723704265791	0.115234824646228	0.115841187491301	0.116532301735792	0.117297222122483	0.118124622216695	0.119002872767003	0.1199201262384	0.120864408218447	0.121823716212326	0.122786126097361	0.123739906201845	0.124673638609752	0.125576346878569	0.126437628902309	0.127247793170734	0.127997996188271	0.128680378346181	0.129288195116912	0.129815940090624	0.130259456131879	0.130616030829209	0.1308844724675	0.131065162991722	0.131160084859903	0.131172819300903	0.131108514282845	0.130973821431593	0.130776802173411	0.130526804459256	0.130234312500576	0.12991077294586	0.129568401794186	0.12921997702456	0.128878622378146	0.12855758793992	0.128270033119665	0.128028817339671	0.12784630322433	0.127734176394434	0.127703285145009
50	0.183351916556898	0.182896011221902	0.182567514586398	0.182363197823264	0.182278923607641	0.182309697260182	0.182449720917946	0.182692450546557	0.183030655747195	0.183456482435215	0.183961518568727	0.184536863180885	0.185173199014928	0.185860869072629	0.186589957361703	0.187350374063718	0.188131945239715	0.188924507045981	0.189718004248541	0.190502592605035	0.191268744431969	0.192007356401404	0.192709858323874	0.193368321386258	0.193975564038865	0.194525253481744	0.195012000503314	0.195431445292534	0.195780331795112	0.196056568228727	0.196259271521789	0.196388793699804	0.196446728611586	0.196435897855905	0.196360315322422	0.196225130376645	0.196036550369362	0.195801743804887	0.195528726125639	0.195226230630125	0.19490356750712	0.194570474316127	0.194236961455555	0.193913156226538	0.193609149022066	0.193334844956918	0.193099823920472	0.192913211604585	0.192783563559437
51	0.245629998397397	0.245304892676017	0.245086605085041	0.244972603286068	0.244959524362133	0.245043218001193	0.24521879397074	0.245480673575083	0.24582264487882	0.246237921562425	0.246719205344011	0.247258751950968	0.247848440652619	0.248479847367272	0.249144321331659	0.249833065266351	0.250537218886804	0.251247945496929	0.251956521262572	0.252654426599536	0.253333438929931	0.253985725868585	0.254603937706267	0.255181297868578	0.255711689859552	0.256189739058965	0.256610887643973	0.256971460860193	0.257268722884373	0.257500920607894	0.257667313831682	0.257768190599103	0.257804866700199	0.257779668749555	0.257695900658357	0.257557793771849	0.257370441406643	0.257139718976353	0.256872191316814	0.256575009192545	0.256255797265916	0.255922536025024	0.255583440286231	0.255246836908513	0.254921044281072	0.25461425598012	0.254334430747104	0.254089190634454	0.253885728813944
52	0.331296901364857	0.331232625288443	0.331268449023393	0.331402581416616	0.331632489155367	0.331954925944877	0.332365966236806	0.332861043202764	0.333434990700973	0.334082089035257	0.334796114349896	0.335570391538088	0.336397850562643	0.337271086092491	0.338182420345587	0.339123968996632	0.340087709956082	0.341065554755648	0.34204942218633	0.343031313730242	0.344003390210748	0.344958048961212	0.345888000686506	0.346786345069824	0.347646644067226	0.34846299174115	0.349230079419114	0.34994325493189	0.350598574692378	0.351192847426715	0.351723668465451	0.352189443645178	0.352589402057735	0.35292359711035	0.353192895618616	0.353398954935613	0.353544188413812	0.353631719789209	0.353665327356913	0.353649379061931	0.353588759846959	0.353488792771607	0.353355155537644	0.353193794118854	0.353010835200779	0.352812499087077	0.352605014630062	0.352394537600149	0.352187073730959
53	0.444376775181646	0.444672579241116	0.445073138097129	0.445577341484571	0.446183400063038	0.446888856837481	0.447690603056103	0.448584898409565	0.449567395380044	0.450633167614118	0.451776742216897	0.452992135883582	0.454272894796236	0.455612138215754	0.457002605690053	0.458436707778045	0.459906580154282	0.461404140911086	0.462921150814131	0.464449276195041	0.465980154082633	0.467505459085682	0.469016971447932	0.47050664560435	0.471966678480887	0.473389576702694	0.474768221812695	0.476095932558018	0.477366523280103	0.478574357448618	0.479714395411991	0.480782235499532	0.481774147701721	0.482687099274576	0.483518771758281	0.484267569065075	0.484932616471475	0.485513750538824	0.486011500177299	0.486427059254666	0.486762251325619	0.487019487214041	0.487201716313872	0.48731237257996	0.487355316255732	0.487334772428169	0.487255267512417	0.487121564749983	0.48693859975816
[truncated: 71 more columns]
