# Supplementary material for: Reconstructing spruce budworm outbreak severity: a comparison of paleoecological and tree-ring signals
Source: PLoS One. 2025 Aug 12;20(8):e0329406. doi: 10.1371/journal.pone.0329406 (PMC12342301; doi:10.1371/journal.pone.0329406)
Supplement: S12 Dataset — (ZIP) [file pone.0329406.s012.zip › Lake 3 wavelet data/Coherence_Lepidopteran_scales_GSI/coherence_wavelet_significance.txt]

V1	V2	V3	V4	V5	V6	V7	V8	V9	V10	V11	V12	V13	V14	V15	V16	V17	V18	V19	V20	V21	V22	V23	V24	V25	V26	V27	V28	V29	V30	V31	V32	V33	V34	V35	V36	V37	V38	V39	V40	V41	V42	V43	V44	V45	V46	V47	V48	V49	V50
1	0.977681676185615	0.967181542727246	0.951713385944844	0.928562110553367	0.882731637811554	0.844977942495468	0.807645461935577	0.810640673207234	0.81680223932436	0.836997747309229	0.850343430032411	0.851720813754217	0.858911007415757	0.857418548908469	0.846232656333889	0.846542727667385	0.856968942340413	0.853513163365723	0.834989839593596	0.855548036585084	0.85087041084024	0.851024504316794	0.863440313171544	0.856968165972762	0.862185403663343	0.868520951923974	0.864317016337546	0.862377899815994	0.856680727313121	0.852052967539585	0.845870392097525	0.842671698998433	0.844687344915586	0.856175098527508	0.875140872418987	0.872717218776065	0.875270369477332	0.862026579571819	0.861912773174242	0.858745708276965	0.85045701014309	0.839931536964652	0.832164478026851	0.849067524987118	0.86777316730871	0.864336387728384	0.860279686818838	0.858280703563245	0.857433405586477
2	0.971719280525331	0.960262053669497	0.941471426009026	0.913259708100141	0.862794524942408	0.815117746935613	0.764379417455257	0.764502221960473	0.782880742241554	0.808483659517384	0.812172374363917	0.823758275445262	0.830464475818364	0.823227435256848	0.819706143148101	0.823359598592631	0.820273588503255	0.818658056756223	0.807896011668416	0.820015977845408	0.814912930589369	0.816216584451726	0.824808929364903	0.822047891748941	0.839086051180663	0.844551395249369	0.840057302821612	0.830961406223169	0.83257383151751	0.821662561090325	0.820968545160206	0.815167283503909	0.829393566310602	0.827512539463069	0.842650079916599	0.853795429289873	0.844764583954274	0.839038864015888	0.835036930697213	0.822108879642131	0.813991505172889	0.802524052409586	0.804573870040008	0.821540649015345	0.835119894705124	0.831874290005731	0.83371533059428	0.83497787404171	0.826096022512475
3	0.967174608217377	0.953449699739878	0.931148559210459	0.896927185322564	0.837113484354188	0.781627495342461	0.731637226666269	0.729843460207103	0.750809174099406	0.774720454008205	0.792661699842235	0.790274711313049	0.7977296084063	0.796545425993183	0.795033540677701	0.805624533300854	0.791181876438133	0.785128498001006	0.777922371570372	0.791392776696696	0.778178360694717	0.782427102563977	0.789884663652784	0.788524316058381	0.803731065160832	0.812429020425492	0.816098060359194	0.798221979548336	0.797901126444367	0.793725082966549	0.793421483568869	0.796855335192453	0.802487925593746	0.799715465630694	0.81569053630861	0.810806470842641	0.812768802492155	0.815108768006918	0.80768732751043	0.795780991285482	0.783221568448992	0.775392276942067	0.78005667217979	0.790278335300667	0.805978929797369	0.810971391789936	0.80482068529353	0.795542059478843	0.794158232216106
4	0.959779318916459	0.947051062158259	0.922086459133601	0.878826278124474	0.829040924985326	0.766629303957724	0.714758082545177	0.706379658560583	0.722573949737389	0.735541531548991	0.755787133169367	0.753354523415759	0.762760824623829	0.762020989368428	0.762966277872524	0.768182767364274	0.766281926040898	0.759139918117233	0.749196069118193	0.755782749754781	0.746813854749802	0.751027740511129	0.758778256550044	0.756426893998438	0.768853780633942	0.765523234185373	0.778449256628504	0.77134215699438	0.763992949969119	0.764477191697785	0.763126170166783	0.771480336741097	0.774324478477095	0.780227841655048	0.787324537279323	0.78760959942588	0.785948737881682	0.775727461927594	0.771256457635059	0.766418877288835	0.760221603138525	0.748533579666289	0.751828827703886	0.755768190060512	0.76443860179455	0.772512142869723	0.772393722739474	0.764549697089419	0.756241551674477
5	0.951950033844659	0.938189718025755	0.90867637299897	0.868187842510488	0.811413121674687	0.754451824640551	0.688780257719647	0.681908573690997	0.692786921078534	0.704821236942878	0.713437069769227	0.728000843306799	0.723435868538376	0.734917695322628	0.732199812758259	0.74107077677186	0.743007924283892	0.734777903778141	0.722400058810842	0.727713078102045	0.723808099178783	0.723582923113145	0.718172480475197	0.718308662337435	0.728925334810828	0.728083928660151	0.749536473187926	0.737164504189873	0.734574841676276	0.745378977870203	0.749765683022309	0.747066166772227	0.763059392766582	0.765539594890115	0.75806755518723	0.760546207179092	0.748588521334408	0.737316893394648	0.73875610428697	0.720804612452563	0.720485415801479	0.727243399592361	0.726985667392858	0.729785693325725	0.735434611795519	0.739109574579512	0.735176137673327	0.73769122478174	0.731088826686526
6	0.944439505105073	0.93073303358998	0.902874081749722	0.857602500913168	0.79430525922838	0.727872494342576	0.674244612752265	0.659948452713458	0.667869729732904	0.679346543971559	0.679614683185183	0.697403779444073	0.70362727763914	0.704234896366269	0.712379208815142	0.726177616550514	0.741464848252233	0.733342151041078	0.711347559808802	0.707560769253814	0.718416689610463	0.72240847722601	0.718607761850922	0.706860957019381	0.703623885189573	0.708664755479486	0.730488788920564	0.726011340815266	0.717359862412959	0.727871469614807	0.732250468868089	0.741437855017881	0.755839363817012	0.746963944529143	0.74437780406619	0.742659331603011	0.725012911349247	0.726475631482232	0.708123480748691	0.706723702267884	0.692632418714823	0.708903527091496	0.719666153937955	0.69900796135492	0.710398189929351	0.717189048758646	0.722048935452384	0.720968680825853	0.724582531016695
7	0.936651825250343	0.922418401013003	0.895645828251772	0.853021420230488	0.795857401896456	0.734178553538568	0.682583284750315	0.665562439868149	0.664674158911541	0.670273506806556	0.664937644872009	0.679094466606077	0.680350263722811	0.692463849167222	0.706520808904427	0.71592734554674	0.725656139383589	0.722383773509425	0.70481231419559	0.706766595129252	0.714143932392073	0.71126463825592	0.705659407210816	0.70909935327086	0.704407395750703	0.710148890737462	0.71743497299758	0.719385434695141	0.719841217801066	0.723695170704632	0.724061486347147	0.713469976201778	0.732660934439738	0.732354685154127	0.732690209215103	0.714972552037846	0.709486911011977	0.710273455647664	0.705251581674821	0.687874684491197	0.688940792235641	0.703378917723812	0.698261972038684	0.696899070209355	0.691416803014053	0.699607703742573	0.705320323486804	0.712354839844169	0.718416329070689
8	0.925917765269369	0.917616752706971	0.891182779283909	0.851371280508742	0.804519007599176	0.74036760252601	0.704562837571775	0.678727093377402	0.668730715849569	0.673094869087708	0.65957443526456	0.661659059326087	0.673263291707318	0.699436427852348	0.71348489324268	0.71633032789362	0.714750055565862	0.7141257442021	0.699903526681511	0.690109503087325	0.706373890027645	0.716606986248977	0.710481470561846	0.706022416529209	0.714973322560993	0.71129676932975	0.71866836793245	0.710433786838067	0.7230045360387	0.722846574703295	0.718137269936723	0.72643105488657	0.729700893671907	0.728143530973193	0.718828178198367	0.704045532995469	0.705268605244784	0.700713245827021	0.696785215040051	0.684812236605085	0.688878620642419	0.694425870321218	0.689225866393655	0.682077443500257	0.690685950354621	0.704076543755029	0.717446153962336	0.728349744967898	0.722240983986029
9	0.920103728850188	0.910965585220027	0.888643846440754	0.856123291466308	0.813549493633063	0.765649094379889	0.720320873057799	0.685771742271739	0.665594003094189	0.663596119151924	0.64716908325544	0.658379179901864	0.671809679665495	0.686724125269603	0.70611818107476	0.695418976104831	0.710446524984615	0.702323277604326	0.685601343240311	0.680624407230415	0.698891315936375	0.705907304657038	0.70743251845085	0.7047567205661	0.710762977619682	0.718197491274381	0.718302769161866	0.713648769309331	0.720713708248147	0.721239939961515	0.713152891330008	0.716583825578419	0.723788665183855	0.711692737026543	0.702395175992587	0.702427199821253	0.684378336744146	0.681856609851836	0.682072834302243	0.683359941107491	0.693521207456959	0.688492212311765	0.695613969702927	0.699337277304274	0.704212371441693	0.699016006519056	0.726521843230321	0.727724039348946	0.719362756885014
10	0.913480495476771	0.906186636646361	0.887245848213291	0.856841397300243	0.822668625272343	0.78138628341061	0.740418983582887	0.698099069405196	0.670099739789941	0.658159576203202	0.654073450982941	0.657425511139516	0.656932475324653	0.678630776823053	0.680520260811381	0.693651622572169	0.693818179428933	0.682033625356101	0.683923929796162	0.68271233115665	0.688566425246973	0.69265944180733	0.700284769497965	0.709764437244426	0.707797296951688	0.719064305196356	0.714529459600644	0.714358630912696	0.727357395906166	0.719620050110113	0.717668371740114	0.720091805832841	0.729839945481429	0.720123317451057	0.705578571193056	0.697712291037507	0.690959117715845	0.689919712764983	0.681421845439143	0.688735784334439	0.688115564747132	0.692465881028252	0.697357684299185	0.694489476694319	0.700499225729925	0.70631352173771	0.710279770839012	0.726058644136422	0.708388977627331
11	0.904465287916315	0.901702871825899	0.885706584548077	0.862503825238232	0.835945650571946	0.787283882317174	0.74660451242545	0.70985725759046	0.670479427835871	0.662925313042077	0.64820981553262	0.644854064694735	0.650944811363966	0.670736078849425	0.678445659149581	0.689980809708791	0.698113835296623	0.701696787759958	0.691172214237505	0.694460284365934	0.700160395738578	0.696200128493296	0.698533328825983	0.69245031629358	0.704740652473536	0.705469671554244	0.708280603966536	0.726904822854814	0.732793224321307	0.717003569868665	0.717507348987093	0.730852333129331	0.727923992052906	0.713293846036934	0.7188888677937	0.698855857605738	0.692305523848497	0.676438911035085	0.685288363567352	0.683261891430168	0.689161175069524	0.704371260673319	0.701897173119121	0.695854694751099	0.698579877117609	0.692291966640939	0.708181583029514	0.703586546891105	0.697220905465884
12	0.898202560323552	0.8923067692237	0.877327931280855	0.857050668946139	0.828013554307611	0.789568967820517	0.737488768774993	0.708235868773655	0.671792228202345	0.650483643394795	0.658853495344032	0.649914467044895	0.657928709978752	0.671222069341522	0.682961243677443	0.686184073883024	0.689040595076933	0.697862104853221	0.692386916318934	0.694693033443048	0.691900730667575	0.693384350654465	0.692606581200082	0.68917750856725	0.691855589382371	0.708474035714205	0.715588437181947	0.723499839340099	0.721236178583459	0.716579075754533	0.729809323346379	0.727695476137061	0.722259839250513	0.724142713191332	0.720090206729651	0.707366117505225	0.701516498960885	0.691754122516962	0.696765269865921	0.697242983365173	0.698806468934741	0.715360678946479	0.708566931932901	0.710546396418191	0.70419314991449	0.699476977994713	0.696363803915214	0.692718725062044	0.698425291040815
13	0.876440439702877	0.87858549681036	0.866346196396073	0.849312045693476	0.824557917482946	0.7905352109867	0.746649141581358	0.697696190162299	0.673883355784032	0.653834751697183	0.652875777851518	0.656307246905894	0.658429048818699	0.672717528854146	0.686694471031228	0.690762319692631	0.693361933788812	0.704110332672852	0.700837231928564	0.706385692622786	0.704070802044052	0.705580264111253	0.697368503062178	0.69979898942588	0.691668556304438	0.69459509126407	0.69880034220515	0.705716772887355	0.713583907588371	0.720275811248332	0.726367268273424	0.733872435565387	0.734051580097268	0.730907289203844	0.721499007566518	0.70437389221511	0.69335352482281	0.68056191825531	0.692444863277434	0.68909084155869	0.697300926026941	0.696689514819692	0.701283284690094	0.703071688584422	0.702813001777903	0.696227940915744	0.685393339069058	0.676457437499684	0.682142558402506
14	0.865584781732704	0.869488208797563	0.86407897409183	0.83929622589451	0.821520167209627	0.794903327780346	0.75709300674713	0.712682050369801	0.691890523096062	0.672899809626175	0.654401641988338	0.645523885004617	0.651737860132354	0.667602579998299	0.675371850574138	0.686622618616549	0.694204318268107	0.698739874096801	0.700183008829881	0.702669017535674	0.702144624209794	0.705651169530368	0.705718397195136	0.706524012063019	0.709793286295821	0.706324519937207	0.705431615995792	0.717967066877766	0.716332142449196	0.718916507591286	0.724986563751297	0.721485142735708	0.726595508122096	0.726267389161045	0.723928644499678	0.713080101552631	0.70451337838901	0.689644007062832	0.698406427705173	0.684303635369548	0.698229247242394	0.696925985594237	0.688269187450239	0.699260449056306	0.699367658198747	0.685964336882558	0.683984860680177	0.673092377108342	0.674004568259001
15	0.853640132225441	0.848766421422909	0.853930255561084	0.839440839441044	0.821924034291773	0.796937907499884	0.765195485454643	0.735720541918789	0.700824272727741	0.679779886654789	0.662875047512176	0.646196918500638	0.648562876779903	0.658450336936375	0.667771186780977	0.683739703533198	0.688354300589528	0.69815504590404	0.693700820754168	0.690386463253765	0.696602925520728	0.694677173990975	0.70159041503028	0.708473993768707	0.705115459184575	0.712669538168218	0.718836187682176	0.71881496877374	0.722751001671491	0.714595605313603	0.719220591309095	0.724333736269456	0.72608505885993	0.719323532619931	0.718248828926817	0.717702614655003	0.717573522680997	0.719612608639364	0.712262949756465	0.695869031622266	0.688054713664314	0.687019327009194	0.696269221871523	0.698145541551689	0.697447305463233	0.683383584193445	0.686434352506296	0.684084898026919	0.682305404438927
16	0.83510730506207	0.833917656725548	0.835412011393141	0.826641425426591	0.810771010164227	0.789196938000768	0.767038878660696	0.738295754211867	0.714012191560589	0.68674087187058	0.678864218439161	0.65379935682053	0.645620011648449	0.648406915785074	0.659073589420774	0.672180629417963	0.680024702659744	0.686232413469973	0.684307003537976	0.697687502647267	0.692485795775615	0.696986825482306	0.69253580341558	0.700287478709047	0.706808170505078	0.718656283487677	0.719174248164054	0.720802238244118	0.715293492105667	0.711551185818957	0.71251470242756	0.718629870619199	0.713616806552141	0.708821943551665	0.712312185932925	0.719329796309379	0.724137417697954	0.704142311923389	0.708945786010247	0.700311057239112	0.695980725291747	0.694378492739551	0.691237596562741	0.693643313997836	0.692345066062461	0.693201017422143	0.691033919877027	0.688826482152834	0.687552871283675
17	0.81924970062073	0.818805655147743	0.821779242718607	0.816171475602313	0.808543728238152	0.795737552333418	0.7680139536582	0.746558597201575	0.724286847676396	0.703519697574036	0.689093961956118	0.671192213787222	0.659532221115564	0.655122081002337	0.653403102043671	0.665558348146973	0.670052111522506	0.677971940016338	0.68200629296951	0.684817128064725	0.689380239768849	0.699190243877662	0.702611055936148	0.703708247346342	0.709695298187168	0.716779078600161	0.717011269888547	0.721966254509871	0.725605676876854	0.716430302962618	0.718065151167182	0.716590437634666	0.72006640491361	0.717179000402411	0.717405747498872	0.721778349493508	0.720695411955654	0.714532506382339	0.703758336572943	0.705337756048508	0.704185847423613	0.709037418686954	0.708652910469411	0.705349349872648	0.707566193313266	0.702512976878787	0.702937240031577	0.706440013717086	0.698820153370907
18	0.810512057581512	0.817675638792729	0.814029794106284	0.819901861588234	0.810347792130734	0.792804061561487	0.772124277724107	0.750666146099655	0.735391419922342	0.715695286711365	0.697431896021869	0.693848659317432	0.681432388963418	0.676149651665651	0.658839688441944	0.669317657559466	0.672976111108252	0.667330192555704	0.670825142381913	0.679360030087554	0.690780685211397	0.694875069881539	0.700215362988512	0.705809264680218	0.716438120782074	0.716638813489523	0.716572810988073	0.723663029816792	0.723670004035655	0.725856111187902	0.723621515528808	0.723235850723646	0.718346722925274	0.714795587477668	0.717000504659586	0.717784316953553	0.709919522985971	0.702480139797321	0.701622901653231	0.703226939577393	0.705492545832774	0.709785860598221	0.702206078964688	0.707426484048255	0.713242185446786	0.711682603141448	0.715100502992429	0.716425177789758	0.701896815830598
19	0.805439078712963	0.816409382314681	0.813421261151282	0.814415455848963	0.808541135877965	0.788945688404504	0.776859331894569	0.760470785681312	0.743422983911888	0.728327295537188	0.711993531601474	0.705671926247991	0.698536112653492	0.686209150059021	0.675306108708541	0.66430225996057	0.66727948179647	0.678051831967333	0.685236270997723	0.6856378393958	0.683540192230521	0.689553711759674	0.697926863697269	0.703331994751817	0.712722978643706	0.723418280068394	0.727884285644774	0.731475688022868	0.725727289592887	0.718596891627034	0.722085441741692	0.715321847037324	0.712403309763166	0.708727356886274	0.708613447883003	0.710106885300089	0.713140775963022	0.711127151698281	0.711192914848285	0.705258685695655	0.697805676474856	0.698257995603794	0.69267947460585	0.694160861459644	0.697124739260853	0.700928107813207	0.708428914746902	0.710681235319014	0.719600029675223
20	0.796229026416444	0.804735016437343	0.817851709038892	0.809824709576297	0.804463020870921	0.795285827970522	0.783838882400592	0.773108481292418	0.749265966217996	0.73511319883615	0.72207977702451	0.708663708460398	0.696434265294588	0.689979931103186	0.678384487409554	0.672804987470308	0.6650311377781	0.670478516128883	0.684950303287346	0.675396169794543	0.679944206980173	0.679161289073697	0.687371004064642	0.688727635232586	0.694724817179547	0.700059380394632	0.706942117283948	0.708069309565367	0.698235945420919	0.697231229799909	0.710539690105014	0.709747534161733	0.699618861784078	0.69808468234985	0.7122399049674	0.716234142389469	0.718866540735142	0.719361787783547	0.7115671812361	0.710854055294129	0.694787328412187	0.69573056642067	0.700328513235302	0.69154536672216	0.702719940394382	0.700590852831823	0.702549555491943	0.712922655716438	0.712047831494055
21	0.798111643275207	0.807339809714813	0.805564941336539	0.807238242348945	0.806373968736412	0.801530166807915	0.787862979981625	0.767840112845609	0.750943984961927	0.73872578695112	0.73377222161094	0.723274972442237	0.7146974410978	0.69991884672462	0.695689512007879	0.67213086683231	0.670416390546666	0.666954618263976	0.67045279375282	0.680939123716092	0.685773786573791	0.692558906814818	0.686784070774626	0.692983307865075	0.69836931902938	0.702432434997743	0.704142325347642	0.707623659282304	0.705279438553094	0.703535901081604	0.707808979214888	0.711681127298924	0.71118066591886	0.711652116851714	0.708206564495733	0.713891075613036	0.720365412321294	0.709530763382425	0.707684002699136	0.709116132184225	0.705958272050175	0.6925685967184	0.690133106387616	0.690800909713186	0.687341952138092	0.701860961657826	0.701483589796783	0.701273989800174	0.704981617435087
22	0.781905397982763	0.796530715192499	0.794327445035111	0.791437418636445	0.792636869530081	0.793570359984115	0.780178198473321	0.770299618176254	0.765717620592133	0.75017428228311	0.740521405715226	0.733351684692465	0.729461401521501	0.712871946865845	0.70399590434663	0.695843577485714	0.688434978110703	0.677022530073762	0.680341975364675	0.673839224530916	0.675682253956846	0.684545661391164	0.693344804847875	0.691399171763186	0.694362735812527	0.697048787246656	0.697055780176409	0.694285319970126	0.692490400181436	0.693828124691377	0.701218832658398	0.701711484891755	0.710526759958123	0.708881187839563	0.702500759488461	0.704244977128273	0.710151192471755	0.702840800315352	0.693098976506371	0.693376146153954	0.694905565193752	0.688504625610742	0.688100577570002	0.681946085978791	0.683471314830317	0.690852173068882	0.696144218293792	0.702229171877871	0.706364690469582
23	0.761497489117231	0.771766829848887	0.768644431835031	0.780243867472952	0.782828246110553	0.77655753086255	0.771369386453112	0.775628526375824	0.768059341058565	0.759684682042197	0.742811910366547	0.736266321792065	0.723102466767092	0.714026886737598	0.707693138275314	0.700766654938155	0.683968404570961	0.674967273241004	0.672741187772106	0.673776185730295	0.674767538715671	0.671460445038816	0.667337744419085	0.676144050180412	0.688270923117179	0.694783004211388	0.686503482564246	0.68699495814293	0.691208967949246	0.692521095032775	0.689906682603431	0.692482534482816	0.687754549126029	0.689925778377202	0.694570018702101	0.696201424521084	0.697564970222825	0.692304370788754	0.684126235374877	0.675504618980437	0.685082483725296	0.692434924700621	0.687997358507806	0.686297437692809	0.682556536230465	0.684103751186669	0.687878579195198	0.700982261955786	0.699800779176161
24	0.757405823515295	0.76432163165724	0.762800072736279	0.761524084069237	0.769951177754364	0.776263737003914	0.773936222149657	0.764646873443232	0.764537048135822	0.756430779686722	0.748003519214423	0.733053805216735	0.719737703145153	0.723066934211448	0.716841121304735	0.707429773386504	0.6958921572948	0.698310997904931	0.691743877920675	0.682148214269916	0.670569161037446	0.668877321417244	0.665432858069123	0.667771084643693	0.671531840629963	0.673205853579647	0.685979867302261	0.689134612856002	0.693882961779741	0.695279467040013	0.686777430514648	0.68807560400005	0.68222221812025	0.697240643844268	0.703930190834665	0.699626387891079	0.6900632544629	0.686125816501295	0.680352712127633	0.677319219421115	0.675517584910327	0.6750718315255	0.675368885410917	0.679669225325664	0.674033940650101	0.676497581795106	0.677310992863653	0.679309547812105	0.682649628643311
25	0.752645832488833	0.763213872086658	0.765459162264728	0.760294938014957	0.771418012573877	0.768062452702737	0.770262608735237	0.7664303040168	0.760342035750458	0.754632886864311	0.745758663830842	0.744745546968492	0.727888181832399	0.712045202347801	0.70340031685667	0.692667617158414	0.693889750420043	0.683168131808368	0.678867276612751	0.668798105903411	0.659531107357574	0.661257750432696	0.668612656966747	0.663755004535642	0.661413460053341	0.663093433906083	0.66163942310806	0.668372748826791	0.678471853884885	0.685276415856927	0.690844794768697	0.689412116222496	0.690059413815185	0.695808435608826	0.697160561494953	0.691409230526422	0.677986873680618	0.682632472030577	0.685231464448124	0.683495489607733	0.680940906547748	0.680554295439772	0.678542137227499	0.680971484070045	0.680563741536803	0.680768247100674	0.67928776852804	0.68202090508688	0.68806822944526
26	0.746779634197595	0.750098831693107	0.758150867856449	0.756638436069485	0.757245123698641	0.76193990032957	0.757257511334227	0.75532241753169	0.757539898558239	0.74980407628823	0.74804942371205	0.737242165218073	0.723803908433649	0.718207188111669	0.703356156673535	0.701767065059802	0.688208641899508	0.683353702351486	0.676957443202457	0.673202950315385	0.672740634579534	0.671978789697365	0.673267771974955	0.670537650702427	0.666327389416895	0.662606824196028	0.667799445235741	0.677041258295855	0.677286814710677	0.674191091033992	0.67997273554589	0.687484218015395	0.688310330721472	0.693468323310332	0.696514037973944	0.693415631839538	0.69270558512711	0.699388757142965	0.70198028160848	0.695058622423286	0.701993470285651	0.704096895660255	0.697301174177113	0.691832401123032	0.699181451606469	0.699066295111858	0.693318152354122	0.697179971463864	0.694477600817456
27	0.731176842327949	0.734706498816409	0.739536987623629	0.738446214537937	0.743427441868915	0.744488115234049	0.741484442498425	0.746633836305849	0.748792196413972	0.744766315536218	0.739258513837655	0.728471605125206	0.728665561909096	0.719476284293047	0.707919176908424	0.698326476310808	0.690015768439049	0.686969188512643	0.687869904161886	0.692858847325439	0.69310989478364	0.69294211238072	0.686338344056451	0.694046150547165	0.685103647612715	0.678444126342451	0.675943989371591	0.677052946355741	0.678744548880396	0.688205999329694	0.690128074633988	0.6856427453678	0.689720619494983	0.686728592367205	0.688062978581666	0.693674153610409	0.688309186398311	0.694839451860348	0.693491322684426	0.693030680710605	0.69789467624166	0.703330338839737	0.701569914646482	0.703273366960745	0.698784732165209	0.693278930294716	0.69455944338351	0.697562213916335	0.698557711497525
28	0.719005501266036	0.71710997963747	0.727224866181937	0.737686901725996	0.743424579131845	0.748236951410884	0.746908853212649	0.748148230730175	0.740829150873056	0.734263636175197	0.730990523253334	0.723442714439162	0.721027679864468	0.718297291639121	0.706050274876232	0.703693649691441	0.696632545977969	0.689788950844284	0.682395707192632	0.680956689293341	0.679103492130957	0.682703909252434	0.68187936349824	0.673912404615243	0.672102230366785	0.666036989207239	0.663969668131386	0.663202356477158	0.668083509250632	0.669101918965358	0.670295239273946	0.667956742724423	0.67052761228735	0.684232354103971	0.685356536666756	0.686812791576368	0.689228812708165	0.697864793652631	0.702136151574391	0.70062580494699	0.691067855188151	0.689210496239352	0.692302988114682	0.685427469238769	0.694067833343104	0.689214570583927	0.699423271096554	0.701675304210192	0.695086072260862
29	0.702076599147375	0.711150945345532	0.720111749545052	0.726009522181742	0.736562134344173	0.742749731000363	0.747570737824185	0.745693449163935	0.740662559348004	0.73382018415982	0.730885601268889	0.7256975235155	0.716168313357629	0.707336609564886	0.706059401672105	0.697539788135366	0.688627723409384	0.680497501455676	0.675084477709405	0.676667367704578	0.676360440521262	0.680856410054902	0.679355428329959	0.674201802053273	0.67332368925737	0.668169971385132	0.663051740064101	0.664096519761773	0.664867306471693	0.664389586941641	0.66591695053308	0.672746557603133	0.673641335164448	0.678589137206424	0.679694723837622	0.680257151277303	0.684720529446722	0.680791951817239	0.687006771019519	0.688004918838557	0.684504755251925	0.676599802080691	0.677338385167244	0.680368601002327	0.679220049994254	0.678556050891812	0.678753684220726	0.686052965580769	0.686666635642075
30	0.701267351342535	0.702259601528561	0.70549348365455	0.712314217372988	0.722282968907247	0.727836023606489	0.731834617206908	0.730303899980223	0.725750139017203	0.723919205009141	0.719375077499906	0.715410832588392	0.714600594347393	0.715553836813282	0.704221059808566	0.70072514071634	0.69922628518055	0.701663945545852	0.700088485227292	0.692788322827804	0.696385395815696	0.693562892430864	0.696541772344111	0.69030593459121	0.68382088134172	0.681898348739878	0.678176831116604	0.681519617180494	0.676624989328978	0.674054777847218	0.669908022080177	0.674657980067397	0.671061024534713	0.666245928980189	0.673837559823698	0.672796343434268	0.673863432892502	0.678132711241646	0.685172112883379	0.687306894795505	0.688941486381617	0.685878053034388	0.691112539106602	0.688986989822655	0.693224004202634	0.693025106240101	0.695775781444017	0.691893408462699	0.685992115327034
31	0.702389446919808	0.709363133689056	0.713883921993492	0.712177259165882	0.721378144014603	0.720972206055643	0.730890966903238	0.733013255827553	0.731665637229789	0.731282476379375	0.728720549941123	0.727674566722617	0.724034853377912	0.718178572954279	0.718725139282856	0.715743607796215	0.713257791791006	0.714740731296469	0.705272833271829	0.696988384141981	0.689224731818884	0.698161715977805	0.701894270199716	0.700370311737712	0.694445927425185	0.688506874307807	0.688428396774531	0.689932617053541	0.687549838446759	0.683336220506771	0.681287542028509	0.677778153309014	0.674975358983631	0.682355141984569	0.685369751081141	0.682263544952837	0.680466700574198	0.682741194989121	0.686800026216902	0.684965824323735	0.692653825322335	0.700820218833557	0.699112055547714	0.701060813152779	0.699755910202191	0.694411995438961	0.699223443276748	0.69673156909329	0.692700429857062
32	0.700270751225418	0.710576719943502	0.715955170150799	0.715068686110631	0.716547127577685	0.720640965652843	0.726861057549148	0.725251058094841	0.729901268342981	0.727047024744075	0.726663143597292	0.725387600563945	0.720753608150392	0.712739499941411	0.71521036119791	0.713790202369711	0.710624394936195	0.70441655962349	0.702966319831672	0.705549943109282	0.704234656902552	0.696661515100383	0.687989559816766	0.686154039907736	0.684476632354584	0.677170203870775	0.682601935595965	0.681014314674088	0.6771287456749	0.679776388616291	0.680267504279915	0.683100916131066	0.683846666756066	0.669196179192511	0.668355923479056	0.676148811944881	0.68201398706439	0.687703457819601	0.687945511462406	0.689872819224566	0.685188497392744	0.686365835137095	0.689407569507696	0.69293290722697	0.698424279122477	0.696994189594728	0.703620106715073	0.698471054720508	0.697153578050426
33	0.702405847658718	0.706350461373876	0.706616607066567	0.712330694457187	0.709288110131265	0.704197877865041	0.705838570973791	0.709017983442298	0.713794387465174	0.713128125424332	0.714974694259928	0.719066689030501	0.720908661890974	0.715302093561219	0.708547284514485	0.701231229741666	0.702328821577849	0.703815594590601	0.694324274311038	0.696269036772367	0.696819655737146	0.692791211910173	0.687423070790339	0.680937977730755	0.683392266478825	0.67363928195059	0.675399481951899	0.673912405664223	0.671490892460565	0.67662654514117	0.679410716471856	0.682563102270542	0.682712908394429	0.683081057483265	0.682506727038887	0.685707672674312	0.686311094639788	0.688658023618043	0.687799833907533	0.689033491020211	0.692549653194221	0.696937921076317	0.694911339762172	0.696092280727462	0.691448447434228	0.694391387548096	0.694665092037029	0.698953628889057	0.693244106886825
34	0.687257582862136	0.682570230092226	0.688787418766062	0.693733869948405	0.700833042261207	0.705091304394071	0.708644687292015	0.710791309678303	0.71109110522756	0.711125247227306	0.710270516436614	0.708571895184442	0.710317623822995	0.701629705237553	0.700280971167613	0.696135776968357	0.69399760306213	0.698688114236281	0.701285713739306	0.703833045494365	0.702478672294111	0.697905856830599	0.699838555870511	0.70025615761991	0.693386719701447	0.685281144705178	0.692085393870467	0.690232012009901	0.687122533609771	0.693584272145092	0.68630875235665	0.679334584656749	0.682235012080348	0.680859352095128	0.675280586716334	0.682348371932208	0.683610941671742	0.685608329687174	0.690270613207008	0.685576672846774	0.690593885089064	0.694111874731122	0.698131527593275	0.696690561491529	0.700891621708367	0.702574610305353	0.700627118705432	0.69274997292016	0.69751395037444
35	0.682097154508575	0.680954498421669	0.681553326899392	0.684601210129963	0.688644519053449	0.686248786982623	0.682144619623394	0.68161622125943	0.690370279063032	0.69305776463908	0.69618108161155	0.697652706920449	0.700704696077347	0.707059941031825	0.702308161221983	0.700914535284481	0.704534826464608	0.706282057771118	0.703186501260517	0.702589425673954	0.701847524015293	0.700010599944551	0.695927830205449	0.692379834777053	0.692683389617452	0.695939315354078	0.694141084365658	0.697941434120856	0.69742893627126	0.696656195297568	0.695442683400208	0.694132869243862	0.696456093538865	0.693339055640231	0.691907762877034	0.690803180232228	0.688901938979904	0.688178286485449	0.691564921642319	0.689043184957112	0.692888538681309	0.688168063284721	0.693402311874699	0.695348324678832	0.698864528936096	0.683645584729405	0.689789528138489	0.69191845168654	0.690653424296097
36	0.670571113786351	0.670219247816919	0.664126968646065	0.668751074319292	0.66881199798188	0.671862874622975	0.676977780612713	0.683917943513837	0.682010690061095	0.688674799965346	0.692540553193102	0.698317308683216	0.699312625462092	0.699591483476673	0.699174512112172	0.706048031897022	0.703612459295458	0.701278864056146	0.70852274525883	0.713348176117019	0.716331077006327	0.713019604746124	0.713022392705487	0.711149505671268	0.717179060124275	0.713201971400432	0.713070982570185	0.718660204967789	0.719191092141189	0.717420080132601	0.721114798998273	0.726818120130395	0.729188744716162	0.720348806879668	0.714716039069944	0.710225021206094	0.71398830792778	0.706700291104194	0.69963834022756	0.701797512691934	0.695117329154331	0.694770683762593	0.691047640748067	0.68892620550809	0.695024057669282	0.692642737024557	0.685159638305549	0.683186091713387	0.691481961745972
37	0.657343024016628	0.661395513782527	0.659995883326047	0.660450701777655	0.66344829974811	0.66638820510283	0.671282607142959	0.681472770232046	0.686828999215739	0.690554020413609	0.68981658681988	0.694125125037336	0.693493764341523	0.693991832786993	0.696349200993427	0.693136950703085	0.698708250673868	0.70889205818729	0.715520655171241	0.71106635614762	0.709160532489413	0.708459028448475	0.711270441114054	0.71324452940224	0.71662135059666	0.715078366877224	0.713244386105728	0.716951421685698	0.722049431272824	0.710162462809804	0.711076308412019	0.712809884280727	0.710019639989909	0.70466886579441	0.706827106425909	0.713048957547748	0.719438031259378	0.716151615492076	0.714109719933437	0.714727228271573	0.710707356125626	0.701739421718119	0.70032419057566	0.701310299480297	0.705577938749996	0.707003711850422	0.709188986189026	0.715116421540607	0.709264655378261
38	0.667445301813927	0.664209060040527	0.673319789154742	0.674438588004591	0.675698073299103	0.671146553403136	0.677503848342147	0.682391470594209	0.687377409649393	0.688848697957974	0.689718881093435	0.688320583773993	0.690682800737771	0.698930592480535	0.703481778333103	0.700418458613998	0.702740883267024	0.700453577219987	0.707497485879819	0.705715456993133	0.706692161940385	0.711621299261511	0.711485428454126	0.709526700359889	0.718192609147785	0.720603696698721	0.719562750803236	0.720716249038985	0.721480120673448	0.721167036606475	0.714497552072338	0.715997899406923	0.715524378064471	0.71434537430365	0.713729491875758	0.71299870765034	0.714250628965819	0.715383623118431	0.708640718772964	0.706978234005184	0.706208155198206	0.706128962191758	0.70441928564443	0.703674743267962	0.701599695669798	0.696791709395151	0.699880820252096	0.701231279220141	0.701710078796105
39	0.66492223302289	0.666173105944417	0.672344503285182	0.676352824429989	0.684787815176217	0.686157632594719	0.686566038472108	0.689837010674249	0.686761792436244	0.685452240813009	0.685917994107034	0.687444765368904	0.693110249969987	0.691892988533175	0.694558806859456	0.696509643065956	0.699480483598967	0.706090833960265	0.710171916949137	0.712719628888419	0.715082945411178	0.713395251633395	0.714373130514285	0.711666264781252	0.717389977884426	0.714511127474812	0.716009453922536	0.715032771648061	0.715101813627574	0.714219736521608	0.71280565100386	0.714038428277041	0.714677161783048	0.712453324940145	0.711823988890672	0.711578903506448	0.708065622332547	0.707383230203833	0.706712437452912	0.70954263044164	0.716073116388083	0.71400683469559	0.71460430505779	0.715260227877612	0.712025859656971	0.712206281797686	0.709470782413356	0.70570847355764	0.70266088468782
40	0.678882445034073	0.675561329885286	0.673267879333012	0.674841911254798	0.677623419950885	0.678044119055421	0.677950499462346	0.682108559706016	0.684359944961148	0.684688936822061	0.685269566479818	0.687375850552987	0.690283734921038	0.689140056267353	0.688425402553707	0.689404392014017	0.692191041442682	0.699977680036412	0.703762639905458	0.706371107053428	0.710996991072831	0.710483644676436	0.714979710923131	0.717390062674838	0.720578030885104	0.71456781257322	0.717023910360061	0.716580330351188	0.714903229609762	0.714957136870489	0.714123390246648	0.714994742430012	0.714240337553572	0.712978563001831	0.714483399691611	0.713658257096588	0.713050535910772	0.711975144641697	0.712864905959953	0.711559291265212	0.712419335178021	0.709836737857862	0.711682416140354	0.708769726189303	0.705197780788214	0.701584276228161	0.702903452381432	0.702059919961739	0.699242898201113
41	0.665313997910304	0.667135507848291	0.669469399557757	0.66934377383498	0.673811402880731	0.678415409936719	0.672603554236565	0.672710633684803	0.673411393568374	0.674614007127706	0.679871114801948	0.68282102837639	0.682131076264812	0.683401892326247	0.686036498590464	0.686522605506717	0.686771452355084	0.691182502046442	0.690507792703293	0.69326505319077	0.699190136949753	0.701088484172159	0.70455786174044	0.708051259730624	0.709469411447327	0.707816031563634	0.705259467436996	0.704079756459778	0.705758013654922	0.710433784498942	0.713026751096464	0.714679187375423	0.713081810571445	0.711200625309971	0.710432632796414	0.711213718572253	0.710255745969391	0.708155554430631	0.707777614928939	0.707032207329303	0.704309743043428	0.704031751449807	0.702360413744316	0.702745805760292	0.70013569168681	0.699311450166326	0.69662877650472	0.692143709772445	0.693733438430364
42	0.673971135033752	0.673070193591162	0.672657307643551	0.670667486328415	0.673684474642941	0.674195559722495	0.680010019103705	0.68180249920579	0.676164135858794	0.67241447410366	0.679564193957979	0.679801718333786	0.684918761143293	0.687568366549676	0.688221246723977	0.684037023714323	0.68090894229437	0.682034760886259	0.682643700604369	0.682796064081997	0.688228248930662	0.690621827338527	0.695977708827447	0.695344588604589	0.697141377072113	0.70013780466194	0.702441603452906	0.702329645326541	0.702602306722277	0.700132256824065	0.701038181629137	0.700387950156545	0.700794672297199	0.698164083909758	0.700074410258778	0.700119478861565	0.699586798271857	0.701248034251891	0.699876076314642	0.700637356465729	0.698838232083711	0.698443309680281	0.694733610829792	0.693112897587674	0.695401715014498	0.694972836068678	0.689620100412184	0.681215303574195	0.682082707740084
43	0.680562744102145	0.676910665896481	0.679685669170671	0.682263500305634	0.676014363788414	0.682147568211409	0.68292352133472	0.686214449097402	0.683845673258429	0.682448520603498	0.680852078410856	0.688989909732461	0.691513961839402	0.687108294122641	0.687354483932615	0.685421814383061	0.685380102090886	0.686612594366494	0.683224399856266	0.679664379838565	0.683061064889009	0.683894429070014	0.691140810517107	0.694508007382967	0.691210749172098	0.69351184310575	0.698657272751982	0.700707578974323	0.702553474938013	0.703180712738146	0.700644292737297	0.697781261212185	0.694405511379754	0.696781990674778	0.700194906203684	0.698274231841263	0.696228153016175	0.698320423898112	0.704725920526848	0.704084593699418	0.697066614740466	0.690168680021794	0.688501819613928	0.683771565646116	0.682792174469286	0.681277503820065	0.676945528838928	0.678602337661334	0.680254932257642
44	0.684190347648353	0.682389082867121	0.677913606997513	0.679650157620305	0.680693950371124	0.682795499783589	0.685623968623633	0.684020793547002	0.683265297081795	0.680338590870464	0.681996643727548	0.6823251638826	0.683220113460783	0.681461206723675	0.678267015078617	0.674025087701468	0.674316083242387	0.67841821246102	0.681308532742273	0.680837962164181	0.685245492192159	0.68441940754101	0.687796224469337	0.688126565889319	0.688637020829874	0.691295566688746	0.691121885863543	0.695772479148642	0.693541714367123	0.694314189715812	0.696818936893675	0.697366040366015	0.701595157681499	0.7046373127729	0.704602777114698	0.70502802563753	0.706888948478602	0.707906174826031	0.705613538534804	0.703905736952389	0.704773445846387	0.705553062765262	0.703749920853419	0.703202477493596	0.701128367821863	0.701355998834465	0.702689123284717	0.69808176437918	0.695770901525876
45	0.67380145682023	0.673080683297001	0.675187060111943	0.682698569937516	0.679111886277516	0.682240111191102	0.680859597505104	0.683321142228494	0.684184796415041	0.685545544979688	0.685069189694476	0.687712328547306	0.688605535403314	0.692476956859638	0.693840693083157	0.693167898669447	0.690612884498563	0.688154329403377	0.685340061289747	0.689219403203155	0.69512044560695	0.70123311638156	0.704933291032477	0.703782711388809	0.704797472551502	0.704116747169926	0.700661459695063	0.699145560633582	0.699134409293484	0.699525674125548	0.697370071898928	0.698255362494958	0.700379434167514	0.703479672402102	0.706613544725597	0.708346700161118	0.710437043036671	0.712797204847322	0.715372884879709	0.710544787860828	0.710796586487006	0.71280221483642	0.710881458611123	0.709647161352127	0.711879740086645	0.705709791069267	0.707890974664869	0.706353035662594	0.703601608345307
46	0.687443755853308	0.688276949272813	0.685912662021416	0.682958658061441	0.682794187209962	0.687252930744083	0.686397395636037	0.684881479069198	0.684759690399487	0.683964205916361	0.685826696222176	0.688838632095151	0.690235215968253	0.690523838789904	0.690504399229766	0.69031241861888	0.692277395500368	0.694966859288515	0.699441660177994	0.702963201992682	0.70114628393514	0.699915368702367	0.702939772135891	0.702396627321896	0.703835048575847	0.706472175923754	0.711563059039958	0.71072398919225	0.714846779840342	0.717001786549376	0.717546316191986	0.71890260414147	0.719910097843561	0.719680315057411	0.717691709446833	0.716568752942782	0.716552279756486	0.717094989068186	0.716192767613965	0.718364025156052	0.72156021509702	0.721177348149518	0.720810039268031	0.719380318148057	0.717568952049955	0.717194852032886	0.721753437586438	0.721141557828324	0.716550201570927
47	0.704173566864353	0.702325553485309	0.700454204521213	0.700773671630556	0.702924650393525	0.705642096576905	0.708021396699691	0.709432290683635	0.709976945812436	0.711548299443382	0.712115246314091	0.711194979921986	0.713054441309183	0.713366806835845	0.711880962093976	0.713578734510664	0.713486459124212	0.713931694668582	0.714771933507089	0.714138513615082	0.715349742972723	0.718846506012298	0.721929020470024	0.72589929776956	0.728146136790428	0.73164015427733	0.730534357310987	0.728859361450816	0.727439068849918	0.725426404924516	0.72411640900038	0.723347283705297	0.724588004261931	0.723402855280383	0.724404728836385	0.725247007280038	0.727432687849426	0.731468751439492	0.733938503547017	0.736685195926211	0.734794933624727	0.736676796302496	0.738235684817832	0.738950818020434	0.740307590480987	0.743597481881732	0.74095045227894	0.737595487255956	0.738800942133472
48	0.729765160080329	0.727203430295371	0.732255387229635	0.733428830113015	0.733512269053459	0.733582009369987	0.730630570388257	0.729552482653318	0.730950387441405	0.730211216262108	0.730803119628445	0.730249172767298	0.73099791690942	0.733652127780325	0.731469335188811	0.732454870041277	0.734472156836058	0.736457944741509	0.739616653824357	0.742170564764262	0.746302463082992	0.748887687039931	0.749741738959682	0.750388238492753	0.750830825182627	0.752951428039571	0.7560712806952	0.75592721097584	0.757481286450499	0.757200240866519	0.756124043707789	0.757077163690287	0.761147621954207	0.761454539277202	0.760059941514141	0.756851005132529	0.75712044777435	0.755859808734931	0.754427702356398	0.752953233354313	0.755438820199237	0.757255314710386	0.760006493224651	0.761776730220612	0.761726564377819	0.763072549493171	0.762333941703367	0.76253348927463	0.764370553738663
49	0.734076621272874	0.731761255686711	0.729634719063279	0.732810976065219	0.733828312625191	0.737259579291969	0.73951613370166	0.740666002845998	0.741168002483023	0.743162380870962	0.745110519972307	0.746724256620369	0.745137742139328	0.74855726931623	0.749020064808693	0.751525309045527	0.751413029238541	0.752424591662912	0.75483047843266	0.754821483724862	0.757781971146967	0.758270318877358	0.761499607848168	0.761172439742298	0.7600416257984	0.761280397889687	0.763146299800144	0.76512811880597	0.767026733198359	0.768839718002125	0.770075991544319	0.769874510361406	0.771977702146701	0.774499575478727	0.776227098971823	0.777474953047849	0.778618078537569	0.779656132778412	0.780562963258168	0.781252740497376	0.781895558839202	0.781544329800096	0.781093660775262	0.779990981694417	0.778151705438537	0.778068371946284	0.779360662001298	0.77906515056534	0.778698801910829
50	0.753274646607442	0.755169602341584	0.755671993588228	0.757336284161293	0.758904809200056	0.760946747917526	0.763561579367541	0.76296815375055	0.764054110291832	0.76486316958366	0.767335861728174	0.768931087686223	0.770706530093211	0.773126384514636	0.775321129461013	0.777284395844361	0.778979259275886	0.777731217696262	0.778348567472059	0.782625610203799	0.78359822887394	0.7862475971295	0.785778991431779	0.78536243104534	0.786292473075165	0.78822291028464	0.789263355563588	0.789556185852969	0.789127003438518	0.790687244299643	0.791821862115588	0.792141032737391	0.792400214775433	0.79153940291233	0.790442689778881	0.792360094925484	0.79294953172744	0.792910630886755	0.792903593862411	0.792851591568925	0.792877399696639	0.792536847023026	0.792637651479433	0.794445263306541	0.796103032367661	0.798812198677377	0.798460175172229	0.798864063736939	0.798456196949037
51	0.785740840732934	0.786754744834238	0.787507950200402	0.788754446887467	0.790196967958762	0.791707225245344	0.793280825784351	0.796964779900812	0.796352961811228	0.798050085324573	0.799692329382437	0.801384531759704	0.803122459216262	0.804165921759915	0.804464590286561	0.805714545269358	0.806415991809867	0.8076193852692	0.810687197088696	0.811954911585155	0.811242055826569	0.810803340190327	0.810541201861548	0.811527329899198	0.812863964392737	0.814115930531956	0.815282998835621	0.817293725258144	0.817567360874376	0.818627546298277	0.821192320072465	0.821226973112676	0.820478219609616	0.82098269691605	0.820759735272059	0.821064366733749	0.82063706530457	0.821139959143766	0.822052222225195	0.822060591453972	0.821324283264753	0.821079831839435	0.820808090704967	0.820707835504014	0.819821661855532	0.818955121710427	0.81858954898178	0.818677667576599	0.820076190714273
52	0.812584250980921	0.81345783185449	0.814050596807956	0.815574425868172	0.817108134359192	0.818856559105246	0.820722003594832	0.822548045236409	0.824346972650706	0.826115026129363	0.827803056975905	0.828603731040013	0.829438095834739	0.830376767620971	0.831469928730099	0.832623561021088	0.833559064367404	0.834995574692149	0.835934771469057	0.836803102429961	0.836783421307047	0.836707972103583	0.836557180521885	0.838166913862847	0.839936596093933	0.841688708321412	0.843419644395228	0.844484693442455	0.845404395641116	0.846344709968192	0.847315044380748	0.84823877306412	0.848285069003476	0.84832175715479	0.848104742558811	0.847966508705958	0.847919923220188	0.847917249687458	0.849055025434357	0.850491895664052	0.850213251746774	0.849846896301849	0.849405038902655	0.848599230715956	0.848573601106436	0.848188726530454	0.848654484995307	0.849544500308176	0.850384152298972
53	0.848225008086605	0.849486447782214	0.850634579301122	0.85189766897882	0.8531410444169	0.852556758356068	0.853259193897778	0.854270204583587	0.855273284518975	0.856302172246432	0.857353981027046	0.85783980158837	0.857706981992792	0.858189125349512	0.858132990304853	0.858705208909327	0.859216580204972	0.86007979772309	0.861673281378135	0.863195691473492	0.863925286387061	0.86369134598001	0.863380068256967	0.862322546984563	0.861535486337203	0.862229158369634	0.862467052768952	0.862317110583937	0.862739448028443	0.863391959943546	0.86407217159995	0.865146872601666	0.865392802045678	0.865609337258084	0.865756153478367	0.865834436395263	0.866568771940197	0.868020813463019	0.869307057745432	0.87046360118516	0.871489169727891	0.872345204130603	0.871482308612988	0.872375905621541	0.873263092388992	0.874141423470277	0.87356279225232	0.872646643566458	0.871620881809342
[truncated: 71 more columns]
