# Supplementary material for: Reconstructing spruce budworm outbreak severity: a comparison of paleoecological and tree-ring signals
Source: PLoS One. 2025 Aug 12;20(8):e0329406. doi: 10.1371/journal.pone.0329406 (PMC12342301; doi:10.1371/journal.pone.0329406)
Supplement: S12 Dataset — (ZIP) [file pone.0329406.s012.zip › Lake 3 wavelet data/Coherence_Lepidopteran_scales_GSI/coherence_wavelet_t.txt]

x
1	1900.5262
2	1901.5262
3	1902.5262
4	1903.5262
5	1904.5262
6	1905.5262
7	1906.5262
8	1907.5262
9	1908.5262
10	1909.5262
11	1910.5262
12	1911.5262
13	1912.5262
14	1913.5262
15	1914.5262
16	1915.5262
17	1916.5262
18	1917.5262
19	1918.5262
20	1919.5262
21	1920.5262
22	1921.5262
23	1922.5262
24	1923.5262
25	1924.5262
26	1925.5262
27	1926.5262
28	1927.5262
29	1928.5262
30	1929.5262
31	1930.5262
32	1931.5262
33	1932.5262
34	1933.5262
35	1934.5262
36	1935.5262
37	1936.5262
38	1937.5262
39	1938.5262
40	1939.5262
41	1940.5262
42	1941.5262
43	1942.5262
44	1943.5262
45	1944.5262
46	1945.5262
47	1946.5262
48	1947.5262
49	1948.5262
50	1949.5262
51	1950.5262
52	1951.5262
53	1952.5262
54	1953.5262
55	1954.5262
56	1955.5262
57	1956.5262
58	1957.5262
59	1958.5262
60	1959.5262
61	1960.5262
62	1961.5262
63	1962.5262
64	1963.5262
65	1964.5262
66	1965.5262
67	1966.5262
68	1967.5262
69	1968.5262
70	1969.5262
71	1970.5262
72	1971.5262
73	1972.5262
74	1973.5262
75	1974.5262
76	1975.5262
77	1976.5262
78	1977.5262
79	1978.5262
80	1979.5262
81	1980.5262
82	1981.5262
83	1982.5262
84	1983.5262
85	1984.5262
86	1985.5262
87	1986.5262
88	1987.5262
89	1988.5262
90	1989.5262
91	1990.5262
92	1991.5262
93	1992.5262
94	1993.5262
95	1994.5262
96	1995.5262
97	1996.5262
98	1997.5262
99	1998.5262
100	1999.5262
101	2000.5262
102	2001.5262
103	2002.5262
104	2003.5262
105	2004.5262
106	2005.5262
107	2006.5262
108	2007.5262
109	2008.5262
110	2009.5262
111	2010.5262
112	2011.5262
113	2012.5262
114	2013.5262
115	2014.5262
116	2015.5262
117	2016.5262
118	2017.5262
119	2018.5262
120	2019.5262
