# Supplementary material for: Reconstructing spruce budworm outbreak severity: a comparison of paleoecological and tree-ring signals
Source: PLoS One. 2025 Aug 12;20(8):e0329406. doi: 10.1371/journal.pone.0329406 (PMC12342301; doi:10.1371/journal.pone.0329406)
Supplement: S12 Dataset — (ZIP) [file pone.0329406.s012.zip › Lake 3 wavelet data/Coherence_Lepidopteran_scales_GSI/coherence_wavelet_wave.corr.txt]

V1	V2	V3	V4	V5	V6	V7	V8	V9	V10	V11	V12	V13	V14	V15	V16	V17	V18	V19	V20	V21	V22	V23	V24	V25	V26	V27	V28	V29	V30	V31	V32	V33	V34	V35	V36	V37	V38	V39	V40	V41	V42	V43	V44	V45	V46	V47	V48	V49	V50
1	-0.0226898942667358-0.0005058369357483i	-0.0173891723384573-0.0019206477303474i	-0.0105023670294765-0.0023116436152426i	-0.005220340248319-0.00195192843255642i	-0.00235510205113588-0.00142308928110673i	-0.00113302757262157-0.001032594631315i	-6.58496668534208e-04-8.00900519245721e-04i	-4.53334765843861e-04-6.63119675190327e-04i	-3.43574931814413e-04-5.7165324152776e-04i	-2.75573757529518e-04-5.05575893580773e-04i	-2.2932261589953e-04-4.56692464450784e-04i	-1.94498996085995e-04-4.18028475270137e-04i	-1.67490288332644e-04-3.82769886873555e-04i	-1.49136446571142e-04-3.49768573913051e-04i	-1.39160568755455e-04-3.24019650584491e-04i	-1.31404664488424e-04-3.09047692894632e-04i	-1.19049198671556e-04-2.98977241301063e-04i	-1.05122489442702e-04-2.85759066884766e-04i	-9.6758120421142e-05-2.69333447660309e-04i	-9.462492346859e-05-2.54440460236969e-04i	-9.3347236466367e-05-2.44485755672725e-04i	-8.8941926509977e-05-2.37505993438853e-04i	-8.2558852406165e-05-2.30708179798214e-04i	-7.5303286529114e-05-2.23920459746641e-04i	-6.7548013267039e-05-2.15754005118538e-04i	-6.3131733096929e-05-2.0392568453708e-04i	-6.5370785905742e-05-1.91969364637359e-04i	-7.0055994416618e-05-1.85446558505937e-04i	-7.1153606088695e-05-1.83081318347713e-04i	-6.7549612292328e-05-1.79456488776623e-04i	-6.395574768859e-05-1.71893474344987e-04i	-6.4589948511166e-05-1.63952412764267e-04i	-6.7727527759639e-05-1.59070518338239e-04i	-7.0455568188976e-05-1.5647908221577e-04i	-7.2418739908458e-05-1.54671945718057e-04i	-7.3550632126063e-05-1.53489520304996e-04i	-7.3205093042795e-05-1.52250063119337e-04i	-7.215600628552e-05-1.50519390475854e-04i	-7.1130743407747e-05-1.48641516354073e-04i	-7.0281177978943e-05-1.46204169959745e-04i	-7.0547261768103e-05-1.42655232646545e-04i	-7.3086114907351e-05-1.39400019123902e-04i	-7.6248006949913e-05-1.38407784968294e-04i	-7.6763102832439e-05-1.39124794045606e-04i	-7.3924068404958e-05-1.38183615458072e-04i	-7.2017759885601e-05-1.33257490126909e-04i	-7.477550178922e-05-1.27978938390093e-04i	-7.9667322870979e-05-1.26511494994457e-04i	-8.2646690280034e-05-1.2785489968496e-04i
2	-0.0285760038161248-0.0001773164801988i	-0.021307705263981-0.0017325945463776i	-0.0120360144379683-0.0021018222377798i	-0.00523594070560895-0.00163906916550449i	-0.0018718225711215-0.00106035564489799i	-6.74814967044455e-04-6.97073107167826e-04i	-3.35483053715997e-04-5.2215415035323e-04i	-2.31156021387833e-04-4.34576490016611e-04i	-1.80820349428596e-04-3.78656480453279e-04i	-1.48881143030399e-04-3.37425066784838e-04i	-1.26465395883126e-04-3.07554550780801e-04i	-1.07921152680512e-04-2.84189098618209e-04i	-9.2276851037503e-05-2.60423642235649e-04i	-8.2896611829925e-05-2.35502762225523e-04i	-8.118050290473e-05-2.16630735023692e-04i	-8.0223164256516e-05-2.0919489601135e-04i	-7.173787635863e-05-2.062620118301e-04i	-5.9949321856988e-05-1.97968692692963e-04i	-5.4457796581121e-05-1.84680470877517e-04i	-5.6225572497762e-05-1.7283347231937e-04i	-5.8289206074416e-05-1.66612693241555e-04i	-5.5934510107463e-05-1.63312732363814e-04i	-5.1113006567222e-05-1.59563109250905e-04i	-4.5112773330952e-05-1.55785689717332e-04i	-3.7760093477907e-05-1.50401729657775e-04i	-3.384738872072e-05-1.4014240068947e-04i	-3.788398431156e-05-1.29354440906793e-04i	-4.4687120681766e-05-1.2524421535587e-04i	-4.6511888915306e-05-1.26163301611237e-04i	-4.2139132394129e-05-1.24910380366708e-04i	-3.782659039424e-05-1.18208134631931e-04i	-3.8866302353895e-05-1.10887484718782e-04i	-4.27358273998e-05-1.07362737523488e-04i	-4.5659441922478e-05-1.06287254001129e-04i	-4.759948381075e-05-1.05648295229147e-04i	-4.8725016097198e-05-1.05461810296442e-04i	-4.8219956444983e-05-1.05059001166295e-04i	-4.69900221375e-05-1.04005652371503e-04i	-4.5841451396788e-05-1.02896234228711e-04i	-4.4691368095082e-05-1.01165908880165e-04i	-4.47160089315799e-05-9.79123278792671e-05i	-4.7594939426142e-05-9.48757675891756e-05i	-5.13981519082212e-05-9.47243430567354e-05i	-5.17850900864348e-05-9.69008941934898e-05i	-4.77084162112175e-05-9.69298751610422e-05i	-4.47556103613474e-05-9.17245087248205e-05i	-4.77338712219711e-05-8.60117267866338e-05i	-5.32286956769915e-05-8.51867636060673e-05i	-5.59582562137712e-05-8.77520825912226e-05i
3	-0.0323040862608877+0.0004513427044592i	-0.02354191862661-0.0010025881716766i	-0.0125361768852225-0.0013526496934831i	-0.00477606774870366-0.00094618026540743i	-0.00125656618903738-0.00049210987227074i	-2.34536394189831e-04-2.70495596315971e-04i	-6.7441465904741e-05-2.0535690520254e-04i	-5.8556762499691e-05-1.86188470960865e-04i	-5.514808149505e-05-1.70839300697019e-04i	-4.9498501046598e-05-1.55768714206482e-04i	-4.4460968128745e-05-1.45147807387016e-04i	-3.8213017914668e-05-1.37389496752461e-04i	-3.1303435712498e-05-1.26378658571299e-04i	-2.836567021589e-05-1.11420574905089e-04i	-3.2019908332232e-05-1.00501695918955e-04i	-3.5602278355803e-05-9.99973279318102e-05i	-3.0456440524196e-05-1.0302659307364e-04i	-2.11805114060536e-05-9.95438497708153e-05i	-1.82216759904947e-05-9.04230921822059e-05i	-2.24993894876952e-05-8.27280182737934e-05i	-2.64495617609225e-05-8.05164229882484e-05i	-2.55521311875998e-05-8.05433181330722e-05i	-2.25411548003451e-05-7.94598405604689e-05i	-1.85656600650282e-05-7.8551330464357e-05i	-1.25060695060212e-05-7.63971538612316e-05i	-9.2330614519816e-06-6.90014991250033e-05i	-1.39073359433962e-05-6.07028182178798e-05i	-2.12650205210743e-05-5.92708134181307e-05i	-2.31154142156189e-05-6.29278967894223e-05i	-1.84040017104237e-05-6.37925712689478e-05i	-1.39696172343626e-05-5.85960580770123e-05i	-1.52158262103506e-05-5.28189891148138e-05i	-1.90036237976367e-05-5.10814525002459e-05i	-2.13025483205372e-05-5.14409443995423e-05i	-2.26364301138598e-05-5.16740956016342e-05i	-2.34738541177918e-05-5.21278110763887e-05i	-2.28845669890869e-05-5.22917050952072e-05i	-2.17506662105324e-05-5.17987444548967e-05i	-2.0786641840832e-05-5.14656047092116e-05i	-1.95505239927335e-05-5.0644579838571e-05i	-1.92262978104194e-05-4.81010001104201e-05i	-2.18800456178227e-05-4.55754587505066e-05i	-2.57293199272746e-05-4.60787400796016e-05i	-2.60210675451286e-05-4.92401545982713e-05i	-2.1436330293867e-05-5.01745527537116e-05i	-1.79906736807146e-05-4.54510982872554e-05i	-2.08128094863511e-05-4.01824269059204e-05i	-2.60433749964412e-05-4.01373668905831e-05i	-2.80161050080887e-05-4.34253196128489e-05i
4	-0.0335719172433059+0.001239222144899i	-0.0242100682385299+0.0000403550421017i	-0.0125325710570509-0.0003785970083251i	-0.00446381575296395-0.00022581090413263i	-9.71207380415134e-04-3.6636731017382e-05i	-7.02235146987045e-05+3.4354142970148e-06i	1.97799665185035e-05-2.43087475932227e-05i	-4.505856641159e-07-4.52878371782635e-05i	-7.6493176278992e-06-4.90638462718388e-05i	-8.4946643030796e-06-4.62267103324234e-05i	-8.8568534815163e-06-4.4873036171431e-05i	-7.3437022114116e-06-4.5090663793483e-05i	-4.2231774202204e-06-4.18976679778656e-05i	-3.5035243817852e-06-3.42480279106779e-05i	-7.9604516777874e-06-2.87940171867991e-05i	-1.23244865050812e-05-3.12806255494712e-05i	-9.1927404370181e-06-3.61290707220285e-05i	-2.4364946887738e-06-3.51409844349224e-05i	-9.997069919819e-07-2.95193765745326e-05i	-5.4166183273391e-06-2.53455997491067e-05i	-9.0476125732375e-06-2.55723231211648e-05i	-8.547976941353e-06-2.69863373620347e-05i	-6.9710389711831e-06-2.69422949968159e-05i	-5.0544194411838e-06-2.73912635994554e-05i	-8.403606406697e-07-2.73778891478777e-05i	1.7448702049971e-06-2.29109373856191e-05i	-2.1120305121578e-06-1.73914982214617e-05i	-8.1349001838761e-06-1.75736333420209e-05i	-9.4093147448765e-06-2.19152218656178e-05i	-5.2608894148111e-06-2.35448633051992e-05i	-1.6353101257029e-06-1.99102448373854e-05i	-2.865368259672e-06-1.60248386128509e-05i	-5.7860071917114e-06-1.56869871974248e-05i	-6.9891014659028e-06-1.66868998626393e-05i	-7.5184359885388e-06-1.70885756674515e-05i	-8.0037996261925e-06-1.75698618683724e-05i	-7.5077483342055e-06-1.78269602486102e-05i	-6.7403707584573e-06-1.75688679354489e-05i	-6.214933549961e-06-1.76758939172769e-05i	-5.204337660592e-06-1.75605056349332e-05i	-4.625360425419e-06-1.58790805853531e-05i	-6.5337173623902e-06-1.39831004484214e-05i	-9.7068033742728e-06-1.46023667540079e-05i	-9.9909740792004e-06-1.7670488401449e-05i	-6.0328411005589e-06-1.89543039309882e-05i	-3.007576494418e-06-1.53665627701906e-05i	-5.2987032120863e-06-1.13513199265486e-05i	-9.3770817853165e-06-1.18295980003089e-05i	-1.04181501229411e-05-1.48690089192831e-05i
5	-0.0330908295720133+0.0019800241670721i	-0.0240342348172922+0.0010295113395858i	-0.01265150988444+0.0004417296702997i	-0.00468672947759097+0.00024288808584698i	-0.00114816602740947+0.00015686330052602i	-1.63083868303246e-04+7.1583022855863e-05i	-1.22456915343623e-05+1.32502943956551e-05i	-3.49650271603357e-06-7.71120498559957e-06i	-1.46834083318745e-06-9.88388106947067e-06i	-5.6235081763737e-07-8.21768264752597e-06i	-1.03502285373674e-06-8.36802144913652e-06i	-5.4692377029214e-07-9.98998869323427e-06i	1.17966631775903e-06-9.59900582762142e-06i	1.65357953923794e-06-6.05030846164834e-06i	-1.19661453083467e-06-3.44263478675118e-06i	-4.16196805885726e-06-5.64657459091556e-06i	-2.33827320321172e-06-9.11195492049472e-06i	1.78806688499631e-06-8.71342386045012e-06i	2.38358421074706e-06-5.6105034742087e-06i	-6.5228529965934e-07-3.76967037923453e-06i	-2.7964511215059e-06-4.69412699297388e-06i	-2.23810709375281e-06-5.9011094743052e-06i	-1.57311908782189e-06-5.78641954480095e-06i	-1.09978217273787e-06-6.28849246090904e-06i	1.25478177877751e-06-6.9724535593525e-06i	3.0289812178604e-06-4.74236287879224e-06i	6.9584308778673e-07-1.62973111498824e-06i	-3.03796250616372e-06-2.19741955870147e-06i	-3.66361916456982e-06-5.39864041137284e-06i	-8.9433046702363e-07-6.63271263076874e-06i	1.31114677938302e-06-4.40926827218473e-06i	3.253560414152e-07-2.27957147281692e-06i	-1.39798765915293e-06-2.59480010366421e-06i	-1.68163538007254e-06-3.45525455820481e-06i	-1.69135316632618e-06-3.60643756462992e-06i	-1.9497281654847e-06-3.82963808119203e-06i	-1.65857696032672e-06-3.960854701059e-06i	-1.29473530521055e-06-3.76178374841355e-06i	-1.17965214976546e-06-3.96094432962315e-06i	-5.7532239063703e-07-4.16314193786601e-06i	5.57501237901e-09-3.25919745082468e-06i	-1.01019212824172e-06-2.02766753970571e-06i	-3.05528655574325e-06-2.37849809970717e-06i	-3.33953110668509e-06-4.47877167742044e-06i	-7.8200881093333e-07-5.52684122489911e-06i	1.18755361943976e-06-3.35340512221317e-06i	-3.25165250526375e-07-9.45469407719255e-07i	-2.80773620088609e-06-1.5267042313516e-06i	-3.12606138031524e-06-3.5672037967939e-06i
6	-0.0318466153851474+0.0025488504825468i	-0.0236495138658376+0.0017453627385696i	-0.0130951087270091+0.000967460326125i	-0.00535768582873056+0.00046699430825893i	-0.00160623152649632+0.00019273121623448i	-3.58126667815435e-04+5.645524134616e-05i	-6.5475679795626e-05+5.5472712306289e-06i	-1.13460625540619e-05-3.8802539644915e-06i	-1.231401547464e-06-2.25385605872019e-06i	1.72649090989782e-07-6.53271466836288e-07i	-1.86472949562733e-07-7.45768372473782e-07i	-4.651359781455e-08-1.7528590959187e-06i	7.9062718125626e-07-1.9229602787324e-06i	1.15148575212859e-06-5.1948803057806e-07i	-7.3303618043131e-08+6.31143479295284e-07i	-1.45424592658038e-06-3.7131408220731e-07i	-5.9878732865665e-07-1.84812473825153e-06i	1.3024268909383e-06-1.48843991397478e-06i	1.45393612979573e-06-9.664893692445e-08i	-4.7156766507311e-08+4.55210063522917e-07i	-9.12104043866712e-07-2.91924521203034e-07i	-4.50190380339088e-07-9.0919866997277e-07i	-2.43790153356155e-07-6.59056014092245e-07i	-3.3203296375454e-07-8.3855011078292e-07i	7.1259478015282e-07-1.35749477586265e-06i	1.68170966575912e-06-4.6899972724871e-07i	6.21258205277927e-07+9.18564972474069e-07i	-1.14854042557294e-06+5.2337518842136e-07i	-1.41776337165445e-06-1.09670737015995e-06i	-1.141452287502e-07-1.6712534058408e-06i	8.32700581144885e-07-5.88093818666801e-07i	2.59149337979178e-07+2.89237428438767e-07i	-4.58274447552404e-07-8.2323443248101e-08i	-3.35585735252028e-07-5.2153965902941e-07i	-2.2118445190728e-07-4.67159441198484e-07i	-3.73899687310457e-07-5.14716430888967e-07i	-2.52786839873625e-07-5.60834950662202e-07i	-1.2530325131476e-07-4.23737666527012e-07i	-1.8288972301181e-07-5.50810561613727e-07i	6.9515983021406e-08-7.56425115466643e-07i	4.44206593088778e-07-3.76057236880022e-07i	6.5776130921591e-08+2.72662662446592e-07i	-9.1896694094689e-07+2.00574831358779e-07i	-1.1306489287294e-06-8.0762133677622e-07i	6.86162087089e-08-1.39961035772003e-06i	9.96749657158391e-07-4.26722407827951e-07i	2.3601569067236e-07+6.3192725910191e-07i	-8.78545209053708e-07+2.26095460648726e-07i	-8.61746343092479e-07-7.50957568595629e-07i
7	-0.030491897112852+0.0029519877313358i	-0.0233072827033299+0.0022054000275405i	-0.0137212525499445+0.0012927325717663i	-0.00621758501026208+0.00060306684447472i	-0.0021722496693831+0.00022046013802203i	-5.89751270339419e-04+5.8177157177037e-05i	-1.26213355865555e-04+8.544652291601e-06i	-2.12385766460542e-05-3.075877180411e-07i	-2.538444395773e-06-3.7642875828934e-07i	-1.97457209524273e-07-1.0952386788026e-08i	-1.36534030132172e-07-1.10462351265059e-07i	-4.0959508393197e-08-4.89183909495873e-07i	2.58967739181478e-07-6.3308086171963e-07i	4.10528869781202e-07-2.14223777601005e-07i	2.6443651619015e-08+2.43002680895482e-07i	-4.33174623727024e-07+8.7485540976015e-08i	-1.35775397521942e-07-1.62197794164813e-07i	5.10872254195059e-07+1.42300887183674e-07i	5.45777078442457e-07+5.9038558913284e-07i	2.5589825736419e-08+5.94235326154918e-07i	-2.36524389960399e-07+1.42935246657271e-07i	-2.8809686052116e-08-1.50215320045793e-07i	2.85078646491844e-08-1.6761510187675e-09i	-2.77233529216344e-08+1.80610397280018e-08i	4.08925163012473e-07-1.4894232898447e-07i	8.24819979933107e-07+1.28815250595132e-07i	4.18209720060818e-07+5.41832404099487e-07i	-2.97431193699748e-07+3.24459867335322e-07i	-4.95215012410817e-07-2.62412652600855e-07i	-1.37201757501508e-07-4.33778718536016e-07i	1.33067931048025e-07-4.3279951819895e-08i	-5.8455280887985e-08+2.12437842556284e-07i	-2.07678544224076e-07+2.0960542338882e-08i	-4.5934082414334e-08-1.09990530083709e-07i	1.51308582164532e-08-2.71016977463107e-08i	-7.72896397199877e-08-3.27288450051322e-08i	-4.21306255059648e-08-6.11955465028905e-08i	3.55271688859593e-09-4.82773259668469e-09i	-4.5592577369414e-08-5.42930028499017e-08i	2.2202686442261e-08-1.47219833270307e-07i	1.70815600820082e-07-5.606424891914e-09i	7.4072326478031e-08+2.78997743907805e-07i	-2.57976799383377e-07+3.35033940575357e-07i	-3.52838375484933e-07+1.4804104220808e-08i	4.4867306600924e-08-2.36931137575545e-07i	3.49154746181081e-07+2.9052485081581e-08i	7.1339453494913e-08+3.18124730955823e-07i	-2.79110663511372e-07+1.18679525658345e-07i	-2.13431660684252e-07-2.07062249513559e-07i
8	-0.029271554811788+0.0032606706164305i	-0.0230260237599694+0.0025313378356481i	-0.0143668551065283+0.0015495775933325i	-0.00711570302044684+0.00075193481259573i	-0.00280075400237493+0.00029021903561067i	-8.77179207849649e-04+8.9736697031669e-05i	-2.18748340203203e-04+2.3080661844981e-05i	-4.34663729978666e-05+5.4539196104982e-06i	-7.00215469872104e-06+1.21834384789594e-06i	-1.02941068109854e-06+1.3161317657267e-07i	-1.90411551736593e-07-1.83079200865361e-07i	-3.317551591921e-08-3.6196037249146e-07i	2.6712531526013e-08-4.6855956872633e-07i	7.894827857073e-09-3.85092943053457e-07i	-1.43351663375556e-07-1.49472391232883e-07i	-2.90364293019797e-07+8.9359127388439e-08i	-1.99736969607806e-07+3.49027593495362e-07i	4.3254965342229e-08+6.19446364459726e-07i	1.69134569038503e-07+7.1518979237718e-07i	1.18686996998157e-07+5.54200218328669e-07i	6.0629850571874e-08+2.42990616854384e-07i	9.86752782362291e-08+2.31784284928407e-08i	1.49822858548807e-07+2.5681932856713e-08i	2.5652777825838e-07+9.0470354613091e-08i	5.21427126970987e-07+1.10087688773933e-07i	6.86247762654593e-07+1.50752885717933e-07i	4.81282045654845e-07+1.31380990441449e-07i	9.67157693488754e-08-3.74436029393765e-08i	-1.67215456609544e-07-2.05998394726601e-07i	-2.28237943520384e-07-2.04540864131461e-07i	-2.01542860190827e-07-6.196358129889e-08i	-1.90368687075353e-07+2.3712794086325e-08i	-1.24676189153561e-07-7.876075958809e-09i	-1.06317243121703e-08-1.15955906089773e-08i	1.02633885008054e-08+3.01354629980612e-08i	-3.92895404529016e-08+1.78229922585041e-08i	-3.91462647069335e-08-1.49538986784041e-08i	-1.9605484345024e-08-1.74774310986394e-08i	-3.07270475252138e-08-3.32770473192786e-08i	-2.56125185218387e-08-3.87209190031249e-08i	-1.172686820492e-10+4.58610709320363e-08i	-1.3029902721889e-08+1.9309127247147e-07i	-6.0393521196751e-08+2.85685930309692e-07i	-5.2093682533983e-08+2.37586955404159e-07i	5.4607576897952e-08+1.30228487483992e-07i	1.15093682930116e-07+1.05652680068433e-07i	2.855475434127e-08+9.31610945497277e-08i	-5.83365323359903e-08+1.5863260824768e-09i	-3.4750947917945e-08-7.82027251550934e-08i
9	-0.0282174853008921+0.0035357120678913i	-0.0227787612711705+0.0028158354015857i	-0.014966043335581+0.001802899800203i	-0.00800891725662417+0.00093160315993539i	-0.00349281667049299+0.00039186661693892i	-0.00124123254494044+0.00013723017624809i	-3.58725575468289e-04+4.2367018906223e-05i	-8.3727054214986e-05+1.28444335972447e-05i	-1.53732772833442e-05+4.1734872414217e-06i	-1.93863544156614e-06+1.34067276708446e-06i	1.6341032776498e-08+2.48620821876697e-07i	8.8458323355437e-08-2.43187367228237e-07i	-8.5536545307203e-08-4.80217917309131e-07i	-2.96352805493938e-07-5.08368973371873e-07i	-5.09520024141778e-07-2.97125693196847e-07i	-6.43804007062837e-07+1.1246718313113e-07i	-5.87549088488329e-07+5.76723437705589e-07i	-3.3388622199163e-07+8.97210640267589e-07i	-1.6011287730912e-08+9.49607504767419e-07i	2.10357776704321e-07+7.72695902256838e-07i	3.06997140126722e-07+4.96849034274739e-07i	3.59031714551782e-07+2.6583576630547e-07i	4.64379476542954e-07+1.70285702471907e-07i	6.6681363520914e-07+1.74710520518711e-07i	8.95512563928344e-07+1.62114506820933e-07i	9.55892482303647e-07+4.2489780553386e-08i	7.31417444809987e-07-1.7727449059133e-07i	3.28384100874729e-07-3.74134499800969e-07i	-5.9510946932707e-08-4.21132772289818e-07i	-3.0158717391476e-07-3.20670688316876e-07i	-3.70309714893831e-07-1.68813264467463e-07i	-3.1289686187448e-07-5.2492740972948e-08i	-1.95108978972304e-07+1.0910937393721e-08i	-9.34606733711541e-08+4.93411826696871e-08i	-6.27180636596988e-08+6.26137928932771e-08i	-7.86321375556513e-08+3.5627468244222e-08i	-8.7029427782271e-08-8.7972079427005e-09i	-8.31213393336057e-08-3.85924341322862e-08i	-8.75180693288359e-08-4.17637617186028e-08i	-1.00341130493182e-07-1.055186981518e-09i	-1.0322148158551e-07+9.8132279840252e-08i	-7.0809381286363e-08+2.31779311648271e-07i	5.781745485486e-09+3.379323775521e-07i	9.8666152183506e-08+3.50766478628248e-07i	1.60782814285846e-07+2.64518802671572e-07i	1.54407856249473e-07+1.42810098406932e-07i	9.32585067609615e-08+3.94738748866042e-08i	3.89920325335794e-08-2.51023848084167e-08i	2.3836914903646e-08-4.79599748990627e-08i
10	-0.0273044216840456+0.0038078089422365i	-0.0225504608260529+0.0030988673205084i	-0.0155071529718199+0.0020703394918436i	-0.00888514391204959+0.00113685751364673i	-0.00424411472750366+0.000514844583262i	-0.00168996713912594+0.00019408748651795i	-5.60055502538945e-04+6.2571756851563e-05i	-1.53512523562478e-04+1.8515468775316e-05i	-3.4026473500684e-05+5.6583953394889e-06i	-5.52302666415471e-06+1.80685614373446e-06i	-2.68306019379512e-07+3.61339272729132e-07i	1.85435729125985e-07-2.99231891824125e-07i	-1.69251764474144e-07-5.99151753934092e-07i	-6.27790845267726e-07-6.37283065793125e-07i	-1.03695731753163e-06-3.8798106959077e-07i	-1.27171645793754e-06+1.2432328004344e-07i	-1.20301227731245e-06+7.2452623247266e-07i	-8.0532910948811e-07+1.16927850043156e-06i	-2.2707109184554e-07+1.32204716778489e-06i	3.0550430803975e-07+1.21866531416092e-06i	6.71467581194358e-07+9.83634331563362e-07i	9.18672148794999e-07+7.36803285553256e-07i	1.15762385129726e-06+5.4637006716945e-07i	1.421550828506e-06+3.9398900413992e-07i	1.60619551442593e-06+1.8671378554739e-07i	1.54064017953814e-06-1.4160034891856e-07i	1.15482845360554e-06-5.201251449671e-07i	5.66602897187528e-07-7.70429352370619e-07i	-9.640329675457e-09-7.76364027762447e-07i	-4.05886928593077e-07-5.87867210949253e-07i	-5.68396102930186e-07-3.41171481050486e-07i	-5.44282254352295e-07-1.34573080212781e-07i	-4.28729785551589e-07+2.713734509993e-09i	-3.12533959605709e-07+7.3654854376326e-08i	-2.43981059685344e-07+8.4511781737708e-08i	-2.19250304109299e-07+4.9200677667565e-08i	-2.12775296834298e-07-2.085690420826e-09i	-2.12964115985623e-07-3.365109567117e-08i	-2.22213683840877e-07-1.794963045053e-08i	-2.31567527177562e-07+6.0362257022888e-08i	-2.04863993697516e-07+1.9623701271431e-07i	-9.9535161622234e-08+3.51830186781311e-07i	7.9802649646908e-08+4.60007685169213e-07i	2.58162342533576e-07+4.57764375403499e-07i	3.45538035545655e-07+3.38338801260554e-07i	3.14085149028515e-07+1.67372781968748e-07i	2.13423339880925e-07+3.0346380419705e-08i	1.17578989459291e-07-3.2719898572958e-08i	6.6948871782761e-08-4.17111624120639e-08i
11	-0.0265051225229162+0.0040910224921179i	-0.0223346424983361+0.0033959989691172i	-0.0159905414286034+0.0023597811558799i	-0.00973427623892445+0.00137061210367645i	-0.0050424722329115+0.00066349784804252i	-0.00222437258645839+0.0002658159882482i	-8.36210748402011e-04+8.6583793098542e-05i	-2.68242912142685e-04+2.1849208837528e-05i	-7.37550816750827e-05+3.5143591276522e-06i	-1.77024001645736e-05-3.260238322051e-07i	-4.00768371721354e-06-8.4791623209099e-07i	-1.20583092044388e-06-8.9449295667232e-07i	-9.30199891676972e-07-9.03273035690324e-07i	-1.29451019858271e-06-8.1400940620455e-07i	-1.79129624233366e-06-4.9884142428692e-07i	-2.10903698801355e-06+8.112666450001e-08i	-2.00587803431874e-06+7.892816002893e-07i	-1.41705578884443e-06+1.38901829726127e-06i	-5.1058346896053e-07+1.71749003340887e-06i	4.3403645290353e-07+1.76969870187452e-06i	1.22697365465049e-06+1.63684541028472e-06i	1.84566573115297e-06+1.40812043495271e-06i	2.34110598109643e-06+1.12088963440964e-06i	2.70183933340418e-06+7.5483023043995e-07i	2.80742137918637e-06+2.6818544862645e-07i	2.5158385695264e-06-3.1863918495881e-07i	1.8166293895284e-06-8.6449886807966e-07i	8.9411035743799e-07-1.17592859227893e-06i	2.43693541617e-08-1.16311168114987e-06i	-5.8784493976849e-07-9.08404870597229e-07i	-8.87826701398629e-07-5.7572617259993e-07i	-9.39988974810684e-07-2.86455504948525e-07i	-8.53802848706063e-07-8.5509613608662e-08i	-7.259106504333e-07+2.448248872387e-08i	-6.14032315612687e-07+5.5945094821394e-08i	-5.36743209016278e-07+3.4280720769145e-08i	-4.90236518531304e-07-2.211050514981e-09i	-4.6574507617167e-07-1.2140372216884e-08i	-4.50043507617676e-07+3.6915239305611e-08i	-4.11384138415242e-07+1.58560442933696e-07i	-2.97278321060375e-07+3.35574245648958e-07i	-7.0236560874768e-08+5.11351193532053e-07i	2.35614776455122e-07+6.04978437335121e-07i	5.05444497348596e-07+5.57988541641956e-07i	6.19973126223524e-07+3.83690420647851e-07i	5.50244258036236e-07+1.68531091260266e-07i	3.7254065328783e-07+1.1244889428491e-08i	1.98006452376385e-07-4.7391715439927e-08i	9.67948577180171e-08-3.91052227368251e-08i
12	-0.0257980455901265+0.0043951707236059i	-0.0221264008553172+0.0037184331938945i	-0.0164156080587378+0.0026825653067013i	-0.0105428576607633+0.0016462665384223i	-0.00586712217536793+0.00085514605324394i	-0.00283247230186091+0.00037148288805713i	-0.00118825252343942+0.0001307657702436i	-4.34587588039697e-04+3.3858016860566e-05i	-1.39806985460784e-04+3.751152279643e-06i	-4.07222525916553e-05-2.2064859632353e-06i	-1.18093152374768e-05-2.0173751703131e-06i	-4.34662197789863e-06-1.28136850361419e-06i	-2.68818177885916e-06-9.6167041216878e-07i	-2.60214842961703e-06-8.3435421330184e-07i	-2.95204007284567e-06-5.8809418860745e-07i	-3.20145036624267e-06-8.21373654935e-08i	-2.96521590927685e-06+6.1243442105936e-07i	-2.1021220737721e-06+1.29347444074151e-06i	-7.7266585113548e-07+1.78612542690511e-06i	7.0210759611555e-07+2.04147697760453e-06i	2.06035113240116e-06+2.10155852746796e-06i	3.19262498829286e-06+2.00387885183173e-06i	4.06157695836527e-06+1.7319299723682e-06i	4.57944539107404e-06+1.24250709430898e-06i	4.58740011045063e-06+5.387728378931e-07i	3.9691763367574e-06-2.6536308099093e-07i	2.79979451964804e-06-9.5599686444944e-07i	1.37477857739688e-06-1.33139658479611e-06i	6.734316112879e-08-1.33468200486984e-06i	-8.6561671529799e-07-1.07806252947708e-06i	-1.36923681129159e-06-7.3891081748064e-07i	-1.53641410072505e-06-4.435560681815e-07i	-1.50282118242897e-06-2.3692043915792e-07i	-1.37833229139637e-06-1.1736559710273e-07i	-1.23070960554455e-06-6.824515791467e-08i	-1.0942350502709e-06-6.378133454925e-08i	-9.8073885784669e-07-6.8231055683886e-08i	-8.84864203898553e-07-4.1944033445804e-08i	-7.81026558036628e-07+4.769999591425e-08i	-6.19428338733585e-07+2.11810335254117e-07i	-3.42426685514332e-07+4.22510056459056e-07i	6.6057489110607e-08+6.07258586354957e-07i	5.29609976799718e-07+6.76849235359128e-07i	8.91867714263107e-07+5.82878892850937e-07i	1.01205148792078e-06+3.6156599592017e-07i	8.67747158068284e-07+1.18597164269819e-07i	5.68272043704911e-07-4.103005790967e-08i	2.7252740028667e-07-8.0855731042066e-08i	9.24130960837606e-08-4.3322275912391e-08i
13	-0.0251658090639006+0.0047289603801085i	-0.0219206128421713+0.0040763498583i	-0.0167799525021537+0.0030504255570608i	-0.0112958352970586+0.0019784065061399i	-0.00669241656506779+0.00110859784645852i	-0.00349254929792459+0.00053288122877614i	-0.00160639858039969+0.00021594493986765i	-6.5099433434182e-04+7.0567958947244e-05i	-2.31813758959099e-04+1.623317104137e-05i	-7.20570162070075e-05+9.879308857871e-07i	-1.95790888647773e-05-1.2618879858307e-06i	-5.34472632347852e-06-8.1577853716233e-07i	-2.8125530217199e-06-5.4276787937857e-07i	-3.22393472914046e-06-6.4624582483394e-07i	-4.01893563070306e-06-7.5509730142081e-07i	-4.38982478287304e-06-6.1341043784239e-07i	-3.97770841603e-06-2.0307512222525e-07i	-2.70639460947889e-06+3.39415210422e-07i	-8.04383359432071e-07+8.69914207783104e-07i	1.32998811117616e-06+1.33062237527216e-06i	3.35121205530867e-06+1.72290685960532e-06i	5.06856895084238e-06+2.01304045491962e-06i	6.36497517324298e-06+2.09042004641442e-06i	7.07222404812627e-06+1.83458373182408e-06i	6.97332012308411e-06+1.23438640032584e-06i	5.95739244458334e-06+4.487519189593e-07i	4.18463073366827e-06-2.5906657868398e-07i	2.08622056454467e-06-6.7622009745139e-07i	1.68481323293021e-07-7.61617587530956e-07i	-1.2268436228955e-06-6.3543094755629e-07i	-2.02560716379577e-06-4.6161397856689e-07i	-2.35005560659539e-06-3.4023958765074e-07i	-2.37921308399628e-06-2.8823187232471e-07i	-2.25543089609447e-06-2.8304311765183e-07i	-2.06501431188051e-06-3.015453377462e-07i	-1.85461130784699e-06-3.2608851135756e-07i	-1.64469487366933e-06-3.349378655978e-07i	-1.42963470541793e-06-2.9875850805696e-07i	-1.17263360536482e-06-1.8973518803249e-07i	-8.12257237038599e-07-1.541426019712e-09i	-2.9784256010509e-07+2.29161144254864e-07i	3.50675467519946e-07+4.2142400082824e-07i	1.00374906574429e-06+4.8690394025208e-07i	1.46077232204149e-06+3.8943581957163e-07i	1.56444313393668e-06+1.7935882634612e-07i	1.30714969343118e-06-3.318701811565e-08i	8.39278837006902e-07-1.49592735415056e-07i	3.75686329815094e-07-1.429154546914e-07i	7.93028606923193e-08-6.35485623717644e-08i
14	-0.0245951825321919+0.0050978658185936i	-0.0217144724249194+0.0044747193416535i	-0.0170847851464704+0.0034674874510424i	-0.0119856744217649+0.0023712528793158i	-0.00750179829993732+0.00143030074405202i	-0.00419104824631778+0.00075976269342283i	-0.0020895906878268+0.00035368708897606i	-9.27648737173344e-04+1.4242815213043e-04i	-3.63537824913762e-04+4.8093267631448e-05i	-1.22468776090348e-04+1.2704155246939e-05i	-3.27574904187845e-05+2.269136567127e-06i	-5.29321757454117e-06+2.3106459485702e-07i	-1.91569384113913e-07-5.4946044809405e-08i	-1.62021360963307e-06-5.0930904009827e-07i	-3.87780838781734e-06-1.22542379490062e-06i	-5.08490082474822e-06-1.86773826764594e-06i	-4.75586398196042e-06-2.20462329448959e-06i	-3.02226741862331e-06-2.18453330686523e-06i	-3.6985781029259e-07-1.83206159785004e-06i	2.59561927765006e-06-1.16193087635329e-06i	5.38941364943697e-06-2.0399000753154e-07i	7.73799266874605e-06+9.0902647997911e-07i	9.46803598098332e-06+1.91894235211699e-06i	1.0352862267433e-05+2.5511574342946e-06i	1.01194147502745e-05+2.6809085664896e-06i	8.64315954016422e-06+2.41073043988012e-06i	6.14805234403502e-06+1.98532141169696e-06i	3.20053470562121e-06+1.61495279420467e-06i	4.6862994153542e-07+1.35530581186997e-06i	-1.57494774475526e-06+1.12913723071573e-06i	-2.79551956680603e-06+8.4156185980413e-07i	-3.32849038751599e-06+4.7104368638906e-07i	-3.40967909967734e-06+6.960842041698e-08i	-3.24326794810861e-06-2.9584620612054e-07i	-2.96023988363743e-06-5.8980830390612e-07i	-2.63275278199328e-06-8.0857575022344e-07i	-2.29173680425752e-06-9.5385174840125e-07i	-1.92721884634384e-06-1.01372739698842e-06i	-1.48552010522542e-06-9.6828813581098e-07i	-8.90012300581977e-07-8.14908687578724e-07i	-9.8116815303693e-08-5.92648156313462e-07i	8.29281722654107e-07-3.80227963965055e-07i	1.70371336763117e-06-2.5768308348667e-07i	2.27593737156311e-06-2.5468526174515e-07i	2.37005221202075e-06-3.2825285539889e-07i	1.99310074743053e-06-3.9238451130724e-07i	1.33692015183509e-06-3.7794685975075e-07i	6.73009784733141e-07-2.76974518288203e-07i	2.18447553675155e-07-1.42305172534636e-07i
15	-0.0240784748835844+0.0055018117628312i	-0.0215106132328584+0.0049104985573932i	-0.0173390638236184+0.0039273036585804i	-0.0126169376478639+0.0028161473511201i	-0.00829294389211467+0.00181260515288488i	-0.0049275173019061+0.00104881570860488i	-0.00264904956714333+0.00054609278502557i	-0.0012892762809234+0.00025536342729653i	-5.67415855092931e-04+1.06256036990424e-04i	-2.24249253225536e-04+3.84847651982e-05i	-7.7855901419209e-05+1.17203557374392e-05i	-2.26660163876001e-05+2.9343019999393e-06i	-5.7284919732626e-06+4.8270988090039e-07i	-3.11097915089663e-06-7.0566085996166e-07i	-4.57085604135615e-06-2.21334139564581e-06i	-5.83448449978114e-06-4.02744910811493e-06i	-5.34624864687695e-06-5.65169019693037e-06i	-2.97360903584921e-06-6.63368632469845e-06i	6.6229728786528e-07-6.70425194876599e-06i	4.7121439190712e-06-5.76618361393618e-06i	8.49168739816288e-06-3.89973245429122e-06i	1.16112246791963e-05-1.3961852230458e-06i	1.38397943600421e-05+1.2734777322487e-06i	1.49113695163383e-05+3.6084231633141e-06i	1.45154718685936e-05+5.2721450635297e-06i	1.25127046228944e-05+6.1897282582104e-06i	9.17176900170712e-06+6.4810976904955e-06i	5.18220762811366e-06+6.30458638875252e-06i	1.39227024512286e-06+5.75039869847566e-06i	-1.54464357033201e-06+4.85462695648311e-06i	-3.3758413027285e-06+3.68208153153374e-06i	-4.21413666907207e-06+2.3738261316809e-06i	-4.35321033739987e-06+1.11033095909803e-06i	-4.08975169611169e-06+3.106066121514e-08i	-3.63921843171137e-06-8.1504313347645e-07i	-3.1301163587646e-06-1.45396930919584e-06i	-2.61869843115728e-06-1.93161628360231e-06i	-2.09168746741212e-06-2.26896301494913e-06i	-1.47105021929331e-06-2.4570179808703e-06i	-6.5347398401747e-07-2.48495004885439e-06i	4.0832350327896e-07-2.37103331278287e-06i	1.62423432599908e-06-2.16754777938282e-06i	2.75376591072495e-06-1.93463112221201e-06i	3.49728275503563e-06-1.70609585152989e-06i	3.64941562153776e-06-1.47777379428849e-06i	3.21520829850366e-06-1.22793296983788e-06i	2.41001507691761e-06-9.5037641917185e-07i	1.54764288668542e-06-6.721949086611e-07i	8.9436962484054e-07-4.44370283541457e-07i
16	-0.0236127317046272+0.0059360001523255i	-0.0213148632044367+0.0053751146553315i	-0.0175537284172933+0.0044174466687173i	-0.0131950845012226+0.0032981345936077i	-0.00906033003913888+0.00224130450308279i	-0.0056902985073265+0.00139046558061346i	-0.00327654563758857+0.00079045917898256i	-0.00173737267344557+0.00041305300447029i	-8.55091611279766e-04+1.9818213297623e-04i	-3.95969745501363e-04+8.626529758972e-05i	-1.76297556757629e-04+3.281786995998e-05i	-7.81200143165276e-05+9.6028201793053e-06i	-3.66212895000691e-05+3.477605006e-07i	-2.00571236388282e-05-3.6386177829075e-06i	-1.37026905316415e-05-6.3976064380747e-06i	-1.06162780317727e-05-9.1773308202776e-06i	-7.5310972320834e-06-1.17630864764271e-05i	-3.2843646126927e-06-1.34431060085973e-05i	1.9853125302699e-06-1.35939311597367e-05i	7.5462340765158e-06-1.19383859836536e-05i	1.26614276044521e-05-8.6043418858288e-06i	1.68518889692646e-05-4.0784120443784e-06i	1.98172469851053e-05+9.22771031103e-07i	2.12467038149188e-05+5.6480982765675e-06i	2.07987747123863e-05+9.5054925149283e-06i	1.83193952234628e-05+1.21612017208379e-05i	1.41048450061192e-05+1.35136255531242e-05i	8.9470415114368e-06+1.36044084128304e-05i	3.8771030933548e-06+1.25607100974324e-05i	-2.310294221061e-07+1.06019669095723e-05i	-2.94238397092482e-06+8.06045189327608e-06i	-4.28884994142087e-06+5.34483049055975e-06i	-4.59588363255414e-06+2.83443741362172e-06i	-4.2645385350404e-06+7.6467819363721e-07i	-3.6293643671748e-06-8.1993615401591e-07i	-2.91054005766721e-06-2.0185637576194e-06i	-2.21207707330181e-06-2.97219373032181e-06i	-1.52620409961529e-06-3.77471913005757e-06i	-7.5057333846796e-07-4.44119379845183e-06i	2.5191245115448e-07-4.93131012348547e-06i	1.54954480969617e-06-5.19431368851511e-06i	3.04704206213149e-06-5.20169312542024e-06i	4.47387718176924e-06-4.95661293586579e-06i	5.48670441589816e-06-4.49043711944279e-06i	5.83527719509229e-06-3.85962092185176e-06i	5.48939730706364e-06-3.14397710139727e-06i	4.64879920399412e-06-2.43770913514503e-06i	3.63823752510577e-06-1.82922315495783e-06i	2.76031692838632e-06-1.37743243944044e-06i
17	-0.0231962400249525+0.0063942839891776i	-0.0211305019610478+0.0058593452415335i	-0.0177327575016289+0.0049254370029552i	-0.013713920096368+0.0038019876168862i	-0.00977962631901384+0.0027004151566057i	-0.00643796623703617+0.00177102836942816i	-0.00392139411295319+0.00107808957994902i	-0.00222065628044499+0.00061297561984016i	-0.00118067015001971+0.00032702158420652i	-6.00551945026681e-04+1.63022793789814e-04i	-3.01749286765255e-04+7.3721093511725e-05i	-1.56517141798326e-04+2.6930027771668e-05i	-8.74128672231737e-05+3.0625778489303e-06i	-5.35021843071401e-05-9.1550233077958e-06i	-3.52367694691684e-05-1.5907693839662e-05i	-2.3650640168502e-05-2.01542154272302e-05i	-1.45669536441956e-05-2.28001510590631e-05i	-6.1523671761047e-06-2.3665846829215e-05i	2.0733686059268e-06-2.23010754282306e-05i	9.8683036705032e-06-1.85214124090399e-05i	1.6791081625035e-05-1.26135378057121e-05i	2.24824792926137e-05-5.2790004030663e-06i	2.66513258853843e-05+2.5587248488841e-06i	2.89455036003235e-05+9.9680924287421e-06i	2.89633536441371e-05+1.61660621744919e-05i	2.64885914730023e-05+2.05902543920514e-05i	2.17824549883051e-05+2.29124088395803e-05i	1.56755356846804e-05+2.30443260847596e-05i	9.3443099347069e-06+2.11625848054489e-05i	3.8954382053985e-06+1.7723195283066e-05i	8.5338911125e-09+1.34070388615421e-05i	-2.18091667871373e-06+8.96833666094898e-06i	-2.95631494684548e-06+5.03021173353731e-06i	-2.78594210514702e-06+1.92232886733628e-06i	-2.12232999918299e-06-3.5886917519539e-07i	-1.29449734547269e-06-2.05603847101748e-06i	-4.7285321182466e-07-3.48339227723019e-06i	3.3013074303275e-07-4.87293615584031e-06i	1.22902315087347e-06-6.29527225966867e-06i	2.38767168481402e-06-7.66516759548312e-06i	3.90074138093437e-06-8.80372049230164e-06i	5.68826158985054e-06-9.51922100414666e-06i	7.4754734205235e-06-9.67899309361555e-06i	8.88844877678947e-06-9.25667315261075e-06i	9.61922861148998e-06-8.34512663333058e-06i	9.56423618269856e-06-7.13019751146752e-06i	8.85769725503686e-06-5.83252165034311e-06i	7.79187309254002e-06-4.64015003763618e-06i	6.68254967780428e-06-3.66028026912882e-06i
18	-0.0228285439487559+0.0068727173948236i	-0.0209606142073969+0.0063572265371761i	-0.0178797285701858+0.0054424841679423i	-0.0141686817366928+0.0043153308204437i	-0.0104298226182477+0.0031743190053452i	-0.00713151440545122+0.0021734677851273i	-0.0045304341840001+0.00139325226951957i	-0.00267720850091935+0.00084349338415791i	-0.00147772337130044+0.00048752624199629i	-7.70548428466741e-04+2.71213492271177e-04i	-3.89987606861952e-04+1.44328088679519e-04i	-2.01974478002983e-04+7.0145349411661e-05i	-1.14901968074981e-04+2.5827314559284e-05i	-7.46331318102022e-05-1.3796891077506e-06i	-5.33252152766965e-05-1.82143167181329e-05i	-3.85860797444524e-05-2.8136477712062e-05i	-2.57830651958418e-05-3.28236312096505e-05i	-1.36578901744482e-05-3.30405633884124e-05i	-2.2078952716566e-06-2.92678076327651e-05i	8.2498995763382e-06-2.21336112849848e-05i	1.74574455694945e-05-1.25795984072785e-05i	2.52680613584155e-05-1.7777254738473e-06i	3.14975725982174e-05+9.0700477081041e-06i	3.57671546920497e-05+1.89005089567935e-05i	3.75400827751997e-05+2.68579168934886e-05i	3.64008367773879e-05+3.22966930860168e-05i	3.24104209846315e-05+3.47988499133044e-05i	2.62804415314344e-05+3.42512632404135e-05i	1.92208842177412e-05+3.09460194627578e-05i	1.25381043385685e-05+2.56091000400455e-05i	7.2137725302396e-06+1.92799716062266e-05i	3.6779675972571e-06+1.30498660365455e-05i	1.84079426403752e-06+7.75902117383763e-06i	1.29531338729817e-06+3.78679839071536e-06i	1.5503299105477e-06+1.0220229845774e-06i	2.19759246970044e-06-9.908206244415e-07i	2.9940550588363e-06-2.81124825208404e-06i	3.87937068452163e-06-4.87354474790162e-06i	4.94240923302364e-06-7.34544016033535e-06i	6.3368853778307e-06-1.0101270649991e-05i	8.1601674675589e-06-1.27942756930024e-05i	1.03438443118458e-05-1.49902561337719e-05i	1.26199384796421e-05-1.63167956441082e-05i	1.45945469752399e-05-1.65819907664924e-05i	1.58966921413593e-05-1.58254479671523e-05i	1.63220265956871e-05-1.42868127742868e-05i	1.58959011581167e-05-1.23095909433331e-05i	1.48327470481105e-05-1.02247074888412e-05i	1.3428197088767e-05-8.2620204289699e-06i
19	-0.0225186655458134+0.0073730813186988i	-0.0208230751080634+0.0068699373629195i	-0.0180220729714063+0.0059677324940241i	-0.0145920277851339+0.0048333048600604i	-0.0110434281084121+0.0036526202230451i	-0.00780042922100516+0.00258144544042762i	-0.00512950066905658+0.00171443226607711i	-0.00312793630571274+0.00107969137056418i	-0.00175847090248306+0.00065418367471592i	-9.0459983431926e-04+3.8842797153372e-04i	-4.23411202228537e-04+2.29116527682241e-04i	-1.82706678677475e-04+1.33099207393257e-04i	-7.96123705636362e-05+7.19747790046715e-05i	-4.44976097922979e-05+3.02694819896592e-05i	-3.62420936879697e-05+1.0631167233775e-06i	-3.41919699201348e-05-1.81702739274108e-05i	-3.02797220557555e-05-2.83696989338839e-05i	-2.29364688266268e-05-3.03587851509888e-05i	-1.3135418352111e-05-2.54173754604896e-05i	-2.2527091486872e-06-1.53399944650274e-05i	8.76122167228503e-06-2.21704390725236e-06i	1.9395119324931e-05+1.18946594673593e-05i	2.92256997459019e-05+2.52563288802655e-05i	3.7594896817558e-05+3.65754380473559e-05i	4.35771580386098e-05+4.49721462373462e-05i	4.62754049949901e-05+4.98836195232112e-05i	4.5258490731907e-05+5.10298133612069e-05i	4.08572161023431e-05+4.84869164796714e-05i	3.41291494049823e-05+4.27982194374238e-05i	2.65116830163873e-05+3.49900402329302e-05i	1.93587952911131e-05+2.64023303003142e-05i	1.35903488221591e-05+1.83590809689854e-05i	9.5779199852705e-06+1.1809335767315e-05i	7.24412183389945e-06+7.09485582082974e-06i	6.26362214392669e-06+3.93608487695452e-06i	6.25634413054955e-06+1.62344899788629e-06i	6.91769234200406e-06-6.7972125448235e-07i	8.07829802070616e-06-3.63912818330986e-06i	9.70088443457544e-06-7.54573440415214e-06i	1.18208262007947e-05-1.22488504571195e-05i	1.44467380277879e-05-1.72258943292337e-05i	1.74610366391987e-05-2.17564578998291e-05i	2.05741572914727e-05-2.51444100093912e-05i	2.33669064278862e-05-2.69184066604655e-05i	2.54079481131908e-05-2.694738125215e-05i	2.638921381508e-05-2.54385173220252e-05i	2.62126764386333e-05-2.28313242582742e-05i	2.49925852447238e-05-1.96403365078183e-05i	2.29842028094082e-05-1.63102639596503e-05i
20	-0.0222929840177326+0.0079077537363203i	-0.0207614937788536+0.0074118790895845i	-0.0182249030416614+0.0065159060591633i	-0.0150705512009649+0.0053680744633355i	-0.0117264342959401+0.0041414687008699i	-0.00856828475972075+0.00299166928972902i	-0.0058579070958005+0.00202585171054401i	-0.00372342646745059+0.00129111724193004i	-0.00217552539221711+0.00078147751870636i	-0.00114405922429948+0.00045655036332135i	-5.18567398761041e-04+2.62921836728e-04i	-1.81365779377043e-04+1.5101471512163e-04i	-2.86846886039653e-05+8.42024198229825e-05i	1.95505787401112e-05+4.06068106274804e-05i	1.82478575496367e-05+1.01632283500299e-05i	5.698535554346e-07-1.00773218645197e-05i	-1.65212806337519e-05-2.02203889257388e-05i	-2.65005862139635e-05-2.0331723038792e-05i	-2.84442992925318e-05-1.16612042150072e-05i	-2.36656148782945e-05+3.313728605458e-06i	-1.38876308730948e-05+2.14748635398326e-05i	-6.530334008436e-07+3.97896469241374e-05i	1.45514207261474e-05+5.58449953538553e-05i	3.00121258226418e-05+6.80528919534893e-05i	4.37460950192923e-05+7.55778723159222e-05i	5.38151678472783e-05+7.81512097528118e-05i	5.88399432876062e-05+7.59363451738394e-05i	5.84232928347445e-05+6.95084895079403e-05i	5.32517067747952e-05+5.98840639311092e-05i	4.48308291426671e-05+4.84728897846e-05i	3.49993494553403e-05+3.68685794800043e-05i	2.54440705391245e-05+2.65045300495512e-05i	1.73866410276364e-05+1.83025539251596e-05i	1.14914232337555e-05+1.24628074014362e-05i	7.94090935842523e-06+8.48073933741969e-06i	6.5879876456653e-06+5.37650939618256e-06i	7.11306039414848e-06+2.04399491218997e-06i	9.14836957347966e-06-2.39878885761348e-06i	1.23532029110811e-05-8.355161958365e-06i	1.64325580566862e-05-1.56469420577067e-05i	2.11039877494708e-05-2.35765455766717e-05i	2.60385098042392e-05-3.112895973351e-05i	3.0818632942339e-05-3.72544008603913e-05i	3.49516286352077e-05-4.11487596513742e-05i	3.79460114528016e-05-4.24480281182545e-05i	3.94213161094155e-05-4.12820401617954e-05i	3.920041561844e-05-3.81836370270132e-05i	3.73422616890605e-05-3.38994970498391e-05i	3.41029700357396e-05-2.91757215943333e-05i
21	-0.022184577554174+0.0085065392083783i	-0.0208267333577924+0.0080199805742622i	-0.0185615341480627+0.0071302819342366i	-0.0157016175851168+0.005967125575116i	-0.012600613565697+0.0046892531048507i	-0.00958248640142577+0.00344916981783442i	-0.00689079101208957+0.00236403803763977i	-0.00466697154333085+0.00150006382466732i	-0.00295573005557555+0.00087218306804563i	-0.00172800330164181+0.00045574347071068i	-9.10130160505126e-04+2.04014445546317e-04i	-4.10310510472778e-04+6.5248159862604e-05i	-1.37827865403993e-04-5.040897123338e-06i	-1.43379690547033e-05-3.81836316612212e-05i	2.13175976863529e-05-5.21019328607741e-05i	1.27139237189955e-05-5.46007062694059e-05i	-1.1951821675966e-05-4.78653350371886e-05i	-3.64208264449557e-05-3.23611149649361e-05i	-5.27090915158977e-05-9.2108150256147e-06i	-5.79443542805568e-05+1.9041314638036e-05i	-5.21179055359778e-05+4.88206328372472e-05i	-3.68105332591904e-05+7.64102460774701e-05i	-1.46350253483676e-05+9.877162486994e-05i	1.1024166558216e-05+1.13991796833904e-04i	3.6342970015328e-05+1.21329721212933e-04i	5.7615672885727e-05+1.21016891337471e-04i	7.1943713602723e-05+1.14003513245556e-04i	7.7811343643229e-05+1.01759787029237e-04i	7.5320815001267e-05+8.61243974712509e-05i	6.60068055899543e-05+6.91244617680425e-05i	5.23259213781092e-05+5.27102670055241e-05i	3.70237140266361e-05+3.84273139694416e-05i	2.25795797820528e-05+2.71232784613905e-05i	1.08486916567438e-05+1.88051173841139e-05i	2.9224489783415e-06+1.27127008365218e-05i	-8.3638661668792e-07+7.59338188615465e-06i	-6.4957246512167e-07+2.09270232050779e-06i	2.86841332970724e-06-4.85229519220093e-06i	8.8994138850063e-06-1.37192266136054e-05i	1.65690762611266e-05-2.42730282786958e-05i	2.50316239254524e-05-3.56289569079123e-05i	3.34965797835097e-05-4.64854463712586e-05i	4.12269012494233e-05-5.54646718229104e-05i	4.75470136813872e-05-6.14679095969619e-05i	5.18852194568798e-05-6.39455818985415e-05i	5.38457052429339e-05-6.30065624091248e-05i	5.32789073773077e-05-5.93428545367059e-05i	5.0311054513655e-05-5.4005269678572e-05i	4.5307849380818e-05-4.81098750175246e-05i
22	-0.0221959343893816+0.0092222860691632i	-0.0210237832111581+0.008761636869141i	-0.0190409716679231+0.0078944008217929i	-0.0164984561283485+0.0067308684585073i	-0.013684518264135+0.0054129459774182i	-0.0108714454629813+0.0040858171088616i	-0.008275145578227+0.00287210179385847i	-0.00603501610889913+0.0018546535068558i	-0.00421392581471094+0.00107080699896895i	-0.0028125182615067+0.00051724460022526i	-0.00178985688937628+0.00016197010575855i	-1.08350505327092e-03-4.118328418585e-05i	-6.25005518309482e-04-1.39591885006902e-04i	-3.49685604556653e-04-1.73010912989189e-04i	-2.01659193822529e-04-1.69661015294135e-04i	-1.35590199097319e-04-1.46511813606136e-04i	-1.16613976724717e-04-1.12164653318324e-04i	-1.19342291225794e-04-7.0559089557574e-05i	-1.26482610423353e-04-2.4107385847589e-05i	-1.27384098576097e-04+2.4467414616385e-05i	-1.16704458945587e-04+7.1638579801262e-05i	-9.3279317179194e-05+1.13513617768556e-04i	-5.9150869891266e-05+1.46628888051205e-04i	-1.862715021856e-05+1.6862929522562e-04i	2.2746192242436e-05+1.78598755931471e-04i	5.9312435237448e-05+1.77036212314357e-04i	8.6399280282593e-05+1.65599286470344e-04i	1.01167862860765e-04+1.46748407161905e-04i	1.03021774131521e-04+1.23367291321756e-04i	9.35017745620448e-05+9.83791390526652e-05i	7.57449040808866e-05+7.43643927597259e-05i	5.36999606909879e-05+5.32132310578414e-05i	3.13228928671382e-05+3.58800416585433e-05i	1.19307194363287e-05+2.23125289547569e-05i	-2.1914721933863e-06+1.15929452380424e-05i	-9.91830649846579e-06+2.26880346307836e-06i	-1.11920239312262e-05-7.2061853219762e-06i	-6.7852265769051e-06-1.80308896961452e-05i	1.999183239823e-06-3.07231261889506e-05i	1.36171954720983e-05-4.49725458284516e-05i	2.65108468636532e-05-5.97133270788404e-05i	3.92541968644983e-05-7.33970699184804e-05i	5.063067008889e-05-8.43955978631684e-05i	5.96730620629004e-05-9.14267669937679e-05i	6.56956607321774e-05-9.38866704772415e-05i	6.83286435179359e-05-9.1996330949688e-05i	6.75410428098056e-05-8.67258052092836e-05i	6.36252087972552e-05-7.9526425871622e-05i	5.71214291872376e-05-7.19589142383795e-05i
23	-0.0222530359682411+0.010122634651318i	-0.0212540298522953+0.0097225417077892i	-0.0195371434533887+0.0089150444356383i	-0.0173048806939864+0.0077899086871708i	-0.0147918486861643+0.0064691584613972i	-0.0122243068644305+0.005085317835969i	-0.00978829074531637+0.0037598498449492i	-0.00761208692859953+0.00258651362076001i	-0.00576379459323077+0.00162249967797127i	-0.00426046708687707+0.00088785417962695i	-0.00308318868917037+0.00037165008171568i	-2.1926332738145e-03+4.212683785602e-05i	-0.00154146331581805-0.0001422492647021i	-0.00108223439966545-0.00022331748585356i	-7.7130574384765e-04-2.36854733092056e-04i	-5.70158644261344e-04-2.0969869703087e-04i	-4.45553143335186e-04-1.59826277871839e-04i	-3.69477866545934e-04-9.8298200720901e-05i	-3.19273338036025e-04-3.1856085788549e-05i	-2.77892785375932e-04+3.4805295242108e-05i	-2.34077592503631e-04+9.7626357032993e-05i	-1.82215794848038e-04+1.52706880539914e-04i	-1.21737466360571e-04+1.9651181289714e-04i	-5.602024163847e-05+2.26373739341038e-04i	9.098065928221e-06+2.40952851239035e-04i	6.6993855565228e-05+2.40456740796711e-04i	1.11843981461231e-04+2.26570392445967e-04i	1.39846058113522e-04+2.02144819693536e-04i	1.49870399815771e-04+1.70730836270694e-04i	1.43476413542575e-04+1.3604485411069e-04i	1.24377247264751e-04+1.01444773970448e-04i	9.75527516604182e-05+6.94900134015011e-05i	6.82588249008322e-05+4.16562192382987e-05i	4.11569678091714e-05+1.82596940939504e-05i	1.97131412430509e-05-1.3883093495205e-06i	5.9225499606946e-06-1.86266769712785e-05i	3.352799231424e-07-3.49675778062254e-05i	2.3031073957903e-06-5.16094895648126e-05i	1.03446964225706e-05-6.9057884966263e-05i	2.2531488766824e-05-8.69474930537763e-05i	3.6822274121682e-05-1.041114181594e-04i	5.131031584001e-05-1.18879951686515e-04i	6.4381052079091e-05-1.29530766748172e-04i	7.4800171257924e-05-1.34769171687857e-04i	8.1756036582682e-05-1.34106425163475e-04i	8.4869822733711e-05-1.28031788883959e-04i	8.4171065126307e-05-1.17933705681067e-04i	8.0027292893583e-05-1.05799020846644e-04i	7.30214195049704e-05-9.37822583260008e-05i
24	-0.0221902426398267+0.0112530842778294i	-0.0213045600419622+0.0109563137293383i	-0.0197844792886388+0.0102552458701502i	-0.0177977989972085+0.0092182240028541i	-0.0155396816796036+0.0079446450767098i	-0.013201258013465+0.0065491460438938i	-0.010943866816351+0.0051448125660626i	-0.0088835699418331+0.00382874924473649i	-0.00708720472347791+0.00267237495815472i	-0.00557807129023641+0.00171741627429709i	-0.00434736865125203+0.00097721454739328i	-0.00336708496235687+0.00044197602795076i	-2.60098514914895e-03+8.61297674127e-05i	-0.00201198338268949-0.00012400935839499i	-0.00156581680912217-0.00022368076915031i	-0.00123203077774052-0.00024504796357823i	-9.83660948217112e-04-2.1471974476984e-04i	-7.96773953402663e-04-1.53146022365633e-04i	-6.50490828903407e-04-7.53010198039e-05i	-5.2756042536764e-04+8.026854392752e-06i	-4.15170992988779e-04+8.8922647248389e-05i	-3.05555831211662e-04+1.61378170539481e-04i	-1.9602918066481e-04+2.20793606819995e-04i	-8.8294196038625e-05+2.63873209857528e-04i	1.2899460068525e-05+2.88735442925616e-04i	1.01481418691648e-04+2.95044687136646e-04i	1.71805925325408e-04+2.84021492717206e-04i	2.20062983510315e-04+2.58262847620155e-04i	2.45104262739387e-04+2.21373412602469e-04i	2.48590572757482e-04+1.7745933279644e-04i	2.34532182811459e-04+1.30566745532377e-04i	2.08418992156697e-04+8.4160422781589e-05i	1.76195872315845e-04+4.0735294899511e-05i	1.43324488921948e-04+1.633599208657e-06i	1.14103471558807e-04-3.2897247758044e-05i	9.13234354587153e-05-6.34216826179105e-05i	7.6242469781161e-05-9.08767139008167e-05i	6.8803325444798e-05-1.16086324899277e-04i	6.7985123414267e-05-1.39355482060382e-04i	7.2187522746132e-05-1.60252860025056e-04i	7.9573271252438e-05-1.77643566095154e-04i	8.8331737478092e-05-1.89965688954277e-04i	9.6858207990429e-05-1.95675921256237e-04i	1.03862797639073e-04-1.93740245535824e-04i	1.08426683490591e-04-1.84031512970131e-04i	1.1001634532705e-04-1.67522032695129e-04i	1.08456806654405e-04-1.46218298457009e-04i	1.0386067809349e-04-1.22857936075827e-04i	9.651531893749e-05-1.00452418525482e-04i
25	-0.0218012802065098+0.0125829067542092i	-0.020922310822942+0.0124185824887718i	-0.0194787069945209+0.0118559573896582i	-0.0176166087604884+0.0109423291146691i	-0.0155063226765748+0.0097534859805134i	-0.0133170401184209+0.0083829310736667i	-0.0111950147761894+0.0069297342731927i	-0.0092490327940018+0.00548719605821406i	-0.0075448165814484+0.00413400690741348i	-0.0061076922387069+0.00292881029152369i	-0.00493109706511134+0.00190827833568671i	-0.0039877144999043+0.00108818462400701i	-0.00324024030093269+0.00046660225316134i	-2.64972953036909e-03+2.826055332557e-05i	-0.00218070617853675-0.00025080794427103i	-0.00180330626905678-0.00039899303318729i	-0.00149339136662237-0.00044562505964591i	-0.00123173729364974-0.00041847310772682i	-0.00100317358237822-0.00034221444339898i	-7.9612009902847e-04-2.37724270887397e-04i	-6.02541786984391e-04-1.2195581140337e-04i	-4.18063107945814e-04-8.16547883084e-06i	-2.41904082227966e-04+9.3724148506089e-05i	-7.6392754868817e-05+1.76760321257795e-04i	7.4002369095026e-05+2.36653329420898e-04i	2.03981203357008e-04+2.71520051948286e-04i	3.08793079287607e-04+2.81632032740547e-04i	3.85390386583878e-04+2.69112661931015e-04i	4.33122042632786e-04+2.3754341915856e-04i	4.53864266057235e-04+1.9147099080583e-04i	4.51632235055505e-04+1.35845245704469e-04i	4.31832881341325e-04+7.5452063847005e-05i	4.00377007505851e-04+1.4425062751645e-05i	3.62861119585088e-04-4.4081116960861e-05i	3.23969524432249e-04-9.7998914939555e-05i	2.87161892139636e-04-1.46226184293037e-04i	2.54629503432201e-04-1.88318773113123e-04i	2.27446698803558e-04-2.24090105767307e-04i	2.05822266841046e-04-2.53237006169995e-04i	1.89365679327919e-04-2.75104892554896e-04i	1.77313287365502e-04-2.88666071870129e-04i	1.68694706189799e-04-2.92722317622328e-04i	1.62446837580046e-04-2.86275524359035e-04i	1.57495509948401e-04-2.68958630704719e-04i	1.52822744696435e-04-2.41399204172183e-04i	1.47526797950278e-04-2.05405917727556e-04i	1.40870237758657e-04-1.63917253536987e-04i	1.32305022163158e-04-1.20715924415271e-04i	1.21465751379719e-04-7.997148391164e-05i
26	-0.0209550067711875+0.0139782545304949i	-0.0199599909519859+0.0139455540061919i	-0.0184551243286458+0.0135239597332332i	-0.0165749877130111+0.0127426379616948i	-0.0144766795511718+0.0116558352237567i	-0.0123187057677485+0.0103359181139806i	-0.0102416531129048+0.0088651044607602i	-0.00835386253414786+0.00732724491817258i	-0.00672397278930741+0.00580074034553497i	-0.005380583750703+0.00435324343476283i	-0.00431783124223428+0.00303834269743436i	-0.00350471138723468+0.00189408031978938i	-0.00289569794092677+0.00094296493561733i	-0.0024405129228335+0.00019309276379306i	-0.00209163467092414-0.00035996868703415i	-0.00180898504393777-0.00073081260892587i	-0.00156197965762115-0.0009415661246629i	-0.00132959358411624-0.00101920380351066i	-0.00109924802378654-0.00099298796289423i	-8.65219667276542e-04-8.92203295932504e-04i	-6.27029857943548e-04-7.4431433448442e-04i	-3.88008417601128e-04-5.73615450855318e-04i	-1.54037322495198e-04-4.00377011936717e-04i	6.7600022195685e-05-2.40435018932781e-04i	2.69320009254233e-04-1.05138299295665e-04i	4.4427579128944e-04-1.561048267395e-06i	5.87244419068252e-04+6.7096562058856e-05i	6.95247435977335e-04+1.00973017630702e-04i	7.67811300356174e-04+1.02908707304052e-04i	8.06840652287734e-04+7.7734181833691e-05i	8.16160312062396e-04+3.1517674041856e-05i	8.00850059526805e-04-2.9176751267351e-05i	7.66527186398143e-04-9.795306001279e-05i	7.18718483943876e-04-1.69097982382088e-04i	6.62414556192562e-04-2.37891088050406e-04i	6.01834602851766e-04-3.00689729214904e-04i	5.40371035388806e-04-3.548150403334e-04i	4.80647109362648e-04-3.98309962892574e-04i	4.24613769697867e-04-4.29668557708788e-04i	3.73630114946782e-04-4.47637251997511e-04i	3.28503838201435e-04-4.51160967757727e-04i	2.89499911488768e-04-4.3949761666676e-04i	2.56346544499804e-04-4.12467905262085e-04i	2.28271855925872e-04-3.70760976739522e-04i	2.04094064647398e-04-3.1619408009086e-04i	1.823685148034e-04-2.51832321090009e-04i	1.61574556719152e-04-1.81909118825573e-04i	1.40311159753285e-04-1.11537761612382e-04i	1.17465944468538e-04-4.6254158263633e-05i
27	-0.0197244320450725+0.0152278535364386i	-0.0185224970149921+0.0152971830410522i	-0.0168513747334402+0.0149950379406918i	-0.0148390857167579+0.0143380862098464i	-0.012635453613279+0.01336405860061i	-0.0103941870370888+0.0121271948365713i	-0.0082555059820724+0.0106926737352413i	-0.00633197905941281+0.009130900223729i	-0.00469947638865945+0.00751234239218073i	-0.00339406946228108+0.00590332820919292i	-0.00241458482278273+0.00436292265357245i	-0.00172959014779631+0.00294079286693033i	-0.00128703104876769+0.00167587121305649i	-0.00102460681951711+0.00059563618039468i	-8.79226464523526e-04-2.84094232235158e-04i	-7.94395728422937e-04-9.58878456009897e-04i	-0.00072499091578181-0.00143485125253606i	-0.00063942844051261-0.00172739117842051i	-0.00051963984893441-0.00185929632836814i	-0.00035947147202416-0.00185858723885602i	-0.00016216250976402-0.00175612307898307i	6.253214315307e-05-1.58324978967986e-03i	0.00030115375402398-0.00136968829216965i	0.00053901566654791-0.00114182422779002i	7.62194675043076e-04-9.21494456476868e-04i	9.58974505687974e-04-7.25297969637034e-04i	0.00112073413702527-0.00056440336274586i	0.00124231429087362-0.00044478710412073i	0.00132193101211265-0.00036781502473397i	0.00136073828704618-0.00033106857739332i	0.0013621670283275-0.0003293126084934i	0.00133117718603131-0.00035550078235603i	0.00127354729036763-0.00040171997336091i	0.00119529184366023-0.00045998923867392i	0.00110224936401581-0.00052285472712008i	9.99835085371806e-04-5.83757890972037e-04i	8.929152866162e-04-6.37195021955691e-04i	7.85743797371005e-04-6.7872246482976e-04i	6.81907327379219e-04-7.04884373582689e-04i	5.84249691633302e-04-7.13141962591583e-04i	4.9477570951641e-04-7.01863834759818e-04i	4.14562333503844e-04-6.70401506311526e-04i	3.43718699921284e-04-6.19233043242672e-04i	2.81434491330767e-04-5.50122918300497e-04i	2.26138915023031e-04-4.66227886454028e-04i	1.75766641285948e-04-3.7208179453528e-04i	1.28100079735329e-04-2.73415217819155e-04i	8.1136777353086e-05-1.76801405121126e-04i	3.34215058534277e-05-8.91578764527136e-05i
28	-0.0184568504569069+0.0160802439490745i	-0.0170305484601971+0.0161985743712917i	-0.0151619545332279+0.0159751280613945i	-0.0129716779678707+0.0154210542896208i	-0.0106016910600253+0.0145641946454494i	-0.0082003556875793+0.0134456691922335i	-0.005907165833034+0.0121158084374196i	-0.0038393267704229+0.0106300746236165i	-0.00208191041567844+0.0090454720881166i	-0.00068266702174521+0.00741771955401463i	0.00034822172100052+0.0057992177438241i	0.00103393501580872+0.00423765939706396i	0.00142344687827511+0.00277503767829939i	0.00158205303707447+0.00144682158444178i	0.00158151353234348+0.00028115984756643i	0.00149115078582897-0.00070189609228273i	0.00137087944064882-0.00149104262997449i	0.00126669519016714-0.00208407349713253i	0.00120870773964146-0.00248775309401512i	0.00121143985065058-0.00271709905606998i	0.00127587140793656-0.00279405862122334i	0.00139259455362568-0.00274567109137419i	0.00154544803709604-0.00260189713027553i	0.00171508590833423-0.00239334627536878i	0.00188207265187308-0.00214914050118632i	0.00202925197588414-0.00189511859631404i	0.00214328517472116-0.00165252537442957i	0.00221538094191976-0.00143725592289258i	0.0022413325133762-0.00125965179551769i	0.00222103623813529-0.00112478372278646i	0.00215768832134842-0.00103311069015747i	0.00205684719768788-0.00098138128346488i	0.00192551461042793-0.00096364028600562i	0.00177133858929182-0.00097221945461744i	0.00160198736224198-0.0009986218247853i	0.00142469576200617-0.0010342475232547i	0.00124595337078599-0.00107094839990162i	0.00107129062690862-0.00110143129576832i	0.00090512440195141-0.00111954943969881i	0.00075064259967096-0.00112052533838285i	0.00060972984499472-0.00110113753555997i	0.00048295478181694-0.00105988249058803i	3.69647459844258e-04-9.97098839729104e-04i	2.68090037930054e-04-9.15022257349409e-04i	1.7582693925548e-04-8.17731151772484e-04i	9.0076384397159e-05-7.10949258007993e-04i	8.200420081848e-06-6.01689532433106e-04i	-7.1828347284424e-05-4.97749825253107e-04i	-1.5103320602453e-04-4.07097864642992e-04i
29	-0.017747958562972+0.0162336332651427i	-0.0161723301445886+0.0163106324947398i	-0.014166797384759+0.0160841570230053i	-0.0118391389316251+0.0155663648969582i	-0.0093179254758772+0.0147820738306012i	-0.0067406046363695+0.0137656576752481i	-0.0042408277866174+0.0125575862249115i	-0.0019365989903225+0.0112011582874531i	7.932729812671e-05+9.73985748350051e-03i	0.00174573825684333+0.00821556231231879i	0.00303539023039574+0.00666761781971639i	0.00395357615871121+0.00513258029807575i	0.00453335362894602+0.00364432272812695i	0.00482834980636858+0.00223415980647696i	0.00490428366633761+0.00093071464766623i	0.00483038237729327-0.0002406207050944i	0.00467173402333337-0.0012586213195061i	0.00448335554944745-0.00210740937180138i	0.00430642012160875-0.00277763101625741i	0.00416674210129869-0.0032673553804363i	0.00407531293481908-0.00358246045500859i	0.00403045484480537-0.00373636198857607i	0.00402103030301315-0.00374905947364087i	0.00403011488184641-0.00364559016764323i	0.00403859551141964-0.00345407417671869i	0.00402827189236519-0.00320358590378462i	0.00398418793238799-0.00292209495078094i	0.00389607524565007-0.00263468768216246i	0.00375892904661368-0.00236222069159619i	0.00357284213707102-0.00212048416579767i	0.0033422870308569-0.0019198811463963i	0.00307505922019637-0.00176556951884753i	0.00278108223884129-0.00165797419916749i	0.00247123797578972-0.00159355942302926i	0.00215633598823663-0.00156575279974233i	0.00184628510576594-0.00156592826265607i	0.00154948849549756-0.00158437716806474i	0.00127245469656062-0.00161121880665869i	0.00101960278659034-0.00163721849391468i	0.00079323704945758-0.00165449085901775i	0.00059367027401849-0.00165706846420199i	0.00041947960988831-0.00164131427952545i	0.00026788029263308-0.0016061548567877i	0.00013519824683569-0.00155311321420885i	1.74128446536e-05-1.48612903173426e-03i	-8.927159027304e-05-1.41116919515008e-03i	-0.00018787878545772-0.00133565215749098i	-0.00028019826151283-0.0012677313720471i	-0.00036646700396962-0.00121550177139879i
30	-0.0183376000998999+0.0153068923968014i	-0.0167767044836373+0.0151852882513143i	-0.0147841654680838+0.0147938660077654i	-0.0124476021066089+0.0141508829371236i	-0.0098745337260656+0.0132845680003804i	-0.0071836376259305+0.0122299927796699i	-0.0044950508671998+0.0110257237757373i	-0.00192079691295725+0.00971075047474986i	0.00044361380120972+0.00832209415294494i	0.00252553314826642+0.0068933419111234i	0.00427888306202568+0.00545415342078775i	0.0056849817088224+0.00403059576958117i	0.00675061237351103+0.00264601360568401i	0.00750378439980552+0.00132206543021425i	7.98787834942901e-03+7.956353031525e-05i	0.00825500063270996-0.00106116249554572i	0.00835938705378553-0.00208052316160887i	0.00835159892804934-0.00296053569093544i	0.00827407357818342-0.00368614480245386i	0.00815835689685579-0.0042467407755173i	0.00802409689773319-0.00463757417347059i	0.00787964922312364-0.00486078451887621i	0.00772396676718871-0.00492583044170942i	0.00754933378854354-0.00484921288819888i	0.00734446620600648-0.00465349820561368i	0.00709752907984722-0.00436575257119897i	0.00679870549866885-0.00401557665297222i	0.00644206850348546-0.00363297039720916i	0.00602663769848444-0.00324626118562061i	0.00555662490967282-0.00288029974371373i	0.00504097319676028-0.00255507691591543i	0.00449236133664591-0.00228485218678603i	0.00392587870214335-0.00207782222753765i	0.00335757610973231-0.00193630284103256i	0.00280307368732752-0.00185735519691954i	0.00227636621053012-0.00183375871141476i	0.00178891888689036-0.00185521741672559i	0.00134909997909879-0.00190968192072113i	0.00096195628431976-0.00198467253197492i	0.00062930601001161-0.00206849875375673i	0.00035010140091221-0.00215128487658678i	0.00012099943868517-0.00222573026761167i	-6.292873741206e-05-2.28755589511118e-03i	-0.00020742203697652-0.00233561511960183i	-0.00031825901231878-0.00237167562732312i	-0.00040056078761219-0.00239990850864829i	-0.00045822802192885-0.00242614709773164i	-0.00049356148823287-0.00245699919916994i	-0.0005071006296486-0.0024989089481919i
31	-0.0209567913087572+0.0129228276200333i	-0.0196418433030133+0.0123737903385038i	-0.0178824313590526+0.0115690543789664i	-0.0157393811143361+0.0105364869266929i	-0.0132921015893731+0.0093132752250987i	-0.0106329259995486+0.007942779106234i	-0.00786049755757404+0.00647112432494395i	-0.00507286112503248+0.00494396515841386i	-0.00236094318908176+0.00340379498560352i	0.00019695836505197+0.00188807435800523i	0.00253918719874128+0.00042829764830758i	0.00462294430492024-0.00095004093574959i	0.0064246220781111-0.00222676435024653i	0.00793838660426282-0.00338589620634969i	0.00917332467544203-0.00441443719905419i	0.010149608680692-0.0053013413384049i	0.0108942050240544-0.006036924284467i	0.0114366550975685-0.0066128239333095i	0.0118053964786836-0.0070225068904469i	0.0120249785193907-0.0072621977956897i	0.012114379434534-0.0073320221068227i	0.0120864730555662-0.0072371101386383i	0.0119485441942237-0.0069884150986144i	0.0117036306140419-0.0066030459077163i	0.0113523900934568-0.0061039950533694i	0.0108951593214905-0.0055192367809596i	0.0103338865965168-0.0048802649468514i	0.00967367532715525-0.00422021831649472i	0.00892375827034785-0.00357179373538741i	0.00809781889052891-0.00296516944684414i	0.00721367165734306-0.00242615211428284i	0.00629239497864955-0.00197472635638159i	0.00535706979646908-0.00162413220737351i	0.00443130900857046-0.00138053253737689i	0.00353776753442438-0.00124326764374123i	0.00269680345004076-0.00120563531215916i	0.00192542320631036-0.00125608721393271i	0.00123659586256332-0.00137970011120191i	0.00063896992149002-0.00155976460088824i	0.00013697822752931-0.00177933494665695i	-0.00026872359644791-0.00202259941595527i	-0.00058056847765291-0.00227595882196543i	-0.00080323858838218-0.00252873818682863i	-0.00094277908991641-0.00277349854171495i	-0.00100576188851137-0.0030059585459326i	-0.00099858100769304-0.0032245746114334i	-0.00092693971858729-0.00342985980097875i	-0.00079556462215178-0.00362354301987251i	-0.00060815593343014-0.00380767920765744i
32	-0.0261274718333418+0.0090015614736585i	-0.0253135595106894+0.0077869174918524i	-0.0240352874810184+0.0063056033697127i	-0.0223223979067378+0.0045968111230119i	-0.0202214580689458+0.0027102693404752i	-0.0177929632085888+0.0007032279289318i	-0.0151076147647601-0.0013629748147495i	-0.012242113987089-0.0034264184561205i	-0.00927484534972828-0.0054278461613269i	-0.00628181753168986-0.00731337119446423i	-0.00333318387854358-0.00903645565817335i	-0.0004905858289321-0.0105590831536713i	0.0021945379339359-0.0118521591766158i	0.0046816442873404-0.0128952694180398i	0.0069408550266223-0.0136759923721647i	0.0089519684602518-0.014188990231766i	0.0107029442857188-0.0144350894920081i	0.0121881260227167-0.014420515454358i	0.0134064641773668-0.0141563739885987i	0.0143599700017116-0.0136583938392646i	0.0150525702827407-0.0129468683770775i	0.0154894572068015-0.0120466798302275i	0.015676944958909-0.0109872603574181i	0.0156227675820804-0.0098023461914579i	0.0153366907446039-0.0085294113788507i	0.0148312708668682-0.0072087196237566i	0.0141225824470401-0.0058819965680823i	0.0132307483790175-0.0045907894488935i	0.0121801448333085-0.0033746360960124i	0.0109992051467018-0.0022692025417068i	0.00971980759006535-0.00130456326663304i	0.0083762908479572-0.00050378914050383i	0.00700419043088892+0.00011802224712793i	0.0056388229357738+0.00055418581523777i	0.00431385968008393+0.00080630574115395i	0.0030600263380256+0.00088361548435834i	0.00190404312850442+0.00080185920292014i	8.67885312346401e-04+5.81833694438426e-04i	-3.1597996586014e-05+2.4773560954823e-04i	-7.82711321388636e-04-1.74532947712331e-04i	-0.00137862916144319-0.00065895585623551i	-0.00181687265731237-0.00118077002432575i	-0.00209863532670999-0.0017175205952355i	-0.00222805138171574-0.0022497569591518i	-0.00221149323509894-0.00276136344955263i	-0.00205696842238201-0.00323955628735419i	-0.00177366338120799-0.00367460862528037i	-0.00137165579393803-0.00405938578149425i	-0.00086179186727742-0.00438878167247199i
33	-0.0339279831231369+0.0041623526207561i	-0.0338308021914649+0.0021553081365168i	-0.0332454802301124-0.0001472032727972i	-0.0321697417988384-0.0026957093570914i	-0.0306160869157535-0.0054281152052787i	-0.0286111590108172-0.0082724115021165i	-0.0261944808299303-0.0111499753557341i	-0.0234166756701795-0.0139792106406971i	-0.0203373189888172-0.0166792560060071i	-0.0170225778128474-0.0191734997817609i	-0.0135427924302625-0.0213926792193044i	-0.0099701381703682-0.0232774003371253i	-0.0063764776440855-0.0247799850110738i	-0.0028314795301992-0.025865623613038i	0.0005989567546967-0.0265128747656664i	0.003853966016997-0.0267136009758342i	0.0068786964856003-0.0264724555088832i	0.009625048235756-0.0258060410046211i	0.0120522257454718-0.0247418466905098i	0.0141271586241961-0.0233170441186967i	0.0158248339909298-0.0215771883174912i	0.0171285661110012-0.0195748395953581i	0.0180302070955802-0.0173680974528727i	0.0185302806155961-0.0150190265749215i	0.0186380025431003-0.0125919574417486i	0.0183711414710884-0.0101516596663291i	0.0177556703416208-0.0077614112627708i	0.0168251686504281-0.0054810165304054i	0.0156199520378218-0.0033648532680356i	0.014185930207972-0.0014600511216968i	0.0125732216256247+0.0001950872305337i	0.0108345803352083+0.0015723140108507i	0.00902371260051101+0.00265422276129848i	0.00719357560722953+0.0034345318989393i	0.00539475509885925+0.00391784159508076i	0.00367401287981559+0.00411888128823707i	0.00207307948581984+0.00406130482016681i	0.0006277441918792+0.00377612379068052i	-0.00063273294430361+0.00329989363632123i	-0.00168589052570931+0.00267277895710943i	-0.00251604574551765+0.00193662416509814i	-0.0031140336451097+0.0011331435861771i	-0.00347676682771448+0.00030232398110358i	-0.00360668071857111-0.00051889479189095i	-0.00351112550902999-0.00129762504010602i	-0.00320175545699097-0.00200571539443009i	-0.00269395135376445-0.00262013192913356i	-0.00200629516884604-0.00312307349768088i	-0.00116009958834425-0.00350187067895507i
34	-0.0438138343935164-0.0000609383614301i	-0.0445505079437646-0.0027636383339578i	-0.044776448430036-0.0057955243143573i	-0.0444607022168509-0.0091017285003047i	-0.0435850032875039-0.0126130446822754i	-0.0421447804595065-0.0162481586299157i	-0.0401497248881515-0.0199165763094877i	-0.0376238992905952-0.0235220831934881i	-0.0346053860358112-0.0269665340647559i	-0.0311454855680299-0.0301537564819556i	-0.0273074895748217-0.0329933530414646i	-0.023165065057338-0.0354042062191339i	-0.0188002962310902-0.0373175215901886i	-0.0143014411300918-0.0386792860605411i	-0.0097604689053905-0.0394520623280331i	-0.0052704519216025-0.0396160842748154i	-0.0009228935157992-0.0391696563904179i	0.0031949227754475-0.0381288909949668i	0.0070024741174315-0.0365268388821876i	0.0104283412627506-0.034412082438968i	0.0134122688299459-0.0318468669303557i	0.015906865540625-0.0289048478053878i	0.0178788778733778-0.0256685321012331i	0.0193099851448748-0.0222264924762271i	0.0201970819175101-0.0186704345021115i	0.020552034267539-0.0150922020128423i	0.0204009189565315-0.0115808109410651i	0.0197827777931522-0.0082196077253842i	0.0187479420907156-0.0050836520759082i	0.0173560026205928-0.0022374235774001i	0.0156735173212737+0.0002670544470751i	0.013771560877058+0.0023915932394647i	0.011723226063077+0.0041126582697798i	0.00960118585418375+0.00542159525529682i	0.00747541766957638+0.00632425759320354i	0.00541117734144477+0.00684006213330332i	0.00346729160669193+0.00700053111337508i	0.00169481575354132+0.00684740526254823i	0.000136079437839+0.00643043420380625i	-0.00117587937194746+0.00580496368913177i	-0.00221751299224757+0.00502944406247516i	-0.00297463252970239+0.00416298074385444i	-0.00344199541618658+0.00326303635846579i	-0.00362266750580178+0.002383376938237i	-0.00352721651607846+0.0015723333472843i	-0.0031727903921838+0.00087142582120695i	-0.0025821276103369+0.00031437625878559i	-1.78253782649161e-03-7.348863734751e-05i	-8.04881968256879e-04-2.75458836786266e-04i
35	-0.0545992111673571-0.0014431386930183i	-0.056163825059513-0.0044904864463789i	-0.0572075265001221-0.0078968617204086i	-0.0576786036180786-0.0116104095123964i	-0.0575360583314676-0.0155644127859147i	-0.0567515448640749-0.0196788913859741i	-0.0553110193386742-0.0238629007931109i	-0.0532160168078082-0.0280174376662707i	-0.050484478462125-0.032038822720229i	-0.0471510625275758-0.0358224037493918i	-0.0432668878797573-0.0392664042291472i	-0.0388986796593243-0.0422757365981865i	-0.0341273106995513-0.0447656037792172i	-0.0290457604029494-0.0466647266159014i	-0.0237565423707999-0.0479180569457692i	-0.0183686817455247-0.0484888638826706i	-0.0129943507757497-0.0483601123458938i	-0.007745294413805-0.0475350858905845i	-0.0027291948260922-0.0460372387297242i	0.0019538670707461-0.0439092931662253i	0.0062146946073473-0.0412116275641894i	0.0099778534357702-0.0380200259173137i	0.0131840132106453-0.0344228826863576i	0.0157916473966939-0.0305179756401385i	0.0177780180972227-0.0264089346882101i	0.019139409468453-0.0222015457829554i	0.0198906118569825-0.0180000354223622i	0.0200636967718939-0.0139034825565536i	0.0197061577661987-0.0100025002670049i	0.018878522109136-0.0063763190730874i	0.017651561054474-0.0030903870370316i	0.0161032413540012-0.0001945792959295i	0.0143155668305236+0.0022779179731453i	0.0123714563271938+0.0043110155965114i	0.0103517937931046+0.0059054214991966i	0.00833276876711656+0.00707766668677196i	0.00638360260852027+0.00785852283906923i	0.00456472929336701+0.00829090521060785i	0.00292647137289009+0.008427376820176i	0.00150822367346027+0.00832738518298318i	0.00033813123865576+0.00805437030237159i	-0.00056677467700943+0.00767288210592573i	-0.00120003697634082+0.00724583739140877i	-0.00156489695840264+0.0068320315811883i	-0.00167315767512777+0.00648400052772579i	-0.00154386421254667+0.00624630389868848i	-0.0012018766152059+0.00615427604534727i	-0.00067640523810549+0.00623326443223795i	4.3048823792e-07+6.49835122025942e-03i
36	-0.0645580279863901+0.0022903620034802i	-0.0668258677266706-0.0005669185394162i	-0.0685895841724471-0.0038074050655079i	-0.0697878752959726-0.0073918142041841i	-0.0703682598878822-0.011266801835583i	-0.0702892577711948-0.0153658349219075i	-0.0695223803207176-0.019610678175123i	-0.0680538348235135-0.0239134592984211i	-0.0658858479258618-0.0281792452045483i	-0.0630375204863294-0.032309033222191i	-0.0595451390457648-0.0362030375221728i	-0.0554618878783781-0.0397641331713171i	-0.0508569297627663-0.0429013093015224i	-0.0458138522479696-0.0455329793875891i	-0.0404285078298907-0.0475900006611346i	-0.0348063092215743-0.0490182659616923i	-0.0290590726342382-0.0497807492126245i	-0.0233015304089979-0.0498589093012665i	-0.0176476572612319-0.0492533853114368i	-0.0122069699160053-0.0479839475078213i	-0.0070809665883495-0.0460887017935863i	-0.0023598697743998-0.0436225790673906i	0.0018801769498336-0.0406551734716164i	0.005579329363531-0.0372680234373031i	0.0086955813150321-0.0335514552409334i	0.0112055585348011-0.0296011291644514i	0.0131045437816929-0.0255144421574812i	0.0144057500269981-0.0213869472763444i	0.0151388972771866-0.0173089486033145i	0.0153481834855511-0.0133624207312849i	0.0150897686712659-0.0096183845929854i	0.0144289122066413-0.0061348472538027i	0.013436915197479-0.0029553835586387i	0.0121880225615968-0.0001084039005664i	0.0107564330483523+0.0023928831755292i	0.00921355087823866+0.00454984019041009i	0.00762559126632726+0.00637716149006491i	0.00605162556261961+0.00790111406714971i	0.00454212207433462+0.00915736984152336i	0.003138007896525+0.010188556530224i	0.0018702472728305+0.0110416621227006i	0.0007599049431059+0.0117654278739377i	-0.0001813598991541+0.0124078570506703i	-0.0009504409261299+0.0130139523295575i	-0.0015516566997362+0.0136237750719435i	-0.0019954362226017+0.0142708962886544i	-0.0022969063496895+0.0149812836984522i	-0.0024744636792206+0.0157726436058004i	-0.0025484035680953+0.0166542119662999i
37	-0.0714672564763626+0.0126473518529188i	-0.07418256861631+0.0105593684204686i	-0.0764444489662896+0.0080680975628616i	-0.0781937261728318+0.0051928750050421i	-0.0793782141870408+0.0019653748022001i	-0.0799546077636926-0.0015705387408653i	-0.0798902486394796-0.0053594430150455i	-0.0791646842898167-0.0093354754728902i	-0.0777709415814165-0.0134239176568863i	-0.0757164421276826-0.0175432006830684i	-0.0730234950599461-0.0216072656591109i	-0.0697293163152344-0.025528192589627i	-0.0658855411456844-0.0292189949495966i	-0.0615572177549384-0.0325964653058116i	-0.0568212937924314-0.0355839509418201i	-0.0517646326093881-0.0381139379391618i	-0.0464816211910544-0.0401303278313545i	-0.0410714548925567-0.0415903026946927i	-0.0356352038851462-0.042465691950521i	-0.0302727810652236-0.0427437764734745i	-0.0250799398575616-0.0424274917671451i	-0.0201454320062689-0.0415350206567087i	-0.0155484497113291-0.0400987956311507i	-0.0113564634726516-0.0381639600017942i	-0.007623547409584-0.0357863637632193i	-0.0043892587797241-0.0330301928659468i	-0.0016781094801479-0.0299653481480524i	0.0005003636791307-0.0266647013296621i	0.0021509541905269-0.0232013595351586i	0.0032916199286159-0.0196460665020544i	0.0039518748057759-0.0160648581688251i	0.0041708367200109-0.0125170733866758i	0.00399504403311274-0.00905379818652447i	0.00347615918438408-0.0057167958252513i	0.00266867710350609-0.00253794645966041i	0.00162774819701138+0.0004608083980597i	0.00040721167920138+0.00326704866930658i	-0.0009420838737332+0.00587704175280992i	-0.0023736181357938+0.00829456722069837i	-0.0038461641694502+0.0105294893308876i	-0.0053243744209789+0.0125961740865543i	-0.0067790032737265+0.0145118488330371i	-0.0081868012450292+0.0162949976847262i	-0.0095301312382706+0.0179638761738895i	-0.0107963678287406+0.0195352144841278i	-0.0119771460763994+0.0210231617591157i	-0.0130675269278244+0.0224385056400745i	-0.0140651423659983+0.0237881827328782i	-0.0149693758627999+0.0250750783518383i
38	-0.0725852000932083+0.0296018175793111i	-0.0753159746024293+0.0287365891056259i	-0.0776700495193036+0.0274494130034195i	-0.0796003791211076+0.0257367455598695i	-0.0810653304536916+0.0236053189215284i	-0.0820300215532859+0.0210726030950703i	-0.0824675657677119+0.0181669184903501i	-0.0823601732954131+0.0149271735170205i	-0.0817000615826208+0.011402217215079i	-0.0804901289912322+0.0076498137922512i	-0.0787443513596769+0.003735263433028i	-0.0764878687783309-0.0002702890761271i	-0.0737567399789289-0.0042918004435479i	-0.0705973539027857-0.0082524585075834i	-0.0670655017915218-0.0120759135585089i	-0.0632251278936497-0.0156885226045319i	-0.0591467918203675-0.0190215152618964i	-0.0549058898430221-0.0220129919879332i	-0.050580695100718-0.0246096720676202i	-0.0462502869141388-0.0267683198626854i	-0.0419924464225498-0.0284567928106236i	-0.0378815989901543-0.0296546727339012i	-0.033986882909251-0.0303534621854956i	-0.030370418772992-0.0305563486581969i	-0.0270858446989993-0.030277560282991i	-0.0241771698384121-0.0295413559003572i	-0.0216779830396418-0.0283807089612764i	-0.0196110360938286-0.0268357576286918i	-0.0179882027487612-0.0249521019761217i	-0.0168107967762847-0.0227790328877612i	-0.0160702159233005-0.0203677760535403i	-0.015748864564877-0.0177698285587634i	-0.0158212971199151-0.0150354555411324i	-0.0162555173500395-0.0122124010460683i	-0.0170143658219359-0.0093448515722701i	-0.0180569290546923-0.0064726739981909i	-0.0193399088906685-0.0036309327771102i	-0.0208188988596168-0.000849675579397i	-0.0224495249878337+0.0018460371060757i	-0.024188420740188+0.0044358937884567i	-0.025994018619398+0.0069039282212611i	-0.0278271534524213+0.0092379972729389i	-0.0296514837319356+0.0114291884217092i	-0.031433746872191+0.0134712026230277i	-0.0331438714053804+0.0153597535039094i	-0.0347549737362833+0.0170920171490209i	-0.0362432690688394+0.0186661588690986i	-0.0375879257112837+0.0200809549867025i	-0.0387708895272343+0.0213355194736425i
39	-0.0649248720076504+0.0510109853863483i	-0.0670473153533854+0.051518825332689i	-0.0688790956345501+0.0515813409649367i	-0.070392564863203+0.0511737576199668i	-0.071564445743398+0.050279644071575i	-0.072376553675837+0.0488917903840975i	-0.0728164396471509+0.047012845968971i	-0.0728779313778511+0.0446556820049463i	-0.0725615511006962+0.0418434518494604i	-0.0718747901652349+0.0386093342694137i	-0.0708322233846265+0.0349959567790942i	-0.0694554496894404+0.0310545095173023i	-0.0677728502111063+0.026843573280701i	-0.0658191603051859+0.0224276978768701i	-0.0636348580949929+0.0178757781941242i	-0.0612653786554526+0.0132592846783679i	-0.0587601696903808+0.008650411720716i	-0.0561716111597718+0.0041202113795547i	-0.053553827433181-0.0002632193702524i	-0.0509614258199766-0.0044364321299539i	-0.0484481994157803-0.0083421411648861i	-0.0460658348122533-0.0119305063569291i	-0.043862666122258-0.0151601440762948i	-0.0418825158457478-0.0179988375826772i	-0.0401636603235377-0.0204239321880282i	-0.0387379529919086-0.022422414344894i	-0.03763013256953-0.0239906873029572i	-0.0368573359898725-0.0251340682856263i	-0.036428827729195-0.0258660426543847i	-0.0363459486189216-0.0262073187593498i	-0.0366022787411526-0.0261847327890344i	-0.0371840010454688-0.0258300557761867i	-0.038070445308517-0.0251787550140538i	-0.0392347863265881-0.024268759679971i	-0.0406448660314711-0.0231392757858764i	-0.0422641066873107-0.021829689123673i	-0.0440524814821413-0.0203785871634414i	-0.0459675095830568-0.018822922439155i	-0.0479652448926732-0.017197331352114i	-0.050001231064762-0.0155336140206461i	-0.0520313994968692-0.0138603732124271i	-0.0540128916840842-0.0122028038235946i	-0.0559047921643782-0.0105826190223621i	-0.0576687630175987-0.0090180951564208i	-0.0592695752549945-0.0075242148421589i	-0.0606755362772628-0.0061128862425215i	-0.0618588157810014-0.0047932162766375i	-0.0627956750198622-0.0035718162323284i	-0.0634666062019214-0.0024531198035249i
40	-0.0461863086043255+0.0725051801943575i	-0.0469820078960092+0.0741057173889517i	-0.047568524313575+0.0752251376720955i	-0.0479414158806489+0.0758227870401857i	-0.0481000438077195+0.0758648692838555i	-0.0480477269410272+0.0753255247211097i	-0.0477918163159998+0.0741877448975137i	-0.0473436860371994+0.07244408629424i	-0.0467186383403482+0.0700971517740291i	-0.0459357223333988+0.0671598157623871i	-0.045017467558395+0.0636551777464554i	-0.0439895351674427+0.0596162382362897i	-0.0428802911712566+0.0550853014664325i	-0.0417203079024427+0.0501131193671975i	-0.0405418015358394+0.0447578012297589i	-0.0393780152110661+0.0390835225546926i	-0.0382625589789622+0.0331590743674016i	-0.0372287193980704+0.0270563004185845i	-0.0363087530775469+0.0208484738547872i	-0.035533179722965+0.0146086669317568i	-0.0349300912064662+0.0084081670511897i	-0.0345244937651348+0.002314989846416i	-0.0343377005489156-0.0036074646414778i	-0.0343867913225621-0.0093015732252086i	-0.0346841551265515-0.0147164369153628i	-0.0352371300985437-0.0198085922419781i	-0.0360477524608534-0.02454247436812i	-0.0371126239360448-0.0288906299108937i	-0.0384229036418344-0.0328336871843997i	-0.0399644269487787-0.036360100624008i	-0.0417179499961128-0.039465694044939i	-0.0436595147068702-0.0421530338082337i	-0.0457609253862078-0.04443066768073i	-0.0479903244888971-0.0463122680469978i	-0.0503128520548331-0.0478157191242154i	-0.052691370767374-0.0489621870051957i	-0.0550872366938452-0.0497752088562771i	-0.0574610945941419-0.0502798336449975i	-0.0597736762705361-0.0505018416438356i	-0.0619865807823601-0.0504670639665266i	-0.0640630164318331-0.0502008168790604i	-0.0659684861797502-0.0497274589282584i	-0.0676714004838741-0.0490700723738297i	-0.0691436043601139-0.0482502642954669i	-0.0703608086241122-0.0472880773375101i	-0.0713029186476148-0.0462019955662141i	-0.0719542574261649-0.0450090275125609i	-0.0723036831707532-0.0437248462646414i	-0.0723446048810675-0.042363965507965i
41	-0.0161497961616446+0.0883370650348317i	-0.0150197390925216+0.0903482204898436i	-0.0137523571585266+0.0918329106340164i	-0.0123658654869106+0.0927430860133687i	-0.0108818038891707+0.0930366964515085i	-0.0093247235635277+0.0926787800095675i	-0.0077217916810447+0.091642432575658i	-0.0061023226265574+0.0899096257747109i	-0.0044972468275743+0.0874718445425135i	-0.0029385298754922+0.0843305205879243i	-0.0014585559729548+0.0804972439230084i	-0.0000894906008097+0.0759937414640278i	0.0011373623177229+0.0708516191399214i	0.0021921935539656+0.0651118716943412i	0.0030472973125363+0.0588241721132588i	0.0036776417538313+0.0520459600242323i	0.0040613886842423+0.0448413551744012i	0.004180351258208+0.0372799279045925i	0.004020380190494+0.0294353631382929i	0.0035716707649056+0.0213840575916057i	0.0028289847923968+0.013203691543099i	0.00179178357081706+0.00497181651261706i	0.0004642697929748-0.00323550140580938i	-0.0011446617893273-0.0113449459446151i	-0.0030215633310436-0.0192870906886006i	-0.0051486591383033-0.0269973882709734i	-0.0075041521852043-0.0344169888121011i	-0.0100626053345631-0.0414933747626904i	-0.0127953892381189-0.0481808066289325i	-0.0156711875582499-0.0544405812605604i	-0.0186565489639288-0.060241111147877i	-0.0217164743350016-0.0655578392045476i	-0.0248150267921665-0.0703730085577537i	-0.0279159515895016-0.0746753107311437i	-0.0309832925971519-0.0784594381592212i	-0.0339819920967109-0.0817255681551334i	-0.0368784609384248-0.0844788052796562i	-0.0396411067862678-0.0867286076089824i	-0.0422408092109379-0.0884882198169824i	-0.0446513317741284-0.0897741324716727i	-0.0468496629558696-0.0906055827349273i	-0.0488162797689996-0.0910041070158777i	-0.0505353301226355-0.0909931513415096i	-0.0519947323662202-0.0905977405495753i	-0.0531861928808555-0.0898442031385493i	-0.0541051449896724-0.0887599449553504i	-0.0547506147339663-0.0873732620495243i	-0.0551250211075497-0.0857131811060792i	-0.055233920065514-0.0838093149632991i
42	0.0222602184257538+0.0932244816456083i	0.0255571319828529+0.0947926301914278i	0.0289267693456927+0.0958010395588084i	0.0323330289243845+0.0962047245438864i	0.0357371971232523+0.095964388047475i	0.039098582291894+0.0950473638856513i	0.0423752213360064+0.0934284614444243i	0.0455246427082534+0.0910906872604127i	0.0485046673133983+0.0880258212766254i	0.0512742272432696+0.0842348290317818i	0.0537941812742316+0.0797280952921368i	0.0560281057558758+0.0745254694905087i	0.0579430399109241+0.0686561186319506i	0.059510165641679+0.0621581888693945i	0.0607054036600016+0.0550782825398817i	0.0615099100634418+0.0474707628701961i	0.0619104602860813+0.0393969036000893i	0.0618997105578405+0.0309239052347432i	0.0614763304967129+0.0221238033505437i	0.0606450041132371+0.013072297195121i	0.0594163002015534+0.003847528637182i	0.0578064167050209-0.005471157729648i	0.0558368070618527-0.0148044428589896i	0.0535336996535648-0.024074220816549i	0.0509275242061341-0.0332047189167371i	0.0480522612567816-0.042123526929318i	0.0449447325421863-0.050762515774689i	0.0416438513491232-0.0590586305637774i	0.0381898524769799-0.0669545475894369i	0.0346235214922282-0.0743991897280227i	0.0309854424234235-0.0813480994515075i	0.0273152819828471-0.0877636730831387i	0.0236511268523108-0.0936152638761855i	0.0200288885927543-0.0988791648090977i	0.016481788396874-0.103538484561814i	0.013039931276186-0.107582931899242i	0.009729976439899-0.111008524615381i	0.00657490766855-0.113817239305439i	0.003593904498646-0.116016617595349i	0.000802312104469-0.117619343166736i	-0.001788295023193-0.118642802098871i	-0.004169963060658-0.119108636857768i	-0.006338132210901-0.119042301858663i	-0.008291345033092-0.118472626077053i	-0.010030902784618-0.117431385843487i	-0.011560483789608-0.115952888870566i	-0.012885738313198-0.11407356884556i	-0.014013874367627-0.111831588666737i	-0.014953248311692-0.109266449659742i
43	0.0630980372051993+0.084240478176804i	0.0683124399977023+0.0846498872172174i	0.0735377841873704+0.0845072567413337i	0.0787274093573907+0.0837802407324596i	0.0838329961119338+0.0824420526557046i	0.0888053445070109+0.0804721490010992i	0.0935952033692596+0.0778568232269216i	0.0981541315251037+0.0745896932955974i	0.102435370301966+0.070672068187855i	0.106394705600059+0.066113181486449i	0.109991297425618+0.060930283264262i	0.113188455059289+0.055148584999643i	0.11595433701686+0.048801055965179i	0.118262556627927+0.041928073373741i	0.120092676369891+0.034576932389428i	0.121430576983977+0.026801225790721i	0.122268690778306+0.018660106481885i	0.122606092283175+0.010217449068247i	0.122448443442889+0.001540929236933i	0.121807794673836-0.007298958369174i	0.120702247251283-0.016229921794151i	0.119155486468967-0.025178910319034i	0.117196198711978-0.034073147385984i	0.114857388870884-0.042841136120682i	0.112175617294159-0.051413617074183i	0.109190177635741-0.059724459776925i	0.105942238435738-0.067711472156647i	0.102473972029544-0.075317114714275i	0.0988276943939492-0.0824891094607655i	0.0950450388140884-0.0891809368697268i	0.0911661848234641-0.0953522173700752i	0.087229161785838-0.100968977069188i	0.08326924382934-0.106003800348396i	0.079318449705171-0.110435874612113i	0.075405157636408-0.114250934720479i	0.071553841468436-0.11744111643524i	0.067784930559895-0.120004729524996i	0.064114791992354-0.12194596199766i	0.060555829956555-0.123274527266734i	0.057116693714319-0.124005265947051i	0.053802582448577-0.124157713466279i	0.05061563269511-0.123755643837443i	0.0475553719761-0.122826598841956i	0.044619220784728-0.121401410605522i	0.041803024236473-0.119513724195342i	0.039101594517863-0.117199525507818i	0.036509245714864-0.114496678425529i	0.034020303655867-0.1114444740641i	0.031629575001643-0.108083193953357i
44	0.0989804889550548+0.0615855763692942i	0.105433012050615+0.060458196680049i	0.11183742166958+0.058842472790859i	0.118144180952917+0.056724266639508i	0.124303067247282+0.054094658280797i	0.130263934977735+0.050950321788888i	0.135977504207523+0.047293817938909i	0.141396157292+0.04313379430631i	0.146474725106913+0.038485085300662i	0.151171243920117+0.033368706797075i	0.155447664114978+0.027811742387036i	0.159270492679944+0.021847120775943i	0.162611352649632+0.015513286434827i	0.165447444495799+0.008853768192274i	0.167761896780013+0.001916652951088i	0.169543996132935-0.005246025944224i	0.170789289740461-0.012578974051752i	0.17149955690256-0.020024381436113i	0.171682649782915-0.027522713618897i	0.171352207075195-0.035013531900947i	0.170527247859522-0.042436326452122i	0.169231656295199-0.049731345384386i	0.167493570882204-0.056840403296668i	0.165344694721682-0.063707653492577i	0.162819545424279-0.070280309197129i	0.15995466497979-0.076509300595196i	0.156787810955531-0.082349856329285i	0.153357150797875-0.087762000164484i	0.149700480757027-0.092710955783642i	0.145854490047197-0.097167455041035i	0.141854089322718-0.101107947401348i	0.137731820446215-0.104514710647253i	0.133517361917521-0.107375865182029i	0.129237141308331-0.109685296318818i	0.124914062707238-0.111442490779734i	0.120567353632862-0.112652295181145i	0.116212532234543-0.113324605523408i	0.1118614919882-0.113473997614186i	0.107522697624195-0.113119308927486i	0.103201482803296-0.112283182641662i	0.098900437184386-0.110991584526693i	0.094619868088934-0.10927330299231i	0.090358320031232-0.107159442001288i	0.086113134001164-0.104682915740197i	0.08188102758888-0.101877952971611i	0.0776586768393315-0.098779617917839i	0.0734432811100275-0.0954233533973032i	0.0692330931490986-0.0918445507990228i	0.0650278980667805-0.0880781503826783i
45	0.123442052288325+0.028032846280923i	0.130252176429481+0.025342704921563i	0.136964959160545+0.022275620559768i	0.143534383186633+0.018836048608885i	0.149914516604393+0.015032939267385i	0.156060155527573+0.010879827710649i	0.161927472735161+0.006394850809899i	0.167474658547507+0.001600686827073i	0.172662539805843-0.003475583907628i	0.177455162876876-0.008802697660171i	0.18182032704085-0.01434550388579i	0.185730055451077-0.020065336574836i	0.189160992065016-0.025920455435155i	0.192094714518456-0.031866550324323i	0.194517954809911-0.037857300791334i	0.196422721834761-0.043844981194677i	0.197806322200743-0.049781100672972i	0.198671278301925-0.055617066290774i	0.199025145254591-0.061304856995128i	0.198880230928367-0.06679769561949i	0.198253225860422-0.072050706074465i	0.197164752241476-0.077021543074245i	0.195638843334774-0.081670982259718i	0.19370236656442-0.085963459381329i	0.19138440502695-0.089867548275661i	0.188715613290088-0.093356368680734i	0.185727564007563-0.096407916450597i	0.182452102075016-0.09900531040879i	0.178920722770151-0.101136951877458i	0.175163989566336-0.10279659478607i	0.171211006103517-0.103983326151747i	0.167088955178895-0.104701458583032i	0.162822715630346-0.104960338243729i	0.158434565688118-0.10477407337935i	0.153943978834219-0.104161190016818i	0.149367515511027-0.103144222764971i	0.144718811242377-0.101749249742295i	0.140008658955539-0.100005381519676i	0.135245180603859-0.097944214577696i	0.130434080667176-0.095599260135643i	0.125578971824185-0.093005359315962i	0.120681761113165-0.090198095473177i	0.115743083280554-0.087213214156636i	0.110762766804075-0.084086060613232i	0.105740317299364-0.080851043995695i	0.100675402692986-0.077541136553193i	0.0955683246733936-0.0741874150754011i	0.090420461503818-0.0708186507709541i	0.0852346682732489-0.0674609526184743i
46	0.132741124783985-0.012276045213712i	0.139093486846982-0.01631346719421i	0.145319414524552-0.020593301324106i	0.151380764514117-0.025096126942099i	0.157239959630528-0.029799028869445i	0.16286047197477-0.0346757181807i	0.168207301588081-0.039696712603281i	0.173247441164253-0.044829576280126i	0.177950317386748-0.050039217420627i	0.182288199686617-0.055288241133833i	0.186236567684638-0.060537353513396i	0.189774429282523-0.065745811855526i	0.192884582292234-0.070871914768907i	0.195553813621111-0.075873524908326i	0.197773031338955-0.080708616158938i	0.199537326410437-0.085335836340878i	0.200845962446126-0.089715075916366i	0.201702293467487-0.09380803278168i	0.202113611351919-0.097578763028574i	0.202090926277644-0.100994207572748i	0.201648685079215-0.104024684775199i	0.200804433907417-0.106644339624211i	0.199578432919853-0.108831540694999i	0.197993231871492-0.110569216948838i	0.196073216394054-0.111845127457229i	0.193844135421437-0.112652058318247i	0.191332620614826-0.112987942346507i	0.188565708752603-0.112855898536924i	0.185570377872203-0.112264189794608i	0.182373107487332-0.111226098956244i	0.17899947246691-0.109759724668525i	0.175473779172057-0.107887700203071i	0.171818751232303-0.105636839741957i	0.168055270936714-0.103037718032433i	0.164202180659818-0.100124190554718i	0.16027614708098-0.096932862447487i	0.156291589236612-0.093502515369554i	0.152260669716757-0.089873502225616i	0.148193346630216-0.086087120235266i	0.144097482363484-0.082184973169033i	0.139979003692971-0.078208333709146i	0.135842106518122-0.074197516816665i	0.131689497400118-0.070191274706i	0.127522663245506-0.06622622355217i	0.123342159887736-0.062336311399002i	0.119147910005649-0.058552335914577i	0.114939500781749-0.054901519673604i	0.110716471941701-0.051407149556909i	0.106478585319037-0.048088285669818i
47	0.126113544329934-0.054962732574588i	0.131411275132798-0.060029342898148i	0.136578166006019-0.065207598565389i	0.141585982134398-0.070468394359394i	0.146407259467547-0.075780139201526i	0.151015634948649-0.081108989581592i	0.155386168964988-0.086419126775341i	0.159495654258248-0.091673075652632i	0.163322905626033-0.09683206202635i	0.166849024967332-0.101856404659065i	0.170057636572477-0.106705937250144i	0.17293508802782-0.111340454989192i	0.175470612688852-0.11572017960002i	0.177656450361436-0.119806236229847i	0.179487923604991-0.123561135076351i	0.180963467916827-0.126949250303917i	0.182084614954064-0.129937288591076i	0.182855928877779-0.132494739582225i	0.183284896840824-0.134594300593682i	0.183381775563421-0.136212268149652i	0.183159396826299-0.137328889296821i	0.182632935537751-0.137928666163172i	0.181819644777692-0.138000607879998i	0.180738562869869-0.137538424765534i	0.179410198066378-0.136540660560981i	0.177856196833281-0.135010759498955i	0.176099001992432-0.132957066052288i	0.17416150709632-0.130392756337532i	0.172066713387487-0.127335701310643i	0.169837395523464-0.123808263069575i	0.167495781937685-0.119837026746518i	0.165063255265882-0.115452471608165i	0.162560077708687-0.110688586062874i	0.16000514554061-0.105582432277186i	0.157415776231669-0.100173667010788i	0.154807530841461-0.094504026070206i	0.152194073498302-0.08861678044153i	0.149587068911405-0.082556172677942i	0.146996118004671-0.076366842478547i	0.144428730929285-0.070093250593779i	0.141890335930072-0.063779110225792i	0.139384321827094-0.057466834959197i	0.1369121112463-0.05119701196124i	0.134473261205535-0.045007908737278i	0.132065587245942-0.038935021126314i	0.129685307001349-0.033010669484797i	0.12732719892357-0.027263649149393i	0.12498477182996-0.021718940308175i	0.122650441007625-0.016397481363418i
48	0.104595714222605-0.096136527578398i	0.108437274969111-0.101910359203269i	0.112160515090172-0.107688354701438i	0.115746730068882-0.113436702294962i	0.119177951364024-0.119119900692808i	0.122437148530445-0.124701019137274i	0.125508423921368-0.130141986896202i	0.128377196783447-0.135403909568668i	0.131030373645935-0.140447409036247i	0.133456502057799-0.145232983388889i	0.135645904939227-0.149721382694913i	0.137590793083913-0.153873996078981i	0.139285353671159-0.157653245229941i	0.140725813016764-0.161022979190742i	0.141910472201695-0.16394886509282i	0.142839714660014-0.166398769393596i	0.143515985273386-0.168343124162498i	0.143943740999568-0.169755273041143i	0.144129373546413-0.170611791678082i	0.144081105081367-0.170892777706818i	0.14380885842893-0.170582105695152i	0.143324103645698-0.169667642939413i	0.14263968326506-0.168141422502494i	0.141769618863325-0.165999770491571i	0.140728901908442-0.163243385230133i	0.139533272105626-0.159877366688344i	0.138198986646195-0.155911195283369i	0.136742583893373-0.151358659933853i	0.135180645099974-0.146237736036117i	0.133529557747303-0.140570414809579i	0.131805284023622-0.134382486220797i	0.130023137826756-0.12770327842511i	0.128197573483022-0.120565357348396i	0.126341989128894-0.11300419065591i	0.124468547409225-0.105057780908702i	0.12258801581374-0.09676627318012i	0.120709628609899-0.088171542786465i	0.11884097194372-0.079316769069674i	0.116987893279434-0.070246001350739i	0.115154435942699-0.061003723247086i	0.113342799129088-0.051634421514216i	0.111553323347723-0.042182165432496i	0.109784500896732-0.032690202517156i	0.108033010619284-0.023200575988403i	0.106293775871975-0.013753769006214i	0.104560044355848-0.00438838015951i	0.10282348821789+0.004859165887411i	0.101074322629581+0.01395486933546i	0.0993014408901964+0.0228673652171746i
49	0.069462305013489-0.132635154826956i	0.071528719341571-0.138830481555812i	0.073488741229293-0.144956777093178i	0.075331027564142-0.15097964899082i	0.07704476693483-0.15686357844016i	0.078619784543678-0.162572157694287i	0.080046641571589-0.168068346438971i	0.08131672746886-0.173314744875244i	0.082422343712873-0.178273880970094i	0.083356777668294-0.182908509053885i	0.084114365305674-0.18718191669886i	0.084690541678739-0.19105823660766i	0.085081878226997-0.1945027600789i	0.08528610615606-0.197482248502273i	0.085302125350215-0.199965239271736i	0.085129998486853-0.201922342494219i	0.084770930246778-0.203326524914523i	0.084227231744132-0.204153377574976i	0.083502270530675-0.204381363880449i	0.082600406757318-0.203992044943974i	0.081526916296925-0.202970279342779i	0.080287901842592-0.201304394715675i	0.078890193190947-0.198986328975852i	0.077341238097004-0.196011739293048i	0.075648985242549-0.192380077409796i	0.073821760991141-0.188094630291288i	0.071868141707215-0.183162525560358i	0.069796823492729-0.177594701630456i	0.06761649124099-0.171405842912811i	0.06533568892302-0.164614280931179i	0.062962693006933-0.157241862621177i	0.060505390865824-0.149313787513573i	0.057971165955418-0.140858415895013i	0.055366791440888-0.13190705039891i	0.052698333824727-0.122493693797763i	0.049971067976753-0.112654786040768i	0.047189404796101-0.102428923803084i	0.0443568325465345-0.0918565659821769i	0.0414758727038357-0.0809797286900265i	0.0385480509411336-0.0698416733465056i	0.0355738836582441-0.058486591478733i	0.0325528802382109-0.0469592897747414i	0.0294835609917933-0.03530487882936i	0.0263634905321704-0.0235684688588556i	0.0231893261109188-0.0117948754525859i	0.0199568802454695-0.0000283381794967i	0.0166611967805384+0.0116877454196918i	0.0132966393539454+0.0233110682411808i	0.0098569910828937+0.0348006425554487i
50	0.021782303076705-0.161703891964242i	0.021776869483003-0.16810045611788i	0.021663410630024-0.17439280958669i	0.0214355129869-0.180549613261528i	0.021087070139937-0.186538838915746i	0.020612325957348-0.192327966544623i	0.020005914644097-0.19788419365694i	0.019262897146129-0.203174654857728i	0.018378793406459-0.208166649890168i	0.01734961002802-0.212827878152516i	0.016171862959056-0.217126677575449i	0.014842594885441-0.221032265638746i	0.01335938708953-0.224514980225941i	0.011720365615894-0.227546517963115i	0.009924201669283-0.230100167664689i	0.007970106257995-0.232151036515798i	0.005857819185071-0.233676266657968i	0.003587592578839-0.234655239912206i	0.001160169241816-0.23506976847085i	-0.001423243818782-0.234904269515337i	-0.004161006236105-0.234145921870128i	-0.00705107898809-0.232784802981218i	-0.010091062379124-0.230814004708743i	-0.013278236659741-0.228229726644281i	-0.016609604597886-0.22503134590155i	-0.0200819352789-0.221221462580886i	-0.023691808386576-0.216805920369654i	-0.027435658205045-0.21179380200875i	-0.031309816581226-0.206197399625875i	-0.035310554100251-0.200032160205418i	-0.039434118751627-0.193316606728698i	-0.043676771401592-0.186072235773449i	-0.048034817436718-0.178323392604059i	-0.052504634004497-0.170097125011142i	-0.057082692347589-0.161423017367293i	-0.061765574808438-0.152333006552937i	-0.066549986168847-0.142861181569559i	-0.071432759083364-0.133043568795609i	-0.076410853464516-0.122917904951463i	-0.081481349780263-0.112523399923208i	-0.086641436327979-0.101900491650081i	-0.0918883906529179-0.0910905953072387i	-0.0972195553808425-0.0801358490146267i	-0.102632308832509-0.069078858274867i	-0.108124030880349-0.057962441289765i	-0.113692064593436-0.046829377227804i	-0.11933367429415-0.035722159416023i	-0.125046000717573-0.024682755311155i	-0.130826014021447-0.013752374969556i
51	-0.03586024780531-0.181192234824319i	-0.038144464596906-0.187626953836484i	-0.040544751781054-0.193959167509325i	-0.043063745980098-0.200163409028823i	-0.045703875078895-0.206213890065166i	-0.048467344164489-0.212084653335703i	-0.051356122733172-0.217749732065717i	-0.0543719332554-0.22318331515968i	-0.05751624116928-0.228359916800203i	-0.060790246352175-0.233254549108307i	-0.064194876097846-0.237842896428279i	-0.067730779603681-0.242101489744412i	-0.071398323949454-0.246007879696392i	-0.075197591526085-0.249540806635873i	-0.079128378850411-0.252680366159371i	-0.083190196680496-0.255408168562535i	-0.087382271325889-0.257707490688254i	-0.091703547028864-0.25956341868584i	-0.096152689276437-0.260962980260413i	-0.100728088889227-0.26189526507016i	-0.105427866722213-0.262351532023416i	-0.110249878804571-0.262325302336763i	-0.115191721741103-0.261812437338172i	-0.120250738196611-0.260811200134478i	-0.125424022286922-0.259322300408409i	-0.130708424706262-0.257348921765513i	-0.136100557430258-0.254896731213688i	-0.141596797846961-0.251973870525777i	-0.147193292184761-0.248590929406845i	-0.152885958125758-0.244760900560293i	-0.158670486515725-0.240499116918801i	-0.164542342106944-0.23582317147533i	-0.170496763297594-0.230752820313866i	-0.176528760860445-0.225309869597591i	-0.182633115684043-0.219518047421675i	-0.188804375580693-0.21340286157742i	-0.195036851246922-0.206991444402292i	-0.201324611493088-0.200312386005311i	-0.207661477888827-0.193395557257885i	-0.214041018999524-0.186271924025681i	-0.220456544415378-0.178973354186605i	-0.226901098798289-0.171532419032866i	-0.233367456192278-0.163982190691106i	-0.239848114859929-0.156356037213489i	-0.246335292919902-0.148687416994584i	-0.25282092506869-0.141009674154126i	-0.259296660672985-0.133355836494806i	-0.265753863517179-0.125758417597757i	-0.272183613483425-0.118249224557362i
52	-0.098105743665695-0.190718103062423i	-0.10251861360207-0.196977647352869i	-0.107042182151735-0.203166067689875i	-0.111674836494152-0.20926480657401i	-0.116414710271264-0.215255228640592i	-0.121259681869447-0.221118728289762i	-0.126207373457726-0.226836840495723i	-0.131255150764362-0.232391353981166i	-0.13640012356841-0.237764425895363i	-0.141639146878044-0.242938697094288i	-0.146968822763293-0.247897407089168i	-0.152385502807589-0.252624507706477i	-0.157885291140097-0.257104774488226i	-0.163464048009293-0.261323914856751i	-0.169117393857699-0.265268672073372i	-0.17484071385804-0.268926924035476i	-0.180629162872416-0.272287775981747i	-0.186477670798246-0.27534164621051i	-0.19238094826781-0.278080343961077i	-0.198333492672034-0.280497138662504i	-0.204329594483689-0.282586819817667i	-0.210363343860301-0.284345746862656i	-0.216428637512698-0.285771888421451i	-0.22251918583112-0.286864850462914i	-0.22862852026704-0.287625892960585i	-0.234750000975219-0.288057934754492i	-0.240876824726812-0.288165546417401i	-0.247002033110487-0.287954931034368i	-0.253118521044329-0.287433892913141i	-0.259219045626678-0.286611794352708i	-0.265296235358793-0.285499500706886i	-0.271342599776306-0.284109314088156i	-0.277350539529593-0.282454896162812i	-0.283312356955523-0.280551180590673i	-0.289220267184193-0.27841427576007i	-0.295066409824441-0.276061358560467i	-0.300842861270839-0.273510560019841i	-0.306541647672612-0.270780843710969i	-0.312154758601421-0.267891877899163i	-0.317674161450204-0.264863902463003i	-0.323091816589304-0.261717591668579i	-0.32839969329895-0.25847391391617i	-0.333589786488895-0.255153989605733i	-0.338654134206633-0.251778948283722i	-0.343584835925389-0.248369786238494i	-0.348374071591878-0.244947225704897i	-0.353014121402024-0.241531576820514i	-0.357497386260417-0.238142603446944i	-0.361816408866466-0.234799393929552i
53	-0.157832485945511-0.189686892620893i	-0.163622575291142-0.195507840745741i	-0.16949155741248-0.201296030894344i	-0.175433016058861-0.207038924779711i	-0.181440193456829-0.212723987948517i	-0.187506000232703-0.218338757374734i	-0.193623026549314-0.223870910151034i	-0.199783554432346-0.229308332779464i	-0.20597957125899-0.234639190544083i	-0.212202784379413-0.239851996433679i	-0.218444636839656-0.244935679072772i	-0.224696324173076-0.249879649113939i	-0.23094881222625-0.254673863544329i	-0.237192855984328-0.259308887364211i	-0.243419019360066-0.263775952105474i	-0.249617695910158-0.268067010673373i	-0.255779130441885-0.272174788015306i	-0.261893441472527-0.276092827145983i	-0.267950644503205-0.279815530088897i	-0.273940676067949-0.283338193329223i	-0.27985341851755-0.286657037413039i	-0.285678725496225-0.289769230371608i	-0.291406448067167-0.292672904697176i	-0.297026461440592-0.295367167647807i	-0.302528692254961-0.297852104712796i	-0.307903146358524-0.300128776126637i	-0.313139937034226-0.302199206377944i	-0.318229313606364-0.304066366719421i	-0.323161690362089-0.305734150745531i	-0.327927675715064-0.307207343165217i	-0.332518101532289-0.308491581957336i	-0.336924052538318-0.309593314155724i	-0.341136895704019-0.310519745568478i	-0.345148309519635-0.31127878479142i	-0.34895031304435-0.31187898192832i	-0.352535294617041-0.312329462479716i	-0.355896040105387-0.312639856907449i	-0.359025760563321-0.312820226423055i	-0.361918119160019-0.312880985584238i	-0.364567257237335-0.312832822314572i	-0.366967819347127-0.312686615986876i	-0.36911497711526-0.31245335423019i	-0.371004451775482-0.312144049133606i	-0.372632535214019-0.311769653527337i	-0.373996109364628-0.311340978022116i	-0.3750926637943-0.310868609482396i	-0.375920311321767-0.310362831596827i	-0.37647780151464-0.309833548191218i	-0.376764531916405-0.309290209904941i
[truncated: 71 more columns]
