# Supplementary material for: Reconstructing spruce budworm outbreak severity: a comparison of paleoecological and tree-ring signals
Source: PLoS One. 2025 Aug 12;20(8):e0329406. doi: 10.1371/journal.pone.0329406 (PMC12342301; doi:10.1371/journal.pone.0329406)
Supplement: S12 Dataset — (ZIP) [file pone.0329406.s012.zip › Lake 3 wavelet data/Coherence_Lepidopteran_scales_GSI/coherence_wavelet_wave.txt]

V1	V2	V3	V4	V5	V6	V7	V8	V9	V10	V11	V12	V13	V14	V15	V16	V17	V18	V19	V20	V21	V22	V23	V24	V25	V26	V27	V28	V29	V30	V31	V32	V33	V34	V35	V36	V37	V38	V39	V40	V41	V42	V43	V44	V45	V46	V47	V48	V49	V50
1	-1.12556131337699e-03-2.509269012285e-05i	-8.62612201966357e-04-9.5276194612931e-05i	-5.20983389710846e-04-1.14672047081613e-04i	-2.58961675056672e-04-9.6827913975209e-05i	-1.16827858545799e-04-7.0594169433547e-05i	-5.62052862715144e-05-5.12231813751922e-05i	-3.26655720108987e-05-3.97296977116417e-05i	-2.24882526310719e-05-3.28949021868105e-05i	-1.70434752560032e-05-2.83575924050687e-05i	-1.36701897686621e-05-2.50797407912463e-05i	-1.13758425537192e-05-2.26548155779726e-05i	-9.6483722185521e-06-2.07368387936399e-05i	-8.308570621678e-06-1.89877912839009e-05i	-7.3981047554322e-06-1.73507188179686e-05i	-6.9032385385907e-06-1.60734104436309e-05i	-6.5184969575766e-06-1.53307072752901e-05i	-5.905588225225e-06-1.48311496048706e-05i	-5.2147359477144e-06-1.41754451056978e-05i	-4.7998106919683e-06-1.33606311920686e-05i	-4.6939907205141e-06-1.26218454451074e-05i	-4.6306094176574e-06-1.21280295545664e-05i	-4.412078365813e-06-1.17817894947996e-05i	-4.0954377862135e-06-1.14445752284173e-05i	-3.7355161329056e-06-1.11078616674694e-05i	-3.3508058537019e-06-1.070275420911e-05i	-3.1317306103325e-06-1.01159951924218e-05i	-3.24280169733635e-06-9.52288660534407e-06i	-3.47521747605055e-06-9.19931443925644e-06i	-3.52966591114143e-06-9.08198366690261e-06i	-3.35088517540266e-06-8.90216934582908e-06i	-3.17260691125879e-06-8.52699631255316e-06i	-3.20406725666241e-06-8.13306976546007e-06i	-3.35971090040176e-06-7.8908971296015e-06i	-3.49503884563119e-06-7.76234561626038e-06i	-3.59242449727805e-06-7.67270029196287e-06i	-3.64857346280743e-06-7.61404456244518e-06i	-3.63143255329882e-06-7.55255969868311e-06i	-3.5793912588581e-06-7.46670746196821e-06i	-3.52853177852303e-06-7.37355310708136e-06i	-3.48638799554183e-06-7.25264541238239e-06i	-3.49958742325511e-06-7.07659582412168e-06i	-3.62553049025617e-06-6.91511678130215e-06i	-3.78238020133658e-06-6.86589573310181e-06i	-3.80793219339241e-06-6.90146388821418e-06i	-3.66709824849374e-06-6.85477551696603e-06i	-3.5725333688374e-06-6.61040875031556e-06i	-3.70933469380178e-06-6.34855941969399e-06i	-3.95199975415259e-06-6.27576500750844e-06i	-4.09979509663175e-06-6.34240632059984e-06i
2	-1.50184119820349e-03-9.31904953529e-06i	-1.11984831086027e-03-9.105828394607e-05i	-6.32565087176843e-04-1.10463424078097e-04i	-2.75180235614223e-04-8.6142961601601e-05i	-9.8375555627941e-05-5.57280787930473e-05i	-3.54655929217023e-05-3.66353923116996e-05i	-1.76316560780095e-05-2.74423470776175e-05i	-1.21486418593337e-05-2.28396132880319e-05i	-9.5031989774644e-06-1.99006798141094e-05i	-7.8246012170712e-06-1.77337205672572e-05i	-6.6465186282352e-06-1.61638449529089e-05i	-5.6719069011932e-06-1.49358496426398e-05i	-4.8497045780211e-06-1.36868317002046e-05i	-4.3567164827789e-06-1.23770892836119e-05i	-4.2665246175676e-06-1.13852505322e-05i	-4.2162107027259e-06-1.09944523840824e-05i	-3.7702576917429e-06-1.08403116469344e-05i	-3.150698115402e-06-1.04044477511236e-05i	-2.86208537048002e-06-9.706071620517e-06i	-2.95499264743475e-06-9.08344045682563e-06i	-3.06344902724762e-06-8.75650103016188e-06i	-2.93969556489614e-06-8.5830682006263e-06i	-2.68629649970104e-06-8.38600291098895e-06i	-2.37094808600944e-06-8.18747675194577e-06i	-1.98452045282607e-06-7.90451720732383e-06i	-1.77888424005955e-06-7.36532764780157e-06i	-1.99103166269495e-06-6.79835535347944e-06i	-2.34857747433168e-06-6.58233823275097e-06i	-2.44448004097251e-06-6.63064175384139e-06i	-2.21466533575779e-06-6.56479319239643e-06i	-1.98801526648668e-06-6.2125497916137e-06i	-2.04265839522233e-06-5.82780552478281e-06i	-2.24602525396206e-06-5.64255881970793e-06i	-2.39967881469356e-06-5.58603567979439e-06i	-2.50163970652418e-06-5.55245454599099e-06i	-2.5607932105821e-06-5.54265363902782e-06i	-2.5342492823923e-06-5.52148359192959e-06i	-2.46960882300727e-06-5.46612376533255e-06i	-2.40924450934916e-06-5.40781715662688e-06i	-2.34880070149617e-06-5.3168781327009e-06i	-2.35009572593867e-06-5.14588284517638e-06i	-2.50140087172878e-06-4.98629330376139e-06i	-2.70128260564307e-06-4.97833503210449e-06i	-2.7216185385796e-06-5.09272591013657e-06i	-2.50736476059031e-06-5.09424903461941e-06i	-2.35217701970931e-06-4.8206756611006e-06i	-2.50870257479612e-06-4.52043454529139e-06i	-2.79748871146332e-06-4.47707775896298e-06i	-2.94094356587557e-06-4.61190073012544e-06i
3	-1.79872931503249e-03+2.51312898028e-05i	-1.31084157043819e-03-5.582528231059e-05i	-6.98028994839077e-04-7.5317117376065e-05i	-2.6593703969197e-04-5.2684424098823e-05i	-6.99670754419936e-05-2.74012533993879e-05i	-1.30592608088111e-05-1.50615112512816e-05i	-3.7552197202525e-06-1.14345127253881e-05i	-3.2605090405889e-06-1.03671918819715e-05i	-3.07070969448996e-06-9.51253212493539e-06i	-2.75613444576766e-06-8.67338423830774e-06i	-2.47563871957359e-06-8.08199972137334e-06i	-2.12774554227821e-06-7.6500079089196e-06i	-1.7430119218533e-06-7.0369115575916e-06i	-1.57943370215801e-06-6.20402795983769e-06i	-1.78290595550978e-06-5.59605200407045e-06i	-1.98237650937878e-06-5.56796820449431e-06i	-1.69585023888271e-06-5.73664123147952e-06i	-1.17935565382562e-06-5.54271800997337e-06i	-1.01460423639377e-06-5.03486355721331e-06i	-1.2527923283455e-06-4.60639283965082e-06i	-1.47274254176122e-06-4.48324862684224e-06i	-1.42277255754915e-06-4.48474617997022e-06i	-1.2551178698144e-06-4.42441688118484e-06i	-1.03375767208518e-06-4.37382997618212e-06i	-6.9635258074302e-07-4.25388290278385e-06i	-5.1410766325508e-07-3.8420841950142e-06i	-7.7437673529492e-07-3.38000393361345e-06i	-1.18406122021582e-06-3.30026823108424e-06i	-1.28709330587362e-06-3.50389891156024e-06i	-1.02475634577932e-06-3.55204499814886e-06i	-7.778446304378e-07-3.26269706430545e-06i	-8.4723500414047e-07-2.94102310599101e-06i	-1.05814400508349e-06-2.84427503457598e-06i	-1.18615081199307e-06-2.86429196409254e-06i	-1.26042291073194e-06-2.87727409578483e-06i	-1.30705165895963e-06-2.90253750421353e-06i	-1.27423946223589e-06-2.9116633149183e-06i	-1.21110254035386e-06-2.88421468975915e-06i	-1.15742453565247e-06-2.86566507898463e-06i	-1.08859604775614e-06-2.81994945368369e-06i	-1.07054275461794e-06-2.6783199587276e-06i	-1.21830653711065e-06-2.53769486121777e-06i	-1.43263863386448e-06-2.56571815440244e-06i	-1.44888348253739e-06-2.7417494132895e-06i	-1.19359994877744e-06-2.79377779572166e-06i	-1.00174175753936e-06-2.53077032513665e-06i	-1.15888158076808e-06-2.23740453889077e-06i	-1.4501255875236e-06-2.23489554452181e-06i	-1.55996950243696e-06-2.4179725986201e-06i
4	-1.9804793945895e-03+7.310437189228e-05i	-1.4282038449137e-03+2.38063047669e-06i	-7.39323243288027e-04-2.2334249438514e-05i	-2.6333006411041e-04-1.3321069495889e-05i	-5.72936061662952e-05-2.161279331746e-06i	-4.14263572939578e-06+2.0266245677323e-07i	1.16686264390746e-06-1.43402515166912e-06i	-2.658101462635e-08-2.67162663684212e-06i	-4.5124965115733e-07-2.89438151108451e-06i	-5.0111846440819e-07-2.72701277765949e-06i	-5.2248478077429e-07-2.64715663589064e-06i	-4.3322074233345e-07-2.65999495602719e-06i	-2.4913429280271e-07-2.47163328534836e-06i	-2.0668041673882e-07-2.02036461280591e-06i	-4.6960411600047e-07-1.69862082384593e-06i	-7.2704788932115e-07-1.84531118379753e-06i	-5.4229947260323e-07-2.13133136222393e-06i	-1.4373404685743e-07-2.07304203315441e-06i	-5.897485937125e-08-1.74141132969244e-06i	-3.1953793129852e-07-1.49519128391834e-06i	-5.3373806868592e-07-1.50856618185397e-06i	-5.0426349127116e-07-1.59198191433668e-06i	-4.1123653860017e-07-1.58938376076169e-06i	-2.9817104225327e-07-1.61586938146369e-06i	-4.95746763823e-08-1.61508039388304e-06i	1.0293363534127e-07-1.35156532985903e-06i	-1.2459320925161e-07-1.02596177689294e-06i	-4.7989520748689e-07-1.03670631825126e-06i	-5.5507565547663e-07-1.2928259359798e-06i	-3.103511487812e-07-1.38896197933621e-06i	-9.647045130745e-08-1.17454804132571e-06i	-1.69034218542365e-07-9.45339595721229e-07i	-3.41328972577993e-07-9.25409016188493e-07i	-4.12302083899479e-07-9.84396008664809e-07i	-4.4352866257021e-07-1.00809172580156e-06i	-4.721613044384e-07-1.03648383093264e-06i	-4.4289817492096e-07-1.0516506157413e-06i	-3.9762892605367e-07-1.03642519669796e-06i	-3.6663225830199e-07-1.04273888888777e-06i	-3.0701503952217e-07-1.03593188665723e-06i	-2.72859930777965e-07-9.36741017094836e-07i	-3.85437999042659e-07-8.24893082807054e-07i	-5.72625147701755e-07-8.61424930216576e-07i	-5.8938898700162e-07-1.04242000591672e-06i	-3.5589023420674e-07-1.11815503720134e-06i	-1.77423387281653e-07-9.06506492062109e-07i	-3.12581865775768e-07-6.69638705856315e-07i	-5.53174164067227e-07-6.97853355115142e-07i	-6.14589017919108e-07-8.77154723371641e-07i
5	-0.00206817684825083+0.00012375151044201i	-1.50213967608076e-03+6.434445872411e-05i	-7.907193677775e-04+2.7608104393731e-05i	-2.92920592349436e-04+1.5180505365436e-05i	-7.17603767130918e-05+9.8039562828764e-06i	-1.01927417689529e-05+4.4739389284915e-06i	-7.65355720897646e-07+8.28143399728446e-07i	-2.18531419752098e-07-4.81950311599973e-07i	-9.1771302074216e-08-6.17742566841917e-07i	-3.5146926102335e-08-5.13605165470373e-07i	-6.4688928358546e-08-5.23001340571033e-07i	-3.4182735643259e-08-6.24374293327142e-07i	7.3729144859939e-08-5.99937864226339e-07i	1.03348721202371e-07-3.78144278853021e-07i	-7.4788408177167e-08-2.15164674171949e-07i	-2.60123003678579e-07-3.52910911932222e-07i	-1.46142075200733e-07-5.6949718253092e-07i	1.1175418031227e-07-5.44588991278132e-07i	1.48974013171691e-07-3.50656467138044e-07i	-4.0767831228708e-08-2.35604398702158e-07i	-1.74778195094118e-07-2.93382937060868e-07i	-1.39881693359551e-07-3.68819342144075e-07i	-9.8319942988868e-08-3.61651221550059e-07i	-6.8736385796117e-08-3.93030778806815e-07i	7.8423861173594e-08-4.35778347459531e-07i	1.89311326116275e-07-2.96397679924515e-07i	4.3490192986671e-08-1.01858194686765e-07i	-1.89872656635232e-07-1.37338722418842e-07i	-2.28976197785614e-07-3.37415025710802e-07i	-5.5895654188977e-08-4.14544539423046e-07i	8.1946673711439e-08-2.75579267011545e-07i	2.033475258845e-08-1.42473217051057e-07i	-8.7374228697058e-08-1.62175006479013e-07i	-1.05102211254534e-07-2.15953409887801e-07i	-1.05709572895387e-07-2.2540234778937e-07i	-1.21858010342794e-07-2.39352380074502e-07i	-1.0366106002042e-07-2.47553418816187e-07i	-8.0920956575659e-08-2.35111484275847e-07i	-7.3728259360341e-08-2.47559020601447e-07i	-3.5957649414814e-08-2.60196371116626e-07i	3.48438273688e-10-2.03699840676542e-07i	-6.3137008015107e-08-1.26729221231607e-07i	-1.90955409733953e-07-1.48656131231698e-07i	-2.08720694167818e-07-2.79923229838778e-07i	-4.8875550683333e-08-3.45427576556194e-07i	7.4222101214985e-08-2.09587820138323e-07i	-2.03228281578984e-08-5.90918379824535e-08i	-1.75483512555381e-07-9.5419014459475e-08i	-1.95378836269703e-07-2.22950237299619e-07i
6	-0.00210876960505116+0.00016877581370614i	-0.00156598669627459+0.00011557171298652i	-8.67111525805532e-04+6.4061781924139e-05i	-3.54766900419489e-04+3.0922702179761e-05i	-1.06358938957453e-04+1.2761975670713e-05i	-2.37138742285203e-05+3.7382652930877e-06i	-4.33556664509702e-06+3.6732057145327e-07i	-7.51295908895035e-07-2.56936617007507e-07i	-8.153903086719e-08-1.49242332138259e-07i	1.14322087611471e-08-4.32573131069381e-08i	-1.23475755098774e-08-4.93821292235231e-08i	-3.079965016899e-09-1.16068095108617e-07i	5.2352519996146e-08-1.2733159045224e-07i	7.62472911287999e-08-3.43986497724277e-08i	-4.8539048749817e-09+4.17920764724296e-08i	-9.62949930833905e-08-2.45870979071587e-08i	-3.9649567255107e-08-1.22376247121871e-07i	8.62420765031403e-08-9.85591973142255e-08i	9.62744794421348e-08-6.3997488612821e-09i	-3.1225533602384e-09+3.01423914052176e-08i	-6.03962857932908e-08-1.93302035345701e-08i	-2.98100058378024e-08-6.02039022672942e-08i	-1.61429168905649e-08-4.36403452528921e-08i	-2.1986041950542e-08-5.55258059465877e-08i	4.7185491925312e-08-8.98884759882513e-08i	1.11356832893694e-07-3.1055493892786e-08i	4.11375087849909e-08+6.08241055067149e-08i	-7.60522620796406e-08+3.46560435397357e-08i	-9.38792480501433e-08-7.26200614997692e-08i	-7.558291078628e-09-1.10664456550663e-07i	5.5138470898409e-08-3.8941481056144e-08i	1.71599474697864e-08+1.91522738086413e-08i	-3.03453040168542e-08-5.4511656201216e-09i	-2.22212938433096e-08-3.45345013116494e-08i	-1.46460477401157e-08-3.09336366957066e-08i	-2.47583074811193e-08-3.40826914116998e-08i	-1.67386454741136e-08-3.71364957658387e-08i	-8.297135648201e-09-2.8058401210956e-08i	-1.21103069917879e-08-3.64727163758163e-08i	4.6031011549554e-09-5.00877808427111e-08i	2.94137807280399e-08-2.49011727400697e-08i	4.3554614500732e-09+1.80547517544944e-08i	-6.0850722429343e-08+1.32813519676229e-08i	-7.48675507916043e-08-5.34778125332204e-08i	4.5435213001207e-09-9.26772200304614e-08i	6.60012172546623e-08-2.82560401643657e-08i	1.56281196223178e-08+4.18439755836311e-08i	-5.8174139107411e-08+1.49712372724681e-08i	-5.70617779503478e-08-4.97257393348037e-08i
7	-0.00213912483063315+0.00020709338721871i	-0.00163509626773158+0.00015471736451592i	-9.6259907766131e-04+9.0690203151318e-05i	-4.36187700384777e-04+4.2307477844785e-05i	-1.52391738333445e-04+1.5466133630923e-05i	-4.137333868114e-05+4.0813531881096e-06i	-8.85435637180317e-06+5.994404945826e-07i	-1.4899685153316e-06-2.15784712517e-08i	-1.78081718499925e-07-2.6407937192001e-08i	-1.38523889910043e-08-7.683524067478e-10i	-9.57839169538069e-09-7.74936231637796e-09i	-2.8734683555483e-09-3.43181483157953e-08i	1.81675911854806e-08-4.44130775494549e-08i	2.88001922540462e-08-1.50286287626622e-08i	1.8551247100662e-09+1.70475804339133e-08i	-3.03888797140173e-08+6.137449970087e-09i	-9.5251706757811e-09-1.13788042668436e-08i	3.58396698042633e-08+9.9829590815268e-09i	3.82883785868016e-08+4.1417838604399e-08i	1.7952255132488e-09+4.16879125858524e-08i	-1.65931032018796e-08+1.00274618586579e-08i	-2.0211112010755e-09-1.0538187239128e-08i	1.99993725919062e-09-1.175884941126e-10i	-1.94490071915134e-09+1.26705197798062e-09i	2.8687686005014e-08-1.04488819794923e-08i	5.78643202601382e-08+9.036889377281e-09i	2.93390336876472e-08+3.80116443841189e-08i	-2.08659516819576e-08+2.27621179552121e-08i	-3.47412535740123e-08-1.84092652212908e-08i	-9.6252353597993e-09-3.04312593075595e-08i	9.33523140302853e-09-3.03625646065563e-09i	-4.1008646450017e-09+1.49033384933844e-08i	-1.45694552587291e-08+1.470463330461e-09i	-3.22245401462531e-09-7.71626223077458e-09i	1.06148838164492e-09-1.90128919781159e-09i	-5.42216795707443e-09-2.29605540020379e-09i	-2.95562676262377e-09-4.29310490469037e-09i	2.49236867239793e-10-3.38684163697789e-10i	-3.198496111361e-09-3.80886469923545e-09i	1.5576045563719e-09-1.03280422252721e-08i	1.19833768237316e-08-3.933124479919e-10i	5.1964609563482e-09+1.95727736937781e-08i	-1.80980729157601e-08+2.3503930199461e-08i	-2.47529803543106e-08+1.0385653216921e-09i	3.1476155543374e-09-1.66216381244573e-08i	2.44945594734597e-08+2.0381444945718e-09i	5.0047393184482e-09+2.23176835704088e-08i	-1.95806954418727e-08+8.3258289664282e-09i	-1.49730586891073e-08-1.45262197947835e-08i
8	-0.00217562132808565+0.00024235079354621i	-0.00171141945534858+0.00018814281028927i	-0.00106782289455604+0.00011517304370249i	-5.28877791260109e-04+5.5887889322318e-05i	-2.08167286687288e-04+2.157065887859e-05i	-6.51967346942034e-05+6.6697199116816e-06i	-1.62585676602928e-05+1.7154804553139e-06i	-3.23065750202657e-06+4.0536500034108e-07i	-5.204382617543e-07+9.0553948277353e-08i	-7.65114066388865e-08+9.7822078755207e-09i	-1.41524232564916e-08-1.36074430173813e-08i	-2.4657849734382e-09-2.69028656447425e-08i	1.9854207844043e-09-3.48258983082474e-08i	5.867865912096e-10-2.86222042385318e-08i	-1.06546761271054e-08-1.11096019469134e-08i	-2.15814552001174e-08+6.6416568800479e-09i	-1.48455390866678e-08+2.59416310948102e-08i	3.2149445340109e-09+4.60406264986297e-08i	1.25710020558441e-08+5.31567993545164e-08i	8.8214638305322e-09+4.11911776732822e-08i	4.5063406051016e-09+1.80603856526334e-08i	7.3340839345873e-09+1.72274700489175e-09i	1.1135650586018e-08+1.9088210800141e-09i	1.90665411937941e-08+6.7242493376692e-09i	3.87553030843328e-08+8.1823164227604e-09i	5.10056701252213e-08+1.12047752689349e-08i	3.57715020634879e-08+9.7649505380672e-09i	7.1884425651653e-09-2.78301243917771e-09i	-1.24283631711562e-08-1.53109222930008e-08i	-1.69638866467519e-08-1.52025906833712e-08i	-1.49797627073081e-08-4.6054707344806e-09i	-1.41492373214835e-08+1.7624639652533e-09i	-9.2666132008025e-09-5.8539284803237e-10i	-7.90207637298772e-10-8.61847428428409e-10i	7.6283091432468e-10+2.23983168819973e-09i	-2.92021256573612e-09+1.32470182527822e-09i	-2.90956353220408e-09-1.11145516908675e-09i	-1.45718634226106e-09-1.29901783840449e-09i	-2.28380147125069e-09-2.47333133989802e-09i	-1.90366182870685e-09-2.87794952362251e-09i	-8.71604694124e-12+3.40864449087638e-09i	-9.684533140415e-10+1.43515946917501e-08i	-4.4887753192028e-09+2.12337338112786e-08i	-3.8718861197566e-09+1.76587561124038e-08i	4.05873243625643e-09+9.67929024325036e-09i	8.55438916452256e-09+7.85268242853044e-09i	2.12234481436207e-09+6.92423977999859e-09i	-4.33588870740912e-09+1.1790439149973e-10i	-2.58287965731932e-09-5.81245232293996e-09i
9	-0.00222198773160582+0.00027841987879398i	-0.00179371505100487+0.00022173314346856i	-0.00117850206450858+0.00014196946307044i	-6.30662714905443e-04+7.3359151959449e-05i	-2.75042077911116e-04+3.0857562464528e-05i	-9.77409381990657e-05+1.08061992334844e-05i	-2.82478689792593e-05+3.3361936838278e-06i	-6.59309237819688e-06+1.01143576644659e-06i	-1.21056972844725e-06+3.2864152668343e-07i	-1.52657975056339e-07+1.05571365016907e-07i	1.2867756982583e-09+1.95776629327884e-08i	6.9656564771201e-09-1.91498051899606e-08i	-6.7355808729895e-09-3.78147914096531e-08i	-2.33363211148259e-08-4.00315481665418e-08i	-4.01221877349481e-08-2.33971822077071e-08i	-5.0696388781571e-08+8.8562357155808e-09i	-4.6266591527062e-08+4.54141249458129e-08i	-2.62918924598205e-08+7.06509107414245e-08i	-1.2608099030062e-09+7.47769052746636e-08i	1.65646369299287e-08+6.08459895263064e-08i	2.4174509943949e-08+3.91244098064177e-08i	2.82719759214774e-08+2.09332548614498e-08i	3.65675923522269e-08+1.34091588150307e-08i	5.25082834598073e-08+1.37575914024759e-08i	7.05171956086656e-08+1.27657174773137e-08i	7.52718162431642e-08+3.3458605577891e-09i	5.75955146860265e-08-1.39594913940879e-08i	2.58586275714295e-08-2.94612457369456e-08i	-4.6861934212309e-09-3.31621277880329e-08i	-2.37485017995945e-08-2.52512343934194e-08i	-2.91600627984566e-08-1.32932115877517e-08i	-2.46390839201066e-08-4.133544332406e-09i	-1.53638693519189e-08+8.591824810271e-10i	-7.35956685735414e-09+3.88537466701543e-09i	-4.93873803834383e-09+4.93052722999986e-09i	-6.19189283153714e-09+2.80548732470978e-09i	-6.85313800144931e-09-6.9273671670692e-10i	-6.54539532011653e-09-3.0389637581218e-09i	-6.89161611209745e-09-3.28869015700384e-09i	-7.90136890491304e-09-8.309076809932e-11i	-8.12818234068254e-09+7.72743281530676e-09i	-5.5758893757951e-09+1.82514771047375e-08i	4.552839276436e-10+2.66105072449321e-08i	7.7694726280081e-09+2.76211293763269e-08i	1.26608532612547e-08+2.08295504736814e-08i	1.21588567723658e-08+1.12455905700282e-08i	7.34364723436867e-09+3.10837286815933e-09i	3.07043016045265e-09-1.97668893891784e-09i	1.87703942822852e-09-3.77661137048493e-09i
10	-0.00227793939118303+0.00031767594582264i	-0.00188132836503222+0.00025853072513748i	-0.00129372286321853+0.00017272322908594i	-7.41265262740003e-04+9.4845169858019e-05i	-3.54075842746367e-04+4.2952191777605e-05i	-1.40989718096438e-04+1.619223201249e-05i	-4.67240253335132e-05+5.2202046744315e-06i	-1.28071646603382e-05+1.5446991024958e-06i	-2.83874330784835e-06+4.7206572561248e-07i	-4.60772256684843e-07+1.50741474463046e-07i	-2.23840979863431e-08+3.01456288822288e-08i	1.54704376015277e-08-2.49641659278462e-08i	-1.4120250038043e-08-4.9985727490444e-08i	-5.23750150216534e-08-5.31669271630205e-08i	-8.65107471571541e-08-3.23682871470796e-08i	-1.06096113203686e-07+1.0371979312696e-08i	-1.00364295800782e-07+6.0445405656011e-08i	-6.71865869417497e-08+9.75499714375139e-08i	-1.8943971445334e-08+1.10295078040744e-07i	2.5487457874506e-08+1.0167018938979e-07i	5.60188555100864e-08+8.20621442312924e-08i	7.66425123204743e-08+6.14696493899944e-08i	9.65776533030864e-08+4.55822837989591e-08i	1.1859641878864e-07+3.286951405192e-08i	1.34000861640305e-07+1.5577062641976e-08i	1.28531744536449e-07-1.1813361818805e-08i	9.63444402876392e-08-4.33927357911282e-08i	4.72702580408824e-08-6.42749877729195e-08i	-8.042685161336e-10-6.47701028500803e-08i	-3.38621280357941e-08-4.90442863834279e-08i	-4.74198606966341e-08-2.84630806257754e-08i	-4.54081028141847e-08-1.12270944229025e-08i	-3.57678502765021e-08+2.264000610984e-10i	-2.60739240664543e-08+6.1448396921632e-09i	-2.03547276331647e-08+7.0506059006507e-09i	-1.82915027477496e-08+4.1046890876775e-09i	-1.775130913733e-08-1.740039185737e-10i	-1.77670618453562e-08-2.8074264773979e-09i	-1.85387300832964e-08-1.497492630812e-09i	-1.93190977630133e-08+5.0358716476129e-09i	-1.70912889669927e-08+1.63715615896458e-08i	-8.3039687890384e-09+2.93523097009863e-08i	6.6577348260663e-09+3.8377286961773e-08i	2.15378364787321e-08+3.81901332567403e-08i	2.88273713111227e-08+2.82267572584189e-08i	2.62033359078873e-08+1.39634912421998e-08i	1.7805373742696e-08+2.5317223758767e-09i	9.80932007145627e-09-2.72973903997413e-09i	5.58537639045931e-09-3.47985762196137e-09i
11	-0.0023427439840168+0.00036159871827041i	-0.00197412214574384+0.00030016673749566i	-0.00141337753487624+0.00020857715717986i	-8.6039659231082e-04+1.21146139110748e-04i	-4.45695788729574e-04+5.8645478456694e-05i	-1.96608617471273e-04+2.3495035979763e-05i	-7.39112863370175e-05+7.652998405104e-06i	-2.3709547772665e-05+1.9312154665721e-06i	-6.51908979992733e-06+3.1062839633596e-07i	-1.56468589995598e-06-2.881670782258e-08i	-3.54232541661576e-07-7.4945914698711e-08i	-1.06581402601285e-07-7.9062754423325e-08i	-8.22188314079723e-08-7.98388110999483e-08i	-1.14419617466623e-07-7.1948946384609e-08i	-1.58329715008514e-07-4.4091769231255e-08i	-1.86414294499704e-07+7.170651825376e-09i	-1.77296245037491e-07+6.9763296478792e-08i	-1.25251219701444e-07+1.22773032148205e-07i	-4.5129629157968e-08+1.51806106155465e-07i	3.836376489128e-08+1.56420744094063e-07i	1.08450173942576e-07+1.446780611708e-07i	1.63135344287736e-07+1.24461438535301e-07i	2.06926489338709e-07+9.9073582681596e-08i	2.3881111429083e-07+6.6718196823587e-08i	2.48143336858847e-07+2.3704468667415e-08i	2.22370814110347e-07-2.8163991054516e-08i	1.60568870029788e-07-7.6411626493403e-08i	7.9028937109192e-08-1.03938385223948e-07i	2.153966947609e-09-1.02805519627295e-07i	-5.19586428995621e-08-8.02924055077737e-08i	-7.84735351346819e-08-5.08874850939984e-08i	-8.30840722911532e-08-2.53193287571649e-08i	-7.54662230145562e-08-7.5580534549158e-09i	-6.41620429321155e-08+2.1639667246215e-09i	-5.42733017796762e-08+4.9448944902915e-09i	-4.74418453564049e-08+3.0300162649781e-09i	-4.33311958298462e-08-1.954311015861e-10i	-4.11664377081541e-08-1.073067440086e-09i	-3.97786020081798e-08+3.2628770052652e-09i	-3.63615642432504e-08+1.40148955532948e-08i	-2.62759395901928e-08+2.96608530862423e-08i	-6.2080935602213e-09+4.51974870642936e-08i	2.08256007723961e-08+5.34730444389132e-08i	4.46754039485773e-08+4.93196852024274e-08i	5.47984002132596e-08+3.39137622895518e-08i	4.86351807707979e-08+1.48961846838629e-08i	3.29282527759364e-08+9.939171960724e-10i	1.75014631492541e-08-4.1888754199545e-09i	8.55553753454962e-09-3.45644602212743e-09i
12	-0.00241583714232962+0.00041158221245375i	-0.00207200893670826+0.00034820967308158i	-0.00153722635785254+0.0002512066614509i	-9.87277390226572e-04+1.54163300308962e-04i	-5.49421917265867e-04+8.007946145866e-05i	-2.65244580933462e-04+3.4787215007161e-05i	-1.11272947811616e-04+1.2245454935576e-05i	-4.06966036676653e-05+3.1706066419498e-06i	-1.3092112232043e-05+3.512736254394e-07i	-3.81340245277731e-06-2.0662459585903e-07i	-1.1058737870862e-06-1.8891546839971e-07i	-4.07035904374577e-07-1.19992718565752e-07i	-2.51732611449726e-07-9.0054849010962e-08i	-2.43676087948671e-07-7.8132426400752e-08i	-2.76441408273014e-07-5.5071605291287e-08i	-2.99797233750677e-07-7.691687249682e-09i	-2.77675248833552e-07+5.7350926699757e-08i	-1.96851523724464e-07+1.21126369270132e-07i	-7.2355669551077e-08+1.67260272957582e-07i	6.57482987493e-08+1.91172462676605e-07i	1.92939917657972e-07+1.96798750885986e-07i	2.98970788360783e-07+1.87651616556438e-07i	3.80343093749872e-07+1.62185183390882e-07i	4.28838464851033e-07+1.1635357327954e-07i	4.29583378122066e-07+5.045294724026e-08i	3.71690312170942e-07-2.4849711386907e-08i	2.62184496411826e-07-8.9523554217282e-08i	1.28740029478263e-07-1.24677557820591e-07i	6.306295931157e-09-1.24985218329777e-07i	-8.1059978149607e-08-1.00954294826943e-07i	-1.28221075267391e-07-6.9194706688248e-08i	-1.43876257508091e-07-4.1536449746746e-08i	-1.40730475807094e-07-2.218622316544e-08i	-1.29072814155427e-07-1.0990606545054e-08i	-1.15248806972969e-07-6.390762691632e-09i	-1.02468757474213e-07-5.972751557987e-09i	-9.18404982049781e-08-6.3894420996208e-09i	-8.28623936735033e-08-3.9278151340375e-09i	-7.31386011959323e-08+4.4668275903319e-09i	-5.80058664714061e-08+1.98348077666791e-08i	-3.20662703885968e-08+3.95656129777607e-08i	6.1859002134455e-09+5.68662398393601e-08i	4.95948985139696e-08+6.3382999957322e-08i	8.35182317448902e-08+5.45832231325378e-08i	9.47727441572047e-08+3.38585556528227e-08i	8.12594817420836e-08+1.1105935657686e-08i	5.32153765421402e-08-3.8422266331699e-09i	2.55206082807701e-08-7.5716696266478e-09i	8.65394974114896e-09-4.05687953662123e-09i
13	-0.00249676448635416+0.00046917229263126i	-0.00217480024284065+0.00040442512832849i	-0.00166478214086845+0.00030264054613931i	-0.00112068880208814+0.0001962827855667i	-6.63971818474876e-04+1.09986836729871e-04i	-3.46504776848519e-04+5.2868513945834e-05i	-1.59374924775419e-04+2.142445154457e-05i	-6.45868181974714e-05+7.0012282667565e-06i	-2.29988378020235e-05+1.6105345492406e-06i	-7.14896145804333e-06+9.801515796064e-08i	-1.9424916412829e-06-1.2519514476085e-07i	-5.30264011773245e-07-8.0935481754035e-08i	-2.79040601587156e-07-5.3849393918755e-08i	-3.19854836282149e-07-6.4115706385716e-08i	-3.98728915498157e-07-7.4915140663359e-08i	-4.35525779893046e-07-6.0858023394956e-08i	-3.94638657751799e-07-2.0147603915558e-08i	-2.68508353132991e-07+3.3674253879868e-08i	-7.98049369342615e-08+8.63064205348114e-08i	1.3195153292414e-07+1.32014459892465e-07i	3.32482346372843e-07+1.70934010086295e-07i	5.02865730283784e-07+1.99718908487121e-07i	6.31485517859836e-07+2.07395936295854e-07i	7.01653493359402e-07+1.82013759113831e-07i	6.91840981193421e-07+1.2246664190078e-07i	5.91048189594938e-07+4.4521829264297e-08i	4.15167951795217e-07-2.5702659970797e-08i	2.06979294924743e-07-6.7089530878523e-08i	1.6715464364521e-08-7.55620349777576e-08i	-1.2171830359905e-07-6.304273466275e-08i	-2.00965683917733e-07-4.579790719877e-08i	-2.3315504638083e-07-3.3756042459876e-08i	-2.36047834524513e-07-2.8596223583688e-08i	-2.23767086068872e-07-2.8081433919554e-08i	-2.04875368188031e-07-2.9917086647152e-08i	-1.84000746316777e-07-3.2352077872733e-08i	-1.63174398289338e-07-3.323004501212e-08i	-1.41837727206917e-07-2.9640598123379e-08i	-1.16339988670586e-07-1.8824114817385e-08i	-8.0586124533991e-08-1.529288303263e-10i	-2.95497245769826e-08+2.27356650912754e-08i	3.47914128775377e-08+4.18105563899622e-08i	9.9584520179661e-08+4.83069891852257e-08i	1.44926970043418e-07+3.8636926853882e-08i	1.5521241728472e-07+1.7794649351351e-08i	1.29685674902035e-07-3.29256921678e-09i	8.32670067974627e-08-1.48414790977913e-08i	3.72728046974096e-08-1.41790089449776e-08i	7.86784028044221e-09-6.30481592250035e-09i
14	-0.00258525010297887+0.00053584713653748i	-0.00228245275265504+0.00047034693170787i	-0.00179581682313086+0.00036447472093985i	-0.00125983883195753+0.00024924725573459i	-7.88529412296712e-04+1.50341846051008e-04i	-4.40529680810499e-04+7.9860215667845e-05i	-2.19641164842638e-04+3.7176775655186e-05i	-9.75070622129626e-05+1.49709153197112e-05i	-3.82122067223894e-05+5.0551820436403e-06i	-1.28729443493605e-05+1.3353598257472e-06i	-3.44320703323298e-06+2.3851360062727e-07i	-5.56380960448704e-07+2.4287673688415e-08i	-2.01362510467189e-08-5.7754915140749e-09i	-1.70303977035716e-07-5.3534518259368e-08i	-4.07604396544548e-07-1.28806809537317e-07i	-5.34484359431429e-07-1.96321801736956e-07i	-4.99898621733097e-07-2.31732478165142e-07i	-3.17676729782305e-07-2.29620778343164e-07i	-3.8876513353578e-08-1.92571753769512e-07i	2.72830868242422e-07-1.22132938587261e-07i	5.66492327266373e-07-2.1441808260107e-08i	8.13356287051009e-07+9.5549638548142e-08i	9.95204689487758e-07+2.01703968121714e-07i	1.08821059603748e-06+2.6815739265578e-07i	1.06367244849642e-06+2.8179580039801e-07i	9.08500234223755e-07+2.53396823129776e-07i	6.46234397111405e-07+2.08681207277803e-07i	3.36414770106497e-07+1.69751001931335e-07i	4.9258654739712e-08+1.42458974846748e-07i	-1.65545989097078e-07+1.18685931204796e-07i	-2.93842797812351e-07+8.8458293890442e-08i	-3.4986445438358e-07+4.9512368414057e-08i	-3.58398366510524e-07+7.316683900014e-09i	-3.40906548908975e-07-3.1097001774147e-08i	-3.11156888305223e-07-6.1995961055192e-08i	-2.76734047078425e-07-8.4991056227997e-08i	-2.40889157925644e-07-1.00261314489263e-07i	-2.02573927412492e-07-1.06554966771505e-07i	-1.56146066408922e-07-1.01778752792019e-07i	-9.3551019136387e-08-8.56567242680073e-08i	-1.03132597831233e-08-6.22944637688391e-08i	8.7167503476908e-08-3.99665414846791e-08i	1.79080807932611e-07-2.7085597646934e-08i	2.39228447136173e-07-2.6770490452431e-08i	2.49121051131548e-07-3.4503331175215e-08i	2.09498909219229e-07-4.1244341119918e-08i	1.40526420394822e-07-3.9726769940101e-08i	7.07414394265965e-08-2.91133599431468e-08i	2.29614706007976e-08-1.49579886820546e-08i
15	-0.00268143530106996+0.00061269463086947i	-0.00239547221944578+0.00054684460877645i	-0.0019309187167769+0.00043735372439714i	-0.00140505169716732+0.0003136127581509i	-9.2352163538684e-04+2.01855950899964e-04i	-5.4873985598531e-04+1.16798571295192e-04i	-2.95004357957277e-04+6.0814170270621e-05i	-1.43576823250425e-04+2.84378687548e-05i	-6.31887572443496e-05+1.18329208936801e-05i	-2.49729215303198e-05+4.2857534978761e-06i	-8.67021534675424e-06+1.30520623782917e-06i	-2.5241406181326e-06+3.2677073629782e-07i	-6.37938269482109e-07+5.3755701765979e-08i	-3.46445917211891e-07-7.8584044447706e-08i	-5.09021223506028e-07-2.46482876523475e-07i	-6.49741845233087e-07-4.4850615597438e-07i	-5.95370758295275e-07-6.29385443971449e-07i	-3.31148059786074e-07-7.38742830402369e-07i	7.3754975598375e-08-7.46601183405686e-07i	5.24755372149166e-07-6.42135698777196e-07i	9.45654177233973e-07-4.34283330577291e-07i	1.29305314784193e-06-1.5548245318724e-07i	1.54123188183592e-06+1.4181745990508e-07i	1.66056499847784e-06+4.0184244633805e-07i	1.61647691011652e-06+5.8711840986857e-07i	1.39344406362567e-06+6.8930262135959e-07i	1.02138965583752e-06+7.2175020307559e-07i	5.77102766627944e-07+7.02093491518081e-07i	1.55046472085611e-07+6.4037785365848e-07i	-1.72015122099063e-07+5.40622616572543e-07i	-3.75941586155755e-07+4.10045214566453e-07i	-4.69296119568064e-07+2.64354832225319e-07i	-4.84783688673102e-07+1.23649053521496e-07i	-4.55444317947273e-07+3.458987907645e-09i	-4.05271879480545e-07-9.0765110355407e-08i	-3.48577081456686e-07-1.61917424222246e-07i	-2.91624384439267e-07-2.15109308875038e-07i	-2.32935210433458e-07-2.52677030190752e-07i	-1.63819594336059e-07-2.73619271200639e-07i	-7.2772391837403e-08-2.76729851645894e-07i	4.5471860707225e-08-2.64043817378288e-07i	1.80878534874015e-07-2.41383192270011e-07i	3.06665814990428e-07-2.15445048356635e-07i	3.89465590429445e-07-1.89994825894066e-07i	4.06407462398665e-07-1.64568347379125e-07i	3.58053118961386e-07-1.36745488598853e-07i	2.68384917840599e-07-1.05836141698875e-07i	1.72349132985882e-07-7.4857197808329e-08i	9.95990940392617e-08-4.94861144983429e-08i
16	-0.00278593136353027+0.00070035475798184i	-0.002514818982124+0.00063417908136079i	-0.00207106416810922+0.00052118930478045i	-0.00155681266429604+0.00038912806533415i	-0.00106897659854519+0.00026443871841971i	-6.71365824069559e-04+1.64053093026135e-04i	-3.86580907706139e-04+9.3261764283138e-05i	-2.04982679752549e-04+4.8733765086938e-05i	-1.00887375859571e-04+2.3382378068591e-05i	-4.67182089222305e-05+1.01779498088474e-05i	-2.08003419015086e-05+3.8719930565192e-06i	-9.21693435246207e-06+1.13298191206846e-06i	-4.32073680704938e-06+4.103027543521e-08i	-2.36642547362134e-06-4.2929973236915e-07i	-1.61670220093039e-06-7.5481704744322e-07i	-1.25255401630965e-06-1.08278085253026e-06i	-8.8855115295897e-07-1.38785939536912e-06i	-3.8750342392517e-07-1.58607530552149e-06i	2.3423568749585e-07-1.60387030375485e-06i	8.9033706278831e-07-1.40854198310622e-06i	1.49384953471515e-06-1.01517716044562e-06i	1.9882581397816e-06-4.8118854565255e-07i	2.33812379716371e-06+1.0887248409312e-07i	2.50677724500725e-06+6.6638685984423e-07i	2.45392864828438e-06+1.12149877677862e-06i	2.16140082191128e-06+1.43483073945491e-06i	1.66415011070407e-06+1.59439550384911e-06i	1.05561033214274e-06+1.60510645501267e-06i	4.5743725217954e-07+1.481966451251e-06i	-2.725784212496e-08+1.25086552873082e-06i	-3.47155081025287e-07+9.51006686333727e-07i	-5.06016911331693e-07+6.30606025709656e-07i	-5.42242063105261e-07+3.34419083202684e-07i	-5.03148547333232e-07+9.022001305525e-08i	-4.28207974692318e-07-9.673958422683e-08i	-3.43397999557897e-07-2.38158809915899e-07i	-2.6099034089521e-07-3.50672164295543e-07i	-1.80068105692046e-07-4.45357553056191e-07i	-8.8555861745457e-08-5.2399109299999e-07i	2.9721711461174e-08-5.8181711917814e-07i	1.82821942777683e-07-6.12847407825039e-07i	3.59503091513322e-07-6.1371806544214e-07i	5.27847218745594e-07-5.84802453508689e-07i	6.47344919930436e-07-5.29801031219303e-07i	6.88471031478112e-07-4.55374630603089e-07i	6.4766263878018e-07-3.70939903208541e-07i	5.48485269183144e-07-2.87611379306613e-07i	4.29254867922745e-07-2.15819593515908e-07i	3.25674030445535e-07-1.62515387130289e-07i
17	-0.00289953000311906+0.0007992854986472i	-0.00264131274513097+0.00073241815519169i	-0.00221659468770362+0.0006156796253694i	-0.001714240012046+0.00047524845211078i	-0.00122245328987673+0.00033755189457571i	-8.04745779629521e-04+2.21378546178521e-04i	-4.90174264119149e-04+1.34761197493628e-04i	-2.77582035055624e-04+7.662195248002e-05i	-1.47583768752464e-04+4.0877698025815e-05i	-7.50689931283352e-05+2.03778492237267e-05i	-3.77186608456569e-05+9.2151366889657e-06i	-1.95646427247908e-05+3.3662534714585e-06i	-1.09266084028967e-05+3.828222311163e-07i	-6.68777303839252e-06-1.14437791347448e-06i	-4.40459618364605e-06-1.98846172995776e-06i	-2.95633002106275e-06-2.51927692840378e-06i	-1.82086920552445e-06-2.85001888238289e-06i	-7.6904589701309e-07-2.95823085365187e-06i	2.5917107574085e-07-2.78763442852882e-06i	1.23353795881289e-06-2.31517655112999e-06i	2.09888520312938e-06-1.57669222571401e-06i	2.81030991157672e-06-6.5987505038329e-07i	3.33141573567304e-06+3.1984060611051e-07i	3.61818795004043e-06+1.24601155359276e-06i	3.62041920551714e-06+2.02075777181149e-06i	3.31107393412529e-06+2.57378179900642e-06i	2.72280687353813e-06+2.86405110494754e-06i	1.95944196058504e-06+2.88054076059495e-06i	1.16803874183837e-06+2.64532310068111e-06i	4.8692977567482e-07+2.21539941038324e-06i	1.06673638906e-09+1.67587985769276e-06i	-2.7261458483922e-07+1.12104208261862e-06i	-3.69539368355685e-07+6.28776466692164e-07i	-3.48242763143377e-07+2.40291108417034e-07i	-2.65291249897874e-07-4.4858646899424e-08i	-1.61812168184087e-07-2.57004808877185e-07i	-5.9106651478083e-08-4.35424034653774e-07i	4.1266342879094e-08-6.09117019480039e-07i	1.53627893859184e-07-7.86909032458584e-07i	2.98458960601753e-07-9.58145949435389e-07i	4.875926726168e-07-1.1004650615377e-06i	7.1103269873132e-07-1.18990262551833e-06i	9.3443417756544e-07-1.20987413670194e-06i	1.11105609709868e-06-1.15708414407634e-06i	1.20240357643625e-06-1.04314082916632e-06i	1.19552952283732e-06-8.9127468893344e-07i	1.10721215687961e-06-7.2906520629289e-07i	9.73984136567503e-07-5.80018754704523e-07i	8.35318709725535e-07-4.57535033641102e-07i
18	-0.00302324997645826+0.0009101738047221i	-0.00277587464848001+0.00084190586232745i	-0.00236786406965918+0.0007207638896962i	-0.00187639942446857+0.00057149171802641i	-0.00138125151809341+0.00042038422948582i	-9.44447039933405e-04+2.87838613140152e-04i	-5.99978477421484e-04+1.84512420086039e-04i	-3.54550450328628e-04+1.11706263856442e-04i	-1.95699171945626e-04+6.4564507615844e-05i	-1.02045952797133e-04+3.5917585719201e-05i	-5.16471845909674e-05+1.91137854294208e-05i	-2.67480631808305e-05+9.2895511178241e-06i	-1.52167993305865e-05+3.4203858252462e-06i	-9.88388109617024e-06-1.827162114189e-07i	-7.06201219805305e-06-2.41217454397917e-06i	-5.1100659306565e-06-3.72619496764906e-06i	-3.41452575430675e-06-4.34692823618559e-06i	-1.80875382333004e-06-4.37565719085774e-06i	-2.9239794456632e-07-3.87602025496524e-06i	1.09255801666259e-06-2.93121803766698e-06i	2.3119399128332e-06-1.66595253179657e-06i	3.34632230940592e-06-2.3542931643045e-07i	4.17131446621424e-06+1.2011726013518e-06i	4.73674754830831e-06+2.50304896304126e-06i	4.97154153243964e-06+3.55687146750252e-06i	4.82066789617988e-06+4.27714429931047e-06i	4.29220561323314e-06+4.60851215116177e-06i	3.48039473825276e-06+4.5359936673004e-06i	2.54547718370623e-06+4.09827069226455e-06i	1.66045735249244e-06+3.39148704652293e-06i	9.5534072086146e-07+2.55330229713653e-06i	4.8708386644291e-07+1.7282314315066e-06i	2.43781698382e-07+1.02754957275416e-06i	1.71542091183993e-07+5.01496642592762e-07i	2.0531466553833e-07+1.35349454218337e-07i	2.91033514761189e-07-1.31217235590725e-07i	3.96511354664601e-07-3.7230172152064e-07i	5.13756258698753e-07-6.45417599888793e-07i	6.54537522451147e-07-9.72777845212491e-07i	8.3921202387458e-07-1.33774043247503e-06i	1.08067453445875e-06-1.69438286447429e-06i	1.36986516277486e-06-1.98520289359055e-06i	1.6712948840332e-06-2.16088035039189e-06i	1.93279798739497e-06-2.19600090601316e-06i	2.10524483077021e-06-2.09580975911265e-06i	2.16157310041018e-06-1.89204385879722e-06i	2.10514007857598e-06-1.63019466389011e-06i	1.96434351067999e-06-1.3540875293808e-06i	1.77833490491644e-06-1.09416321616702e-06i
19	-0.00315954343171842+0.00103450049491728i	-0.0029216389422371+0.00096390549551747i	-0.00252863661778321+0.00083731915487558i	-0.00204737467458609+0.00067815015916587i	-0.00154947861686569+0.00051249094715693i	-0.00109446072013772+0.00036219681708266i	-7.19708728474193e-04+2.40548144133573e-04i	-4.38873724086447e-04+1.51489073418178e-04i	-2.46727106386695e-04+9.1787043436524e-05i	-1.2692237286629e-04+5.4499457068549e-05i	-5.94078756663223e-05+3.21468258704674e-05i	-2.56351640985151e-05+1.86748511198737e-05i	-1.1170233066703e-05+1.00986197335248e-05i	-6.24335977904174e-06+4.24704309442206e-06i	-5.08504683950233e-06+1.4916352186429e-07i	-4.79739857403587e-06-2.54943036136299e-06i	-4.24847985511773e-06-3.98048879690595e-06i	-3.21816447251496e-06-4.25957302059539e-06i	-1.84300107361388e-06-3.56625491525369e-06i	-3.1607256566009e-07-2.15232020103364e-06i	1.22926735299569e-06-3.1106845566579e-07i	2.72128567058334e-06+1.66891297870932e-06i	4.10059235000747e-06+3.54365883096475e-06i	5.27485561097696e-06+5.13181763855596e-06i	6.1142132589399e-06+6.30994092280504e-06i	6.4927982346278e-06+6.99905871838864e-06i	6.35011727629089e-06+7.15987860378317e-06i	5.73258430930684e-06+6.80309044849718e-06i	4.78858436852163e-06+6.00492213171559e-06i	3.71979475283787e-06+4.90937402878527e-06i	2.71618912690808e-06+3.70445171862892e-06i	1.90683134701995e-06+2.57592145369063e-06i	1.34385646065125e-06+1.65694140181919e-06i	1.01640647898518e-06+9.9546329963853e-07i	8.78834767688488e-07+5.5226323666324e-07i	8.77813605963121e-07+2.27782485936656e-07i	9.70605889472492e-07-9.537016394821e-08i	1.13344786789692e-06-5.1059790933729e-07i	1.36110932660576e-06-1.05872506191039e-06i	1.65855359875664e-06-1.7186087216917e-06i	2.02698939475746e-06-2.41692657909406e-06i	2.449918868955e-06-3.05259978727485e-06i	2.8867138419532e-06-3.52795574533399e-06i	3.27855820646232e-06-3.77686123466634e-06i	3.5649321853088e-06-3.78092659460774e-06i	3.70261137401858e-06-3.56922128240424e-06i	3.67784181087239e-06-3.20341187406975e-06i	3.50665355329241e-06-2.75569154325639e-06i	3.2248619205258e-06-2.28845653657695e-06i
20	-0.0033138719010662+0.00117549462586518i	-0.00308621451498718+0.00110178241860923i	-0.00270914804592231+0.00096859523078079i	-0.00224025083940003+0.00079796904320787i	-0.00174314488729299+0.00061563300570444i	-0.00127368314995366+0.00044471430063511i	-8.7078309966886e-04+3.01144658514921e-04i	-5.53490655910211e-04+1.91925726300737e-04i	-3.23393784411709e-04+1.16167328182534e-04i	-1.7006542119018e-04+6.7866617552353e-05i	-7.70855050268854e-05+3.90835648658152e-05i	-2.69601844066492e-05+2.2448471711594e-05i	-4.2640044724341e-06+1.25167645942421e-05i	2.90621091752014e-06+6.03623851447098e-06i	2.71256025394801e-06+1.51077293315661e-06i	8.470923782906e-08-1.49800285768241e-06i	-2.4559030598268e-06-3.00577879732636e-06i	-3.93933570967355e-06-3.02232871224953e-06i	-4.22827038749321e-06-1.73344837774828e-06i	-3.51791469927276e-06+4.9258870434984e-07i	-2.06440868060198e-06+3.19225756441017e-06i	-9.707399582721e-08+5.91476640320379e-06i	2.16308163261657e-06+8.30140822651233e-06i	4.4613291955803e-06+1.01161229134501e-05i	6.5028959313159e-06+1.12347179368577e-05i	7.9996725623811e-06+1.16172468355142e-05i	8.7466099004972e-06+1.1288005246004e-05i	8.6846744401207e-06+1.03324987844918e-05i	7.91591357282813e-06+8.90181936276912e-06i	6.66414262349138e-06+7.20553817707363e-06i	5.20268442409466e-06+5.48054712970806e-06i	3.78228371496975e-06+3.93992196434121e-06i	2.58453965200793e-06+2.7206909188151e-06i	1.7082102838862e-06+1.85260740433706e-06i	1.18042323857887e-06+1.26066944506787e-06i	9.79310222721901e-07+7.9922290347741e-07i	1.05736275377068e-06+3.0384166157571e-07i	1.35991327343205e-06-3.565820971079e-07i	1.83631459936624e-06-1.24200225598597e-06i	2.44271436983832e-06-2.32593185288252e-06i	3.13712654832511e-06-3.50467446837049e-06i	3.87064764040868e-06-4.62734754971542e-06i	4.58121719621085e-06-5.53789982104261e-06i	5.19559068174024e-06-6.11679971886888e-06i	5.6407083507058e-06-6.30993713200798e-06i	5.86001370001104e-06-6.13661198527939e-06i	5.82717664556408e-06-5.67603160365068e-06i	5.55096041136554e-06-5.0391903858353e-06i	5.06943682615327e-06-4.33699696316497e-06i
21	-0.00349385203044114+0.00133969597629899i	-0.00328000496975381+0.00126306779315761i	-0.00292325844893584+0.00112294903757872i	-0.00247284981411102+0.00093976338993184i	-0.00198447228412656+0.00073851108688578i	-0.00150914704093596+0.00054321020726896i	-0.00108523158081976+0.00037231266079681i	-7.35001960837863e-04+2.36245248610521e-04i	-4.65498314353322e-04+1.37360225849073e-04i	-2.72143466753294e-04+7.1775099012567e-05i	-1.43336518420576e-04+3.2130261803304e-05i	-6.46198561422204e-05+1.02759412597251e-05i	-2.1706528610571e-05-7.93891549506e-07i	-2.25808862809526e-06-6.01354516142561e-06i	3.35731125727828e-06-8.20554024393734e-06i	2.00231751504002e-06-8.59907239599394e-06i	-1.88229396426742e-06-7.53831789670306e-06i	-5.73592073657094e-06-5.09655624279887e-06i	-8.30116174021435e-06-1.4506124671825e-06i	-9.12566396007996e-06+2.99881914126661e-06i	-8.20805578265137e-06+7.68876787260458e-06i	-5.7972957138887e-06+1.20338596825815e-05i	-2.3048720627692e-06+1.55555561632447e-05i	1.7361974380304e-06+1.79525830432969e-05i	5.7236591172513e-06+1.91082337167563e-05i	9.0738998840731e-06+1.9058966098615e-05i	1.13304248969599e-05+1.79544282625057e-05i	1.22545187220884e-05+1.60261622138694e-05i	1.18622850394167e-05+1.35637426604427e-05i	1.03954204748878e-05+1.08864205555263e-05i	8.24081622492799e-06+8.30134686822988e-06i	5.83086958093087e-06+6.05192272012735e-06i	3.55606098314863e-06+4.27164868445827e-06i	1.7085618727688e-06+2.96162040474864e-06i	4.6025687313202e-07+2.00212492311875e-06i	-1.3172263802693e-07+1.19588270978208e-06i	-1.02301252779862e-07+3.29579963096452e-07i	4.51746791737149e-07-7.64188606619706e-07i	1.40156986068078e-06-2.16064279984493e-06i	2.60946599483835e-06-3.8227624091278e-06i	3.94223373709121e-06-5.61120909925951e-06i	5.27538074609086e-06-7.3209990496135e-06i	6.49283008826071e-06-8.73513844439948e-06i	7.48818542460241e-06-9.68058914928092e-06i	8.1714100215172e-06-1.00707980852186e-05i	8.4801671852509e-06-9.92291178259642e-06i	8.39090211500865e-06-9.34591394895566e-06i	7.9234945780203e-06-8.50529700916027e-06i	7.13553914504488e-06-7.57683053029885e-06i
22	-0.00370350222793622+0.00153878437395952i	-0.00350792296446058+0.00146192276008687i	-0.00317708098055827+0.00131722010521523i	-0.00275284959654942+0.00112307893394894i	-0.00228333004551064+0.0009031770023909i	-0.00181395483455294+0.00068173893921979i	-0.00138074926460954+0.00047922449245944i	-0.00100697250283959+0.00030945817707842i	-7.03114514999012e-04+1.78669482293496e-04i	-4.6928268325502e-04+8.6304838341866e-05i	-2.98646538650034e-04+2.7025519043831e-05i	-1.80788215912582e-04-6.87163613211e-06i	-1.04285284364462e-04-2.3291601428242e-05i	-5.83467851739703e-05-2.88677327330392e-05i	-3.3647841109264e-05-2.83087856141954e-05i	-2.26239001987439e-05-2.44462259885253e-05i	-1.94576229606761e-05-1.87152311848081e-05i	-1.99128558270195e-05-1.17731356019253e-05i	-2.11042536565692e-05-4.0224374261521e-06i	-2.12546714458623e-05+4.0825100198067e-06i	-1.947272036999e-05+1.19532539268581e-05i	-1.55641187675695e-05+1.89403126235616e-05i	-9.8696173174611e-06+2.44657604429231e-05i	-3.1080328101682e-06+2.81366379809703e-05i	3.7953154919771e-06+2.98000921653144e-05i	9.8965753003531e-06+2.9539373978564e-05i	1.44161503366016e-05+2.76310659253419e-05i	1.68803619134696e-05+2.44857028019603e-05i	1.71896962447573e-05+2.05844471446606e-05i	1.56012368901299e-05+1.64150494533041e-05i	1.26384145896817e-05+1.24080693983545e-05i	8.96010596221186e-06+8.87889269814568e-06i	5.2263807183693e-06+5.98676369688808e-06i	1.99069997406658e-06+3.72295661201654e-06i	-3.6565805287968e-07+1.93434066636871e-06i	-1.65491885000322e-06+3.785611604745e-07i	-1.86744494902818e-06-1.20238792053862e-06i	-1.13214885680332e-06-3.00854377156981e-06i	3.3357368303806e-07-5.1263066602133e-06i	2.27209690227258e-06-7.50389331441319e-06i	4.42346687017537e-06-9.96346610124086e-06i	6.5497583022711e-06-1.22466667633115e-05i	8.4479795347481e-06-1.40818259430331e-05i	9.9567476827402e-06-1.52550115401499e-05i	1.0961648273918e-05-1.56654586910439e-05i	1.14009745686397e-05-1.53500461236325e-05i	1.12695594668416e-05-1.44706326472924e-05i	1.06161830540583e-05-1.32693803391425e-05i	9.5309950257845e-06-1.20067033235241e-05i
23	-0.00393381815878286+0.00178944590135522i	-0.00375721715902484+0.00171871879298669i	-0.00345371165522638+0.0015759720937548i	-0.00305909962158549+0.00137707431438062i	-0.00261485412806803+0.00114359645415607i	-0.00216097256978601+0.00089896568157564i	-0.00173034169055968+0.00066465383040169i	-0.00134563957154855+0.00045723533021769i	-0.00101890456055996+0.00028682013119162i	-7.53151292038218e-04+1.56951927779759e-04i	-5.45035907447508e-04+6.5699073252424e-05i	-3.87606464142373e-04+7.447043179484e-06i	-2.72494790891312e-04-2.5146354922414e-05i	-1.91313820709198e-04-3.9477327151146e-05i	-1.36348880460702e-04-4.1870396981381e-05i	-1.00790760927331e-04-3.7069842669128e-05i	-7.87634122578229e-05-2.82535612237457e-05i	-6.53150762332421e-05-1.73768310770464e-05i	-5.64400855943346e-05-5.6314135707858e-06i	-4.91249682455349e-05+6.1527650717235e-06i	-4.13794632457847e-05+1.72580647701421e-05i	-3.22115060440861e-05+2.69950176909043e-05i	-2.15203469970073e-05+3.47387088707074e-05i	-9.9030731865678e-06+4.00176015426511e-05i	1.6083260283818e-06+4.25948487643388e-05i	1.18429523920012e-05+4.25071479998427e-05i	1.97714094315347e-05+4.00523652286602e-05i	2.47215240035699e-05+3.57344931967578e-05i	2.64935940022177e-05+3.01812330211645e-05i	2.53632862390701e-05+2.40495597218008e-05i	2.19869987415553e-05+1.79330718976102e-05i	1.72450530556222e-05+1.22842149252364e-05i	1.20665694908009e-05+7.3638487754986e-06i	7.27559275773539e-06+3.22788837905607e-06i	3.48482396286238e-06-2.4542073885766e-07i	1.04696880978082e-06-3.29276239934059e-06i	5.926967681243e-08-6.18145284711254e-06i	4.0713571434105e-07-9.12335501121384e-06i	1.828701247429e-06-1.22078246885113e-05i	3.9830421243124e-06-1.53702904863739e-05i	6.5093199325378e-06-1.8404472444865e-05i	9.0704680688237e-06-2.1015204996166e-05i	1.13810696262624e-05-2.28980208849813e-05i	1.32229270825983e-05-2.38240487988444e-05i	1.44525619676376e-05-2.37068906584448e-05i	1.50030067932768e-05-2.2633036531823e-05i	1.48794827326266e-05-2.08479307543852e-05i	1.41469603712636e-05-1.87028012708897e-05i	1.2908485225958e-05-1.65785177043259e-05i
24	-0.00415597469810788+0.00210757197627019i	-0.00399009663507702+0.00205199029964359i	-0.00370540316631096+0.00192068843279454i	-0.00333332102379328+0.00172646628246385i	-0.00291040187912012+0.00148793974271347i	-0.00247244228815619+0.00122657898313313i	-0.00204965913741682+0.00096356363461695i	-0.00166378946397219+0.00071708026112187i	-0.0013273511240576+0.00050050478898391i	-0.00104470796118548+0.00032165211971531i	-8.14211651995344e-04+1.83020933998275e-04i	-6.30615903443045e-04+8.2776976311058e-05i	-4.87134306977628e-04+1.6131105005523e-05i	-3.76821117605243e-04-2.3225512410268e-05i	-2.93259300775026e-04-4.1892809922392e-05i	-2.30745054152313e-04-4.5894637250434e-05i	-1.84228269995116e-04-4.0214514141726e-05i	-1.49226506631778e-04-2.8682471138243e-05i	-1.21829376548669e-04-1.4103006358527e-05i	-9.88059398510509e-05+1.5033365927149e-06i	-7.77567046136259e-05+1.66541789583588e-05i	-5.72270580356713e-05+3.02242568715895e-05i	-3.67139885830527e-05+4.13520779534407e-05i	-1.65364773464762e-05+4.94203872159624e-05i	2.4159190385699e-06+5.40767946850716e-05i	1.90062909746478e-05+5.52584428414628e-05i	3.21772542205507e-05+5.31939265654085e-05i	4.12152406940127e-05+4.83696315354503e-05i	4.59051814293832e-05+4.14606688418276e-05i	4.65581268009204e-05+3.32360717733401e-05i	4.39251536577181e-05+2.44536348544896e-05i	3.90344563629856e-05+1.57622696308235e-05i	3.29994403009114e-05+7.6292475783245e-06i	2.68430120051861e-05+3.059541568889e-07i	2.13702548665947e-05-6.1612723907053e-06i	1.71038187040605e-05-1.18781444867303e-05i	1.42793290039588e-05-1.70201529451114e-05i	1.28860636783239e-05-2.1741620265649e-05i	1.27328239417413e-05-2.6099663121579e-05i	1.35198845240908e-05-3.00134992831587e-05i	1.49031494309695e-05-3.32705765302474e-05i	1.65435084220298e-05-3.55783670154935e-05i	1.81404173107067e-05-3.66478271990731e-05i	1.94522955908542e-05-3.62852976202689e-05i	2.03070583995276e-05-3.44669647814338e-05i	2.06047835969535e-05-3.13749308899848e-05i	2.03127001182176e-05-2.73849889183753e-05i	1.94518986245859e-05-2.30098643841093e-05i	1.80761981738814e-05-1.88135711957635e-05i
25	-0.00432592189175839+0.00249676492730618i	-0.00415151227624298+0.00246415886332877i	-0.00386506499676036+0.00235251990405421i	-0.00349557790981394+0.00217123309345101i	-0.00307684411611914+0.00193533673822802i	-0.00264243543663551+0.00166338420061443i	-0.00222137227906532+0.00137503343439078i	-0.00183524054836086+0.0010887975993956i	-0.00149708122228729+0.000820290864209i	-0.00121191963560267+0.0005811495672225i	-9.7845358356438e-04+3.78650379689651e-04i	-7.91262774012116e-04+2.15923177110543e-04i	-6.42945107791289e-04+9.2585613439881e-05i	-5.25772930492387e-04+5.607604009776e-06i	-4.32706910230348e-04-4.9766599322227e-05i	-3.57821283565197e-04-7.9170245076185e-05i	-2.96326378297071e-04-8.8423211058165e-05i	-2.44407634461008e-04-8.3035581428244e-05i	-1.99054849996737e-04-6.7903945931282e-05i	-1.57970235336353e-04-4.7170469710628e-05i	-1.19559433314228e-04-2.4199097914418e-05i	-8.2954227167785e-05-1.6202362107375e-06i	-4.79998493255095e-05+1.85972264916736e-05i	-1.51582424301886e-05+3.50736899888575e-05i	1.46839298186978e-05+4.69579680093139e-05i	4.04749970988316e-05+5.38764020116463e-05i	6.1272307362706e-05+5.58828731300359e-05i	7.64711381352099e-05+5.3398715330907e-05i	8.59422982632374e-05+4.71345841825527e-05i	9.00580766737538e-05+3.79926565283209e-05i	8.96151856287323e-05+2.69551107420191e-05i	8.56864962644598e-05+1.49715856904885e-05i	7.94448603623334e-05+2.8622949733336e-06i	7.20007653684659e-05-8.7468014294505e-06i	6.42836954861737e-05-1.9445447583349e-05i	5.69801362084546e-05-2.90149498465079e-05i	5.05248927013021e-05-3.73671773181414e-05i	4.51311411184328e-05-4.44651087038361e-05i	4.08403103627445e-05-5.02485862489409e-05i	3.75749098214765e-05-5.4587724480405e-05i	3.51834123614922e-05-5.72786032692714e-05i	3.34732692583942e-05-5.80834643660316e-05i	3.22335351079339e-05-5.6804258565035e-05i	3.1251067271545e-05-5.33681516645747e-05i	3.03238732119737e-05-4.78996688309011e-05i	2.92730242824714e-05-4.0757696235152e-05i	2.79521954511379e-05-3.2525302587544e-05i	2.62526414203091e-05-2.39530731757643e-05i	2.41018576897842e-05-1.58683522110995e-05i
26	-0.00440524751887723+0.00293856603154928i	-0.00419607121000537+0.00293169159313346i	-0.00387971197275497+0.00284306231492784i	-0.00348446193768635+0.00267880964571626i	-0.00304334698483929+0.00245033751411125i	-0.00258968888016624+0.00217285912260056i	-0.00215304234722842+0.00186365864047573i	-0.00175618326462181+0.00154036349634433i	-0.00141354115369803+0.00121945544059449i	-0.00113112839698463+0.00091515669975471i	-9.07712203316326e-04+6.38732870646213e-04i	-7.36774810506129e-04+3.98181337778374e-04i	-6.0874550454572e-04+1.9823395851764e-04i	-5.13054642047763e-04+4.0592753221253e-05i	-4.39712024200122e-04-7.5674094632652e-05i	-3.80292259673713e-04-1.53634425766994e-04i	-3.28365773698212e-04-1.9793989473834e-04i	-2.79512619656922e-04-2.14261206196267e-04i	-2.31088430669207e-04-2.08750004596962e-04i	-1.81890029154964e-04-1.87562638306798e-04i	-1.31816789950444e-04-1.56472813922476e-04i	-8.1568721862264e-05-1.20587794089595e-04i	-3.23823580753731e-05-8.41688985218947e-05i	1.42111540838557e-05-5.05452363805086e-05i	5.66175575844954e-05-2.21026047458992e-05i	9.33974800698244e-05-3.281699730227e-07i	1.23452931718061e-04+1.4105314627785e-05i	1.46157769156919e-04+2.1226962140752e-05i	1.614124425152e-04+2.1633890767593e-05i	1.69617353047431e-04+1.6341598711658e-05i	1.71576570171406e-04+6.625774779733e-06i	1.68357986052954e-04-6.133656387366e-06i	1.61142490809179e-04-2.0592094256972e-05i	1.51091949181248e-04-3.5548471802933e-05i	1.39255506428551e-04-5.0010440790598e-05i	1.26520140028423e-04-6.3212228850106e-05i	1.13599016641346e-04-7.4590673873615e-05i	1.01043607816278e-04-8.3734354989051e-05i	8.92640492015757e-05-9.03266874811384e-05i	7.85460560723956e-05-9.41041401346827e-05i	6.90594249851682e-05-9.48449101224673e-05i	6.08598594467932e-05-9.23929925919075e-05i	5.38902225831405e-05-8.6710695735524e-05i	4.79882463378446e-05-7.79428940640574e-05i	4.29054918341392e-05-6.64716171182125e-05i	3.83382575883308e-05-5.29412240124027e-05i	3.39668663853357e-05-3.82416814805966e-05i	2.94967878141571e-05-2.34479259763189e-05i	2.46941729044963e-05-9.7237389686168e-06i
27	-0.00439311780625034+0.00339161879891049i	-0.00412541721185368+0.00340706019060789i	-0.0037532170372311+0.00333976501995703i	-0.00330503061085856+0.00319344565623446i	-0.00281422735679799+0.00297650566910895i	-0.00231504197686334+0.00270102558363487i	-0.00183870492425706+0.00238152233105484i	-0.00141028800683059+0.00203367682619687i	-0.00104668937264687+0.00167318405185629i	-0.00075594303330637+0.00131481688358292i	-5.37787630864563e-04+9.71730549853285e-04i	-3.85222411394972e-04+6.54987148866122e-04i	-2.86653577888488e-04+3.73257878870081e-04i	-2.28205225526411e-04+1.32662877397908e-04i	-1.95825432549768e-04-6.3274796832342e-05i	-1.76931534037039e-04-2.13565896827901e-04i	-1.61473369383351e-04-3.1957678540161e-04i	-1.4241649449879e-04-3.84732646645441e-04i	-1.15736618827577e-04-4.14111178896555e-04i	-8.0063168408586e-05-4.13953247162206e-04i	-3.6117593019797e-05-3.9113194999067e-04i	1.392745154441e-05-3.52628802030436e-04i	6.7074373355779e-05-3.05063385936442e-04i	1.20052091596274e-04-2.54312435219928e-04i	1.69759564742317e-04-2.05239557512168e-04i	2.1358728946167e-04-1.61541757854856e-04i	2.49615151512983e-04-1.25706558096095e-04i	2.76694052316683e-04-9.9065065226628e-05i	2.94426661040281e-04-8.1921483512062e-05i	3.0306999891348e-04-7.3737142804064e-05i	3.03388214857501e-04-7.3346045193555e-05i	2.9648601216324e-04-7.9178797824719e-05i	2.83650412119905e-04-8.9472952329652e-05i	2.66220992830125e-04-1.02450955773237e-04i	2.45498136368173e-04-1.16452651541223e-04i	2.2268794897737e-04-1.30017289192824e-04i	1.98874271063572e-04-1.41919057066433e-04i	1.75004535466138e-04-1.51168243472471e-04i	1.51877590963163e-04-1.56995146215494e-04i	1.30126825337499e-04-1.58834315081232e-04i	1.10198761343787e-04-1.56322397674146e-04i	9.2333262876961e-05-1.49314960653073e-04i	7.6554637290184e-05-1.3791848111376e-04i	6.2682406891765e-05-1.22525950683384e-04i	5.0366717378916e-05-1.03840456600793e-04i	3.9147568853371e-05-8.28717984487096e-05i	2.85310492074701e-05-6.08963167687868e-05i	1.80711627344757e-05-3.93780362969555e-05i	7.4437941807847e-06-1.98576594609593e-05i
28	-0.00435523675982045+0.00379443230129667i	-0.00401867430561521+0.00382235456278156i	-0.00357774485349038+0.0037696282547377i	-0.00306090840656306+0.00363888425461074i	-0.00250166596563626+0.003436692302684i	-0.00193502627208982+0.00317275544184119i	-0.00139390552263794+0.00285895009036312i	-0.00090596047914834+0.00250836359478027i	-0.00049126544066584+0.00213444718751312i	-0.00016108796648505+0.00175034873642778i	8.216938439255e-05+1.36843316551086e-03i	2.43976175600997e-04+9.99954462695716e-04i	3.35888735967705e-04+6.54821695317661e-04i	3.73314805748663e-04+3.41404432147006e-04i	3.73187499584374e-04+6.6344889468864e-05i	3.51864730769772e-04-1.65625422919332e-04i	3.23484472452968e-04-3.51839209386568e-04i	2.98900262999055e-04-4.91775859921024e-04i	2.85217046746781e-04-5.87031560433819e-04i	2.85861739097008e-04-6.41150001009033e-04i	3.01065562059085e-04-6.59310040174884e-04i	3.28608556786926e-04-6.47892103555202e-04i	3.64677175949823e-04-6.13965966376822e-04i	4.04706383229756e-04-5.64754517668249e-04i	4.44110007675929e-04-5.07129628353408e-04i	4.78839703498903e-04-4.47188440636553e-04i	5.057479552927e-04-3.89944062994692e-04i	5.22760290970658e-04-3.39147236591981e-04i	5.28884046388523e-04-2.97238243178131e-04i	5.2409476317777e-04-2.65413615815155e-04i	5.09146645323514e-04-2.43781660649124e-04i	4.85351308752228e-04-2.31575146102274e-04i	4.54360944869057e-04-2.27388828156485e-04i	4.17980248373594e-04-2.29413242375701e-04i	3.78018680115226e-04-2.3564337212454e-04i	3.36183433286023e-04-2.44049917538694e-04i	2.94005845371016e-04-2.52710171218675e-04i	2.52790926038929e-04-2.59903176814859e-04i	2.13580918195829e-04-2.64178489477222e-04i	1.77128066958506e-04-2.64408770902135e-04i	1.43877084591476e-04-2.5983385863617e-04i	1.13962153185951e-04-2.50098964331784e-04i	8.7225185523758e-05-2.35283995506256e-04i	6.326082507201e-05-2.15916501061031e-04i	4.1489632860173e-05-1.92958857209416e-04i	2.125519635293e-05-1.67761685563464e-04i	1.935041467114e-06-1.41979823468267e-04i	-1.6949232981037e-05-1.17453318549552e-04i	-3.5639090882129e-05-9.60623042960224e-05i
29	-0.004436989640743+0.00405840831628568i	-0.00404308253614716+0.00407765812368496i	-0.00354169934618975+0.00402103925575134i	-0.00295978473290626+0.00389159122423954i	-0.00232948136896931+0.0036955184576503i	-0.00168515115909238+0.00344141441881201i	-0.00106020694665435+0.00313939655622787i	-0.00048414974758063+0.00280028957186327i	1.983182453168e-05+2.43496437087513e-03i	0.00043643456421083+0.0020538905780797i	0.00075884755759894+0.0016669044549291i	0.0009883940396778+0.00128314507451894i	0.00113333840723651+0.00091108068203174i	0.00120708745159215+0.00055853995161924i	0.0012260709165844+0.00023267866191656i	1.20759559432332e-03-6.01551762736e-05i	0.00116793350583334-0.00031465532987652i	0.00112083888736186-0.00052685234295035i	0.00107660503040219-0.00069440775406435i	0.00104168552532467-0.00081683884510907i	0.00101882823370477-0.00089561511375215i	0.00100761371120134-0.00093409049714402i	0.00100525757575329-0.00093726486841022i	0.0010075287204616-0.00091139754191081i	0.00100964887785491-0.00086351854417967i	0.0010070679730913-0.00080089647594615i	9.96046983096998e-04-7.30523737695235e-04i	9.74018811412518e-04-6.58671920540615e-04i	9.39732261653421e-04-5.90555172899048e-04i	8.93210534267755e-04-5.30121041449419e-04i	8.35571757714225e-04-4.79970286599076e-04i	7.68764805049093e-04-4.41392379711882e-04i	6.95270559710321e-04-4.14493549791873e-04i	6.1780949394743e-04-3.98389855757316e-04i	5.39083997059158e-04-3.91438199935583e-04i	4.61571276441484e-04-3.91482065664017e-04i	3.8737212387439e-04-3.96094292016185e-04i	3.18113674140155e-04-4.02804701664672e-04i	2.54900696647584e-04-4.09304623478671e-04i	1.98309262364394e-04-4.13622714754438e-04i	1.48417568504622e-04-4.14267116050499e-04i	1.04869902472078e-04-4.10328569881363e-04i	6.697007315827e-05-4.01538714196924e-04i	3.3799561708923e-05-3.88278303552213e-04i	4.3532111634e-06-3.71532257933564e-04i	-2.231789756826e-05-3.52792298787521e-04i	-4.696969636443e-05-3.33913039372744e-04i	-7.0049565378208e-05-3.16932843011775e-04i	-9.1616750992406e-05-3.03875442849697e-04i
30	-0.00485700263624083+0.00405427189593499i	-0.00444357481134645+0.00402206311986884i	-0.00391581942358397+0.00391838876453097i	-0.00329694376130528+0.00374808455612029i	-0.00261542601419316+0.00351862738022739i	-0.00190269973698105+0.00323930649858522i	-0.00119058512526649+0.00292033685724837i	-0.00050875336025937+0.00257204543663237i	0.00011749811263253+0.00220423790570711i	0.00066892729104233+0.00182581033790886i	0.00113332967232383+0.00144461856507453i	0.00150575707815124+0.00106756686653799i	0.00178800616851503+0.0007008384405987i	0.00198749565990574+0.00035016988291006i	2.11571557836292e-03+2.107365600648e-05i	0.00218646712856721-0.00028106562528723i	0.00221411551873766-0.00055105937667108i	0.00221205271078973-0.0007841445760199i	0.00219151889902467-0.00097633359466605i	0.00216086951070758-0.00112481628074284i	0.00212530863217781-0.00122833467103648i	0.0020870493870991-0.00128745545184559i	0.00204581443297353-0.00130468389051567i	0.00199956013399038-0.00128439052293454i	0.00194529772325822-0.00123255240212872i	0.00187989253031-0.00115633843207238i	0.00180074439131431-0.00106358881659872i	0.00170628345769431-0.00096224951468573i	0.00159625005615468-0.00085982348020402i	0.00147175975524898-0.00076289281978931i	0.00133518126540548-0.00067675242391544i	0.00118987276067573-0.00060517914199148i	0.00103983089946301-0.00055034399167889i	8.8930699369096e-04-5.12860349894264e-04i	7.42438280623282e-04-4.91949821063174e-04i	6.02931497325795e-04-4.8569991967595e-04i	4.73823384865661e-04-4.91383596258337e-04i	3.57330409614017e-04-5.05809379242302e-04i	2.54789295405945e-04-5.25671825504012e-04i	1.66681623166451e-04-5.47874522583363e-04i	9.2729878387495e-05-5.69801733049246e-04i	3.2048609931282e-05-5.89519769133252e-04i	-1.6667668715675e-05-6.05895261788585e-04i	-5.4938998283364e-05-6.18624505461427e-04i	-8.4295919499746e-05-6.28175699735069e-04i	-1.06094842880652e-04-6.3565362368793e-04i	-1.21368919508721e-04-6.42603327883396e-04i	-1.30727545394944e-04-6.50774993597723e-04i	-1.34313600559763e-04-6.61875451693381e-04i
31	-0.00588080072460492+0.00362634589008289i	-0.00551180591661803+0.00347227751217692i	-0.00501808763300849+0.00324645611880428i	-0.0044167144911799+0.00295670167443016i	-0.00372996989408601+0.0026134494964083i	-0.00298376397424382+0.00222886702621307i	-0.00220577754730135+0.0018158978661603i	-0.00142352352229824+0.00138735331462085i	-6.62517281989694e-04+9.55157672891426e-04i	5.5269572466975e-05+5.2982295281174e-04i	7.1253531603502e-04+1.20186963901352e-04i	0.00129726988343023-0.00026659622367981i	0.00180284861435255-0.00062486461842i	0.00222763442202313-0.00095013499778555i	0.00257417720125089-0.00123875955514587i	0.00284813763731704-0.00148763861437328i	0.00305708292150061-0.00169405459945787i	0.00320930282665613-0.00185566097432296i	0.00331277737814187-0.00197062436712943i	0.00337439550493787-0.00203788535324441i	0.003399482788521-0.00205747913806844i	0.00339165182569671-0.00203084536751412i	0.00335294684764086-0.00196105768150672i	0.00328422029792345-0.00185291710866401i	0.00318565675937715-0.00171287569761882i	0.00305735071216431-0.00154878345556508i	0.00289984887903074-0.00136947804713381i	0.00271458335559963-0.00118425872396135i	0.00250414499668809-0.00100230072809038i	0.00227237359467536-0.00083207254272226i	0.00202426816608314-0.00068081591792701i	0.00176574363912665-0.00055413884770865i	0.00150327688417024-0.00045575669105342i	0.00124349404661294-0.00038739884491545i	9.92752448283097e-04-3.48880186497637e-04i	7.56764881105135e-04-3.3831997050007e-04i	5.40303619004382e-04-3.52477556751531e-04i	3.4700798120593e-04-3.87165253218091e-04i	1.79304871720942e-04-4.37694142198366e-04i	3.8438215461585e-05-4.99308987213253e-04i	-7.5408009624495e-05-5.67572770835622e-04i	-1.62916520652535e-04-6.38669350292776e-04i	-2.25401207799149e-04-7.09603161206449e-04i	-2.64558437092704e-04-7.78286713529105e-04i	-2.82232387372494e-04-8.43518596650141e-04i	-2.80217320824491e-04-9.04865655818984e-04i	-2.60113663796201e-04-9.62471864405147e-04i	-0.00022324777383574-0.00101682238005581i	-0.00017065798868237-0.00106849385068305i
32	-0.00776774385031082+0.00267618023765227i	-0.00752576626903916+0.0023150644213125i	-0.00714573372089073+0.00187466709791187i	-0.0066364886036536+0.00136664012345235i	-0.00601187545282987+0.00080576789581672i	-0.00528987961115887+0.00020907091413858i	-0.00449152074224321-0.00040521483681741i	-0.00363960226403015-0.00101868030174879i	-0.00275742802011169-0.00161370831854754i	-0.0018675955259586-0.0021742782647782i	-0.0009909614959941-0.00268655434077659i	-0.00014585203957138-0.00313923420356283i	0.000652440031295-0.00352366800524407i	0.00139186117410425-0.00383378653545248i	0.0020635285454654-0.00406589685842531i	0.00266143614655286-0.00421841203458006i	0.00318200437401362-0.00429157778239926i	0.00362355154619113-0.0042872448950823i	0.00398576564668841-0.00420871516747026i	0.00426924462431526-0.00406066478329069i	0.00447515591982845-0.00384912699775608i	0.00460504317946462-0.00358149934156659i	0.00466078362166016-0.00326653204785724i	0.00464467659116097-0.00291425495865039i	0.00455962543851984-0.0025358091746286i	0.00440936320985307-0.00214316516665777i	0.00419866888205816-0.00174872804229626i	0.00393352502728458-0.00136484986902589i	0.00362117872438354-0.00100328531398074i	0.00327008325495808-0.00067463795199501i	0.00288971608564079-0.0003878489796628i	0.00249028616843072-0.00014977740758707i	2.08235827381177e-03+3.508822400329e-05i	0.00167643208886568+0.00016476042862858i	0.00128251815616979+0.00023971613106196i	9.0975127331894e-04+2.62700455231378e-04i	5.66075408922376e-04+2.38394167335762e-04i	2.58023847112175e-04+1.72980192293624e-04i	-9.39414058998e-06+7.36522373785728e-05i	-2.32701468097137e-04-5.1888955805476e-05i	-4.0986890193462e-04-1.95908748176995e-04i	-5.40159472782443e-04-3.51045028527528e-04i	-6.23928015579894e-04-5.1062192800444e-04i	-6.62403638932002e-04-6.68856745712551e-04i	-6.57480872490011e-04-8.20958265329113e-04i	-6.11540370808151e-04-9.6312584659335e-04i	-0.00052731327813808-0.00109246768050845i	-0.00040779570737145-0.00120686261347346i	-0.00025621225505445-0.00130479259777431i
33	-0.0106866450293296+0.0013110589209939i	-0.0106560349539641+0.0006788795225518i	-0.0104716700889456-0.0000463661255027i	-0.0101328337155099-0.0008490952408495i	-0.00964346309264221-0.00170974915209626i	-0.00901195037490451-0.00260564634622726i	-0.00825074444717422-0.00351202216412462i	-0.00737579064885506-0.00440317543678218i	-0.00640585407310938-0.00525363643463845i	-0.00536177602746996-0.00603927399379882i	-0.00426571231431115-0.00673827171551256i	-0.00314039673780181-0.00733192166789353i	-0.00200846460199186-0.00780520618288282i	-0.0008918601656111-0.00814716091468111i	0.00018865955580478-0.00835103225262243i	0.00121392322759851-0.00841425704698643i	0.00216665362451141-0.00833830098451187i	0.00303170021962062-0.0081283935690431i	0.00379621322870122-0.00779319336466129i	0.00444977613145714-0.00734440867661835i	0.00498451036406608-0.00679638843968822i	0.0053951602494416-0.00616568811362684i	0.00567915936342136-0.00547060789437497i	0.00583667265201211-0.00473069693266853i	0.00587060293301157-0.00396621806005986i	0.00578654696250523-0.00319757242624419i	0.00559268570460053-0.00244469135671403i	0.00529959603767643-0.00172641202536989i	0.00491997659269999-0.00105986236555141i	0.00446828802034086-0.00045988728553711i	3.96031664777951e-03+6.144862707878e-05i	0.00341267895777649+0.00049524787982884i	0.00284229136339636+0.00083602778201751i	0.0022658343328897+0.00108180975900226i	0.00169924137702012+0.00123404277394899i	0.00115724154121614+0.001297366309267i	0.00065297912057242+0.00127923085824192i	0.00019772703032446+0.0011894044627218i	-0.00019929838887252+0.00103940136370381i	-5.31022240289875e-04+8.4187261744456e-04i	-7.92504749319032e-04+6.09998387835559e-04i	-9.80859134888642e-04+3.56917864194474e-04i	-1.09511292795342e-03+9.52260869201e-05i	-0.00113603323939443-0.00016344161774606i	-0.00110593523441243-0.00040872627572506i	-0.00100848977421968-0.00063176076138517i	-8.48541504500155e-04-8.2528984275426e-04i	-6.31943378882879e-04-9.83706510024237e-04i	-0.00036540847283233-0.00110302014560628i
34	-0.0146211130781179-0.0000203357383712i	-0.0148669483817139-0.0009222536476697i	-0.0149423469731503-0.0019340242076539i	-0.0148369793158597-0.0030373374860105i	-0.014544749858073-0.0042090986810821i	-0.0140641331506489-0.0054221724240221i	-0.0133983632286668-0.0066463599541307i	-0.0125554700605915-0.0078495535249428i	-0.011548162112385-0.0089990010996175i	-0.010393558853421-0.0100626089762631i	-0.0091127813504512-0.0110102106406123i	-0.0077304130157441-0.0118147363666386i	-0.0062738461698655-0.0124532287693586i	-0.0047725333981283-0.0129076631411134i	-0.0032571657225757-0.0131655462811647i	-0.0017588023186105-0.0132202820390456i	-0.000307978761511-0.013071304606019i	0.0010661775629157-0.0127239908238466i	0.0023367953824354-0.0121893700716979i	0.0034800413826013-0.0114836547761298i	0.0044758077422636-0.0106276168022721i	0.00530827951963756-0.00964583570733774i	0.00596635968330585-0.00856584491169222i	0.00644393443870255-0.00741720199391959i	0.00673996747035736-0.00623051001702243i	0.00685841860614482-0.00503641818348179i	0.00680798992121779-0.0038646319969355i	0.00660171005612238-0.00274296499437167i	0.00625637507158977-0.00169646534891412i	0.00579187100176171-0.00074665054044333i	5.23040889386512e-03+8.91187297973e-05i	0.00459570707820647+0.00079809849275026i	0.00391215734211002+0.00137243504127101i	0.00320401138136451+0.00180924035498734i	0.00249462135797936+0.00211046777086139i	0.00180576379333558+0.00228259688513314i	0.00115706975566041+0.0023361469826226i	0.00056557690332554+0.00228504736052575i	4.541106424014e-05+2.14589996371469e-03i	-0.00039240266234298+0.00193717422106575i	-0.00074000617979798+0.00167837559472767i	-0.00099266451303935+0.00138922815225983i	-0.00114862816484911+0.0010889077442215i	-0.00120892024128774+0.00079535663116712i	-0.00117706729498708+0.00052470330399891i	-0.00105879176610368+0.00029080347902497i	-8.61681710707631e-04+1.0491048985797e-04i	-5.94850633091657e-04-2.4523890490027e-05i	-2.68597132283026e-04-9.1923358381407e-05i
35	-0.0193037362319372-0.000510226578013i	-0.0198569107784783-0.0015876267085304i	-0.0202259149615727-0.0027919622362967i	-0.0203924658738572-0.0041048996492841i	-0.0203420685044627-0.0055028509130535i	-0.0200647011081-0.0069575387726279i	-0.0195553984243584-0.0084368094847953i	-0.0188147031762692-0.0099056600826457i	-0.0178489585326174-0.0113274344033538i	-0.0166704180266999-0.0126651323047987i	-0.0152971549103072-0.013882770351621i	-0.0137527600831557-0.014946730014117i	-0.0120658264096565-0.0158270309980973i	-0.0102692270728226-0.0164984723161601i	-0.0083992061039691-0.0169415915038183i	-0.006494309711859-0.0171434022317339i	-0.0045941967753246-0.0170978816893624i	-0.0027383751011439-0.0168061907887586i	-0.0009649160843545-0.016276621846446i	0.0006907963276308-0.015524279477473i	0.0021972263499294-0.0145705106571864i	0.0035277039130593-0.0134421090735104i	0.0046612525722502-0.0121703268877562i	0.0055831904801546-0.0107897337616139i	0.00628547857630168-0.00933696840097301i	0.00676680311152456-0.00784943178797567i	0.00703239326301094-0.0063639735543752i	0.00709358802153843-0.00491562339892397i	0.00696717889380551-0.00353641788380969i	0.0066745655010751-0.00225436922779461i	0.00624076926007346-0.00109261681518801i	5.69335558024893e-03-6.879416981511e-05i	0.00506131719119623+0.00080536562289889i	0.00437397033105598+0.0015241741810471i	0.00365991179427455+0.00208788179392337i	0.00294607865064379+0.00250233305459729i	0.00225694434644241+0.00277840739480761i	0.00161387551881034+0.00293127764829785i	0.00103466387635944+0.00297952764858039i	0.00053323759352492+0.00294417526621989i	0.00011954744589225+0.00284764992949725i	-0.00020038510875909+0.0027127734841725i	-0.0004242771418226+0.00256179037742009i	-0.00055327462557236+0.00241548793016945i	-0.00059155056903858+0.00229244037118603i	-0.00054583842696149+0.0022084019220573i	-0.00042492755238081+0.00217586516247949i	-0.00023914536534725+0.00220379177448218i	1.5220057613e-07+2.29751410718866e-03i
36	-0.0241819375503028+0.0008579163996059i	-0.0250314176333239-0.000212354514905i	-0.0256920648414016-0.0014261654885466i	-0.0261409168590358-0.0027688018832717i	-0.0263583154443778-0.0042202822310053i	-0.0263287230867476-0.0057556848014032i	-0.0260414686089608-0.0073457044730345i	-0.0254913855811668-0.0089574263248567i	-0.0246793080533349-0.0105552906277545i	-0.0236123907633565-0.0121022132809631i	-0.0223042258064688-0.0135608168309759i	-0.0207747347762787-0.0148947205341128i	-0.0190498244429433-0.0160698338334366i	-0.0171608047605289-0.0170555963119262i	-0.0151435798472724-0.017826108694786i	-0.0130376348566607-0.0183611036966567i	-0.0108848535438382-0.0186467122093747i	-0.0087282119784647-0.01867598916286i	-0.0066104024411995-0.0184491739430649i	-0.0045724473530929-0.017973672031862i	-0.0026523655876129-0.0172637570153473i	-0.0008839523958727-0.016340004732071i	0.000704270607429-0.015228483531043i	0.0020898871674011-0.0139597358143293i	0.0032571627554673-0.0125675957067504i	0.0041973419132621-0.0110878953276596i	0.00490865767183771-0.00955711731177872i	0.00539605930329192-0.00801105361423382i	0.00567067923162944-0.00648353004641022i	0.00574907298340076-0.00500525238647195i	0.00565227679714743-0.00360282342594793i	0.00540473531771076-0.0022979712639825i	0.00503315628294366-0.00110701802519833i	4.5653501142933e-03-4.06055828449e-05i	0.00402910993957413+0.00089631844900863i	0.00345118212100709+0.00170426443898735i	0.00285636933992679+0.00238873654773742i	0.0022667983517702+0.00295957378050508i	0.00170137341200334+0.00343013800978289i	0.00117542485966459+0.00381639658809819i	0.00070055118109782+0.00413595012473088i	0.00028464273850228+0.00440705596150076i	-6.793320509104e-05+4.64769500697339e-03i	-0.00035601309144343+0.00487472421837794i	-0.00058121455352447+0.00510314965101728i	-0.00074744405344506+0.00534554622566601i	-0.00086036775966569+0.00561164084652204i	-0.00092687661051265+0.0059080658839061i	-0.00095457277520374+0.00623828091222787i
37	-0.0283617995279648+0.0050191049089838i	-0.0294393718648084+0.0041904881346929i	-0.0303369996765544+0.0032018266396672i	-0.0310312007960166+0.0020607938114358i	-0.0315012651759664+0.0007799595071311i	-0.0317300071184476-0.0006232687123516i	-0.0317044661830777-0.0021268963700117i	-0.0314165257800964-0.0037047858965723i	-0.0308634186197245-0.0053272852525189i	-0.0300480899711932-0.006962023804798i	-0.0289793932191383-0.0085748490593572i	-0.0276720975179566-0.0101308699429052i	-0.0261466943310384-0.0115955658301108i	-0.0244289980551062-0.0129359158292226i	-0.0225495453850749-0.0141215002895575i	-0.0205428080647225-0.015125526294819i	-0.0184462435939668-0.0159257311538302i	-0.0162992176755772-0.0165051225623078i	-0.0141418400335956-0.0168525210187036i	-0.0120137611272347-0.0169628789347717i	-0.0099529807282981-0.0168373612658846i	-0.0079947199897763-0.0164831838709951i	-0.0061704063570596-0.0159132175918866i	-0.0045068155157814-0.0151453775635301i	-0.0030254067944258-0.0142018278709627i	-0.0017418785010737-0.0131080407255291i	-0.0006659581885262-0.011891756293203i	0.0001985694576547-0.0105818937352809i	0.00085360673619446-0.0092074656333008i	0.00130628023434108-0.0077965466580996i	0.00156830255598382-0.00637534318922821i	0.00165519764923322-0.00496740386539308i	0.00158543427520561-0.00359300219139918i	0.00137951468652505-0.00226871192672283i	0.00105906521036726-0.00100718471997597i	6.45972300068799e-04+1.82871933958937e-04i	0.0001616020619845+0.00129652912362214i	-0.00037386623305159+0.00233230556521787i	-0.00094197098143247+0.00329170118293939i	-0.00152635126215692+0.00417863061013472i	-0.00211297938923361+0.00499879499894271i	-0.00269024923200234+0.00575903102589164i	-0.00324893422715347+0.00646667411663844i	-0.00378203508825642+0.00712896898396465i	-0.0042845414121946+0.00775255500563223i	-0.00475313357031329+0.00834304727302949i	-0.00518585149796281+0.00890472686441215i	-0.00558175544696705+0.00944034657364566i	-0.00594060074797899+0.00995105143847328i
38	-0.0305183172794262+0.0124460311437186i	-0.0316664665272613+0.0120822473827699i	-0.0326562331066804+0.0115410564976971i	-0.033467836727888+0.0108209685407956i	-0.0340837728899335+0.009924814031017i	-0.0344893755336715+0.0088599382013545i	-0.0346733402143845+0.0076382483173709i	-0.0346281872418938+0.0062761033501664i	-0.0343506444554168+0.004794041791052i	-0.0338419304660181+0.0032163504976312i	-0.0331079213899156+0.0015704848154308i	-0.0321591873330475-0.0001136425575988i	-0.0310108891245408-0.0018044798039819i	-0.0296825309116252-0.0034697313880284i	-0.0281975700218411-0.0050772962111319i	-0.0265828916998638-0.0065962112093889i	-0.0248681626077524-0.0079975619982113i	-0.0230850829726563-0.0092553230258309i	-0.0212665625956174-0.0103470925111157i	-0.0194458502352776-0.0112546921074485i	-0.0176556488322279-0.0119646075320355i	-0.0159272503974497-0.0124682539987298i	-0.0142897240020184-0.0127620587711612i	-0.0127691881379816-0.0128473620249602i	-0.0113881948557537-0.0127301459522977i	-0.0101652477240505-0.0124206101391723i	-0.0091144691139828-0.0119326182139482i	-0.0082454249753558-0.0112830461952922i	-0.0075631076041452-0.0104910665523829i	-0.00706806937336827-0.00957740354913244i	-0.00675669348112826-0.00856359493505623i	-0.00662158187846065-0.00747129256736859i	-0.00665203601640028-0.00632163033312243i	-0.00683460313387137-0.00513468213063976i	-0.00715365961374063-0.0039290260941i	-0.00759200345629068-0.00272142418109234i	-0.0081314300287483-0.00152661917814957i	-0.0087532687102907-0.00035724457442177i	-0.00943886254320902+0.00077616299246221i	-0.0101699781455363+0.0018650635925797i	-0.010929138537545+0.0029027442462137i	-0.0116998767924281+0.0038840993954689i	-0.0124669131885693+0.0048053817865372i	-0.013216262531409+0.0056639429974302i	-0.0139352813262072+0.006457980830309i	-0.0146126664135388+0.0071863079750334i	-0.0152384175185314+0.0078481530397907i	-0.0158037759937207+0.0084430015315947i	-0.0163011510098245+0.0089704809214809i
39	-0.0289207426235207+0.0227228107458867i	-0.0298661836515411+0.0229490277244944i	-0.0306821490037432+0.0229768752728109i	-0.0313563229016191+0.0227953175330264i	-0.0318783364886086+0.0223970352259594i	-0.0322400894466093+0.0217788166903893i	-0.0324360363705951+0.0209418421049427i	-0.0324634278226236+0.0198918449279447i	-0.0323224964309425+0.0186391388076256i	-0.0320165792124068+0.0171985032044363i	-0.031552168508197+0.0155889265172949i	-0.0309388855480916+0.0138332113607208i	-0.0301893726888959+0.0119574525130414i	-0.0293191027724818+0.0099904036446712i	-0.0283461067529358+0.0079627539394531i	-0.0272906236552626+0.0059063398617079i	-0.0261746799274345+0.003853320356686i	-0.0250216081890592+0.0018353455182562i	-0.023855518105865-0.0001172508997738i	-0.0227007344688106-0.0019762058488463i	-0.0215812193778631-0.0037160014351714i	-0.0205199965921505-0.0053144364100767i	-0.0195385965112687-0.0067530764621969i	-0.0186565398397346-0.0080175706652116i	-0.0178908767490319-0.0090978275028498i	-0.0172557963319361-0.0099880500987388i	-0.0167623184348227-0.0106866362827551i	-0.0164180766937226-0.0111959546086581i	-0.0162271979636476-0.0115220121220773i	-0.0161902795170959-0.0116740333443i	-0.0163044616057541-0.011663972438299i	-0.0165635894333686-0.0115059817902491i	-0.0169584554621949-0.0112158602831951i	-0.0174771104224337-0.010810503444871i	-0.0181052295232117-0.0103073755681666i	-0.0188265192355358-0.0097240210288412i	-0.0196231496416704-0.0090776285907105i	-0.0204761976818245-0.0083846587363491i	-0.021366087595085-0.0076605402285165i	-0.0222730163305177-0.0069194384095402i	-0.0231773535574043-0.006174094363949i	-0.0240600079822018-0.0054357311420792i	-0.0249027538385733-0.004714020860795i	-0.0256885135245588-0.0040171047074614i	-0.0264015943096985-0.003351656678946i	-0.0270278787459455-0.0027229812588001i	-0.0275549698424868-0.0021351351183129i	-0.0279722931899763-0.0015910632514071i	-0.0282711590550047-0.0010927406442025i
40	-0.0217970351446062+0.0342178885609058i	-0.0221725552056258+0.0349732415331403i	-0.022449354095879+0.0355015375583174i	-0.0226253354816674+0.0357835905015829i	-0.0227001978944853+0.0358034506759928i	-0.0226755076211899+0.0355489139367627i	-0.022554733888537+0.0350119533622728i	-0.0223432445590897+0.0341890560794145i	-0.0220482613264604+0.033081450475828i	-0.0216787741724869+0.0316952124712762i	-0.0212454156251752+0.0300412435720333i	-0.0207602961356786+0.028135117944973i	-0.0202368026784304+0.0259968005302464i	-0.0196893634731434+0.0236502430495246i	-0.019133182529759+0.0211228694364412i	-0.0185839485210571+0.018444966494245i	-0.0180575232788554+0.0156489992638462i	-0.0175696159669367+0.0127688734806504i	-0.0171354496776994+0.0098391694650748i	-0.0167694277942043+0.0068943727297039i	-0.0164848079147061+0.0039681264481773i	-0.016293391411625+0.0010925297250755i	-0.0162052367523387-0.0017024966044992i	-0.0162284045124561-0.0043897580174011i	-0.0163687415405095-0.0069452333893058i	-0.0166297109763192-0.0093484106937945i	-0.0170122737888539-0.0115825055628587i	-0.0175148262047242-0.013634561725043i	-0.0181331958830857-0.0154954369619905i	-0.0188606980089981-0.0171596824927614i	-0.0196882506895351-0.0186253274205864i	-0.0206045472179817-0.0198935829065974i	-0.0215962809982926-0.0209684829595689i	-0.0226484172711646-0.0218564800857952i	-0.0237445043261557-0.0225660145118749i	-0.0248670156836557-0.0231070753034608i	-0.0259977138359684-0.0234907705239032i	-0.0271180255829917-0.0237289217117109i	-0.0282094188031552-0.0238336955353675i	-0.0292537706657192-0.0238172826572342i	-0.0302337178014563-0.0236916307638914i	-0.0311329797757818-0.0234682355586585i	-0.0319366483099622-0.0231579904175447i	-0.0326314360208687-0.0227710925242969i	-0.033205879939906-0.0223170007474906i	-0.0336504966653581-0.0218044384047915i	-0.0339578876363215-0.0212414324539449i	-0.0341227946285748-0.0206353796075756i	-0.0341421071041731-0.0199931294131507i
41	-0.0080748980808223+0.0441685325174158i	-0.0075098695462608+0.0451741102449218i	-0.0068761785792633+0.0459164553170082i	-0.0061829327434553+0.0463715430066844i	-0.0054409019445854+0.0465183482257542i	-0.0046623617817638+0.0463393900047837i	-0.0038608958405224+0.045821216287829i	-0.0030511613132787+0.0449548128873554i	-0.0022486234137872+0.0437359222712567i	-0.0014692649377461+0.0421652602939622i	-0.0007292779864774+0.0402486219615042i	-0.0000447453004048+0.0379968707320139i	0.0005686811588614+0.0354258095699607i	0.0010960967769828+0.0325559358471706i	0.0015236486562682+0.0294120860566294i	0.0018388208769156+0.0260229800121161i	0.0020306943421212+0.0224206775872006i	0.002090175629104+0.0186399639522962i	0.002010190095247+0.0147176815691465i	0.0017858353824528+0.0106920287958029i	0.00141449239619841+0.00660184577154952i	0.00089589178540853+0.00248590825630853i	0.0002321348964874-0.00161775070290469i	-0.00057233089466366-0.00567247297230753i	-0.00151078166552178-0.00964354534430028i	-0.0025743295691516-0.0134986941354867i	-0.0037520760926021-0.0172084944060506i	-0.0050313026672816-0.0207466873813452i	-0.0063976946190594-0.0240904033144663i	-0.007835593779125-0.0272202906302802i	-0.0093282744819644-0.0301205555739385i	-0.0108582371675008-0.0327789196022738i	-0.0124075133960832-0.0351865042788768i	-0.0139579757947508-0.0373376553655718i	-0.015491646298576-0.0392297190796106i	-0.0169909960483554-0.0408627840775667i	-0.0184392304692124-0.0422394026398281i	-0.0198205533931339-0.0433643038044912i	-0.021120404605469-0.0442441099084912i	-0.0223256658870642-0.0448870662358363i	-0.0234248314779348-0.0453027913674637i	-0.0244081398844998-0.0455020535079388i	-0.0252676650613177-0.0454965756707548i	-0.0259973661831101-0.0452988702747876i	-0.0265930964404277-0.0449221015692747i	-0.0270525724948362-0.0443799724776752i	-0.0273753073669831-0.0436866310247622i	-0.0275625105537748-0.0428565905530396i	-0.027616960032757-0.0419046574816496i
42	0.0117919399472315+0.0493839488971487i	0.0135384190667511+0.0502146466525333i	0.0153234222804026+0.0507488329069062i	0.0171278254371185+0.0509626775786248i	0.0189311207239645+0.050835363754537i	0.0207117524900158+0.0503495871264931i	0.0224474915604027+0.0494920034315689i	0.0241158394166437+0.0482536106961158i	0.0256944524613606+0.0466300544966259i	0.027161575728018+0.0446218463094189i	0.0284964748756611+0.04223448727279i	0.029679855147605+0.0394784922574968i	0.0306942561803059+0.0363693119462526i	0.0315244121182837+0.0329271535596691i	0.0321575674029777+0.0291767038258493i	0.032583739824788+0.0251467606610272i	0.03279592391395+0.0208697826981628i	0.0327902294437772+0.0163813681648373i	0.0325659516689511+0.0117196765783818i	0.0321255718576212+0.0069248082183636i	0.0314746886334593+0.0020381572977924i	0.0306218825580621-0.0028982448489903i	0.0295785181944467-0.0078423804208252i	0.0283584895437334-0.012752874240295i	0.0269779161917444-0.0175895871254285i	0.0254547987010356-0.0223141610929312i	0.0238086427071478-0.0268905060200573i	0.0220600618056903-0.031285219742861i	0.0202303696391931-0.0354679360852658i	0.0183411716088858-0.0394115978835376i	0.016413966355006-0.0430926545825709i	0.0144697665864219-0.0464911863284999i	0.0125287480200167-0.0495909585727627i	0.0106099341425285-0.0523794129581547i	0.0087309232677638-0.0548476016195656i	0.0069076629700501-0.0569900729651081i	0.0051542754735292-0.058804717494636i	0.0034829360118242-0.0602925822729863i	0.0019038045904838-0.061457662337334i	0.0004250100324213-0.0623066766339692i	-0.0009473162894498-0.0628488351175637i	-0.0022089609838042-0.0630956024851244i	-0.0033575085823095-0.0630604627434163i	-0.0043921870325803-0.0627586875102333i	-0.0053136856517045-0.0622071097103204i	-0.0061239529640141-0.0614239032213547i	-0.0068259820932025-0.0604283681168623i	-0.0074235913507444-0.0592407204879884i	-0.0079212073635142-0.057881885433082i
43	0.0354125760428245+0.0472783698424483i	0.038339060662416+0.0475081428974976i	0.0412716859335442+0.0474280942494417i	0.0441842645826936+0.0470200703102045i	0.0470496782658565+0.0462690376453757i	0.0498403144480795+0.0451634665998155i	0.0525285318428958+0.0436956646370756i	0.0550871437608478+0.0418620499596721i	0.0574899077842368+0.0396633572081999i	0.0597120095885574+0.0371047685557647i	0.0617305285022825+0.0341959652784369i	0.0635248725554116+0.0309510968400314i	0.0650771713191503+0.0273886666191674i	0.066372615775443+0.0235313355603773i	0.0673997357525514+0.0194056471770461i	0.068150607084412+0.0150416793991276i	0.0686209825475615+0.0104726306716639i	0.0688103427396903+0.0057343494048208i	0.0687218653196+0.0008648172937938i	0.068362313354821-0.004096401880794i	0.0677418458426098-0.0091087356304816i	0.0668737557046284-0.0141311856254504i	0.0657741426301596-0.0191229074036091i	0.0644615299877393-0.0240437747009606i	0.062956436579185-0.0288549169660406i	0.0612809152221389-0.033519219727689i	0.059458070978529-0.0380017788654968i	0.0575115722713397-0.0422703014274685i	0.0554651681395625-0.0462954473842735i	0.0533422244744528-0.0500511085344712i	0.0511652912767482-0.0535146226100276i	0.0489557118052208-0.0566669224083917i	0.0467332829949269-0.0594926214338192i	0.0445159747623954-0.0619800390119749i	0.0423197138468268-0.0641211691038049i	0.0401582357295324-0.0659115980548193i	0.0380430060003841-0.0673503772547199i	0.0359832103733336-0.0684398571434753i	0.0339858104650546-0.0691854891900941i	0.0320556605096167-0.0695956024080376i	0.0301956784497817-0.0696811606853837i	0.0284070633757141-0.0694555067358109i	0.0266895501182039-0.068934097861508i	0.0250416909779968-0.0681342380079605i	0.0234611541049991-0.0670748098306926i	0.0219450279373414-0.065776009731196i	0.0204901213636681-0.0642590880950696i	0.0190932498628356-0.0625460963153751i	0.0177514987717496-0.0606596416363522i
44	0.0588541508558997+0.0366190027999541i	0.0626908440433793+0.0359486588260742i	0.0664989287865121+0.0349879436536217i	0.070248950292689+0.0337284507405074i	0.0739110459935649+0.0321648762555821i	0.0774553991518872+0.030295242591512i	0.0808527077419493+0.028121072394297i	0.0840746581428452+0.0256475075430638i	0.0870943926326043+0.0228833686305171i	0.0898869594268077+0.0198411517707608i	0.0924297340880423+0.0165369609636432i	0.0947028015524893+0.0129903757345374i	0.0966892887755796+0.0092242553026856i	0.098375639076711+0.0052644820644186i	0.0997518206385719+0.0011396486632127i	0.10081146325364-0.00311930568918i	0.101551919262809-0.007479502720889i	0.101974246644169-0.011906568438677i	0.102083114322181-0.016365103429888i	0.101886631912621-0.02081917062899i	0.101396108228188-0.025232790675721i	0.100625744874973-0.029570434884885i	0.0995922731051646-0.0337975060100107i	0.0983145436954886-0.0378807974067503i	0.0968130809400306-0.0417889218709084i	0.0951096128359211-0.0454927023158444i	0.0932265901670093-0.0489655175331185i	0.0911867074326892-0.0521835975112373i	0.0890124384177924-0.0551262641283049i	0.0867255986596099-0.0577761144407529i	0.0843469461574039-0.0601191452165017i	0.0818958304184578-0.062144818762082i	0.0793898983843549-0.0638460714270208i	0.0768448639832398-0.0652192673967602i	0.0742743460676719-0.0662641014744425i	0.0716897773886241-0.0669834554754021i	0.0691003850929009-0.0673832135966566i	0.0665132410835935-0.0674720426652961i	0.0639333785194896-0.0672611435103784i	0.0613639688142551-0.0667639798463073i	0.0588065517882758-0.0659959910122848i	0.0562613101759896-0.0649742946991517i	0.0537273785404169-0.0637173854338266i	0.0512031758246836-0.0622448341087365i	0.0486867502962149-0.0605769932678759i	0.046176125519515-0.0587347122225722i	0.0436696362225948-0.056739065398746i	0.0411662434832771-0.0546110966422134i	0.0386658195273435-0.0523715815556803i
45	0.0777636200601423+0.0176595865589011i	0.0820537294390623+0.0159649036959758i	0.0862825175721809+0.0140327616213613i	0.0904209953802579+0.0118659670695886i	0.0944402275773446+0.009470158312385i	0.0983117374995283+0.0068538619759382i	0.102007915727654+0.004028503573165i	0.10550242381398+0.001008369513859i	0.108770584214846-0.002189480662948i	0.11178974756055-0.005545352038955i	0.114539628668768-0.009037101158528i	0.117002603230477-0.012640369961931i	0.119163957860855-0.016328863712807i	0.121012087197674-0.020074668770575i	0.122538632923753-0.023848605079602i	0.12373856095863-0.027620607369709i	0.124610174571502-0.031360128312407i	0.125155062771059-0.035036556276573i	0.125377984982322-0.038619639894479i	0.125286694677302-0.042079911397733i	0.124891706235554-0.045389100621504i	0.124206010823171-0.048520531707313i	0.123244748447284-0.051449494857305i	0.122024844524483-0.05415358599816i	0.12056462025753-0.056613007887475i	0.118883386814001-0.058810827021302i	0.117001033719413-0.060733181656306i	0.11493762200094-0.062369437317705i	0.112712992440259-0.063712287296307i	0.110346398819096-0.064757796814242i	0.10785617528175-0.065505390728335i	0.105259445917415-0.065957785811729i	0.10257188341186-0.06612086977868i	0.0998075221707056-0.0660035302669363i	0.0969786297189017-0.0656174379421442i	0.0940956384814208-0.0649767887183168i	0.0911671383000166-0.0640980107806642i	0.0881999282928182-0.0629994426397039i	0.0851991249698177-0.0617009888309296i	0.0821683219281307-0.0602237600996364i	0.0791097950127229-0.0585897049776084i	0.0760247455824307-0.0568212395735419i	0.0729135735024524-0.0549408821724676i	0.0697761707205253-0.0529708988846739i	0.0666122257940161-0.0509329661180763i	0.0634215295297683-0.0488478550880702i	0.0602042719795981-0.0467351429453931i	0.0569613213949347-0.0446129544157394i	0.0536944763691365-0.0424977371249882i
46	0.0885940718245102-0.0081932772014278i	0.0928337648494136-0.0108879330852634i	0.0969890730460139-0.0137443796681746i	0.101034538814086-0.016749655213812i	0.104945082391458-0.019888465675249i	0.108696324330432-0.023143265299784i	0.112264904961085-0.026494377031197i	0.115628794549511-0.029920152532134i	0.118767587855019-0.033397170842266i	0.121662776943301-0.036900473866201i	0.124297996424645-0.040403836067831i	0.126659235754342-0.04388006495476i	0.128735013849307-0.047301328187439i	0.130516512028199-0.050639502461998i	0.131997662155628-0.053866538711931i	0.133175187843593-0.056954837668368i	0.134048597611113-0.059877629426528i	0.134620129998951-0.062609350399138i	0.134894651751387-0.065126010905577i	0.134879511280769-0.067405546654213i	0.134584350692359-0.069428147527705i	0.134020880636837-0.071176557376021i	0.13320262314711-0.072636338955206i	0.132144628378998-0.073796098713841i	0.130863171789044-0.074647666812318i	0.129375438728834-0.075186228548741i	0.127699203699732-0.075410404242392i	0.125852511586397-0.075322275572628i	0.123853368068605-0.074927357366976i	0.121719446101463-0.074234514855327i	0.119467814862122-0.073255827435139i	0.117114696900346-0.072006401002904i	0.114675258419303-0.070504131878069i	0.112163436674835-0.068769426256213i	0.109591807443177-0.066824879959476i	0.106971494398255-0.064694923986844i	0.104312121092301-0.062405441990213i	0.101621805080274-0.059983366302296i	0.0989071926024234-0.0574562595103806i	0.0961735311721713-0.0548518887999603i	0.0934247764381962-0.052197800381599i	0.0906637288274001-0.0495209012636682i	0.0878921947526493-0.0468470554462827i	0.0851111666050026-0.0442007012943055i	0.082321015358781-0.041604496408671i	0.0795216894083026-0.0390789957667645i	0.0767129132309429-0.0366423682574137i	0.0738943796304402-0.0343101560089207i	0.0710659296497472-0.0320950801153937i
47	0.0891757423951663-0.0388645209160337i	0.0929218037707726-0.0424471554334532i	0.0965753473448782-0.0461087351304768i	0.100116408088191-0.049828679510855i	0.103525565984441-0.053584650308659i	0.106784179537382-0.057352716548332i	0.109874613777742-0.061107550567063i	0.112780458695793-0.064822653446203i	0.115486734091259-0.068470607695109i	0.117980076988764-0.072023354441706i	0.120248908012956-0.075452491822443i	0.122283573449564-0.078729590743253i	0.124076460131246-0.081826523715299i	0.125622080772103-0.084715802066562i	0.126917127922182-0.087370916503595i	0.127960495311023-0.089766675756448i	0.12875326598376-0.091879537891743i	0.129298667289642-0.093687928830137i	0.129601993445224-0.095172542658853i	0.129670497046925-0.09631661848942i	0.129513251533914-0.097106188874599i	0.129140987186749-0.097530295163995i	0.128565903775235-0.097581165639813i	0.127801463427195-0.097254352825425i	0.126862167666757-0.09654882699036i	0.125763322856862-0.095467023574857i	0.124520798469032-0.094014843012241i	0.123150782689477-0.092201602223874i	0.121669539852775-0.090039937883901i	0.120093174073703-0.087545662383425i	0.11843740322828-0.084737574249696i	0.116717347123231-0.081637225578881i	0.114947333298025-0.078268649805009i	0.113140723436505-0.074658053837367i	0.111309762839157-0.070833479239651i	0.109465454836743-0.066824437683673i	0.107617461427053-0.062661526377125i	0.105774030805074-0.058376029529381i	0.103941951849201-0.053999512174386i	0.102126535038265-0.049563412810269i	0.100331618720991-0.045098641338702i	0.0985595991550263-0.040635188692976i	0.0968114822888258-0.0362017543342818i	0.0950869548867035-0.0318253974751546i	0.0933844723029891-0.0275312174640583i	0.0917013600009128-0.023342068244208i	0.0900339257883446-0.0192783111934267i	0.088377579706018-0.0153576099720961i	0.0867269585520125-0.0115947702664531i
48	0.07835824941535-0.072021019808532i	0.0812361682417207-0.0763465062006516i	0.0840254467528696-0.0806751119731858i	0.0867120723937701-0.0849815069130478i	0.0892825839681911-0.0892390951024406i	0.0917242230578836-0.0934202097335561i	0.0940250798845125-0.0974963299826862i	0.096174231225115-0.101438317971753i	0.09816186805975-0.105216673444001i	0.099979410744204-0.108801803403743i	0.101619609659893-0.112164303625775i	0.103076629495351-0.115275248636216i	0.104346115555385-0.118106486510298i	0.105425240771121-0.120630934630628i	0.106312732391356-0.122822872407236i	0.107008877667072-0.124658226882998i	0.107515508190022-0.1261148471381i	0.107835962905878-0.127172763467339i	0.107975030185197-0.12781442743494i	0.107938869693812-0.128024929112619i	0.107734915150812-0.127792188075786i	0.107371759389678-0.127107115066554i	0.106859023439744-0.125963741625799i	0.106207211614515-0.124359315443713i	0.105427554825252-0.122294359671808i	0.10453184452781-0.119772694970777i	0.10353225985459-0.116801423628687i	0.102441190578922-0.113390875662732i	0.101271058605023-0.109554517404669i	0.100034140672499-0.105308823654342i	0.098742394911167-0.100673115056452i	0.0974072937817702-0.0956693629023479i	0.0960396657940155-0.0903219640706336i	0.0946495482092496-0.0846574892882357i	0.0932460527159016-0.0787044083082338i	0.0918372458169988-0.0724927959543778i	0.0904300453966837-0.0660540232680475i	0.0890301346430896-0.0594204382060429i	0.0876418942047352-0.0526250404730506i	0.0862683531533442-0.0457011551284677i	0.0849111590240626-0.0386821095825916i	0.0835705669105034-0.0316009184927462i	0.0822454473124739-0.0244899808879933i	0.0809333121735836-0.0173807935955195i	0.079630358308462-0.0103036847178687i	0.0783315272084534-0.0032875705245098i	0.0770305800330052+0.0036402613184132i	0.0757201864432094+0.0104543397411047i	0.0743920258149164+0.0171311675672082i
49	0.055132268025274-0.105272592150137i	0.056772382164374-0.110189826233474i	0.058328052567599-0.115052270223815i	0.059790276200582-0.119832626816909i	0.061150472040497-0.124502704715703i	0.062400564345074-0.129033607072325i	0.063533061518631-0.133395934969889i	0.06454112936334-0.137560004168282i	0.06541865755775-0.14149607309519i	0.066160318279665-0.145174579843036i	0.066761615985932-0.148566385738597i	0.067218927476294-0.151643022889095i	0.067529531500482-0.154376942979982i	0.0676916273152-0.156741764508777i	0.067704341758027-0.158712515588513i	0.067567724576041-0.160265869445603i	0.067282731925029-0.161380369771176i	0.066851198137502-0.162036643162689i	0.066275796041063-0.16221759601326i	0.065559986289784-0.161908593368605i	0.064707956346731-0.161097617473503i	0.063724549922625-0.159775403968742i	0.062615187830642-0.157935553971779i	0.061385781357853-0.155574620575951i	0.060042639377174-0.152692168629017i	0.058592370527741-0.14929080699698i	0.057041781874517-0.145376192877832i	0.055397775518198-0.140957008096082i	0.053667244663173-0.136044907676646i	0.051856970663734-0.130654441359571i	0.049973522556978-0.124802949069148i	0.048023160555078-0.118510431686201i	0.046011744910727-0.111799398785159i	0.043944651488685-0.104694695282626i	0.0418266952751719-0.0972233091970197i	0.0396620629371357-0.0894141629351835i	0.0374542554075419-0.0812978906984932i	0.0352060413231731-0.072906604735147i	0.032919421980684-0.0642736532553237i	0.0305956083076396-0.0554333728707312i	0.0282350101708455-0.0464208384196875i	0.0258372381673654-0.037271612994052i	0.0234011178670706-0.0280215008966679i	0.0209247163021605-0.0187063061299136i	0.0184053803314531-0.0093615988506344i	0.0158397863478309-0.0000224920279719i	0.0132240006482379+0.0092765696871776i	0.0105535496490474+0.0185020071242764i	0.0078234990071133+0.0276212883008443i
50	0.018316660573171-0.135976223085305i	0.018312091483706-0.141355070952039i	0.018216684340956-0.146646288427471i	0.018025046029809-0.151823522567063i	0.017732041688877-0.156859840949841i	0.017332831007575-0.16172789762041i	0.016822901908093-0.166400109081492i	0.016198101157581-0.170848838940274i	0.01545466149218-0.175046589668017i	0.014589224878612-0.178966199804505i	0.013598861590244-0.182581044829145i	0.01248108483223-0.185865239831028i	0.011233860713572-0.188793842042752i	0.009855613431868-0.191343051258649i	0.008345225607955-0.193490406138515i	0.006702033781539-0.195214974403569i	0.004925819153931-0.196497534962556i	0.003016793738936-0.197320750062674i	0.000975582156531-0.197669325641658i	-0.001196800625245-0.197530158163239i	-0.003498975227789-0.196892466346867i	-0.005929227044756-0.195747906352448i	-0.008485538180707-0.194090669149936i	-0.011165621608066-0.191917558989511i	-0.013966956965144-0.189228052088332i	-0.016886827387384-0.18602433486145i	-0.01992235674315-0.182311321244624i	-0.023070546634748-0.178096648882113i	-0.026328312525404-0.173390654180036i	-0.029692518363524-0.168206326452193i	-0.033160009096933-0.162559241607175i	-0.036727640501455-0.156467476040137i	-0.040392305789903-0.149951501596634i	-0.04415095851859-0.143034062666832i	-0.048000631368118-0.135740036643595i	-0.051938450442501-0.128096279135185i	-0.055961644804568-0.120131455460752i	-0.060067551044883-0.111875860072788i	-0.064253612764788-0.103361225644182i	-0.0685173749402572-0.0946205236275859i	-0.0728564732206306-0.085687758141144i	-0.0772686183034716-0.0765977550571839i	-0.0817515756123104-0.0673859481697125i	-0.0863031405864687-0.0580881642931554i	-0.0909211099700672-0.0487404090999173i	-0.0956032495594144-0.0393786554394247i	-0.100347258933005-0.030038635798056i	-0.105150733745221-0.020755640459735i	-0.110011126212567-0.011564322813125i
51	-0.031947848801946-0.161423929741969i	-0.033982854613533-0.167156612661501i	-0.036121267389059-0.172797973705625i	-0.03836543609199-0.178325324522379i	-0.040717523721834-0.183715690321789i	-0.04317949478781-0.188945945794016i	-0.045753103911641-0.193992957172749i	-0.048439885640048-0.19883372938607i	-0.051241145529962-0.203445557151935i	-0.054157952550588-0.207806178800993i	-0.057191132826749-0.21189393154674i	-0.060341264727565-0.215687906873163i	-0.063608675283937-0.219168104673938i	-0.06699343789783-0.222315584755606i	-0.070495371286354-0.225112614310615i	-0.074114039584496-0.227542809974934i	-0.077848753512426-0.229591273109329i	-0.081698572496937-0.231244716983339i	-0.085662307622124-0.232491584596085i	-0.089738525272138-0.23332215593803i	-0.09392555131909-0.233728643581816i	-0.09822147570212-0.233705275587599i	-0.102624157239528-0.233248364817775i	-0.10713122851479-0.23235636387645i	-0.111740100679424-0.231029905019055i	-0.116447968020951-0.229271824515694i	-0.121251812152803-0.227087171096437i	-0.126148405694635-0.224483198256274i	-0.13113431532626-0.221469340349874i	-0.136205904115896-0.21805717256004i	-0.141359333043564-0.214260354976843i	-0.146590561662886-0.210094561175161i	-0.151895347868903-0.205577391824891i	-0.157269246765473-0.20072827400886i	-0.162707608652891-0.195568347056641i	-0.168205576184127-0.190120335826804i	-0.173758080766011-0.184408412484019i	-0.179359838309294-0.178458047919764i	-0.185005344458284-0.172295854055086i	-0.190688869456128-0.165949418340014i	-0.196404452825309-0.159447131826123i	-0.20214589806403-0.152818012235891i	-0.207906767577372-0.146091523484551i	-0.213680378077088-0.139297393127001i	-0.219459796695066-0.132465429204073i	-0.225237838062751-0.125625337949298i	-0.231007062611632-0.118806543789755i	-0.236759776348297-0.112038013033199i	-0.242488032351189-0.105348082579243i
52	-0.092599491372584-0.180013918444001i	-0.096764685950734-0.185922141508846i	-0.101034366106418-0.191763232501023i	-0.105407009539759-0.197519675473511i	-0.109880854643328-0.20317388098428i	-0.114453898880525-0.20870828768555i	-0.119123897877773-0.214105466913787i	-0.123888365213644-0.219348229512142i	-0.128744572882831-0.224419734072143i	-0.133689552408335-0.229303595743657i	-0.138720096571341-0.233983994731862i	-0.143832761725168-0.238445783578003i	-0.149023870657408-0.242674592307256i	-0.154289515962939-0.246656930522705i	-0.159625563889955-0.25038028552924i	-0.165027658621534-0.253833215585587i	-0.170491226956472-0.257005437406398i	-0.176011483355178-0.259887907069591i	-0.181583435319332-0.26247289352655i	-0.187201889077576-0.264754043964253i	-0.192861455553821-0.266726440328306i	-0.198556556599564-0.268386646383952i	-0.204281431476934-0.269732744767546i	-0.210030143584839-0.27076436356322i	-0.215796587426485-0.27148269202763i	-0.221574495822511-0.271890485178904i	-0.227357447379968-0.271992057063269i	-0.233138874233142-0.271793262613369i	-0.238912070077723-0.271301468114814i	-0.244670198524885-0.270525510401129i	-0.250406301806322-0.269475645000678i	-0.256113309865124-0.268163483561425i	-0.261784049870391-0.266601920979254i	-0.267411256195625-0.264805052752059i	-0.272987580902096-0.262788083173807i	-0.278505604768499-0.260567225069235i	-0.283957848907207-0.258159591849913i	-0.2893367870053-0.25558308274506i	-0.294634858225236-0.252856262125081i	-0.299844480795545-0.249998233891458i	-0.304958066316309-0.247028511952888i	-0.309968034797426-0.243966887843772i	-0.314866830439838-0.240833296567104i	-0.3196469381611-0.237647681759017i	-0.324300900856929-0.234429861276758i	-0.328821337379907-0.231199394305497i	-0.333200961205267-0.227975451062388i	-0.337432599742053-0.224776686148714i	-0.341509214235794-0.221621116563334i
53	-0.157832485945511-0.189686892620893i	-0.163622575291142-0.195507840745741i	-0.16949155741248-0.201296030894344i	-0.175433016058861-0.207038924779711i	-0.181440193456829-0.212723987948517i	-0.187506000232703-0.218338757374734i	-0.193623026549314-0.223870910151034i	-0.199783554432346-0.229308332779464i	-0.20597957125899-0.234639190544083i	-0.212202784379413-0.239851996433679i	-0.218444636839656-0.244935679072773i	-0.224696324173076-0.249879649113939i	-0.23094881222625-0.254673863544329i	-0.237192855984328-0.259308887364211i	-0.243419019360066-0.263775952105474i	-0.249617695910158-0.268067010673373i	-0.255779130441885-0.272174788015306i	-0.261893441472527-0.276092827145983i	-0.267950644503205-0.279815530088897i	-0.273940676067949-0.283338193329223i	-0.27985341851755-0.286657037413039i	-0.285678725496225-0.289769230371608i	-0.291406448067167-0.292672904697176i	-0.297026461440592-0.295367167647807i	-0.302528692254961-0.297852104712796i	-0.307903146358524-0.300128776126637i	-0.313139937034226-0.302199206377944i	-0.318229313606364-0.304066366719421i	-0.323161690362089-0.305734150745531i	-0.327927675715064-0.307207343165217i	-0.332518101532289-0.308491581957336i	-0.336924052538318-0.309593314155724i	-0.341136895704019-0.310519745568479i	-0.345148309519635-0.31127878479142i	-0.34895031304435-0.31187898192832i	-0.352535294617041-0.312329462479716i	-0.355896040105387-0.312639856907449i	-0.359025760563321-0.312820226423055i	-0.361918119160019-0.312880985584238i	-0.364567257237335-0.312832822314572i	-0.366967819347127-0.312686615986876i	-0.36911497711526-0.31245335423019i	-0.371004451775482-0.312144049133606i	-0.372632535214019-0.311769653527337i	-0.373996109364628-0.311340978022116i	-0.3750926637943-0.310868609482396i	-0.375920311321767-0.310362831596827i	-0.37647780151464-0.309833548191218i	-0.376764531916405-0.309290209904941i
[truncated: 71 more columns]
