# Supplementary material for: Reconstructing spruce budworm outbreak severity: a comparison of paleoecological and tree-ring signals
Source: PLoS One. 2025 Aug 12;20(8):e0329406. doi: 10.1371/journal.pone.0329406 (PMC12342301; doi:10.1371/journal.pone.0329406)
Supplement: S12 Dataset — (ZIP) [file pone.0329406.s012.zip › Lake 3 wavelet data/Coherence_Lepidopteran_scales_Percent_defoliation/coherence_wavelet_phase.txt]

V1	V2	V3	V4	V5	V6	V7	V8	V9	V10	V11	V12	V13	V14	V15	V16	V17	V18	V19	V20	V21	V22	V23	V24	V25	V26	V27	V28	V29	V30	V31	V32	V33	V34	V35	V36	V37	V38	V39	V40	V41	V42	V43	V44	V45	V46	V47	V48	V49	V50
1	0.0266483006227729	0.106734764915962	0.204261745722396	0.334015992302704	0.505115455097514	0.68315963500612	0.809236549114585	0.882416300879599	0.929221228531137	0.964298848827226	0.992476023382362	1.01094359103091	1.01239411614803	0.99711448425113	0.979246364638054	0.978029972753257	1.00550548817353	1.04580248019858	1.0611982446592	1.02565240247627	0.942447160991038	0.874666701003527	0.877917235020295	0.934714457456265	1.00616049714683	1.03463127655637	0.966240689455731	0.832958775786339	0.737632600454995	0.74183508570578	0.814821058047717	0.892080096698376	0.927084369561673	0.88466737456734	0.780784436762522	0.699777337593229	0.677193153997219	0.692088772064284	0.709065392597463	0.704873918170954	0.694025546378206	0.70126191116464	0.720429176811766	0.725756784839251	0.693044228556262	0.618981648743761	0.555591776487651	0.540972330217651	0.556230809414818
2	0.0128158584905412	0.0813926447852159	0.165522311082973	0.286209574214817	0.484177951075916	0.750078613563691	0.925477726244094	0.988983055607845	1.01988392213178	1.04609573141244	1.07199237016392	1.09024612663267	1.08463176433355	1.05062838021166	1.01055599765735	1.00055401465138	1.04401381211196	1.11516426486449	1.15272434540297	1.10512263761948	0.959200517350105	0.840597177327028	0.854837633554012	0.955486505687915	1.08237366970879	1.15295926020068	1.05826392310385	0.817583190919639	0.661653151754924	0.691467763636018	0.821672215056292	0.954116186779183	1.02555057981613	0.968820011902296	0.788708864124032	0.661496057500876	0.647066868247896	0.689759539013035	0.726986590788426	0.719583205568327	0.698021615656978	0.713081905764163	0.754598487373051	0.779522067720481	0.740649215973882	0.619565886401183	0.520336676854034	0.513303575623848	0.552381703423499
3	-0.0046349747583347	0.0471260024071653	0.106542479405037	0.187943757085428	0.355523210856699	0.817415330302818	1.17808118945501	1.16276598095684	1.14121921912524	1.14918161819358	1.17494008214192	1.20030421491563	1.18879012550405	1.11906343481492	1.02822646144541	0.998211666235802	1.0767467219979	1.21373198980551	1.30987231010265	1.26317266516829	0.959625976368211	0.72118180778368	0.77919380439184	0.968093434509466	1.20026446461653	1.37759064472764	1.28434576000293	0.727910176271115	0.46173571340609	0.582107667500513	0.823436645405699	1.05637172370717	1.2117604357663	1.15624092574251	0.769703655373219	0.548059540809798	0.577350407865843	0.685826153098269	0.766099016525211	0.743626364095553	0.687000505296797	0.716087209203796	0.805121676796907	0.880296234111167	0.845575540144924	0.606021487976243	0.42658598802667	0.452575506745135	0.545423902195073
4	-0.0244411629370662	0.00769262384877572	0.0363991653152402	0.0541055431343865	0.0400371572032378	-0.0482230309933065	2.18944734804255	1.42191272871612	1.2670213420991	1.25962194488255	1.30156759917648	1.36141536166381	1.36362976633115	1.2233983314574	0.985597471450598	0.911262505628254	1.07827368934733	1.35351910063844	1.59653447515681	1.6969076299491	0.847159540243654	0.341405945850295	0.597057425206288	0.958520918324674	1.37341308859622	1.78652006987486	2.10212507875532	-0.166675800644159	-0.0210260005540945	0.382990669130932	0.819918681403539	1.22161241376594	1.5650910508451	1.73897192593692	0.486611680670479	0.216622168188436	0.43493898487856	0.694166900245122	0.875623750679821	0.798991744263897	0.61651696047652	0.682466775536845	0.874973930767426	1.08063342379048	1.15695498244675	0.508197099285376	0.156982374197687	0.327849803366905	0.541779019283927
5	-0.0439806371322921	-0.0287216058478898	-0.0222217930373464	-0.0392120171448345	-0.11964773030265	-0.381814429018822	-0.707458605734452	0.905704645807599	1.2044063992132	1.31825286964675	1.43759934828555	1.60816017373157	1.73101944211095	1.55818470319891	0.597765532067312	0.577717842400379	1.0003390417225	1.53535576509024	2.03110027808215	2.6571442523245	-1.90701768078784	-0.433021605631656	0.290981938553136	0.915880018248199	1.58986572495588	2.28365059576961	-3.11961197792432	-1.73684687952687	-0.63635900400927	0.128056543954533	0.82089717465047	1.45240702779432	2.06709857598499	2.91013245037582	-1.63202583154065	-0.399378191834197	0.226332986642807	0.761355017064282	1.21538986872889	1.05824982161379	0.270932169056847	0.543090244213086	0.940526518630809	1.40806383565496	2.0885265046509	-1.82193532852565	-0.467963066596881	0.134599696832439	0.572437410063628
6	-0.0607457760064617	-0.0554028872982208	-0.0561720822350617	-0.0693738645137171	-0.100660485821989	-0.136420787439837	-0.077174562772027	0.260629113534474	0.826932906966321	1.3231769249107	1.58570568214449	1.95128509945463	2.35433203242078	-3.07004179005616	-1.17124786827812	-0.0583226685860386	0.831514364703514	1.79301811685214	2.44136011177878	3.0842038747076	-2.15182520271101	-0.936415308725064	-0.0373249769730732	0.84731981188649	1.88760052903138	2.65844385667137	-2.85282750838751	-1.90558978983747	-0.969416262766484	-0.112103701253281	0.838834384927234	1.73792360509678	2.49050345596876	-2.86634190910661	-1.73423591644477	-0.746593672101069	0.0444855211239308	0.926595534800383	1.92550079112507	-2.85271557661177	-0.707318225489843	0.280827537197824	0.919645478677837	1.62376485660234	2.71341440918956	-2.19016438471203	-0.930992600774378	0.0112781834610173	0.702047895579447
7	-0.0741545516628811	-0.0725009197007281	-0.0727046316327201	-0.0759822780254929	-0.080811668175421	-0.0787167584466492	-0.051227859008531	0.0189362349646308	0.111534840262873	-0.013423123173883	1.91882315291024	2.2770008600068	2.5593245337908	2.99097290018726	-1.71462003540237	-0.547266538738064	0.324758461959088	2.64257827388277	2.79797361374159	2.95221537995907	-2.71173085261827	-1.06960981275395	-0.488724418339164	-0.267876149417544	2.74882970544373	2.97143275064459	-2.94832201839426	-2.05457237918749	-1.1098539851174	-0.544455052350419	0.74073436184794	2.33538696938126	2.79715051884249	-2.64701980978892	-1.51916377269094	-0.820687841745098	-0.317854654843565	1.06053083655659	2.62377744318689	-2.51882725317142	-0.924740632839164	0.220210242035753	0.730075231624834	1.25739400554901	2.87372533089966	-2.04530515843426	-0.968341875699156	0.124353938342413	0.967699833188162
8	-0.0854130030223337	-0.0844085887356045	-0.0830232498779541	-0.0816150643645751	-0.0800651417422297	-0.0778432706275132	-0.0751056325513775	-0.0725619499972465	-0.0471729447879729	0.207364252164496	1.45451521553853	2.30395638553936	2.26254230788504	1.75574240893559	0.551989341629793	-0.791805702682836	-1.71705666667255	-2.56839202113422	3.02690612919409	2.50220744639211	2.07061542815917	0.429081814858852	-0.792692402524366	-1.95732345566982	-2.78616644750248	3.12842312367701	2.78698022371083	1.56699488599257	-0.789678063097175	-1.19158326283655	-1.90131554564262	-2.8707185876738	2.81252495766345	2.90182334358107	-0.690886082144751	-0.718769057056615	-1.11523470616081	-2.03139704679215	-2.82540021505704	-2.92709794106023	0.731913279031353	0.673412683220264	0.476377142386609	0.0125312727774541	-0.894498841668074	-1.47232239301409	-1.05840820390519	0.616875682188972	1.4751676334408
9	-0.0959633883147027	-0.0947548836334218	-0.0923984729702162	-0.089262389769465	-0.086045512773463	-0.0842801251011186	-0.087892293935323	-0.107409497822337	-0.170115145881141	-0.34275731197219	-0.955955384669436	2.9151006556372	2.14961944194373	0.919661363252606	-0.00393531301215238	-0.824403951695082	-1.49516699987599	-2.12899167888407	2.97916526752865	2.02098858707532	1.47367938851525	0.711164093745484	-0.468094839482879	-2.02956872736047	-2.74844666047432	3.11468905566175	2.52088761643335	1.02164634085792	-0.469206869068859	-1.20294904956027	-1.73484828902471	-2.5195221356257	2.35974103867851	1.19313206744064	0.25777220408477	-0.320202294402813	-1.24708595585332	-2.29720742477756	-2.92592512611247	2.67002566816093	1.82728932717023	1.23963564348735	0.482395484938709	-0.571725574783522	-1.15067000736691	-1.51676313590547	-1.89633427994715	-2.92084931315147	2.57139265528013
10	-0.106656914626627	-0.105153657255739	-0.102188221053044	-0.0980196694960968	-0.0932562138000193	-0.0892251192694154	-0.0893201496782906	-0.103683384948319	-0.164055119133607	-0.364863017860788	-0.92305695545867	-1.92436770048032	-2.64199314427118	-0.210946146397737	-0.528332511849471	-0.878928795643604	-1.18826242143605	-1.42367685475014	1.69323852066254	1.4433790961114	1.23939069973599	0.968287889696996	0.681100942830281	-2.74438640527486	-2.9435566508771	-3.13325008042571	2.92006793673081	-0.385138066081365	-0.841111394444033	-1.16926607914337	-1.43495441858304	-1.72253320844699	1.40559758624737	0.957762462590591	0.594567282043857	0.292163343961828	-0.793980522546531	-2.94515097604643	2.9934257827456	2.59598592973484	2.18064981489158	1.82131562500292	1.19059585036397	-1.33341465390935	-1.6247464487463	-1.84845603587101	-2.11132002823418	-2.40453263787842	-2.57322786401778
11	-0.117908607900363	-0.116192303765496	-0.112780302165087	-0.10769625572205	-0.101047141190615	-0.0929346171479269	-0.0834610787611905	-0.073613081458032	-0.0699436572524179	-0.103030370301513	-0.291364647194641	-0.863851624325136	-1.1817386649941	-0.978124382846484	-0.880135277776378	-0.888015963113415	-0.860564207411394	-0.595049893502345	0.268835419880881	0.913880382445405	1.13924543237184	1.33027200052329	1.85556219499144	2.72944250018713	3.08843158249269	-3.04295427999792	-2.78855700464822	-2.02954972944481	-1.41300253065386	-1.25676358025665	-1.15909407418432	-0.841774583989874	0.0570662425949209	0.586984052073783	0.740256693145506	0.947139436595395	1.70054222646544	2.50859316843767	2.64690596590613	2.56954650270063	2.4577429135533	2.46144553071313	2.96914933873243	-2.37519471392991	-2.14549879760962	-2.15190337506687	-2.20351986212365	-2.17490078097845	-1.78283630611043
12	-0.130007636651372	-0.128241912800892	-0.124625938968008	-0.118986331029504	-0.111017259616587	-0.0998684610960014	-0.0832150814625143	-0.0554976812003925	-0.00545910715532876	0.0836430089608786	0.206615889494855	0.0393706736955338	-1.21255065321478	-1.19472339732769	-1.01731946708744	-0.843494296673088	-0.624906683110953	-0.277632691887307	0.216078952905967	0.707120704209138	1.11422438632927	1.51744707624214	2.00566215672067	2.52673050579872	2.94460360176151	-2.99937538036346	-2.62450228259273	-2.15669247126167	-1.71114154906087	-1.37118735989239	-1.05721363964576	-0.655812020654815	-0.132284083068142	0.372613761938452	0.785820839181136	1.20822928112758	1.71390478912926	2.16684384808568	2.43058877176611	2.5566524127501	2.64649924912296	2.80643604415907	3.12111130112705	-2.7858394130451	-2.54165397259939	-2.42493480188202	-2.3482220948173	-2.20362505301795	-1.74200769949405
13	-0.14324240797973	-0.141694456087637	-0.1383195180666	-0.132935737281805	-0.125257952972173	-0.114515765469536	-0.0984542757533468	-0.0709679726738924	-0.0168154306815731	0.100294641784555	0.369025338642561	1.03629257801447	-2.98507004042294	-1.59108044080645	-1.11933094642149	-0.803916774263022	-0.502174869233839	-0.156357845773163	0.245478913520151	0.679621632219221	1.12300130883106	1.57398653405224	2.03220718656667	2.47784056983962	2.88871298930855	-3.01210250584113	-2.63169462027214	-2.24009967624576	-1.85004576478638	-1.46985651335974	-1.08035684827002	-0.65350607385681	-0.184087092287866	0.30146998279809	0.777616906835878	1.24097432739334	1.68083754523692	2.05967531861268	2.34877873503165	2.559231658812	2.7308721968404	2.90764759841529	3.11044427466445	-2.96520763649923	-2.79166793957146	-2.66444162016585	-2.56701626743095	-2.47294726350235	-2.36506145912342
14	-0.157855748321707	-0.156841628167855	-0.154220089321756	-0.149985278805252	-0.144258859596899	-0.137191123157348	-0.128512780922754	-0.116162442288947	-0.0927715836131846	-0.0378663177948338	0.0989464900424555	0.454110023229806	2.32398924846828	-1.81435150533412	-1.17414882412425	-0.772998354065319	-0.433831171085215	-0.0883846012320179	0.28926629778361	0.703400322826096	1.14519704713509	1.5980719790199	2.04318333283296	2.4662541227658	2.86260597329756	-3.04568203929303	-2.68179066775036	-2.31935176374087	-1.95118992564347	-1.56881694253045	-1.16066443098672	-0.717618354467401	-0.241502695804021	0.253386826100466	0.74791505065748	1.22371085795507	1.66058786652459	2.03675873431996	2.33922094925558	2.57291358555368	2.75752003240747	2.91565794956103	3.06147415215787	-3.08686001993107	-2.96978917886684	-2.87847057143928	-2.82255098577116	-2.82973714411078	-3.01054689338482
15	-0.173907850923739	-0.173631925801499	-0.172029212611829	-0.169301132214744	-0.166033580279635	-0.163429082741066	-0.163566202208173	-0.169450267939222	-0.184130310799375	-0.20787054132841	-0.236528465383209	-0.28342775508392	-0.467143300907934	-0.826069140401615	-0.854581543949654	-0.639283956415305	-0.353137874751613	-0.0305661812201879	0.331219214960377	0.735808730932177	1.1750654862634	1.62656320121878	2.06405784382831	2.47198223234396	2.84892573120065	-3.08110100848626	-2.74143949472855	-2.40433752698239	-2.05830089146333	-1.69056485557491	-1.28765730890666	-0.839342147024207	-0.345744320527543	0.178369167284408	0.708901717565149	1.22006011394354	1.68446941775747	2.07606739471249	2.38215709750272	2.60926343229879	2.77628413409827	2.9040851420034	3.0082593517301	3.09632755789787	-3.11500134745276	-3.06607378181315	-3.05488275169262	-3.11065579765123	2.99852114143142
16	-0.191197422244599	-0.191596776238248	-0.190785378512195	-0.189007159192944	-0.186991405028225	-0.186379624431061	-0.190472755815205	-0.205402883289649	-0.241302483123496	-0.310623423123564	-0.41625642381862	-0.532689840486441	-0.619928563123752	-0.655386556477976	-0.615185242769396	-0.480777647634429	-0.263958507450298	0.017727379379631	0.359274781851198	0.760933403678809	1.21042526740217	1.67280875308425	2.10874013991074	2.50037534466606	2.85130594406434	-3.10964176171743	-2.80325251805365	-2.50062094463073	-2.18956122663884	-1.85633615492053	-1.48443313737693	-1.05479745598031	-0.550405262111432	0.0311918628649589	0.661311831767665	1.27726525855875	1.80848518073979	2.21667794272445	2.50527471617702	2.6989233574929	2.8261294382942	2.91167883219155	2.97327272055289	3.02032741065836	3.05456216385553	3.07127430308491	3.06028029721409	3.0070718607375	2.89780963398398
17	-0.209396117173884	-0.210142929440399	-0.209459803994115	-0.207349980982403	-0.204150595235255	-0.20092177957953	-0.20027455413172	-0.208177649031326	-0.237849805186875	-0.316563842989558	-0.483630996122694	-0.718496433631983	-0.864313578384159	-0.840635723605651	-0.70558978098461	-0.515141257258917	-0.286103224367501	-0.0117587304291409	0.326215427895248	0.747798426843279	1.24519401155945	1.75259221969569	2.19840863022283	2.56823628447309	2.88158891199833	-3.12302064759497	-2.86304655599631	-2.60966734130176	-2.35262235709255	-2.08125539148635	-1.7822301127108	-1.43572812548227	-1.00531012300439	-0.402418632201484	0.559406579526869	1.60001227588719	2.21284566543561	2.56020650864916	2.76547528794402	2.88131510228708	2.93994988511013	2.96593217892501	2.97682793287926	2.98217366787679	2.98427881998563	2.98042175784997	2.96521424064964	2.93300763922726	2.88095722065853
18	-0.228433960650991	-0.229187817111546	-0.227991980647173	-0.224371191291527	-0.217813211259813	-0.207868765450152	-0.194450272929944	-0.178723284921076	-0.166004386542525	-0.176811713683326	-0.299351332455564	-0.879302006280331	-1.48517963248005	-1.39990196313535	-1.09346384603634	-0.77751431401545	-0.489789317695893	-0.200369329883221	0.144370412717865	0.624308314159508	1.28435211845474	1.92981866694988	2.3873234423606	2.70826480418728	2.95912150173723	-3.10859353061448	-2.91121144689428	-2.72241875738019	-2.53632156313539	-2.34903854891521	-2.15886948822333	-1.96939158983826	-1.80163812868491	-1.74704635602316	-2.22612644517947	-3.02976121045596	3.12930459591966	-3.12538733053467	-3.10092844411343	-3.10990408980262	3.134788120265	3.08237900500577	3.03165986310814	2.99147623708741	2.96340417539429	2.94468828986458	2.93126338320164	2.91985595379852	2.90948734779752
19	-0.248976848279703	-0.249838853032967	-0.248241784263896	-0.243225751440695	-0.233397358008774	-0.216675200114706	-0.189820908454112	-0.14745738902925	-0.0796336593684462	0.0357206049933501	0.265280235250998	0.945972647020974	2.53567424302092	-2.87370641226192	-1.95677843385579	-1.23894383228813	-0.849090542800683	-0.588188987583099	-0.340449629681327	0.0701648021683378	1.62741134400426	2.52484390612989	2.79550735147318	2.96644146868249	3.10636619097562	-3.05028337518866	-2.93075575488179	-2.81559890314713	-2.70391543670722	-2.59610009434212	-2.49427771269194	-2.40386647215428	-2.33661874014542	-2.31228170332045	-2.34521253476496	-2.4146336493459	-2.48377090015107	-2.55031558537392	-2.63413938803579	-2.74814134129811	-2.88699267877296	-3.02929437986852	3.13141062061351	3.04058714037066	2.98132365007538	2.94797627291913	2.93429489219385	2.93555191794602	2.94929420945274
20	-0.272634657454283	-0.274580935867369	-0.274074736742584	-0.269997206455244	-0.260652451628979	-0.243426851304677	-0.214220263615879	-0.166454738118675	-0.0892798260864426	0.0355437731803186	0.236992310156171	0.54498618967675	0.929380871718631	1.2484734217828	1.29376558675453	-0.385182407762211	-0.923851757000036	-1.01528436208951	-1.16722982183673	-1.58942249548849	-2.33871836429903	-2.78223990398778	-2.93502638711517	-2.97695617216606	-2.97294456927244	-2.94697630035237	-2.90955955378419	-2.86590329594755	-2.81856048082377	-2.76808598300043	-2.71260628133641	-2.64656127029973	-2.55962343591008	-2.44041058572599	-2.29350096594629	-2.15772290778663	-2.08195562284138	-2.08737000959824	-2.17528029324446	-2.34355033178371	-2.57666984950248	-2.82747993692584	-3.03931421035279	3.09543799015847	3.00450274249195	2.95662093375808	2.93929824866443	2.94358156014551	2.9631960358547
21	-0.301443466374373	-0.306380556231895	-0.309814318903959	-0.310982668095408	-0.308717866100364	-0.301248454423122	-0.28596372063782	-0.25922141190567	-0.216419982847549	-0.152833362074366	-0.0661334833360783	0.0383572183265836	0.140492647724673	0.201061655126999	0.16327004451443	-0.0443132725778361	-0.466887859207708	-0.99239010198754	-1.46020621435842	-1.85361134292854	-2.17895059566975	-2.42628605377581	-2.59907712260881	-2.71377670337872	-2.78770806881782	-2.83404271825142	-2.86164372232021	-2.87596536653255	-2.87962289821866	-2.87224474148499	-2.84928655468953	-2.79915646677679	-2.69784427388495	-2.50480973118026	-2.19335028406041	-1.85235919141975	-1.63034178096034	-1.55607270238168	-1.60729314804076	-1.79214839914137	-2.14672603560199	-2.61279274048113	-2.98612148598574	3.0812900794421	2.97047187433096	2.91981979649178	2.90466806557642	2.91079280934406	2.92812942112581
22	-0.336283526801848	-0.346388038820212	-0.356899310659796	-0.367826276882509	-0.379065315879035	-0.390281628142029	-0.400751235945541	-0.409232470304407	-0.414046812756328	-0.413654483466206	-0.407947155408124	-0.400099745144466	-0.398295666875739	-0.416505806217882	-0.474044915580537	-0.593962257392879	-0.798068749938167	-1.09101372308116	-1.43588271066054	-1.7666791958413	-2.04222448049913	-2.25896341015547	-2.42792854002909	-2.56060922625871	-2.66592487680335	-2.75046562658158	-2.81902850768048	-2.87491907614336	-2.919979673479	-2.95426127971354	-2.9749953485053	-2.97370222463505	-2.9269715064657	-2.75982671720881	-2.20107426140694	-1.27328769882525	-0.891662928705698	-0.782745314085432	-0.768949880092582	-0.8221202509178	-1.03869725347847	-2.41614447120643	2.95506793547852	2.80952233935448	2.77330737944869	2.77361202551722	2.79208822493618	2.82019245479754	2.85099249779893
23	-0.374365087171221	-0.390633465351841	-0.409667446771205	-0.432460335697811	-0.460249938819386	-0.494412964015692	-0.536149319840492	-0.585862461299589	-0.64233493756663	-0.702271942585632	-0.761174968952817	-0.815866467877626	-0.867307068260865	-0.921684133107044	-0.98918388925886	-1.08134824104265	-1.20775065655256	-1.37192263935108	-1.56736883983552	-1.77755204016288	-1.98295072281115	-2.1699450590641	-2.33364306594453	-2.4750951316253	-2.59775839633807	-2.70546816899682	-2.80171096396312	-2.88954683018255	-2.97181214820834	-3.05153295622924	-3.13276748779398	3.060448209137	2.94447392919542	2.74451517526698	2.15677489728115	0.830970110185232	0.373901456708836	0.250974439188894	0.240473642583391	0.324730965470491	0.561984361207166	1.0785726859994	1.73515481952746	2.14264197769489	2.35737642826579	2.49111558007149	2.5915362975287	2.67711464066053	2.75364576536777
24	-0.406834584214607	-0.427047756419488	-0.451706387269106	-0.482773692851989	-0.523090947440015	-0.576615761089406	-0.648384577799422	-0.7434926281961	-0.863894734015492	-1.00296530195737	-1.14296385525573	-1.26320326863186	-1.35371611815092	-1.41944895105223	-1.47388290775017	-1.53125145681637	-1.60207921653883	-1.69173813274335	-1.80061256504741	-1.92509023607676	-2.05918223368393	-2.19648188713382	-2.33181079119734	-2.46200924987281	-2.58589208564699	-2.70379516221236	-2.8171264804398	-2.92813967910105	-3.04001216110482	3.12588512840636	2.99625096917209	2.84314537423467	2.6486016791392	2.38745413314487	2.04483392019929	1.66674896163647	1.35481557412688	1.16153969078876	1.07962237304385	1.0927594525325	1.19183782930145	1.3665619678443	1.59105799992326	1.82494292080898	2.03704463804792	2.21961580766171	2.37977259393953	2.52730141198899	2.66804612076983
25	-0.419323087281983	-0.436134577515549	-0.456195469185439	-0.481355454150051	-0.514844430884203	-0.562539184241764	-0.63556744988365	-0.755339480971048	-0.959285191635745	-1.28085369534799	-1.64993772237681	-1.90860319492077	-2.02235829609525	-2.04544647185393	-2.03084477021593	-2.01339638147674	-2.01171216446793	-2.03284087839787	-2.07714856535921	-2.14183665097052	-2.22293543171713	-2.31633559805062	-2.41834567868551	-2.52600976397041	-2.6372681701177	-2.75100235220511	-2.86701053361438	-2.98596386490829	-3.10937728620939	3.04359391681749	2.90349542258144	2.75004201198698	2.58041817095139	2.39467786588947	2.19887286440582	2.00671632938289	1.83641966801453	1.70379493212614	1.61762357121346	1.57993024836659	1.58830102903064	1.63749417563492	1.72022193489047	1.8282734937537	1.95462830147633	2.09584336193545	2.25329852850667	2.4321159215915	2.63640363905768
26	-0.401723806415951	-0.404696423917631	-0.404996063145125	-0.401360761566076	-0.391778377165243	-0.372807306905569	-0.337882464441882	-0.271936665379087	-0.125954947957072	0.44157172162726	2.27250871835415	2.74186925286194	3.01567748211103	-2.99879364671031	-2.74537485328474	-2.5477298028876	-2.4217730542292	-2.35862702655323	-2.3429970564938	-2.36193196991614	-2.40608220505409	-2.46889679035597	-2.54573730835333	-2.63327248351609	-2.72911246236803	-2.83159122739469	-2.93962592386822	-3.05260517977734	3.11291298906367	2.99061121036304	2.86373903203795	2.73267118641024	2.59846994936276	2.46326553430082	2.33047573736957	2.20466297644049	2.09094345550011	1.99411982293563	1.91789721442134	1.86447384895042	1.83455868377524	1.82770380423858	1.84285131150454	1.87910937430791	1.93691210025351	2.01993093244258	2.13858338295271	2.31673177670507	2.60011221780936
27	-0.369735179715386	-0.357648523704067	-0.337871156880398	-0.307226204856059	-0.261037774892751	-0.19241692499789	-0.0915010185624321	0.054408529035134	0.256864807830986	0.514701947785423	0.804100238579377	1.10000713323436	1.43042492249371	1.96294902326862	2.89044824920667	-2.78331622953445	-2.5549482876729	-2.47213134770169	-2.45455359749823	-2.47332599013718	-2.51554056605189	-2.57435553553294	-2.64564654345277	-2.72667042505027	-2.81545994574759	-2.91051985776151	-3.01065701561966	-3.11487078337305	3.06091725115452	2.95119988068019	2.84007323864494	2.7285695562785	2.61790280666404	2.50949863713186	2.40497590521971	2.3060688848002	2.21449463018995	2.1317881045155	2.05913904330795	1.99726233912961	1.94631908301156	1.90588551808679	1.87494801117727	1.85188097839259	1.83432187940805	1.81872429445124	1.79884606037345	1.7596456430381	1.63777997908406
28	-0.366567271373743	-0.354482515319688	-0.337334844321193	-0.314203438001876	-0.284284296140672	-0.24717830605734	-0.203380254096972	-0.155000972401234	-0.106674726164582	-0.0665523665140191	-0.0475543734989331	-0.0701949086397562	-0.170960355740653	-0.422025074403476	-0.913900512916609	-1.48976026051193	-1.86965427359403	-2.09090044556045	-2.23906647176458	-2.35561407584301	-2.45871828567204	-2.55673149108489	-2.65364809232633	-2.75136193252617	-2.85067204107696	-2.95176619467273	-3.0544697177792	3.12480390450387	3.02023318215405	2.91565181238329	2.81177402784955	2.70935282609817	2.60915327038315	2.51192193154123	2.41834958134294	2.32902546871654	2.24438244079218	2.16463230826338	2.08968946156641	2.01907692792527	1.95180167287209	1.88617317199223	1.81951797617267	1.74770910838113	1.66438576245711	1.5597440003077	1.41916565800011	1.22403578369538	0.963035840390136
29	-0.417468159987016	-0.419196765438056	-0.420782940408658	-0.422773986886919	-0.42604690306757	-0.431924741215669	-0.442310261404101	-0.45982852259273	-0.487963643733144	-0.531161016572571	-0.59482532901802	-0.685035383674702	-0.807580339764246	-0.965734733625906	-1.15675091769901	-1.36934770084132	-1.58639009743172	-1.79258008321242	-1.98016641263714	-2.1485704669278	-2.30096131556491	-2.44141663124669	-2.57354468964378	-2.70006993884804	-2.82284182170604	-2.9429778613068	-3.06102600868508	3.10607395612269	2.99212356186737	2.88067029397278	2.77217452286629	2.66711668748145	2.56593241203311	2.46896057488139	2.37640334442964	2.28829604041706	2.20448357114549	2.12459955384893	2.04804433972456	1.9739593528541	1.90119807239709	1.82830013105349	1.75348726290355	1.67472257215892	1.58991087392409	1.49735765805202	1.39659596965393	1.28951605045769	1.18130467330803
30	-0.505429873580256	-0.522260516943089	-0.541503043232397	-0.563804002638086	-0.589954121231776	-0.620901020465861	-0.657753167864014	-0.70176880076526	-0.754321172394794	-0.816828964041156	-0.890639509195797	-0.976855995905756	-1.07611379311955	-1.18834077551386	-1.31257787461545	-1.4469636621047	-1.5889582089057	-1.73577878388501	-1.88489809169828	-2.03441463590175	-2.18318243407916	-2.33071356690675	-2.47694760660175	-2.62198921138197	-2.76588196236938	-2.90845136199055	-3.04922811348729	3.09573418487395	2.96104509342355	2.83096749031257	2.70653570120454	2.58861345046559	2.47780456916782	2.37441242015848	2.27844445039825	2.18964931285342	2.10757180516306	2.03161368452437	1.96109344522431	1.89530324792177	1.83356529801455	1.77529266343308	1.72006038927787	1.66769093726542	1.61835212384661	1.57265497862181	1.53172502598067	1.49721020876343	1.47119318775447
31	-0.596126291307913	-0.622144897274538	-0.650954840489398	-0.682938646711231	-0.718514979108848	-0.758134097576567	-0.802269807492246	-0.851407172285962	-0.906025518128729	-0.966576822186757	-1.03346055385399	-1.10699746458341	-1.18740654962925	-1.27479099244365	-1.36913958433554	-1.4703489846757	-1.57826865549822	-1.69276459780789	-1.81379132437833	-1.94145537133584	-2.07604890156548	-2.21802817399846	-2.36790851197362	-2.52604836505148	-2.69231208677612	-2.86565391490529	-3.04376190904684	3.06019449877021	2.88441118774401	2.71672511515579	2.56096703147698	2.41957886964269	2.29354167630769	2.1826665488576	2.08601399518558	2.00227346596763	1.93003936125873	1.86798674573455	1.81497371496525	1.7700971938897	1.73272092955251	1.70248604357907	1.679307843384	1.66335770122887	1.65502549290685	1.65485662710784	1.66345900721248	1.681380552749	1.70896769557371
32	-0.662088387331406	-0.690490521751032	-0.721071128598801	-0.753988256465584	-0.789402002812337	-0.827472659984517	-0.868358712549397	-0.91221484147489	-0.959190198800992	-1.0094273700636	-1.06306265110797	-1.12022854234739	-1.18105972383011	-1.2457042528349	-1.31434239675551	-1.38721653250547	-1.46467720705352	-1.54725329735965	-1.63575914322493	-1.73145999954549	-1.83633109106536	-1.95346583657611	-2.0877067100341	-2.24653147001857	-2.44088383798489	-2.6842141885577	-2.98460536148697	2.95715628552333	2.62248525375818	2.34009079341063	2.12259495454379	1.96033625956495	1.83941386314668	1.74862126784163	1.68011678376466	1.62859431693887	1.59046828717661	1.56331962325695	1.54555662500806	1.53621486158674	1.53483934973122	1.54141143945406	1.55629455955208	1.58017769949978	1.61399468242255	1.65879302407448	1.71552324031131	1.78472842386595	1.86615177705949
33	-0.690126865395043	-0.71587229996588	-0.742906176492834	-0.771235404256351	-0.800854976694709	-0.831746522628346	-0.863876773403178	-0.897195812447554	-0.931634883467226	-0.967103417276444	-1.00348479135685	-1.04063015252147	-1.07834939262141	-1.11639802836359	-1.15445821176266	-1.19211120977603	-1.22879707838876	-1.26375416636973	-1.29592490085679	-1.32380138749429	-1.34515601039009	-1.35653632665215	-1.3522399269072	-1.32205064708203	-1.24582852976462	-1.08040615494359	-0.740391858668168	-0.190213315803786	0.300306911606689	0.577336206629331	0.725968928628455	0.814175104578679	0.873426487776179	0.91833832057267	0.956183593519555	0.990814600418602	1.02439459958504	1.05825161944667	1.09335333562966	1.13060626590194	1.17107138811441	1.21614550424023	1.26774079173973	1.32848496782076	1.40194530441392	1.49282206961597	1.60689762706196	1.75017460426815	1.92619157645278
34	-0.681531320090332	-0.702270936619641	-0.723552447087692	-0.745303647393552	-0.767435798061711	-0.789842287826494	-0.812397163723625	-0.834953311727848	-0.857339945018132	-0.879358903118006	-0.900779094003148	-0.921328241537612	-0.940680963804445	-0.958442154048392	-0.974124743677898	-0.987121321207545	-0.996669963666257	-1.00181633072332	-1.00137707542405	-0.993914639570282	-0.977741287219943	-0.950980913619772	-0.91172818976	-0.858346410056478	-0.789916536558868	-0.706762618243708	-0.610838015940645	-0.505667492856423	-0.395683749772345	-0.285188135852196	-0.177464225414897	-0.0744419064835921	0.023099410485648	0.115072527258717	0.201645818566694	0.282963962165603	0.359039673057003	0.429770236102897	0.495018917235653	0.554711646406386	0.608919869509534	0.657923269322545	0.702268060250268	0.742862869770964	0.781209825120708	0.820049890916423	0.865476281175372	0.936250886482016	1.14191629303067
35	-0.648288306695994	-0.664406994620272	-0.680746982972605	-0.697245287221916	-0.71383271402609	-0.730435906636945	-0.746980230114587	-0.763393495986953	-0.779610400708916	-0.795577371706394	-0.811257274168086	-0.82663313260838	-0.841709675468409	-0.856511148108444	-0.871073519872345	-0.885429048533799	-0.899581358986665	-0.913470048997576	-0.926925737493015	-0.939619716045839	-0.951016776120756	-0.960344175447156	-0.966591592383973	-0.968553263036158	-0.964912957059072	-0.954357992005541	-0.935697546204008	-0.90796080255818	-0.870463857343842	-0.822854624328473	-0.765161267966211	-0.697872071732896	-0.622057452534399	-0.539508895365178	-0.45282733316873	-0.36537402239609	-0.281034423496998	-0.203841266506805	-0.137597609238503	-0.0856561346839359	-0.0509335833095233	-0.0361330188826811	-0.0440738817319932	-0.0779848552355931	-0.141532421732181	-0.238176882630337	-0.36927592151805	-0.530840635194691	-0.710964939059796
36	-0.60283909335627	-0.615795508958491	-0.628967041338376	-0.642333096090394	-0.655879848262411	-0.669606592754861	-0.683534523474571	-0.697718449093519	-0.712261920948055	-0.727336133340545	-0.743202708643269	-0.760240014394005	-0.778971823822576	-0.800095646012777	-0.82450543175061	-0.853298850087962	-0.887752018006606	-0.929234139848116	-0.979023596823031	-1.03798606625203	-1.10610779168	-1.18197228305414	-1.26241571989614	-1.34267349589644	-1.41714771445527	-1.48050197609148	-1.52851352627297	-1.55830196811367	-1.56798944444964	-1.55610749684676	-1.52106329388731	-1.46090957988275	-1.37369478808199	-1.2587641033645	-1.1191479549538	-0.963934988397376	-0.807831984461754	-0.66640339711931	-0.550438045727633	-0.464067211263957	-0.406559674558618	-0.374906096096009	-0.365512257723275	-0.374918099464494	-0.399958201112599	-0.437704360281368	-0.485375923069133	-0.540299031274676	-0.599934733277666
37	-0.548600896796952	-0.558512487499493	-0.568421742655115	-0.578253094979198	-0.587922692914558	-0.597342630054028	-0.606428233863899	-0.615109608387657	-0.623348999246961	-0.631166094523359	-0.638674255215296	-0.646132221696179	-0.654018760789626	-0.663143432188495	-0.67481817470632	-0.691138256496926	-0.71547171649616	-0.753365393272629	-0.814303599551046	-0.915130929655468	-1.08563991664873	-1.36848790647735	-1.76967255940769	-2.16978144855368	-2.4508434076741	-2.61987947650466	-2.71917231606784	-2.77780412885255	-2.81176345763225	-2.8293562132761	-2.83421653704824	-2.82607746295524	-2.79883659217365	-2.73056534154446	-2.52569605295008	-1.54634053842074	-0.430245903699463	-0.200476431385715	-0.132489981440083	-0.1115423118575	-0.11127131731274	-0.122545517369177	-0.141314254919654	-0.165426205250239	-0.193553695623737	-0.224764854703907	-0.258335355251456	-0.293661462114177	-0.330220227579299
38	-0.487749065744272	-0.494104960804292	-0.499877787099598	-0.504806909491297	-0.508566610887805	-0.510754484956301	-0.510878690609545	-0.508343941936786	-0.502435785437194	-0.492302058861079	-0.47692922023252	-0.455109171083882	-0.425388846464374	-0.385989715889647	-0.334677264399825	-0.268553217924196	-0.183744849812012	-0.0750101338655335	0.0645294839994117	0.242726719715655	0.464854988850753	0.725253253143916	0.999615243445756	1.25314934451869	1.46157473913207	1.61900483170977	1.73004849051388	1.80136289130328	1.83799169275189	1.84258194755582	1.81560198020008	1.75593650204647	1.6619900536857	1.53373215883054	1.37567207734682	1.19901060432733	1.01977009372539	0.852746893785504	0.706422142124465	0.582617920728215	0.479142980713855	0.39238134230911	0.318735003679497	0.2551652410465	0.19928230693786	0.149266639329981	0.103750717854351	0.0617088748456185	0.0223675017820686
39	-0.441557145385448	-0.448409732327248	-0.454896465771102	-0.460741025228895	-0.465583503285492	-0.468964075334066	-0.470306485377927	-0.468902920052516	-0.463902538816965	-0.454306710588125	-0.438974852834402	-0.416645674242796	-0.385979586393008	-0.345628973603104	-0.294343437448211	-0.231115842374496	-0.155369647132407	-0.0671755223760816	0.0325360601886586	0.141825415525439	0.257732051054182	0.376458594007174	0.493747528582869	0.60536663786666	0.707568190588368	0.797404260116888	0.872852213433698	0.932779798821963	0.976818557903554	1.0052127982701	1.01868715491203	1.0183479466538	1.00561246108558	0.982149072531496	0.94980967424173	0.910542940066002	0.866289248046153	0.818870311558443	0.769892885618939	0.720683517365445	0.672262190760589	0.625352079364566	0.580415222705856	0.537701597599882	0.497300758844818	0.459188800895208	0.423266996891981	0.389391157207851	0.357392333340474
40	-0.436229423582846	-0.452438001687173	-0.470210981208184	-0.489559168438926	-0.510421123159574	-0.532632507409126	-0.555889257235967	-0.57970592228367	-0.603371878526439	-0.625909242580442	-0.646036422570933	-0.662139500194022	-0.672249807964237	-0.6740214229325	-0.664700657224857	-0.64108850702305	-0.599529645198214	-0.536038730186219	-0.446813899797294	-0.32952983000163	-0.185620042575555	-0.0226261600610069	0.145997827274918	0.305316343118738	0.444578203204801	0.559458159168277	0.650526594390711	0.720690737869948	0.773406462755112	0.811850216634733	0.838673827098306	0.856014445732157	0.865585092215123	0.868772751960047	0.866719927728803	0.860385460260717	0.850587297787546	0.838031548193673	0.823331937300429	0.807023032712141	0.789569751180831	0.771374908731754	0.752785945488086	0.734101471479805	0.715577930381016	0.697436450711591	0.679869828253704	0.663049536326775	0.647132670070384
41	-0.448835284530756	-0.479346492928124	-0.514766196215238	-0.555824990041485	-0.603291604605053	-0.657920651679139	-0.72036390073047	-0.79103713277712	-0.86994591316325	-0.956497472753608	-1.04935910914706	-1.14644727758433	-1.24511392839274	-1.34252127259786	-1.43609910763772	-1.52393672188552	-1.6050184093285	-1.67933921192418	-1.74811270318637	-1.81474099824857	-1.89006184959662	-2.04833386598489	1.56372458404463	1.3073907828002	1.24325550391824	1.20423025297015	1.17476065580858	1.15051547029836	1.12965328357324	1.11117820407053	1.0944673932385	1.07909656495074	1.06476294420361	1.05124611966913	1.0383857011194	1.02606728804416	1.01421297269002	1.00277456231933	0.991728592166505	0.981072628415935	0.970822576888385	0.961010825351238	0.951685105439078	0.942907988939214	0.934756945832329	0.927324895372884	0.920721180972751	0.915072897254621	0.910526494714216
42	-0.369997482760894	-0.400801570288383	-0.438354086134068	-0.48457377620976	-0.542115673203553	-0.614708742892545	-0.707622584107968	-0.828188680142753	-0.985924843669672	-1.19075573372918	-1.44637072479448	-1.73887030175692	-2.03498530926615	-2.30291635918866	-2.53146332167902	-2.72636505937493	-2.89899327023	-3.06014347981457	3.0649607340502	2.90429352780038	2.73841408926947	2.56803715639343	2.39705512969748	2.23137130733689	2.07693551558898	1.93799153183584	1.81639339294516	1.71195407219093	1.62322881472421	1.54823116743157	1.48489926648313	1.43133415475583	1.38589027833432	1.3471873718896	1.31408741164617	1.28566002294385	1.26114737185331	1.2399329955486	1.22151584852753	1.20548945240757	1.19152552067542	1.17936130951705	1.16878998728563	1.1596534090019	1.15183678101141	1.14526478643505	1.13989880971962	1.13573494968104	1.13280254854615
43	-0.0634875374583701	-0.0490719465688898	-0.0303833104375286	-0.00556524845029147	0.0282475894525297	0.0756150544893208	0.144012144084792	0.245906188440499	0.401449563034451	0.637103682990083	0.961409407790956	1.31473602841891	1.60219747815179	1.79327012175298	1.90858949642552	1.97343189819939	2.00507490568749	2.01415277869539	2.00728709117603	1.98882290146574	1.96181440720194	1.92856630683442	1.89092595237167	1.85043503556651	1.80840222807328	1.76593356156941	1.72394357773512	1.68316137330209	1.6441391657179	1.60726623735202	1.57278799325065	1.54082826460042	1.51141257568013	1.4844904159556	1.4599552011587	1.43766127196215	1.41743781130729	1.39909991512002	1.38245724224817	1.36732073909234	1.35350792560914	1.34084717666294	1.32918135964402	1.31837110984748	1.30829794644127	1.29886735689511	1.29001190751172	1.28169437297819	1.27391082037481
44	0.283325520192164	0.325273023990862	0.372031348826819	0.423961964235931	0.481298141357806	0.544063326324252	0.611979952959142	0.684387108422407	0.760195400316348	0.83790976395129	0.915738134489873	0.99177540785776	1.06422033789773	1.13156756645521	1.19272862457583	1.24706628773482	1.29435673626467	1.33470937221897	1.3684736168916	1.39615269559228	1.41833390843126	1.43563723521577	1.44868004170374	1.45805424011116	1.46431233130689	1.46795944063992	1.46944925422526	1.46918244574888	1.46750669188025	1.46471771775765	1.4610610294896	1.45673411793756	1.45188899057838	1.44663493048756	1.44104140961967	1.43514110713832	1.42893300736439	1.4223855776817	1.41544005435198	1.40801389252118	1.4000044640035	1.39129311039559	1.38174967660607	1.37123765675926	1.35962007495348	1.3467661902801	1.33255905054181	1.3169038144067	1.29973661284461
45	0.445543348550278	0.478807881324799	0.5133696145227	0.549121800869228	0.585925467691515	0.623609679816886	0.661973622683909	0.700790653226337	0.739814266493209	0.778785696853751	0.817442653355036	0.855528523147822	0.892801300998572	0.929041534081602	0.964058702384495	0.997695656959727	1.02983096888798	1.06037925861689	1.08928974579274	1.11654336701418	1.14214885204466	1.16613813851979	1.18856145759587	1.20948235554611	1.22897284348568	1.24710879933262	1.26396568854883	1.27961462537336	1.29411876396903	1.30752998762846	1.31988585188768	1.33120673207166	1.34149312578534	1.35072306500191	1.35884960008028	1.36579832925723	1.37146496256204	1.37571293012813	1.3783710739399	1.3792315027932	1.37804774780664	1.37453343698237	1.36836182024015	1.35916662933206	1.34654495531178	1.33006306525478	1.30926633328347	1.28369466116725	1.25290477743293
46	0.49337750314765	0.517362632534197	0.541772990436325	0.566564521261622	0.591689641330714	0.617097877552339	0.642736621696195	0.668551981175064	0.694489701036891	0.720496126763637	0.746519173925286	0.77250926905583	0.798420226432497	0.8242100276775	0.849841474996513	0.875282693994875	0.900507467842137	0.925495390520632	0.950231832452513	0.974707716489881	0.998919105727676	1.02286660664476	1.0465545916119	1.0699902438564	1.09318242566091	1.11614036707386	1.138872167923	1.1613831006485	1.18367369557	1.20573758376626	1.22755906575812	1.24911036645799	1.2703485279355	1.29121188062192	1.31161601924722	1.33144918988251	1.35056696563843	1.3687860460245	1.38587695191298	1.40155529524827	1.41547116811271	1.42719600496654	1.43620600943221	1.44186089221676	1.44337624885525	1.43978748226895	1.42990296370006	1.41224471041568	1.38497766652592
47	0.492784050380939	0.511209900650335	0.529917574363167	0.548900857437475	0.568154138005646	0.587672645387138	0.607452705801757	0.62749201307964	0.647789912465683	0.66834769552198	0.68916890410142	0.710259641392324	0.731628888104248	0.75328882195765	0.775255138725828	0.797547373118816	0.820189217749681	0.843208838228705	0.866639182026046	0.890518278054899	0.914889522872332	0.939801947883254	0.965310459869162	0.991476044453741	1.01836591868163	1.04605361467809	1.07461897139546	1.10414800587609	1.13473262960397	1.16647017002077	1.19946265324596	1.23381580322385	1.26963771757856	1.30703719520806	1.34612172031742	1.38699515897717	1.42975530576977	1.47449153939064	1.52128301796716	1.570198079152	1.62129582110025	1.67463125075296	1.73026594037278	1.78828693098048	1.84883787969077	1.91216863198183	1.97871348707495	2.0492164775031	2.12493846426653
48	0.465678720709442	0.480584136004296	0.495761652090102	0.511220467802565	0.526971326867744	0.543026715246391	0.559401080347687	0.576111074650502	0.593175826744516	0.610617243361201	0.628460346620005	0.64673365148395	0.665469589319753	0.684704984510524	0.704481592296706	0.724846707446777	0.745853855006948	0.767563576270145	0.790044325253104	0.813373493376897	0.837638582684544	0.862938550727873	0.889385353066334	0.917105711869736	0.946243140931534	0.976960257690133	1.0094414103427	1.04389564078698	1.0805599887764	1.1197031144845	1.16162916841554	1.20668175875158	1.25524774208199	1.30776037462127	1.3647010843745	1.42659873805432	1.49402477086328	1.56758195286614	1.64788399973963	1.73552297296557	1.83102196123317	1.9347726309214	2.04696162509156	2.16749657271618	2.29595001242495	2.43154369077384	2.57319086823612	2.71959749599199	2.86939913368601
49	0.412689791598418	0.424391962612076	0.436292352139944	0.448398636268396	0.460719282326488	0.47326363365302	0.486042001367906	0.49906576416249	0.5123474772869	0.525900992116552	0.539741587935326	0.553886117893861	0.568353171506849	0.583163256568969	0.598339004029992	0.6139054002237	0.62989005195883	0.646323491445788	0.663239529980731	0.680675671924155	0.698673604060774	0.717279780298685	0.736546128428347	0.756530915165061	0.77729981922522	0.798927281704085	0.821498231597424	0.845110326805158	0.869876915238167	0.895931019712772	0.923430806128608	0.952567245091821	0.983575090680982	1.01674900174968	1.05246786010797	1.09123257073219	1.13372684660841	1.18091883272583	1.23423886449337	1.29590735182712	1.36957871186408	1.46170240436856	1.5846450111455	1.76437690824756	2.05840688981144	2.56344878512767	-3.06985114869215	-2.5916747879845	-2.31117854448559
50	0.328599125516173	0.336373528963057	0.344158156261354	0.351946475456425	0.359730928433862	0.36750281042394	0.375252127796625	0.382967430986872	0.390635618785183	0.398241709513007	0.405768573753228	0.413196622294652	0.420503441742477	0.427663368804274	0.434646992535792	0.441420571768182	0.447945352475489	0.454176766909944	0.460063492861814	0.465546347324742	0.470556984122426	0.475016359682241	0.478832925228261	0.481900497494318	0.484095754236074	0.485275296520794	0.485272219119593	0.483892137033109	0.48090863656285	0.476058163886979	0.46903444983174	0.459482723313111	0.446994228611456	0.431101991978653	0.411279457846808	0.386944616516593	0.357473617832326	0.322229506125086	0.280613153522942	0.232143544139295	0.176571101365499	0.114017873924942	0.0451204598224371	-0.0288705603597533	-0.106093579436045	-0.18422384636187	-0.260755815438334	-0.333343850621976	-0.400093106841358
51	0.221939702106043	0.225672480123751	0.229272016830284	0.232723716276323	0.236011937415033	0.239119916368731	0.242029686388845	0.244721996060659	0.247176226546332	0.24937030895796	0.251280643318061	0.252882021010534	0.25414755316455	0.255048608061834	0.255554761429487	0.255633764390213	0.255251534901525	0.25437217973239	0.252958055398453	0.250969877990971	0.248366893455225	0.24510712153861	0.241147688234864	0.236445262945708	0.230956617546901	0.224639324787065	0.217452612583501	0.209358388341103	0.200322442867361	0.190315836212402	0.179316457288065	0.16731073502363	0.154295461015218	0.140279662544205	0.125286441618994	0.109354672374366	0.0925404287552767	0.0749180007779076	0.0565803551041466	0.0376389082096084	0.0182225108175275	-0.00152440909817829	-0.0214445334028949	-0.0413710865623046	-0.0611318568185868	-0.0805535866872682	-0.0994664728494331	-0.117708502685205	-0.135129372133728
52	0.117975000015539	0.119241479571737	0.120403078166727	0.121450290192448	0.122373721811251	0.123164095825364	0.123812263011762	0.124309220162628	0.124646135095082	0.124814378907423	0.124805565760627	0.124611600450871	0.124224734008892	0.123637627512081	0.12284342422245	0.121835830064963	0.120609202333375	0.119158646352086	0.117480119630768	0.115570542822626	0.113427916537343	0.111051442768149	0.108441649372889	0.105600515708121	0.102531597162516	0.0992401459834865	0.0957332254548105	0.0920198141815036	0.0881108969925708	0.0840195388054372	0.0797609377313137	0.0753524537611201	0.0708136095765609	0.0661660603954195	0.0614335302919357	0.0566417131310101	0.0518181371072044	0.0469919928628025	0.0421939262388211	0.0374557978437607	0.0328104127538159	0.0282912247271508	0.0239320202649075	0.0197665886278316	0.0158283844733158	0.0121501900791471	0.00876378414886179	0.00569962394811444	0.00298654701799314
53	0.0318133303443752	0.0328474342917471	0.0338533489326006	0.034829425891817	0.0357743137194002	0.0366869683843181	0.0375666649035547	0.0384130100056809	0.0392259557136447	0.0400058137163266	0.040753270382734	0.0414694022565853	0.04215569185263	0.0428140435595241	0.0434467994376832	0.0440567546845627	0.0446471725245646	0.0452217982666548	0.0457848722601644	0.0463411414685874	0.0468958693729011	0.0474548439104843	0.0480243831534992	0.0486113384320192	0.0492230946126144	0.0498675672527499	0.0505531963654737	0.0512889365475014	0.0520842432469527	0.0529490549744569	0.0538937712928991	0.0549292264562251	0.0560666586059782	0.0573176744748896	0.0586942095891745	0.0602084840043145	0.0618729536522537	0.0637002574201642	0.0657031601215156	0.0678944915583485	0.0702870819088794	0.0728936937063893	0.0757269507036651	0.0787992639420399	0.0821227553656723	0.0857091793406244	0.0895698424553587	0.0937155219954437	0.0981563835017157
[truncated: 71 more columns]
