# Supplementary material for: Reconstructing spruce budworm outbreak severity: a comparison of paleoecological and tree-ring signals
Source: PLoS One. 2025 Aug 12;20(8):e0329406. doi: 10.1371/journal.pone.0329406 (PMC12342301; doi:10.1371/journal.pone.0329406)
Supplement: S12 Dataset — (ZIP) [file pone.0329406.s012.zip › Lake 3 wavelet data/Coherence_Lepidopteran_scales_Percent_defoliation/coherence_wavelet_power.corr.txt]

V1	V2	V3	V4	V5	V6	V7	V8	V9	V10	V11	V12	V13	V14	V15	V16	V17	V18	V19	V20	V21	V22	V23	V24	V25	V26	V27	V28	V29	V30	V31	V32	V33	V34	V35	V36	V37	V38	V39	V40	V41	V42	V43	V44	V45	V46	V47	V48	V49	V50
1	0.267316744848304	0.157468831840479	0.0588522688313995	0.0156142634790418	0.00376377110641694	0.00116217747445378	0.000533560027012131	0.000323398573533198	0.000225876512203449	0.000169998260141319	0.000133566948737205	0.0001072228367865	8.73331576893622e-05	7.35442368999274e-05	6.55028159069644e-05	6.13895210548295e-05	5.77925666298743e-05	5.15566670061605e-05	4.3198438198494e-05	3.55529460654626e-05	3.16927645368606e-05	3.28686980226553e-05	3.58777916710478e-05	3.6745686108391e-05	3.36306719049666e-05	2.71792799671762e-05	2.15407530097263e-05	2.01586740773041e-05	2.30709608015713e-05	2.76693439971637e-05	2.97452108660062e-05	2.77838743085706e-05	2.335783283303e-05	1.91571599019834e-05	1.77917361023679e-05	1.92313755759721e-05	2.14718729670704e-05	2.2907948591515e-05	2.30295998205158e-05	2.28072554462375e-05	2.33162991117887e-05	2.40213090162577e-05	2.35508035017172e-05	2.17205601780153e-05	1.96289537773485e-05	1.90238598979519e-05	2.07868121561407e-05	2.34936225802849e-05	2.54289559654189e-05
2	0.445402416471123	0.24689996701566	0.0796317710309904	0.0157988980889686	0.00238433313346548	0.000478524279734687	0.000196341290423607	0.000125425005142237	9.31306280607295e-05	7.31869364388545e-05	5.92044217930919e-05	4.80695783478303e-05	3.87909674540501e-05	3.23244138629156e-05	2.93245184219909e-05	2.89594805951097e-05	2.86899603835838e-05	2.58309904782027e-05	2.06478669698517e-05	1.54890222126615e-05	1.31518268480306e-05	1.49430189206556e-05	1.82836139915185e-05	1.98500800284142e-05	1.80475715869042e-05	1.32173495189243e-05	8.81988707268971e-06	7.9207452286191e-06	1.06255949246748e-05	1.47380360946029e-05	1.6671936608787e-05	1.518669052837e-05	1.16503589743956e-05	8.31111475195443e-06	7.37162488219699e-06	8.75308422704342e-06	1.06496081266644e-05	1.1694871163157e-05	1.15450161197665e-05	1.11636716289835e-05	1.16084969135385e-05	1.23782390612265e-05	1.21458716230363e-05	1.06634157879227e-05	8.85835168776535e-06	8.26528002692264e-06	9.66386551019929e-06	1.17788741649363e-05	1.31115050151533e-05
3	0.598710236620466	0.315304370643606	0.089055934122297	0.0130265770680282	0.000972944849991699	6.61022227949135e-05	2.39098739763525e-05	2.01160092346036e-05	1.77399471939661e-05	1.52474435409955e-05	1.30597261707629e-05	1.08354225190545e-05	8.4837501127343e-06	6.76536252860378e-06	6.30486453075798e-06	6.97983688079081e-06	7.7093671349093e-06	7.14538751526329e-06	5.27762726379757e-06	3.16446387023584e-06	2.26267042562123e-06	3.33372812552549e-06	5.17305147988215e-06	6.20618308814084e-06	5.67555979196378e-06	3.57495096396888e-06	1.53350287631375e-06	1.1576949917488e-06	2.52933515315876e-06	4.57767355510995e-06	5.52903402498897e-06	4.8358946359635e-06	3.1855094384742e-06	1.63189268409711e-06	1.25200889324707e-06	1.98324548319676e-06	2.87720307860889e-06	3.27007147674417e-06	3.04224300020001e-06	2.74008602798639e-06	2.97267679681544e-06	3.46468135061742e-06	3.45725231492816e-06	2.78121787636447e-06	1.89581482232932e-06	1.57914845971089e-06	2.23679595719314e-06	3.19860759024022e-06	3.70780971081123e-06
4	0.681834673919855	0.350635286857869	0.0928281147546964	0.0115840839551963	0.000531943198196072	2.60905267815278e-06	4.5716074692572e-07	1.0769445813792e-06	1.42096577042898e-06	1.38884374680623e-06	1.31031695534176e-06	1.13827106606812e-06	8.13810732365181e-07	5.4064917931349e-07	5.20825055664609e-07	7.80760160917339e-07	1.08870083296014e-06	1.09506952848758e-06	7.49804289271793e-07	2.73849439498306e-07	6.94701534740815e-08	3.57604977299622e-07	8.38411103025493e-07	1.13715733433813e-06	1.09679061900109e-06	6.34140346175386e-07	1.20839118326371e-07	2.61680281235371e-08	3.78239443367302e-07	8.93854895396751e-07	1.10815390727697e-06	9.23446848973165e-07	5.16526005299938e-07	1.28983134160154e-07	3.85521155327047e-08	2.2762714883996e-07	4.33509036282378e-07	4.91694358580181e-07	3.85916443148814e-07	2.72680784450518e-07	3.39755401476085e-07	5.07527630766159e-07	5.41051714592028e-07	3.83887610518343e-07	1.61379272484395e-07	7.688009945627e-08	2.41987145660418e-07	4.69835383262955e-07	5.61466655532132e-07
5	0.70060946272049	0.365656759428544	0.100179094686188	0.0135946845287735	0.000816839486257131	1.90620838119483e-05	2.18681568354707e-07	4.88292786412609e-08	6.28758263295922e-08	5.29458590332439e-08	5.71954027562827e-08	5.81220057972197e-08	3.48776650115468e-08	9.71554973331926e-09	9.8011547252275e-09	4.28321145900205e-08	8.6575446149132e-08	1.03205433201697e-07	8.18138248694167e-08	3.20450120342489e-08	9.19837276870207e-09	4.21653787850967e-08	9.47080389154584e-08	1.28131955750564e-07	1.43880958150229e-07	1.10003797838687e-07	4.55585205384899e-08	3.04487413147809e-08	7.25541726628463e-08	1.28817674705788e-07	1.40990680446214e-07	1.1589297175734e-07	7.0051864603738e-08	2.30509976698267e-08	9.12994316794543e-09	2.75708485578969e-08	4.45851660090117e-08	4.34193017018068e-08	2.43282579906814e-08	5.4057978200873e-09	1.50646381505651e-08	4.30632240643628e-08	5.31093469126224e-08	3.6066761740363e-08	1.1286249246806e-08	1.73489005567267e-09	2.09209304221573e-08	4.45126348391501e-08	4.90322449164472e-08
6	0.688013949638933	0.376089459598335	0.114362871765337	0.019032813959395	0.00171224559099796	8.61069586348804e-05	2.87782949721064e-06	9.46701706447539e-08	3.96678896174643e-09	5.40475256073568e-10	9.97176052117574e-10	2.08190479532413e-09	1.56943378930476e-09	3.96929765840537e-10	4.88256450562728e-10	2.32246149515161e-09	4.32394564421622e-09	6.56349563599367e-09	9.40578229469947e-09	8.07775626117173e-09	5.70289367444462e-09	6.45729850065682e-09	8.00768691158242e-09	7.49403835337965e-09	1.23830233923126e-08	1.77025032245976e-08	1.25675257732981e-08	9.35667890569759e-09	1.19789093483093e-08	1.31112019501225e-08	1.01674196466879e-08	9.3780234310968e-09	8.25912459108176e-09	5.81334796914292e-09	4.6294527143504e-09	4.51422083750798e-09	3.67360152463078e-09	2.60413612950694e-09	1.58112168383671e-09	3.95428823180104e-10	1.03718367032236e-09	3.31374788064839e-09	4.36060815988054e-09	3.13034837912124e-09	2.08204756957679e-09	2.03425061111541e-09	2.8963401320691e-09	3.47268528326545e-09	2.99370012221004e-09
7	0.669655877494702	0.388367474159358	0.133678192405017	0.0272953207835584	0.00331741699599117	0.000242908173263635	1.08653486845332e-05	2.83673712461445e-07	3.09161614038029e-09	3.64310411784913e-12	1.78019455502001e-11	1.33975740310893e-10	1.77472680706187e-10	7.63343025388613e-11	3.14247131300978e-11	1.50805569891413e-10	4.50547253042412e-11	3.6844034908722e-10	1.37253409496911e-09	1.55634244316897e-09	5.55979583380689e-10	3.53703520845994e-10	5.04609964327382e-10	1.58911057221087e-11	1.06830504109841e-09	2.99861268742875e-09	1.68890403013067e-09	6.06633613806071e-10	1.08384981143896e-09	9.04702019813592e-10	1.14839663110574e-10	4.32840485518185e-10	6.58013617244078e-10	4.87900363558227e-10	5.66470857981095e-10	5.60797748023671e-10	2.26874835778657e-10	4.60094239150529e-11	1.3477059628628e-10	1.4139757383181e-10	1.42236053353196e-10	3.61352380624111e-10	4.34906072544131e-10	1.92167780838942e-10	8.66928783802501e-11	2.32362512305962e-10	2.52569803330052e-10	1.98819440648555e-10	1.50019806464019e-10
8	0.655618649644554	0.402926916257788	0.155827038681077	0.0379986351140402	0.00585666326130345	0.000571552601667015	3.52252467019253e-05	1.35430844519176e-06	3.21967967196065e-08	5.36237811132545e-10	2.85183253626596e-11	4.68026330640299e-11	5.29381319835219e-11	3.20281921160554e-11	1.45239492677642e-11	5.00550244034149e-11	1.12731945249076e-10	2.76588389494804e-10	4.58907717900989e-10	5.81459046561849e-10	2.40945458616447e-10	6.63389238889744e-11	1.63528550809387e-10	3.02451615600266e-10	8.84308033162515e-10	1.19851368126664e-09	4.07023845212361e-10	1.45577301463277e-11	1.40878572091403e-10	2.60868415025614e-10	1.27748877292571e-10	1.01790628373682e-10	7.49858561402259e-11	3.83828688726552e-12	6.26990723722214e-11	1.16146030764577e-10	5.881486628288e-11	2.62505649176053e-11	3.96233445721102e-11	1.92550240607302e-11	1.02554700477497e-11	9.42769851655947e-11	1.06236135319355e-10	5.95179039322403e-11	2.48839451643068e-11	3.76942096851086e-11	1.54657261586139e-11	4.6379892273033e-12	7.3433616583666e-12
9	0.647486392899635	0.419140350277318	0.179742224998931	0.0511669630977357	0.0096894885776204	0.00122282552273538	0.000102967245481172	5.79328398659352e-06	2.19127763143737e-07	5.55407433570036e-09	5.64649529316078e-11	2.47722993566935e-11	2.48409786249487e-11	3.1425483877743e-11	7.79002594392775e-11	1.66943031283325e-10	3.05101614952297e-10	2.80011470549282e-10	1.93860779629591e-10	4.77201465385045e-10	5.41990818995767e-10	3.08393970937134e-10	1.5338694601433e-10	3.11771322613461e-10	1.00387982251371e-09	1.07648761834883e-09	3.49823283306796e-10	8.45463959478907e-11	1.7178294533317e-10	3.1179146181914e-10	2.27415826606623e-10	6.97596862095227e-11	3.70436427551983e-11	4.37897113972624e-11	7.4541715354488e-11	7.20315327136136e-11	3.69615226646375e-11	5.50095232642736e-11	7.6208342005784e-11	6.64285164069887e-11	8.06604881195879e-11	9.52046853504525e-11	5.57613366746734e-11	6.50077185406582e-11	8.61825032776394e-11	5.49875186750142e-11	1.33386218376422e-11	2.12078585053244e-12	1.41741320146629e-12
10	0.644550658988958	0.43671990555302	0.205121201011764	0.0669134569561489	0.0151930769496563	0.00240623634758906	0.000266286861462777	2.05992176062151e-05	1.11228189110964e-06	4.26620077305452e-08	1.44442290130294e-09	9.54058328913391e-11	5.12477104340018e-12	3.65924039149256e-11	2.36732100865719e-10	5.42503172734484e-10	6.71129157007038e-10	2.85244773643379e-10	1.62269406517191e-11	6.31109898142339e-10	1.12378953832094e-09	7.22969140984091e-10	7.76797649049242e-11	2.79237171889997e-10	1.42833583384398e-09	1.53987126971618e-09	4.31380453563767e-10	5.74382116515597e-12	3.3647265762055e-10	5.82192525258455e-10	3.66756132412133e-10	5.32482203886876e-11	1.7137897141483e-11	1.14551340382482e-10	1.57441200117226e-10	8.21860102885458e-11	2.21470983449583e-12	6.74060043947178e-11	1.96268614875337e-10	2.71044063934422e-10	2.71158576418076e-10	1.53788509229668e-10	1.24587270343647e-11	5.70755597466511e-11	1.6730500250576e-10	1.40781373636464e-10	5.62861271189244e-11	1.35438586528721e-11	1.91695313242392e-12
11	0.646024621840748	0.45559569947631	0.231840043760276	0.085276195629179	0.0227186539192576	0.00439346328745999	0.000618029290330208	6.33164460325714e-05	4.71782400958103e-06	2.54877703555777e-07	1.05012858554062e-08	6.68963644865788e-10	2.62313866352169e-10	4.07222444940367e-10	9.85728376256405e-10	1.78395665439181e-09	1.98496821903361e-09	1.2205926792119e-09	8.78038854638513e-10	2.04196139547283e-09	3.10653889056955e-09	2.47273780001878e-09	1.26937201412298e-09	1.80584675975625e-09	3.75377705910157e-09	3.85645451028574e-09	1.86487167513852e-09	8.49120111130088e-10	1.36517938183352e-09	1.68154455810335e-09	1.09842140063349e-09	3.8283698549656e-10	2.00957090177357e-10	3.63169903149327e-10	4.2349084860084e-10	2.54289032536773e-10	1.15508876889856e-10	2.71548345519053e-10	6.32040849114586e-10	9.03455568727677e-10	8.58979332269201e-10	4.91254871021478e-10	1.67072385432662e-10	2.46326893142899e-10	4.65461435319304e-10	4.17412085249975e-10	2.00023529328808e-10	5.36334029044061e-11	8.15676956828166e-12
12	0.651403637353055	0.475816332374871	0.259846724385661	0.106251359231361	0.0325902874964405	0.00751443223841051	0.00130535589995424	0.000171119360867425	1.69050638914845e-05	1.24505816267563e-06	6.51660372684715e-08	1.93124387638193e-09	9.75885389139487e-10	2.51896601844668e-09	4.67574101660236e-09	7.10118741965612e-09	8.45022767133104e-09	8.2885099751256e-09	8.57096022537495e-09	1.06663408173259e-08	1.26916872448636e-08	1.26332603507931e-08	1.19535620254155e-08	1.35466962276708e-08	1.63901488056195e-08	1.60818546061098e-08	1.2338473373521e-08	9.3481083382023e-09	8.40256926050508e-09	7.30993373389745e-09	5.15790527764144e-09	3.11524039167317e-09	2.12029135750086e-09	1.90414169419389e-09	1.77011031314426e-09	1.49065225022881e-09	1.39834343348681e-09	1.82649591646055e-09	2.64718769976893e-09	3.32224053564087e-09	3.32284459584172e-09	2.6630236511849e-09	2.02702810271843e-09	1.93147244391126e-09	1.94733603826056e-09	1.47990707508107e-09	7.3342682419345e-10	2.17147354150251e-10	3.41608010896824e-11
13	0.660451453364044	0.497560846868623	0.289196340598563	0.12984327859168	0.0451034067802471	0.0121445805031326	0.00253986710982971	0.000412931046964688	5.19143886388236e-05	4.91684918925556e-06	3.2491307578193e-07	1.27886121773135e-08	8.31982102560793e-10	5.57580032503512e-09	1.57027107660807e-08	2.77910938283401e-08	3.79500793941381e-08	4.45880285250965e-08	4.95416907615086e-08	5.49350293856178e-08	6.04239807377262e-08	6.51790034282895e-08	7.03464571578769e-08	7.7085328481193e-08	8.23476695127019e-08	8.05534082423436e-08	7.116423237055e-08	5.91686193969767e-08	4.77498984408863e-08	3.6653146507682e-08	2.62265260509508e-08	1.80961062045466e-08	1.30054423210102e-08	1.02632317385907e-08	8.81066674266015e-09	8.14338479417983e-09	8.35600358821362e-09	9.59900766415324e-09	1.15763667593726e-08	1.34420740365783e-08	1.42498396749197e-08	1.37396988848298e-08	1.25193497535326e-08	1.10730797624053e-08	9.01732375821972e-09	6.06479887704323e-09	3.02691511412341e-09	9.87008879906897e-10	1.44954417360009e-10
14	0.673166909869076	0.521151796972591	0.320083056347444	0.156118060538919	0.0605525472615254	0.0187127932637538	0.00462053494767459	0.000914940250238438	0.000145545387855221	1.83448166009998e-05	1.70142478257079e-06	8.76610840215038e-08	9.02067043782346e-10	1.08187343160628e-08	4.13785206364732e-08	9.15471973794963e-08	1.45851567339888e-07	1.90311713651905e-07	2.21566983803785e-07	2.44736099185267e-07	2.67550027380881e-07	2.96056740364525e-07	3.31438664290175e-07	3.67409604759092e-07	3.90607523600065e-07	3.87473077745973e-07	3.54247823854827e-07	2.99012245705581e-07	2.34514950235454e-07	1.72201413532791e-07	1.20448775441106e-07	8.31512742634955e-08	5.9351305803921e-08	4.54769974980134e-08	3.8087161919467e-08	3.51145364389067e-08	3.57065379137208e-08	3.94562668773024e-08	4.55760227170793e-08	5.24351592322688e-08	5.78483299014678e-08	5.99363477664516e-08	5.76886284782669e-08	5.07930474037487e-08	3.96623250059057e-08	2.6241170012485e-08	1.39302904970967e-08	5.54742984427834e-09	1.53619222042991e-09
15	0.689756991393154	0.547049405796364	0.352837108545701	0.185213166039645	0.0792202117957512	0.0276678066397553	0.00792373001851821	0.00187788493323523	0.000375243199416843	6.52917565650115e-05	1.02954480668545e-05	1.52773927369026e-06	2.56836548174625e-07	1.25841004249831e-07	1.91492924522262e-07	3.33938475100512e-07	5.13278470868107e-07	6.80781983551622e-07	8.05698178810989e-07	8.96180655648239e-07	9.89146381746634e-07	1.12104139395516e-06	1.29899350910919e-06	1.48825207198673e-06	1.62417828146425e-06	1.64452558023047e-06	1.52346251527272e-06	1.28489606189423e-06	9.88231156737305e-07	6.99487177772243e-07	4.65509516178831e-07	3.0274507490267e-07	2.0281328496632e-07	1.47082293450983e-07	1.18958508376993e-07	1.08594571558435e-07	1.11765990038006e-07	1.26567980524382e-07	1.50440657786073e-07	1.78742575184403e-07	2.04864469265823e-07	2.21171103975089e-07	2.20639410137767e-07	1.99523862854133e-07	1.60233964512434e-07	1.11938764187615e-07	6.68705345279289e-08	3.40891591579614e-08	1.56763554233689e-08
16	0.710611689303772	0.575824498506927	0.387871556443834	0.217262511714347	0.101258807121554	0.0393149094072468	0.0127570412857453	0.00349094239614101	0.000825614812799042	0.000179080934088358	3.99936139989904e-05	1.06974167558793e-05	3.85838735521455e-06	2.03428917167284e-06	1.60322789489266e-06	1.67980430424873e-06	1.95997985258977e-06	2.26230150336709e-06	2.48276166466966e-06	2.64603118006889e-06	2.89540069406257e-06	3.38639200873425e-06	4.15303440683464e-06	5.04069665643551e-06	5.75494833403959e-06	6.00270055225429e-06	5.64237563306188e-06	4.75260152246312e-06	3.58279248505373e-06	2.42527559921641e-06	1.49130506597805e-06	8.56641450009527e-07	4.86300487680372e-07	2.98584098774988e-07	2.19639130069363e-07	2.05518111904168e-07	2.37302007837056e-07	3.06255867002739e-07	4.02601700309817e-07	5.1214882861658e-07	6.16852084557368e-07	6.95008352986629e-07	7.23387734943333e-07	6.85816280454572e-07	5.84766551616653e-07	4.44878605093172e-07	3.02207469445193e-07	1.86314858737639e-07	1.08758131275765e-07
17	0.736357570950067	0.608264367313585	0.425829951137979	0.25257390362689	0.126834742341359	0.0538501899678481	0.0192902589221824	0.00582090814168496	0.00148641537361555	0.000332095234223383	7.41104870266301e-05	2.2423772385492e-05	1.11950122709992e-05	7.95174262662582e-06	6.89141503888048e-06	6.67948055567295e-06	6.73432375041764e-06	6.67257784819827e-06	6.34807006214641e-06	6.00618581309925e-06	6.25348997878709e-06	7.71174433602968e-06	1.05322575026769e-05	1.41201219973984e-05	1.73015781759623e-05	1.88672406947167e-05	1.81683310402593e-05	1.54086172621398e-05	1.14794692436893e-05	7.47928465761668e-06	4.23104378815548e-06	2.05509419386525e-06	8.43296025774934e-07	2.93667760196486e-07	1.23005315015791e-07	1.59551553367977e-07	3.27247279792919e-07	5.89690977927743e-07	9.12748182939795e-07	1.25952500239531e-06	1.59442925551267e-06	1.8758745175292e-06	2.04815150617119e-06	2.05609748647383e-06	1.88026470829329e-06	1.55984021966893e-06	1.17768135353463e-06	8.18403578967344e-07	5.33026520212436e-07
18	0.768141937216794	0.645860991833091	0.468303800016108	0.292560370131017	0.157161151699756	0.0723006769314911	0.0282547733847612	0.0092342902767219	0.002449149769562	0.000497337116813906	7.02854175539101e-05	9.55166135800184e-06	7.40746370291363e-06	9.04776918132075e-06	1.08299844979761e-05	1.29533892113497e-05	1.42680576469699e-05	1.36823913721379e-05	1.12338608523996e-05	8.42406707167858e-06	7.7991036632076e-06	1.17309914287283e-05	2.08929734377172e-05	3.33964542447424e-05	4.53210848074697e-05	5.24835913903555e-05	5.24331768610523e-05	4.54970573044729e-05	3.43410582912424e-05	2.24622003278758e-05	1.26052189463773e-05	5.94873752815195e-06	2.26230243000945e-06	6.29086919699146e-07	1.47291848326131e-07	2.56580649631436e-07	7.00220007094573e-07	1.35098829450114e-06	2.10584285084489e-06	2.88773460490463e-06	3.66280253700699e-06	4.39840383190212e-06	4.99809986535998e-06	5.30352244385076e-06	5.18363405564348e-06	4.63143720783053e-06	3.77920534412135e-06	2.82607953285608e-06	1.94498573134308e-06
19	0.807983058708158	0.691376031647033	0.518669293135132	0.340903840304733	0.195971666473209	0.0981542521164724	0.0424912175941152	0.0156440820909379	0.00474240476076719	0.0011067443499774	0.000170983540173422	1.35958613153234e-05	5.22837031527674e-06	5.45610353328971e-06	5.33434990999789e-06	9.72305540941541e-06	1.56379435174028e-05	1.7179168992222e-05	1.21220675062595e-05	4.28361207692919e-06	1.69471535222717e-06	1.21200126480346e-05	3.82569337687097e-05	7.52600672883935e-05	0.000112246035576725	0.00013718994123951	0.000142498829878729	0.000128117172347165	0.000100647860507776	6.94645492443644e-05	4.23834397571756e-05	2.32124769766653e-05	1.18854997067371e-05	6.24698444824795e-06	3.93985168784783e-06	3.37183142806448e-06	3.71282943869771e-06	4.50896692265779e-06	5.45813484688344e-06	6.43782663091138e-06	7.53132367728105e-06	8.85906556690775e-06	1.03240356367239e-05	1.15335745368357e-05	1.19971879103753e-05	1.14299029844627e-05	9.91207628524572e-06	7.81490691376971e-06	5.59551783826726e-06
20	0.858246617156077	0.748076641564377	0.581156041398803	0.402681138674064	0.249015090551519	0.137456451001072	0.0676699398716594	0.0296298448954689	0.0114829944920795	0.00392321937718597	0.00119581183279526	0.000348149110226259	0.000110012818728516	3.53383814266763e-05	6.40570361683952e-06	1.43018408575964e-06	1.02826748588838e-05	1.9218619100384e-05	1.91033935534009e-05	1.36164741160439e-05	1.82059149351237e-05	5.03235801325556e-05	0.000117259493765659	0.000209155867172396	0.00030159938189758	0.000366452116995653	0.000384717019889539	0.000354294116525109	0.000288958325151963	0.000210267413701073	0.000137758967788066	8.26475508854177e-05	4.70592678898563e-05	2.72771105608938e-05	1.78439206375583e-05	1.41596938606808e-05	1.31468167370326e-05	1.29440165268481e-05	1.26368732469514e-05	1.22238209073082e-05	1.24045135353931e-05	1.39352531458322e-05	1.68797862388988e-05	2.03445736397817e-05	2.29218609069893e-05	2.34772256121519e-05	2.16981338825491e-05	1.8104070079257e-05	1.36540682946506e-05
21	0.918999232556459	0.816025226955606	0.656124881728809	0.478971325837866	0.318625861744249	0.194126143402067	0.109040948712274	0.0569496554874394	0.0279600608147118	0.0130919988533659	0.00596127376571176	0.00270365373029444	0.00124687729682781	0.00058603089908522	0.000276116411649498	0.000133190525034044	7.89933795167636e-05	7.31201821162825e-05	9.35263193021578e-05	0.000136172237541819	0.000213142395294377	0.000340593015420091	0.000520856117898352	0.000730283904712439	0.000922057437246957	0.00104372703125523	0.00105979141179353	0.00096666747251983	0.000792496149073582	0.000583380960734946	0.000384659961387363	0.0002267304267549	0.000120401649340705	6.06956019996507e-05	3.44143900726993e-05	2.69878261682957e-05	2.66024772208335e-05	2.58958982306587e-05	2.2178454620389e-05	1.66343255033547e-05	1.25362167356841e-05	1.28669368373457e-05	1.83826667582964e-05	2.71492746047694e-05	3.56956073499715e-05	4.08795748394425e-05	4.12470437104674e-05	3.7244915647978e-05	3.05127808710695e-05
22	0.983604372574069	0.886219758996483	0.732649251296156	0.55793663475591	0.393633350204817	0.259369975249144	0.161356227034001	0.0960876946741541	0.0556613358983445	0.0319006595455206	0.0183723942990691	0.0107592107143306	0.00644735297497178	0.0039561447296352	0.00248171916475713	0.00160044542356859	0.00109393968429157	0.000850525941732843	0.000812099013602084	0.000946265165248816	0.00122906615833707	0.0016293282487404	0.00209438170821988	0.00254441401056712	0.00288292630302134	0.00302266810615031	0.00291602629186823	0.00257430214793913	0.00206535839616961	0.00149044570921334	0.000951252336407691	0.000521486401198043	0.000232890512612476	7.74532686581763e-05	2.08290045463558e-05	1.94542333295868e-05	3.51433884860062e-05	4.38293108036328e-05	3.76896945620673e-05	2.16447510576537e-05	6.4483204586584e-06	1.4136782002222e-06	9.72005116603349e-06	2.78436185369767e-05	4.84705660687764e-05	6.4589093655642e-05	7.23573548929176e-05	7.16611173650904e-05	6.48703630915996e-05
23	1.03682644558985	0.938517529200128	0.785952295837144	0.611195709728729	0.44395789150908	0.303931524769501	0.1986898847813	0.12627201244086	0.0797413173742241	0.0511929109964122	0.0340364187625151	0.0236672497882719	0.0172178502122879	0.0130290859861286	0.0101845321158347	0.00819903331791894	0.00683355203329435	0.00598440630920078	0.00560970783144261	0.00567539373220792	0.0061163528975162	0.00681439115771149	0.00759652603595943	0.0082555684808266	0.00859004907431278	0.00845321521262011	0.00779466040840901	0.00667785594290151	0.00526455987301848	0.00376997743150827	0.00240428108787927	0.00132080483222862	0.000587099083423504	0.000184923959638295	3.43918294232458e-05	3.03017053753679e-05	7.7065124572832e-05	0.00011177601012481	0.000110842944401215	8.18842296616126e-05	4.73135731294424e-05	2.78115059566889e-05	3.22282078398434e-05	5.63140639080672e-05	8.81635022141898e-05	0.000115679300720336	0.000131759180949323	0.000135437709981338	0.000129915470292522
24	1.06311249978964	0.9531591648035	0.791957038832037	0.61054559509673	0.438037232311894	0.294340278963999	0.187589320657832	0.1160297046806	0.0722690531503794	0.0475098475636806	0.0342865203594622	0.0274523727293347	0.0239665419930757	0.0222158382442172	0.0213816375934811	0.0210427285292768	0.0209880370355682	0.0211381495203501	0.0214924276263295	0.0220670652509641	0.0228295051098307	0.0236525179487715	0.0243087277334973	0.0245115050777669	0.0239900796046562	0.0225731550330185	0.0202512529815508	0.0171948854772321	0.0137209446278554	0.0102176775191228	0.00705246590699769	0.00449126434170131	0.00265275035950116	0.00150696173334371	0.000912957543812058	0.000678424729836245	0.000619714063597255	0.000604129637300749	0.000565300206233665	0.000493303129723026	0.000409741140608844	0.000341201524236756	0.000301818381971675	0.000289015832758283	0.000289585061370815	0.000289387822317714	0.000280431701490452	0.000262528711817048	0.000240554879591634
25	1.06875954452724	0.939028963567836	0.761522502336061	0.567508930387957	0.386449813966182	0.238844364863966	0.13316810623607	0.0671696580860917	0.0319931302973049	0.0168835340954161	0.0126795560542102	0.0133638737486164	0.0159423787248447	0.019437204246671	0.0237670149269911	0.0289717276802668	0.0348836798879692	0.0411198508527744	0.0472054846080157	0.052687553554428	0.057182620309849	0.0603723630305541	0.0619885703138676	0.0618218600985655	0.0597623688304995	0.0558550990303678	0.0503400185029016	0.0436508865476216	0.0363629501554642	0.029099713049571	0.0224243774749362	0.0167467796016698	0.0122707150170714	0.00899266922702887	0.00674669627357188	0.00527720764276669	0.00431565459804067	0.00363963276485503	0.00310207253565618	0.00263006236319738	0.00220293219599101	0.00182394874700847	0.00149823262568482	0.00122307457465095	0.000989403046286856	0.000788378437755584	0.000616657422423787	0.000476900411941474	0.000374060175325243
26	1.10618184492271	0.960845674270583	0.769757393581411	0.563930202581191	0.372975760058983	0.218166971365072	0.108901191118593	0.0432272389516935	0.0114940766088572	0.00123142201258576	0.00136861225757292	0.00462862534185512	0.00790988276913661	0.0112240468152622	0.0160606179487548	0.0239307066567077	0.0354969611642773	0.0503393976418818	0.0671756447066592	0.0842827533325642	0.0999144533276327	0.112603375414154	0.121324870388009	0.125549508041578	0.125224403052368	0.120713838149323	0.112714354754064	0.102149897530556	0.0900519283779044	0.0774346723089374	0.0651813747426358	0.0539591142807621	0.0441755716531398	0.035982351896656	0.0293189982103919	0.0239831359352682	0.019707840231566	0.0162283926593413	0.0133264068089958	0.0108477110433448	0.00869843800634212	0.00682879290723748	0.00521458481792723	0.00384335782553932	0.00270702039087286	0.0017988710184857	0.001111559325994	0.000633797527182793	0.000346107322062676
27	1.27533177454111	1.13495570435054	0.945354792297769	0.734685428239088	0.531064155077573	0.356376509041829	0.222516440441724	0.130900704725493	0.0748828946986644	0.0437821333012085	0.0269528401864056	0.016651394468843	0.00914741079212333	0.00423905504830176	0.00379879207554439	0.0100993919304686	0.0245087651456095	0.0468412921679552	0.0753604478245595	0.107236720737336	0.139201019478522	0.168169509478249	0.191701383795797	0.208240738907312	0.217159876187121	0.218655903729745	0.213560754641525	0.203117205811236	0.188759871064615	0.171926544030174	0.153914139636308	0.135784997894023	0.118322806994373	0.102032306437047	0.0871730767425088	0.0738152607344628	0.0619042548177276	0.051322433087564	0.0419387399450608	0.0336410339220734	0.0263505049764359	0.0200212280725062	0.0146300545678279	0.0101622771957827	0.00659728433789487	0.00389669179745586	0.00199611057449035	0.000801160238570455	0.000188320355012686
28	1.69146837256727	1.58967035785751	1.42649104150948	1.22363861762857	1.00525509460904	0.793110881233476	0.603069161163362	0.443603067831885	0.316405051414644	0.218477501606744	0.1447586920846	0.0903826931072525	0.0520045878798707	0.0280637251641923	0.0182298991596737	0.0224711761872163	0.0401801818304262	0.069653483112846	0.108023646623646	0.151574523341869	0.196272984268695	0.238332307300753	0.27466337680318	0.303137929337076	0.322654348387034	0.333043205527289	0.334871566830552	0.329205879963126	0.317381076349187	0.300806433005874	0.280822517887336	0.258611149522976	0.235152442151163	0.211219055165033	0.187396570409262	0.164119344948571	0.141712390209399	0.120431364520122	0.10049453063001	0.0821025958337289	0.0654447591153917	0.0506918817466666	0.0379800974908335	0.0273899067099577	0.018926470889828	0.0125063120313705	0.00795409911783669	0.00501107812540271	0.00335448334120783
29	2.43320067978337	2.4123448012851	2.3127579786516	2.14739893177853	1.93438755972924	1.6938004545027	1.44469957212946	1.20299584898574	0.980411080179175	0.78445111235967	0.619059311660054	0.485538616726244	0.383400239411837	0.310954158443304	0.26562304004579	0.244076668724143	0.242322837957832	0.255862036681032	0.2799479553232	0.309929043253717	0.341603790915966	0.371513792502442	0.397118817004852	0.41683321513284	0.429937891262401	0.436406021118113	0.436689635838375	0.431509949935697	0.421682013580853	0.407989545057195	0.391112854598446	0.371603708831169	0.349896081271096	0.326340161796138	0.301247555581482	0.274937219917852	0.247773673358765	0.220191090940248	0.192699114022974	0.165868726216505	0.140299464201358	0.116572369203685	0.0951959473747448	0.0765542867875522	0.0608667011493545	0.0481665000265669	0.0383029514580255	0.0309660295691451	0.0257293346901108
30	3.47114461403637	3.56845767385702	3.57232415353213	3.48711085322499	3.32409619591478	3.09955796033549	2.8324617681522	2.54218411012878	2.24660692299414	1.96077263267719	1.6961409263324	1.46037888906948	1.25755931672179	1.08863190028287	0.952050527953572	0.844467661913202	0.761430237756569	0.698026233742065	0.649439497066861	0.611378178640616	0.580353787855466	0.553804589598073	0.530076379309219	0.508291099661626	0.488145012321988	0.469680912780265	0.453073544874238	0.438456462951106	0.425805568723936	0.414882542834038	0.405232366638128	0.396223709742816	0.387118717572846	0.377158704763376	0.365653411934595	0.352063038041003	0.336063849025544	0.317589832138978	0.296844952273562	0.274283469082901	0.250559659012339	0.22645285374496	0.202778121263598	0.180295995741262	0.159635290336021	0.141240640721661	0.125351374084304	0.112011860429084	0.101107527541085
31	4.5878731350018	4.79877758260024	4.90644693415519	4.908789921377	4.81108935894612	4.62491679763154	4.36643282960938	4.05438570173531	3.70812074530603	3.34585712776932	2.98339961805898	2.63335617020249	2.30484696931362	2.00362874307692	1.7325230485033	1.49202635425702	1.28098740303249	1.09725718948731	0.938243235416878	0.801328121610762	0.684138916570921	0.584676529824576	0.501330205763491	0.432811390655796	0.37804318269859	0.336037738191602	0.305786374965777	0.286177970942786	0.275952588233831	0.273690368628241	0.277831175654456	0.286718105473219	0.298657382763649	0.311987671854881	0.325152821266722	0.336772948400732	0.345709172099768	0.351117145582867	0.352484163533063	0.349644673244431	0.342770222212564	0.332332602720416	0.319042944455762	0.303773808996236	0.287474619299221	0.271091836446195	0.255503700007463	0.241475571932685	0.229637265069348
32	5.40916204560676	5.66475547605588	5.81048092000303	5.84163106219329	5.76062412310362	5.57631803604935	5.30272765798537	4.95737549637236	4.55952766281892	4.12854253073469	3.68250267695006	3.23722812525984	2.80569705819023	2.39784128901884	2.02064449442864	1.67845266994677	1.373405613558	1.10591037075916	0.875096821158488	0.679216897510397	0.515968502924143	0.382740694536839	0.27678717669737	0.195340762973167	0.135683161472099	0.0951835124064218	0.0713168344170091	0.0616708751670546	0.0639473411508889	0.0759612821252676	0.0956405661385061	0.12102599829624	0.150271924431381	0.181647328504922	0.213538454878343	0.244455436382947	0.273046499690149	0.298123194489408	0.318698244861464	0.334034220997514	0.343697171863628	0.347605966090209	0.346066589308389	0.339781680740387	0.329828961774657	0.317606987990385	0.304751582048349	0.293030255705597	0.284224257697292
33	5.6331745329519	5.84131406130352	5.9401483248915	5.92697018872109	5.80548367355126	5.58513252500699	5.27994522003807	4.90708258146126	4.48528931859675	4.03343215332367	3.5692639375512	3.1084976703394	2.66421869211392	2.24661687467651	1.86298856110423	1.51794148481217	1.21373291001198	0.950677986434078	0.727577521136655	0.542128282308461	0.39129189464888	0.271608937515794	0.179452675453137	0.111222328688029	0.0634796275117933	0.0330352057878592	0.0169934583353652	0.0127657156794356	0.0180616580597412	0.0308675602513187	0.0494173768378149	0.0721595243934769	0.0977195874983388	0.124858199245466	0.152424684309255	0.179310490475761	0.204410791809012	0.226606084239161	0.244776246296223	0.257856230163281	0.264935319162621	0.265392092109834	0.259047186157412	0.246308232189128	0.228278042125512	0.206799277513668	0.184416154913674	0.164244847728011	0.149757036632571
34	5.23982589518633	5.34747171459399	5.35859352958835	5.27501343713735	5.1036059358828	4.85546705432346	4.54477222983605	4.18748239620892	3.80005687980775	3.39830717682956	2.99648558515196	2.60665663240059	2.23835609593728	1.8985084688901	1.59155208498248	1.31971183491695	1.08336032930973	0.881416180351019	0.711739336626686	0.571495254560787	0.457470245232209	0.36632875356201	0.294809609466739	0.239862937671432	0.198733030272938	0.168995452145751	0.148558935768403	0.135643827194123	0.128748430823855	0.126612251511501	0.128181086288758	0.132574111498164	0.139049031282194	0.146959597090327	0.155701481172902	0.164647664987502	0.173081981249667	0.180146927718201	0.184826571000798	0.185984878520396	0.182472967464932	0.173306083128831	0.157894906919334	0.136299584519473	0.109462566228565	0.0793712549281954	0.0491054127366623	0.0227372529266014	0.00507224867128658
35	4.43255894988576	4.43587535800349	4.36376191033254	4.22182382732449	4.01899382061719	3.76664600768223	3.47757746514111	3.16498187128277	2.84152468138926	2.51860035027784	2.205816296664	1.91071272551471	1.63869781143927	1.39315752126715	1.17568946066254	0.98640944883186	0.824285636186074	0.687464988119449	0.573568181920617	0.47993936917041	0.40384563253762	0.342626892449411	0.293800686796516	0.255128205463802	0.224648847032101	0.200690864485117	0.181865576288823	0.167052038133534	0.155377740043579	0.146198635766206	0.139078776592912	0.133766626263137	0.130162796888909	0.12827360561097	0.12814732780113	0.129795381035279	0.13310796992132	0.137781059684629	0.14327649418032	0.148837341263238	0.153574733246827	0.156630636963182	0.15740487605042	0.155817497040557	0.152563127631608	0.149306055224635	0.148765995674637	0.154655782836069	0.171452283539808
36	3.46742196219494	3.38915535334774	3.2575901564263	3.08009841902772	2.8658509586807	2.62503703892889	2.36807700856904	2.10491111160547	1.84442740717899	1.59406533729597	1.35960418371429	1.14512200333316	0.953093657870369	0.784587472164259	0.639518423063206	0.516919975365597	0.415204606048029	0.332392581864186	0.26629796600096	0.214668969621469	0.175286012953434	0.146025017664417	0.124895598174379	0.110064198725879	0.0998711631363806	0.0928485865491756	0.0877429502343852	0.0835433435864106	0.0795128949122556	0.0752182464422398	0.0705499347422036	0.0657258102032948	0.0612705372376726	0.0579669820377717	0.0567798224461162	0.0587574696314985	0.0649243684177883	0.0761805807315	0.0932278050440117	0.116539480074053	0.146386868655173	0.18292346522324	0.226318168790784	0.27691566582097	0.33539299130951	0.402876682717425	0.480986914879482	0.571783879992649	0.677606427801686
37	2.58483998244198	2.46209739671778	2.30555764375937	2.12265003156939	1.92149313126793	1.71029498876271	1.49681106466235	1.28790795119067	1.08926194521254	0.905201219181373	0.738682070465308	0.591376061618343	0.463837014164206	0.355714707925577	0.26598468237208	0.193169120031974	0.135530760784095	0.0912288316289617	0.058432273222848	0.0353907833033947	0.0204683804406825	0.0121474271732151	0.00901337791606856	0.00973182630764816	0.0130294995152741	0.0176894693456826	0.0225679582183151	0.0266359145705469	0.029043527587841	0.0292008143417013	0.0268632388610849	0.0222088502452402	0.0158932442515439	0.00907094532082829	0.00337627857815605	0.000862700442704805	0.00390579511914542	0.0150805101279579	0.0370266111178906	0.0723170664079003	0.123341950942398	0.19221592275806	0.280711349224659	0.390213070490262	0.521685978466071	0.67564422064024	0.852111570939086	1.05056634992465	1.26987055153579
38	1.95790674771557	1.82808021138622	1.67913473990291	1.51739682835682	1.34919916478071	1.18047407365125	1.01642701629634	0.861312538298188	0.718319903630944	0.589561625814573	0.476147307874034	0.378318856769868	0.295621431600812	0.227086679559685	0.171409557084037	0.127105778451334	0.0926423428444714	0.0665378232580568	0.0474319187258342	0.0341254577172473	0.0255931747281826	0.0209727590765899	0.019535256526296	0.0206438767003099	0.0237102316143374	0.0281583666774166	0.0334069788182819	0.0388784818992837	0.044039990651505	0.0484762157519721	0.0519884602382591	0.0547083904407169	0.0572110536692747	0.0606095538932904	0.0666143144924062	0.0775429203008743	0.0962716530555652	0.126126191072914	0.170715553677093	0.23371929214669	0.318642432581029	0.428555355444454	0.565836598351902	0.731935746768233	0.927171588638861	1.15057808180963	1.39980789017214	1.67110060835621	1.9593204418668
39	1.61030614362117	1.49114948056785	1.36158737970191	1.22653570244201	1.09060866301999	0.957867187011754	0.831644328671951	0.714455169362475	0.607987528791949	0.513160617292037	0.430232714441996	0.35893665494544	0.298623159610182	0.24839604128529	0.207228806814642	0.174057831730071	0.147851975580798	0.127661536173636	0.112650647129241	0.102116933549582	0.0955011155230417	0.0923880518247884	0.0925000795833208	0.0956837571197664	0.101892201667599	0.111166730665176	0.123622851323521	0.139446160144899	0.158902940689719	0.182368023996576	0.210369014975626	0.243641844382084	0.283188560066694	0.330325161620264	0.386705826718334	0.454310521860712	0.535385820482537	0.632333478106188	0.747547331058572	0.883205583082278	1.04103165300572	1.2220416870998	1.42629999743626	1.65270474363555	1.89882508650706	2.1608080231414	2.43336857394135	2.70987145428055	2.98250637256324
40	1.42490256524747	1.31026998123406	1.18986583079097	1.06775837363581	0.947596627425742	0.832431738399803	0.724606667456709	0.625717937069685	0.536644848267987	0.457634581351177	0.388426820609281	0.328399456178861	0.276717509699966	0.232470267808484	0.194785937614337	0.162918063441157	0.136302600457727	0.114588253935986	0.0976450772954711	0.0855573097138126	0.078606232132838	0.0772478165061355	0.0820885844911323	0.0938617708314406	0.11340485804454	0.141638895335348	0.17954966314715	0.228170524666955	0.288566526513439	0.361818838896827	0.449007936748549	0.551193120743666	0.669385269114696	0.804509357687061	0.95735352785324	1.12850247362588	1.31825467462713	1.52652537895428	1.75273995229276	1.99572487442268	2.25360586819705	2.52372401899198	2.80258102214168	3.08582377132339	3.36827642912063	3.64402511246389	3.90655670468976	4.14894945447008	4.36410931723549
41	1.26757332732817	1.14018607473672	1.01108426024685	0.884454129467907	0.763947121816304	0.652488588733651	0.552151280698084	0.464101677489823	0.388620286914702	0.325190320406073	0.272643397916493	0.229346702177384	0.193413626729952	0.162919520399619	0.136105459057595	0.111555717017886	0.0883382880885385	0.0661019031082325	0.0451270250863278	0.0263318865921895	0.0112375059979482	0.00189765457239469	0.000800942313420323	0.0107526369641327	0.0347436754878555	0.0758137409135936	0.136914425812777	0.22077753021079	0.329792559371755	0.465896577130965	0.630478786631528	0.824301581763785	1.04743934759874	1.29923597527907	1.57828186571581	1.88241107889392	2.20871917974669	2.55360216925644	2.91281660690595	3.28156058090521	3.65457454738955	4.02626025749115	4.39081507941965	4.74237809314929	5.0751835014642	5.38371628015217	5.66286468215692	5.90806427868404	6.11542867599806
42	1.14331852714203	0.984292627353288	0.827515299383037	0.678124733668431	0.540637496321161	0.418703897220675	0.314925676623642	0.230750193240976	0.166449289991766	0.121184293119992	0.0931517784286815	0.0797984258658577	0.0780880267764488	0.0847999353296918	0.0968362405454242	0.111514778552162	0.126826735373352	0.141640785764644	0.155840131628167	0.170384025354218	0.18729093767167	0.20954601488527	0.240940471707527	0.285854761736082	0.349000526922155	0.435138316306952	0.548788844108701	0.693955174877379	0.873871797241042	1.09079425030207	1.34584000663913	1.63888792029832	1.96853994695711	2.33214525568854	2.72588347505924	3.14490081900161	3.58349035394486	4.03530579493127	4.49359701404483	4.95145493194838	5.4020536307878	5.83887833106537	6.25592924561739	6.64789316626083	7.01027683924945	7.33949861552626	7.63293738153528	7.88894024148598	8.10679268877589
43	1.43751143247183	1.23570226554059	1.03514404276041	0.842225925774682	0.662892108872582	0.502369641259507	0.364945222546315	0.253806942669393	0.17096221510777	0.1172373920206	0.0923582275027399	0.0951040084763444	0.123522351329446	0.17518687502148	0.247476627303984	0.337854549953563	0.44412255517559	0.56463291446491	0.698439436100584	0.845376988518125	1.00606386562857	1.18182777264383	1.37456230546709	1.58652620224941	1.82010193573416	2.07753307253095	2.36066106674948	2.67068174043176	3.00793973242719	3.37177589600166	3.76043831734018	4.17106270084338	4.59972273874599	5.0415461578967	5.49088777701011	5.94154740292696	6.38701794323635	6.82074781417967	7.23640157760867	7.62810366099382	7.9906518410826	8.31968969684916	8.61183022799386	8.86472605679318	9.07708486692951	9.24863179910139	9.38002327710685	9.47271908095707	9.52882135786088
44	3.63891758607455	3.48219890246267	3.31977175389186	3.15876571125877	3.00634123334226	2.86942730822042	2.75447809657723	2.66726178394946	2.61269229020802	2.5947111137844	2.61622269226825	2.6790825799576	2.78413383765337	2.93128364729575	3.11960960231716	3.34748360371935	3.61270093090342	3.91260286122515	4.2441830756355	4.60417079991404	4.9890869019792	5.39527265566877	5.81889423567161	6.25592889423922	6.70214091071873	7.15305660541618	7.60394787610554	8.04983286240205	8.48550058655375	8.90556396212498	9.30454266994374	9.6769743707918	10.0175498530921	10.321265265946	10.5835827701498	10.8005898832286	10.9691475455775	11.0870174572994	11.1529604214903	11.1667991190783	11.1294407434527	11.0428570472438	10.9100214264535	10.7348045562974	10.5218317184541	10.2763062973064	10.0038050018017	9.71005125890376	9.40067401648407
45	11.4034077753594	11.6627964234115	11.9091202751572	12.1470814216428	12.381690244489	12.6180393674281	12.8610702934929	13.1153431944276	13.3848199756489	13.6726698407789	13.9811052116552	14.3112541419787	14.6630734342833	15.0353046754948	15.4254734827256	15.8299305142326	16.2439313364774	16.6617510966592	17.0768291432201	17.4819382426829	17.869372810785	18.2311505433346	18.5592219264977	18.845682262717	19.0829810189673	19.2641234636805	19.3828597087046	19.4338564389971	19.4128468400852	19.3167545759045	19.1437881798853	18.8935029389147	18.5668282877676	18.1660598739745	17.6948167484357	17.1579655014394	16.5615144879073	15.9124824472615	15.2187467019949	14.4888766135164	13.731958018054	12.9574139418552	12.1748260432004	11.393760047561	10.623597084147	9.87337149098918	9.15161454772073	8.46620293496503	7.82421069345363
46	30.1398571083677	31.4780029861202	32.7817910264786	34.0453952367649	35.2630761559718	36.4291138778576	37.5377368534334	38.5830533938897	39.5589930513469	40.4592648812737	41.2773389809769	42.006456672707	42.6396733016541	43.1699359144247	43.5901961568253	43.8935566790614	44.0734472686074	44.1238249562347	44.0393905673238	43.815812720081	43.4499491945065	42.9400549851224	42.2859662613179	41.4892499238922	40.5533094718996	39.4834394599103	38.2868228835008	36.9724683026431	35.551086293429	34.034907777839	32.437449767771	30.7732369074775	29.0574897357295	27.3057926469254	25.5337559554541	23.7566871334249	21.9892861107623	20.245378460574	18.5376983613206	16.8777305130509	15.2756168333049	13.7401299733186	12.2787117296295	10.8975705664365	9.60182901055904	8.39570892527667	7.28274087017281	6.2659831123555	5.34823649174307
47	64.3679103619027	67.4208808654861	70.3636474969256	73.1698144785234	75.8130361970894	78.2673368604636	80.5074456290061	82.5091445401236	84.2496259186199	85.7078551999608	86.8649342068291	87.7044589470333	88.2128649938495	88.3797525330609	88.1981822901288	87.6649328689078	86.7807096249589	85.5502951430294	83.9826317611934	82.0908274392805	79.8920776408823	77.4074977944705	74.6618632979402	71.6832568779986	68.5026263244497	65.1532590719605	61.6701836535911	58.0895115353797	54.4477360803176	50.7810081998995	47.124410455433	43.5112528104578	39.9724137797173	36.5357502778368	33.2255979984941	30.0623816626806	27.0623510303283	24.237454298309	21.5953555886028	19.1395978887309	16.8699073032158	14.7826290920633	12.8712809970563	11.1272050629204	9.54029579072774	8.09978020928475	6.79502444711495	5.616341688321	4.55577797319012
48	116.378857774663	121.517445528875	126.390055334803	130.943592934793	135.125874599558	138.886474745623	142.177594943415	144.95493773792	147.178567348637	148.813738289226	149.831672309999	150.210263874685	149.934694686795	148.997938621439	147.401139824422	145.153848725797	142.274103275739	138.788345822764	134.731169671821	130.144893413982	125.078965518658	119.589206310032	113.736899179051	107.587747562161	101.210718688337	94.6767991920454	88.057691248004	81.4244807495242	74.8463110872039	68.3890971742016	62.1143144237132	56.0778963653388	50.3292724818698	44.9105746917544	39.8560367737274	35.1916060493154	30.9347809645486	27.094682034606	23.6723571486141	20.6613157052418	18.0482796958803	15.8141338967406	13.9350519818018	12.3837708046623	11.1309814614727	10.1468031379401	9.40230421131592	8.87103462373041	8.5305341177591
49	189.989696077671	197.676823779513	204.891364203534	211.551650451794	217.57813719868	222.894716701861	227.430049100103	231.11887975394	233.903314999081	235.734026964785	236.571358125928	236.386297055277	235.161298448015	232.890922906802	229.582275180572	225.255223495997	219.942387233025	213.688885376282	206.551843799803	198.599665371027	189.91107293135	180.573941253184	170.683939908502	160.343014431302	149.657738041239	138.73757035404	127.693062789506	116.634052676397	105.667889249573	94.8977347749581	84.4209828939559	74.327833959768	64.7000636897951	55.6100169639439	47.1198531750464	39.2810633321463	32.1342723028826	25.7093323499719	20.0257066739892	15.0931342311177	10.9125598594298	7.47730692092617	4.77446343379153	2.78644719345638	1.49271079894123	0.871543919261743	0.901927627330957	1.56539423598557	2.84784579915059
50	298.793498428891	310.832426609286	322.257164480484	332.958595573737	342.82997342876	351.768494516067	359.676886491053	366.464981898779	372.051246289249	376.364229268275	379.343907349273	380.942888616209	381.127451164174	379.878390034509	377.191650863542	373.078732651266	367.566846837857	360.69882513996	352.532774213906	343.141481033068	332.611578733872	321.042488435239	308.545158004232	295.240623764686	281.258425573571	266.734909383985	251.811454255557	236.632662667786	221.344553871455	206.092799839688	191.021042146579	176.269325832851	161.972683071451	148.259895308153	135.252457637215	123.063763617971	111.798522702507	101.552416099094	92.4119904219551	84.4547820590284	77.7496590071569	72.3573611512637	68.3312147595755	65.7179924711012	64.5588863817449	64.8905590829832	66.7462357347919	70.1567994955415	75.1518528889244
51	474.55654757677	495.939846410156	516.884046102121	537.263170512623	556.952292336853	575.829100571262	593.775498667037	610.679207713315	626.435347925676	640.947971211314	654.131517674817	665.912169635757	676.229078053154	685.035438176578	692.299393736031	698.004751992835	702.151495435315	704.756079735944	705.85151169793	705.487205207091	703.728617560056	700.656672850336	696.366983247251	690.968882890486	684.5842926434	677.34643700969	669.398437042368	660.89180499845	651.98486777261	642.841146752326	633.627721669969	624.513605297954	615.668154475031	607.25954101672	599.453303618831	592.410998991938	586.288967259328	581.237223212264	577.398481449361	574.907319837317	573.889482221483	574.461317983805	576.729352980694	580.789983670701	586.72928392383	594.622912138179	604.536104905587	616.523742580256	630.630471710017
52	760.908991438849	799.629504381028	838.622397731791	877.763395057425	916.926124321295	955.983393921678	994.808515549399	1033.27665514568	1071.26619219811	1108.66006693217	1145.34709466252	1181.22322667724	1216.19273754738	1250.16931967831	1283.07706723629	1314.85133326921	1345.43944586238	1374.80127148686	1402.90961626045	1429.75045859549	1455.32300959204	1479.63960048743	1502.72539942934	1524.61796273351	1545.36662855788	1565.03176351312	1583.68387508053	1601.40260477617	1618.2756187444	1634.39741385373	1649.8680583816	1664.79188699939	1679.27617000234	1693.42977657741	1707.36185138081	1721.18052282928	1734.99166032631	1748.89769618227	1762.99652628784	1777.38050170784	1792.13552132453	1807.34023352427	1823.06535273507	1839.37309443294	1856.31673008418	1873.94026141865	1892.27821147314	1911.35552803376	1931.1875934696
53	1161.68780492284	1222.96064418595	1285.4153355145	1348.92468319698	1413.35410739033	1478.56246380837	1544.40293196415	1610.72396152004	1677.37026535271	1744.18384718925	1811.00505113184	1877.67362007571	1944.029749947	2009.91512684586	2075.17393457503	2139.65382065616	2203.2068097737	2265.69015462071	2326.96711533076	2386.90766003861	2445.38908058913	2502.29651897775	2557.52340172048	2610.97178098315	2662.55258291077	2712.18576515455	2759.80038706266	2805.3345973482	2848.7355452487	2889.9592222183	2928.9702420287	2965.74156778167	3000.25419474427	3032.49679810363	3062.46535470151	3090.16274755638	3115.59836152299	3138.78767779387	3159.75187413285	3178.51743677402	3195.11578884646	3209.58293902786	3221.95915291943	3232.28864840517	3240.61931504276	3247.00245636455	3251.49255287759	3254.14704256892	3255.0261148751
[truncated: 71 more columns]
