# Supplementary material for: Reconstructing spruce budworm outbreak severity: a comparison of paleoecological and tree-ring signals
Source: PLoS One. 2025 Aug 12;20(8):e0329406. doi: 10.1371/journal.pone.0329406 (PMC12342301; doi:10.1371/journal.pone.0329406)
Supplement: S12 Dataset — (ZIP) [file pone.0329406.s012.zip › Lake 3 wavelet data/Coherence_Lepidopteran_scales_Percent_defoliation/coherence_wavelet_power.txt]

V1	V2	V3	V4	V5	V6	V7	V8	V9	V10	V11	V12	V13	V14	V15	V16	V17	V18	V19	V20	V21	V22	V23	V24	V25	V26	V27	V28	V29	V30	V31	V32	V33	V34	V35	V36	V37	V38	V39	V40	V41	V42	V43	V44	V45	V46	V47	V48	V49	V50
1	0.0135367580981642	0.00797412629663244	0.00298024325842689	0.000790696848103298	0.000190595089856186	5.88519636049877e-05	2.70191566959707e-05	1.63767079450804e-05	1.14382498091926e-05	8.60860895918701e-06	6.76374940893235e-06	5.42969953117398e-06	4.42249822494508e-06	3.72423562539393e-06	3.3170229354107e-06	3.10872817470885e-06	2.92658058059398e-06	2.61079839950184e-06	2.18754275360995e-06	1.80037966135774e-06	1.60490240609886e-06	1.66445096578885e-06	1.81682964612975e-06	1.86077929492457e-06	1.70303686181201e-06	1.37634228041617e-06	1.09081068943301e-06	1.02082304914738e-06	1.16829948546742e-06	1.40115882615975e-06	1.50627946745538e-06	1.40695857178101e-06	1.18282651143876e-06	9.70106977728465e-07	9.00962743283442e-07	9.73865214521477e-07	1.08732264577995e-06	1.16004464585446e-06	1.16620499043094e-06	1.15494560594756e-06	1.18072326894387e-06	1.21642454362092e-06	1.19259842925686e-06	1.09991601556148e-06	9.93998333904587e-07	9.63356746237792e-07	1.05263158112049e-06	1.18970282201871e-06	1.28770693279272e-06
2	0.0238960933408014	0.0132463238623437	0.00427228987333804	0.000847619881380413	0.000127920830704677	2.56731001708007e-05	1.05338220654223e-05	6.729122966812e-06	4.99651124180853e-06	3.92652082655136e-06	3.17635095149427e-06	2.57896025835143e-06	2.08115749888858e-06	1.73422321543468e-06	1.57327711631618e-06	1.5536926289818e-06	1.53923271611721e-06	1.38584735225051e-06	1.10776982376793e-06	8.30994864114086e-07	7.05603001556624e-07	8.01701476499509e-07	9.80926304823571e-07	1.0649680999477e-06	9.68262495368432e-07	7.09118330171183e-07	4.73191965176474e-07	4.2495249309915e-07	5.7006921995008e-07	7.90704031125446e-07	8.94458895243392e-07	8.14774597046497e-07	6.25048394913794e-07	4.45896040376985e-07	3.95491873739697e-07	4.69607954457264e-07	5.71357541914525e-07	6.27436499194578e-07	6.1939669076062e-07	5.98937341619793e-07	6.22802471504564e-07	6.64099576166087e-07	6.51632930752821e-07	5.7209833080575e-07	4.75255613684374e-07	4.43436981271992e-07	5.1847188907123e-07	6.31943308087375e-07	7.03439712255808e-07
3	0.0340311679033608	0.0179221521893539	0.00506201040425459	0.000740441041914505	5.53029621435503e-05	3.7573031244914e-06	1.35905632820048e-06	1.14341002698157e-06	1.00835276337077e-06	8.66676865539492e-07	7.42325263382604e-07	6.15894067773478e-07	4.8222313045173e-07	3.84548608083964e-07	3.58373534191272e-07	3.96739501514216e-07	4.38206583668394e-07	4.06149531765315e-07	2.999845477162e-07	1.79870653122609e-07	1.28611993673155e-07	1.89491768546181e-07	2.94040376657526e-07	3.52764402198463e-07	3.22603350355477e-07	2.03203067293184e-07	8.71655279500461e-08	6.58043077189913e-08	1.43769429710927e-07	2.60198620020381e-07	3.14274708763786e-07	2.74876112438613e-07	1.81066900025592e-07	9.27580831860397e-08	7.11651851872405e-08	1.12729256832526e-07	1.63542520356597e-07	1.85873473801346e-07	1.72923521279729e-07	1.55748677714976e-07	1.68969322732627e-07	1.96935254422997e-07	1.96512982102537e-07	1.58086644819449e-07	1.07759628257814e-07	8.97600593570973e-08	1.27141268227643e-07	1.8181140943049e-07	2.10754864547802e-07
4	0.0410605805999216	0.0211155123197745	0.00559017667129086	0.000697601971727393	3.20340067754859e-05	1.57119052284111e-07	2.75305531007218e-08	6.48543869603313e-08	8.55715934934793e-08	8.36371818385074e-08	7.89082412704904e-08	6.8547512528444e-08	4.90082749491991e-08	3.25582872983846e-08	3.1364464135611e-08	4.70179454679983e-08	6.55623569918594e-08	6.59458844744347e-08	4.51537603343274e-08	1.64914126735732e-08	4.18354323286694e-09	2.15352321537555e-08	5.04897271852354e-08	6.84804427926044e-08	6.60495297985176e-08	3.81883934504294e-08	7.27701970499469e-09	1.57585771009617e-09	2.27778547271096e-08	5.3828592737991e-08	6.67338352936454e-08	5.56106417322848e-08	3.11055721919279e-08	7.7674582692696e-09	2.32163647241292e-09	1.37078726693975e-08	2.61062298617556e-08	2.96101923431682e-08	2.32401692446188e-08	1.64210354155389e-08	2.04603176989607e-08	3.05636835245645e-08	3.25825282659988e-08	2.31179914661432e-08	9.71837731118541e-09	4.6297755761028e-09	1.45726421353903e-08	2.82938289310749e-08	3.38119308763042e-08
5	0.0447000320774688	0.0233295005927147	0.00639159044266419	0.000867363155729572	5.211569808957e-05	1.2161921915083e-06	1.39522424979098e-08	3.11538801247223e-09	4.01158077842206e-09	3.37803258889088e-09	3.6491604437686e-09	3.70827923655814e-09	2.22525219506682e-09	6.19867997562108e-10	6.25329736359399e-10	2.73275911616336e-09	5.52365536851347e-09	6.5846758003687e-09	5.21985612618302e-09	2.04452429216656e-09	5.86871259524416e-10	2.69022027897501e-09	6.0425281169862e-09	8.17502879558456e-09	9.17984096257921e-09	7.0184226072813e-09	2.90670828447685e-09	1.94267960384693e-09	4.62907513808062e-09	8.21877878887696e-09	8.99543650766281e-09	7.39416155612648e-09	4.46942378242305e-09	1.47069143379525e-09	5.8250533883446e-10	1.7590653288574e-09	2.84460667008888e-09	2.77022261634277e-09	1.55218273579934e-09	3.4489876146394e-10	9.61148606173438e-10	2.74750427943363e-09	3.38846338356516e-09	2.30111851539156e-09	7.20081201026838e-10	1.10688829177845e-10	1.33478965204044e-09	2.83997906256723e-09	3.12833759350735e-09
6	0.0465066345253939	0.0254219482840016	0.00773041343603023	0.00128653223276058	0.00011574006596821	5.82044136957858e-06	1.94528271880841e-07	6.39927581256574e-09	2.68137011727921e-10	3.65336854251622e-11	6.7404595848158e-11	1.40727358047924e-10	1.06086633402281e-10	2.6830658828769e-11	3.30039300989515e-11	1.56987904112989e-10	2.92279189816958e-10	4.43662650898819e-10	6.35788387480475e-10	5.46019827680349e-10	3.85489846526752e-10	4.36484204352283e-10	5.41283456223793e-10	5.06563134370772e-10	8.37036434403563e-10	1.19660923747698e-09	8.49507961770211e-10	6.32469220234713e-10	8.09720150829801e-10	8.86258014976266e-10	6.87271631371681e-10	6.33912013716414e-10	5.58279507354044e-10	3.92956057812134e-10	3.12930087466796e-10	3.05140933213749e-10	2.48318865609619e-10	1.76027836779924e-10	1.06876682266339e-10	2.67292018862332e-11	7.01089300830351e-11	2.23994385107294e-10	2.94757410233386e-10	2.11597407409184e-10	1.40737008942345e-10	1.37506150498624e-10	1.95779507165601e-10	2.34737835439669e-10	2.02360602623414e-10
7	0.0479573510822911	0.0278129050056016	0.00957335285280787	0.00195475217303864	0.00023757654776108	1.73958490285248e-05	7.78121060394626e-07	2.03152697953256e-08	2.21405837891819e-10	2.60900604445772e-13	1.27488487951863e-12	9.59466172183367e-12	1.27096915627524e-11	5.46667485421564e-12	2.2504782693441e-12	1.07999285954221e-11	3.22659048019597e-12	2.63858255678455e-11	9.82939173342344e-11	1.11457337208118e-10	3.98164325452137e-11	2.53304488145675e-11	3.61376014639133e-11	1.13804024098482e-12	7.65065784393768e-11	2.14745403189522e-10	1.20950724453118e-10	4.34440168052537e-11	7.76198159002411e-11	6.47901614055521e-11	8.22423311293850e-12	3.0997836089013e-11	4.7123591563418e-11	3.49409447668508e-11	4.05677643205648e-11	4.01614850133862e-11	1.62476228714356e-11	3.29496114339056e-12	9.65158526772131e-12	1.01261757244711e-11	1.01862233670497e-11	2.58782212841091e-11	3.11457629355075e-11	1.37620799609436e-11	6.20850341875617e-12	1.66406223786312e-11	1.80877658781997e-11	1.42384380360239e-11	1.07436562116178e-11
8	0.0497439918887047	0.0305714202378695	0.0118231214935616	0.0028830842409981	0.000444364738439184	4.33656181023926e-05	2.6726579348653e-06	1.02755936471526e-07	2.44287924959226e-09	4.06861661758033e-11	2.16378125651045e-12	3.55107317457998e-12	4.0165941121705e-12	2.43008665127922e-12	1.10198087708353e-12	3.79784304376075e-12	8.55335181985473e-12	2.09856913176566e-11	3.48188719300572e-11	4.4117253393368e-11	1.82813422795931e-11	5.03335726283507e-12	1.24074611200336e-11	2.29480212640413e-11	6.70954245316257e-11	9.09352637722427e-11	3.08822680162165e-11	1.1045439459501e-12	1.06889310595518e-11	1.97929639861354e-11	9.6927369581052e-12	7.72319731129028e-12	5.68942909361907e-12	2.91223734849782e-13	4.75718948691288e-12	8.81238996997826e-12	4.46248170776869e-12	1.99171864473841e-12	3.00635641171434e-12	1.46094343291342e-12	7.78117003149151e-13	7.15311193162583e-12	8.06049287414015e-12	4.51582353864277e-12	1.88802860791612e-12	2.85998645987838e-12	1.17343665712394e-12	3.51899840902873e-13	5.57165545805714e-13
9	0.0520482118852634	0.0336926088333704	0.0144485838066457	0.00411305776621812	0.000778889811551606	9.82968640020589e-05	8.27702492101129e-06	4.65693296032651e-07	1.7614591397007e-08	4.46464421524678e-10	4.53893682786829e-12	1.99132197979984e-12	1.99684276470817e-12	2.52613840445483e-12	6.26201454374192e-12	1.34197202602056e-11	2.45256018901925e-11	2.25087299274138e-11	1.55835042173116e-11	3.83598532026124e-11	4.35679472129568e-11	2.47902580185369e-11	1.23300139649804e-11	2.50617465279298e-11	8.06969077381573e-11	8.65334874463803e-11	2.8120554457386e-11	6.79626441371919e-12	1.38087768870864e-11	2.50633654185442e-11	1.82808276113357e-11	5.60763433594741e-12	2.97775426366902e-12	3.52003718100148e-12	5.99203788312317e-12	5.79025678100943e-12	2.97115303788201e-12	4.42194207316731e-12	6.12600971331378e-12	5.33985815777688e-12	6.48389560376111e-12	7.65303130680351e-12	4.48237661528554e-12	5.22564728137262e-12	6.92778294738974e-12	4.42017323364145e-12	1.07222549118591e-12	1.70479430181464e-13	1.13938800024053e-13
10	0.0548931379276162	0.037193237919982	0.017469141055071	0.00569868259489347	0.0012939179518497	0.000204927047816288	2.26783127295486e-05	1.75433176196367e-06	9.47274545632215e-08	3.63330863441405e-09	1.23014233933765e-10	8.12523495394192e-12	4.36450975279569e-13	3.11639100385974e-12	2.01612824119987e-11	4.620226676022e-11	5.71566949301083e-11	2.42928627631826e-11	1.38196692364769e-12	5.37484559251761e-11	9.57075029997299e-11	6.15716456417893e-11	6.61559489489849e-12	2.37812255364364e-11	1.21644179306467e-10	1.31143091424179e-10	3.67385036482589e-11	4.89172360703256e-13	2.8655683996365e-11	4.9582409301341e-11	3.12347752368727e-11	4.53488312428582e-12	1.45954850632282e-12	9.75576153668418e-12	1.34084751803386e-11	6.99936915054324e-12	1.88615697958212e-13	5.74063038302182e-12	1.67152108169648e-11	2.30834597382185e-11	2.30932121905231e-11	1.30973938682627e-11	1.06104712168422e-12	4.86083836821039e-12	1.42485256208329e-11	1.19896415477842e-11	4.79360636167371e-12	1.15346232407929e-12	1.63257257178174e-13
11	0.0582902481732428	0.0411080096505715	0.0209187285289156	0.00769439807469164	0.00204988467984738	0.000396418428505662	5.5764253394914e-05	5.71298868171642e-06	4.25685218579724e-07	2.2997396835681e-08	9.47522026181666e-10	6.03600165687127e-11	2.3668355434168e-11	3.67433323356213e-11	8.8941426906725e-11	1.60964880593112e-10	1.79101981862219e-10	1.10133031751913e-10	7.92246936297817e-11	1.84244427345733e-10	2.80300342694629e-10	2.23113013277664e-10	1.14534349351219e-10	1.62940006046684e-10	3.38700088146168e-10	3.47964586601765e-10	1.68265773594419e-10	7.66153801779795e-11	1.23178966060656e-10	1.51724324882423e-10	9.9109621951082e-11	3.45430532212621e-11	1.81321860848494e-11	3.2768509230048e-11	3.82112164606094e-11	2.29442815539564e-11	1.04222670042165e-11	2.45015745781297e-11	5.70285043401926e-11	8.15180219673058e-11	7.7504969254873e-11	4.43255061495401e-11	1.50747982050849e-11	2.22258645376878e-11	4.1998186543615e-11	3.76627348511954e-11	1.80479516892752e-11	4.83929599581736e-12	7.3597833016386e-13
12	0.0622705707157914	0.0454853993343901	0.0248399040138522	0.0101570399661115	0.0031154505222622	0.000718337996994253	0.000124784775853685	1.63580607333341e-05	1.61603024015524e-06	1.19020646981966e-07	6.22951131879373e-09	1.84616191064497e-10	9.32892244535962e-11	2.4079916443166e-10	4.46974878442776e-10	6.78834086924386e-10	8.07794844238737e-10	7.92335530442953e-10	8.19336206019949e-10	1.01964295569942e-09	1.21325482813606e-09	1.20766954148691e-09	1.14269415570642e-09	1.29498893932844e-09	1.56680721708882e-09	1.53733600346489e-09	1.17948954330804e-09	8.93627250376262e-10	8.03238964794159e-10	6.98789075471035e-10	4.93067104509651e-10	2.97799683610355e-10	2.02688080545333e-10	1.82025372936201e-10	1.69212717136948e-10	1.42498078054509e-10	1.33673867732348e-10	1.74602867724573e-10	2.53056445196194e-10	3.17587747974714e-10	3.17645492775781e-10	2.54570274220095e-10	1.93772631246165e-10	1.84638040851146e-10	1.86154512385983e-10	1.41470898974561e-10	7.01115319318418e-11	2.07580813139235e-11	3.26558290126683e-12
13	0.0668897233867145	0.0503923600221932	0.0292894551576152	0.013150370014909	0.00456801841825342	0.00122998840620986	0.000257234665091847	4.18211563750314e-05	5.25782641275713e-06	4.97972531558973e-07	3.29068028438427e-08	1.29521515424534e-09	8.42621398128917e-11	5.64710304597623e-10	1.59035153032779e-09	2.81464832778139e-09	3.84353808330335e-09	4.5158215326974e-09	5.01752244509161e-09	5.56375324958148e-09	6.11966759537562e-09	6.60125053511973e-09	7.12460399104017e-09	7.80710871785893e-09	8.34007224480898e-09	8.15835163620642e-09	7.20742727424985e-09	5.99252611903334e-09	4.83605188872839e-09	3.71218629115526e-09	2.65619079798677e-09	1.83275172192184e-09	1.31717544861656e-09	1.03944768165977e-09	8.9233365793536e-10	8.24752150275033e-10	8.46285924252358e-10	9.72175871779403e-10	1.17244040635152e-09	1.36139698000611e-09	1.44320650564913e-09	1.39154006421186e-09	1.26794458204294e-09	1.12146810878172e-09	9.13263630208559e-10	6.14235485765325e-10	3.06562297149156e-10	9.99630640843065e-11	1.46808078497011e-11
14	0.0722315762883303	0.0559201815017131	0.034345276578819	0.0167516457426529	0.00649735730151124	0.00200790403447113	0.000495788663514023	9.81741311337111e-05	1.56171859194976e-05	1.96841971936537e-06	1.82564817401705e-07	9.40613417740405e-09	9.67928214160521e-11	1.16086251661695e-09	4.43996240194421e-09	9.82311856770559e-09	1.56500393269964e-08	2.04206636744578e-08	2.37743897671842e-08	2.62604622414478e-08	2.87084227260451e-08	3.17672255035139e-08	3.5563746247174e-08	3.94234691369234e-08	4.19126322552028e-08	4.15763026443557e-08	3.80111950522368e-08	3.20843545934667e-08	2.51637213153878e-08	1.84774078407556e-08	1.29242908178632e-08	8.92222645287732e-09	6.36846272467808e-09	4.87973363809703e-09	4.08679586215405e-09	3.76782976172959e-09	3.83135219437435e-09	4.23370238378901e-09	4.89035915691051e-09	5.62635231879267e-09	6.20719169818231e-09	6.43123839372667e-09	6.19005555354393e-09	5.45015184892883e-09	4.25581265572578e-09	2.8157074357985e-09	1.49473603946952e-09	5.95245541821244e-10	1.64835175254089e-10
15	0.0784126762859996	0.0621894500590987	0.0401110859611604	0.0210553284907463	0.00900588018731348	0.0031453204427908	0.000900782282271322	0.000213480958090353	4.26582461527011e-05	7.42247115369703e-06	1.170402977511e-06	1.73675840349694e-07	2.91975889504993e-08	1.43058063243649e-08	2.17692214634833e-08	3.79626591310208e-08	5.83503162461068e-08	7.73923830619745e-08	9.15930556234337e-08	1.0187924808589e-07	1.12447740289967e-07	1.27441775906998e-07	1.47671656537564e-07	1.69186872201121e-07	1.84639180761295e-07	1.86952294178569e-07	1.73189651623037e-07	1.46069036225311e-07	1.12343696049342e-07	7.95188194121533e-08	5.29198651926057e-08	3.44165435823654e-08	2.30561381167641e-08	1.67205500019362e-08	1.35233932025689e-08	1.23452043143914e-08	1.27057362317319e-08	1.43884501481975e-08	1.71023342226746e-08	2.03197413891405e-08	2.32893200235615e-08	2.51430842981202e-08	2.50826404936073e-08	2.26821913580223e-08	1.82156529707058e-08	1.27253774729704e-08	7.60194915374408e-09	3.87531005161142e-09	1.78211311881615e-09
16	0.0855871068455919	0.0693531412722852	0.0467158151820571	0.0261674133475851	0.0121957582103113	0.00473514495006343	0.00153647663272532	0.000420454186650179	9.94382505381619e-05	2.15687685279221e-05	4.81688911960709e-06	1.28841245456333e-06	4.64709792694196e-07	2.45012750720972e-07	1.93095102716998e-07	2.0231807699122e-07	2.36062828101184e-07	2.72474888043746e-07	2.99027430965023e-07	3.18691849197142e-07	3.48726276662191e-07	4.07861985716224e-07	5.00197512736425e-07	6.07108846933337e-07	6.93134359271358e-07	7.22973997277242e-07	6.79575939206645e-07	5.72410249395281e-07	4.31516745135886e-07	2.92103725515003e-07	1.79614954190085e-07	1.03175143913213e-07	5.85707390191428e-08	3.59619037357622e-08	2.64536567237407e-08	2.47529007290606e-08	2.85809994475639e-08	3.68859026748263e-08	4.84899351633145e-08	6.16839508488779e-08	7.42945634917201e-08	8.37078182937368e-08	8.71258723903701e-08	8.26007116899819e-08	7.04301351726683e-08	5.35818271505389e-08	3.63983077766188e-08	2.24400329486883e-08	1.30989877339981e-08
17	0.0939616399531464	0.07761652725877	0.0543372977050656	0.0322292580811393	0.0161845289076779	0.00687146076958118	0.00246150027507761	0.00074276696076291	0.000189671474384768	4.23764405491111e-05	9.45674109083174e-06	2.86134686516285e-06	1.42852026485107e-06	1.01466842626348e-06	8.79367150140832e-07	8.52323615327835e-07	8.59321786762173e-07	8.51442807225868e-07	8.10034549936332e-07	7.66408999005725e-07	7.97965821250783e-07	9.84043857629968e-07	1.3439505837952e-06	1.80177385492518e-06	2.2077380926409e-06	2.40752176253042e-06	2.3183385994821e-06	1.9661900746033e-06	1.46481790706257e-06	9.54381240623824e-07	5.39895057418539e-07	2.62236756070323e-07	1.07607337350453e-07	3.74729688917673e-08	1.56958814274497e-08	2.03593012457038e-08	4.17578256714005e-08	7.52465018865443e-08	1.16469660280159e-07	1.60719519233515e-07	2.03454399801918e-07	2.39367737858586e-07	2.61350846361301e-07	2.62364779496134e-07	2.39927940591844e-07	1.9904072543977e-07	1.50276001342097e-07	1.04430979536314e-07	6.80159313267598e-08
18	0.103845848929421	0.0873145700524043	0.0633104421374944	0.0395515184465012	0.0212467675910534	0.00977439820735043	0.00381979004958408	0.00124839260374381	0.000331102918162481	6.72354842215503e-05	9.50195334952097e-06	1.29129830614639e-06	1.00142215829291e-06	1.22317663706276e-06	1.4641160436569e-06	1.75118117367699e-06	1.92891246674029e-06	1.84973567850292e-06	1.51871647732102e-06	1.13885774765341e-06	1.05436834203959e-06	1.58592403913528e-06	2.82454121846397e-06	4.51489884127892e-06	6.1270011415946e-06	7.09530731070879e-06	7.08849172189608e-06	6.1507910330901e-06	4.64260077285993e-06	3.03668651437352e-06	1.70411169994269e-06	8.04215560613112e-07	3.05842846220124e-07	8.50468670715407e-08	1.99125269546293e-08	3.46873853501359e-08	9.4663417724033e-08	1.82641409795318e-07	2.84690924896373e-07	3.90395624818689e-07	4.95177805672882e-07	5.9462445379985e-07	6.75697938629597e-07	7.16988311422558e-07	7.00780484656484e-07	6.26128460520089e-07	5.10914413371137e-07	3.82060416197109e-07	2.62944495855496e-07
19	0.115727281779341	0.0990256763029465	0.0742889183009735	0.0488276014718462	0.0280689898411643	0.0140586175292895	0.00608601016898005	0.00224069932754746	0.000679253860765943	0.000158518812823018	2.44899445848729e-05	1.94733299976229e-06	7.48858627915021e-07	7.81476819605377e-07	7.64038067989871e-07	1.39263164121364e-06	2.23982010066076e-06	2.46056957416466e-06	1.73624175275165e-06	6.13541059453363e-07	2.42733803622743e-07	1.73594743574308e-06	5.47953438695082e-06	1.07794871686313e-05	1.60769813770235e-05	1.9649692918686e-05	2.0410084173013e-05	1.8350201709301e-05	1.44157766526616e-05	9.94939606398494e-06	6.07057316696541e-06	3.32471929321144e-06	1.70235818539192e-06	8.94754564123451e-07	5.64304314965923e-07	4.82946865757243e-07	5.31787955229888e-07	6.45818597269157e-07	7.81767764320257e-07	9.22088858834762e-07	1.07871026252165e-06	1.26888251692107e-06	1.47870994119774e-06	1.65195200067868e-06	1.71835526859133e-06	1.63710314113309e-06	1.41970507044416e-06	1.11932784325347e-06	8.0144510777964e-07
20	0.130236114501825	0.113518181370474	0.0881885267451953	0.0611055445320138	0.0377872247876887	0.020858566446682	0.0102686918436806	0.00449623196333072	0.00174250682216477	0.000595335697000543	0.000181460530884027	5.28304877371745e-05	1.66940850918495e-05	5.36248369384115e-06	9.72044553431376e-07	2.17025753004289e-07	1.5603622473272e-06	2.91636253227363e-06	2.89887743273412e-06	2.06625537070511e-06	2.76268799049641e-06	7.63643854024469e-06	1.77937443052143e-05	3.17387181274949e-05	4.5766718853667e-05	5.56079090956708e-05	5.83795483157998e-05	5.37629723260488e-05	4.38484798756894e-05	3.19073916743393e-05	2.09044723787558e-05	1.25414952826447e-05	7.1410898438308e-06	4.13921223023182e-06	2.70775654090566e-06	2.14868718860916e-06	1.99498640096278e-06	1.96421213297662e-06	1.91760414575071e-06	1.85492480542395e-06	1.88234432020034e-06	2.11462904488499e-06	2.56145230220672e-06	3.08722244757719e-06	3.4783173530816e-06	3.56259212898635e-06	3.29262078325174e-06	2.74723336702928e-06	2.07196016423619e-06
21	0.147747558259212	0.131192421592369	0.105485234105014	0.0770042469696783	0.051225497697092	0.0312096709832357	0.017530519451785	0.0091557993128744	0.00449514054833442	0.00210480139133129	0.000958394318293952	0.000434666562145224	0.000200460533076493	9.42162205766291e-05	4.43912510166352e-05	2.14130481940675e-05	1.26997700637667e-05	1.17555357876601e-05	1.50362316097107e-05	2.18924182814931e-05	3.42669148685382e-05	5.47571582279523e-05	8.37380673428649e-05	0.000117407784397293	0.000148239225999153	0.000167800053464814	0.000170382724826658	0.000155411183876734	0.000127409650419112	9.37901898391481e-05	6.18418036073543e-05	3.64514634499955e-05	1.93569799302071e-05	9.75803534413771e-06	5.5328034258277e-06	4.33883432959754e-06	4.27688175766023e-06	4.16328501370519e-06	3.5656313955887e-06	2.67430144590313e-06	2.01544826904065e-06	2.06861815836886e-06	2.95538236770423e-06	4.36479040380166e-06	5.73878479948988e-06	6.57221154407363e-06	6.6312895351174e-06	5.98786718162033e-06	4.90554149523946e-06
22	0.167537274958677	0.150949759452829	0.124792103903981	0.0950333141992827	0.0670475454003774	0.044178472636943	0.0274837966652638	0.016366611385267	0.00948079207147485	0.00543363746508617	0.00312936884092651	0.00183261572848428	0.00109817725321483	0.000673849899234056	0.000422711079443503	0.000272603774913146	0.000186330682117381	0.000144870033656599	0.00013832477724704	0.000161177289969978	0.000209346766498047	0.000277523384826764	0.000356735913241413	0.000433389888844758	0.000491048667718805	0.000514850880830945	0.00049668658687329	0.000438480733526338	0.000351792374206046	0.000253867530033425	0.000162026754540295	8.88247480601234e-05	3.9668227322653e-05	1.31926106974031e-05	3.54780311993333e-06	3.31363841939794e-06	5.985971294893e-06	7.46544393264638e-06	6.41968345914213e-06	3.68674917524847e-06	1.0983420446543e-06	2.40791724739795e-07	1.65561574371055e-06	4.74260190859685e-06	8.2559886691189e-06	1.10014565254509e-05	1.23246240053334e-05	1.22060339081474e-05	1.10493651319429e-05
23	0.187103923852958	0.169363265245639	0.141831604641133	0.110295330543272	0.0801158804158186	0.0548469621978388	0.0358552361685991	0.0227868310082056	0.01438998150306	0.00923818500350347	0.00614215381123507	0.00427095134487483	0.00310710374791688	0.0023512065327726	0.00183788321525216	0.00147958350417175	0.00123317109119005	0.00107993570876258	0.00101231826348185	0.00102417182858649	0.00110374656401018	0.00122971335241297	0.00137085607241679	0.00148978574280164	0.00155014553759674	0.00152545273336942	0.00140661106178184	0.0012050744414904	0.000950033454287724	0.000680323667738823	0.000433872445577669	0.000238350176931812	0.00010594689464785	3.33710609040909e-05	6.20629061010314e-06	5.46819383251956e-06	1.39070403355605e-05	2.01709072679779e-05	2.00025278262305e-05	1.47766877827354e-05	8.53812633896151e-06	5.01881671217988e-06	5.81584716635279e-06	1.01623394832598e-05	1.59098345485482e-05	2.0875288400874e-05	2.37770360354239e-05	2.44408570816795e-05	2.34443231693464e-05
24	0.203255303780603	0.182233447195604	0.151413390907213	0.116729537492834	0.0837478542848344	0.0562745926019429	0.0358649948748126	0.0221835909906954	0.0138170403931132	0.00908335524324738	0.00655520193076583	0.00524858879911897	0.004582136673529	0.00424742155883089	0.00408793165845544	0.00402313600906511	0.00401267960283326	0.00404137944287995	0.00410911348237992	0.00421897781468904	0.00436474784858389	0.00452209876358805	0.00464755878702361	0.00468632756334549	0.00458663680347104	0.00431573656074093	0.00387181467391027	0.00328747114895089	0.00262329223769208	0.00195350647132122	0.00134835316169531	0.000858679865312582	0.000507176409158205	0.000288114348158946	0.000174547343712948	0.000129707274237134	0.000118482446851576	0.000115502877613354	0.00010807912160566	9.43140801256837e-05	7.83379557876901e-05	6.52339422900863e-05	5.77043228504619e-05	5.52566176169621e-05	5.53654478062259e-05	5.53277378896711e-05	5.36154270478729e-05	5.01925742403209e-05	4.59914215447366e-05
25	0.216485344793187	0.190207432522808	0.154252153658114	0.114953234427108	0.0782783383316951	0.0483797360634167	0.0269742090647	0.0136057232563385	0.00648045098534215	0.00341988777427991	0.00256834016432988	0.00270695389908454	0.00322924962190464	0.00393715301510358	0.00481418897966468	0.00586844298910214	0.00706595370948725	0.00832913739605005	0.00956182863004623	0.010672263238206	0.0115827730730876	0.0122288796330051	0.0125562546658429	0.0125224862484051	0.012105320685254	0.0113138735779857	0.010196752223922	0.00884181785620467	0.00736559111206373	0.00589436739552655	0.0045422275892577	0.00339218711524741	0.00248552631406411	0.00182153329829262	0.00136659445660921	0.0010689383986694	0.000874168542820739	0.000737235197622263	0.000628348299571968	0.000532739062252047	0.00044622061009624	0.000369454640572022	0.000303478371924391	0.000247743023542508	0.000200411084711843	0.00015969202689135	0.000124908633935749	9.65997923853219e-05	7.57687231364145e-05
26	0.237389144204492	0.206199670853952	0.165191690449537	0.12102070631178	0.0800414478829273	0.0468191291185571	0.0233704437305232	0.00927666396638658	0.00246665502794264	0.000264265969527578	0.000293707308671037	0.000993313544052043	0.00169747886384303	0.0024087060190112	0.0034466452037247	0.00513558417137235	0.00761772874082616	0.0108029494253821	0.0144160464045701	0.0180872708918971	0.0214418693255298	0.0241649409152713	0.0260365936073943	0.0269432104731094	0.0268734422017176	0.0259054646968189	0.0241887573344672	0.0219216007446311	0.0193253490009036	0.0166176571018106	0.0139880715266192	0.0115797488631152	0.00948017832476335	0.00772189469789103	0.00629192381527852	0.00514683561400438	0.00422934741531324	0.00348265003886829	0.00285987726360619	0.00232794350492812	0.00186670461436261	0.00146547451636405	0.00111906178264566	0.000824793345926011	0.000580932743457124	0.000386041819048674	0.000238543163894244	0.000136014393354429	7.42754198728576e-05
27	0.289963505530723	0.258047153866285	0.214938884937264	0.167040425469834	0.12074444245962	0.0810269013235809	0.0505920485921528	0.0297620023090097	0.017025614106514	0.00995444566273726	0.00612808382922288	0.00378591422918001	0.00207978453353288	0.000963805094862913	0.00086370549922472	0.00229623000567133	0.00557239112183747	0.0106499857933017	0.0171341921104703	0.0243816833292698	0.0316491883815613	0.0382355567901075	0.0435858388931937	0.0473462794962501	0.0493741630349423	0.0497143046351827	0.0485558552651327	0.0461813766475186	0.0429170471637603	0.039089768165393	0.0349944103727421	0.0308725108037082	0.026902251308424	0.0231983910716225	0.0198199491495079	0.0167828734385063	0.0140747490908192	0.0116688323050609	0.00953532586168553	0.00764873291832806	0.00599113497209098	0.0045520903601911	0.0033263359333453	0.00231052780044185	0.00149997963807281	0.000885964292679583	0.000453842075576317	0.000182154350660092	4.28171173904273e-05
28	0.407445828735782	0.382924426420631	0.34361731736659	0.294753634604509	0.242148775440704	0.191046859358695	0.145269056247415	0.106856399170011	0.0762165704547929	0.0526274969996475	0.0348698954232275	0.0217716463953521	0.0125270166149288	0.00676007186559604	0.0043912712122482	0.00541292237724296	0.00967871924191199	0.0167783339088822	0.0260210506654817	0.0365117127106097	0.0472788081827543	0.0574101804311474	0.0661617142832442	0.0730207474423714	0.0777219193133511	0.0802244174834493	0.0806648384800924	0.0793000713236414	0.0764516781841311	0.0724591298145945	0.0676453461288257	0.0622950070167578	0.0566442052511467	0.050879061277324	0.0451406317558021	0.0395335458815886	0.0341360933538238	0.0290098578953657	0.0242074152730451	0.0197771124446503	0.0157645242126003	0.0122108081377238	0.00914875651746955	0.00659776051354495	0.00455906343968185	0.00301255687229669	0.00191600656534571	0.00120708309583439	0.000808037718650539
29	0.620968766336101	0.615646209405419	0.590230999345737	0.548030286436011	0.493668387717166	0.432268981096007	0.368696802727919	0.307012427893385	0.250207335555779	0.20019706699093	0.157987995089926	0.123912638337696	0.0978462547946236	0.0793575399513741	0.0677887413307661	0.0622899661044606	0.0618423769942129	0.0652976692757658	0.0714445536283669	0.0790959238340026	0.087179527107361	0.0948127556119323	0.10134732573982	0.106378569396091	0.109722968662876	0.111373677809217	0.111446058145299	0.110124168343229	0.107616014550324	0.104121606810808	0.0998145647566609	0.0948357028485442	0.0892957739729438	0.0832841488826618	0.0768803512613904	0.0701657811009103	0.0632334659259814	0.0561942100523905	0.049178077296756	0.0423307864197925	0.0358053431131252	0.0297500329071639	0.0242946299056413	0.0195371559029972	0.0155335811952132	0.0122924066020267	0.00977516433870111	0.00790273376941159	0.00656629490280647
30	0.938534772642313	0.964846465363091	0.965891891591697	0.942851755174892	0.89877553786106	0.838064456845664	0.765846473477672	0.687360640685084	0.607441910994625	0.530157484528725	0.458605853592945	0.394860059440353	0.340021312460173	0.294346391934119	0.257417257173238	0.228328794447971	0.205876975619535	0.188733678779716	0.175596703248791	0.165305610595609	0.156917176004275	0.149738752596164	0.143323073353471	0.13743272744327	0.131985589509437	0.126993230679049	0.12250289852785	0.118550703737709	0.115130130567347	0.112176741769114	0.109567508525024	0.107131730506193	0.104669905170078	0.101976897705091	0.0988660744493907	0.0951914829556313	0.0908655913853508	0.0858705510841455	0.0802615104728008	0.07416129315221	0.0677468036490216	0.0612287591661551	0.0548275393561498	0.0487487789149114	0.0431624975563859	0.038188916731249	0.0338927461854753	0.0302859827665916	0.0273376482182498
31	1.3142406423994	1.3746562616941	1.40549918903548	1.40617036039112	1.37818308913195	1.32485215791841	1.2508069247162	1.16141800620681	1.06222705968604	0.958453141920727	0.854623681866569	0.754350349923524	0.66024571134569	0.57395883646863	0.496297987593733	0.427405382972694	0.366951233813118	0.314319936745287	0.268768851307979	0.229548192447571	0.195978210980815	0.167486248102674	0.14361088728679	0.123983009851258	0.108294126856739	0.0962612609189332	0.0875954652725701	0.0819784482493666	0.0790492884524946	0.0784012537618628	0.0795874279925026	0.0821331750108463	0.0855532964907208	0.0893718867575208	0.0931431711656051	0.096471868995729	0.0990317367229436	0.100580903043669	0.100972498559973	0.100159099097693	0.0981898460964852	0.0951998890198984	0.0913929378464326	0.0870189462811223	0.0823498857147852	0.0776568790802323	0.0731915065984275	0.069173013603928	0.0657818160796775
32	1.64164526477232	1.71921619743545	1.76344291554736	1.77289677974896	1.7483117041219	1.69237601343076	1.60934312500014	1.50453100511711	1.3837867925115	1.25298562676569	1.11761545155343	0.98247754051607	0.851510687076666	0.727729131537192	0.613252374045849	0.509399395790053	0.416819611448025	0.335636556662951	0.265586155592977	0.206137881274403	0.156593062373688	0.116159294826893	0.084003095885061	0.0592846425838478	0.0411789511317968	0.0288875728086775	0.0216441923041154	0.0187167068279249	0.019407599349034	0.0230537517744104	0.0290262856238412	0.0367305980745636	0.0456065451711437	0.0551287748794367	0.0648075229290912	0.0741906243891981	0.0828678249051624	0.0904784375890214	0.0967228306633925	0.101377199009568	0.104309841330012	0.105496134785252	0.10502894401092	0.103121515410483	0.10010093036904	0.0963916413479398	0.0924901098143063	0.0889327640137568	0.086260201274826
33	1.81129157241269	1.87821677975074	1.90999595997236	1.9057586605871	1.86669587284606	1.79584413977886	1.69771417944051	1.57782388472816	1.44220043158324	1.29691022787913	1.14766152761385	0.999506690271107	0.856653177681955	0.722377442370724	0.599025551310423	0.488079075621173	0.390263816291276	0.305681106600468	0.233945357915469	0.17431598882084	0.12581603978095	0.0873331682937444	0.0577012334330866	0.0357624400661298	0.020411246564334	0.0106221437817075	0.00546407850297224	0.00410468965424753	0.0058075475623983	0.0099251587922763	0.0158896689022294	0.0232021815831654	0.031420767146484	0.0401469194176427	0.0490106501231276	0.0576555152594818	0.065726268971086	0.0728629457935059	0.078705381743397	0.082911121226012	0.085187332298447	0.0853342031232285	0.0832940613502111	0.0791979766595746	0.0734005473201872	0.0664942629329924	0.059297191176651	0.0528113067972098	0.0481528943893617
34	1.78499847340059	1.82166908558393	1.82545784177231	1.79698545730458	1.73859379807982	1.65406283586184	1.54822157348078	1.42650726076443	1.29452692989736	1.15766692331508	1.02078242713691	0.887983341925356	0.762518124475368	0.646745671801831	0.542177946149147	0.44957287852246	0.369057402410479	0.300263132369057	0.242461038735067	0.194685506227189	0.155841759955394	0.124793510118655	0.100429806899765	0.0817116801461321	0.0677003707274614	0.057569970858942	0.0506080695925845	0.0462084102241174	0.043859425307323	0.0431317147139301	0.0436661537847005	0.0451626812360427	0.0473684266484052	0.0500632390665474	0.053041248270322	0.0560888541967885	0.0589620873830232	0.0613688312163584	0.0629629979468158	0.0633575868502582	0.0621612196430043	0.0590384299028315	0.0537884604272175	0.0464318004374727	0.0372895049417574	0.0270386023720507	0.01672824412948	0.0077456699087257	0.00172791163600918
35	1.59978398653085	1.60098093318391	1.57495399477162	1.52372618825119	1.45052147729598	1.3594449694066	1.25511534162376	1.1422944111029	1.02555335056196	0.909004607586626	0.796115658816633	0.689607889189592	0.591433198552558	0.502813638450458	0.42432581124488	0.356011518006908	0.29749834711885	0.248117507680854	0.207010262693487	0.173218072446466	0.145754581781875	0.12365972389595	0.106037537071209	0.0920799976329391	0.0810794920355964	0.0724326590748664	0.0656383005702749	0.0602918491428653	0.056078401482168	0.0527655106216829	0.0501958354474624	0.0482785923543191	0.0469779106063129	0.0462960701642315	0.0462504944098379	0.0468453041354951	0.0480408723645391	0.0497274679079908	0.0517108612942113	0.0537178631672552	0.0554276664476967	0.0565305927449164	0.0568100284630905	0.0562371170705413	0.0550625612156606	0.0538870298039958	0.0536921133619071	0.055817835160864	0.061879970635969
36	1.32586514484765	1.29593773197222	1.24563012281042	1.17776122462583	1.09583775435213	1.00375586005884	0.905500051683717	0.804871257755306	0.705268074679991	0.609535179846597	0.519882442238068	0.437869220236595	0.364441845994926	0.300008823203108	0.244537640896377	0.197658717480955	0.158765019412521	0.12709954066873	0.101826427563202	0.082084646058276	0.0670254781472154	0.0558367234527333	0.0477573027366655	0.0420861050017263	0.0381885145856603	0.035503237274299	0.0335509553467299	0.0319451190402958	0.0304039649859514	0.0287617867977038	0.026976728089578	0.0251320900125628	0.0234284925847606	0.0221652864502363	0.021711342989905	0.0224675513488797	0.0248256364742819	0.0291297620559023	0.0356482420040569	0.0445621087694336	0.0559750872346737	0.0699458702628503	0.0865390410850082	0.105886400148971	0.128246830599751	0.154051095341378	0.183918713245624	0.21863745605052	0.259101647951225
37	1.04715785267058	0.997432970909521	0.934016344472688	0.859917698630398	0.778425989588297	0.692866421144586	0.606380847933428	0.521751030534617	0.441276522837966	0.366710733102038	0.299251302196256	0.239575405445412	0.187907404342476	0.144105419385686	0.107754426087482	0.0782557381922916	0.0549055652951501	0.036958182355249	0.0236717994809459	0.0143373426982127	0.00829205113488712	0.00492110685403395	0.0036514560003757	0.00394251033259412	0.00527844772847289	0.00716627213318137	0.00914262191376508	0.0107906126859197	0.0117659732089605	0.0118296924567843	0.0108827052013391	0.00899714183123914	0.00643859412399403	0.00367477742853431	0.00136778162282196	0.000349493024410458	0.00158229679891891	0.00610934321274715	0.0150000413384387	0.0292967396378597	0.0499676936949192	0.0778695835299903	0.113720422026532	0.158081228917136	0.211342896538913	0.273713713831724	0.345203311973435	0.425600350717169	0.514443806559955
38	0.840342497765135	0.784620356788554	0.720692281724135	0.651273633093123	0.579082429455502	0.506664851508638	0.436255106974334	0.369679266203272	0.308306175825759	0.253042536270713	0.204364594212603	0.162376177221197	0.126882065509087	0.097466637638913	0.073569762966944	0.0545543792975846	0.0397625156946681	0.0285583369370221	0.0203579956514102	0.0146468019526209	0.0109847072144341	0.00900160376279995	0.00838462111790782	0.00886044594827354	0.0101765394499149	0.0120856992879235	0.0143384275352731	0.0166868215897823	0.0189021646658195	0.0208062126936046	0.0223136840314566	0.0234810904683295	0.0245552449299785	0.0260138967121621	0.0285911673233545	0.033281774735017	0.0413202321750436	0.054133935931055	0.0732718935423001	0.100313385184257	0.136762784030202	0.183937911366315	0.242859646375273	0.314150157743957	0.39794627071117	0.493833355582356	0.600803925003624	0.717243995854952	0.84094926173666
39	0.732248695912971	0.678065016942507	0.619149710822217	0.557738149457839	0.495928537819486	0.435567485925329	0.378170621496876	0.324881618396799	0.276467972784429	0.233347673853494	0.195638168144109	0.163217968546107	0.135791830677763	0.112952234593156	0.0942324067673189	0.0791486890878858	0.0672321947823766	0.0580510692030145	0.0512252218504514	0.0464352643244367	0.0434268772910009	0.0420112850805571	0.0420622270585259	0.0435099292445384	0.046333072807523	0.0505504458769758	0.0562145726297292	0.0634098486928432	0.0722573602278678	0.0829275527990123	0.0956603422812487	0.110790375808554	0.128773310980482	0.150207567537284	0.175845343718109	0.206586982537347	0.243454060218044	0.287538718373231	0.339929497548783	0.401616884464424	0.473384563138633	0.555694602094639	0.648576245728512	0.751528458144551	0.863445872618324	0.982576427054734	1.10651690177203	1.23225005776016	1.35622434933425
40	0.686469361154912	0.631243299644134	0.573236694665698	0.514409494722385	0.456519671819471	0.401037163944708	0.349090729590487	0.301449518724669	0.258537148533815	0.220472702039088	0.187130768027481	0.158211635226841	0.13331303959799	0.11199623056492	0.0938412081059393	0.0784883553856351	0.0656659348800586	0.0552047047944163	0.0470420613070498	0.0412185879749423	0.0378697963433397	0.0372153581170436	0.0395474747032628	0.0452193935438226	0.0546345850954227	0.0682367793889523	0.0865008917538143	0.109924761259239	0.139021490969081	0.174311951742595	0.21631667947747	0.26554600903829	0.322486947011614	0.387585115139904	0.461220213012022	0.543673926221862	0.635090052051098	0.735427759929329	0.844410210681411	0.961472042369415	1.08571029231568	1.21584398632046	1.35018776074724	1.48664443773326	1.62272047569092	1.75556676785903	1.88204551720915	1.99882206049608	2.10247872947898
41	0.64698604751467	0.581965923407437	0.516070664424796	0.451436985218544	0.389928628346858	0.333038731544652	0.281825253835219	0.236883581794025	0.198356890283369	0.165981403642366	0.13916076537424	0.117061564134548	0.0987208512483095	0.0831562595187405	0.0694700110063495	0.0569395007570878	0.0450890205895116	0.0337392781176127	0.023033425338982	0.0134401401974865	0.00573577041484448	0.000968587777031943	0.000408811459246577	0.00548828690206673	0.0177336275506847	0.0386963274814065	0.0698829182458925	0.112687746398239	0.168330446758002	0.237799722106756	0.32180463994488	0.420734336111008	0.534626777720767	0.663147078210051	0.805575759720277	0.960807298066546	1.12735923150597	1.30339203168194	1.48673979091173	1.6749515504519	1.86534277014739	2.05505603036816	2.24112959176053	2.42057196389116	2.59044020825619	2.74791938418111	2.89040038893984	3.01555347822396	3.12139498570996
42	0.618265335065493	0.532269876334714	0.447490363970389	0.366705345644791	0.29235721706314	0.226419933870459	0.170300423159552	0.124781364207559	0.0900097598395595	0.0655320856015477	0.0503731148712514	0.0431521044524494	0.0422271824460226	0.0458567399945852	0.0523655388117943	0.060303161620805	0.0685833144302115	0.076594217438793	0.0842727104568033	0.0921375225054379	0.101280169598722	0.113314910962329	0.130291898482099	0.15457992313534	0.188726870590417	0.235307073702245	0.296765171322131	0.375265876070857	0.472558282490248	0.589862104602059	0.727781631186602	0.886251350890736	1.06451525187613	1.26113986058983	1.47405925824522	1.70064869277346	1.93782206077245	2.18214752071885	2.42997484741415	2.67756786047644	2.92123535024801	3.15745435944845	3.38298042003755	3.59494034107196	3.79090433333108	3.96893557046099	4.12761664898884	4.26605374261383	4.38386047199065
43	0.823578112504858	0.707957736184361	0.593054049971163	0.482527528187683	0.379783714749931	0.287817287280151	0.209084178924086	0.145410908089166	0.0979475607967842	0.0671675701871052	0.0529138154749884	0.0544869265198895	0.0707683449759696	0.100367950199688	0.141784147937952	0.193563408447804	0.254446404703299	0.32348912116373	0.400149466285339	0.48433283299988	0.576393453851685	0.677091996844969	0.787513339709798	0.908951557234777	1.04277161415045	1.19025889317579	1.35246839899851	1.53008524120317	1.72330687005461	1.93175564763575	2.15442786862612	2.3896825226587	2.63527015204892	2.88839933724008	3.14583584465134	3.40402746366096	3.65924615512811	3.90773838995803	4.14587447305808	4.37028817524607	4.57799904216847	4.76651119593194	4.93388415853343	5.07877307185828	5.20043754288451	5.29872009940038	5.37399681930019	5.42710403879605	5.45924611869605
44	2.20877532368543	2.1136491349399	2.01505798271575	1.91732942318664	1.82480976106623	1.74170480138391	1.6719321351586	1.61899297547764	1.58587000735565	1.57495566872723	1.58801291517614	1.62616804386309	1.68993278165449	1.77925078920346	1.89356217780226	2.03187871267866	2.1928621572996	2.37489870183559	2.57616354999115	2.79467138464477	3.02831041818162	3.2748598517317	3.53199260353448	3.7972669183839	4.06811176930976	4.34181169131998	4.61549678827711	4.8861431361643	5.15058773972306	5.40556070803	5.64773555911164	5.87379672459101	6.08052158256415	6.26487286106019	6.42409615110484	6.55581662706914	6.6581289208785	6.72967441380546	6.76970092955644	6.77810083777674	6.75542479297415	6.70286962317539	6.62224014081757	6.51588579507058	6.386614071346	6.23758335582668	6.07217863781757	5.89387396253824	5.70608602763653
45	7.33330603533433	7.5001137454267	7.65851974337384	7.81154785094255	7.96242014547178	8.11441159257589	8.27069997513598	8.43421784942223	8.6075130384606	8.79262359442877	8.99097228205923	9.2032845303796	9.42953255995363	9.66890711021876	9.9198169544714	10.1799152732031	10.4461510150277	10.7148426403193	10.9817711237991	11.2422887745385	11.4914402836777	11.7240923892429	11.9350686080684	12.1192855854723	12.2718877229796	12.3883768470413	12.4647337781799	12.497528766959	12.4840179093684	12.4222228745203	12.3109916056904	12.1500381166702	11.9399601085835	11.6822338669603	11.3791867318669	11.03394831128	10.6503824594328	10.2330027888506	9.78687504985288	9.31751002930045	8.8307506487971	8.33265667018003	7.82938986841001	7.32710177237318	6.83182520075052	6.3493699576736	5.88522234036645	5.44444768637481	5.03159517140238
46	20.5348803579036	21.4465855926786	22.3348821537592	23.1958006771841	24.0254307547293	24.8198753012192	25.5752020462538	26.2873968657989	26.9523238437325	27.5656968352058	28.1230668884513	28.6198291827342	29.0512521874721	29.4125305861175	29.6988621956487	29.9055477153256	30.0281107294951	30.0624340437834	30.0049072257848	29.852579219474	29.6033091682597	29.2559081654201	28.8102645899219	28.2674460022491	27.6297712735771	26.9008476885808	26.0855691641172	25.1900734101482	24.2216577538581	23.1886553641348	22.100275648346	20.9664145336984	19.7974420740886	18.6039762254435	17.3966526034919	16.1859004915318	14.981735242363	13.7935764922039	12.6301002885292	11.4991313844755	10.4075796689164	9.36142212252918	8.36572898838089	7.42473021583958	6.54191588367341	5.72016243077925	4.96187529718228	4.26913814070942	3.64385922895525
47	46.4628912588198	48.6666265630551	50.7908130595238	52.8163974009604	54.7243624505043	56.4959580203722	58.1129427808768	59.5578354038816	60.8141725534396	61.8667707836513	62.7019887637243	63.3079855483626	63.6749698847459	63.7954348422571	63.6643714225227	63.2794543150274	62.6411926687952	61.7530387120216	60.6214473207343	59.255880254819	57.6687497698625	55.8752976820344	53.8934076947488	51.743350850982	49.4474662912203	47.0297819891622	44.5155827010375	41.9309348799951	39.3021806450629	36.6554149224275	34.0159614676988	31.4078645166625	28.8534132047697	26.3727155763512	23.9833379417424	21.7000235415593	19.5345019911407	17.4953978950274	15.5882434705021	13.8155961633947	12.1772582668709	10.6705916684616	9.29091725932277	8.03198544035783	6.8865017274806	5.84668983299916	4.90487387600804	4.05406159171021	3.28851154834043
48	89.0013807393266	92.9311443915926	96.6574999240656	100.139843207003	103.338266442309	106.214206383706	108.73110891552	110.8550973119	112.555630461915	113.806136561047	114.584607282299	114.874137293484	114.663394219696	113.947004792726	112.725844004462	111.007215599567	108.804914201066	106.139161742507	103.036413646836	99.5290332926661	95.6548366728413	91.4565126916917	86.9809281643336	82.2783301603353	77.4014617528125	72.4046103664932	67.3426106395069	62.2698259053382	57.2391339576851	52.3009435941128	47.5022684798228	42.8858840936195	38.4895919082256	34.3456125433207	30.480126472176	26.9129770536845	23.6575463220681	20.7208092421918	18.1035671931111	15.8008564512479	13.8025225854434	12.0939471216646	10.6569087441642	9.47055780963563	8.51248017035101	7.75982430688038	7.1904645993225	6.78417321836157	6.52377355683059
49	153.935410722235	160.163754598176	166.00919393658	171.405559741252	176.288401978205	180.596055847629	184.270719631499	187.259522042926	189.51555588023	190.998854207311	191.677285295219	191.527343206213	190.534812202501	188.695285119477	186.014518440087	182.508610003826	178.203989021084	173.137212260852	167.354564837868	160.911468828759	153.871707865864	146.30648075345	138.293301878662	129.914770603312	121.257235780411	112.409384908554	103.460790099095	94.500444885179	85.6153268708576	76.8890212510305	68.4004393061565	60.2226640965487	52.4219527872274	45.0569213928082	38.1779333375366	31.8267081977332	26.0361614725786	20.8304803702062	16.2254345656897	12.2289148565356	8.84168677919018	6.05834071916417	3.86841499740347	2.25766397881478	1.20943953629251	0.706151301590457	0.730769102857884	1.26832986016329	2.30741099026032
50	256.487062091879	266.821387758138	276.628486865586	285.814692843024	294.288373556114	301.961281518251	308.749917262338	314.576880223319	319.372180486257	323.07448438162	325.632267201505	327.004847293283	327.163277466459	326.091072009494	323.784750619665	320.254184143361	315.522731128817	309.62715871195	302.617346176103	294.555774522562	285.516810425162	275.585797878455	264.857975542644	253.437242101169	241.43479574781	228.967677091286	216.157247204835	203.127634174689	190.004182256457	176.911937599443	163.974203439923	151.311195717144	139.038827278976	127.267645292114	116.101942252708	105.639056225498	95.9688707584195	87.1735194726384	79.3272947705421	72.4967545941611	66.7410158596105	62.1122182376584	58.6561374829371	56.4129236550322	55.4179364244698	55.7026472938963	57.2955770434309	60.2232360576712	64.5110354127356
51	431.586769356326	451.033869831088	470.081630372938	488.615481631657	506.521808123144	523.689373765739	540.010775325339	555.383900434824	569.71336588315	582.911911411005	594.901724334031	605.615670957874	614.998411953328	623.007380610203	629.61360515533	634.802359057573	638.573626390894	640.942372812294	641.938616450566	641.607296901316	640.007944484645	637.214155842007	633.312885726168	628.403568373929	622.59708505287	616.014597157653	608.78626652718	601.049886404126	592.949447622302	584.633665161411	576.254490147799	567.965631716446	559.921111914413	552.273875066097	545.174470797866	538.769827308563	533.202128557243	528.607805912195	525.116651561245	522.851057718791	521.925382473996	522.445440095207	524.508110818207	528.201062669779	533.602575769902	540.781457858721	549.797038535753	560.699228891451	573.528632852658
52	733.159897370719	770.468337163431	808.039224101138	845.752813906385	883.487343121977	921.120258613814	958.529492186097	995.594762271976	1032.19888365823	1068.22906554697	1103.57817797467	1138.14596671407	1171.8401972845	1204.57770958675	1236.28536594745	1266.90087698205	1296.3734916336	1324.66453997665	1351.74781984498	1377.60982099507	1402.24978329684	1425.67958828779	1447.92348627481	1469.01766395684	1489.0096602107	1507.95764017648	1525.9295400441	1543.00209693508	1559.25977995429	1574.79363982554	1589.70009550149	1604.07967674038	1618.03574186697	1631.67318978881	1645.09718483677	1658.41191216284	1671.71938028822	1685.11828598614	1698.70295504585	1712.56237064135	1726.77929906458	1741.42952052515	1756.58117061266	1772.29419590752	1788.61992515361	1805.60075541041	1823.26995071656	1841.65154905363	1860.76037182111
53	1185.88137687822	1248.43029809669	1312.18568489798	1377.01769256405	1442.78893846171	1509.35533880205	1576.5670153816	1644.26926164125	1712.30355641306	1780.50861295813	1848.72145034894	1916.77847393017	1984.5165515123	2051.77407211453	2118.39197447638	2184.21473319246	2249.09129117995	2312.87592824433	2375.42905674392	2436.61793674055	2496.31730453142	2554.40991005325	2610.78696029868	2665.34846754988	2718.00350287967	2768.6703569593	2817.27661171091	2863.75912771879	2908.06395353857	2950.14616409249	2989.96963619071	3027.50676985845	3062.73816456592	3095.65225964715	3126.2449481567	3154.51917315543	3180.48451494919	3204.15677714532	3225.55757856052	3244.71395703716	3261.6579901295	3276.42643644005	3289.0604001505	3299.60502003648	3308.10918301437	3314.62526107547	3319.20886935011	3321.91864204182	3322.8160221059
[truncated: 71 more columns]
