# Supplementary material for: Reconstructing spruce budworm outbreak severity: a comparison of paleoecological and tree-ring signals
Source: PLoS One. 2025 Aug 12;20(8):e0329406. doi: 10.1371/journal.pone.0329406 (PMC12342301; doi:10.1371/journal.pone.0329406)
Supplement: S12 Dataset — (ZIP) [file pone.0329406.s012.zip › Lake 3 wavelet data/Coherence_Lepidopteran_scales_Percent_defoliation/coherence_wavelet_rsq.txt]

V1	V2	V3	V4	V5	V6	V7	V8	V9	V10	V11	V12	V13	V14	V15	V16	V17	V18	V19	V20	V21	V22	V23	V24	V25	V26	V27	V28	V29	V30	V31	V32	V33	V34	V35	V36	V37	V38	V39	V40	V41	V42	V43	V44	V45	V46	V47	V48	V49	V50
1	0.948814151878464	0.979217722381769	0.980385757700359	0.972729370828106	0.957040700157431	0.927612761977568	0.875370136652465	0.800820263383864	0.745109107369131	0.766592918124632	0.842883236960054	0.908812201661204	0.945370163427448	0.963358162798765	0.971346393428954	0.971384995739253	0.964329641399216	0.952969756624324	0.941843635003396	0.935480151523121	0.935235732271666	0.936803387762396	0.933433081943346	0.921862179688044	0.903780799810818	0.88468718773779	0.87293952737836	0.875207573341197	0.888395871559608	0.901811693197297	0.908399044413031	0.908248263037621	0.905879479528443	0.907853560806022	0.919380173550464	0.939189972020316	0.959959218172296	0.975614942363542	0.984799411065307	0.988627232695678	0.988293069168222	0.984546792384549	0.978316411077756	0.971492143051821	0.967020220796969	0.967434836237936	0.972564526185469	0.979595172232472	0.985761209876882
2	0.917876844102465	0.970805788799751	0.978827785183344	0.973668614134776	0.960052163022302	0.933701198333578	0.885147776858256	0.807835546496978	0.727731034421869	0.714178628024436	0.785030587343957	0.871840267154501	0.92757295157718	0.954622347689456	0.965008287400616	0.964323057338681	0.955083285423772	0.940660563785558	0.925824640196744	0.915449115626948	0.911512079782788	0.910192121223831	0.904516598075542	0.890478285105159	0.869169052958888	0.846135476203339	0.830763367375246	0.831441260407156	0.845897937521027	0.862306134328843	0.871859192583107	0.873774704328556	0.872742956419162	0.876244128629967	0.890656928689013	0.915092260106872	0.941229506592402	0.961619589874302	0.97420460861089	0.980023558882375	0.980426149687898	0.976371461037158	0.969058965010553	0.960797949661194	0.95516293338796	0.955350069241996	0.961431117250631	0.970229502974857	0.978400715457021
3	0.8744135153349	0.955987331601397	0.974958712377566	0.973819719875965	0.962807398206352	0.940062933019657	0.897349003904163	0.824929819423946	0.732947922113425	0.679959259886366	0.720079474268343	0.814816544365283	0.894541305477872	0.938382890034646	0.955702773678371	0.956276032216916	0.945775373379129	0.928941709246002	0.910992995434053	0.897101163399149	0.889782205016548	0.885771651853444	0.878099801559401	0.862201651971436	0.838620276440631	0.812831243857328	0.794854931518116	0.794227052916745	0.809375223624202	0.827882406322775	0.839708610668199	0.843303556109574	0.843340710374961	0.847868928275329	0.864104588542618	0.891600023735625	0.92153477623099	0.945498181847196	0.960817479294784	0.9683834324461	0.969610542762367	0.965578935406024	0.957664637820256	0.948488833419507	0.942128400250868	0.942332040723042	0.949412987354568	0.959944123956214	0.970109876430189
4	0.818858963171937	0.931945529057314	0.966918335451077	0.972219092495344	0.964673300132141	0.945741678195793	0.909350378032672	0.845558836684139	0.753749114960535	0.671336117329436	0.6642337055459	0.741211881056019	0.839123852726003	0.907647239137702	0.940011469764229	0.946564952134361	0.937223174567722	0.919444114524237	0.899597686000104	0.883368946388392	0.873745591876277	0.867899154529781	0.858909027839888	0.841855784932568	0.816911295727432	0.789479713142026	0.769933643070244	0.76846273474256	0.783939554270333	0.80366539977362	0.816857298238468	0.821430201767577	0.821968973878901	0.826807578150494	0.843666488341071	0.872474555298722	0.904271312728635	0.93013360583741	0.946994191274887	0.955621571888647	0.957440210182789	0.953557132708855	0.945404784445366	0.935781142824846	0.929117079560856	0.929578867922745	0.937675686927118	0.949800918545307	0.961773612723729
5	0.746686358834958	0.893038821619103	0.952221131652028	0.969255565979746	0.968381122435328	0.956017175853548	0.929533460946281	0.880478633890102	0.799928122740451	0.697481901714408	0.624021457871609	0.637569916309363	0.727970794015479	0.829583704374529	0.895468391886585	0.920092864472554	0.916373041822353	0.897616447640195	0.873839352612708	0.852868231662715	0.839286668993379	0.830915209734082	0.820100598651486	0.800683940751598	0.772095057289254	0.739949638477835	0.716140137726247	0.713184209225961	0.730769025842193	0.754358583651806	0.770820464015406	0.776969725344965	0.777561836733016	0.782139113657355	0.800306678270243	0.833069700527332	0.870396570901376	0.901410285618768	0.921985672970168	0.93276820773234	0.93535215702115	0.930989911611669	0.92130764142982	0.909622162954361	0.901410544143188	0.902060808349306	0.912512200624829	0.92840835115104	0.944453986102511
6	0.655567560959174	0.829606064409535	0.923636573353706	0.961819595135969	0.973682020417267	0.972690601208755	0.961953756406132	0.938244598747603	0.892875269894267	0.814145674473553	0.701118851029198	0.590898160312107	0.553592063425563	0.61777818424054	0.727668769862345	0.806675642628293	0.829807382666982	0.813100146063203	0.778069765991584	0.741826476693687	0.716312712435044	0.70225774614078	0.688763509130982	0.664639997469333	0.626575458895968	0.580863805775445	0.544365774390028	0.537277634451727	0.562067826814944	0.598234392265712	0.624948111723072	0.635292195595482	0.634249876003026	0.635113909682555	0.654472346076341	0.69870550746426	0.754943958671133	0.804662660942926	0.838967794976406	0.857573600195926	0.862546626511789	0.855670157188292	0.839310468358404	0.818720129526038	0.803372748588206	0.803486546102791	0.821775049636315	0.850933351593455	0.881341505405585
7	0.566124388508131	0.744569305099779	0.872429535459404	0.938952858402368	0.968383726655968	0.979552835796278	0.981226777998956	0.975858576860236	0.961657045285576	0.932564864389302	0.877653065443764	0.784329064491447	0.654575408916133	0.531365363215281	0.484041532832048	0.525894980144581	0.584627280644211	0.596778867668052	0.563152326776278	0.514050406059305	0.477746020378563	0.461862648413713	0.451536254576494	0.428967982388269	0.387632609098825	0.334561040505346	0.290357766252216	0.280126109787483	0.309159339445856	0.354827214766071	0.390486257096477	0.404203801082724	0.399052233143478	0.39016167086038	0.400812650187692	0.446727737339484	0.517815825225201	0.588174805491693	0.64022916797115	0.669649825061033	0.677671186868853	0.666157821184867	0.638336927025322	0.602584494251776	0.574852331866692	0.573105945362618	0.603576026661186	0.655441592687998	0.712470070629317
8	0.491496036281337	0.649627409308384	0.797392749839307	0.894420372812354	0.946691768450399	0.972329985683028	0.984104848029269	0.988539377342722	0.988206714616749	0.983126653544227	0.970984225863606	0.946350745498598	0.899058403052029	0.813067615890434	0.673135868420325	0.493697018354164	0.342470070356128	0.26812149125517	0.234367689833852	0.203463843323191	0.180256632745774	0.172037231846868	0.168965715622843	0.157311876217588	0.131572740168019	0.0964072094915371	0.0656044131448977	0.0558610075502565	0.0727987208094816	0.104370955251862	0.131972436732915	0.143893675054233	0.139434629623515	0.128189739658589	0.126946208287199	0.149502533067507	0.19384471576402	0.243868774362678	0.284116651634661	0.30762162840651	0.313030337779467	0.300539770481986	0.272509967362601	0.237211931917736	0.209909612518468	0.206726903571498	0.234367041962311	0.286276985938562	0.349465967258337
9	0.437851626828129	0.5604181274079	0.706366917154046	0.826545859645592	0.904574431264918	0.9489771886097	0.972710035812241	0.984958001978853	0.990900144687401	0.993086692928281	0.992429529109399	0.988565062501939	0.979510971046723	0.960079176391247	0.917809473618669	0.826542526820129	0.651050062085866	0.4003805401141	0.182526476288956	0.0789578172798288	0.0501952038029755	0.0449820463207669	0.0453406718484049	0.0466116871163579	0.0456460290436903	0.0392345555825584	0.0271422986488064	0.0138880793696762	0.00509701434894348	0.00250499038581887	0.00384881842683609	0.00621581005659646	0.00807279952526543	0.00961161969584037	0.0125203901475474	0.0185849496113189	0.0279804008947283	0.0390906195668166	0.0492329379401386	0.0554972991195511	0.0559099302150726	0.0500052329549303	0.0387798267112852	0.0249936785390293	0.012942672991357	0.00682155945934967	0.00910306556546797	0.0202292868602728	0.038962286972355
10	0.404798995815319	0.487909090706447	0.613089417525345	0.740392211062847	0.840438102930704	0.906871641105412	0.946917131672257	0.969855069950254	0.98256333733641	0.989243652503954	0.99216301545855	0.992234721531675	0.989135813050635	0.980697900365418	0.960937571866376	0.91580470335548	0.818174190291274	0.636738529038314	0.386950195461397	0.169717331184299	0.0645475190100956	0.0454411869776136	0.0604111300264789	0.0836073108072082	0.105395908673741	0.120397737073714	0.125517354939096	0.120856529458106	0.108830641574313	0.0918917585416662	0.0714682379990448	0.0489412473288353	0.026929700052504	0.00938506254181366	0.00103037922904052	0.00694418774741955	0.0311751443201976	0.0731562872704791	0.124781314798741	0.173201066234533	0.208187030186476	0.226729736706364	0.231401146742454	0.225829473164966	0.21152923465931	0.187751894190985	0.153994872433529	0.113148217259083	0.0723401253933292
11	0.389122373260462	0.436016868857869	0.530588567442767	0.647353061838154	0.757671556270902	0.843969520193114	0.90344644541433	0.941358942504245	0.964366515609499	0.977705136190486	0.98473914837623	0.987203369812413	0.98530618190094	0.977257085537912	0.957731071949318	0.91479921165209	0.826768545659616	0.668373455719308	0.443606569403329	0.221453810586602	0.0859469955812932	0.0469273417688542	0.0598653065662144	0.0880170864328652	0.115300744826957	0.135924244528486	0.147707841446022	0.150141356672845	0.14360872289992	0.128643084133194	0.105743110020433	0.0762466622390876	0.0438238672604886	0.0154484829067761	0.000824482304943693	0.00988643269487496	0.0487900524547255	0.1160988348659	0.202033298846909	0.292242818040952	0.373782972980193	0.439189664556825	0.486699699464785	0.517740362436091	0.533889761342693	0.534793278062994	0.517506332624983	0.477386662066329	0.411169830876466
12	0.38722326686448	0.403861893112592	0.466466934599079	0.560690691909988	0.666089370956795	0.762930683814122	0.839955600660234	0.895310300669934	0.932405839489664	0.955881910156026	0.96955330413467	0.975712736787065	0.974805317809279	0.964777343718073	0.939642676057068	0.887390403559936	0.789731199553679	0.631185483078231	0.423058066886679	0.219272498982474	0.0834155625017568	0.0342987446900409	0.0436568374309088	0.0757243886420488	0.109515334551727	0.136602672534011	0.154263325222126	0.161795663757318	0.159184223317042	0.146688138491547	0.124943591613226	0.0956065184979256	0.0624124155105806	0.0321126238377284	0.0143289422477414	0.0193939146266425	0.0543787522471362	0.119452122771451	0.207271530347418	0.305937208322636	0.40336771882041	0.490516061742379	0.562328185421533	0.616869567725154	0.653628793655272	0.671836822933913	0.669294464825046	0.642148654937344	0.586487155857493
13	0.39581975308281	0.388421909491668	0.422410682333275	0.489804947448315	0.578358992691151	0.672721732684862	0.759150846032637	0.829663420496057	0.882326117941575	0.918832743334033	0.941884352528378	0.953435311889484	0.953567358246393	0.939425925685662	0.90398743553726	0.835557733908714	0.721166356812948	0.557742959917412	0.36610668870844	0.189224697090844	0.0683679833412607	0.0187874767726328	0.0258475639013274	0.0618215209331485	0.104267590733084	0.141368957570949	0.168568593687231	0.184602699708224	0.18939012545905	0.183281635422365	0.167029019988431	0.1422315203889	0.112168092527804	0.0827207231241582	0.0625946523503265	0.0617493253306505	0.0878873438043856	0.142925310011998	0.222081142263577	0.316054681724347	0.414394372863099	0.508079714166805	0.590642714425601	0.658082397238359	0.708072659805147	0.738899262486599	0.748478868814636	0.733866865785431	0.691918373442142
14	0.411940211064404	0.386110838462652	0.396368415473935	0.438047941852094	0.504200119448816	0.585106438570648	0.669488833763212	0.747377491759232	0.812387367482311	0.861891785801228	0.895552903244586	0.913379181965414	0.913965654816757	0.893085943699404	0.843093861592767	0.754744530805743	0.623663683128544	0.459689966984114	0.289171006708052	0.143792818578707	0.0466415057606717	0.00615356105248481	0.0154490846187755	0.0562819191940962	0.108510734299646	0.15802186783732	0.197929582636736	0.225967077021268	0.241954723200997	0.24647249200488	0.240461385659163	0.225401902924794	0.203900609504097	0.180475284607073	0.16196092445879	0.156618147261034	0.17160619211377	0.21012724035032	0.270311887143788	0.346386757303966	0.430833278567933	0.516185975813493	0.596044190607819	0.665428147776469	0.720668280328673	0.758964148060302	0.777780241106158	0.774372056508184	0.745935985799787
15	0.432771203270506	0.393371764831174	0.384761451493899	0.404231396612734	0.447644014096931	0.509300748578641	0.581721512111906	0.656458814244407	0.725669484987257	0.783311617383246	0.825175495272256	0.847842837742344	0.847224299022569	0.817562369566582	0.752184424116674	0.647474466656325	0.509346088525142	0.356295869509237	0.213015563136954	0.0996656909192592	0.0274327570708768	0.000325569498468024	0.0158292337685035	0.0634540780234647	0.126986729088604	0.191179523025416	0.246538352505953	0.289253680910031	0.318863567875938	0.336272417314865	0.342777822559229	0.33986203447279	0.329468831954199	0.314555682447012	0.299564505766352	0.290219750668441	0.29227474270337	0.309725696741789	0.343657164968932	0.392305108473698	0.451900066203013	0.517605309388872	0.584247877459843	0.646836195950028	0.700879755130162	0.742474091405377	0.768149720894	0.774626572679421	0.758816396531701
16	0.455554024061147	0.406740074765998	0.383615799773079	0.384900150040967	0.407944909754692	0.449237000461615	0.504131797581112	0.56667532696859	0.62994790264149	0.686748346293963	0.730104078979229	0.753285091633288	0.749582693442668	0.712757208124139	0.63927569485159	0.532277069318631	0.404237985603777	0.274096636110817	0.159762362940759	0.0728132740031093	0.0190763645997573	0.00164713228306627	0.0213646287780477	0.0738713723333673	0.147657465586753	0.227487917182705	0.300690850424679	0.360444414853779	0.404895045418226	0.434805300030878	0.451781865087606	0.457489712407939	0.453600769940767	0.44218502914173	0.426231714030243	0.409863066913382	0.397860362588655	0.39460309319255	0.403037142764736	0.424204124218756	0.457331528430789	0.50017225094496	0.549371774716065	0.600824126303045	0.650030772681538	0.692424912990032	0.723589456223756	0.739364030707042	0.736002172601824
17	0.477766635013168	0.422938070355715	0.389012287863235	0.375831071376845	0.381685918537924	0.404133645575689	0.440051591430072	0.485332274002015	0.534626650449131	0.58135013321409	0.617968192098906	0.636544010253515	0.629716140995257	0.592446322497035	0.524479468456762	0.432214789100472	0.327849344230524	0.225365927212027	0.136156270856079	0.0674580418993904	0.0237522400355868	0.00876862061657518	0.0256802326452173	0.0746508698201209	0.149628986367785	0.238267309760204	0.32634415100047	0.403007231803604	0.462812546320826	0.504578377151468	0.52931888525441	0.53878932961857	0.534954062649709	0.52012759114213	0.497379665129905	0.470743582197441	0.444893617239971	0.424354937179947	0.41268964118277	0.412062930322645	0.423221452559333	0.445652544216816	0.477723196784176	0.516762514997663	0.559163300739729	0.600580154173053	0.636237223985679	0.661312812886835	0.671404918916415
18	0.497902781203865	0.439595367913009	0.397830789487761	0.373280644111548	0.364951058351601	0.370988904348986	0.388980525806802	0.415831632404216	0.447475146000861	0.47866336785681	0.503076548126006	0.513956792404837	0.505396967676781	0.474131392672815	0.421131029643115	0.35191061082966	0.274975120051126	0.199221120299874	0.131950860800614	0.0784741308620497	0.0429329322853805	0.0292422472147027	0.0410755315741883	0.0803734905299081	0.144979667510876	0.227320243907345	0.315903021310465	0.399027667287485	0.468054569730032	0.518433084467807	0.548899792899314	0.560202455224547	0.554251932019843	0.53386929148617	0.5028392974855	0.465838667078356	0.427963038054121	0.393952725147261	0.367510038557966	0.351025442581488	0.345697899263676	0.351798098356406	0.36883561836006	0.395544250200722	0.429748750255056	0.468257821594264	0.506933069290119	0.541025577942021	0.565787737730463
19	0.516608975116599	0.456522086711793	0.409087081355244	0.37554040856406	0.355490491213724	0.347544556425933	0.349700393293747	0.359432960898015	0.37358969558256	0.388286378082801	0.399018790733984	0.401172853414501	0.390969160726609	0.366587449982052	0.328927088068286	0.281492751273654	0.229396886898385	0.178063702564616	0.132336409176517	0.0962707424338426	0.0733879309874801	0.0669119712812679	0.0795533763928911	0.112658631902185	0.165005407277263	0.23201353417658	0.306170563872657	0.378725632600673	0.441760346515162	0.489579576172455	0.519061105721046	0.529332708487163	0.521326777382175	0.497503866420057	0.461687300689997	0.418756793466364	0.374022326515831	0.332386002928555	0.297641214908654	0.27220639920438	0.257300634810428	0.253323438580219	0.260168261084615	0.277317790344421	0.303714126785654	0.337507997516409	0.375859734004633	0.414979382188743	0.450530633777487
20	0.536881802295511	0.476133446318949	0.424535230443871	0.383689868371499	0.353744807538109	0.333786312773452	0.322209964000805	0.316939614276631	0.315515457409517	0.315157777154899	0.312935925935238	0.306130751364408	0.292765412029825	0.272128254847021	0.245030923905247	0.213644125722417	0.180993474808423	0.150381739849029	0.124980798407314	0.107656881078617	0.1009163572146	0.106790401869013	0.126527864170585	0.160109498391542	0.205779533481827	0.259901965675683	0.317360519114774	0.372434427691648	0.419805832230163	0.455322320907741	0.476352221360388	0.481819919098928	0.472110923076105	0.448972416671738	0.41539543633365	0.37536157613145	0.333355659616699	0.29369439436672	0.25988864854279	0.234284316327292	0.218073875456588	0.211569182309788	0.214528837870523	0.226370844898763	0.246204687527542	0.272718481396914	0.304029470471236	0.337640232348102	0.37062114022321
21	0.562091808134423	0.501574927633191	0.446965925154971	0.400072855454473	0.36152612100207	0.33094754839977	0.30722710834822	0.288783941140303	0.273774555600691	0.260277262252276	0.246501161892397	0.231039234676287	0.213126326448527	0.192814339786343	0.170984548857186	0.149188200046763	0.129388840555372	0.113706007196344	0.1042153260438	0.102789184764066	0.110919365650166	0.129474612775827	0.158407118385403	0.196502277916307	0.241313700162432	0.289388568844339	0.336765127692369	0.379589166923362	0.414648531609537	0.439693260105762	0.453530637210463	0.455972434557242	0.447727427315471	0.430292632736872	0.405840014373094	0.377055977737335	0.346891219512777	0.318222519336446	0.293492270547925	0.274430092044646	0.261939010557166	0.25615736492457	0.256636371030052	0.262545766365139	0.272841336691664	0.286373363318741	0.301955375883058	0.318430999168259	0.334768591633008
22	0.592297869689083	0.532899870562374	0.476424147381623	0.424712787538799	0.378782194357747	0.338816384139944	0.304316508428133	0.274323469885261	0.247654075711872	0.223124791363257	0.199753922535294	0.176928761630021	0.154513443553006	0.132875826970402	0.112834677524212	0.0955567037198171	0.0824420987209996	0.0750172816308834	0.0748183758036399	0.0832241820623265	0.101204502936432	0.128997230155179	0.165802525002599	0.209640969347303	0.257504584012612	0.305812270270272	0.35102740653009	0.390217543651302	0.421389483339478	0.443563151761076	0.456655978375118	0.461284126177721	0.45856170518201	0.449933603618656	0.437040728526799	0.421598470557544	0.405269064340408	0.389521122697836	0.375488143527857	0.363853892905713	0.354798264966439	0.348028584121158	0.342900996475744	0.338612201511274	0.334421396655527	0.329851540910349	0.324821392737472	0.319677276028988	0.315123905250657
23	0.621608102546529	0.564055346421602	0.506940708932464	0.451983918846538	0.400443847894583	0.353013278528757	0.309848325800883	0.270696643488231	0.235073952709945	0.202443942113232	0.172369542568585	0.144616878871982	0.119206673515408	0.0964220698549744	0.0767928500553336	0.0610771568665252	0.0502497318187462	0.045483753809343	0.0480900677730541	0.05936440637214	0.0803053078003056	0.111218728970952	0.151318424838347	0.198516858774757	0.249590338465293	0.300742495698479	0.348365748780335	0.38969013873668	0.42310221069804	0.448116517317462	0.465128060628096	0.475099572287037	0.479284453680825	0.479020886073996	0.475590551257056	0.470120030668867	0.463504822404026	0.45634575823486	0.448899826031082	0.44105886022377	0.432377400031843	0.42217123619587	0.40969590293512	0.394387032871486	0.376107819153968	0.355321408577896	0.333113115805249	0.311039998025334	0.290860990915887
24	0.641358514270983	0.585960947939796	0.529342498359727	0.473033859880061	0.418395534341497	0.366480511226853	0.317977991483658	0.273236190012347	0.232340101200346	0.195212249164149	0.161709353283677	0.131699698946538	0.105118786562615	0.0820101075031932	0.0625612144887676	0.0471421194705623	0.0363444008224918	0.0310066788999808	0.0321971737008076	0.0411113383272092	0.0588431845796316	0.0860215982518785	0.122381379572011	0.166440303562617	0.215496812190775	0.26605699339191	0.314565654533857	0.358129769164371	0.39494719726353	0.424353212073503	0.446590688807017	0.46247576864727	0.473087700542991	0.479537247011259	0.482814676740539	0.483696352389966	0.482688242703407	0.479993680304074	0.475504261050693	0.468823392716127	0.459338805182247	0.446359118539106	0.42931506446293	0.407996163705305	0.382757487190808	0.354612202141197	0.325150418353126	0.296295331985193	0.269985283588201
25	0.648924605217345	0.595892707034301	0.540835691246431	0.485091814954672	0.430000379851188	0.376767859343404	0.32636951395523	0.27950149394889	0.236582629388112	0.197793703812056	0.163138092198244	0.132510060026324	0.105762404558805	0.0827702397597921	0.0634906760794249	0.048018272902628	0.0366333589680165	0.0298345936553101	0.0283387997324249	0.0330222926749737	0.044775061693419	0.0642539942027398	0.0915655151729399	0.125976033321814	0.165798919271098	0.208574969749897	0.251528632097601	0.292125436272221	0.328504282306121	0.359650198755052	0.385320265778532	0.405827587464383	0.421793972587831	0.433939072435618	0.442928205451997	0.449274252462613	0.453280782588042	0.455016430082958	0.454317689655801	0.450824317573888	0.44405516746136	0.433529311491727	0.418925052350914	0.400248868689223	0.377965865442388	0.353038452349944	0.326843707245255	0.300987563190485	0.277079373038819
26	0.650850494554328	0.600707908323662	0.548258396489646	0.49463276602738	0.441042754663598	0.388669368399879	0.338559932806792	0.291552508614804	0.248238052340519	0.208960950739654	0.173850938582202	0.142875738047055	0.115903790903997	0.0927687092317664	0.073329839503663	0.0575252881855257	0.0454140802716447	0.0372024825640314	0.0332462017937514	0.0340165629792072	0.0400181295256549	0.0516526689636743	0.069044401523329	0.0918716606383842	0.119274503585884	0.149900964825534	0.182103554314823	0.214225301131963	0.244870807780044	0.273073878462829	0.2983321331889	0.320535766543527	0.339842407532316	0.356544098684548	0.370953272401297	0.383317323220851	0.393761859062711	0.402260297856343	0.408629148816896	0.412551005918511	0.413628345240511	0.411468469438947	0.405792231040001	0.396547791904609	0.384000612040161	0.36876961805287	0.351792325864343	0.334225709938905	0.31731308176587
27	0.655769356181025	0.609192790958616	0.560206518013845	0.509713747325398	0.458732371019078	0.40831385343201	0.359456839701014	0.31303057499851	0.269720654683556	0.230003916170596	0.194152629645913	0.162262725677993	0.134297853172269	0.110140632580925	0.0896437382891142	0.0726752979854757	0.0591545955822951	0.0490746995146205	0.0425084523341777	0.0395939216514051	0.0404962405279124	0.0453464144280598	0.0541651416635129	0.0667896057940922	0.0828285330784856	0.101668492544887	0.122538835616086	0.144619298604302	0.167156297233202	0.189552342037105	0.211407449813337	0.23251142591018	0.252800327766968	0.272295006037208	0.291036828505899	0.309030342372421	0.326198280106356	0.342352256782272	0.357182356615879	0.370269317871557	0.381122630146228	0.389245089038842	0.394218494282141	0.395797162525202	0.393988874689815	0.389101231130972	0.381738252780137	0.372746238665228	0.363123375658893
28	0.667346201259897	0.624856851577465	0.579919001270198	0.533213103616276	0.485541779962414	0.43777782810011	0.390801495432581	0.345436558916218	0.302395260445807	0.262240109114617	0.225366700453321	0.192007327947834	0.16225156613131	0.136077956437362	0.113390507685996	0.0940544920614689	0.0779273365624093	0.064881738995798	0.0548192069560365	0.0476730711382266	0.0434009521563816	0.0419680324251043	0.0433244667036512	0.0473824873703575	0.0540001778387763	0.0629781568484562	0.0740718603044696	0.087016653166441	0.101558082952622	0.117477670294408	0.134606499911736	0.152823180165832	0.172037186923478	0.192161543619517	0.213079907726771	0.234613119218323	0.256490025756726	0.278327484518478	0.299624825011477	0.319778152509616	0.338118704167505	0.353976066632671	0.366761110493493	0.376056089378699	0.381693270213556	0.383802264452542	0.382812136375767	0.379406188454146	0.37444037910391
29	0.683351856977245	0.645132750796764	0.604519408360273	0.562006768692099	0.518200521841037	0.473786228451563	0.429487928326942	0.386021390476435	0.344048451850466	0.304138726950172	0.266743382074878	0.232183168092687	0.200650254983523	0.172221306329389	0.146878069473312	0.124531571369334	0.105046563339476	0.0882637996614224	0.074018742900401	0.0621561457320514	0.0525405648141271	0.0450632084259606	0.0396456504358124	0.036240923283683	0.0348323960238168	0.0354307026505667	0.0380688477554459	0.042795501413873	0.0496664102579425	0.0587337989125069	0.07003362328882	0.0835705886589447	0.0993010057855968	0.117113890609269	0.136811286770621	0.158089656841559	0.180525332500958	0.20356827820217	0.226549416375669	0.248706814853651	0.269234306304114	0.287351955563432	0.302391412993599	0.313882213255269	0.321620468441826	0.325702246937721	0.326511391331665	0.324663444905525	0.320918909762613
30	0.699321812915015	0.665192398107279	0.628822319286599	0.590573601753155	0.550899090721792	0.510323876670767	0.469418603323294	0.428767362004663	0.388933942747861	0.350430536632902	0.313692467576127	0.279061336868601	0.2467774455449	0.216980927372569	0.189719999121033	0.164964261499634	0.142621031277693	0.122553093502507	0.104596818763832	0.0885800869463275	0.0743397348944294	0.0617382113781233	0.0506787823119851	0.0411180975746898	0.0330744326216966	0.026629736780213	0.0219239871007372	0.0191413051771999	0.0184886210276289	0.0201689329171697	0.0243519776960045	0.0311451794169293	0.0405672103223794	0.0525257706151101	0.0668007282894375	0.0830338640930029	0.100727158904111	0.11925252656339	0.137876507451777	0.155802868190197	0.172233544008806	0.186443712191936	0.197860906814076	0.20613318704168	0.211170277430105	0.213146145970924	0.212460921257668	0.20967084268209	0.205402579780004
31	0.712791332445762	0.682436683833429	0.650034047022043	0.615852189753681	0.580231660923675	0.543573355648469	0.50632126852461	0.468940861093933	0.431895189894244	0.395621294159651	0.360509239556165	0.326885696550857	0.295003152204989	0.265035022089254	0.237076239924247	0.211148480788768	0.187209048493702	0.165162571323307	0.14487488716977	0.12618872092514	0.108940836395292	0.0929801949667544	0.0781862545696029	0.064485966132055	0.0518674387432277	0.0403878886988827	0.0301736035099438	0.0214103821923616	0.0143242069989801	0.00915348921008197	0.00611570306734103	0.00537219364338367	0.00699522835956987	0.0109410428583814	0.0170320022752076	0.0249503792520372	0.0342457835729801	0.0443577975983306	0.0546544167045041	0.0644849294262944	0.073242688908617	0.080429381154535	0.0857093613004596	0.0889423212357614	0.0901862034513339	0.089669314795824	0.0877384995420084	0.0847957880059752	0.0812370976635278
32	0.724031929461691	0.697305050973511	0.668702544786554	0.638416912281722	0.606697156395676	0.573842513192883	0.540192120650355	0.506111261109852	0.471975279532828	0.438152587332182	0.40498824572826	0.372789474129683	0.341814098223585	0.312262531923327	0.284273481941814	0.257923258955502	0.233228418399985	0.21015142978036	0.188609134143996	0.168483814352521	0.149636684326299	0.131923431565497	0.115211094504461	0.0993950580592782	0.0844144141764906	0.0702635261585967	0.0569975442716701	0.0447299942950748	0.0336214440696858	0.023859544134929	0.0156322007495224	0.00909696923586971	0.00435068106062401	0.0014036823345847	0.000162841568459601	0.000426735914102321	0.00189518793681602	0.00419357046775005	0.00690998998765557	0.00964074898419931	0.0120369227735736	0.0138434295959905	0.014922637293309	0.0152577307159211	0.0149360131767112	0.0141172806125473	0.012995509512039	0.0117623705717509	0.0105788975185604
33	0.733378082913904	0.710371921597541	0.685635717620722	0.659291882509453	0.631506428700808	0.602486765062219	0.572476820224531	0.541749629279127	0.510597793947914	0.479322459065058	0.44822159759413	0.417578439113658	0.387650814677133	0.358662050830349	0.330793870352509	0.304181592856784	0.27891180906635	0.255022639966427	0.232506670107667	0.211316622444314	0.191373765912595	0.172578866293987	0.154825181168934	0.138012581444867	0.122061430213616	0.106924486347809	0.0925949647584701	0.0791090905466288	0.0665420723189009	0.0549973360497034	0.0445899605140344	0.0354263414691807	0.0275829853028432	0.0210878307617219	0.0159075024953023	0.0119433294180655	0.00903776373702048	0.00699104200010123	0.00558574828605761	0.00461485547847431	0.00390754574950023	0.00334731440436612	0.00287875018409736	0.00250243245915861	0.00226047869186965	0.00221727597421659	0.00244027094952818	0.00298459003237806	0.00388345499013023
34	0.7384533047714	0.719274045276188	0.698512155262897	0.676229753369615	0.652520751293155	0.627511334795399	0.601358918989146	0.574249476309364	0.546393264216379	0.51801911394844	0.489367562783337	0.46068320391046	0.432206680499824	0.404166763647926	0.376772936677829	0.350208875901161	0.324627185637377	0.300145721293397	0.276845813997251	0.25477267386476	0.233938165246112	0.214325984322397	0.195899010706252	0.178608265718208	0.162402547188992	0.14723751508672	0.133082875740715	0.119926432171978	0.107774155270437	0.0966460382079514	0.0865682224555818	0.0775626015350238	0.069635696372164	0.0627689483307723	0.056912596755415	0.0519849057569425	0.0478776204627533	0.0444672129619294	0.0416299662126955	0.0392576994874577	0.0372704969013775	0.0356234876888048	0.0343064004247548	0.0333366518237913	0.032748341349748	0.032580168258785	0.0328649276698242	0.0336222523477436	0.0348551538607919
35	0.733396769593251	0.717783171033184	0.700739812995387	0.682285366355333	0.662460423447016	0.641329333666423	0.618981359570668	0.595531003197005	0.571117387926568	0.545902628523867	0.520069176334799	0.493816182650751	0.467354976336896	0.440903799611158	0.414681989081561	0.388903831267801	0.363772367025775	0.339473468914639	0.316170563995687	0.294000406385041	0.273070294518742	0.253457050034025	0.235207909637725	0.218343231887924	0.202860622629876	0.18873980081232	0.175947339569215	0.164440394058887	0.154168701780105	0.145074501621633	0.137090511826245	0.1301366524361	0.124116693806092	0.118916341464408	0.11440429542778	0.110437422699061	0.106870299453772	0.103568123645398	0.100420707589413	0.0973544426576575	0.0943392425530704	0.0913886328370201	0.0885529851682028	0.0859076780401357	0.0835390297409021	0.0815309139435517	0.0799542214637724	0.0788602308454199	0.078277940987303
36	0.710236386487454	0.697367727017359	0.683182697460349	0.667673243317884	0.650846824385008	0.632728986111826	0.613365804141905	0.592826065284337	0.571203027387019	0.54861558262322	0.525208635843293	0.501152505445182	0.476641164048161	0.451889167398495	0.427127180821135	0.402596110537048	0.378539984798979	0.355197899780888	0.332795526099056	0.311536827223937	0.29159672430357	0.273115408813703	0.256194830241886	0.240897581205713	0.22724801892835	0.215235084505466	0.204816005100569	0.195919967653467	0.18845097659874	0.182289446972839	0.177292589240782	0.173294226750553	0.170105228564087	0.167516081049827	0.165303080678095	0.163239057261421	0.161108407477743	0.158724742443307	0.155948102980167	0.152698070663267	0.148959628734086	0.144780263764059	0.140258975831246	0.135529750697699	0.130742988946589	0.126048214710213	0.121580404530281	0.1174510072882	0.113743623259876
37	0.661230883196559	0.650057737672007	0.637614051543823	0.623879002563487	0.608844929521825	0.592520602387162	0.574934667483418	0.556139106793482	0.536212483348705	0.515262674261911	0.493428729762581	0.470881456105302	0.447822321971257	0.424480352302202	0.401106815745705	0.377967734640992	0.355334531938381	0.333473435473203	0.31263452368589	0.293041447692876	0.274882845361394	0.258306251674583	0.243414932828282	0.230267602331658	0.218880516891257	0.209231098783434	0.201262064243103	0.194885088115253	0.189983297309737	0.186412321960833	0.184000183279187	0.182546877486478	0.181825010807398	0.181583098927141	0.181552994815081	0.181462223988147	0.181050802450335	0.180090639873047	0.178404368983201	0.175879940229184	0.172477917671469	0.168230004279015	0.163229361780118	0.157615037054882	0.151553711626499	0.14522191517301	0.138791040290643	0.132416397507954	0.126230544307251
38	0.580237945792117	0.570162063322272	0.558850014793416	0.546284816080063	0.532463677205359	0.517401723892571	0.501135873389485	0.483728614405119	0.465271349896494	0.445886880139855	0.425730553186544	0.404989615618638	0.383880382254541	0.362643023161995	0.341534034939397	0.320816789558136	0.300750880757869	0.281581241431538	0.263528115141835	0.246778886779932	0.23148251163772	0.217746877471505	0.205638974860907	0.1951873326451	0.18638587727984	0.179198244212476	0.173561615533142	0.169389362548058	0.16657210095706	0.164977181587084	0.164447098699661	0.164797745306973	0.165817799379093	0.167270674543304	0.16890029035024	0.170441326021761	0.171633645251397	0.172239413792049	0.172060426115606	0.170952700447795	0.168835736061729	0.165694903280861	0.161576906891784	0.156579636979771	0.150838591239966	0.144512257421443	0.137768480742898	0.130773160020212	0.123681884660418
39	0.463516268375753	0.454880232153307	0.445149289139063	0.434328703748891	0.422439623161284	0.40952217594734	0.395638370272042	0.380874488202282	0.365342623102965	0.34918099295047	0.332552701848347	0.31564272822363	0.298653092651452	0.281796385383731	0.265288078949496	0.249338265836217	0.234143593395834	0.21988017812626	0.206698155844938	0.194718282112439	0.184030686145996	0.174695563766178	0.166745330236729	0.160187584355936	0.155008178888955	0.151173745521303	0.148633167354668	0.147317706597706	0.147139759336363	0.147990504945936	0.149737023030417	0.152219731204199	0.155251197862471	0.158617431672542	0.162082567741815	0.165397414014566	0.168311617229123	0.17058838240164	0.172019948181942	0.172441621805398	0.171742277295885	0.169869826895257	0.166831120210829	0.162686729027119	0.157541862906916	0.151535063219668	0.144826320792095	0.137585955298811	0.129985137433001
40	0.316732250361071	0.310871759196545	0.304252809033762	0.296906222337385	0.288876026029621	0.280220615497881	0.271013464137158	0.261343214488698	0.251313010285295	0.241038978967819	0.230647850712826	0.220273795648493	0.210054662182886	0.200127887977613	0.190626411960385	0.18167492590144	0.173386761204653	0.165861615547606	0.15918420008207	0.153423752880049	0.148634241072026	0.144854981473645	0.142111358944128	0.140415316982368	0.139765333868302	0.140145674627167	0.141524818358081	0.143853096784879	0.147059737755309	0.151049678249063	0.155700679657752	0.16086141763901	0.166351292657147	0.171962672063822	0.177466092345579	0.182618606093541	0.187174978641357	0.190900901255057	0.193586910593633	0.195061419121931	0.195201266491437	0.193938521779093	0.191262834491318	0.187219310437192	0.181902514915247	0.175447648257328	0.168020132994581	0.159804807560166	0.150995703215914
41	0.174612685757241	0.173006034025926	0.171044171775839	0.168752661637049	0.166163256206802	0.163313997726431	0.160249136972024	0.157018851579181	0.153678757494037	0.150289223209124	0.146914512824002	0.143621798179127	0.140480089704847	0.137559138055643	0.13492835291155	0.132655771691155	0.130807090858846	0.129444748658142	0.128627023755859	0.128407092878327	0.128831975225547	0.12994128491719	0.131765717067799	0.134325209971468	0.137626756603607	0.141661884090159	0.14640388001414	0.151804917928273	0.15779331708658	0.16427125522982	0.171113325566184	0.178166372498448	0.185251034781905	0.19216535015963	0.198690619537348	0.20459949287125	0.209665944491683	0.213676495422759	0.216441773417399	0.217807340296305	0.21766270887849	0.215947635601137	0.212655087577456	0.207830686168658	0.201568844674037	0.194006168598446	0.185312917927103	0.175683419704685	0.165326276733292
42	0.0979012505762542	0.0996335724769378	0.101202129834999	0.102611344420757	0.103869544621065	0.104989305226254	0.105987718864406	0.106886578339673	0.107712450784359	0.108496627229348	0.109274934610356	0.11008740091464	0.110977767637207	0.111992846492582	0.113181719077009	0.114594778761288	0.116282613646365	0.118294728357424	0.120678101504036	0.123475575768483	0.126724079970695	0.130452688369867	0.134680533153294	0.139414602598444	0.144647480428907	0.150355111369899	0.156494712742765	0.163002989591007	0.169794847027353	0.176762822079381	0.183777470490667	0.190688933038086	0.197329862871074	0.203519814761804	0.20907107870144	0.213795791045952	0.217513991921477	0.220062140997399	0.22130148254754	0.221125591341083	0.21946645203205	0.216298531596625	0.211640485898884	0.205554371483574	0.198142476421595	0.189542102167907	0.179918791363334	0.169458586458006	0.158359917982322
43	0.10786476999956	0.109602457432517	0.111226299827832	0.112742035189394	0.114159094475401	0.115490736991687	0.116754101972141	0.117970165332791	0.11916359209137	0.120362476650268	0.121597964928221	0.122903754087755	0.124315467267416	0.12586990227119	0.12760415464547	0.129554617125293	0.131755859285461	0.134239393704253	0.137032338423471	0.140155990394888	0.143624331359806	0.1474424965633	0.151605248046607	0.156095507910776	0.160883022431136	0.16592324423301	0.171156535291314	0.176507805980481	0.181886711824884	0.187188526589676	0.192295794469466	0.197080832510461	0.201409105541709	0.205143430527843	0.208148889097708	0.210298243085313	0.211477568306253	0.211591758460606	0.210569515972716	0.208367449283906	0.204972941304023	0.200405539562806	0.194716736301157	0.187988141756178	0.180328188487961	0.171867621226904	0.162754111332549	0.153146379362533	0.143208212071826
44	0.168617549763201	0.168306341176498	0.167938558974035	0.167528290811416	0.167091803215371	0.166647430677599	0.166215405848324	0.165817627237957	0.165477361479248	0.165218877919586	0.165067014119432	0.165046671760213	0.165182243564511	0.165496973174812	0.166012251616394	0.166746856094336	0.16771613956345	0.16893118288166	0.170397925511812	0.172116295732365	0.174079367139589	0.176272574749267	0.178673030960548	0.181248988563353	0.183959504162904	0.186754359929635	0.189574303303919	0.192351661876896	0.19501138278063	0.197472531365413	0.199650261957936	0.201458244052864	0.202811491397763	0.203629501350664	0.203839571200363	0.20338012154712	0.202203829688331	0.200280363445246	0.197598512111422	0.19416753824895	0.19001762116131	0.18519932622504	0.179782107324813	0.173851924059508	0.167508122373765	0.160859779069381	0.154021741842804	0.147110604775974	0.14024084553508
45	0.242704065964561	0.240448390646138	0.238199235661758	0.23597301750727	0.233786753714063	0.23165786900721	0.229603970783833	0.227642593842575	0.225790914755744	0.224065436827739	0.222481647252195	0.221053648896002	0.219793770134458	0.218712157372824	0.217816356347751	0.217110890032503	0.216596842983969	0.21627146425616	0.21612780352079	0.216154397693278	0.216335028018018	0.216648570008915	0.21706896058249	0.217565307797023	0.218102168388773	0.218640016296695	0.219135921108779	0.219544448425763	0.21981878424708	0.219912072612242	0.21977894020221	0.219377164183535	0.218669421514565	0.217625040945248	0.216221665099056	0.214446721530079	0.212298600525111	0.209787445150019	0.206935476200759	0.203776800721886	0.200356685743296	0.19673031586209	0.192961090478944	0.189118549857221	0.185276045048536	0.181508282403722	0.177888877494706	0.174488045948284	0.171370541467917
46	0.317525960841145	0.314435701483187	0.311405507211815	0.308449561203375	0.30558169073309	0.302815194798484	0.300162661964369	0.297635779921926	0.295245138584646	0.293000028929817	0.290908240245806	0.288975858971334	0.287207072919385	0.285603985366832	0.284166444255766	0.282891892578733	0.28177524687961	0.280808811650556	0.279982238180318	0.279282537025138	0.278694153623437	0.278199116530092	0.277777267159271	0.277406578641582	0.277063569271884	0.27672381292414	0.276362544664752	0.275955354612013	0.275478956983416	0.274912014499749	0.274235991285971	0.273436000690063	0.272501608729447	0.27142754994342	0.270214311044744	0.268868539572074	0.267403240159032	0.265837730119389	0.264197338440943	0.262512847176252	0.260819690413565	0.2591569420294	0.257566137698304	0.256089987722004	0.254771044025287	0.253650386524394	0.252766390949854	0.252153632603565	0.251841969415313
47	0.394599222104923	0.391849127897133	0.38919704399894	0.386653853183756	0.384229731506263	0.381934029224678	0.379775152313674	0.377760446005559	0.375896081954795	0.374186950800243	0.372636562102323	0.371246953857855	0.370018614040538	0.368950416872843	0.368039576794078	0.367281623332611	0.366670400294674	0.366198092818191	0.365855285871356	0.365631057659947	0.365513111098095	0.365487945945733	0.365541073376799	0.365657273576965	0.36582089545555	0.366016195692984	0.366227712163922	0.366440664346835	0.366641370768258	0.366817670994508	0.366959337378592	0.367058459929838	0.36710978654564	0.367111000663058	0.367062919342878	0.366969597003527	0.366838323483958	0.366679509714001	0.366506459756353	0.366335033984786	0.366183214218578	0.366070587242329	0.366017767818887	0.366045785642072	0.366175462393185	0.366426805039136	0.36681843979167	0.367367107948026	0.368087240492891
48	0.471900523492097	0.470195187493366	0.4686032672187	0.467132488313868	0.465789831065266	0.464581449495624	0.463512593482864	0.462587534842187	0.461809498386623	0.461180599067615	0.460701786394179	0.460372797434506	0.460192119813829	0.460156966230875	0.460263262113923	0.460505648115471	0.460877499188342	0.461370961979777	0.461977012205964	0.462685533508453	0.463485419027213	0.464364696535426	0.465310677454945	0.46631012940148	0.467349471096392	0.468414987540364	0.469493062299794	0.470570422651148	0.471634392218945	0.472673144700725	0.473675951379178	0.474633414464965	0.475537677978456	0.476382607938798	0.47716393413749	0.477879346754936	0.478528542519256	0.479113216953864	0.47963700142113	0.480105346016294	0.480525351747428	0.480905557690933	0.481255690781135	0.481586387440587	0.481908897283236	0.482234779568533	0.482575602942123	0.482942658306771	0.483346693505437
49	0.539574675750714	0.539026985231864	0.538584156807324	0.538250850747087	0.538031037959757	0.537927940086395	0.537943972707655	0.538080692373883	0.538338748228595	0.538717839062351	0.539216676704711	0.539832956733685	0.54056333755079	0.541403428930005	0.542347791193995	0.543389946193039	0.544522401252198	0.545736687200886	0.547023411496281	0.548372327288479	0.549772419042887	0.551212005027916	0.552678856590975	0.554160333684486	0.555643535573242	0.557115465067931	0.558563204006855	0.559974097075258	0.561335940441743	0.562637171141069	0.563867052682012	0.565015852047407	0.56607500311711	0.567037251612298	0.567896776949957	0.568649286914744	0.569292081791468	0.569824085529165	0.570245842585773	0.570559480276667	0.570768637657756	0.570878363147319	0.570894984164391	0.570825952976433	0.570679673657366	0.570465315526632	0.570192618655154	0.569871696987165	0.569512844356132
50	0.58835516998862	0.588053692818285	0.587836399650349	0.587706854235136	0.587668009953835	0.587722160926088	0.587870896407144	0.588115059104493	0.588454708088642	0.588889087018629	0.589416598448175	0.590034785019727	0.590740318387407	0.591528996731537	0.592395751731609	0.593334665845656	0.594339000695734	0.59540123727565	0.596513128572438	0.597665765022625	0.598849653004712	0.600054806299418	0.601270850130395	0.602487137035242	0.60369287341797	0.604877255212019	0.606029610653638	0.607139547748535	0.608197103632702	0.609192892705128	0.610118250169791	0.610965367489371	0.611727416242264	0.612398657001014	0.612974530120369	0.613451725734573	0.613828230804988	0.614103351710521	0.614277711606553	0.614353222558793	0.614333033248233	0.614221453802797	0.614023860002321	0.613746579692906	0.61339676470778	0.612982251906601	0.612511417105135	0.611993025673339	0.611436083442175
51	0.626682278487778	0.626335678723551	0.626056248791153	0.625847402586387	0.625712021666781	0.625652411995272	0.625670263948058	0.625766616147906	0.62594182371407	0.626195531549058	0.626526653308889	0.626933356724418	0.627413055953736	0.627962411645989	0.628577339381116	0.629253027113726	0.629983962188538	0.63076396840523	0.631586253488992	0.632443467166911	0.633327769858447	0.63423091176132	0.635144321854793	0.636059206055634	0.636966653455884	0.637857749255981	0.638723692694697	0.639555917983321	0.640346215991682	0.641086854224446	0.641770692483477	0.642391291550108	0.642943012250943	0.643421102399114	0.64382176933178	0.644142236089971	0.644380779699089	0.644536750492055	0.644610571952069	0.644603721114514	0.644518690131643	0.644358930143307	0.644128779087146	0.643833375500886	0.643478560700448	0.643070771948942	0.642616929357704	0.642124319281876	0.641600476895783
52	0.666862290921681	0.666636752575083	0.666472825286475	0.666373661006773	0.666341935231572	0.66637980679503	0.666488880795463	0.666670175160985	0.666924091381048	0.667250389945132	0.667648171041516	0.668115861074863	0.66865120555886	0.669251268926678	0.669912441774741	0.670630456011182	0.6714004083169	0.672216792241691	0.673073539148892	0.673964068088161	0.674881344517725	0.675817947615796	0.676766145718985	0.677717979207684	0.678665349930917	0.679600116033476	0.680514190825619	0.681399644130008	0.682248804362794	0.683054359466204	0.683809454718612	0.684507785413423	0.685143682426346	0.685712188785562	0.686209125521228	0.686631145296705	0.686975772607198	0.687241429662443	0.687427447435786	0.687534061747905	0.687562394643329	0.687514421695701	0.687392926227729	0.687201441740433	0.686944184101932	0.686625975240759	0.686252160217439	0.685828519609693	0.685361179143063
53	0.711836394114989	0.711842903763057	0.711915557935788	0.712056931584233	0.71226914270123	0.712553815604224	0.712912047466887	0.713344378567391	0.713850766723458	0.714430566383104	0.715082512833902	0.715804711981272	0.716594636125853	0.717449126140084	0.71836440040267	0.719336070795351	0.720359165997826	0.72142816223308	0.722537021516098	0.723679237344512	0.724847887640971	0.72603569461588	0.727235091068437	0.728438292487261	0.729637374153927	0.730824352298736	0.731991268213821	0.733130274100535	0.73423371932204	0.735294235654089	0.73630482008232	0.737258913687057	0.738150475189607	0.73897404780835	0.739724818188065	0.740398666319457	0.740992205553327	0.741502812029551	0.741928643077386	0.742268644392515	0.742522546048576	0.742690847647717	0.742774793147372	0.742776336111087	0.74269809631315	0.742543308775121	0.742315766423341	0.742019757628793	0.7416599999242
[truncated: 71 more columns]
