# Supplementary material for: Reconstructing spruce budworm outbreak severity: a comparison of paleoecological and tree-ring signals
Source: PLoS One. 2025 Aug 12;20(8):e0329406. doi: 10.1371/journal.pone.0329406 (PMC12342301; doi:10.1371/journal.pone.0329406)
Supplement: S12 Dataset — (ZIP) [file pone.0329406.s012.zip › Lake 3 wavelet data/Coherence_Lepidopteran_scales_Percent_defoliation/coherence_wavelet_significance.txt]

V1	V2	V3	V4	V5	V6	V7	V8	V9	V10	V11	V12	V13	V14	V15	V16	V17	V18	V19	V20	V21	V22	V23	V24	V25	V26	V27	V28	V29	V30	V31	V32	V33	V34	V35	V36	V37	V38	V39	V40	V41	V42	V43	V44	V45	V46	V47	V48	V49	V50
1	0.983231513103485	0.973274177185047	0.956853496834314	0.936485370825563	0.896209127594985	0.853220336866987	0.819069878215079	0.813938924460553	0.816604498017829	0.836229186225509	0.849724665522874	0.854247881968821	0.860449241848313	0.852550929333344	0.857426545842461	0.858809263305649	0.859717975636352	0.864490123339922	0.865683931027362	0.861179056056236	0.865848975336425	0.859038475275277	0.840658847735483	0.837083888283454	0.843365555906891	0.838435985128954	0.850505728488577	0.849880520113917	0.855215225338904	0.865099505479672	0.861583307698482	0.86094677939398	0.86839795967147	0.849890106417104	0.845134509995993	0.845987440176806	0.846475113072478	0.848991473386897	0.850446694126151	0.848752842462078	0.850137345629026	0.858877706168748	0.861222342286611	0.864848123850066	0.854667612632186	0.854294890953975	0.856328289402528	0.860184000918855	0.866349757687823
2	0.978502689009967	0.965847421142808	0.947402062127545	0.917300967822644	0.88142779771054	0.839077750824978	0.787138400578028	0.771983571089102	0.786982922627606	0.801312498531854	0.817506675956179	0.832172718482447	0.832117364084639	0.830030866965281	0.825999699380272	0.829631922333362	0.833236726919479	0.834406017325522	0.835074551082514	0.83491511360656	0.833089445573811	0.821894381871192	0.806238004534742	0.811524037545482	0.806919583552296	0.810134976263848	0.818434157646821	0.813086044093441	0.815514576543868	0.834492369122597	0.837582843380185	0.836863942177959	0.829155316585663	0.821908368440976	0.816436014001736	0.813768264170511	0.807985609420568	0.810097827395261	0.809636496319543	0.807078995085599	0.806044082539338	0.814644364861067	0.830752776660305	0.833967245914826	0.831006826063976	0.829126540792225	0.822880440075239	0.815943669505621	0.842125280893113
3	0.969257968542307	0.959286067280329	0.938669385963003	0.902135019262556	0.862229505049398	0.815020207093107	0.760074159389956	0.746354903716464	0.755597627792948	0.76621200295334	0.786564947015229	0.799877733051534	0.791613508322919	0.801172840760241	0.797007797734738	0.793753182345413	0.797678301098757	0.797933925893905	0.804000236299614	0.791335700420505	0.786530927318391	0.786927638111731	0.775027795808515	0.768614130761304	0.775600769810579	0.781721276128835	0.789461309324917	0.782029835246363	0.78470023183146	0.798348891809918	0.804667888619879	0.800023597017655	0.799082537356088	0.793532246913409	0.7804748743317	0.780868196033991	0.775386215124078	0.767760330564359	0.766055072912305	0.761801804620143	0.771761034077908	0.773020988033963	0.784981823383092	0.799330245387016	0.799202352789161	0.803534153462199	0.789381039854324	0.79154666537561	0.799794603879587
4	0.960040516495026	0.950862170217011	0.930618731193672	0.894750456717613	0.845419782386454	0.78803658587786	0.728347454632289	0.705330638372916	0.715541659152011	0.72396330682447	0.746653486520153	0.764620273925855	0.757795559554235	0.762831081531532	0.763470136288066	0.764288312609093	0.759244439401202	0.761479759150355	0.760628276809677	0.762611667273876	0.751605245532337	0.749850496411301	0.73994559434649	0.735212220685797	0.744301748754268	0.745303214831445	0.761894951352163	0.761502679150173	0.764632598051324	0.772238263335199	0.757222593468992	0.771879369214076	0.757578429420913	0.764530744379781	0.755359812936686	0.744199277644641	0.73967555526796	0.730006436342659	0.736756692954521	0.721988015116842	0.720898509737803	0.740213839006181	0.743470948706642	0.743843402903868	0.7694523216276	0.766304061420824	0.756263918471384	0.762792251211959	0.767093725093637
5	0.955048457456477	0.942235437459319	0.919518852480111	0.883127008840735	0.837425573110966	0.771527961721471	0.707264587789495	0.676582614325496	0.672320459094946	0.68639868371083	0.705382284761486	0.720738853752803	0.73473526966797	0.727657534443908	0.726458610550977	0.724363052411535	0.716926546833742	0.73438339335049	0.723535668252291	0.718681784874695	0.722579071662744	0.713478712048536	0.7175125235223	0.711316412672158	0.719842952640959	0.729696246559263	0.71891829744649	0.735359351396564	0.750738428856087	0.753478583556044	0.732248240003754	0.745261820441711	0.731527288876481	0.709897880358075	0.714557821493498	0.717668765117075	0.700415498080677	0.701819936718311	0.697659224597605	0.697029141338318	0.693387664180956	0.700941986344948	0.709620684635029	0.707986835326995	0.7329287987986	0.737397234678915	0.750474146809666	0.745507739331426	0.731656478183505
6	0.948823366289471	0.932297144063881	0.912893805775323	0.878079747064905	0.82673880447114	0.75014294987295	0.70713648928423	0.67400676072046	0.647202807408826	0.646543498856761	0.668891179828506	0.687916621581609	0.71214471060504	0.707786194957304	0.691705510037651	0.686975703255482	0.701499346818449	0.721047539371323	0.712605961277547	0.704053859212875	0.698296361224883	0.689743109816805	0.689972169002038	0.693168936833056	0.707996378196997	0.700072441695633	0.706061352629061	0.705012378363754	0.729360975883068	0.721820523113876	0.726787751546763	0.723204590397822	0.708667064148807	0.696283482296712	0.694855215220885	0.69819158407732	0.679963030887614	0.664363353987148	0.674158008911055	0.682341493542067	0.682913052459718	0.67770531786245	0.699316514266936	0.709408139595812	0.708662767459749	0.716489711310439	0.705440607268724	0.716638600579718	0.707159656844631
7	0.94087684220004	0.927441625885741	0.900204094849673	0.870308297650043	0.824277410670043	0.755853975785458	0.69856038122172	0.663473315022447	0.639223950328721	0.640782217298544	0.641489994228566	0.682207812561302	0.695434344349826	0.694024977199566	0.693648054689033	0.692513962069943	0.691785665394937	0.697869258349572	0.700242288875291	0.692288499921143	0.686370444573278	0.693240243818172	0.682582233118514	0.676386181860993	0.705329858469558	0.701605452459064	0.721462628814769	0.700846787350643	0.714502760345535	0.712276650171235	0.705881774371245	0.706354842044039	0.698616535421492	0.689638377472166	0.698686188262033	0.676136738530846	0.666239130393077	0.66039228991502	0.660560828736326	0.674538223274396	0.664056610492565	0.674506033016572	0.683561378742048	0.692339993149966	0.701730653031094	0.698716068020838	0.698165777862035	0.695050437417941	0.695654110889956
8	0.932437011123183	0.918012707927392	0.89448722444379	0.854977775375584	0.812014577214016	0.75149697223857	0.701841713214192	0.672754866068461	0.648644481290232	0.62191720607241	0.623020701532794	0.646695298927419	0.672801060455455	0.685838644026255	0.699866997778234	0.68991115521729	0.694278724791833	0.69389023671614	0.698599039749065	0.698902401682038	0.698705357547588	0.703544777718495	0.688827399335367	0.690001562897612	0.700800665463942	0.709093349155618	0.725265695136962	0.713731234011515	0.704339350077492	0.702749705251597	0.704931906794118	0.695502846948562	0.695263938553746	0.693424937994519	0.697308626218908	0.68338060441009	0.674015705014919	0.670608154545384	0.666669255117309	0.674259890196977	0.673812083103374	0.677383011185705	0.674557946261137	0.6764478641915	0.691695026084197	0.697627425476908	0.698934029328892	0.702323382949503	0.69617427921629
9	0.925489584699471	0.914284650595674	0.888635773084934	0.856790701406035	0.81092621584652	0.757585511197252	0.71528419720006	0.676867702514221	0.639899139876313	0.623332976368167	0.621493279959411	0.625691339346151	0.66651459151079	0.691055995658111	0.699321910377562	0.697139044737661	0.708202025637808	0.702614188949774	0.692242266649523	0.69079485570589	0.688589764505997	0.705531166675395	0.69161542348098	0.696237576803277	0.689824046508658	0.720294382014687	0.72312065859096	0.713860799031713	0.695401471708741	0.693572542264785	0.687841810418803	0.691683276249269	0.693573648659648	0.691080896921681	0.695770707410675	0.681324800368326	0.690237159444178	0.677439305471314	0.666185216800427	0.682104801496649	0.685405516939679	0.688706050045634	0.686845294996741	0.694894396841996	0.692751593220122	0.69164743964867	0.692200838228915	0.693557741090918	0.691466858335022
10	0.919199753008972	0.909574076606107	0.889229439359686	0.852857203413322	0.815124311209256	0.774662730689234	0.738346603921866	0.699127602034052	0.658392834831856	0.629972365006958	0.626054241501653	0.649625424695212	0.663023326850608	0.684159747314544	0.703160250365229	0.704692114559232	0.713179385757551	0.695964803481018	0.696307527963383	0.686936763714407	0.691473386457687	0.696956637516647	0.701757902009765	0.699256737160764	0.702164311532487	0.708074603195393	0.707146600470701	0.70349351217808	0.70187824046254	0.681642566862162	0.69309317214915	0.691067691008907	0.705959457755526	0.707209869868694	0.69234317898471	0.689888416948329	0.681385242342317	0.683381748018895	0.682840054255164	0.692940771910184	0.702894716972441	0.698847292133916	0.694488781721854	0.698102555709358	0.69142362825103	0.687180809016183	0.682499414973191	0.679671886608159	0.694084979051421
11	0.91319638325507	0.905613620876332	0.893597074953545	0.865326359274142	0.833039780817226	0.785263291203159	0.741155937271947	0.710955373452532	0.675318753550587	0.643724235904237	0.631353113469998	0.6500344330497	0.664926946158003	0.687459658465047	0.693926781062954	0.697925637785297	0.698638972209887	0.716443243531255	0.716709706490272	0.711742875046513	0.704750737405919	0.706228202066969	0.699096534469179	0.708174855437333	0.712043345099756	0.703720272143656	0.696076545807219	0.698732374688424	0.694911784833584	0.690944499985757	0.70118813022102	0.682148562184255	0.683416884054933	0.703006044339132	0.696449772476823	0.695626831028562	0.699113757799676	0.708999552733913	0.696542563749403	0.69037457802413	0.704815334012334	0.691105368482299	0.679440710839972	0.695096304421778	0.686831007463317	0.687568146278216	0.680966257426234	0.668782225721987	0.689489528053536
12	0.904363967936691	0.900479155695566	0.887620883615817	0.871113497151047	0.841725202706495	0.800836672196787	0.761039268069894	0.725326364889976	0.690282762246735	0.664044983724785	0.647345257460548	0.648437852989072	0.657430480954105	0.667634773477246	0.679784941760611	0.691777474942475	0.699874451317605	0.718162141828403	0.709740133555868	0.711493564157982	0.701921249668966	0.702258357874314	0.703289889748957	0.707885342273281	0.712256199011709	0.70353054577396	0.705908868768145	0.700039011875653	0.691909331165739	0.694646951387044	0.69485957034885	0.684353398079365	0.687937801838487	0.69084047134765	0.704368592681699	0.713062426043323	0.695915273043488	0.706328172289549	0.704619103209102	0.697221314136322	0.69388509040935	0.695125955634879	0.677907800384609	0.67774728298323	0.673940536310861	0.687598634795712	0.691230148636762	0.697856385569049	0.697195220742566
13	0.899079953262474	0.896414278411552	0.885637321584708	0.866700725538462	0.842131595578217	0.810962479532621	0.780756388810968	0.744739677902948	0.708339326730592	0.678261932731561	0.652084279712877	0.653968091318541	0.656103212894564	0.660925506287279	0.668259997633219	0.683205087330976	0.69431136353558	0.698327243355395	0.694141121204809	0.693273420293057	0.696938978925836	0.699081656075836	0.691561358471469	0.706187489103995	0.696846788787242	0.703771757359133	0.693286138240935	0.702163381506468	0.691677687998232	0.696218682978814	0.688989713930225	0.687288880394629	0.689321813615259	0.686754070526845	0.695167544383242	0.698375393336688	0.706292398684215	0.71467001428371	0.70459247042543	0.692813449793682	0.684581821907449	0.686055890148302	0.687146916639359	0.686491016141801	0.688633700989617	0.694603510790027	0.688833227928344	0.692584477621641	0.697894912388308
14	0.892316577630261	0.889932837032298	0.876371330562236	0.860985886209091	0.840265492887771	0.814430435809131	0.781466132781176	0.749226375966665	0.727338421347563	0.696667713403046	0.673347460050557	0.653769680781759	0.650041075149637	0.649205557289147	0.655477902584173	0.670806080600371	0.68710884649134	0.697362564254332	0.713819604202668	0.708053445934891	0.700681403505559	0.697036745513349	0.683988490096572	0.681880318026672	0.690854784830313	0.692325463976954	0.691067130062804	0.683825362571153	0.690728094677392	0.693591554559823	0.693954108315418	0.695779195928671	0.690880504875795	0.698502755294215	0.700665605958858	0.686216953416259	0.693958639898082	0.695723252150227	0.689693539007445	0.692386069461322	0.692881778488186	0.687308763813331	0.690159059340597	0.698349357050188	0.701782893659314	0.693129254888055	0.69052985622178	0.697746321489795	0.698339452778757
15	0.886181113507812	0.884492043547682	0.871807705093991	0.859545594989406	0.842935066287814	0.819244256671328	0.790108491148046	0.761937651562878	0.734037118410367	0.71169072126835	0.686606723695204	0.66161530803044	0.659016760821091	0.660622354526569	0.650208904551308	0.654129997024215	0.675457797570467	0.679155900810886	0.692073222814461	0.699762631049176	0.690725659344012	0.6982166405171	0.686927839587978	0.691776404555347	0.68974562021956	0.694915887689805	0.698736114588096	0.684457471996593	0.682851246989485	0.685272694803777	0.68035987130731	0.683989967605564	0.691058151075741	0.693737230667353	0.694363799040293	0.691411379672554	0.69689993612674	0.70722448701022	0.706994181635086	0.701403850694952	0.698766761622904	0.691523883097367	0.689423356791895	0.699639046263454	0.705060989068647	0.702141333551185	0.702890725741145	0.705173889218051	0.705136105354294
16	0.874819987909919	0.878220973789891	0.876678138799412	0.855694482245336	0.839561144931806	0.827765490281333	0.793139831887721	0.770638026789701	0.739966902272582	0.730164798852952	0.694812240732952	0.67318049479514	0.663110596326224	0.664448858013262	0.672172365400255	0.671430972891146	0.661034956480826	0.672480138019936	0.678776138279187	0.682990789421027	0.691829767720499	0.699729717724216	0.694029071006604	0.683593861429916	0.686330707117281	0.687771920324591	0.690082868566117	0.692446340834966	0.687941309819896	0.679896328048898	0.690204175466677	0.693573570535227	0.70132438775227	0.7055560351101	0.703152583280386	0.697126266701143	0.691231559800816	0.680810845681026	0.688098819851405	0.690394176748324	0.68629835683018	0.690157177369008	0.698477816750046	0.715315531696056	0.712295208456027	0.713357530881686	0.716657121028969	0.716642705832588	0.717291220181945
17	0.864847116209935	0.869326870944982	0.864612851768921	0.853297170548572	0.832244034667855	0.819858789577818	0.798391135995169	0.778029094180184	0.764744348235191	0.734869308707151	0.708888524699901	0.693592633679496	0.674495292931687	0.674320888713434	0.662776674213757	0.665100143453057	0.670428674714768	0.662241075915176	0.67055000139326	0.666244610501704	0.682933910877339	0.684124644408053	0.688772770810281	0.692144417750393	0.685908886548391	0.702854891427143	0.695941518566472	0.682996651110818	0.674413950023562	0.678438478419806	0.679958997746845	0.689179162200221	0.696462403078474	0.697938321534217	0.699684811337548	0.705202096237583	0.701202557848229	0.69285955708828	0.685796075946787	0.6921467682557	0.69128420066974	0.69013948533867	0.699877757161662	0.714609726142529	0.71786956621892	0.714415641069262	0.712584329586032	0.711939649668308	0.713029485989146
18	0.847432794812401	0.852055310021862	0.847968800116063	0.840594682127294	0.82270064205585	0.810507524538946	0.798654490313553	0.787722578436482	0.772066774156232	0.74204627335989	0.716718214043517	0.691870572665769	0.671955675452556	0.653357152951909	0.663635716069094	0.66118917767323	0.658031058745016	0.660944623265704	0.658751730766428	0.658465509706697	0.674997926626499	0.681582530143289	0.690537881932656	0.701493454041625	0.701126012202382	0.699761240638281	0.692179925722527	0.695837546165812	0.69452313157566	0.696318349576981	0.697987362841856	0.698009794410497	0.702304730461457	0.711201900447499	0.711015928222199	0.708991884513575	0.703905036140596	0.701290088827465	0.682874460053077	0.67707037124728	0.682721095120368	0.682144446609662	0.698195076956864	0.706866670274921	0.706990135141863	0.709363530671636	0.721270211144525	0.716966294473334	0.709758306074493
19	0.826641856728711	0.830695067847695	0.830821640853206	0.831333519478109	0.820938351178302	0.817408923266324	0.80819781974083	0.798465763619133	0.773309138217652	0.759586756760945	0.733454341222675	0.709044100613785	0.685387363210783	0.675591658697415	0.662707818257602	0.660031539280069	0.651560962226281	0.655379560689616	0.657911743670822	0.652528833587128	0.666170242879036	0.676872413530276	0.690614824253458	0.697452587928735	0.693680403280783	0.697255876947303	0.700363163543849	0.702739482770985	0.697143471925228	0.694748253873754	0.695951340907982	0.699848700963053	0.71025751629637	0.715302437535268	0.721082411181795	0.715961995254996	0.708966812732298	0.700577713805997	0.696179577922688	0.696163230326919	0.684141469965737	0.686427188272073	0.685643558263123	0.699975432823552	0.711849845256846	0.718908761200941	0.715815319424984	0.718585209071334	0.71341623224111
20	0.824220473100421	0.83059499407195	0.831224391368396	0.828527197795946	0.818639130665374	0.806305683898127	0.79440970833698	0.782015457374451	0.768072069164255	0.762892168592378	0.735740446487952	0.714087567451537	0.701765700891406	0.679927455877393	0.671101086346201	0.674675789984793	0.675401976077855	0.669583740268686	0.663596127057005	0.670382153118494	0.672053730590751	0.681340752906203	0.685655422067873	0.690849278620174	0.706324374804842	0.70354445474714	0.709079933659533	0.708931879570618	0.705032133317439	0.699784681176969	0.696870626722834	0.700050563131177	0.713641732536051	0.710119177579682	0.703298663861688	0.709782045155606	0.696903801909465	0.684268140476918	0.682537564347656	0.685585079617823	0.681682756284281	0.681757924880304	0.705118810416806	0.702062931512424	0.716702539664166	0.711831239284634	0.718510022509655	0.715808847172796	0.717177182163789
21	0.80856457794605	0.816894210738963	0.818270098545636	0.819437117290064	0.812869807975597	0.806154390162287	0.797033934845326	0.784951888429722	0.774169257899076	0.757307915255314	0.747061504109687	0.72998815795683	0.710356502891582	0.710024087969509	0.685612377331553	0.684609692958643	0.681253146499053	0.681535542111141	0.674210090519523	0.673942364409406	0.672677326193469	0.683063196038462	0.686772317319885	0.692793039792141	0.70249912669039	0.710249698509974	0.706388075207623	0.718059376765694	0.730341121155524	0.721701651083052	0.713843726920249	0.711919825105389	0.712828206565616	0.71019992163317	0.704245332289314	0.698349219411415	0.695357262166439	0.69410009592936	0.691100330424586	0.688851095817782	0.682899853084388	0.687794668891386	0.700812294545737	0.703514174010874	0.705276715945085	0.715595371115088	0.721584533508151	0.729884799873697	0.730684900942278
22	0.799798193434468	0.808957618625276	0.818977340926857	0.816532559394859	0.814300902108445	0.809329956762031	0.803345401351577	0.794469236473754	0.781636170236454	0.769411518041396	0.757803379174709	0.748459263675835	0.738358930768251	0.720404386101715	0.700231242160784	0.679472649357924	0.686129312711107	0.679759411081526	0.68800030814841	0.681242477559445	0.680249682772331	0.683608918597936	0.681766151518954	0.689639621914894	0.69619316999104	0.695981457041977	0.701607220671173	0.708531070604504	0.710011968969326	0.714095825518968	0.711131870023249	0.702274782489739	0.699529610372279	0.699755223816534	0.700775145017875	0.696475018391821	0.697149881626219	0.697098370954384	0.696309709191143	0.699338012243385	0.696983668339764	0.691385342809508	0.702494280147514	0.706993094039022	0.715535029918119	0.716298687160912	0.718289223402918	0.719344767806249	0.721964581749128
23	0.799814433984988	0.806250597425887	0.802917256935867	0.809740915206108	0.812698768175802	0.805243561687749	0.799884737076947	0.789261963288274	0.776371214864851	0.764869731676098	0.758098982560295	0.753077564415498	0.745706856636155	0.736625443433304	0.728871777675387	0.71328070930667	0.703191385952303	0.695304301012237	0.69055200951035	0.682028525569298	0.692755312179913	0.685547671906194	0.684388870140256	0.684473113435983	0.680321637969494	0.678890399260443	0.678798672150735	0.685533418493041	0.687133593036359	0.686338696187508	0.691503275925885	0.700089319111066	0.695071723345229	0.691858428516861	0.69588969912215	0.692355450033206	0.697422690772903	0.690699242330515	0.694995732710396	0.699021562479212	0.706671109290765	0.711662040058058	0.705098693806433	0.703538473379091	0.701880359208855	0.705094956251417	0.711845255310618	0.71600845221599	0.713312876033359
24	0.799042292731368	0.80066089670431	0.80075094230506	0.799007948818804	0.793652556414933	0.792262329437365	0.78609940019608	0.779602665885167	0.774838323927407	0.764861366852582	0.754596261976988	0.741142221899347	0.729110261768351	0.73438578747044	0.736013638882833	0.723491150050562	0.70703654165027	0.691564228745155	0.680961583922341	0.676566212088524	0.672436160792244	0.675957476295605	0.679013789129635	0.683669248582789	0.683419234842198	0.689583113380191	0.682525159311726	0.689885602775553	0.686032016900637	0.686835068679033	0.687078866111436	0.687056764429403	0.686062431145853	0.69236412304383	0.696355541154137	0.694894335276733	0.692353511808731	0.687730996870793	0.689903003959799	0.694263171310166	0.702952757454314	0.70202506212252	0.703110460569566	0.704745254952469	0.704634622414475	0.712995696697352	0.710429984023486	0.707589418820728	0.71424756996043
25	0.775042381780494	0.77490386209532	0.780586925419599	0.783676546215087	0.785320558341869	0.783009636423972	0.781508651192459	0.774836296396209	0.770989957026779	0.766585763064404	0.754776920205075	0.747049605675467	0.740649183536237	0.733386404325129	0.726880393601083	0.723196424353705	0.716247834040135	0.701183424782051	0.688464866982326	0.679599508301915	0.670590122062968	0.673940936548587	0.678427842512452	0.681936057204587	0.684374903968988	0.685631975625002	0.690959664200476	0.688309276457847	0.687641985128177	0.684594478855062	0.683737443594761	0.689447255051294	0.693520749315486	0.694816351123311	0.69642666895914	0.697442437740719	0.694246789475911	0.697353377151951	0.705960279364112	0.707886599679613	0.708811174275369	0.704210488065301	0.702581740376012	0.705268512179269	0.706135134319288	0.701729991076688	0.703168136791944	0.705098627860908	0.708384942276645
26	0.758090308938267	0.76523909852233	0.761152359021948	0.765192269973129	0.766119662132471	0.765928992297184	0.765927682945819	0.760077645083708	0.754752936366451	0.748415218869535	0.745158772230994	0.740671313199007	0.734861521870526	0.726056812410593	0.724953941784488	0.721815992027469	0.7054148007624	0.701738806938318	0.696228762803475	0.693036268904613	0.68460648345778	0.680792287642281	0.690010348536253	0.697327397129568	0.697827460615667	0.700510153406671	0.700531765533545	0.689245598616566	0.690018062895829	0.679198570733184	0.686158537742968	0.692579086223152	0.697146971232313	0.701536739939263	0.707574148803968	0.699200794959075	0.700692221404989	0.700220666603143	0.708178410532493	0.701978946864215	0.703392420822759	0.707161304291406	0.707372781699168	0.705508320596739	0.708809112659408	0.707215620417036	0.700803919948172	0.703636956819783	0.706790332564681
27	0.744146752810336	0.748523776249444	0.749360008423054	0.754314679358184	0.750305846000774	0.756175342914806	0.75285402492552	0.751565044119287	0.746778420653134	0.747431536145185	0.747807324335629	0.740789793260005	0.738311354701959	0.722274140638678	0.71680909176714	0.717717927481934	0.717047224716833	0.71514050031463	0.702795873738597	0.704988009294439	0.695763635062946	0.683055466606421	0.680620024707481	0.683899533030069	0.685546531978343	0.687276581468714	0.692645881164418	0.687307399438533	0.678930941534856	0.681966903664884	0.682604402244958	0.673452099669672	0.675231285281867	0.688613972701704	0.693128834801765	0.684184321345664	0.693411495335839	0.702507821682887	0.704446694835293	0.706157242418805	0.708848523271215	0.708568835322224	0.711135769154528	0.706452548973543	0.705850572740747	0.703111523205687	0.703423676573797	0.708671641486099	0.70577886718959
28	0.733771350928308	0.737709293527187	0.742247996983649	0.750045809577138	0.752668476292699	0.751922985219329	0.753578034035232	0.751191422201636	0.745734777585008	0.752652472315469	0.742067047281834	0.740457600240775	0.731908390315732	0.727752942630809	0.725954028746738	0.717117340666556	0.711732847261	0.716874026727344	0.71312895400263	0.706546002819938	0.69783903196164	0.687293577715335	0.689823214787513	0.696065981504589	0.692980023890494	0.690801844058002	0.686733478918229	0.684618743089528	0.685502020533387	0.690125863756057	0.689748295298179	0.692303672161949	0.694340100582465	0.692573990783416	0.690231891925158	0.68760079750382	0.692129614367607	0.691861048680443	0.691983610070607	0.69593566445788	0.690751906687421	0.686787125002751	0.694569099392874	0.695566213997295	0.694181116169688	0.6974155960976	0.697035539219151	0.695488832383688	0.695267019395934
29	0.736070246292634	0.736667414779252	0.73624152027795	0.740467776885387	0.745814778134591	0.750889861749566	0.756434026166495	0.757834644097623	0.749048007429185	0.752156170096257	0.746155195554097	0.741707271164171	0.741903264504074	0.733878070919584	0.727372227509647	0.721481438826064	0.71634423116716	0.707289750963086	0.709567733562885	0.709029983871154	0.697284019206712	0.695165245674899	0.693078071481099	0.691616988553393	0.691491529029195	0.694791378802229	0.695027318529769	0.69124334889482	0.687427755878439	0.687338471084018	0.686256581806104	0.68743458267741	0.691938790417511	0.686378020853567	0.682697089527803	0.681248807622042	0.682805649653135	0.682860033627207	0.684535354607231	0.679590106441539	0.681444385408704	0.680409472491531	0.683648661655339	0.682503193764381	0.678807700581794	0.692263588720769	0.699671327226576	0.695557480627122	0.696679941962753
30	0.733635505104835	0.735941494447832	0.741203023190628	0.74340530082405	0.742433120854753	0.749307208630756	0.757040280803081	0.762367769057165	0.764332430357304	0.760263660272112	0.750059636709243	0.743411355911061	0.738905661614319	0.736614454960911	0.730938485790879	0.720794988872516	0.723145842997688	0.716451758736581	0.714308325633532	0.707908361988075	0.700188122512254	0.695676085722253	0.691148327714283	0.693983135191313	0.693559930462865	0.694310139220485	0.689097156085944	0.690556680340048	0.689217823467664	0.688420128675854	0.684442890150246	0.687414555705658	0.691421316483114	0.689162607150854	0.688436025309519	0.696774389090876	0.700529601382705	0.695863157971712	0.695460160834568	0.697123359891833	0.69170804741793	0.686032832362348	0.692971528475842	0.692780220080029	0.690306921950723	0.690304305055584	0.687412546344546	0.690447400592726	0.691282959450006
31	0.723994856836652	0.728913754082035	0.727045214262506	0.736992575875912	0.736795442057529	0.742953761998675	0.744868376594248	0.748568251433328	0.742102915125814	0.753813738942029	0.754776937216322	0.749598080154105	0.746822435126089	0.745443641057983	0.74078925752968	0.734111434334662	0.728649841480565	0.725744183856988	0.720274483968403	0.712595838355992	0.711661293461639	0.699804903685879	0.690641353009643	0.688112984748926	0.68675727155453	0.68199155104468	0.689745855504217	0.690979058048223	0.686581708162266	0.690529401014184	0.688343938966743	0.686662007180852	0.684010410517364	0.688255975408887	0.688676665474823	0.682686175968875	0.684262759316367	0.685599327683713	0.686361725276924	0.686110359341091	0.692443566720114	0.690682708848022	0.686810040348407	0.689470581885386	0.689710891144438	0.686552590855736	0.690761119736742	0.690169077378034	0.690703605766086
32	0.726312627524784	0.721987345538896	0.720224813652099	0.721483098006911	0.721080598957014	0.720519324379562	0.720032772246481	0.726265258646839	0.724584465181164	0.728187082486265	0.736802021341589	0.734112045550692	0.732163917013287	0.72733125720479	0.722211646244831	0.722866661214172	0.718129682959793	0.71630354915962	0.702183034559607	0.702406346216253	0.70231760104017	0.697991011212126	0.690344855539823	0.682233947628724	0.677693949018381	0.674774585201827	0.681489614696875	0.681787920844869	0.674974642473771	0.674866650742228	0.676540458597861	0.672956162209879	0.67445671862113	0.670085618995649	0.668174529255281	0.672291919543904	0.674923124934442	0.673417314573523	0.676256624596751	0.673021665210504	0.669778619957909	0.671373281886452	0.673126156622223	0.677549354838074	0.678320645837432	0.673950094445773	0.673716793984428	0.673916484232128	0.673369740079231
33	0.720974970022983	0.718414056696895	0.712661468240426	0.715697411007079	0.714133867106522	0.714199369081652	0.716324446776989	0.727130978731509	0.730082137141012	0.728973190402517	0.725969046363091	0.716217708901001	0.719399580480875	0.709332585342402	0.713563480241787	0.721283348476677	0.717029908899058	0.718233920549223	0.706882383595581	0.699566892890549	0.692841358322965	0.696458764544061	0.693574368838545	0.685334059061214	0.693281289611187	0.690266675369793	0.679299022292425	0.676864306342261	0.673530416154521	0.664547961006434	0.662785029399685	0.664664064756724	0.664569734108366	0.65621365737114	0.65973488476427	0.66024427234609	0.665667378953254	0.666040792728675	0.665595946138294	0.661791123871528	0.65902810490534	0.655530921425912	0.657954961472213	0.659944832959516	0.661998983357527	0.65863041062867	0.662906280708067	0.663019264495863	0.669808284339489
34	0.710123292582512	0.707662785296095	0.704278146615521	0.706739215889534	0.707105014569351	0.70926805747339	0.714647193958529	0.716483113015059	0.717822551893535	0.717769970699047	0.716719897362361	0.715263140445859	0.705522254510948	0.707873458059952	0.706705093719623	0.70713227850229	0.697057863643597	0.694313176399546	0.697989885752067	0.690615253242192	0.688741723701763	0.68001243289491	0.678733902404652	0.680457031594501	0.676037987434731	0.673961165256299	0.678347835674156	0.673571977580922	0.664680294633304	0.665282047135651	0.668015398905655	0.662464689772571	0.658411690376101	0.658796368994886	0.662349007046554	0.6577028995013	0.654267351195051	0.65588407734545	0.654519417268295	0.653619475410617	0.657847545374404	0.652410031560888	0.654048801562417	0.654603721482533	0.651142602879035	0.65148066580769	0.652059742619315	0.655868822288582	0.660282565231022
35	0.694447119524314	0.693675402888162	0.696928997429247	0.69745842372695	0.697334734217505	0.700080824477328	0.700864626341977	0.709751315432607	0.706515215428381	0.703562526657626	0.696475760726037	0.702414235519791	0.694490060465744	0.69727524514022	0.698177303575033	0.692196929284017	0.693931240132736	0.691455568504132	0.687517187102535	0.686149826772444	0.686274479327297	0.681515126229013	0.681707307991642	0.678948691475714	0.67500934575343	0.674483113674122	0.67222740800013	0.665738452047169	0.664284886742179	0.658991452251887	0.656444105469188	0.662766772313431	0.658354546288758	0.660257174336175	0.660024514946902	0.658149171514438	0.665244258838981	0.662432556106017	0.659408531032929	0.662795386728559	0.664350079333152	0.666385665001377	0.667256325284266	0.666814600904833	0.664247704144421	0.668594473153598	0.6767640339528	0.673632128506081	0.676579921832992
36	0.673541567977913	0.671225331342389	0.673355062284196	0.671858751421086	0.677167088887805	0.678013305068246	0.686283673572897	0.687762090742732	0.688501358050331	0.692519312141794	0.68870171814178	0.690079398230088	0.697363608912437	0.700827550281437	0.700920080218252	0.699202287861015	0.697000760408529	0.69501087603279	0.688094281562132	0.682951199244886	0.68197585161706	0.678931049694963	0.676405933931656	0.677550997399246	0.676561216294572	0.680699075824085	0.668059882696876	0.663829170025237	0.663091278622507	0.658422400062753	0.656624049182294	0.660106298247356	0.657262372374538	0.654972854632587	0.660133650155083	0.660246797568696	0.654933133275145	0.656258526074445	0.659171434022438	0.662977841124779	0.665669743015889	0.666439601019186	0.664880292653498	0.664917827091443	0.658977635077136	0.653831350012768	0.665918797118649	0.671040410400944	0.677042785402139
37	0.669124756236039	0.668384334215644	0.669699905969777	0.673558623250902	0.672545887757878	0.676942186892917	0.68222427867745	0.677999569810199	0.68431400814756	0.682455940639219	0.683814279890759	0.693232589065556	0.693937705532088	0.698897458158031	0.69175469163357	0.69635363194064	0.693343686296602	0.694233141739721	0.695161831406275	0.69198156956825	0.686346903202115	0.682748007790303	0.691410746059731	0.686284029325319	0.680762752485629	0.676778738913754	0.671563387206781	0.667383753876755	0.668555752134248	0.667242588718971	0.666867814438475	0.664090013168383	0.662829306294956	0.660914052299187	0.656671203927045	0.656653131770698	0.662501372617452	0.65738382064888	0.657972313578972	0.656519528779058	0.656887350734657	0.657980249394441	0.663135038834527	0.666774857074952	0.672127804339344	0.673759035625607	0.677838833044784	0.677440641177064	0.67925701200196
38	0.664514764138593	0.670934152963929	0.668139016709234	0.669381156007048	0.67330738607828	0.677358931520399	0.676423465859874	0.678149495049127	0.680388318783147	0.68260450425419	0.683800598031642	0.685511033218923	0.689402758057294	0.692546527893501	0.689135241338568	0.686004950414585	0.688293614858666	0.685827988976248	0.684968378696903	0.685929879126155	0.684793663516027	0.68606185112219	0.68629584257324	0.677669194550174	0.678812699746066	0.674766535901658	0.673494561139555	0.676968465472827	0.67784975268313	0.67956644112526	0.683473615838676	0.687201938162347	0.680370336810122	0.683745754516739	0.68129496270202	0.682565052925533	0.682666462071383	0.679035044165336	0.676404527181744	0.679002919091159	0.680398160701356	0.681701325892959	0.682611287160427	0.683172143300824	0.688086052178127	0.690720559069891	0.687140104797053	0.686388417510625	0.684619190209095
39	0.670697152210977	0.675714148351382	0.677913589852361	0.679534447340074	0.682999709045976	0.682381885308077	0.679583166209048	0.67742442804167	0.677410271884378	0.679712679457852	0.687309019287207	0.694799024721712	0.699532459776575	0.69928167717987	0.700864811289864	0.705213432557169	0.7067132649256	0.70249676175072	0.700311507662328	0.703634788722789	0.704495449273891	0.704295930366827	0.69927190614631	0.701527463908547	0.701025452000921	0.695213448850006	0.694180490567397	0.692341495142151	0.691407794674814	0.695163678808223	0.695450511200993	0.700623864641405	0.70091214139423	0.70556355691191	0.706751294662054	0.707747836082714	0.707429960482662	0.702881914804917	0.706989823544688	0.70732394257818	0.701348310117746	0.701449561581643	0.701504929114857	0.703804029097858	0.701856218265451	0.701942858154915	0.700182593526486	0.69609604592038	0.694868983874331
40	0.668180193796929	0.671317257340522	0.675541238021764	0.680992950505432	0.680707145215336	0.678378241047465	0.685329852614883	0.690869917176201	0.692039239900542	0.695838084367051	0.692499051162645	0.699887563673106	0.700470320959216	0.703205796648391	0.703269668792974	0.704473557120249	0.704154493216706	0.708119720737582	0.712179982593492	0.716709942816539	0.714826046401415	0.716587006087456	0.719525343857537	0.719665700154958	0.71637616169989	0.716768979041483	0.717667482853824	0.721057441201196	0.717452514381505	0.717354622801566	0.717431066523731	0.716542504176207	0.715376921937414	0.711103753844597	0.710603640229368	0.707787348179951	0.706584841252448	0.70722343378101	0.708172010376008	0.707852430743302	0.706329031638863	0.706607020654442	0.706059400500013	0.704385726700407	0.704267039209654	0.704678760599541	0.704550475128042	0.702039792766795	0.70231898561773
41	0.673712901586101	0.680866558116104	0.675890569612402	0.672688156168072	0.682753143632905	0.692961127115302	0.69305537067932	0.691308797187141	0.698696110130398	0.698865979498055	0.701738521075338	0.696314106499769	0.695439617183152	0.696868279311422	0.699089325853733	0.698347354015645	0.697546602531182	0.698323178257389	0.703910588429533	0.705434700839177	0.708027034585413	0.707261507780136	0.710928406110813	0.710910507494117	0.710616626213098	0.71096382310096	0.711309212871954	0.708112674648291	0.706763467596239	0.711247081340312	0.715798521299907	0.717842814208407	0.718698542093155	0.716480706462922	0.71415395159438	0.717133535089499	0.714293122458774	0.712559970063965	0.715316672338127	0.718125794931155	0.716439048554227	0.710897196165942	0.714742280896586	0.713489247348084	0.705381848378982	0.706636675888994	0.708986001676555	0.714484388542537	0.707641622621075
42	0.674870644702768	0.674516047161844	0.677873364937501	0.684526588441246	0.684531688158847	0.689874594924805	0.692958566993254	0.694628562552907	0.695326135443459	0.693950473696962	0.693415484086862	0.697041356013657	0.700413139468168	0.696976937904029	0.697591317542962	0.6982567543372	0.700187342844801	0.704652381795277	0.710473602391335	0.707237425805347	0.70607836282698	0.706158185294376	0.70576403689931	0.706884773906715	0.706312424191138	0.709052998483574	0.710165515113184	0.708673796590317	0.708062939689558	0.706965878102641	0.704205524860815	0.702561656837036	0.701846199596239	0.703441387960743	0.706951575129707	0.709019224019101	0.708304447298169	0.70662336035794	0.707628904316344	0.706131722490326	0.706853472106705	0.70998838091894	0.704153245086651	0.698852144677714	0.701162673106899	0.700044732611543	0.698809952110002	0.696990103073859	0.695279602056667
43	0.665473428118989	0.668450478440411	0.66834746645733	0.669432333536002	0.671032171395732	0.674377339930051	0.676667781492625	0.67923858280847	0.680537884396626	0.687710936955115	0.694312765912392	0.692842960290734	0.699933571604804	0.706477621250077	0.701656392341484	0.696486681573169	0.703565863422109	0.709734990680044	0.713084795088655	0.716013214081365	0.715824392004742	0.711845239505068	0.711609647967287	0.707297530758214	0.705892886298218	0.708579466908396	0.707996597974093	0.704916639361738	0.705081959602814	0.706342024785812	0.702582738333056	0.698861560601783	0.700211113729068	0.702666419113473	0.70163042831536	0.703959428845975	0.701441589972313	0.702673738406743	0.705228714742452	0.704516001821664	0.70227972566651	0.695939323366464	0.69529967897548	0.696055822738572	0.703649397874017	0.697568112746036	0.6955671603163	0.696858695913395	0.696958625427639
44	0.665828218475541	0.664101820793369	0.668432266760506	0.671371126918832	0.670350235496964	0.668835864452935	0.669886262165927	0.671488347330248	0.673937122218532	0.678002621554608	0.683306192764332	0.689448510468328	0.692564895070718	0.694659952968135	0.700434963097372	0.698726095809319	0.692300191674317	0.693963583515336	0.697620811573448	0.702126146568927	0.704360475858118	0.705569776791273	0.707463327842261	0.710003564209425	0.710908720141332	0.710701423311746	0.709483370949683	0.709276524054346	0.70774633637303	0.709410385191021	0.710973057982131	0.715339497891277	0.716231410884638	0.71725600889808	0.718442462885822	0.714087432432086	0.714679219738139	0.714315935090544	0.708232751971329	0.707773031960883	0.710382217104633	0.709057553017501	0.709723961600133	0.712632754471853	0.71536092943033	0.710158496261906	0.710445914120812	0.708132956226327	0.702082424626178
45	0.660675158111593	0.66513959169756	0.669171339586285	0.672970283509017	0.676828624402574	0.674321417636303	0.675132947780283	0.679814093130911	0.678073646081773	0.680042738571448	0.682446886757071	0.685677603826683	0.689321816552579	0.691987657211434	0.694313930922937	0.696640596043559	0.699779442948512	0.705291082923839	0.705883130322223	0.705603933549141	0.709403820266889	0.70990050601647	0.710517631212648	0.711031700695832	0.715685781263827	0.711616720065666	0.713537336776105	0.712359829479257	0.712534535964995	0.713423825659781	0.713638052960622	0.713723189667286	0.714008156027573	0.710682196021455	0.708430108790236	0.706782478806449	0.70915021031069	0.707551483564076	0.713109151046372	0.716117033161564	0.715675537838625	0.71824789123849	0.718650370253193	0.719193611644252	0.719952642486255	0.720371902326174	0.716896673736938	0.713448702065449	0.716801761613498
46	0.686493358020175	0.685637215445486	0.691224142357478	0.687136106996567	0.685259261134727	0.685631321531161	0.688035789451181	0.689296012474839	0.689144936961432	0.690944840438936	0.695047235828306	0.699323464451072	0.705439073610654	0.708462563432546	0.713186919129147	0.711106631151448	0.718408106853997	0.722280317435861	0.724834863871629	0.724730751147178	0.726575847130882	0.728181355703615	0.729052473503607	0.728371532253806	0.730413839922473	0.733582620939107	0.733999684928597	0.734649782000863	0.734131762034803	0.736996601118786	0.735795007237043	0.733056789628807	0.730893780410403	0.734478449743701	0.735817842760434	0.731382272694853	0.734088739578539	0.734805849548497	0.732127503250789	0.73504565780768	0.73418486465904	0.735697305269305	0.735474103973741	0.735822799298138	0.737726398977782	0.736731243611872	0.736577830985341	0.736220964542302	0.736645277941463
47	0.717376469126696	0.714914875396224	0.715770165272997	0.716329582590909	0.715680327462148	0.715271803127183	0.714658428356151	0.713717115888568	0.712476936955242	0.714556790694953	0.71609343056116	0.718036541298458	0.718757105941674	0.718208981009984	0.721609696217084	0.725221961968269	0.728142939203301	0.728829348898103	0.731397171283962	0.73701575317249	0.739778122302832	0.74176550416583	0.743812221811106	0.744187045593084	0.74341926991161	0.743109676251853	0.742767583851141	0.742844145842745	0.744963429663461	0.746587027009755	0.746002024786096	0.745167217228701	0.743686838425388	0.75002242806893	0.750629898207798	0.749318671941334	0.750697244868755	0.751523930152433	0.752134969521159	0.753565331795567	0.75169659882725	0.751777368978345	0.753239641252782	0.754565408421428	0.755552037171831	0.754478188881384	0.752997802183785	0.751902354631341	0.750775170190954
48	0.729368730568467	0.729903931292103	0.728800827381522	0.729384137457386	0.731974478093947	0.736252928036347	0.738653118680443	0.742737439179337	0.74267701250837	0.747543737172686	0.742223819893262	0.73955325328102	0.741047645810291	0.742687036936384	0.747302561086776	0.747731811588285	0.746917508855757	0.745737611406685	0.74415533304932	0.745523245047411	0.745604201788519	0.743404906585704	0.742363008801051	0.743432541455049	0.746740943874353	0.749861290113488	0.751155184995169	0.752741876850214	0.755688904399288	0.758662649484985	0.7606007472459	0.762773224313102	0.761451540805738	0.758502040915472	0.760568222907059	0.763716118938961	0.764684927735892	0.763770118881382	0.761777227318151	0.761514328738801	0.758739080188205	0.756069736101171	0.757478339617764	0.757750549719008	0.760669019726892	0.75954198057038	0.756632297576633	0.755946406940274	0.757417666732594
49	0.744698532537205	0.744370592348853	0.743016479175564	0.743983067932011	0.742754562386218	0.742062416933657	0.742002055729119	0.742512043330073	0.743269263409268	0.744951914154794	0.746610140560816	0.748217296457038	0.74979429884351	0.751958396997199	0.756076841046761	0.754322358597003	0.757057093005832	0.756189868986017	0.756062227509782	0.759384167465651	0.76060742354192	0.761618547192999	0.762576801472527	0.76437974591101	0.764096977184727	0.764692671872817	0.765173985982889	0.765538053695978	0.766620521860153	0.768792555205324	0.76911174775178	0.768927508137836	0.768345070209867	0.767487270219797	0.767914542854304	0.767553903391498	0.768404070129683	0.768504753585589	0.768866077884753	0.767927294211535	0.7674674680388	0.766932959381814	0.766251358390947	0.765859899680696	0.766762776696587	0.764572270972012	0.762034925267648	0.762292429459422	0.763401434856561
50	0.769215260274073	0.768566733261329	0.767916119894974	0.767266762341474	0.766621740734587	0.7670691945281	0.768951360720962	0.770810505148667	0.772550477229269	0.774164784249531	0.775616632028407	0.776916312499341	0.778114435935952	0.777757824041138	0.77687476458535	0.778386178671916	0.77972116161347	0.777739426281524	0.780903167975277	0.779829297184264	0.781301853088315	0.781535419654756	0.781691655107045	0.781303689231712	0.782327208405884	0.7831391128138	0.78385500332114	0.782248574051824	0.782166740070447	0.782613566644728	0.782956108517963	0.783195443570159	0.783332854908548	0.783369816011319	0.783307975237984	0.783149139750105	0.782812930568425	0.782321895317365	0.781741689052664	0.781074969593673	0.78166270752033	0.782891266978712	0.783946699461496	0.78482904250022	0.784236282321961	0.786045256001851	0.786448803554362	0.786607704700425	0.785017654833007
51	0.789270577817647	0.788451244527668	0.790428312473207	0.79242898070242	0.794677293599544	0.796919687518938	0.799115952057497	0.79884813412535	0.798135817363855	0.798006761375877	0.799055212603693	0.798612182835386	0.79769231841542	0.79953274037935	0.802184351979224	0.80343258620107	0.80420378412634	0.804790159432438	0.805238900449924	0.805119254365112	0.806136883925391	0.806639457085474	0.807065127318181	0.807442520560723	0.807707702758502	0.808144068416669	0.80854048823817	0.808792768068067	0.809871075547369	0.810047068692653	0.808574756322175	0.80826997331472	0.808108660621975	0.809631127835369	0.810980491453771	0.812334762260193	0.813602968550957	0.814436298137151	0.8145835027155	0.81568528831031	0.81606363274332	0.816249009478414	0.816231536578792	0.815995657775951	0.815554069642334	0.814861731818084	0.81398040227359	0.812911735380634	0.812766796612905
52	0.816288382893769	0.816733132472556	0.816049116362952	0.815458576948793	0.816325072161356	0.81679363400169	0.81967139643252	0.821111223680513	0.821129348189601	0.822686226264468	0.822378552420008	0.824699912782556	0.823133899845804	0.825673742794965	0.828261899552835	0.83074378835845	0.833117611248634	0.83439049949581	0.834954720631052	0.835562823738557	0.8354485155159	0.836746682554042	0.837572077252972	0.838457521160253	0.839345973501393	0.84024279682636	0.841169883161001	0.842135062581708	0.843201512255969	0.844242842902565	0.842462581183729	0.84190322175867	0.842546249598683	0.844661791960214	0.846191753037969	0.845640585652271	0.84497224634178	0.845094694143487	0.84605234858432	0.846939864095894	0.847762671216646	0.84737751041088	0.847414479466034	0.848734038866078	0.848436491606099	0.847673229529115	0.847715494416461	0.847318842688985	0.846932586541134
53	0.837793848312514	0.839753776658566	0.840022978830749	0.841024073591121	0.841982355512173	0.842982193279733	0.843939348143547	0.844706026407592	0.845380412899587	0.845983308628953	0.846637495319954	0.848210853377143	0.849771383468921	0.850629365102181	0.851939450788616	0.853242094940059	0.853724452425253	0.85527104829472	0.855785483000475	0.855085720252754	0.856014662886393	0.856993449721719	0.858787109836485	0.858732743343781	0.859680557431801	0.860305752093337	0.860994202779679	0.861571460016659	0.862037921654963	0.862859499298662	0.864285273367353	0.865661275668812	0.866617393156746	0.867365148385765	0.868044705402731	0.868610543285311	0.868131619014132	0.867504743476184	0.866735787320543	0.866830470466875	0.86722905849049	0.867421922861969	0.868028972958966	0.868512526912301	0.86890435486843	0.86937837374231	0.869509677310551	0.87004768779971	0.870100819098517
[truncated: 71 more columns]
