# Supplementary material for: Reconstructing spruce budworm outbreak severity: a comparison of paleoecological and tree-ring signals
Source: PLoS One. 2025 Aug 12;20(8):e0329406. doi: 10.1371/journal.pone.0329406 (PMC12342301; doi:10.1371/journal.pone.0329406)
Supplement: S12 Dataset — (ZIP) [file pone.0329406.s012.zip › Lake 3 wavelet data/Coherence_Lepidopteran_scales_Percent_defoliation/coherence_wavelet_wave.corr.txt]

V1	V2	V3	V4	V5	V6	V7	V8	V9	V10	V11	V12	V13	V14	V15	V16	V17	V18	V19	V20	V21	V22	V23	V24	V25	V26	V27	V28	V29	V30	V31	V32	V33	V34	V35	V36	V37	V38	V39	V40	V41	V42	V43	V44	V45	V46	V47	V48	V49	V50
1	2.34458740242217+0.06249406364642i	1.78989003184838+0.19177228858997i	1.0776195360213+0.22322971167279i	0.535522313628591+0.185836007741941i	0.243548852876191+0.134673578975012i	0.119942076094297+0.097620928238004i	0.072307029192097+0.0758392668517271i	0.0518258638847824+0.0630012627497571i	0.0408015665474739+0.054620940589646i	0.0337131564632667+0.0485977746428698i	0.02865768638575+0.0439016336862884i	0.0249457156155364+0.0398020555226602i	0.0224613138775166+0.035953868116722i	0.0211136939662123+0.0326748672190147i	0.0204737746747051+0.0304758699468981i	0.0198563936936569+0.0294793489316742i	0.0184728513737972+0.0291211603091561i	0.016325545455747+0.028185792552081i	0.0145447721054387+0.0260271313726109i	0.0140258308627037+0.0231280080879542i	0.0150115184929396+0.0206602516218831i	0.0166773862090906+0.0199563398454668i	0.0173562041938333+0.0209063560337374i	0.0163354985842805+0.0221206929508415i	0.0140772216906482+0.0222239256434024i	0.0120813076527038+0.0203310758311941i	0.0119671139331265+0.0173224137262399i	0.0137010280546385+0.0150704498692319i	0.0161253436914736+0.0146540304314732i	0.0175917871692284+0.0161221735139969i	0.0169722462368664+0.0180015743239737i	0.0150114044065119+0.0186120945107178i	0.0131582204109182+0.0175365894075062i	0.0125791672735875+0.0153620133109849i	0.0135924026933373+0.0134675545619486i	0.0152182953311289+0.0128124018713213i	0.0163819832373254+0.0131715984533926i	0.0167164212907212+0.0138554689046579i	0.0165225016211984+0.0141747348301258i	0.0165015290211571+0.0140371000796031i	0.016837649591526+0.014011052215641i	0.0169869550015532+0.0143445976389113i	0.0165444569005177+0.0145231793409181i	0.01581405120273+0.0140318848214788i	0.0154616029676166+0.0128403496019717i	0.0161150566156329+0.0114799272405782i	0.0175715517737861+0.0109088669868962i	0.0188481600676348+0.0113230717092377i	0.0194271018020669+0.0120780459738344i
2	2.94106936862824+0.03769439258241i	2.18265465497075+0.17804537822984i	1.2266796204108+0.20491769292173i	0.531424951472028+0.15639276562929i	0.19046702490198+0.100172851064002i	0.0705360732655781+0.0657215144332402i	0.037142588535651+0.0493363868577633i	0.0271241314518959+0.0412369280547299i	0.0222637567243888+0.0362388663036296i	0.0188877052345435+0.0326313802415778i	0.0162222359574226+0.0297792031579664i	0.0141251419308922+0.0270954555677275i	0.0128253254074548+0.0242687149483805i	0.0124540034205213+0.0217428992687922i	0.0126821624101737+0.0202175645029257i	0.0128032995334691+0.0199642765232942i	0.0118682238566732+0.0204060537801877i	0.0098563802326447+0.0201142263999389i	0.0081306912836681+0.0183015675583353i	0.0077883782480109+0.0154981754178225i	0.0091770218944041+0.0130857878161568i	0.0113637427063853+0.0126930015980993i	0.0123687331064382+0.0142178654529442i	0.011333936954896+0.0160343852297265i	0.0087854316444134+0.0165337430353951i	0.0065017811218716+0.0146442856010892i	0.0064185077000973+0.0114068641423478i	0.00848389032453487+0.00904836124456596i	0.0113345932190364+0.0088268963899695i	0.0130331832132964+0.0107889560512898i	0.0122547165347746+0.0131776565904476i	0.0099328057816936+0.014011398301766i	0.0078017215834895+0.012861758477896i	0.0071948170518482+0.0104721639542212i	0.00843312768818484+0.00848915249818457i	0.0102887588165845+0.0080098490741862i	0.0114750790721212+0.0086704144065853i	0.0116262986190531+0.0095909049277403i	0.0111889025155492+0.009952588399084i	0.0110747135140045+0.0097051120722281i	0.0115039430779217+0.0096507965133213i	0.0117277997695672+0.010143393967223i	0.0111901614083597+0.0105212455781103i	0.0102361076092148+0.0101165122909192i	0.00968089487950732+0.00885105561813531i	0.010315434428118+0.0073575232490418i	0.0118873645692689+0.0068115664695521i	0.0131764380551365+0.0074276103962081i	0.0135850716837456+0.0083736614800095i
3	3.31303032025289-0.01535592187184i	2.4016200287683+0.11326261047785i	1.27052608053865+0.13587952467732i	0.480088213280828+0.091307199753639i	0.125204712422344+0.046488554672575i	0.0238152353075709+0.0253912253224406i	0.0080124783928303+0.0193429555919703i	0.0076202050544101+0.0176274701393141i	0.0075110160279043+0.0163956861867667i	0.0068421449524632+0.0152552556712469i	0.005966559083863+0.0142768906401612i	0.0051031958495153+0.01313802628433i	0.0046491284477057+0.011572456580784i	0.0048615711706788+0.0100198479318207i	0.00555129250524501+0.00920721866478298i	0.00612898274198393+0.0095078833377781i	0.0056375210549825+0.0104669678173772i	0.0040004898382111+0.0107235938584153i	0.00253755826376052+0.00950356515806537i	0.00230632277956307+0.00725922294058475i	0.00369583748175658+0.00527477682764574i	0.00587140123376895+0.00516190687180816i	0.00692879968432828+0.00684335121941946i	0.0060466999650533+0.00878737590548972i	0.00369375514738372+0.00950834314653832i	0.00155443075592985+0.00794511292731615i	0.00149815975301498+0.00508624304646844i	0.00343943621068241+0.00306509152631521i	0.00609654927639344+0.0030337185781638i	0.0076522580897078+0.00503660144034885i	0.00684331461328914+0.00738479135012889i	0.00463292495935211+0.00819722450380187i	0.00268520866315365+0.00715478400256616i	0.00220312275867365+0.00500643812186228i	0.0034404924450607+0.00333415889449955i	0.00514674212842042+0.00314176958907754i	0.00608562620562622+0.00396410439527399i	0.00599215464936717+0.00490363881586659i	0.00538177435366038+0.00517795527537132i	0.00521666033859811+0.00479808300507332i	0.00570768990163564+0.00468205143607795i	0.00601234024471732+0.00523175115475881i	0.00551740986038106+0.00573946375292078i	0.00454805840750815+0.00550494302875203i	0.00391048060984516+0.00441190538617577i	0.00442245196513199+0.00306481797198432i	0.00582987668276913+0.00264965198888294i	0.0068868136479688+0.00334861335068686i	0.0070485462999615+0.00427724497211085i
4	3.43390778542832-0.08394541586374i	2.4631665434313+0.0189485874671i	1.26657473477466+0.04612263423549i	0.447068093383398+0.024212493252831i	0.0958657055159418+0.0038402424776812i	0.00671143020049074-0.00032389661511821i	-0.00163114998887488+0.00229134501463052i	0.00064034896428101+0.00426917787629607i	0.00148327805665739+0.00473169186768796i	0.00150099011481333+0.0046669258254443i	0.00126656967736782+0.00459021860267715i	0.00092248845453577+0.0043412166807199i	0.00077187898246513+0.00367243033690591i	0.00104134104756731+0.00287597669259527i	0.00165825390705081+0.00250255502799507i	0.00225226714626373+0.00290480854833013i	0.0020523747668636+0.00382454176885757i	0.00093840723888872+0.0042507599921163i	-9.270051062283e-05+3.6008821818615e-03i	-0.00027380222534421+0.00215959358740589i	7.25957205888265e-04+8.21662018621825e-04i	0.00234402809106451+0.00083287897776074i	0.00314999196380591+0.00214144532787038i	0.00254949242299251+0.00363014642888553i	0.00085433313331394+0.00427193938009961i	-0.00070908088045624+0.00323583838015417i	-0.00073268246325754+0.00124668764717182i	6.63595828043454e-04-1.11641113043987e-04i	2.55779785444018e-03-5.37881857931e-05i	0.00364796121835875+0.00146970758305809i	0.00298773393296656+0.00320147348799627i	0.00136765734373788+0.00375622777607194i	1.705686498942e-05+2.98963276642996e-03i	-0.00025006858455628+0.00147290428932195i	7.21966547397787e-04+3.81951835947459e-04i	0.00193829766685462+0.00042657152306108i	0.00248390660621795+0.00115405396152769i	0.00224191648570302+0.00186609422621417i	0.00165522402999974+0.00198451572220895i	0.00151497853970243+0.00155673672163922i	0.00197832431878948+0.0014019668322488i	0.00229975284429647+0.00186912279084146i	0.0019614067399549+0.00234850641112528i	0.00121335893046627+0.00227392205839437i	0.00067199875954052+0.0015300314216162i	0.00100765057238472+0.00056125542520514i	0.00202116412257073+0.00031991944488995i	0.00269948542795946+0.00091816023297451i	0.00267064733701329+0.00160733031876273i
5	3.37951001223763-0.14872891116937i	2.44283170317521-0.07018134864107i	1.27884295135731-0.02842286202605i	0.470854256011633-0.018472613851376i	0.11468014371888-0.013787071753887i	0.0163743636194657-0.0065746039488051i	0.0014363646926436-0.00122826322471682i	5.51129440966584e-04+7.02705963040553e-04i	3.6304519739323e-04+9.46130468765148e-04i	2.32360203137927e-04+9.00436049230464e-04i	1.28358876454385e-04+9.57971331742307e-04i	-3.6396257335109e-05+9.73650243676281e-04i	-1.20413455505047e-04+7.4509406229713e-04i	5.023762247552e-06+3.98322694795036e-04i	3.30725298809311e-04+2.25178127791085e-04i	7.00672307369299e-04+4.56776369160669e-04i	0.00064215620944263+0.00100084523129889i	4.600413393547e-05+1.29752095341664e-03i	-0.00051350868081796+0.00103566017738805i	-6.40215239164491e-04+3.36931248678706e-04i	-1.27880164080287e-04-3.65903957443821e-04i	7.53281302737996e-04-3.48229335873572e-04i	0.00119145567030936+0.00035682009982082i	0.00088114654728874+0.00114733958960317i	-2.923130648218e-05+1.53270506528217e-03i	-0.0008766265523724+0.00101402271924237i	-8.62413971572309e-04-1.8959495324234e-05i	-1.16563687031132e-04-6.95513397031663e-04i	8.75520201837294e-04-6.46921642491129e-04i	0.00143864277526999+0.00018524128890709i	0.00103428056345401+0.00111044831578194i	0.00016250319762901+0.0013661984003536i	-5.09347683443604e-04+9.40604819077031e-04i	-5.97230491881195e-04+1.40757758645583e-04i	-2.3629758605063e-05-3.85438712702666e-04i	6.1824901519565e-04-2.60938459022626e-04i	8.31593499196958e-04+1.91498197474842e-04i	6.09616904871531e-04+5.80985558407957e-04i	2.19348677589338e-04+5.90969489909961e-04i	1.45718465039111e-04+2.5895986538731e-04i	4.77943781700084e-04+1.3275460336509e-04i	7.17995421565372e-04+4.33409356320527e-04i	5.48913691666646e-04+7.52423009545545e-04i	1.24349840558712e-04+7.57379335005426e-04i	-2.12488840780324e-04+3.73080795547968e-04i	-4.1832246713183e-05-1.63053375937009e-04i	5.21710094297929e-04-2.63675422498948e-04i	8.44951033526288e-04+1.14421986349078e-04i	7.52241831363938e-04+4.8475421719064e-04i
6	3.25079683866779-0.1977154296794i	2.40420610031127-0.13333641202203i	1.32571443297076-0.07454656230639i	0.540379138205742-0.037548445337352i	0.161648632527769-0.016326811155054i	0.0360959323725719-0.0049550123590026i	0.00664096082087131-0.00051353317243438i	0.00116729118811875+0.0003113110606151i	1.67451238134855e-04+1.81972828674796e-04i	2.23726949793868e-05+8.84969083019259e-05i	-1.848509471281e-06+1.23974005462576e-04i	-6.6532723166444e-05+1.66340300013116e-04i	-1.09784018156954e-04+1.10193717874714e-04i	-7.80256108437616e-05-5.5923464802446e-06i	3.374964941086e-05-7.99260275094655e-05i	1.88898362249582e-04-1.1029565227275e-05i	1.73954914557102e-04+1.9078737778341e-04i	-7.010789016764e-05+3.10275774757236e-04i	-2.91190495898252e-04+2.45382147493937e-04i	-3.52308235435182e-04+2.0240765099511e-05i	-1.62750151199539e-04-2.47852950914424e-04i	1.8699845170782e-04-2.54127060550903e-04i	3.51110596502298e-04-1.3111284173943e-05i	2.25011761726043e-04+2.54757919473309e-04i	-1.36115677972286e-04+4.15181263956539e-04i	-4.62611880267041e-04+2.42695288368511e-04i	-4.2194282292102e-04-1.2534590563062e-04i	-1.24792126045502e-04-3.58711898011547e-04i	2.4313637922689e-04-3.54341126698082e-04i	4.46765430304858e-04-5.0294924519359e-05i	2.64599814486234e-04+2.94504717308708e-04i	-6.3251720697758e-05+3.74934098662423e-04i	-2.83830309225255e-04+2.16257260956308e-04i	-2.88099423247595e-04-8.1364849051189e-05i	-4.3469018469387e-05-2.63591411020895e-04i	1.93635193248164e-04-1.79161732790037e-04i	2.37743766943628e-04+1.0583137495197e-05i	1.20331945682258e-04+1.6020893929257e-04i	-5.422467698161e-05+1.46407161741373e-04i	-7.48425246588789e-05-2.22424705734129e-05i	9.61159971980954e-05-8.21672915675962e-05i	2.17168909057697e-04+6.2642481134981e-05i	1.57149266819693e-04+2.06226699693544e-04i	-1.1630654099545e-05+2.19371292094061e-04i	-1.62985063663046e-04+7.4389305436552e-05i	-1.02804692251993e-04-1.44195120840395e-04i	1.26159435898355e-04-1.69514727969684e-04i	2.31365221143722e-04+2.609490051632e-06i	1.64028111698765e-04+1.3873419099573e-04i
7	3.11301163428854-0.23126804397006i	2.37098650693069-0.1722005254583i	1.39101401226942-0.10131173433815i	0.62840452446025-0.047839707175902i	0.218993118743797-0.017735824149042i	0.0592685393426464-0.0046750874112144i	0.0125574597316676-0.0006438550967912i	2.03133590199822e-03+3.847045229994e-05i	2.10783161982173e-04+2.3607640763381e-05i	7.28025736768652e-06-9.772966110566e-08i	-5.4890059310297e-06+1.51298140949107e-05i	-2.86533157893953e-05+3.35931724673253e-05i	-4.24439130110953e-05+2.7945708099641e-05i	-3.29507215391309e-05+5.0009042269829e-06i	-3.0649114320648e-06-2.11630574150739e-05i	4.00028784561668e-05-2.43757752893342e-05i	2.42663172918323e-05+8.1699550045534e-06i	-6.42917453517016e-05+3.50405058375763e-05i	-1.33061111696467e-04+4.7611129263447e-05i	-1.47797787923325e-04+2.8329016214665e-05i	-8.17625691867572e-05-3.74843578601936e-05i	3.44693298351668e-05-6.29181347536906e-05i	7.56581056950584e-05-4.02312560679078e-05i	1.46640912615369e-05-4.0248963670712e-06i	-1.15186494759803e-04+4.7720427296763e-05i	-2.05869642728148e-04+3.5372818742895e-05i	-1.53847459824162e-04-3.0110038716382e-05i	-4.37001760682328e-05-8.31719219017969e-05i	5.5858835630889e-05-1.12477348790345e-04i	9.81469945884959e-05-5.94281722830862e-05i	3.01673113887439e-05+2.75861075425417e-05i	-5.49378581119518e-05+5.72730254218772e-05i	-9.21040961937596e-05+3.30416772172315e-05i	-7.41622609347395e-05-3.99939556738802e-05i	4.6856460564442e-06-9.06691823395189e-05i	6.15826033424666e-05-6.60899997056875e-05i	5.45789048017773e-05-1.79570135689445e-05i	1.26373806090306e-05+2.2578551411676e-05i	-3.84785574827077e-05+2.19198654139135e-05i	-3.68443318894494e-05-2.64576239162262e-05i	2.73893353607509e-05-3.63254165098812e-05i	7.07618669496278e-05+1.58393495464349e-05i	5.92756725042771e-05+5.30548697645401e-05i	1.63027048841773e-05+5.03040968509552e-05i	-3.42508110368644e-05+9.4005959998007e-06i	-2.6567811294218e-05-5.17234483682028e-05i	3.43532897375289e-05-4.99505397649405e-05i	5.33719238257398e-05+6.6714332257598e-06i	2.65006834734117e-05+3.84797173261097e-05i
8	2.98983140142916-0.25599330441016i	2.34407399974061-0.19833122618377i	1.45790784106714-0.12131912040045i	0.720017611611649-0.058895108962994i	0.282708445136958-0.022683582942299i	0.088332008018803-0.006889974803029i	0.0219335093063153-0.0016504345460561i	0.00430151664921806-0.00031267539871955i	6.64247746644648e-04-3.1357785750816e-05i	8.39809641701498e-05+1.76686287504345e-05i	2.2961443596994e-06+1.96574150728686e-05i	-1.69672679209605e-05+1.88394460478683e-05i	-1.72001543442652e-05+2.07662199168463e-05i	-3.8569128526589e-06+2.06159378938856e-05i	1.20261193883207e-05+7.4062337995984e-06i	1.84210900613862e-05-1.86586834182478e-05i	-5.7346605178405e-06-3.89285979147808e-05i	-5.17834565979025e-05-3.3425881144039e-05i	-7.88691956102199e-05+9.0851010054525e-06i	-7.17119617270366e-05+5.33242014469474e-05i	-2.75704496108391e-05+5.04890755371882e-05i	2.74486848508354e-05+1.25580527728999e-05i	3.32657928935876e-05-3.3754664808789e-05i	-2.42966584268643e-05-5.96968002546715e-05i	-1.03318812508104e-04-3.8350908440067e-05i	-1.2828946287579e-04+1.689609599969e-06i	-7.0116231961001e-05+2.59615420489422e-05i	5.37528096163e-08+1.41400467572149e-05i	3.0970478053762e-05-3.12367202487338e-05i	2.21585869365658e-05-5.56049118594328e-05i	-1.3593965114344e-05-3.96204104028645e-05i	-3.60271261121944e-05-1.00047105434058e-05i	-3.03700760341801e-05+1.0370880306498e-05i	-7.05294895403573e-06+1.72425002739837e-06i	2.26158413509023e-05-1.86993850717261e-05i	3.00596043455635e-05-2.62989195098117e-05i	1.25046212295704e-05-2.55231252687621e-05i	-8.4398525880231e-06-1.70090703693486e-05i	-2.21718099210183e-05-7.2539290184886e-06i	-1.58895324168511e-05-3.4614692992508e-06i	8.82872156569304e-06+7.93144997734943e-06i	2.81286524311169e-05+2.24417130471319e-05i	3.39453211024181e-05+1.75162850808148e-05i	2.85888617896436e-05+3.582735792468e-07i	1.1571202209962e-05-1.44179389768261e-05i	2.2369878837327e-06-2.26430725630987e-05i	7.1452731499522e-06-1.27027475809034e-05i	6.51024093033055e-06+4.61708117343375e-06i	9.589163061001e-07+9.99691035533843e-06i
9	2.88387729715241-0.27759929523294i	2.32055246803572-0.22054412542189i	1.51996209553242-0.1408432202045i	0.811197442162896-0.072602351147368i	0.353105882881007-0.030458383451962i	0.125459116673518-0.010598816898173i	0.0363943647633737-0.0032070466658255i	0.00861621698880648-0.000929039003223i	0.00166110977108332-0.00028533773439376i	2.52722154658975e-04-9.0181941934953e-05i	1.56063199291396e-05-2.21006027322074e-05i	-1.74627033796278e-05+4.0242112329074e-06i	-9.8167331085043e-06+1.50220628692405e-05i	1.22332545245273e-05+1.60542068452588e-05i	3.17782753557578e-05-1.250581060906e-07i	3.15874631303751e-05-3.41530239078111e-05i	4.7518490014453e-06-6.27109333184033e-05i	-3.19114338408493e-05-5.11042159551476e-05i	-4.94714821567162e-05+8.1069434755526e-06i	-3.42249462968267e-05+7.08162589074568e-05i	8.1277863309779e-06+8.34274375432329e-05i	4.79025476557791e-05+4.12706702217255e-05i	3.97953517984372e-05-2.01193942541922e-05i	-2.81537849193392e-05-5.70006106144237e-05i	-1.05375584655108e-04-4.3703180054173e-05i	-1.18089576004163e-04+3.177801210607e-06i	-5.47809281117081e-05+3.91669345577817e-05i	1.72802885038941e-05+2.82387052367085e-05i	4.20904596213849e-05-2.13385378845022e-05i	2.28625753077051e-05-5.93234266063542e-05i	-8.8676026589137e-06-5.35678332701851e-05i	-2.44389578679349e-05-1.75236963979035e-05i	-1.55503753826506e-05+1.54404644058927e-05i	8.7858281732995e-06+2.2146901537824e-05i	3.00588645171548e-05+7.9246438728041e-06i	2.90048332370345e-05-9.6184067514416e-06i	6.9628055443408e-06-2.07527558549988e-05i	-1.77368361464664e-05-1.99632355753397e-05i	-3.07033775179757e-05-6.7263324676762e-06i	-2.61426594402583e-05+1.33311559339195e-05i	-8.2034728848984e-06+3.12787498448814e-05i	1.14225995868395e-05+3.32223986079249e-05i	2.38181900400163e-05+1.2472619074015e-05i	2.44132978673063e-05-1.57076564900838e-05i	1.3633322735276e-05-3.05184425463399e-05i	1.4419346028869e-06-2.6660114312594e-05i	-4.2055552159323e-06-1.24591732088391e-05i	-5.11616461270621e-06-1.14806766182813e-06i	-3.60842595798092e-06+2.31390586502089e-06i
10	2.7923827576193-0.29896142159928i	2.29888535480414-0.24263114369121i	1.57599592674323-0.16161114999104i	0.900509674977854-0.088551439015997i	0.429292176889621-0.040150623498126i	0.170906832516119-0.015289778663469i	0.0568540568183626-0.0050917609131255i	0.0157909442581464-0.0016431508675249i	0.00363963663169579-0.00060251613445573i	6.74946128494502e-04-2.57805853844753e-04i	8.0216399050702e-05-1.06016116106839e-04i	-1.18303923099813e-05-3.20536441777639e-05i	-6.95090752291479e-06-3.79368429595155e-06i	2.06910050490331e-05-4.4306016115338e-06i	4.64822443229101e-05-2.71307220665597e-05i	5.19788984081007e-05-6.27400300148124e-05i	3.38259715487432e-05-8.4070208276247e-05i	8.6602920315427e-06-5.84403957333909e-05i	-1.7210165158621e-06+1.39854351523377e-05i	1.11667347396219e-05+8.71643337750799e-05i	3.8154401215867e-05+1.10882959779139e-04i	5.33019182431187e-05+7.74933574809233e-05i	2.39513060833715e-05+1.94121475899574e-05i	-5.39023013616731e-05-2.26122282883204e-05i	-1.29617635190142e-04-2.6009871306474e-05i	-1.37261396472506e-04-1.14513980948e-06i	-7.08772937495733e-05+1.59630500222541e-05i	7.76931556077114e-06-3.14954666475779e-06i	4.27744272126524e-05-4.78273755204647e-05i	3.29867527008532e-05-7.76893419487407e-05i	9.0720886842523e-06-6.63728708143284e-05i	-3.8583107437707e-06-2.5232190072847e-05i	2.3813852256365e-06+1.42839015530391e-05i	2.15404450037992e-05+3.06213921128791e-05i	3.63593295782299e-05+2.4585844110424e-05i	3.03679058996051e-05+9.1337642389394e-06i	3.6492640843951e-06-3.71244647968816e-06i	-2.81667402289813e-05-5.6054109017302e-06i	-4.84687787183031e-05+7.234485490512e-06i	-4.92279988571352e-05+2.98851717160843e-05i	-3.29910464500056e-05+4.72177021791935e-05i	-1.07540534920995e-05+4.20252336072783e-05i	4.5820188917995e-06+1.14652169166864e-05i	6.2145137313763e-06-2.56858222131716e-05i	-2.4398184689676e-06-4.51797103832939e-05i	-1.1376588633072e-05-3.99147427046968e-05i	-1.35045218671597e-05-2.25022213286841e-05i	-9.53206397282212e-06-8.65237654251966e-06i	-4.08171287852593e-06-2.60684284429544e-06i
11	2.71254554881097-0.32132290892633i	2.27839993824244-0.26593036060214i	1.62594095292272-0.18415555736917i	0.986663012568303-0.106672644994726i	0.509622658394312-0.051671898277287i	0.224286807917692-0.020904225477565i	0.0841915640748441-0.0070430798078972i	0.0269686313249225-0.0019888377812456i	0.00736353055482799-0.00051587376975304i	0.00170661343782946-0.00017645783855384i	3.33578765224459e-04-1.00040125662548e-04i	5.70910438028327e-05-6.68333362798705e-05i	2.08780990952281e-05-5.09279341201205e-05i	3.83070812241391e-05-5.68833373409713e-05i	6.79717451578414e-05-8.22456351684286e-05i	9.0566426894517e-05-1.11360796672251e-04i	9.8720942586418e-05-1.14800823922188e-04i	9.83235011351695e-05-6.65546180874565e-05i	9.70842401069996e-05+2.67471700831789e-05i	9.3780841864565e-05+1.2160773165974e-04i	7.9228951639994e-05+1.72050042391567e-04i	4.0256023569659e-05+1.64127749834999e-04i	-3.4015373301155e-05+1.16203920313125e-04i	-1.32323917569707e-04+5.7850683772803e-05i	-2.07921151017263e-04+1.1063735461679e-05i	-2.100179103358e-04-2.0783272678042e-05i	-1.37707409390629e-04-5.0741387633838e-05i	-4.38531436436533e-05-8.87900357886542e-05i	1.9731470251619e-05-1.2400635764941e-04i	4.3047289562128e-05-1.32542990936166e-04i	4.5072052567693e-05-1.03220839403066e-04i	4.42946304322147e-05-4.95933113150862e-05i	4.809750320348e-05+2.7477271429227e-06i	5.39234264855987e-05+3.58696704403368e-05i	5.16333862629989e-05+4.71702144363788e-05i	3.16490490576145e-05+4.39909733087952e-05i	-4.7256391329362e-06+3.62176546911168e-05i	-4.51518285776587e-05+3.31287476686687e-05i	-7.51954620197108e-05+4.05621874063378e-05i	-8.58859146174804e-05+5.52984311001137e-05i	-7.7206421282235e-05+6.29269781366767e-05i	-5.85627112109676e-05+4.73716544228924e-05i	-4.32754146535113e-05+7.5374171184515e-06i	-3.84252034624749e-05-3.69920856358687e-05i	-3.98554561309892e-05-6.1541128476601e-05i	-3.81147774584809e-05-5.80352806510271e-05i	-2.84222592908344e-05-3.87596825713499e-05i	-1.41372105859512e-05-2.0483387520454e-05i	-2.04265949954847e-06-9.48855987122801e-06i
12	2.64228688726216-0.34546602417445i	2.2587809952287-0.29126888370655i	1.66998546911526-0.20920774235591i	1.06861467782263-0.1277540126117i	0.592376419210168-0.066035522130202i	0.284783090222536-0.028535781304423i	0.118876093395814-0.009915181084524i	0.043123688916689-0.0023957248498204i	0.0135749244762305-0.0000741077035249i	0.00367121090874164+0.00030778924214498i	8.24915342715621e-04+1.72908138522425e-04i	1.44983095838583e-04+5.7110332582e-06i	3.61648129737228e-05-9.65937180373217e-05i	6.0860134407038e-05-1.54128470458577e-04i	1.1867407837087e-04-1.92060561912804e-04i	1.84981823616713e-04-2.07828281085397e-04i	2.46150108270855e-04-1.77558548874977e-04i	2.89078956448246e-04-8.2385481822364e-05i	2.98560056072682e-04+6.5535689540334e-05i	2.59233658387477e-04+2.21524110290067e-04i	1.63987007192007e-04+3.33858981279822e-04i	1.9788619645556e-05+3.70573946841713e-04i	-1.52077158332957e-04+3.27383119612437e-04i	-3.13903440696496e-04+2.21672596713633e-04i	-4.14520043823407e-04+8.2728777049804e-05i	-4.1447343373624e-04-5.9345927460416e-05i	-3.18798680309705e-04-1.81302327269957e-04i	-1.76514464641774e-04-2.65983945699229e-04i	-4.2336263989464e-05-2.9967486540522e-04i	5.5973752884057e-05-2.76682808123833e-04i	1.16498331763687e-04-2.06531023507304e-04i	1.46052700446576e-04-1.12375292259103e-04i	1.50703120766247e-04-2.0052728922885e-05i	1.34187342285006e-04+5.2450234622688e-05i	9.81831610424026e-05+9.82661954330507e-05i	4.5212124847075e-05+1.19187403766376e-04i	-1.7608579272278e-05+1.22202464151497e-04i	-7.9213397551502e-05+1.16773635472213e-04i	-1.28715019630098e-04+1.10859120237605e-04i	-1.5866615868566e-04+1.05077020973232e-04i	-1.67469540834308e-04+9.0424930588206e-05i	-1.60901477892329e-04+5.6041455882383e-05i	-1.48618979064476e-04+3.044343391051e-06i	-1.3601833893489e-04-5.0539262899401e-05i	-1.20255442234994e-04-8.2260349621413e-05i	-9.57694735128686e-05-8.34316905590705e-05i	-6.2720391956895e-05-6.37285139883625e-05i	-2.87749581873074e-05-3.92320064440122e-05i	-3.2878218009911e-06-1.90152857264107e-05i
13	2.58013355652747-0.37213322312929i	2.23996517480306-0.31953196324379i	1.70852416609294-0.23784099166869i	1.14565417687157-0.1532019044423i	0.675898296932441-0.085107201380039i	0.351180136565062-0.040392383408537i	0.160875457615889-0.015890252575883i	0.0650184731002239-0.0046219913097661i	0.0231086746212456-0.0003886189453908i	0.00707698138767457+0.00071217283518716i	0.00170533037351379+0.00065952338703778i	1.84788615302749e-04+3.12151926392329e-04i	-9.13919057611568e-05-1.44228763313249e-05i	-4.858166962826e-06-2.39473148880196e-04i	1.75367750932852e-04-3.61684664087674e-04i	3.7105394281234e-04-3.85057680582562e-04i	5.47733826160855e-04-3.00776968980318e-04i	6.69069393356992e-04-1.05475197886488e-04i	6.92562767133719e-04+1.73508846077897e-04i	5.84778092813421e-04+4.7252161737558e-04i	3.41400440491167e-04+7.10749754176893e-04i	-2.61254986667e-06+8.18925164702792e-04i	-3.78774224490562e-04+7.61803606290065e-04i	-7.01506460487997e-04+5.48672481315949e-04i	-8.91212960440948e-04+2.30299770420459e-04i	-9.02782742142938e-04-1.17559272479343e-04i	-7.46853370279621e-04-4.17658966237043e-04i	-4.84103169994864e-04-6.11920604147426e-04i	-1.93202151860466e-04-6.7378422011135e-04i	6.1883227196488e-05-6.10986976381151e-04i	2.44678837373577e-04-4.58240581819715e-04i	3.42595901959723e-04-2.6234331836054e-04i	3.59628823910822e-04-6.6961133123612e-05i	3.10308024219857e-04+9.6489543879412e-05i	2.14553278292061e-04+2.11240004644423e-04i	9.3750150409991e-05+2.73862200530705e-04i	-3.2201079450257e-05+2.91445331294531e-04i	-1.47593615609235e-04+2.77458171138065e-04i	-2.42225067644982e-04+2.45844538696264e-04i	-3.10598063602387e-04+2.04543772263448e-04i	-3.51065365351328e-04+1.52884763362228e-04i	-3.6575193193719e-04+8.7161818696631e-05i	-3.58734165155932e-04+1.117760286049e-05i	-3.32304057774745e-04-5.9228972190037e-05i	-2.86141779986165e-04-1.04425491019485e-04i	-2.21903326726601e-04-1.14722923551975e-04i	-1.48140344057047e-04-9.5912598202294e-05i	-7.90743803349666e-05-6.24728473187046e-05i	-2.75492784367826e-05-2.70650026117044e-05i
14	2.52509335846221-0.40194467210899i	2.22212281195661-0.35140755590574i	1.7421911267529-0.27083142007826i	1.21751114886446-0.18399048039454i	0.758894021045752-0.110242990731367i	0.42229803517984-0.058301775296996i	0.210087185937234-0.02714851070989i	0.0936287624360574-0.0109253310702978i	0.0374349534125384-0.0034828975784876i	0.0133381287945701-0.0005053073598172i	0.00404507512115392+0.00040155731128671i	8.29171777013473e-04+4.04747137961737e-04i	-6.4018732386874e-05+6.8280949275342e-05i	-7.816873156349e-05-3.14577383753141e-04i	2.44902749533793e-04-5.84706906207871e-04i	6.74957022224162e-04-6.58422522669279e-04i	0.00107990556665532-0.000500283750139i	0.00135420333820911-0.00012000336717057i	0.0014059607189672+0.00041843348486775i	0.00117576996404323+0.00099719141113453i	0.00066552133355396+0.00146815229594528i	-4.6244322606e-05+1.69502286001484e-03i	-0.00081634776185307+0.00159763550195175i	-0.00147433179052867+0.00118091103564474i	-0.00187238304683818+0.00053635823476206i	-0.00193094473653045-0.00018576806274441i	-0.00166218476999823-0.00082311750955645i	-0.0011597757141166-0.00124854498314385i	-0.00056032944957499-0.00140128190227194i	2.55975168857e-06-1.29320435225397e-03i	4.31250959355405e-04-9.91864850173812e-04i	6.77009470617752e-04-5.90936486174402e-04i	7.37182360024884e-04-1.81575369743274e-04i	6.4335671145458e-04+1.66598959478473e-04i	4.45868909030332e-04+4.1363686077796e-04i	1.98643555636569e-04+5.49150032858165e-04i	-5.2805018746014e-05+5.86503235343173e-04i	-2.78116948068461e-04+5.5302980058063e-04i	-4.62386120945933e-04+4.78355368747528e-04i	-6.01297132592216e-04+3.84292907449041e-04i	-6.94933653322733e-04+2.80852411853526e-04i	-7.43557530790462e-04+1.70913575229153e-04i	-7.46104059463891e-04+5.9904970194844e-05i	-7.01295355292999e-04-3.8422115979405e-05i	-6.11501523889061e-04-1.06104084684472e-04i	-4.87450702000803e-04-1.31303306490387e-04i	-3.49253989433723e-04-1.15367731764605e-04i	-2.20915250947582e-04-7.1217471610928e-05i	-1.21096793303664e-04-1.5960690373552e-05i
15	2.47658951375804-0.43509354390567i	2.20566872359042-0.38687013747388i	1.7718854738822-0.30785900309753i	1.28436551771078-0.2195461634915i	0.840448095801034-0.140839169258312i	0.496899201319385-0.08193858394256i	0.26591077974703-0.043886090939037i	0.129323104540315-0.022126012167571i	0.0576579259425158-0.0107382029170625i	0.0239378191998949-0.0050488990359373i	0.00944421595823857-0.00227643739659141i	0.00359293172540588-0.00104651031142393i	0.00136999108452035-0.00069099238167229i	7.27949013768059e-04-7.89707648991986e-04i	8.698421741661e-04-9.99367107317729e-04i	0.001404098404011-0.00104385089270441i	0.00203526670896642-0.00075017604106538i	2.49693853799529e-03-7.634565369254e-05i	0.00256993284509354+0.00088376828138116i	0.00212467054605606+0.00192374708842348i	0.00116075845086972+0.00277846313976248i	-0.00017867703450332+0.00320067733266236i	-0.00163392169820534+0.00303937429596673i	-0.00289598452531094+0.00229252004023778i	-0.00369447152816559+0.0011132163842083i	-0.00387553776900432-0.00023472402895953i	-0.00344177823966233-0.00145578190744068i	-0.00254072831716572-0.00230715596372509i	-0.00140985310851477-0.00265916193768769i	-0.00030255235869887-0.00251405208267769i	0.00057710178975468-0.00198346768553026i	0.00111273279870005-0.00123975880437935i	0.00128281218400355-0.00046208590121111i	0.00114272393415501+0.00020601620508563i	7.9266649973884e-04+6.79807264564573e-04i	3.42807579282026e-04+9.36983383827002e-04i	-0.00011481101124442+0.00100565640344721i	-5.21379665787778e-04+9.42536557379052e-04i	-8.51651599257635e-04+8.0853903456108e-04i	-0.00110291021132949+0.00064966940796025i	-0.0012799507317913+0.00048955001220918i	-0.0013839001833687+0.00033500978661375i	-0.00140953671737311+0.00018905986894867i	-1.35101162714023e-03+6.119547134988e-05i	-1.21151965001736e-03-3.2223485312e-05i	-1.01008378277161e-03-7.642573080588e-05i	-7.79990724908858e-04-6.7802932342527e-05i	-5.58736467750725e-04-1.7291066325881e-05i	-3.75205462875543e-04+5.4050512083857e-05i
16	2.43440604601662-0.47120810230659i	2.19123172264781-0.42504676713198i	1.79868623096744-0.34738816442209i	1.34664239138287-0.2575998570968i	0.919692901139524-0.174007514335462i	0.573132789888839-0.108074590604797i	0.326221532881192-0.062898814129833i	0.170140806949837-0.035447331842968i	0.0820699385328318-0.0201972171720915i	0.0374792392348992-0.0120313992893749i	0.017013537599645-0.0075215126747587i	0.00828763091167-0.00488585664670851i	0.00470271253364584-0.00335680169143416i	0.00332614052833283-0.00255693372696617i	0.00304162885916077-0.00214941318783316i	0.0033801681577062-0.00176309457053276i	0.00397540208614072-0.00107441074517995i	4.42354874289527e-03+7.842614234102e-05i	0.00433888089826052+0.00162957567515535i	0.0034650971296239+0.00329956819225622i	0.00176492771574398+0.00468366083843584i	-0.00055122892698637+0.00538478978833765i	-0.00307136461327552+0.00514778532899958i	-0.00529226035510306+0.00395034242640289i	-0.00676119418558864+0.00201973810061793i	-0.00720303365933365-0.00023022169626914i	-0.00659094720300634-0.00231915928996197i	-0.00513974080182404-0.00383453080241553i	-0.0032294214524999-0.00453541088966973i	-0.00129030798326253-0.00439535293875163i	0.00030983875057197-0.00357870115955839i	0.00134327815210539-0.00236800666000931i	0.00174829652473441-0.00107286480499106i	1.60651895181628e-03+5.012657647814e-05i	0.00108792444376566+0.00084663265362669i	0.0003858232820267+0.00127645158971984i	-0.00033738540962802+0.00139260930093806i	-0.00097978846503222+0.00129992623616798i	-0.00150111468342386+0.00110907793763137i	-0.00190214514153091+0.00090170342401464i	-0.00219622207989487+0.00071676325404762i	-0.00238768908472004+0.00055884450639204i	-0.00246642543134773+0.00041911411737074i	-0.00241805765160443+0.00029467217679925i	-0.00224082664927685+0.00019551411806388i	-0.00195708627798067+0.000137846355393i	-0.00161168112335983+0.0001313391759136i	-0.00125818989795125+0.00017028107043103i	-9.41368591110159e-04+2.34146616979574e-04i
17	2.3986875462253-0.50974798928984i	2.17974875510142-0.46492269163278i	1.82407010514294-0.38775675964192i	1.40543716380594-0.29566686622959i	0.99661243002177-0.206333502896372i	0.649813545537114-0.132347441568323i	0.388974671621054-0.078960258625844i	0.213322563291023-0.045061840616798i	0.107075182220806-0.025959193227187i	0.0494900450594709-0.0162119596333895i	0.0217799693603496-0.0114395963423305i	0.0101871504769047-0.0089077586704694i	0.00620706857874185-0.00727307339501424i	0.00537490669574295-0.00600409504362815i	0.00571071592630047-0.00486489683529994i	0.00642721569509173-0.00363862745959902i	0.00711451633262629-0.00209290508756915i	7.38138235542547e-03-8.679968588091e-05i	0.00682043134963586+0.00230736373396776i	0.00513494147355588+0.00476262028714468i	0.00228595963393989+0.00677083459494082i	-0.00143478365484087+0.0078051395088185i	-0.00544600276877436+0.00750692288527027i	-0.00902118053691267+0.00582510329828062i	-0.0114872414013808+0.0030558996900127i	-0.0124108119496431-0.0002305201781666i	-0.0117113762001534-0.0033492294435189i	-0.00966775050464289-0.00568953117177402i	-0.00682197143828432-0.00687088434972073i	-0.00381842883280144-0.00681909089606198i	-0.00123361150868732-0.00574730252556977i	0.00055165629556999-0.00405941223825059i	0.00140616094909573-0.00221575742708157i	0.0014249244196731-0.00060651496872904i	8.49490466732187e-04+5.31885662795973e-04i	-3.334491655857e-05+1.14100105007171e-03i	-0.000978967427021+0.00130924543909899i	-0.00183393818429296+0.00120517503165768i	-0.00253936424031023+0.00100283972446441i	-0.00309916453007805+0.00082536564409422i	-0.00353536189334697+0.00072270178524263i	-0.00385378625760012+0.00068400782428416i	-0.00403441053839086+0.00067080979036093i	-0.00404576403101028+0.00065049157806692i	-0.00387020710036417+0.00061390976386499i	-0.00352286288364544+0.00057275084563764i	-0.00305312211511208+0.00054415938483838i	-0.00252922677922265+0.00053534529939759i	-0.00201592431220461+0.0005376511623488i
18	2.37010501977157-0.55103062688048i	2.1729019643-0.50690938022448i	1.8507820332639-0.42943001413483i	1.46406730624136-0.33412024213246i	1.07464755340653-0.23784572456332i	0.730462627402122-0.154065814878509i	0.45788993469659-0.090176246666691i	0.262546591463712-0.04742926329921i	0.135510811127062-0.022704331105509i	0.0609507724273333-0.0108905357870478i	0.0222409846717648-0.0068641384456496i	0.00547175121353753-0.00660958115320762i	0.0006461606390252-0.00752868397036067i	0.00142023594579224-0.00822954590068361i	0.00419752921672259-0.00811547973264237i	0.00712117658946289-0.00700976804214991i	0.00925425918330002-0.00493360802920471i	0.0100642641023428-0.002043997394911i	0.0092087511311342+0.00133878550489789i	0.0065381754576294+0.00471031886044715i	0.00219071081571451+0.0074376240831091i	-0.00334115421748084+0.00890292878108988i	-0.00924846974354163+0.00868988705669397i	-0.0145616283287387+0.0067370101818469i	-0.0183805109106471+0.0033916391761812i	-0.0201026474117106-0.0006636106294116i	-0.0195727773692276-0.0045907069307605i	-0.0171057753023218-0.0076220266012352i	-0.0133795159499473-0.0092573282267247i	-0.00923759685157131-0.0093707594293634i	-0.0054683646034497-0.00820129307016519i	-0.00262821573909811-0.00624074171877959i	-0.00095544081317313-0.00406516086153017i	-0.0003861105658779-0.00216796676674119i	-6.49358851511306e-04-8.44805270608575e-04i	-0.00139755386189229-0.00015694527814117i	-2.32307084750904e-03+2.854746541493e-05i	-3.22661204971219e-03-5.229286830617e-05i	-0.00402561091344926-0.00016378857446606i	-0.00471561713131434-0.00014948117220222i	-5.3134265946163e-03+3.615594636055e-05i	-0.00581251006022088+0.00034458275407071i	-0.00616951289476974+0.00068097723404037i	-0.00632190990342+0.00095621603071157i	-0.00622104990052991+0.00112040260876321i	-0.00585951698022823+0.00116891039092099i	-0.00527837583560802+0.00112686302582993i	-0.00455307714416756+0.00102646245033989i	-0.00376817686699537+0.00089066582634734i
19	2.34981645044853-0.59744634237374i	2.17317458555254-0.55452955578006i	1.88303816445345-0.47729351257817i	1.52853771362381-0.37928881891964i	1.16169944250992-0.27617062356759i	0.825304448921742-0.181675047149537i	0.546025556044429-0.104910144272471i	0.33371161431713-0.049568029011045i	0.185163711519756-0.014776512325134i	0.0896771083934446+0.0032046836996289i	0.0340367524822504+0.0092472223913706i	0.00581782095793561+0.00806667898064419i	-0.00506966392464561+0.00351257097443388i	-0.00607579618474417-0.00166770762977778i	-0.00234533690435606-0.00577149109476342i	0.00274019126707687-0.00795189472090591i	0.00704704318222714-0.00800718124411423i	0.00930104508975093-0.00620320107794819i	0.00885223602905116-0.00313584132239164i	0.00556891028191215+0.00039138397319722i	-0.00019869322830639+0.00350579943066238i	-0.0076603875115319+0.00543130705395007i	-0.0156944072877657+0.0056593795322686i	-0.0230420651050559+0.0040776282777591i	-0.0285595303154614+0.0010064675711471i	-0.031461776644866-0.0028807625844103i	-0.0314858682428678-0.006738527419012i	-0.028922869847415-0.0097775121426175i	-0.0245098251853583-0.0114692753969521i	-0.0192184204270278-0.0116640530348321i	-0.0140079946677198-0.0105897110815376i	-0.00961673056631892-0.00874092135465118i	-0.00644552820740691-0.00670295246184036i	-0.00455324580285772-0.00497178553657856i	-0.00374401725019459-0.00382716700091236i	-0.00370087333815914-0.0032917636827136i	-0.00411285062371298-0.00317767274161672i	-0.00475523244015745-0.00319269546026805i	-0.0055075842142817-0.00306232643750674i	-0.00632098254514778-0.0026238090724471i	-0.00716374707402928-0.00186434804561847i	-0.00797783096322996-0.00089968176153302i	-8.66637155082554e-03+8.824433047786e-05i	-0.00911376645062832+0.00092368397252924i	-0.00922301850649357+0.00149095150203495i	-0.00894879797791675+0.0017546141170401i	-0.00831033345619387+0.00174782154715791i	-0.00738095395751599+0.00154266942185309i	-0.00626289901463011+0.00121941369618297i
20	2.33804957775276-0.65371087953801i	2.18164204348801-0.61456036931059i	1.92317450804362-0.54070042519995i	1.60268045488419-0.44355003501291i	1.26351943451865-0.33700626630338i	0.942927230337755-0.234177710778435i	0.66611303183891-0.144918506601446i	0.444848688143613-0.074738716637852i	0.279696203289467-0.025037788227297i	0.164035957218693+0.00583291341984i	0.0880869389265734+0.0212757465795615i	0.0418127951818334+0.025348079050539i	0.0164457886218815+0.0220232623866248i	0.0049346968260434+0.0147758951202879i	0.00181398709149221+0.00637958977788488i	0.00290429886457071-0.00117750266679361i	0.00506504482561323-0.00670516632089403i	0.00605864547608586-0.00976075392913497i	0.0044978941504201-0.0105336207072674i	-0.00018010381221279-0.00966827835818269i	-0.00776710922062963-0.00804344458222344i	-0.0174024980508398-0.0065374934072228i	-0.0277737113249441-0.0058201292028042i	-0.0373864804751891-0.0062114006296474i	-0.044864386741825-0.0076388524361626i	-0.0492179766990312-0.0097014155997706i	-0.050022494732791-0.0118197626244064i	-0.0474631465517054-0.0134269917388423i	-0.0422420595155761-0.0141408658020337i	-0.035379590350877-0.0138653633226744i	-0.0279705646317849-0.0127935898579104i	-0.0209636557490108-0.0113176156814898i	-0.0150175737046503-0.0098813620244399i	-0.0104575572143209-0.0088294314348267i	-0.00732169683782639-0.00830251938721416i	-0.00546104330982899-0.0082106935150376i	-0.00464813639613538-0.00828719533030615i	-0.00465660127999386-0.00819793623601854i	-0.00529441923819063-0.00766485369828737i	-0.00639616017552441-0.00655998850253916i	-0.00779558100653493-0.00494106228501697i	-0.00930384524883066-0.00302252377576627i	-0.0107102621734024-0.0010992647096434i	-0.0118073845242722+0.0005453531604562i	-0.0124286298692602+0.0017145944044686i	-0.0124808220317056+0.0023352937300066i	-0.0119579227770119+0.0024525680044914i	-0.0109322623340167+0.0021934516710549i	-0.0095296166515896+0.00171831887391527i
21	2.33060547134771-0.72462846756622i	2.1927570345163-0.69365955713762i	1.96407201297795-0.62874419973515i	1.67747536594503-0.5391596152128i	1.36916823358691-0.43664745391855i	1.07122210064691-0.33283373764075i	0.806564954888251-0.237148115486439i	0.587268917732278-0.155736685846558i	0.415783484278927-0.091415559788886i	0.287912296257236-0.044348440615739i	0.196140985862745-0.012990430623063i	0.132283357507379+0.005076511519304i	0.0890145147618892+0.0125888208814203i	0.0603908795887743+0.012308600569002i	0.0417427376237777+0.006876550476604i	0.0293534638892298-0.0013016001273403i	0.0202061286247084-0.0101850385483316i	0.0119017023477982-0.0182291794921689i	0.0027173579304245-0.0244711838045357i	-0.008290696459307-0.0285291315719606i	-0.0212368037086131-0.0305049767036839i	-0.0354692528250043-0.0308156191746687i	-0.0497612398013325-0.0299987721842671i	-0.0626002949117734-0.0285444972706888i	-0.0725181348191541-0.0267908790926609i	-0.0783919023946284-0.0248994751758505i	-0.0796552220090703-0.022900799466556i	-0.0763805368847976-0.02077979518095i	-0.0692264024816421-0.0185617999175417i	-0.0592758032777133-0.016363454654967i	-0.0478149443357215-0.0143887588860091i	-0.0361099691590309-0.0128724916988815i	-0.025230434496912-0.0119937359627337i	-0.0159474344772249-0.0117940097480429i	-0.0087090575531234-0.0121334649862506i	-0.0036749803041015-0.0127053279488643i	-0.000781451834587-0.013108104377469i	0.0001907496569622-0.0129544103757638i	-0.000437495408181-0.0119818966534854i	-0.0022797284252397-0.0101303463041398i	-0.00490932620470903-0.00756017847594811i	-0.00788506852014973-0.004607293393534i	-0.0107840895214807-0.0016902555341038i	-0.0132415321298276+0.000799467769748i	-0.0149887968248501+0.0025902267031232i	-0.0158793863060711+0.0035805105700522i	-0.0158942739691873+0.0038378243493103i	-0.0151255590364817+0.0035543129897419i	-0.0137441982495857+0.0029792707476165i
22	2.31570274934712-0.80947898481145i	2.19020300949596-0.79053324736292i	1.98374952534683-0.7396746843275i	1.72397974586278-0.66436064625704i	1.44169397707421-0.57426899714601i	1.1649704466393-0.47925039681653i	0.914849157170294-0.387602396834093i	0.703414775601626-0.305084345592826i	0.534246377647366-0.234775094912645i	0.404519480850188-0.177577161975553i	0.307752901764708-0.133008570200055i	0.236301566271129-0.099934484124758i	0.183061760981612-0.077029766427791i	0.142275457143515-0.062940958964082i	0.109632783068769-0.056248746537175i	0.0820048742441859-0.0553786703551405i	0.0571103636592184-0.0585762594769183i	0.033296842064812-0.063991217986921i	0.0094808726446599-0.0698467684543569i	-0.0148090882767275-0.0746323215350631i	-0.0393823828824702-0.077256129394822i	-0.0634115109545051-0.0771186308360792i	-0.0855732209867639-0.074099558798886i	-0.104295757366804-0.068477977996295i	-0.118064290366167-0.06081689838133i	-0.125718464389465-0.051842898146606i	-0.126679212129245-0.042340951946556i	-0.121061798074319-0.033071686992869i	-0.109660690185279-0.02470805281438i	-0.0938207826503735-0.0177840971434955i	-0.0752314189861455-0.0126506065610324i	-0.0556901092495683-0.0094386868001492i	-0.0368809574129007-0.008039249373927i	-0.0202012383766958-0.0081100260467203i	-0.00665316199432323-0.00911966089836968i	0.0031980648721275-0.0104304481608737i	0.0092102204976267-0.0114096738608196i	0.0116097457838843-0.0115483108052756i	0.0109126393151115-0.0105594288017757i	0.00783283331685489-0.0084303188087783i	0.00318662951498099-0.00541262456597861i	-0.00220039448406538-0.0019512074304519i	-0.00757777150661688+0.00143006497693636i	-0.0123387373536399+0.0042548867672779i	-0.0160657829257922+0.006199653656196i	-0.0185478458000411+0.0071509701305563i	-0.019768062455963+0.0072048062651654i	-0.0198664401140853+0.0066144139200833i	-0.0190865604526519+0.0057081508984844i
23	2.27742880269822-0.89478690867447i	2.15263523348153-0.88644573406067i	1.95411804371596-0.84854818351109i	1.70572666293872-0.78736721339198i	1.43454426052874-0.71118980440543i	1.16615435532266-0.62863885490227i	0.920850572267395-0.547176188215445i	0.711516102050134-0.472147676882943i	0.543343503957951-0.406518443375716i	0.415056437131341-0.351212292079802i	0.320988538035013-0.305802682149237i	0.253325248345896-0.269252226706641i	0.203975620910742-0.240460529000951i	0.165806626619602-0.218510346706401i	0.133229512912833-0.202638001808837i	0.10229887672863-0.192045858985703i	0.070544878850107-0.185701090427884i	0.036726936522795-0.182233572137664i	0.000616891073515-0.179982787723779i	-0.037163816106815-0.177178862416335i	-0.07528414692542-0.172198104722548i	-0.111868957952933-0.163817470142046i	-0.144723046927413-0.151402225893093i	-0.171614877753561-0.134986953085411i	-0.19058930124273-0.115240511344334i	-0.200259051696721-0.093331664944709i	-0.200022506813227-0.070728712310994i	-0.190168514280774-0.048972628109343i	-0.17185207228077-0.02946074999066i	-0.146949856507997-0.013270155987083i	-0.117825451230612-0.001039856138113i	-0.0870465108881521+0.0070788843765656i	-0.057098731979784+0.0114033080740632i	-0.0301358070299971+0.0126375267984557i	-0.0077934172033261+0.011741547931095i	0.00891783929975062+0.0097700739436531i	0.0196381138909095+0.007705178359104i	0.0246101324212948+0.0063095494911782i	0.0245718247282304+0.006025472592627i	0.0206087280862303+0.0069378913017828i	0.0139871418562978+0.0088079455912585i	0.0059890393317857+0.0111684171963658i	-0.002232114918482+0.0134582603747282i	-0.009759275464918+0.015164148702257i	-0.0159737000807766+0.0159359847917517i	-0.0205680174302859+0.0156513861308008i	-0.0235150399162201+0.0144190169870259i	-0.0250033206969651+0.0125276247045664i	-0.0253546910037504+0.0103613698671277i
24	2.21070893537391-0.95253476054451i	2.07460991759802-0.94405673245172i	1.86926443794539-0.90689488300756i	1.61573978709504-0.84687613656629i	1.33854781801419-0.7719048722667i	1.06182092125568-0.69054697769076i	0.805964235714975-0.610645679155227i	0.585392591351196-0.538277031710118i	0.407627124245516-0.477228249342283i	0.273676126364148-0.429018138570191i	0.17935984745409-0.393332832387403i	0.117116174795753-0.368665911989429i	0.077844349959399-0.352946578423286i	0.052464733763733-0.344000245959725i	0.033032758415791-0.339780363251128i	0.013389010072974-0.338401166128955i	-0.010578946608016-0.338060056131703i	-0.040951627962801-0.336953522986437i	-0.077967618489471-0.333266824571146i	-0.120318497190774-0.325271088319822i	-0.16551134400742-0.311511700311163i	-0.210280801602407-0.291035063548289i	-0.251035059823153-0.263585910182059i	-0.284310393843811-0.229715003775166i	-0.307196030846072-0.19076142637762i	-0.3176837809763-0.148705442866284i	-0.314900090297355-0.10591772508109i	-0.299192274858542-0.064851409435175i	-0.272062055214232-0.027731647126773i	-0.235962508871371+0.003706691901641i	-0.193993724418609+0.028395601658555i	-0.149544066347511+0.04600510343264i	-0.105926782676547+0.056907703530169i	-0.0660566721226369+0.0620507741979668i	-0.0322010320723723+0.0627632192137352i	-0.0058258809353119+0.0605297656576535i	0.0124551647325022+0.0567684453917547i	0.0228343930185861+0.0526444127605673i	0.026181250028763+0.0489463356709193i	0.0238544929437266+0.0460406401472386i	0.0174832392010089+0.0439050594762826i	0.008746441075788+0.0422284087623852i	-0.0008217484991747+0.0405512436514634i	-0.0099788449730132+0.0384151044086006i	-0.0178597421951762+0.0354884462336192i	-0.0239979716241936+0.0316452603458528i	-0.0282892318538526+0.0269857119317403i	-0.0309120474429607+0.021803057687211i	-0.0322252545352375+0.0165133679825833i
25	2.14171570016439-0.95469308399914i	1.99219942504046-0.9284983072308i	1.77691686671964-0.87196728409457i	1.51453070159855-0.7910922310472i	1.22723491833846-0.69429123646757i	0.937682788814676-0.591201903157386i	0.666086384117636-0.491356422994686i	0.42797529499819-0.4029900463158i	0.23291506169223-0.332180326658086i	0.084259568529923-0.282418236520294i	-0.020192023706567-0.25460568775529i	-0.086900198992702-0.247387750075885i	-0.124971356589588-0.2576819512155i	-0.144522880501859-0.281266049174813i	-0.155252842455879-0.313319857845724i	-0.165349594773157-0.348867700851499i	-0.180792518590071-0.383116304596185i	-0.205032704384105-0.411714092016026i	-0.239004997081688-0.430966263862014i	-0.281406028990048-0.438028808535931i	-0.329168368465109-0.431082687864951i	-0.378061184516449-0.409467853516262i	-0.423348633557558-0.373744463919378i	-0.46043813467472-0.325650195210864i	-0.485454091891303-0.267937129395954i	-0.495681316066957-0.204094365465106i	-0.489837923639651-0.137986129284803i	-0.468158982832393-0.073452993494798i	-0.432296505970251-0.013931410568708i	-0.38506420512505+0.037857073327819i	-0.330072641086028+0.080108933721279i	-0.271309391586169+0.112015161297969i	-0.212719104869043+0.133712436945683i	-0.157831147053265+0.14612799527239i	-0.109470511281193+0.15074993468788i	-0.069573477392646+0.149361555495673i	-0.039115427801367+0.143779276460325i	-0.018145642042653+0.13562943090243i	-0.005913483867635+0.126190660258336i	-0.001062458153247+0.116316808536719i	-0.00186341970796+0.106441649371938i	-0.0064561507856772+0.0966534069684539i	-0.0130699783410877+0.0868161612583826i	-0.0201991715586986+0.07670902194246i	-0.0267170556756631+0.0661537844963248i	-0.0319229145433724+0.0551076418540002i	-0.0355261096823826+0.043707860636133i	-0.0375805505842689+0.0322673830767406i	-0.0383881833586196+0.0212309441955252i
26	2.1331383700265-0.90621402054198i	1.9855547623762-0.85049292934252i	1.77695414475065-0.76177111513542i	1.52329981685155-0.64648561862231i	1.24381478458422-0.51386379520059i	0.958567557084883-0.374892246587854i	0.686078600177673-0.24105793929339i	0.44131994623072-0.123059534276633i	0.234378400348518-0.029678230362782i	0.0699109969301661+0.0330470694480391i	-0.0526246123771301+0.0622614481104296i	-0.138101955543944+0.058343548451692i	-0.194432004101266+0.024612149003716i	-0.231082090503891-0.033224433268863i	-0.257629142736853-0.107777099058217i	-0.282523435932971-0.19074986952143i	-0.312179640558682-0.273703118025248i	-0.350451187018102-0.34875035049975i	-0.398490240171187-0.409149632709839i	-0.454952994274829-0.449762152505698i	-0.516479571607577-0.467357433402731i	-0.578358976415347-0.460750571590456i	-0.635281399333025-0.430764906210627i	-0.682081951039595-0.380025618485288i	-0.714390957079295-0.312605411521338i	-0.729125150274056-0.233559986853343i	-0.72477938279696-0.148404666847578i	-0.701506676462969-0.062590607838938i	-0.661001629276001+0.018962504296939i	-0.606224533957696+0.092230532903765i	-0.541018127686859+0.154315627674072i	-0.46967440733205+0.203533184898086i	-0.396505975867164+0.239363654866734i	-0.325466991451204+0.262293287789246i	-0.259855782982982+0.273578061872774i	-0.202117301632916+0.27496943837217i	-0.153750801108429+0.26843974883406i	-0.115317515416758+0.255939925227724i	-0.086534852450039+0.239214035370166i	-0.066437554912684+0.219684773552806i	-0.053582218309968+0.198412826203851i	-0.046269570847214+0.176122201312843i	-0.042759303714873+0.153274653965467i	-0.041455254386462+0.130170675880446i	-0.041044308393727+0.107053127849958i	-0.0405798663459954+0.0841926580267554i	-0.0395089647934132+0.0619407567148067i	-0.0376497099286506+0.0407449842121088i	-0.0351312664671+0.0211294821181219i
27	2.25432403367092-0.87368251689336i	2.13644733873854-0.79843435869364i	1.96387473154758-0.68999452748786i	1.74910380314878-0.55494130999223i	1.50729238015471-0.40264763271462i	1.25445893081319-0.24440288105583i	1.00566236062615-0.09227680140083i	0.773427472783495+0.042122624348364i	0.566624563392579+0.148833725220846i	0.389922934803252+0.220520191825369i	0.243838887389219+0.25313440301176i	0.125308429870118+0.246205292165974i	0.028647867779329+0.20274399788995i	-0.053271215942998+0.128807106885349i	-0.127812053719596+0.03279162628035i	-0.20148760783257-0.075444285420681i	-0.279122408191568-0.18553449061494i	-0.36333621033039-0.287536186897832i	-0.454375104885795-0.372755862551898i	-0.550270328047651-0.43440361762423i	-0.647267836154425-0.468029920778839i	-0.7404455789073-0.471721178606122i	-0.824421919853306-0.446053755109373i	-0.894058149971238-0.393828911095304i	-0.945069539998259-0.31963154072482i	-0.974480537503974-0.229271158844744i	-0.980886985096568-0.129172089768642i	-0.964517297172763-0.025779842432871i	-0.927110993614605+0.074957744457679i	-0.871653192082832+0.167991251811624i	-0.802015369818225+0.249428255600226i	-0.722555467819337+0.316645567661322i	-0.637725472164042+0.368268415102185i	-0.551724417476928+0.404042605324032i	-0.468222213458805+0.424632896847045i	-0.390167380691011+0.431382595164716i	-0.319681424898893+0.426066836304827i	-0.258034868848181+0.410666440849426i	-0.205694723318288+0.387181876036219i	-0.162429782330061+0.357498754617991i	-0.127457935503956+0.323308193064527i	-0.099618370406416+0.286077911993958i	-0.077551141870596+0.247063860120541i	-0.059867403019749+0.207348054849749i	-0.045295883565584+0.167886800132587i	-0.032794945445992+0.129554670089619i	-0.0216243313964889+0.0931733397555338i	-0.0113758097810902+0.0595196821517871i	-0.0019664566600403+0.0293133424934873i
28	2.52536685385004-0.96953696445343i	2.45937490710717-0.91025559198298i	2.34417342888013-0.82219784815237i	2.18814199223327-0.71107729322653i	2.00168644249573-0.5848900354402i	1.79602081800728-0.45320503808519i	1.58193193427647-0.32624437806557i	1.36869928095192-0.21386519426744i	1.16330822437248-0.12456845392066i	0.970040079823808-0.064653946587462i	0.790460005017417-0.037618191414498i	0.623764458511945-0.043857145657337i	0.467403363318537-0.080695152390307i	0.317863560279825-0.142721907406823i	0.171491097384505-0.222385629012245i	0.025238564325811-0.31076649416108i	-0.122753902755406-0.398441212430294i	-0.272804068714631-0.476347172593754i	-0.423584526137662-0.536561663262433i	-0.572261741449285-0.572926425168521i	-0.714838043569642-0.581468191268079i	-0.846635174940944-0.560589743111324i	-0.962845514852175-0.511031043943052i	-1.05907518753543-0.43562372644144i	-1.13181155626891-0.33888209913205i	-1.17876425891209-0.22648762764841i	-1.19905093893016-0.1047299531235i	-1.19322241969404+0.02003459417422i	-1.16314346079502+0.14185558244127i	-1.1117613072546+0.25555580216071i	-1.04280314876706+0.35697469561753i	-0.960445049375681+0.44308667993675i	-0.868990041345821+0.512007654687631i	-0.772584063182958+0.562912880216968i	-0.674987792426459+0.595894131366305i	-0.57941243208889+0.61178404011197i	-0.48841965647848+0.611972015243224i	-0.403880769078786+0.598230521286455i	-0.326987403564892+0.572564159563289i	-0.258305034529606+0.537087925245886i	-0.197860276658948+0.493935818840072i	-0.14525278633288+0.445196953586892i	-0.099782280196345+0.392873527028915i	-0.060580870066608+0.338853553421809i	-0.026740916571663+0.28489109212285i	0.002570740947928+0.232587797210869i	0.028019855266282+0.183371759476346i	0.050038635708441+0.138472431783789i	0.0687892983863844+0.0988933728422307i
29	2.88135864675024-1.27799554387926i	2.86677951984154-1.2774641032545i	2.80499489455268-1.2552687485416i	2.70044508377825-1.21494071150574i	2.55922477596484-1.16149160546358i	2.38836230949956-1.10092196639818i	2.19507973491321-1.03960271306883i	1.98613293434682-0.98360297549217i	1.7673111784055-0.93804507758179i	1.54314492792024-0.90656318218253i	1.31683568593197-0.89092743682912i	1.09038850557756-0.89087323470148i	0.864901348572481-0.90414917682398i	0.640948892127627-0.926771361718926i	0.418992530686815-0.953449065509488i	0.199752385230297-0.978130074308206i	-0.015510886476557-0.994604164634413i	-0.224839371042777-0.997100780082606i	-0.425561218302192-0.980821343329673i	-0.614408923725672-0.942356862229115i	-0.787749693290506-0.879956166202891i	-0.941891353109168-0.793627600785845i	-1.07341922862422-0.68507544946298i	-1.17951782559292-0.55748973931903i	-1.25823599586475-0.41522244317503i	-1.30866463216044-0.26339272100775i	-1.33101000664501-0.10746763482847i	-1.32656124799999+0.04713755187076i	-1.29756458256939+0.19540313934713i	-1.24702764111121+0.33296812351564i	-1.17848294540611+0.45630141736961i	-1.09574028302515+0.56278279800707i	-1.00265374740337+0.65070565264572i	-0.902922250678836+0.719220266227011i	-0.799934161981052+0.768238866940431i	-0.69665913316788+0.798322334516793i	-0.595584406665214+0.810564414067721i	-0.498689518907394+0.806483803042665i	-0.407452189613294+0.787928899030508i	-0.322878686966791+0.75699533434446i	-0.245553224629724+0.715953283171429i	-0.175702185933697+0.667180086912628i	-0.113269663153516+0.61309384428434i	-0.058000780795782+0.556084889090717i	-0.009528693416195+0.498444082245131i	0.032539644188136+0.442289133021079i	0.068544456993368+0.38949234502709i	0.098706550033426+0.341614925451281i	0.123078327833203+0.299854037262609i
30	3.20030025975847-1.7709627498693i	3.21417065638462-1.84997152917106i	3.17970091175658-1.9125092630033i	3.09863143059793-1.95914521631694i	2.97428883559569-1.99125425691242i	2.81120681906134-2.01077224608545i	2.61470920537724-2.01989159004449i	2.39050761391089-2.020735699397i	2.14435704016463-2.01505344889253i	1.88179827691879-2.00397136183426i	1.60799937663381-1.98783296036338i	1.32769227842576-1.96614301275677i	1.04518766382652-1.93762111104403i	0.76444252872682-1.90035596467798i	0.4891513578795-1.85204055575737i	0.22283284259215-1.79025998359845i	-0.0311110754914-1.71279906578869i	-0.26937956382531-1.61793576217025i	-0.48880747379707-1.50468910373685i	-0.68644777669057-1.37299612350986i	-0.85969118968047-1.2238006511227i	-1.00640584105284-1.05904687667563i	-1.12507599631721-0.88158123834363i	-1.21491822851372-0.69497622216945i	-1.27595609917466-0.503297837359i	-1.30904005280252-0.31084375970933i	-1.31580693875332-0.12188069658322i	-1.29858208140206+0.05959276612511i	-1.26023466851679+0.23003728423204i	-1.20400308185369+0.3865054023465i	-1.13330971744886+0.52671237943718i	-1.05158450023423+0.64905036857636i	-0.962113009633673+0.75255770954521i	-0.867919777680665+0.83685880448081i	-0.771691106130323+0.902090561214245i	-0.675735919398737+0.948829009634055i	-0.581978733162036+0.978025243211789i	-0.491976350003791+0.990954435494823i	-0.406949468606588+0.989176505352015i	-0.327821642875488+0.974503045937444i	-0.255260292918778+0.948963029481822i	-0.189716999373486+0.914759765741771i	-0.131466448655322+0.874213432393305i	-0.080644707401809+0.829686703224355i	-0.037287837533857+0.783494886446341i	-0.00137132571796+0.737805821930392i	0.027150317108179+0.694537922920886i	0.04830575462809+0.655266698115997i	0.062073957042678+0.621150574281975i
31	3.38066803530155-2.29366507174952i	3.39530198586669-2.43494780067928i	3.36083239700344-2.55998686109423i	3.27803177674622-2.6667879828162i	3.14928685985856-2.75387482617946i	2.97838309177167-2.8202496045749i	2.7702321602087-2.86532225122659i	2.5305725548093-2.88882188157489i	2.26567088744822-2.89070549270714i	1.98204633826016-2.87107793676295i	1.68623336823235-2.83013449873238i	1.38459010412722-2.76813340641712i	1.0831527384877-2.68540090844695i	0.78753075571173-2.58236678169118i	0.50283426768436-2.45962380863624i	0.23362332919772-2.31800133227666i	-0.01613037366225-2.15864077781675i	-0.24307698615963-1.98306025242601i	-0.44452147749155-1.7931961171242i	-0.61845689895164-1.59141176365154i	-0.76359509248457-1.3804675588089i	-0.87938915186988-1.16345068266803i	-0.966040228872613-0.943668832072376i	-1.02448109839362-0.7245167776848i	-1.05633038481971-0.50932877914129i	-1.06381435870106-0.30123217788519i	-1.04965729630521-0.10301762025893i	-1.01694586973829+0.08296082171942i	-0.968977090605181+0.254846595144884i	-0.909102186002342+0.411299254781013i	-0.840579859973924+0.551473330593741i	-0.76645143275871+0.67496556099683i	-0.689447490334285+0.781742477329648i	-0.611931418732882+0.87206201339683i	-0.535880300643393+0.946402053314463i	-0.46289897257042+1.00540584433676i	-0.39425935658176+1.0498496197864i	-0.33095503846133+1.08063250594849i	-0.2737606881283+1.09878382273639i	-0.22328719193488+1.10547912874588i	-0.18002588626183+1.10205444519084i	-0.14437846318008+1.0900082986791i	-0.11667232656392+1.07098344228718i	-0.09716384865592+1.04672389934352i	-0.08603371660255+1.01900763555159i	-0.083379184796987+0.989559904148715i	-0.089207598306616+0.959956353674591i	-0.103434242871688+0.931527709680741i	-0.125885746053029+0.905278836217186i
32	3.39906559147831-2.64942429391763i	3.40004576403019-2.80898552986983i	3.35490622988802-2.94884439904197i	3.26475504021985-3.06584603204852i	3.13221165314982-3.15739436017596i	2.96122819384039-3.22151772781624i	2.75685054624796-3.25690252490754i	2.52494183054849-3.26289656163445i	2.27189130503864-3.23948611562235i	2.00432973502959-3.18725217827534i	1.72886835134594-3.10731228822452i	1.45187342153488-3.00125441574667i	1.17928297902752-2.87106867781522i	0.91646713974576-2.7190813232041i	0.66812927104531-2.54789361501566i	0.43824244601957-2.36032621305497i	0.23001426959033-2.15936773532622i	0.04587323269835-1.94812469062158i	-0.11252902216354-1.7297692230225i	-0.24430315909403-1.50748129865468i	-0.34929671334477-1.28438314638031i	-0.42805711882858-1.06346579829314i	-0.481781190610935-0.847510132228138i	-0.512248657415653-0.639007415947588i	-0.521738031541208-0.440086441330101i	-0.512924795523796-0.252455406235334i	-0.488764282303661-0.07736639301995i	-0.452364275911728+0.084391510182944i	-0.406854730944162+0.232467523771409i	-0.35526359006464+0.366894002346748i	-0.300408079830582+0.488006065463242i	-0.244809899457945+0.596345028264992i	-0.19064044409598+0.692557130341597i	-0.139698924733008+0.777299877344994i	-0.093422451097358+0.851167238909i	-0.052923421541508+0.914642120804305i	-0.019046496095819+0.968080392275553i	0.00756451612452+1.01172597397792i	0.02640007125512+1.04575185754557i	0.03702793243526+1.07031818178399i	0.03905302867411+1.08563621869137i	0.03209831941648+1.09202665472075i	0.01580748214713+1.08996191676769i	-0.01013297929625+1.08008522259049i	-0.04595721300237+1.06320302917437i	-0.09177574538338+1.04025196203064i	-0.14753065379018+1.01224544833276i	-0.21295681639909+0.980208530063787i	-0.287554377814143+0.94511123794348i
33	3.29502183110227-2.72020333232626i	3.28292440993278-2.85545901305855i	3.23153661123219-2.96794946920138i	3.14267969379073-3.05489901014429i	3.01940098174408-3.11421468480386i	2.86578746872668-3.14455670268338i	2.68673284486418-3.14537013265289i	2.48767796369845-3.11687769283563i	2.27434525499788-3.06003645671456i	2.05248592778797-2.9764639227888i	1.82765536400485-2.86834084529469i	1.60502745024513-2.73829929566258i	1.38925341959676-2.5893045213542i	1.18436577421657-2.42453832260106i	0.99372364141661-2.24729004284199i	0.81999292445788-2.06085914485823i	0.66515307079883-1.86847107809256i	0.53052219027041-1.67320611154735i	0.41679339571336-1.47793934685861i	0.32407722691758-1.28528946941237i	0.25194737892154-1.09757402198212i	0.199489197800965-0.916770002050202i	0.165352106029438-0.744480133979127i	0.147807980942798-0.581906873175579i	0.144817412480484-0.42983763289229i	0.154104775247147-0.28864548950346i	0.173241398663102-0.158309437440206i	0.199734164150504-0.038457026152277i	0.231115013772362+0.071569978245427i	0.265025516946537+0.17262910315102i	0.299290119127671+0.26567508576977i	0.331972154311614+0.35165014517644i	0.361408135668966+0.431376456156204i	0.386218068658148+0.505461367805434i	0.405292241689779+0.57422521444061i	0.417757738161905+0.637659510043957i	0.422930359913312+0.695420152947399i	0.420259386690961+0.746856426094624i	0.409273360135681+0.791072597345774i	0.389534764094223+0.827015358253015i	0.360610128020057+0.853577671185804i	0.32205990807495+0.869708161361291i	0.273449815503089+0.874515138926853i	0.214382439471313+0.867355609231978i	0.14454543068245+0.847901984670925i	0.063770499770426+0.816182268792457i	-0.027903727641802+0.772592788529971i	-0.130172260042001+0.717885645187062i	-0.242414367666449+0.653135542123568i
34	3.10922483311143-2.52219453623661i	3.0874844380102-2.61256103282126i	3.03434078924566-2.68045390934916i	2.9520296836492-2.72431726573099i	2.8436580584285-2.74329241840891i	2.71302108428084-2.7372428950385i	2.56439213146587-2.7067420758033i	2.40230265223853-2.65302545442262i	2.23132867642052-2.57791216537284i	2.05589858231497-2.48370258027593i	1.88013340412809-2.37306018782082i	1.70772665146065-2.24888650016582i	1.54186601825334-2.1141973485767i	1.38519502827637-1.97200773469215i	1.23980911041825-1.82523059189403i	1.10727818922251-1.67659266501956i	0.98868680070554-1.52856855683278i	0.88468298816947-1.38333212757082i	0.79552860106179-1.24272312213257i	0.72114577235203-1.10822629087481i	0.661156863767944-0.980960391772211i	0.614917606997624-0.861675210547649i	0.581545149247234-0.75075589474823i	0.559943958105587-0.648235175474203i	0.5488329213155-0.553815130584833i	0.546776513220245-0.46690074307311i	0.55222175230912-0.386647431032007i	0.563541108758667-0.312023898208636i	0.579079857287655-0.241890144133129i	0.597204928628082-0.175088480436249i	0.616351359525127-0.110543226672933i	0.635062150230194-0.047362757983635i	0.652017766906143+0.015063905417114i	0.666052610557559+0.076984458889885i	0.676157345188595+0.138222827256009i	0.681467792936519+0.198147744228022i	0.681242886767911+0.25567513027371i	0.674835656259977+0.309306173484936i	0.661662193370809+0.35719986983254i	0.641173867017055+0.397275680037721i	0.612837687565826+0.427339265813632i	0.576128721544075+0.445222272436591i	0.530536963101643+0.448926023432841i	0.475589281665838+0.43675886455855i	0.410885213284673+0.407457696310855i	0.33614367148073+0.360285820063866i	0.251256314658558+0.295101368525736i	0.156342459193188+0.212393030826434i	0.051800140699264+0.11328224617104i
35	2.85166541514763-2.16015653421174i	2.81753103018285-2.20666407942578i	2.75840102663255-2.23402232183241i	2.676548756297-2.24185107916974i	2.57482252990586-2.23034991825432i	2.45648572421171-2.20028126429256i	2.32504481994396-2.15292575771712i	2.18407857186331-2.09001341640447i	2.03708066044214-2.01363581298811i	1.88732614181293-1.92614560589861i	1.73776905876549-1.83005026404478i	1.59097506478364-1.72790666899385i	1.44908926528458-1.62222251545756i	1.31383611602167-1.51536918532771i	1.18654550523685-1.40950922450378i	1.06819735167243-1.30653991976337i	0.95947631315157-1.20805297129384i	0.86082851655226-1.11530907220253i	0.77251345247928-1.02922546960636i	0.694646082271678-0.950374347273922i	0.627226469041746-0.878990108470185i	0.570156535371762-0.814984243001342i	0.523245561405787-0.757967267788536i	0.486207527938014-0.707278036446712i	0.458654233487659-0.66202132170242i	0.440088232752126-0.621114820296571i	0.429899119824135-0.583346510520662i	0.427365661764183-0.547442585380225i	0.43166498147601-0.512145053304881i	0.441888620254017-0.47629668512752i	0.457064094256399-0.43892949014765i	0.476179667780941-0.399351552928727i	0.498209608865787-0.35722607755356i	0.522137205777858-0.312636049834856i	0.546973271250887-0.266128156751228i	0.571768649646865-0.218730529110504i	0.595620233924183-0.171940442759737i	0.617671039070493-0.127680189369783i	0.637105815396776-0.088221711280726i	0.653144391936662-0.056083051091477i	0.665035329214249-0.033901953903404i	0.672052490791239-0.024293858907608i	0.673496821184068-0.029702854402877i	0.668704993699843-0.052254836763909i	0.657065748285703-0.093622070875589i	0.638043779936522-0.154907628334701i	0.611210072983618-0.236556871763679i	0.576276710696706-0.338301395201819i	0.533133512281207-0.459138784215031i
36	2.53217261874463-1.74292693267784i	2.48089615476985-1.75543395856357i	2.40938715027374-1.75291066446815i	2.31983852825247-1.735648848469i	2.21481750327231-1.70435531281931i	2.09713204636381-1.66011916817201i	1.9696932886778-1.6043624999064i	1.83538369396818-1.5387777195987i	1.69693998013441-1.46525564091837i	1.55685812826445-1.38580866339878i	1.41732556073648-1.30249340338888i	1.28018293869309-1.21733670759337i	1.14691530001213-1.13226829067439i	1.01866971152551-1.04906235610666i	0.896294494450837-0.969289608791035i	0.780393593437412-0.894280170632345i	0.671388913394195-0.825097173193854i	0.569583472717479-0.762520301677979i	0.475218958221896-0.707038338463642i	0.388522582314058-0.658849793693971i	0.309739848017703-0.617870963116693i	0.239151704428256-0.583751132814861i	0.177076404647724-0.555895048760572i	0.123857965385787-0.533493074360815i	0.079844322957437-0.515559573306379i	0.045358994427778-0.500979910020894i	0.020670259777918-0.488566029567137i	0.005961617191746-0.477119884254659i	0.00130661581656-0.465503082926473i	0.006650260804502-0.45271015666454i	0.021798153130708-0.437941891484583i	0.046413509013917-0.420674411382549i	0.080021320258205-0.400719228884668i	0.122018256876759-0.378269410968676i	0.171686528989435-0.353927389267986i	0.228209828988565-0.328710777926072i	0.290689643819451-0.30403380185724i	0.358160607921842-0.281663487757551i	0.429604086838151-0.263651499929217i	0.503959757081635-0.252244262342615i	0.580135497763245-0.249775643240705i	0.657016361818998-0.258547847705599i	0.73347369458063-0.280707152620066i	0.808375581627839-0.318121650186776i	0.880599726732732-0.372268205966171i	0.949049597858764-0.444135393485035i	1.01267426884281-0.53414828671826i	1.07049187709702-0.64211975186275i	1.12161607459937-0.76723137932612i
37	2.20018012178791-1.34471013207809i	2.13419322550759-1.33361308682678i	2.05234398861916-1.31092267638658i	1.95679097122604-1.27714765496247i	1.8499274826063-1.23307146917983i	1.73426704620154-1.1797225757155i	1.61232839920667-1.11833604820878i	1.48652756294611-1.05030868964608i	1.35908388405508-0.97715007155972i	1.23194576052228-0.90043192808118i	1.10674013585813-0.82173815739412i	0.984747915435694-0.742617361474989i	0.866905404525672-0.664539438188299i	0.753829870010825-0.588857286944882i	0.645865560343488-0.516774259482985i	0.54314512786551-0.449317632184545i	0.445660490805712-0.387318131990398i	0.353336806282637-0.331395430753361i	0.266103404417956-0.281949526953511i	0.183956209951249-0.239158032160029i	0.107007260397256-0.202979528525045i	0.035518295327717-0.173163308713996i	-0.030083101735224-0.149265894881704i	-0.089204823361992-0.130674709436743i	-0.141107666272541-0.11663910333531i	-0.18493638907266-0.10630862471303i	-0.219761116757815-0.098777943570367i	-0.24462536265387-0.093137273218106i	-0.258596850692408-0.088526503428651i	-0.260817558020142-0.084190655240641i	-0.250549898662386-0.079533760251417i	-0.227216653534506-0.074167930988027i	-0.190433032245097-0.067954282958733i	-0.140030040947474-0.061032531124526i	-0.0760690511596934-0.0538365248078415i	0.0011519429188312-0.0470936875380405i	0.0910994651508747-0.0418072465219097i	0.193011939249761-0.039221201894448i	0.305912086884952-0.040769114517124i	0.428623200006557-0.04800889186023i	0.559788338541986-0.062546735928909i	0.697891760509207-0.085954207928925i	0.8412821602333-0.11968290226231i	0.988197526050042-0.16498147116124i	1.13679159535991-0.22281968918068i	1.28516195917448-0.29382390608869i	1.43137984282479-0.37822764022879i	1.57352147242089-0.47584026060883i	1.70970075017546-0.5860357529167i
38	1.92605250658626-1.02177138900272i	1.85478733728274-0.999123082004i	1.7720640152346-0.96780179910877i	1.68000367713889-0.92830364846044i	1.58085644984585-0.88129324679842i	1.4769016000344-0.82758134472746i	1.3703490518624-0.7680983217078i	1.26324818971499-0.70386485858651i	1.15740941889137-0.63596111353308i	1.05434311851554-0.56549565431066i	0.955219447403809-0.493575253146781i	0.86085104240898-0.421276454259465i	0.771699087930804-0.349619606352699i	0.687901654256955-0.279545841288978i	0.609321721582606-0.211897300316246i	0.535611036895054-0.147400778539893i	0.466284984415051-0.086654885534205i	0.400803052448175-0.030120803589122i	0.338649284276632+0.021883246348571i	0.279407308546295+0.069183667133739i	0.222825123501789+0.11174905825918i	0.168865699046586+0.149683453271727i	0.11774057867707+0.183214998660069i	0.069924913788301+0.212679942041057i	0.02615364478474+0.238501964974823i	-0.012600239946916+0.261167136769268i	-0.045163369537923+0.281195065365538i	-0.070212732580916+0.299107154384849i	-0.086336056851419+0.31539320823663i	-0.092098076107918+0.330477922210969i	-0.086108894613825+0.344689014335474i	-0.067090868113083+0.358228867924289i	-0.033940831213922+0.37115153455965i	0.014214939498054+0.38334678511384i	0.077974990025398+0.394532593459152i	0.157627468910108+0.404257009692376i	0.253126059543525+0.411909855368108i	0.364077119213+0.416744090274715i	0.489737595093314+0.417906102259026i	0.629022917991447+0.414473603383927i	0.780523822950924+0.405499319135965i	0.942530903203196+0.390058267521995i	1.11306565316959+0.36729616709452i	1.28991677488437+0.33647640137831i	1.47068058644563+0.2970230044863i	1.65280445885111+0.24855731103518i	1.83363230124578+0.19092621636784i	2.01045120272836+0.12422039817626i	2.18053841664718+0.04878133237529i
39	1.73676613316058-0.82094188689684i	1.66582155794545-0.80141879766882i	1.58680679668432-0.77612061227711i	1.5017259881418-0.74541478108829i	1.4126507785654-0.70974713383571i	1.32163715691902-0.66962512058572i	1.23064425799998-0.62559988503407i	1.14145958433701-0.57824802316423i	1.05563478898613-0.52815382836222i	0.974435580225536-0.475892724170693i	0.898808489503979-0.422016449947293i	0.82936623782039-0.367040407493415i	0.766392309512783-0.311433414100606i	0.70986417225607-0.255609954683944i	0.659493447684008-0.199924895737039i	0.614780315792048-0.144670526121519i	0.575078597057434-0.09007572899648i	0.539667354243436-0.036307065359484i	0.507824528533096+0.016528442147185i	0.478898088931977+0.068379005085339i	0.452370425427577+0.119242381387692i	0.427912230360846+0.169158897880424i	0.405422846045985+0.218203247019725i	0.385054952972043+0.266475113528862i	0.367222465834705+0.314088706470512i	0.35259152430875+0.361161321785051i	0.342055443728516+0.407801136442566i	0.336695366329568+0.454094530739191i	0.337729076077435+0.500093339103403i	0.346450973133742+0.545802529094231i	0.364166527296639+0.591168889504413i	0.392124639083703+0.63607135908742i	0.431451243449038+0.680313637377753i	0.483087218395875+0.723619682013594i	0.547733242900144+0.765632610935475i	0.625803725971133+0.805917395452485i	0.717391344433462+0.843967558343507i	0.822243123392455+0.879215890317463i	0.939748408735612+0.911048981145626i	1.06893854757165+0.93882514263046i	1.2084976345741+0.9618950932422i	1.35678331566613+0.9796245915135i	1.51185637289991+0.99141805790619i	1.67151764573444+0.99674212113456i	1.83335076792323+0.99514797049585i	1.99476920489911+0.98629139380469i	2.15306614982538+0.96994943213771i	2.30546596174145+0.94603268721348i	2.44917599053471+0.91459247307918i
40	1.5911933428268-0.74178633489567i	1.51411676143123-0.73595993175817i	1.43018058141781-0.72686260213168i	1.3412348607827-0.71463948161623i	1.24919532059843-0.69943911435594i	1.15597899166384-0.68140190547876i	1.06344089441015-0.66064956340252i	0.973314802574944-0.637276134879349i	0.887160955979143-0.611341138330718i	0.806323231825042-0.582865171997442i	0.731897775828779-0.551828221880881i	0.664714463388346-0.518170731260195i	0.605331844847711-0.481797330406988i	0.554045471990329-0.442582973484438i	0.510908752629699-0.400381099893639i	0.475764783876511-0.35503333792943i	0.448287016173268-0.306380205315143i	0.428026136708268-0.254272236734595i	0.414460260326148-0.198580982412733i	0.407045395356132-0.139209370612993i	0.405263215461682-0.076101004487945i	0.408663408874976-0.009248061914701i	0.416898273813683+0.061302423563192i	0.429747754112364+0.135444011449035i	0.447133725127609+0.213008039830593i	0.469123004988245+0.293762466701639i	0.49591923676168+0.377412219150371i	0.527844421023589+0.463600860575268i	0.565311437896947+0.551913370223623i	0.608789351874847+0.641879838158977i	0.65876361925562+0.73297990863617i	0.715693504083639+0.824647850366733i	0.779969051405317+0.916278186596549i	0.85186987330382+1.00723187394659i	0.9315277889355+1.09684306922986i	1.01889504685203+1.18442656119236i	1.11371947324358+1.26928596370667i	1.2155274629239+1.35072276432034i	1.32361529074674+1.42804629507612i	1.43704879774521+1.50058464112482i	1.55467112307744+1.56769642896896i	1.67511782930213+1.62878334446104i	1.79683851813668+1.68330312714697i	1.91812386384884+1.73078268008345i	2.03713690266932+1.7708308320371i	2.15194740410965+1.80315020193144i	2.26056820382892+1.82754755365487i	2.36099248378884+1.84394200245403i	2.45123112727427+1.85237045041028i
41	1.44937123681426-0.69804527643569i	1.35377829382475-0.70366755275393i	1.25056820757672-0.70736257739403i	1.1414956810173-0.70903846940277i	1.02842279123251-0.70856268308525i	0.913270746078185-0.705755956784216i	0.797970648721405-0.700388363067247i	0.684415195474989-0.692177843750458i	0.574413173494349-0.680791500570936i	0.469648470165236-0.665849779635704i	0.371645063471721-0.646933542409157i	0.281739145907506-0.623593866391822i	0.201059161865334-0.595364273720927i	0.130514131717558-0.561774954494212i	0.070790218904874-0.522368441746626i	0.022355093731962-0.476716113439211i	-0.014530717412396-0.424434848486228i	-0.039796615326378-0.36520315151846i	-0.053540193264792-0.298776085155919i	-0.056002478669665-0.224998407045028i	-0.047541698357217-0.143815397564688i	-0.0286070745855817-0.0552809767621986i	0.0002859659733513+0.0404371618743006i	0.038577987905394+0.143055536269793i	0.085684222555054+0.252175978649582i	0.141009094951539+0.367289729051295i	0.203956287884566+0.487784281845898i	0.273934339434953+0.612952659894133i	0.350358057309781+0.74200472957396i	0.432646279499809+0.874080136636223i	0.52021670249178+1.00826243717997i	0.6124786265218+1.14359401734095i	0.708824528142+1.27909143503791i	0.80862136473031+1.41376087134348i	0.91120244925326+1.54661344082999i	1.01586061637726+1.67668017235243i	1.12184324578075+1.80302652723691i	1.22834953004224+1.92476636472398i	1.33453018825116+2.04107529020692i	1.4394896474237+2.15120332762099i	1.54229055510595+2.25448684276944i	1.64196035871971+2.35035961117989i	1.73749959734906+2.43836287624586i	1.82789150303333+2.51815418684067i	1.91211250053706+2.58951474572258i	1.98914322259617+2.65235494923363i	2.05797971416896+2.70671776360751i	2.11764457419183+2.75277957168599i	2.16719786522021+2.79084814273812i
42	1.38388645221392-0.53675456709802i	1.26809313448262-0.53733974764882i	1.14340792437278-0.5359969076842i	1.01154221144017-0.532514454222i	0.874356986843573-0.526633211296384i	0.733824871340765-0.518044374149704i	0.591989289584913-0.50638956918874i	0.450922015682848-0.491263234380291i	0.312680358005206-0.472217441823647i	0.17926524290455-0.448769180007161i	0.05258139850185-0.420410002737477i	-0.065599265178877-0.386617840476836i	-0.173670128605973-0.346870663615913i	-0.270217413932462-0.300661591701926i	-0.354042241396171-0.247514963013952i	-0.424176829928637-0.187002819505031i	-0.479894695504862-0.118761226303286i	-0.520714907172362-0.042505834672557i	-0.546400649942797+0.041953886861662i	-0.556952508306801+0.134702287514531i	-0.552597018447706+0.235707505771144i	-0.533771137834092+0.344814164595078i	-0.501103346537516+0.461739079411732i	-0.45539212626026+0.586070160327401i	-0.39758256348241+0.717268578403736i	-0.328741796706312+0.854674155699729i	-0.250033979939922+0.997513835369586i	-0.16269537135302+1.14491299580084i	-0.06801008356088+1.2959092950522i	0.03271304408776+1.44946867100488i	0.13816206568921+1.6045030797245i	0.24704172585326+1.75988952935184i	0.35809118083454+1.91448995807178i	0.47009944554886+2.06717151007732i	0.58191841527818+2.21682677999306i	0.69247335173202+2.36239362061802i	0.80077076023945+2.50287413771658i	0.90590362096921+2.63735252583363i	1.00705397499394+2.76501142821274i	1.10349290808248+2.88514653013336i	1.19457802289114+2.99717911758945i	1.27974854421744+3.1006663524556i	1.35851826141124+3.1953090323525i	1.43046657483607+3.28095662039058i	1.49522797615705+3.35760934951441i	1.5524803509422+3.4254172312814i	1.60193254171519+3.48467583256025i	1.64331164512272+3.53581872842117i	1.67635053354142+3.57940659728756i
43	1.61374493037977-0.10259056491702i	1.49740363461542-0.07353954974497i	1.37152894790187-0.04168441751586i	1.23769219327118-0.00688813567378i	1.09762302377089+0.03101345380487i	0.953178007908244+0.072212287364157i	0.806305713848059+0.116927272113799i	0.659009158764898+0.165401891164426i	0.513306579389801+0.217900155227596i	0.371191539255651+0.27470089976434i	0.234593415254152+0.336090497063944i	0.105339299953554+0.402354123674243i	-0.014881682949353+0.473765792385225i	-0.124550723060244+0.550577421301422i	-0.222347499592538+0.633007267417354i	-0.307173485377199+0.721228095865942i	-0.37816981859462+0.815355486456796i	-0.434729341682343+0.915436694671774i	-0.47650257610242+1.02144048403198i	-0.50339757509566+1.13324833050894i	-0.51557376871637+1.25064736796392i	-0.5134300811258+1.37332539768878i	-0.49758775456792+1.50086822682496i	-0.46886845347824+1.63275953208614i	-0.42826834226809+1.76838336950474i	-0.37692892868663+1.90702937077609i	-0.31610553922508+2.04790058516501i	-0.24713434245202+2.19012384575728i	-0.17139885980295+2.33276246275434i	-0.09029690118326+2.47483097686321i	-0.00520883536115+2.61531164455168i	0.08253194635745+2.75317227548647i	0.17166558866518+2.88738500183712i	0.26102866293074+3.01694552983757i	0.34957281237591+3.14089240616186i	0.43637870168302+3.25832582505273i	0.52066496047058+3.36842550623583i	0.60179195797039+3.47046718777082i	0.67926039867613+3.56383730135249i	0.75270488161491+3.64804542937347i	0.82188271494309+3.72273418252943i	0.88665841842499+3.78768618318852i	0.9469844746983+3.84282789255136i	1.00287900192206+3.88823007825604i	1.05440111165495+3.92410478304038i	1.10162478336117+3.9507987238571i	1.14461212823331+3.968783123876i	1.18338692837877+3.97864005640039i	1.21790932218102+3.98104545898278i
44	2.39982075333789+0.69872769361941i	2.31684656813567+0.78136068827288i	2.22403433287431+0.86782252934911i	2.12256723195838+0.95798480855992i	2.0137634555647+1.05171201891652i	1.89905216328623+1.14886290942515i	1.77994652846101+1.24929122210837i	1.65801450253182+1.35284572513227i	1.53484802160017+1.45936948567393i	1.4120314400017+1.56869836047202i	1.29111001559086+1.68065871948247i	1.17355928656116+1.7950644572226i	1.0607561689402+1.91171338560063i	0.95395256715069+2.03038313959108i	0.85425222787571+2.15082676133127i	0.76259148144509+2.27276815745955i	0.67972440744211+2.39589764732618i	0.60621283534916+2.51986783483861i	0.54242145060032+2.64429004318854i	0.48851812571282+2.76873154891031i	0.44447943994151+2.89271383935668i	0.41010119408315+3.01571209583935i	0.38501357465831+3.13715607383003i	0.36870047862242+3.25643251256985i	0.36052238064324+3.3728891603298i	0.35974201405113+3.48584044981924i	0.36555204748404+3.59457480249363i	0.3771038749983+3.69836348256642i	0.3935366002104+3.7964708632772i	0.4140052862394+3.8881659113289i	0.43770756330484+3.97273464225975i	0.46390773436344+4.04949325163981i	0.49195759480128+4.11780158599785i	0.52131328273926+4.17707658471191i	0.55154759896801+4.22680530091405i	0.5823573762127+4.26655709668054i	0.61356563205947+4.29599460602842i	0.64511840372286+4.3148830688555i	0.6770763308622+4.32309765998446i	0.70960121968954+4.3206284696613i	0.74293798249805+4.30758283469891i	0.77739249652098+4.28418477218005i	0.81330606010213+4.25077132923809i	0.85102723842568+4.20778573171016i	0.89088198206532+4.1557672900094i	0.93314296667985+4.09533810084363i	0.97799913946149+4.02718666673401i	1.02552646649685+3.95204863988197i	1.0756608550199+3.87068498094075i
45	3.87904139619296+1.85251481103366i	3.85843214151602+2.00289884373975i	3.82669982848732+2.15745889742527i	3.78438836499469+2.31565797176956i	3.7321477431842+2.47691637360224i	3.67072022632567+2.6406152627822i	3.60092466534671+2.80610041633855i	3.52363935326706+2.97268614621187i	3.43978387767055+3.13965931332047i	3.35030047030641+3.3062833906837i	3.25613537715335+3.47180254047173i	3.15822078048816+3.63544568350113i	3.05745779586452+3.79643055414116i	2.95470104116945+3.95396774804724i	2.85074523241159+4.10726478376641i	2.74631420252155+4.25553021123553i	2.6420526667029+4.39797780972077i	2.53852097279313+4.53383092410692i	2.43619298019226+4.6623269910278i	2.33545710911392+4.7827223046676i	2.23662049644632+4.89429706586218i	2.13991608882448+4.99636074728685i	2.04551240114975+5.08825779213595i	1.95352557325913+5.16937364409564i	1.86403327210677+5.23914108311046i	1.7770899147643+5.2970468151677i	1.69274263148471+5.34263823597324i	1.61104735023456+5.37553025901806i	1.53208436614275+5.39541206930263i	1.45597276226944+5.40205363613847i	1.3828830723198+5.39531179325794i	1.31304762106617+5.37513567319449i	1.24676804325798+5.34157126674628i	1.18441956497887+5.2947648684008i	1.12645173042217+5.23496516582069i	1.07338536901784+5.16252373662782i	1.02580571941549+5.07789372930898i	0.98435175431484+4.98162652738932i	0.94970187960852+4.87436622709755i	0.92255630872565+4.75684179832323i	0.90361653442176+4.62985684619991i	0.8935624316876+4.49427694532614i	0.89302762335532+4.35101457938389i	0.90257382116366+4.20101178441813i	0.92266491679265+4.04522066277919i	0.95364163755307+3.88458200500534i	0.99569759851591+3.72000232690628i	1.04885757607181+3.5523296968816i	1.11295879710051+3.38232879211278i
46	5.9798982751345+3.21559704498001i	6.03063384209941+3.43182345841478i	6.06694391232999+3.65134313736139i	6.0886253013484+3.87317102906084i	6.09556859859498+4.09625583829424i	6.08775572383991+4.31948681970831i	6.06525641236899+4.54170144348405i	6.02822379829505+4.76169386868593i	5.97688928937007+4.97822414916005i	5.91155694422243+5.19002808861918i	5.83259757322446+5.3958276545421i	5.74044278664103+5.59434185465398i	5.63557920801873+5.78429797492756i	5.51854305692661+5.96444307409822i	5.38991528342673+6.13355562644167i	5.25031740760706+6.29045720183314i	5.10040818200363+6.43402406970396i	4.94088115389467+6.563198611271i	4.77246315961939+6.67700042219932i	4.59591373580305+6.7745369855861i	4.41202538434693+6.85501379279132i	4.22162458104032+6.91774378723099i	4.0255733734718+6.96215600390226i	3.82477137431756+6.98780327531615i	3.62015792272222+6.99436887293409i	3.41271416085048+6.98167195246928i	3.20346475603966+6.94967167191037i	2.99347899230955+6.89846985328182i	2.78387095895084+6.82831206343109i	2.57579857882784+6.73958699598441i	2.37046124482891+6.63282404648672i	2.16909586912951+6.50868898603416i	1.97297119576742+6.36797765575598i	1.7833802812774+6.21160762554842i	1.60163110926967+6.04060778563745i	1.42903537105477+5.85610586885067i	1.26689551367234+5.65931393476098i	1.11649022676049+5.45151188382184i	0.9790586082903+5.23402910977416i	0.85578331394617+5.00822444133301i	0.74777305356747+4.7754645686664i	0.65604484841586+4.53710119551598i	0.58150650313262+4.29444720291363i	0.52493977440401+4.04875215414333i	0.48698473319106+3.80117751163375i	0.46812581790988+3.55277197354908i	0.4686800615919+3.30444736967137i	0.48878794667331+3.05695558146657i	0.52840729697394+2.8108669687968i
47	8.49285059107851+4.56040254311581i	8.60445582919469+4.82665443237319i	8.69645487618262+5.09443801665769i	8.76796022555244+5.36243119163791i	8.81818394101233+5.62924123514712i	8.84644463170137+5.89341441093246i	8.85217369889738+6.15344670622108i	8.83492083507729+6.40779561516131i	8.79435876594855+6.65489286184707i	8.73028723429279+6.89315793914858i	8.64263623092112+7.12101232321769i	8.53146848257182+7.33689420856051i	8.396981209108+7.53927359520658i	8.23950716291638+7.72666754796425i	8.05951496208233+7.8976554382308i	7.85760872593014+8.05089397149418i	7.63452701717012+8.18513179867556i	7.3911410895586+8.29922350694821i	7.12845243409575+8.39214278574328i	6.84758961084651+8.4629945664088i	6.5498043479877+8.51102593949791i	6.23646688518547+8.53563566197936i	5.90906053539818+8.53638207781829i	5.56917543815156+8.51298928937735i	5.2185014786553+8.46535143391655i	4.85882035115013+8.39353493908101i	4.49199675182015+8.29777865357424i	4.11996869658807+8.17849177410631i	3.74473697211626+8.0362495170192i	3.36835374421377+7.87178651252028i	2.99291036631306+7.68598793094378i	2.62052445131061+7.47987838359744i	2.25332629231726+7.25460867517272i	1.8934447410824+7.0114405199766i	1.54299267628941+6.75172936990235i	1.20405221674949+6.47690553755875i	0.87865985588202+6.18845383273906i	0.5687917128815+5.88789196380267i	0.27634911177119+5.57674798690308i	0.0031447113138+5.25653711463928i	-0.24911058424651+4.92873822094035i	-0.47881970202941+4.59477040012574i	-0.684510237651+4.25596995445181i	-0.86484383584774+3.91356819543391i	-1.01862391467676+3.56867044925835i	-1.14480155659736+3.22223665518388i	-1.24247941905817+2.87506393759043i	-1.31091355219427+2.5277715169876i	-1.349513051241+2.18078830270411i
48	11.2520164811505+5.6546049494806i	11.4103449777481+5.9488236077689i	11.5434452042002+6.2428325605953i	11.649917076563+6.5351624314162i	11.728472432016+6.8242796416938i	11.7779478194395+7.1085966121053i	11.797316657241+7.3864829789564i	11.7857006392437+7.65627772688i	11.7423802749145+7.9163021212744i	11.6668044567606+8.1648733073572i	11.5585989552837+8.4003184275207i	11.4175737503794+8.6209890951754i	11.2437291174343+8.8252760517536i	11.0372603965382+9.0116238242922i	10.798561384119+9.1785451942637i	10.5282262978668+9.3246352842816i	10.2270502779647+9.448585068156i	9.89602840032907+9.5491941116337i	9.53635319071266+9.62538235611828i	9.14941064205846+9.67620076576308i	8.73677475133891+9.70084066954419i	8.30020060617817+9.69864164419055i	7.84161606573175+9.66909780104541i	7.36311209447172+9.61186235988557i	6.86693182156185+9.52675041520243i	6.35545841225538+9.41373982517104i	5.83120185104044+9.27297018017117i	5.29678474890987+9.1047398359037i	4.75492729894398+8.90950102544957i	4.20843151515592+8.68785309459667i	3.66016489903977+8.44053393492982i	3.11304368626006+8.16840971903821i	2.57001583220676+7.87246307122317i	2.03404389950305+7.55377983476304i	1.50808801279851+7.21353462258881i	0.99508904613884+6.85297536163601i	0.49795220573449+6.47340706167598i	0.01953116595532+6.0761750566417i	-0.43738709119774+5.66264797993605i	-0.87009659305367+5.23420074458642i	-1.27598572226416+4.79219780409024i	-1.65254947953181+4.33797697015501i	-1.99740056811903+3.87283405912347i	-2.30827922452024+3.39800862962485i	-2.58306174071261+2.91467105992911i	-2.81976764576594+2.42391119471807i	-3.01656553788035+1.92672876773366i	-3.17177758167132+1.42402577932i	-3.28388270924394+0.91660097663327i
49	14.3195564054234+6.2695723352976i	14.5305385032005+6.565635029708i	14.7127279989355+6.859941976479i	14.8644638715805+7.1510194837477i	14.9842064699889+7.4373349537815i	15.0705527941347+7.7173057159241i	15.1222511971729+7.9893086634315i	15.1382153598812+8.2516906146475i	15.1175373930518+8.5027793066911i	15.0594999291787+8.7408949185123i	14.9635870722585+8.964362010036i	14.8294940836434+9.1715217553797i	14.6571356925447+9.3607443409777i	14.4466529318872+9.5304413940641i	14.1984184136153+9.6790783034886i	13.9130399721045+9.8051862933832i	13.5913626198602+9.9073741108564i	13.2344687760029+9.9843391916903i	12.843676744948+10.0348781729822i	12.4205374399699+10.0578966287602i	11.9668293637795+10.052417913746i	11.4845518756141+10.0175910115217i	10.9759167914097+9.9526972962306i	10.4433383801759+9.8571561314129i	9.88942183549923+9.73052924542806i	9.31695031594693+9.57252383988221i	8.72887066183757+9.38299440528849i	8.12827790818846+9.16194323653293i	7.51839872448738+8.90951965927608i	6.90257392111357+8.62601799686588i	6.28424016963032+8.31187432533027i	5.66691108969426+7.96766208123117i	5.05415785890507+7.59408660326838i	4.44958950351904+7.19197870321967i	3.85683302756464+6.76228737480625i	3.27951353555399+6.30607176012807i	2.72123449974187+5.82449250220135i	2.18555831683159+5.31880261867241i	1.67598729128932+4.790338035844i	1.19594517315215+4.24050792364644i	0.74875936757961+3.67078497108201i	0.3376439216028+3.08269573798448i	-0.03431661921004+2.47781121273874i	-0.36418240488984+1.85773769702021i	-0.64917246061511+1.22410812781452i	-0.886677800372395+0.578573934186613i	-1.07427343745904-0.07720248825262i	-1.20972926827508-0.7415546181803i	-1.2910198190063-1.41281791473465i
50	18.0263881869192+6.1462843017603i	18.3366678535484+6.4116329688632i	18.6192254475396+6.6735449049026i	18.8724467021483+6.9306399717976i	19.094838595792+7.1814864848741i	19.2850441811035+7.4246084454035i	19.4418568700554+7.6584934431158i	19.5642340328326+7.8816011780213i	19.6513097711183+8.0923725425788i	19.702406731053+8.2892391974981i	19.7170468272976+8.4706335673798i	19.6949607573288+8.6349991760961i	19.6360961942576+8.7808012364111i	19.5406245569888+8.9065374039195i	19.408946268331+9.0107486020286i	19.2416944245908+9.0920298224841i	19.0397368140925+9.1490408048856i	18.8041762368111+9.1805164987833i	18.5363490927019+9.1852772132956i	18.23782222219+9.1622383617166i	17.9103879984497+9.1104197122723i	17.5560576873685+9.0289540609592i	17.17705310726+8.9170952481993i	16.7757966362709+8.7742254477754i	16.3548996308289+8.5998616640527i	15.917149333227+8.3936613817398i	15.4654943603544+8.155427321248i	15.0030288785128+7.8851112619365i	14.5329755810512+7.5828169050333i	14.0586675960851+7.248801757644i	13.5835294607225+6.8834780288563i	13.1110573059201+6.4874125383664i	12.6447984022492+6.0613256471546i	12.1883302214341+5.6060892283901i	11.7452391714947+5.1227237048296i	11.3190991646765+4.6123941863868i	10.9134501771091+4.0764057481985i	10.5317769573253+3.5161978953342i	10.1774880374574+2.9333382652331i	9.85389519618504+2.32951562297787i	9.56419351642197+1.70653220762189i	9.31144217341319+1.06629548998211i	9.09854608048352+0.41080940362715i	8.92823851026748-0.25783488871993i	8.80306479899593-0.9374686314186i	8.72536723046497-1.62585545379693i	8.69727118481556-2.32070163023805i	8.72067262535972-3.01966656504597i	8.79722698455309-3.72037344707122i
51	22.7468191419956+5.132979104721i	23.2339040531372+5.3341137281978i	23.6996751052575+5.5309258882219i	24.1427530278883+5.7222728741852i	24.561862614432+5.9069783472541i	24.9558445094522+6.0838384621686i	25.3236664797176+6.2516285099545i	25.6644340545593+6.4091100466234i	25.9774004238691+6.5550384667524i	26.2619754860843+6.6881709748996i	26.5177339437799+6.807274902199i	26.7444223509662+6.9111363102731i	26.941965023834+6.9985688198678i	27.1104687354326+7.0684225974254i	27.2502261245277+7.1195934292281i	27.3617177595728+7.1510318098188i	27.4456128102377+7.1617519691838i	27.5027682911468+7.1508407617056i	27.5342268552629+7.1174663391815i	27.5412131275767+7.0608865302816i	27.5251285832741+6.9804568496897i	27.4875449882128+6.8756380618321i	27.4301964331939+6.746003226538i	27.3549700070021+6.5912441571663i	27.2638951663665+6.4111772256489i	27.1591318737071+6.2057484534925i	27.0429575856397+5.9750378330013i	26.9177531865653+5.7192628287775i	26.785987972155+5.4387810158569i	26.6502037970217+5.1340918175723i	26.5129985092462+4.805837313347i	26.3770088015993+4.4548020940042i	26.2448926151915+4.0819121497873i	26.1193112358213+3.6882327840154i	26.0029112264308+3.2749655530845i	25.8983063407816+2.8434442412884i	25.8080595637165+2.3951298865999i	25.7346654221701+1.9316048810467i	25.6805327084595+1.4545661765853i	25.6479677533504+0.9658176343407i	25.6391583810072+0.4672615617044i	25.6561586712702-0.0391105119981i	25.7008746468246-0.551227764777i	25.7750509938505-1.0669506543902i	25.8802589147532-1.5840820673065i	26.0178852007093-2.1003789733651i	26.1891226001361-2.6135645115626i	26.3949615469492-3.1213404292441i	26.6361832997461-3.6213997943913i
52	28.4876004687346+3.3765040611227i	29.1990264646178+3.4983312319631i	29.8982973540097+3.6173440436452i	30.5841696582983+3.7328276377573i	31.2554674950249+3.8440557336679i	31.911090528331+3.9502953706758i	32.5500215009379+4.0508119497988i	33.1713332735695+4.1448745457087i	33.7741953005464+4.2317614552582i	34.3578794739057+4.3107659451689i	34.9217652728414+4.3812021578028i	35.4653441604594+4.4424111305787i	35.9882231757734+4.4937668815755i	36.490127675482+4.5346825112212i	36.9709031872954+4.5646162677604i	37.4305163443604+4.5830775224491i	37.8690548785874+4.5896325991912i	38.2867266593225+4.5839104026268i	38.6838577727469+4.5656077885434i	39.0608896465273+4.5344946209083i	39.4183752334771+4.4904184608508i	39.7569742772268+4.4333088345269i	40.0774476920296+4.3631810290091i	40.3806510977362+4.280139368121i	40.667527559572+4.1843799234768i	40.9390995905137+4.0761926198676i	41.1964604817168+3.9559626985132i	41.4407650334776+3.8241715065501i	41.6732197655473+3.6813965863937i	41.8950726911664+3.5283110442579i	42.1076027438843+3.3656821830704i	42.3121089500125+3.1943693912451i	42.5098994423757+3.0153212851834i	42.7022804128374+2.8295721099206i	42.890545101851+2.6382374089443i	43.0759629230227+2.4425089808092i	43.2597688193461+2.2436491467082i	43.4431529454096+2.0429843595419i	43.6272507665009+1.841898191213i	43.8131336611736+1.6418237407791i	44.0018001085532+1.4442355116746i	44.194167535501+1.2506408113976i	44.3910648917942+1.0625707318023i	44.5932260138065+0.881570772391i	44.801283828875+0.7091911727189i	45.0157654437091+0.5469770231783i	45.2370881509552+0.3964582259776i	45.465556378478+0.2591393800644i	45.7013595961715+0.1364896650253i
53	34.4192034398748+1.0953590474034i	35.3140734508+1.1603940745241i	36.2033483244124+1.2260729991516i	37.0856835319501+1.2921956245452i	37.959758199422+1.3585639120474i	38.824280520278+1.4249845209022i	39.6779929537362+1.4912714524383i	40.5196771690756+1.5572487775373i	41.3481586982635+1.6227534243609i	42.1623112617648+1.6876380015247i	42.9610607352413+1.7517736303103i	43.7433887280739+1.8150527581294i	44.5083357482033+1.8773919243224i	45.2550039316397+1.9387344485026i	45.9825593191076+1.9990530110844i	46.6902336666245+2.0583520953577i	47.3773257813076+2.1166702605251i	48.0432023783237+2.1740822155005i	48.6872984595734+2.2307006639929i	49.3091172194011+2.2866778924699i	49.9082294872687+2.3422070740089i	50.4842727218844+2.3975232627969i	51.0369495756764+2.4529040561229i	51.5660260526941+2.5086699031071i	52.0713292869482+2.5651840421075i	52.552744971829+2.6228520517188i	53.0102144745094+2.6821210035013i	53.4437316721137+2.7434782080237i	53.8533395488708+2.8074495494304i	54.2391265954487+2.87459740753i	54.601223053144+2.9455181702925i	54.9397970465723+3.0208393436094i	55.2550506489479+3.1012162691634i	55.5472159239493+3.1873284652354i	55.8165509875422+3.2798756091968i	56.063336131983+3.3795731842518i	56.28787005256+3.48714781667i	56.4904662154739+3.6033323332316i	56.671449402641+3.7288605718664i	56.8311524661521+3.8644619814582i	56.9699133216814+4.0108560494744i	57.0880722063553+4.1687465984411i	57.1859692225139+4.3388159942764i	57.2639421844851+4.5217193111054i	57.3223247809909+4.7180784983893i	57.361445061195+4.9284765969793i	57.3816242477281+5.1534520510677i	57.3831758753673+5.393493162921i	57.3664052494566+5.649032736763i
[truncated: 71 more columns]
