# Supplementary material for: Reconstructing spruce budworm outbreak severity: a comparison of paleoecological and tree-ring signals
Source: PLoS One. 2025 Aug 12;20(8):e0329406. doi: 10.1371/journal.pone.0329406 (PMC12342301; doi:10.1371/journal.pone.0329406)
Supplement: S12 Dataset — (ZIP) [file pone.0329406.s012.zip › Lake 3 wavelet data/Coherence_Lepidopteran_scales_Percent_defoliation/coherence_wavelet_wave.txt]

V1	V2	V3	V4	V5	V6	V7	V8	V9	V10	V11	V12	V13	V14	V15	V16	V17	V18	V19	V20	V21	V22	V23	V24	V25	V26	V27	V28	V29	V30	V31	V32	V33	V34	V35	V36	V37	V38	V39	V40	V41	V42	V43	V44	V45	V46	V47	V48	V49	V50
1	0.116306265907386+0.00310009819919i	0.0887897912332345+0.0095131103951898i	0.053456699534428+0.0110735962231235i	0.0265652713752022+0.0092186335682227i	0.012081553289416+0.0066806556542893i	0.00594988055522927+0.00484261138059749i	0.00358688294388219+0.00376210412440402i	0.00257088846405826+0.00312525846138405i	0.00202401405185658+0.00270954182973427i	0.00167238437609244+0.00241075495598141i	0.00142160129736607+0.00217779685927302i	0.00123746422531881+0.00197443202522399i	0.00111422228992993+0.00178353775221282i	0.00104737187540312+0.00162087870613704i	0.00101562785801208+0.00151179462541725i	0.00098500188242518+0.00146236092204617i	0.00091636949073806+0.00144459251591528i	0.00080984962595023+0.00139819239836659i	0.00072151207940035+0.00129110924126866i	0.00069576933331825+0.00114729451152336i	0.00074466563272914+0.00102487828620328i	8.273031378872e-04+9.89959839504029e-04i	0.00086097677485831+0.00103708661127426i	0.00081034336365975+0.00109732535188848i	0.00069831864126639+0.0011024463420375i	0.00059930876490792+0.00100854909881508i	5.93644038952133e-04+8.59300555364423e-04i	6.79657073343095e-04+7.47588999251647e-04i	7.99918360599809e-04+7.26931978827957e-04i	8.72663170576056e-04+7.99761099879143e-04i	8.41930047833283e-04+8.92991188092485e-04i	7.44659973325532e-04+9.23276825176406e-04i	6.52730403822531e-04+8.69925014794052e-04i	6.24005730093023e-04+7.62052377818965e-04i	6.74268572943096e-04+6.68075321221135e-04i	7.5492306305615e-04+6.35575631524209e-04i	8.12649294507991e-04+6.53394038781816e-04i	8.29239523188577e-04+6.87318309836457e-04i	8.19619889207395e-04+7.03155905647247e-04i	8.18579516477142e-04+6.96328357279528e-04i	8.35253208570634e-04+6.95036219571562e-04i	8.42659694975061e-04+7.11582168189634e-04i	8.20709009003884e-04+7.20440942615507e-04i	7.84476297346644e-04+6.96069647709752e-04i	7.66992650497162e-04+6.3696201455654e-04i	7.99408057005712e-04+5.69476518069134e-04i	8.7165936782568e-04+5.41148341586881e-04i	9.3498715996964e-04+5.61695498211102e-04i	9.63706307415447e-04+5.9914696514328e-04i
2	0.15457091806825+0.001981067474857i	0.114711654693859+0.009357357519123i	0.0644694059667644+0.0107696595874967i	0.0279295835418254+0.0082193822493303i	0.0100101899040072+0.0052646869603415i	0.00370709569719362+0.00345406161824731i	0.00195206684705454+0.00259292442814148i	0.00142553655654811+0.00216724906108111i	0.00117009457622621+0.0019045707979738i	0.00099266272650603+0.00171497566687023i	0.00085257625399979+0.00156507657404038i	0.00074236132591482+0.00142402946603552i	0.00067404813497445+0.00127546721268171i	0.00065453292699212+0.00114272037827187i	0.00066652405677378+0.00106255484472944i	0.00067289054256961+0.00104924303509825i	0.00062374668103157+0.00107246109207715i	0.00051801217531303+0.00105712380470689i	4.27316822123194e-04+9.61857659582988e-04i	4.09326209337022e-04+8.14522509488762e-04i	4.82307800856828e-04+6.87737004086064e-04i	5.97233156604056e-04+6.67093721415712e-04i	6.50051458152112e-04+7.47234505746278e-04i	5.95666684755229e-04+8.42703566279632e-04i	4.61727373515236e-04+8.68947828074364e-04i	3.41707777384129e-04+7.69645454119221e-04i	3.37331257268134e-04+5.9949944791165e-04i	4.4587956008169e-04+4.7554590840476e-04i	5.95701175390424e-04+4.63906595758831e-04i	6.84972315212866e-04+5.67024654241217e-04i	6.44059200252649e-04+6.92565261771994e-04i	5.22028798452346e-04+7.36383412790441e-04i	4.10027482022738e-04+6.75962912370114e-04i	3.78130991706593e-04+5.50375320565861e-04i	4.43211677648217e-04+4.46156119016595e-04i	5.40736275392248e-04+4.20965835825405e-04i	6.03084553531228e-04+4.55682524578861e-04i	6.11032051964436e-04+5.04059848298502e-04i	5.8804425099679e-04+5.23068494205342e-04i	5.82042930868015e-04+5.10062121948262e-04i	6.04601530969196e-04+5.07207512024683e-04i	6.16366549065152e-04+5.330964765965e-04i	5.88110413400011e-04+5.52954855664809e-04i	5.3796913717125e-04+5.31683682519005e-04i	5.08789362539109e-04+4.65176308781327e-04i	5.42138239524326e-04+3.86682182829072e-04i	6.24752640819512e-04+3.57988864156799e-04i	6.92501220398559e-04+3.9036568475454e-04i	7.13977379989153e-04+4.40086370068005e-04i
3	0.184473404092086-0.000855035694468i	0.133725012818115+0.006306594655496i	0.0707443785322347+0.007565930897284i	0.026731873362886+0.0050840917010938i	0.00697154486263724+0.00258853711037461i	0.00132606016298284+0.00141381313073593i	0.00044614417058123+0.00107703839637074i	4.24301932183783e-04+9.8151815944825e-04i	4.18222159449468e-04+9.12930987926357e-04i	3.80978635467492e-04+8.49430482651064e-04i	3.32224989970135e-04+7.9495397314684e-04i	2.84151915047017e-04+7.31540673475229e-04i	2.58868910908173e-04+6.44367920847202e-04i	2.70697970256609e-04+5.57916854901262e-04i	3.09102461059053e-04+5.1266870663081e-04i	3.41268929271109e-04+5.294100673659e-04i	3.13903767585815e-04+5.82813013207344e-04i	2.22751954299735e-04+5.97102251394988e-04i	1.41294212774417e-04+5.29169626067727e-04i	1.28418750495663e-04+4.04202025778869e-04i	2.05788554684497e-04+2.93705744639122e-04i	3.26926489553273e-04+2.87421013453356e-04i	3.85803672313703e-04+3.81045801822808e-04i	3.36687327990327e-04+4.89291370626131e-04i	2.05672607870528e-04+5.29435670055592e-04i	8.6552522993489e-05+4.42393182651637e-04i	8.3419287720656e-05+2.83207963140559e-04i	1.91511831951402e-04+1.70667881986065e-04i	3.39462995963646e-04+1.68920999530292e-04i	4.26086682687482e-04+2.80443860436911e-04i	3.81043763550647e-04+4.11193821722731e-04i	2.57966681720449e-04+4.56431050171604e-04i	1.49515559746433e-04+3.98386743528575e-04i	1.2267245260051e-04+2.78764331576002e-04i	1.91570644317256e-04+1.85649867824116e-04i	2.8657662280054e-04+1.74937406225093e-04i	3.38854786604604e-04+2.20725970270256e-04i	3.33650181001243e-04+2.73040345954922e-04i	2.99663492062287e-04+2.8831460733852e-04i	2.90469750539413e-04+2.67162874921923e-04i	3.1781085105686e-04+2.60702101416811e-04i	3.3477413856514e-04+2.91310024837741e-04i	3.07215835754272e-04+3.19580056268129e-04i	2.53241212829775e-04+3.06521667984424e-04i	2.17740135163982e-04+2.45660053318778e-04i	2.46247299173332e-04+1.70652650160894e-04i	3.24614353974705e-04+1.47535722525863e-04i	3.83465840690425e-04+1.86454708854659e-04i	3.92471303961784e-04+2.38162003926611e-04i
4	0.202573584423967-0.004952120106323i	0.14530747676261+0.001117817810737i	0.0747179598278392+0.002720873105506i	0.0263735055852607+0.0014283469017079i	0.00565532355647533+0.00022654413932203i	3.9592166047496e-04-1.9107355935914e-05i	-9.6225035914377e-05+1.35171356300063e-04i	3.7775558658574e-05+2.51847958356553e-04i	8.7501753515208e-05+2.79132650589721e-04i	8.854662581009e-05+2.7531196286423e-04i	7.4717661480564e-05+2.70786839291289e-04i	5.4419572248859e-05+2.560976819198e-04i	4.5534796502982e-05+2.16644541257404e-04i	6.143094159624e-05+1.69660032750745e-04i	9.7823954173082e-05+1.4763108793731e-04i	1.32866069040953e-04+1.71360885751688e-04i	1.21073988902415e-04+2.25617920837679e-04i	5.5358655476351e-05+2.50761447870851e-04i	-5.468601921836e-06+2.12423762153267e-04i	-1.6152180453593e-05+1.27399057061533e-04i	4.28257724215068e-05+4.8471604567708e-05i	1.38279243960006e-04+4.9133317042559e-05i	1.85824781236885e-04+1.26328452311817e-04i	1.50400025527453e-04+2.1415012284364e-04i	5.0398943687994e-05+2.52010865388086e-04i	-4.1830201792273e-05+1.90889045438567e-04i	-4.32225097763213e-05+7.3544777881441e-05i	3.91469410058097e-05-6.5859486775883e-06i	1.50889980739902e-04-3.173080430991e-06i	2.1520105547924e-04+8.6701202175127e-05i	1.76252832028412e-04+1.88861786753197e-04i	8.0681039706541e-05+2.21587931900987e-04i	1.0062210449e-06+1.76364848286547e-04i	-1.4752082085709e-05+8.68897827331045e-05i	4.25903549190163e-05+2.25321579145262e-05i	1.14344336129684e-04+2.5164368946179e-05i	1.46530977544343e-04+6.8080118108408e-05i	1.32255461377044e-04+1.10084900322949e-04i	9.7645215228139e-05+1.17070838331624e-04i	8.93718329930719e-05+9.18352376977234e-05i	1.16705594166181e-04+8.2705030011961e-05i	1.35667352203007e-04+1.10263561845198e-04i	1.15707589910261e-04+1.38543429664339e-04i	7.1578645408128e-05+1.34143538747421e-04i	3.96426479552659e-05+9.02598347787113e-05i	5.94434682145589e-05+3.31096611690233e-05i	1.19232806063022e-04+1.8872734134938e-05i	1.59248434556842e-04+5.4164241176905e-05i	1.57547213727414e-04+9.4819862492164e-05i
5	0.211219375764852-0.009295556948086i	0.152676981448451-0.004386334290067i	0.079927684459832-0.0017764288766283i	0.0294283910007271-0.001154538365711i	0.00716750898243003-0.00086169198461795i	0.00102339772621661-0.00041091274680032i	8.97727932902253e-05-7.67664515448011e-05i	3.44455900604115e-05+4.39191226900346e-05i	2.26903248370769e-05+5.91331542978218e-05i	1.45225126961204e-05+5.6277253076904e-05i	8.0224297783991e-06+5.98732082338942e-05i	-2.2747660834443e-06+6.08531402297676e-05i	-7.5258409690654e-06+4.65683788935706e-05i	3.13985140472e-07+2.48951684246898e-05i	2.06703311755819e-05+1.40736329869428e-05i	4.37920192105812e-05+2.85485230725418e-05i	4.01347630901641e-05+6.25528269561806e-05i	2.8752583709669e-06+8.10950595885402e-05i	-3.20942925511226e-05+6.47287610867532e-05i	-4.00134524477807e-05+2.10582030424191e-05i	-7.992510255018e-06-2.28689973402388e-05i	4.70800814211248e-05-2.17643334920983e-05i	7.4465979394335e-05+2.23012562388014e-05i	5.50716592055465e-05+7.17087243501981e-05i	-1.826956655136e-06+9.57940665801356e-05i	-5.47891595232748e-05+6.33764199526484e-05i	-5.39008732232693e-05-1.1849684577646e-06i	-7.2852304394458e-06-4.34695873144789e-05i	5.47200126148309e-05-4.04326026556956e-05i	8.99151734543744e-05+1.15775805566931e-05i	6.46425352158755e-05+6.9403019736371e-05i	1.01564498518134e-05+8.53874000220997e-05i	-3.18342302152253e-05+5.87878011923144e-05i	-3.73269057425747e-05+8.7973599153489e-06i	-1.4768599128165e-06-2.40899195439166e-05i	3.86405634497281e-05-1.63086536889141e-05i	5.19745936998099e-05+1.19686373421776e-05i	3.81010565544707e-05+3.63115974004973e-05i	1.37092923493337e-05+3.69355931193726e-05i	9.1074040649444e-06+1.61849915867069e-05i	2.98714863562553e-05+8.2971627103181e-06i	4.48747138478357e-05+2.70880847700329e-05i	3.43071057291654e-05+4.70264380965966e-05i	7.7718650349195e-06+4.73362084378391e-05i	-1.32805525487702e-05+2.3317549721748e-05i	-2.614515419574e-06-1.01908359960631e-05i	3.26068808936206e-05-1.64797139061842e-05i	5.2809439595393e-05+7.1513741468174e-06i	4.70151144602462e-05+3.0297138574415e-05i
6	0.215256204864275-0.013092012558169i	0.15919797715708-0.008829062979477i	0.0877840947119984-0.0049362082234362i	0.0357819846181666-0.0024863245053432i	0.0107037975260512-0.0010811033667096i	0.0023901442628268-0.00032810329540359i	4.39740806299948e-04-3.4004340245217e-05i	7.72938708864141e-05+2.06139112242215e-05i	1.10880254317906e-05+1.20495935098196e-05i	1.48144029075112e-06+5.85995051942432e-06i	-1.2240172277477e-07+8.20911771546856e-06i	-4.4055602976295e-06+1.10144630605343e-05i	-7.26950722423525e-06+7.29663608240621e-06i	-5.16657844398787e-06-3.7030529416808e-07i	2.23478174989819e-06-5.29241727656403e-06i	1.25081777117716e-05-7.303385815704e-07i	1.15186757534797e-05+1.26332616019442e-05i	-4.6422951410006e-06+2.05453582768143e-05i	-1.92815989895237e-05+1.62483330802785e-05i	-2.33285983301514e-05+1.340271476533e-06i	-1.07767361748317e-05-1.64119408951174e-05i	1.23823723929227e-05-1.68273901207308e-05i	2.32492949395414e-05-8.681826063719e-07i	1.48994785840944e-05+1.6869163354858e-05i	-9.0130960859583e-06+2.74918266644624e-05i	-3.06325133846932e-05+1.60704188250828e-05i	-2.79395530509125e-05-8.2999600652928e-06i	-8.2632907507402e-06-2.37526260906756e-05i	1.60996262929397e-05-2.34632091593943e-05i	2.95832178277217e-05-3.3303510226155e-06i	1.75208586389051e-05+1.95010549439559e-05i	-4.1883039833748e-06+2.48268025218565e-05i	-1.87942336052965e-05+1.43197866794022e-05i	-1.90769191523141e-05-5.3876909217406e-06i	-2.8783638010211e-06-1.74540857479207e-05i	1.28218338134725e-05-1.18634527382816e-05i	1.57425466869207e-05+7.007777249182e-07i	7.967953470175e-06+1.06084661604329e-05i	-3.59056525409814e-06+9.6945615384298e-06i	-4.95580579779736e-06-1.47281729374398e-06i	6.36445948805772e-06-5.440825811208e-06i	1.43801527743063e-05+4.1479623063506e-06i	1.04058655313179e-05+1.36555985873017e-05i	-7.701405488579e-07+1.45259867459732e-05i	-1.07922912426749e-05+4.9257952328155e-06i	-6.80736108549694e-06-9.54808805731732e-06i	8.3538291462184e-06-1.12246623896398e-05i	1.53201820700032e-05+1.727911503001e-07i	1.08613581738929e-05+9.1864847053606e-06i
7	0.218389838464652-0.016224350146446i	0.166333898192707-0.012080534657867i	0.0975850273399359-0.0071074110526856i	0.0440850143557831-0.0033561409816989i	0.0153632165394263-0.0012442368439243i	0.00415791787942822-0.00032797551197606i	8.8095449824813e-04-4.5168931922415e-05i	1.4250609108508e-04+2.698851417999e-06i	1.47872562342273e-05+1.6561675504385e-06i	5.10738287322051e-07-6.856114724077e-09i	-3.8507505253287e-07+1.06141513246959e-06i	-2.01014122073875e-06+2.35669132355525e-06i	-2.97760509604368e-06+1.96049979718618e-06i	-2.31162089950529e-06+3.5083282512614e-07i	-2.1501542274514e-07-1.48467054841329e-06i	2.80635705563624e-06-1.71005516627469e-06i	1.7023762632697e-06+5.731540268129e-07i	-4.51031526105347e-06+2.45822737226515e-06i	-9.33475299907114e-06+3.34010535471066e-06i	-1.03685879855006e-05+1.9873903479314e-06i	-5.73596130527527e-06-2.62967306895715e-06i	2.41815716066455e-06-4.41395115071455e-06i	5.30770951810515e-06-2.82237863075267e-06i	1.02874286962627e-06-2.8236208877598e-07i	-8.08077930285408e-06+3.34777303560769e-06i	-1.44425538038347e-05+2.4815404112892e-06i	-1.07929959300889e-05-2.1123359832665e-06i	-3.0657368213143e-06-5.83483286373238e-06i	3.91871394115148e-06-7.89072220697612e-06i	6.88539228632576e-06-4.16911674925971e-06i	2.11635388333726e-06+1.93527242356775e-06i	-3.85410379662945e-06+4.0179248392447e-06i	-6.46145952945819e-06+2.31800179305193e-06i	-5.20277020725387e-06-2.80573108785612e-06i	3.2871624188557e-07-6.36079475795953e-06i	4.32025844300054e-06-4.63646977765074e-06i	3.82892182989283e-06-1.25975413950729e-06i	8.8656125772986e-07+1.58397294158802e-06i	-2.69942002800188e-06+1.53776356444794e-06i	-2.58477276507636e-06-1.85610492090039e-06i	1.9214680919288e-06-2.54836883883577e-06i	4.96421938240466e-06+1.11119179598622e-06i	4.15841829837915e-06+3.72200486179329e-06i	1.1436979698298e-06+3.52902747435476e-06i	-2.4028272195435e-06+6.5948826507907e-07i	-1.8638349927753e-06-3.62860048756231e-06i	2.4100164978095e-06-3.50422407366962e-06i	3.74424743372823e-06+4.680269127341e-07i	1.85912571582275e-06+2.69950139551443e-06i
8	0.222220548452382-0.019026816187351i	0.174224342411526-0.01474105658156i	0.108359648600957-0.009017097572881i	0.05351562916599-0.0043774051636033i	0.0210124309017642-0.001685967389296i	0.00656531577615238-0.00051210044112197i	0.00163021783275303-0.00012266928156351i	3.19712137784549e-04-2.3239738052725e-05i	4.93705091521463e-05-2.3306813703501e-06i	6.24192250724567e-06+1.3132286888974e-06i	1.7066195060175e-07+1.46104611670106e-06i	-1.26109973336023e-06+1.40025020517718e-06i	-1.27840912033407e-06+1.54345852980155e-06i	-2.8666676289546e-07+1.53228875161644e-06i	8.93846671403949e-07+5.50471620616002e-07i	1.36915571044415e-06-1.38681494234772e-06i	-4.2623119312132e-07-2.89338535108359e-06i	-3.84882843910376e-06-2.4843934801079e-06i	-5.86198803588843e-06+6.7525417226265e-07i	-5.33002344478717e-06+3.96334498515926e-06i	-2.04918592756462e-06+3.75262299117088e-06i	2.04013570763006e-06+9.3338285675701e-07i	2.47249484970383e-06-2.50883047219649e-06i	-1.80585994200111e-06-4.43699122535948e-06i	-7.67921668426681e-06-2.85044832398412e-06i	-9.53517137698546e-06+1.2558098486624e-07i	-5.21142012032523e-06+1.92960315756527e-06i	3.99520147794e-09+1.05096526313445e-06i	2.30189455353558e-06-2.32168312307149e-06i	1.64694682771065e-06-4.13285980077104e-06i	-1.01037750219229e-06-2.9448046219009e-06i	-2.67773216910762e-06-7.4360456011005e-07i	-2.25726940643879e-06+7.7082029058306e-07i	-5.24213567368143e-07+1.28155650039111e-07i	1.68093246539161e-06-1.38984011084202e-06i	2.23419346011943e-06-1.954678887372e-06i	9.294115335387e-07-1.89701763541986e-06i	-6.272957967032e-07-1.26420671892571e-06i	-1.64792963191018e-06-5.3915150003196e-07i	-1.1809965627616e-06-2.5727524493954e-07i	6.56198656393758e-07+5.89508546584507e-07i	2.09067460040768e-06+1.66799030178117e-06i	2.52300108600298e-06+1.30190567790756e-06i	2.1248798656296e-06+2.662884309736e-08i	8.6003474982638e-07-1.07161972593229e-06i	1.6626511921937e-07-1.68295643734749e-06i	5.3107560428507e-07-9.44137362705867e-07i	4.83876552170689e-07+3.43166611374533e-07i	7.1271880869148e-08+7.43024807663302e-07i
9	0.227091106999766-0.021859574718748i	0.182732056366481-0.017366761628106i	0.119689514950226-0.011090708616914i	0.0638777958126194-0.0057170769051518i	0.0278053459177184-0.002398447403556i	0.00987928637488642-0.00083460453212432i	0.00286587664143292-0.00025253910014179i	6.78484572166194e-04-7.3157237270875e-05i	1.30804197923371e-04-2.246893861825e-05i	1.99006226518519e-05-7.1013829352653e-06i	1.22892068688231e-06-1.74031341235451e-06i	-1.37510172350396e-06+3.1688677759772e-07i	-7.7301929278778e-07+1.18291332636252e-06i	9.6330843026085e-07+1.26418957148174e-06i	2.50238237812967e-06-9.84770877022e-09i	2.48735685692111e-06-2.68938210868838e-06i	3.7418466142768e-07-4.93817655915063e-06i	-2.51286795177585e-06-4.02420483876649e-06i	-3.89563510867159e-06+6.3838179594729e-07i	-2.69504564193085e-06+5.57643095451938e-06i	6.4002306796543e-07+6.56949904371931e-06i	3.77208925844428e-06+3.24986163472635e-06i	3.13368758867642e-06-1.58430302074942e-06i	-2.21697164088052e-06-4.48851682312335e-06i	-8.29780732824686e-06-3.4414097810999e-06i	-9.29897141130032e-06+2.5023616485158e-07i	-4.31372777879493e-06+3.08420283182526e-06i	1.36073745214453e-06+2.2236586968441e-06i	3.31441600479582e-06-1.68030456591647e-06i	1.80031499281153e-06-4.67142712082745e-06i	-6.9827995325432e-07-4.21820254589782e-06i	-1.92444734095657e-06-1.37990462273035e-06i	-1.22451532989803e-06+1.21586038282105e-06i	6.9184061601872e-07+1.74395921484085e-06i	2.36698725881884e-06+6.2402660176665e-07i	2.28398749650189e-06-7.5740207078702e-07i	5.4828657947748e-07-1.63417712156513e-06i	-1.39668832621683e-06-1.5720062953363e-06i	-2.41773947736042e-06-5.2966549153854e-07i	-2.0586054330634e-06+1.04976274878601e-06i	-6.4598301062033e-07+2.46304720899763e-06i	8.9947335399873e-07+2.61609995838267e-06i	1.87556493761331e-06+9.8215720741699e-07i	1.9224267425233e-06-1.2369004410234e-06i	1.07355689338653e-06-2.40317676088381e-06i	1.1354523492181e-07-2.09935245094005e-06i	-3.31166721440521e-07-9.81098411881419e-07i	-4.02872718142238e-07-9.0404663365053e-08i	-2.84145738840452e-07+1.82208669175939e-07i
10	0.232961487060466-0.024941601275628i	0.191790236985024-0.020242107528867i	0.131481385814156-0.013482812742893i	0.075127262701634-0.0073876243714163i	0.0358147691747299-0.0033496657759421i	0.0142583282120299-0.0012755878700898i	0.00474319130702487-0.00042479283717157i	0.00131739885817196-0.00013708395402414i	3.03645751917795e-04-5.0266409315749e-05i	5.63090619832644e-05-2.15080955218944e-05i	6.69225290068031e-06-8.84465856023289e-06i	-9.8697994661436e-07-2.67415510749153e-06i	-5.79896774014811e-07-3.16497562023445e-07i	1.72619863514267e-06-3.6963397556408e-07i	3.87789701459308e-06-2.26344806792839e-06i	4.33646907318676e-06-5.23424328222473e-06i	2.82201593308025e-06-7.01376653471938e-06i	7.225064345284e-07-4.87553558239991e-06i	-1.435800896911e-07+1.16676976370318e-06i	9.3161266071203e-07+7.27190166157224e-06i	3.18312595968327e-06+9.25068711634548e-06i	4.44684529841423e-06+6.46507637493638e-06i	1.99819736996934e-06+1.61950676613162e-06i	-4.49693375556531e-06-1.88648146942757e-06i	-1.08136740784421e-05-2.1699383013572e-06i	-1.14513739031584e-05-9.55361410182e-08i	-5.91311477829044e-06+1.33175721023841e-06i	6.48174503133795e-07-2.62758775667938e-07i	3.56856313642148e-06-3.99011793531704e-06i	2.75200201029686e-06-6.48142686733893e-06i	7.5686159601906e-07-5.53732207491529e-06i	-3.2188918440984e-07-2.10505830732685e-06i	1.9867299420695e-07+1.19167006662736e-06i	1.79706527922681e-06+2.55466591140244e-06i	3.03336763699529e-06+2.05113528543785e-06i	2.53351819265489e-06+7.6200703279558e-07i	3.04448946140119e-07-3.09720094847562e-07i	-2.34988046373117e-06-4.6764536691429e-07i	-4.04362859475872e-06+6.0355497232189e-07i	-4.10696842597131e-06+2.49324489095902e-06i	-2.75236022701515e-06+3.93925441819493e-06i	-8.9718369969568e-07+3.50605979373756e-06i	3.82266339333378e-07+9.56514279818593e-07i	5.18461287683e-07-2.14290369857922e-06i	-2.0354793308238e-07-3.76922987621752e-06i	-9.4912024449514e-07-3.32998683319825e-06i	-1.12664837498722e-06-1.87730386480516e-06i	-7.95236180213833e-07-7.21846065140073e-07i	-3.40527063970969e-07-2.1748235763272e-07i
11	0.239757418980203-0.02840120098155i	0.20138400582328-0.023505145163145i	0.143714234202572-0.016277205426116i	0.0872095133666244-0.0094286188303595i	0.0450447046996167-0.0045671937085814i	0.0198243403511606-0.0018476899488299i	0.007441553234503-0.00062252618657527i	0.00238371276114658-0.00017579008522484i	6.50850298599151e-04-4.559723010358e-05i	1.50844741844162e-04-1.5596816779368e-05i	2.94844758687563e-05-8.8423814058427e-06i	5.04618302725015e-06-5.90728816160217e-06i	1.84538068106507e-06-4.50143594601987e-06i	3.38589961263158e-06-5.02782419629035e-06i	6.00791024127419e-06-7.26955579382383e-06i	8.00501682561857e-06-9.84299681066065e-06i	8.725780993498e-06-1.01470551351477e-05i	8.69065180033519e-06-5.88265272111517e-06i	8.5811155657503e-06+2.36413816792072e-06i	8.2891336534771e-06+1.07487064626645e-05i	7.0029161213676e-06+1.52072189598137e-05i	3.5581634062139e-06+1.45069806111522e-05i	-3.0065626407298e-06+1.0271072506734e-05i	-1.16958924283387e-05+5.1133263490035e-06i	-1.83778069795524e-05+9.779052962759e-07i	-1.8563136071134e-05-1.8369991307366e-06i	-1.21717303749682e-05-4.4849474103377e-06i	-3.87610690584688e-06-7.8480045509942e-06i	1.7440320522125e-06-1.09607170505178e-05i	3.8048787951352e-06-1.17152559612137e-05i	3.98384425157653e-06-9.12351943770948e-06i	3.91512919359638e-06-4.38347084154913e-06i	4.2512588341653e-06+2.4286706195138e-07i	4.76620256659764e-06+3.1704609009111e-06i	4.56378969527386e-06+4.16929731224838e-06i	2.79740715084312e-06+3.88828944220568e-06i	-4.1769143454246e-07+3.20121865384518e-06i	-3.99089552127938e-06+2.92819526609171e-06i	-6.64640263857413e-06+3.58522472184763e-06i	-7.59131407930365e-06+4.88773695248343e-06i	-6.82414800497672e-06+5.56201162000272e-06i	-5.17626127774308e-06+4.18710225980662e-06i	-3.82504239501969e-06+6.6621984463608e-07i	-3.3963402420986e-06-3.26966932541953e-06i	-3.52275791218817e-06-5.43951865845964e-06i	-3.36890220053851e-06-5.12964256205071e-06i	-2.51219653514892e-06-3.42590429785495e-06i	-1.24956468404854e-06-1.81049277717312e-06i	-1.80547297973231e-07-8.38678128579985e-07i
12	0.247434821395209-0.032350886802565i	0.211521721891607-0.027275639358218i	0.156384440416038-0.019591090056828i	0.100069558389746-0.011963421324718i	0.0554726113173414-0.006183843133308i	0.0266682824659523-0.0026722101920389i	0.0111320557504001-0.000928499124216i	0.00403828301780648-0.00022434571854595i	1.27121283817516e-03-6.93975604016e-06i	3.43787580329654e-04+2.8822674980771e-05i	7.72485309884355e-05+1.61918429748577e-05i	1.35768249076525e-05+5.348050966899e-07i	3.38662470077815e-06-9.04544070732187e-06i	5.6991981301082e-06-1.44332361272665e-05i	1.11131382165557e-05-1.79853561939291e-05i	1.73224734636547e-05-1.94619115203354e-05i	2.30505280747615e-05-1.66273268962082e-05i	2.70705653889083e-05-7.7149219028965e-06i	2.79584153053999e-05+6.1370367141422e-06i	2.42757265579118e-05+2.07444463841511e-05i	1.53564308369757e-05+3.12639546456498e-05i	1.8530893035349e-06+3.47020979411913e-05i	-1.42411426600979e-05+3.065752781033e-05i	-2.93952341657187e-05+2.07583512753542e-05i	-3.88173946979902e-05+7.7470695071922e-06i	-3.88130299340241e-05-5.5574014436095e-06i	-2.98536449254361e-05-1.69779100001743e-05i	-1.65295544714918e-05-2.49078517610461e-05i	-3.9645452464959e-06-2.80628107249193e-05i	5.2416168790956e-06-2.59097380913782e-05i	1.09093921828663e-05-1.93404308822236e-05i	1.36769871672535e-05-1.05232934786187e-05i	1.41124720219668e-05-1.8778216034905e-06i	1.25658652858061e-05+4.9116598574385e-06i	9.19428281374717e-06+9.20205850219294e-06i	4.2338529136878e-06+1.11612081586075e-05i	-1.6489411835874e-06+1.14435510531223e-05i	-7.4178746334288e-06+1.09351727762896e-05i	-1.20534140507561e-05+1.03813127742704e-05i	-1.48581642762226e-05+9.8398527588321e-06i	-1.56825498870833e-05+8.4677695891495e-06i	-1.50674889378746e-05+5.2479568716904e-06i	-1.39173042556557e-05+2.850850779534e-07i	-1.27373274881973e-05-4.732708453894e-06i	-1.12612237583517e-05-7.703203999007e-06i	-8.96825499456781e-06-7.81289327502754e-06i	-5.87340044584345e-06-5.96780521922488e-06i	-2.69460771805458e-06-3.67384955594594e-06i	-3.078854169959e-07-1.78067107329458e-06i
13	0.255981670115635-0.036920291866735i	0.222232692178407-0.031701585911916i	0.169507066160564-0.023596815023502i	0.113663290347355-0.015199554017202i	0.0670576042233795-0.0084437038125465i	0.0348414823883572-0.0040074319946384i	0.015960866915958-0.0015765127284373i	0.00645064953729134-0.00045855961670691i	2.29267090020976e-03-3.855588267051e-05i	7.02125481222124e-04+7.0656494234954e-05i	1.69190201804319e-04+6.5433007398838e-05i	1.83333526452081e-05+3.09693935205677e-05i	-9.06722545916493e-06-1.43093056629702e-06i	-4.819912092142e-07-2.375874552816e-05i	1.73986845195066e-05-3.58836635158462e-05i	3.68132136973286e-05-3.82025604515746e-05i	5.43420782403942e-05-2.98408548104477e-05i	6.63800911784134e-05-1.04644650050978e-05i	6.87109290688796e-05+1.72142577993651e-05i	5.80173349812488e-05+4.6880082031232e-05i	3.38712136486303e-05+7.05153067166588e-05i	-2.59197775417e-07+8.12476667457777e-05i	-3.75791626509223e-05+7.55804903761261e-05i	-6.95982558338209e-05+5.44352046266838e-05i	-8.84195244332284e-05+2.28486311145919e-05i	-8.95673921610272e-05-1.16633570501453e-05i	-7.40972391029916e-05-4.14370176480396e-05i	-4.80291175819367e-05-6.071021317154e-05i	-1.9168081194114e-05-6.68478612377707e-05i	6.1395937469308e-06-6.06175855653943e-05i	2.42752152400733e-05-4.5463223852196e-05i	3.39898184481787e-05-2.60277537213968e-05i	3.56796983371328e-05-6.6433858225878e-06i	3.07864552550484e-05+9.5729752161319e-06i	2.12863812290027e-05+2.09576628493952e-05i	9.3011929614373e-06+2.71705715760479e-05i	-3.1947517121156e-06+2.89150390930099e-05i	-1.46431412926181e-05+2.75273370463586e-05i	-2.40317704495445e-05+2.43908674591929e-05i	-3.08152308063572e-05+2.02933124540339e-05i	-3.48300956417687e-05+1.51680896369444e-05i	-3.62871875947811e-05+8.6475476681558e-06i	-3.55909369465912e-05+1.1089586587016e-06i	-3.29687381803082e-05-5.8762582975913e-06i	-2.83888601601307e-05-1.03603208935392e-05i	-2.20155983925656e-05-1.13819555957045e-05i	-1.4697383624693e-05-9.5157349552078e-06i	-7.84517215796622e-06-6.19809147207252e-06i	-2.7332345982196e-06-2.68518835108385e-06i
14	0.26541774416398-0.042249229238347i	0.233571888353478-0.036937169256776i	0.183125284146668-0.028467646285236i	0.127975095076444-0.019339616925573i	0.0797689077318563-0.0115878669641068i	0.0443886129939268-0.0061282192312714i	0.0220826951931701-0.0028536356669279i	0.00984151133714029-0.00114838396655919i	0.00393486476622417-0.00036609451105576i	1.40199808619329e-03-5.311389343395e-05i	4.25186146101289e-04+4.220851294749e-05i	8.71559468650227e-05+4.25438021745282e-05i	-6.72914032165115e-06+7.17715068446948e-06i	-8.2164757695836e-06-3.30658742897386e-05i	2.57422305210932e-05-6.14597426755361e-05i	7.09461175548275e-05-6.92081423793631e-05i	1.13511089976623e-04-5.2585851512696e-05i	1.42343091578082e-04-1.2613800159013e-05i	1.47783416070882e-04+4.3982402180927e-05i	1.23587593490868e-04+1.04816835368103e-04i	6.995431295755e-05+1.54320500338362e-04i	-4.860835638152e-06+1.78167330844947e-04i	-8.580798831783e-05+1.67930745809162e-04i	-1.54970039693768e-04+1.24127982075901e-04i	-1.96810024008506e-04+5.6377714612903e-05i	-2.02965563375186e-04-1.9526462253801e-05i	-1.74715651822604e-04-8.6519570389823e-05i	-1.21906405062371e-04-1.31237125076084e-04i	-5.8897378188587e-05-1.47291616047548e-04i	2.69060752357e-07-1.35931363000108e-04i	4.5329673224586e-05-1.04256949615915e-04i	7.11618546169104e-05-6.21145466083351e-05i	7.74867504916498e-05-1.90857596894359e-05i	6.76245440489468e-05+1.75115584763059e-05i	4.68661959095864e-05+4.34782191806233e-05i	2.08798317310053e-05+5.77222867583613e-05i	-5.550443871366e-06+6.16485585168475e-05i	-2.9233443081509e-05+5.81300971045911e-05i	-4.86023539458132e-05+5.02809143496456e-05i	-6.32035754123915e-05+4.03938160351658e-05i	-7.30459022397817e-05+2.95209732928737e-05i	-7.81568577720754e-05+1.79650765910488e-05i	-7.84245286261788e-05+6.2967343365906e-06i	-7.37145937874954e-05-4.038627449193e-06i	-6.42761799200619e-05-1.11528180568686e-05i	-5.12369434906728e-05-1.38015599673408e-05i	-3.67108034659846e-05-1.21265390096011e-05i	-2.3220855324587e-05-7.4858145726328e-06i	-1.27287324234713e-05-1.6776609150118e-06i
15	0.275798802895856-0.048453035067088i	0.245628429811118-0.043082763695283i	0.197321312171642-0.034283898903444i	0.143029949169024-0.024449174453401i	0.0935942664015788-0.0156841794195226i	0.0553358576875498-0.0091248724250827i	0.0296124466020409-0.0048872577702223i	0.0144017235076119-0.0024640044847058i	0.00642092153910224-0.00119583140174272i	0.00266577155503269-0.00056225720989207i	0.00105172998637941-0.00025350939481875i	4.00117283566232e-04-1.16541836871028e-04i	1.52565412632859e-04-7.6950528384573e-05i	8.1066105404686e-05-8.79436915240726e-05i	9.6867659743623e-05-1.11291859357623e-04i	1.56363683534537e-04-1.16245677780001e-04i	2.26652062761487e-04-8.3541359170592e-05i	2.78064917846902e-04-8.502030626283e-06i	2.86193734675074e-04+9.8418503626945e-05i	2.36608283243985e-04+2.14232976887836e-04i	1.292647769938e-04+3.09416156201822e-04i	-1.9897892625015e-05+3.56434916606217e-04i	-1.81957343309103e-04+3.38471833028182e-04i	-3.22503612669222e-04+2.5530039564486e-04i	-4.11424993581088e-04+1.23970381213e-04i	-4.31588953813802e-04-2.6139417064598e-05i	-3.8328447772981e-04-1.6211927940385e-04i	-2.82941450113226e-04-2.56930286329066e-04i	-1.57004540892747e-04-2.96130495201693e-04i	-3.3692938566895e-05-2.79970722224451e-04i	6.4267405591117e-05-2.20883602313962e-04i	1.23916527999324e-04-1.38062441203096e-04i	1.42856966292947e-04-5.1458967132463e-05i	1.27256411015873e-04+2.2942446628366e-05i	8.82731960662653e-05+7.57049275728836e-05i	3.8175854118894e-05+1.04344661946284e-04i	-1.2785622843257e-05+1.11992250090093e-04i	-5.8062059489346e-05+1.04963076346176e-04i	-9.48419147600996e-05+9.00407986821117e-05i	-1.22822661687167e-04+7.2348705345847e-05i	-1.42538308279457e-04+5.4517434792844e-05i	-1.54114362424669e-04+3.7307473682332e-05i	-1.5696930683493e-04+2.1054149362269e-05i	-1.5045181585149e-04+6.8148708727e-06i	-1.34917662900287e-04-3.588482719809e-06i	-1.12485293410697e-04-8.510948200987e-06i	-8.6861592122832e-05-7.5506931887642e-06i	-6.22222003621727e-05-1.9255736031259e-06i	-4.17837582393842e-05+6.0191914912922e-06i
16	0.287221666684013-0.055595152961835i	0.258530917017565-0.050148840648034i	0.212216716248053-0.040986345615956i	0.158882645199317-0.030392736008018i	0.108509313117663-0.020530152874354i	0.0676206647664587-0.0127511037406823i	0.0384890156412755-0.0074210718694113i	0.0200739421523607-0.0041822282474602i	0.00968296335306318-0.00238295430954885i	0.00442196139658415-0.00141951609185722i	0.00200733013851864-0.00088742032577682i	9.7781024131401e-04-5.76454323034159e-04i	5.54846195054319e-04-3.96049861163895e-04i	3.92432325632859e-04-3.01678008014104e-04i	3.58864418609147e-04-2.53596986916874e-04i	3.98806737075435e-04-2.08017459494304e-04i	4.69034988961181e-04-1.26763587955569e-04i	5.2190925366428e-04+9.2530526498e-06i	5.11919778206673e-04+1.92264327543758e-04i	4.08827021449884e-04+3.89297207451528e-04i	2.08233741828841e-04+5.52598394339099e-04i	-6.5036353073691e-05+6.35320595050325e-04i	-3.62372770418789e-04+6.07357792405298e-04i	-6.24403575650684e-04+4.66078342822295e-04i	-7.97714689353742e-04+2.38297363939722e-04i	-8.49844805553332e-04-2.7162543166306e-05i	-7.77628220144867e-04-2.73624360101528e-04i	-6.06408664585466e-04-4.52414390698342e-04i	-3.81020994229732e-04-5.35107229527011e-04i	-1.52236070106203e-04-5.18582591757208e-04i	3.6556104717284e-05-4.2223051215892e-04i	1.58485717819851e-04-2.79387582330245e-04i	2.06271522580936e-04-1.26581191301415e-04i	1.89543996431963e-04+5.914148490049e-06i	1.28357992076116e-04+9.9889351754471e-05i	4.5521085642443e-05+1.50601233364783e-04i	-3.9806177702685e-05+1.64306018344631e-04i	-1.15599645500717e-04+1.53370872837494e-04i	-1.77107948759137e-04+1.3085377201153e-04i	-2.24423242260413e-04+1.06386837448068e-04i	-2.59119700769641e-04+8.4566802971211e-05i	-2.81709799217214e-04+6.593487179584e-05i	-2.90999451099249e-04+4.9448881183563e-05i	-2.85292812991605e-04+3.4766687292851e-05i	-2.64382339178127e-04+2.3067594225889e-05i	-2.30905433185973e-04+1.6263704244031e-05i	-1.90153051571665e-04+1.5495959299204e-05i	-1.48446640643974e-04+2.0090491039474e-05i	-1.11066703989279e-04+2.7625622146042e-05i
17	0.299835943278162-0.06371849866123i	0.272468594387678-0.058115336454098i	0.228008763142868-0.04846959495524i	0.175679645475743-0.036958358278698i	0.124576553752721-0.025791687862047i	0.0812266931921392-0.0165434301960404i	0.0486218339526317-0.0098700323282305i	0.0266653204113779-0.0056327300770997i	0.0133843977776007-0.0032448991533983i	0.00618625563243386-0.00202649495417369i	0.0027224961700437-0.00142994954279132i	0.00127339380961309-0.00111346983380867i	7.75883572342732e-04-9.0913417437678e-04i	6.71863336967869e-04-7.50511880453519e-04i	7.13839490787559e-04-6.08112104412492e-04i	8.03401961886466e-04-4.54828432449878e-04i	8.89314541578286e-04-2.61613135946144e-04i	9.22672794428184e-04-1.0849960735114e-05i	8.52553918704482e-04+2.8842046674597e-04i	6.41867684194485e-04+5.95327535893086e-04i	2.85744954242486e-04+8.46354324367603e-04i	-1.79347956855109e-04+9.75642438602312e-04i	-6.80750346096795e-04+9.38365360658783e-04i	-0.00112764756711408+0.00072813791228508i	-0.0014359051751726+0.00038198746125158i	-1.55135149370539e-03-2.881502227082e-05i	-0.00146392202501918-0.00041865368043986i	-0.00120846881308036-0.00071119139647175i	-8.5274642978554e-04-8.58860543715091e-04i	-4.7730360410018e-04-8.52386362007747e-04i	-1.54201438585915e-04-7.18412815696221e-04i	6.8957036946249e-05-5.07426529781324e-04i	1.75770118636967e-04-2.76969678385197e-04i	1.78115552459137e-04-7.5814371091131e-05i	1.06186308341523e-04+6.6485707849497e-05i	-4.168114569821e-06+1.42625131258964e-04i	-1.22370928377625e-04+1.63655679887374e-04i	-2.2924227303662e-04+1.50646878957209e-04i	-3.17420530038778e-04+1.25354965558052e-04i	-3.87395566259756e-04+1.03170705511777e-04i	-4.41920236668372e-04+9.0337723155328e-05i	-4.81723282200015e-04+8.550097803552e-05i	-5.04301317298857e-04+8.3851223795116e-05i	-5.05720503876285e-04+8.1311447258365e-05i	-4.83775887545522e-04+7.6738720483123e-05i	-4.4035786045568e-04+7.1593855704705e-05i	-3.81640264389011e-04+6.8019923104798e-05i	-3.16153347402831e-04+6.6918162424699e-05i	-2.51990539025576e-04+6.72063952936e-05i
18	0.31387984977546-0.072974576630192i	0.287763679854583-0.067131472566548i	0.245104407493294-0.056870656448256i	0.193890659827593-0.044248508202217i	0.142318677784716-0.031498595915747i	0.0967372744426592-0.0204033806207714i	0.0606396858862031-0.0119423006664i	0.0347698030257038-0.0062811942572704i	0.0179460879094768-0.00300680011105i	0.00807188674493147-0.00144226509302204i	0.0029454378052432-0.00090903766971732i	7.24639809032337e-04-8.75325912624529e-04i	8.5572918759352e-05-9.97045351961443e-04i	0.00018808594623117-0.00108986252063876i	0.00055589091157656-0.00107475640871943i	9.43077973118916e-04-9.2832381758463e-04i	0.00122556825879275-0.00065337195362214i	0.00133283954853966-0.00027069247560935i	0.00121954149607201+0.00017729922921281i	8.65869450225506e-04+6.23801124413535e-04i	2.90122157457909e-04+9.84986028221498e-04i	-0.00044247869824798+0.00117904055940924i	-0.00122480154657262+0.00115082682883972i	-0.00192843847600944+0.0008922017067487i	-0.00243418412066238+0.0004491645670684i	-2.6622516289531e-03-8.788387136077e-05i	-0.00259207940960093-0.00060796057127002i	-0.00226536720415159-0.00100940698602919i	-0.00177188792117009-0.00122597470107317i	-0.00122336161810118-0.00124099672269124i	-0.00072419131048196-0.00108612091673308i	-3.48062197448586e-04-8.26479441559422e-04i	-1.26531785050196e-04-5.38360988178132e-04i	-5.1133736861228e-05-2.87110097394967e-04i	-8.5996467271471e-05-1.1188000076625e-04i	-1.85082092381774e-04-2.0784716253065e-05i	-3.07650978564724e-04+3.780623255578e-06i	-4.27309548310633e-04-6.925295508573e-06i	-5.33123274381188e-04-2.1690993740564e-05i	-6.245027897195e-04-1.9796223156227e-05i	-7.03672422697895e-04+4.78823635133e-06i	-7.69767486799519e-04+4.5634088861325e-05i	-8.1704640277279e-04+9.0183780945581e-05i	-8.37228778567253e-04+1.26634449346706e-04i	-8.23871597222375e-04+1.48378151851062e-04i	-7.75992748915429e-04+1.54802177474235e-04i	-6.99030549498075e-04+1.49233723533108e-04i	-6.02977150002044e-04+1.3593738548509e-04i	-4.99030540450003e-04+1.17953446552754e-04i
19	0.329697473265189-0.083826355651971i	0.304913249579148-0.077804797628622i	0.264204859389643-0.066967981721658i	0.214465696619038-0.053217163073173i	0.162995441969942-0.038748880476569i	0.115796615276942-0.025490418193771i	0.0766116205083618-0.0147197069285637i	0.0468223277688791-0.0069547789217995i	0.0259799048631289-0.0020732592864173i	0.0125823938467209+0.0004496419787086i	0.00477562036362824+0.00129745702332377i	0.0008162854036427+0.00113181762645851i	-7.11313169137231e-04+4.92840951349388e-04i	-8.52481328829777e-04-2.33992315262692e-04i	-3.29068958204883e-04-8.09784964503432e-04i	0.00038447008780032-0.00111571250454607i	0.00098875481560591-0.00112346963255661i	0.00130500876535746-0.00087035722350358i	0.00124203737316085-0.00043998285923811i	7.81361305235779e-04+5.4914207028801e-05i	-2.7878201003748e-05+4.91890851237891e-04i	-0.00107481178212971+0.00076205450509674i	-0.00220204706890338+0.00079405484274379i	-0.00323298044938738+0.00057212287361222i	-0.00400712361208081+0.00014121520643334i	-0.00441433128203104-0.00040419333389877i	-0.00441771152008606-0.00094546766116664i	-0.00405810296648935-0.00137186078837153i	-0.00343891857265775-0.00160922829433589i	-0.00269649344472404-0.00163655710763334i	-0.00196543029842944-0.0014858185989484i	-0.00134930188618871-0.00122641906098161i	-9.04357599265226e-04-9.4047621875471e-04i	-6.38855701291467e-04-6.97580072142861e-04i	-5.25314658944881e-04-5.36981213883266e-04i	-5.19261233460457e-04-4.61859975731139e-04i	-5.77064841935419e-04-4.45852131801496e-04i	-6.67195993120789e-04-4.47959935745064e-04i	-7.72756782299876e-04-4.29668150704471e-04i	-8.86882876869297e-04-3.68140763228961e-04i	-0.00100512927678565-0.00026158249075581i	-0.00111935156050663-0.00012623232910962i	-1.21595914529371e-03+1.238136399248e-05i	-0.00127873211974819+0.00012960002547446i	-0.00129406103054925+0.00020919205961301i	-0.0012555857635249+0.00024618596947567i	-0.00116600423917166+0.00024523291923777i	-0.00103560508720382+0.00021644848488968i	-8.78733307039558e-04+1.71093199394255e-04i
20	0.347553149136586-0.097174703637662i	0.324303030063126-0.091354945472857i	0.285881601044667-0.080375599091597i	0.238239875003009-0.065934107187132i	0.187823287684225-0.050096281211061i	0.140166971405934-0.034810724979096i	0.0990182946073583-0.021542264893251i	0.0661271531300014-0.0111099766989882i	0.0415770893738853-0.0037218894879791i	0.024384090930094+0.0008670677675086i	0.0130942018137864+0.0031626586511762i	0.00621550919104847+0.00376801449481905i	0.00244468110512153+0.00327377754071826i	0.00073354707198903+0.00219644995094754i	2.69650794465704e-04+9.48331694332416e-04i	4.31726609230226e-04-1.75036818660704e-04i	7.52923418053372e-04-9.96728937010475e-04i	0.00090062303843004-0.00145094475253976i	0.00066861596577609-0.0015658320864778i	-2.677259186532e-05-1.43719817667221e-03i	-0.001154587693522-0.00119566519078878i	-0.00258689681260996-0.00097180420926909i	-0.00412858688970689-0.00086516738227624i	-0.00555753357325065-0.00092333022786364i	-0.00666913099045151-0.00113552220844255i	-0.00731629600956576-0.0014421240571057i	-0.00743588833080266-0.00175701822632342i	-0.00705543894746311-0.00199593426361426i	-0.00627931971603643-0.00210205227800965i	-0.00525920757139307-0.00206109858942777i	-0.00415784930884526-0.00190177851068171i	-0.00311626607164892-0.00168237363666176i	-0.002232375687456-0.00146887325317271i	-0.00155452518060231-0.00131250283546558i	-0.00108837674667951-0.00123417689096539i	-0.00081178894492333-0.00122052689339868i	-0.00069094960922341-0.00123189895627718i	-0.00069220792173744-0.00121863051252648i	-0.00078702012848295-0.00113938731918228i	-9.50794898678836e-04-9.75148125194453e-04i	-0.00115882004981893-0.00073449330312672i	-0.00138302487084921-0.00044930084742577i	-0.00159208999751932-0.00016340667674742i	-1.75517821072969e-03+8.106723232547e-05i	-0.00184752688378245+0.00025487598314223i	-0.00185528529514838+0.00034714348991813i	-0.00177755585588446+0.00036457641512116i	-0.00162509051883612+0.00032605854170414i	-0.00141658599066484+0.00025542962883794i
21	0.367047361543892-0.114121832454967i	0.345337593136518-0.109244534687305i	0.30932195908254-0.099021006530702i	0.264185815529281-0.084912318557479i	0.21563048479294-0.068767664821873i	0.168706909214706-0.052418029021097i	0.127026020596402-0.037348487830533i	0.0924890589249848-0.024526991092368i	0.0654817955052068-0.0143970485082426i	0.0453433453222575-0.0069844417327228i	0.0308902696044507-0.0020458646236495i	0.0208333233342894+0.0007995004654007i	0.0140189076118353+0.0019826150527322i	0.00951096755194542+0.0019384831189542i	0.00657406922655452+0.00108298883701725i	0.00462288088017121-0.00020498917487274i	0.00318226584889418-0.00160404305762922i	0.00187440066469677-0.00287091587056195i	0.00042795705708007-0.00385396994889763i	-0.00130570287342123-0.0044930566753417i	-0.00334458700312089-0.0048042327844405i	-0.00558605728228326-0.00485315590796364i	-0.00783690418682068-0.00472451056824487i	-0.00985892866112129-0.00449547662125095i	-0.0114208905697208-0.004219299064254i	-0.0123459509960371-0.0039214216131736i	-0.0125449113679096-0.0036066499134169i	-0.0120291807779285-0.0032726126701229i	-0.0109024752118895-0.002923300305006i	-0.00933535403737731-0.00257708262109914i	-0.00753038185851589-0.0022660875252931i	-0.00568696378181471-0.00202729040700222i	-0.00397354444008164-0.00188889505079117i	-0.00251156354870936-0.00185744014302808i	-0.00137159061699076-0.00191090099304245i	-0.00057877313038582-0.00200096376607397i	-0.0001230709519844-0.00206439707867403i	3.004118850836e-05-2.04019179017518e-03i	-6.890120924996e-05-1.88703047642389e-03i	-0.00035903472887539-0.00159542956891381i	-0.00077317042826418-0.00119065350035115i	-0.00124182047605001-0.00072560324119438i	-0.00169838767400804-0.00026619856588984i	-0.00208541063290364+0.00012590828397726i	-0.00236058757902826+0.00040793514340809i	-0.00250084663330392+0.00056389507957248i	-0.0025031912933219+0.0006044194604369i	-0.00238212627768636+0.00055976921921133i	-0.00216457558607267+0.00046920574103226i
22	0.386386540029957-0.135065601254929i	0.365446283224795-0.131904410578311i	0.330998490890479-0.123418405970123i	0.287654609069945-0.110851883520758i	0.240553822264445-0.095819643050594i	0.19438112263805-0.079965316224689i	0.152647139443097-0.064673390858247i	0.11736825956064-0.050904842922586i	0.0891416696037099-0.0391733941819939i	0.0674960906033754-0.0296296341244219i	0.051350104814001-0.0221931425561507i	0.039428093532688-0.0166745665269562i	0.0305447667916007-0.0128528002731531i	0.023739368808178-0.0105020125606172i	0.0182927760204713-0.0093853835781163i	0.0136829217971676-0.0092402070326233i	0.0095291486873086-0.00977374070724947i	0.0055557439757645-0.0106772535107281i	0.0015819308323003-0.0116542812772327i	-0.0024709701544623-0.0124527746492794i	-0.0065711467779631-0.0128905700618907i	-0.0105805265044016-0.0128676277423781i	-0.014278318227854-0.0123638805326461i	-0.0174022666942572-0.0114258917703041i	-0.0196996150168829-0.010147602470801i	-0.0209767520840142-0.0086502458252209i	-0.021137057630622-0.0070647987652202i	-0.0201997641108857-0.0055181757303397i	-0.0182974324618879-0.0041226617019466i	-0.0156544649788929-0.0029673652046962i	-0.0125527370435589-0.0021108167271364i	-0.00929217216367588-0.00157489191398347i	-0.00615377147683596-0.00134138880774116i	-0.00337067726110034-0.00135319824818991i	-0.001110113223284-0.00152166085295749i	0.00053361305594212-0.00174037223774859i	0.00153677117324074-0.00190376092406302i	0.00193714392113892-0.00192689318890304i	0.0018208282339992-0.00176189330023514i	0.0013069472603011-0.00140664069116457i	5.31705009633894e-04-9.03123373291004e-04i	-3.67146781528298e-04-3.25568680239988e-04i	-0.00126438892660329+0.00023861346565843i	-0.00205877979622188+0.00070994905399291i	-0.00268065591722399+0.00103444309779268i	-0.0030948004728619+0.00119317499078076i	-0.00329839970074273+0.00120215781803959i	-0.00331481450309542+0.00110364791406303i	-0.00318468769640317+0.00095243341411419i
23	0.402596337514367-0.158177472710167i	0.380535742753969-0.156702947427047i	0.345442529987636-0.150003543681055i	0.301532722553667-0.139188173968356i	0.253593993633029-0.125721783351453i	0.20614891313972-0.111128699304685i	0.162784921027447-0.096727998297737i	0.125779465170767-0.083464706011351i	0.0960504690405818-0.0718629869970921i	0.0733723053176747-0.0620861483414246i	0.0567432929819285-0.0540587875631899i	0.0447820002377874-0.0475975188384609i	0.0360581361856805-0.0425078176660693i	0.0293107475120966-0.0386275369788799i	0.0235518730087113-0.0358216763012801i	0.0180840573606452-0.0339492322968965i	0.0124706905532235-0.0328276250788233i	0.0064924664668691-0.0322146486545975i	0.0001090519653339-0.0318167624240857i	-0.0065696965959747-0.0313210937743771i	-0.0133084827017022-0.0304406118891963i	-0.0197758246931979-0.0289591110035663i	-0.0255836619690882-0.0267643851539359i	-0.0303375109530108-0.023862547474601i	-0.033691746832585-0.0203718367597459i	-0.0354011333621847-0.0164988632954587i	-0.0353593177393913-0.0125031880249241i	-0.0336173615040265-0.0086572193571608i	-0.0303794414176733-0.0052079740243093i	-0.0259773100077986-0.0023458543214674i	-0.0208287938903827-0.0001838223316796i	-0.0153877945319102+0.0012513817864763i	-0.0100937251450146+0.0020158391167824i	-0.00532730837686005+0.00223402022415368i	-0.00137769453827194+0.00207563204092604i	0.00157646616059639+0.00172712138456278i	0.00347156087549396+0.00136209596699356i	0.00435049788024911+0.00111538130786106i	0.00434372597286476+0.00106516313252507i	0.00364314284535078+0.00122645749665645i	0.0024726007140016+0.00155703951397526i	0.00105872258107465+0.00197431588366768i	-0.00039458589881157+0.00237910679348613i	-0.00172521246517776+0.00268066809457177i	-0.0028237779119393+0.00281711072778333i	-0.00363594615012957+0.00276680031701458i	-0.00415691104615789+0.00254894617239251i	-0.00442000440425149+0.00221459209518975i	-0.00448211848591037+0.001831648723857i
24	0.414040105348156-0.178398696586859i	0.388550340161958-0.176810860400686i	0.350091516990936-0.169850877649184i	0.302609294674466-0.158610063581906i	0.250694458558562-0.144568816599098i	0.198866725086638-0.129331427948734i	0.150947739760157-0.114366842817806i	0.109637232796585-0.10081303574143i	0.0763438256229934-0.0893793079093765i	0.0512563596129501-0.0803501141410223i	0.0335920160934982-0.0736666707917494i	0.0219344991891505-0.0690468431171196i	0.0145793425548791-0.0661027945263775i	0.0098260352355815-0.0644272503710969i	0.0061866519628922-0.0636369153553618i	0.0025076060680888-0.0633786077542919i	-0.0019813138210864-0.0633147218139323i	-0.0076697642482857-0.0631074810086385i	-0.0146024293187495-0.0624170052178959i	-0.022534256977513-0.0609194966916212i	-0.030998352253711-0.0583425231382629i	-0.0393831516465235-0.054507486916707i	-0.0470159508346489-0.049366579323845i	-0.0532480343907224-0.0430229519776356i	-0.0575342483756371-0.0357273993920847i	-0.0594984821557166-0.0278508021770793i	-0.0589771292252041-0.0198371596319596i	-0.0560352378459234-0.0121459157127688i	-0.0509540628346374-0.0051938153929364i	-0.0441930371149441+0.0006942203385038i	-0.0363327712707582+0.005318166364648i	-0.028007866614174+0.0086162215056961i	-0.0198388560143811+0.0106581518660066i	-0.0123716474145337+0.0116213892633113i	-0.006030879279596+0.0117548219394377i	-0.0010911198293023+0.0113365220308187i	0.0023327076827966+0.0106320704342192i	0.00427661658199138+0.00985968702464689i	0.00490344402494668+0.009167080140365i	0.0044676694491113+0.00862287711956753i	0.00327440762769993+0.00822290766550073i	0.00163810682016726+0.00790889046174037i	-0.00015390394896578+0.00759477691739229i	-0.00186892175526511+0.00719470284929537i	-0.00334492226527821+0.00664657376739866i	-0.00449454133940188+0.00592678969072454i	-0.00529824453575407+0.00505411039523525i	-0.00578946743056696+0.00408345945378735i	-0.00603541586553734+0.00309276201392167i
25	0.424970219432221-0.189435100730875i	0.395302432879958-0.184237398706109i	0.35258496293635-0.173020223006697i	0.300520953619459-0.156972579971024i	0.243514250047823-0.137764829892615i	0.186059830672111-0.117309315374705i	0.132168278356254-0.097497462844137i	0.0849210541870659-0.0799633529318018i	0.0462162017436855-0.0659129249975231i	0.0167192159653482-0.0560388757184149i	-0.0040066049591465-0.0505201670724794i	-0.0172431834121575-0.0490879468393132i	-0.0247974578645255-0.0511305750540879i	-0.0286769715677658-0.0558102527928797i	-0.0308060656794395-0.0621705339933536i	-0.032809515085678-0.0692241194161746i	-0.0358737792747324-0.0760199031177693i	-0.0406836413284017-0.0816944228470464i	-0.047424597974141-0.0855145375771707i	-0.0558380283061244-0.0869159239327893i	-0.0653152767970211-0.0855376390252628i	-0.0750168402512193-0.0812487126773594i	-0.0840030082823209-0.0741602943991139i	-0.0913624974186157-0.064617182806422i	-0.0963262920188151-0.0531654601330597i	-0.0983556303207086-0.0404974513050115i	-0.0971961544099375-0.0273799158479645i	-0.092894507729563-0.0145749198929819i	-0.0857784910424192-0.0027643419740209i	-0.0764064155363503+0.0075117947531272i	-0.0654947072107354+0.0158956257076512i	-0.0538346017015922+0.0222266231100979i	-0.0422088163553565+0.0265319078836011i	-0.0313176661082126+0.0289954666771744i	-0.0217217005959079+0.0299125756134598i	-0.0138051264002715+0.0296370862896798i	-0.0077614839050094+0.0285294218380432i	-0.0036005514083932+0.0269122876615456i	-0.0011733838140351+0.0250393983553305i	-0.000210818398767+0.0230801780290965i	-0.0003697493005842+0.0211206982732806i	-0.0012810625686062+0.0191784649872543i	-0.0025934121709805+0.0172265082136747i	-0.0040080232726455+0.0152209977658641i	-0.0053013352856301+0.013126573387643i	-0.006334308516005+0.0109347410813158i	-0.00704927298526897+0.00867273799413463i	-0.00745692569137657+0.00640265973003486i	-0.00761718033082762+0.00421275289378185i
26	0.448437102148858-0.190508030331601i	0.417411470493023-0.178794113870688i	0.373558592597763-0.1601426499903i	0.320234338836778-0.135906859803145i	0.26147984839911-0.10802655582821i	0.201514005632797-0.078811386565534i	0.144230258867923-0.050676189255065i	0.0927760901913435-0.0258700803090032i	0.0492719891664921-0.0062390793807844i	0.0146969766763475+0.0069472905583742i	-0.0110629619755112+0.0130888571311414i	-0.0290323598391077+0.0122652201865524i	-0.0408742938148374+0.0051740669672288i	-0.048579025383514-0.0069845767086557i	-0.0541598556480767-0.0226573440611248i	-0.0593932361252994-0.040100220372671i	-0.0656276851652472-0.0575389926977989i	-0.0736732867212327-0.0733157298884291i	-0.0837722536183858-0.0860131148620193i	-0.0956420854986619-0.0945508454397091i	-0.108576455079146-0.098249797597633i	-0.121584997499368-0.096860875994129i	-0.133551462844126-0.090557166362405i	-0.143390066884614-0.079890545072214i	-0.150182198724412-0.065717192484301i	-0.153279681284195-0.04909993892292i	-0.152366096210941-0.031198238089763i	-0.147473612378564-0.013158054440078i	-0.138958475133763+0.003986375471882i	-0.12744300936097+0.019389081123929i	-0.113735051039789+0.032440864532188i	-0.0987368813654834+0.042787581391493i	-0.0833551134333434+0.0503200098298659i	-0.0684210065986822+0.0551403713617719i	-0.0546279490983343+0.0575127028802187i	-0.0424899286009681+0.0578052037578712i	-0.0323221243736162+0.0564325056265422i	-0.0242425213324793+0.0538047414110743i	-0.0181917118049366+0.050288556205287i	-0.0139667754410745+0.0461830346415946i	-0.0112642738245485+0.0417111585737942i	-0.0097269790651876+0.0370251319326407i	-0.0089890363031455+0.0322220267672037i	-0.0087148937017517+0.027365013679755i	-0.0086285029487132+0.0225051478626818i	-0.0085308660354556+0.0176993260813451i	-0.0083057367162916+0.0130214400698959i	-0.00791487652858611+0.00856557779088286i	-0.00738543900887686+0.00444192644232405i
27	0.502093597967596-0.19459065859048i	0.475839548864126-0.177831036669842i	0.437403370230985-0.153678810015695i	0.389568584029911-0.123599125428801i	0.335711212335632-0.089679564961924i	0.279398963355292-0.05443455336061i	0.223985826990955-0.020552321020523i	0.172261386019335+0.009381748009166i	0.12620127429832+0.033148943753826i	0.086845460697434+0.0491152890553206i	0.0543089380519555+0.0563792787900993i	0.0279092798858667+0.0548359947975084i	0.0063805871705144+0.0451560919577009i	-0.0118648144993486+0.0286885216028808i	-0.028466898705418+0.0073035044547252i	-0.0448762628848-0.0168033042930746i	-0.062167448915528-0.0413231099649178i	-0.0809239410093282-0.06404140508156i	-0.101200549624409-0.083021930031696i	-0.122558782472079-0.096752406524238i	-0.144162521380862-0.104241814118298i	-0.164915504275299-0.105063948334961i	-0.183619107901027-0.099347179662156i	-0.199128814938075-0.087715418015353i	-0.210490310434482-0.071189832477241i	-0.21704086542875-0.051064345380333i	-0.218467739415769-0.028769812298598i	-0.21482180591885-0.005741807144326i	-0.206490498946267+0.016694939613009i	-0.194138677872382+0.037415797724442i	-0.178628616224977+0.055553828295555i	-0.160930935016385+0.070524782583573i	-0.142037201419097+0.082022464736528i	-0.12288264407423+0.089990259789316i	-0.10428464244382+0.094576225870313i	-0.0868999048294489+0.0960795502650747i	-0.0712009429139252+0.0948955995765199i	-0.0574707334730887+0.0914655514340024i	-0.0458132913331236+0.0862349592619598i	-0.0361771212164164+0.0796237955564841i	-0.0283880278393222+0.0720087136913641i	-0.0221874696245765+0.0637166112709205i	-0.0172725532207083+0.0550272190700484i	-0.0133339481521714+0.0461815290686336i	-0.0100885111514031+0.0373925337577012i	-0.0073042437148291+0.0288550223779841i	-0.0048162722804435+0.0207520022382649i	-0.0025336735879454+0.0132565021332869i	-0.00043797842942711+0.00652880481296415i
28	0.595907225861708-0.228780258985745i	0.580335200018096-0.214791717811902i	0.55315127099773-0.194012857203296i	0.516332754742282-0.167791897851938i	0.472335103778731-0.138015670048873i	0.423804478789658-0.106942148456635i	0.373286229293607-0.076983422028226i	0.322970023269105-0.05046546581143i	0.274504187679134-0.029394240956546i	0.228898978404348-0.01525629984935i	0.186523723484546-0.008876711141422i	0.147188812388308-0.010348908303375i	0.110292507074349-0.019041520374786i	0.0750058123714191-0.0336778855645589i	0.0404665104187071-0.0524760206835548i	0.0059555081390244-0.0733311277701971i	-0.0289660638980636-0.094019606381676i	-0.064373188213698-0.112402965032449i	-0.099952638367697-0.126611692780794i	-0.135035789471118-0.135192633943279i	-0.168679316763256-0.137208222344856i	-0.199779298459882-0.132281564618902i	-0.227201287137437-0.120587268840189i	-0.24990846617831-0.102793511345688i	-0.267071963689629-0.079965527099599i	-0.278151326173599-0.053443963469389i	-0.282938345213261-0.024712978130406i	-0.281562997816274+0.004727534701512i	-0.274465308652028+0.033473460094205i	-0.26234073493776+0.060303139279065i	-0.246068776326205+0.084234811367687i	-0.226634852712002+0.104554533870928i	-0.205054344500631+0.120817718289013i	-0.182305562906411+0.132829751978616i	-0.159275909661264+0.140612290918606i	-0.136723127774282+0.144361810092579i	-0.115251691889714+0.144406166317032i	-0.095303170829898+0.141163605526116i	-0.077158752698846+0.135107150643493i	-0.060951871732213+0.126735874072774i	-0.046688808159619+0.116553332879136i	-0.034275093466262+0.105052492143703i	-0.0235454827845342+0.0927058075738125i	-0.0142951817739447+0.0799587912089398i	-0.0063100160623892+0.0672253459416479i	0.000606614086327+0.0548834118076396i	0.0066118054077257+0.0432699733602423i	0.0118075457217086+0.0326751428438216i	0.0162321129335761+0.0233357285800587i
29	0.72033966168756-0.319498885969814i	0.716694879960385-0.319366025813625i	0.70124872363817-0.313817187135399i	0.675111270944562-0.303735177876435i	0.639806193991211-0.290372901365895i	0.597090577374891-0.275230491599544i	0.548769933728301-0.259900678267208i	0.496533233586704-0.245900743873044i	0.441827794601376-0.234511269395446i	0.38578623198006-0.226640795545633i	0.329208921482992-0.22273185920728i	0.27259712639439-0.222718308675369i	0.21622533714312-0.226037294205995i	0.160237223031907-0.231692840429731i	0.104748132671704-0.238362266377372i	0.049938096307574-0.244532518577052i	-0.003877721619139-0.248651041158603i	-0.056209842760694-0.249275195020651i	-0.106390304575548-0.245205335832418i	-0.153602230931418-0.235589215557279i	-0.196937423322626-0.219989041550723i	-0.235472838277292-0.198406900196461i	-0.268354807156055-0.171268862365744i	-0.29487945639823-0.139372434829758i	-0.314558998966189-0.103805610793758i	-0.327166158040109-0.065848180251938i	-0.332752501661253-0.026866908707118i	-0.331640311999998+0.011784387967691i	-0.324391145642347+0.048850784836783i	-0.311756910277803+0.083242030878909i	-0.294620736351528+0.114075354342402i	-0.273935070756289+0.140695699501766i	-0.250663436850841+0.162676413161429i	-0.225730562669709+0.179805066556753i	-0.199983540495263+0.192059716735108i	-0.17416478329197+0.199580583629198i	-0.148896101666304+0.20264110351693i	-0.124672379726848+0.201620950760666i	-0.101863047403323+0.196982224757627i	-0.080719671741698+0.189248833586115i	-0.061388306157431+0.178988320792857i	-0.043925546483424+0.166795021728157i	-0.028317415788379+0.153273461071085i	-0.014500195198946+0.139021222272679i	-0.002382173354049+0.124611020561283i	0.008134911047034+0.11057228325527i	0.0171361142483419+0.0973730862567726i	0.0246766375083565+0.0854037313628202i	0.0307695819583007+0.0749635093156523i
30	0.847650004020641-0.469067418742893i	0.851323797353024-0.489994140193042i	0.842193941776675-0.506558245443073i	0.820721410935062-0.518910513294588i	0.787787313319628-0.527415099171139i	0.744592468851671-0.532584746472369i	0.692546976394675-0.535000148564713i	0.633163648430871-0.535223724241361i	0.567966786295989-0.533718690565761i	0.498423956356092-0.530783425004083i	0.42590399882407-0.526508914813996i	0.351660242414475-0.520763990062049i	0.276834439125952-0.51320951450065i	0.202474661736191-0.50333925268047i	0.129559452807266-0.490542154520404i	0.05902079323439-0.474178595482709i	-0.008240259077242-0.45366184956405i	-0.071349426561879-0.428535807265865i	-0.129468369683748-0.39854064347344i	-0.181816521402164-0.363659680389269i	-0.227702772003074-0.324142906179344i	-0.266562461635778-0.280505270258578i	-0.2979941241119-0.23350069667616i	-0.321790256443666-0.184075414711444i	-0.337957099274551-0.133306371038177i	-0.346719906245603-0.082331872880981i	-0.348512222727757-0.032282024986182i	-0.343949947560441+0.015784084100086i	-0.333793030381414+0.060929003242622i	-0.31889920767971+0.102372052389152i	-0.300174955028958+0.139508081838966i	-0.278528742149607+0.171911227971738i	-0.254830806577456+0.199326779909678i	-0.229882243329297+0.221655254634265i	-0.204394561797595+0.238932914344089i	-0.178979317033977+0.25131232964119i	-0.154146247371788+0.259045412633666i	-0.130307696531652+0.262469913149603i	-0.107786985814452+0.26199900030694i	-0.086828733039703+0.258112503127861i	-0.067609714950697+0.251347826911846i	-0.050249539802198+0.24228855300204i	-0.034820962624199+0.231549217053468i	-0.021360022811905+0.219755610486709i	-0.009876271933897+0.207520979202281i	-0.000363217247131+0.195419509784669i	0.007191189744067+0.18395932424191i	0.012794541068409+0.173557720904143i	0.01644126665189+0.164521527372959i
31	0.948667891889652-0.643637998642907i	0.952774405421201-0.683284123969218i	0.943101704091244-0.718372023937229i	0.919866565637445-0.748342075399675i	0.883738744857659-0.772779994545253i	0.835780496460007-0.79140578697371i	0.77737011621009-0.804053870794556i	0.710117913316684-0.810648231598371i	0.635782396280012-0.811176802100804i	0.556192948171897-0.805669005438698i	0.473183240108425-0.794179641609543i	0.388537461086881-0.77678117334014i	0.303949460368702-0.753565151056805i	0.220993346290704-0.724652176815793i	0.141103095516282-0.690208594578085i	0.065558330156033-0.650467130852779i	-0.004526433065232-0.605748087258081i	-0.068211172945401-0.556477468214752i	-0.124739622035667-0.50319864666191i	-0.173548599397081-0.446574826982984i	-0.214276627897305-0.38738061092132i	-0.246770237167227-0.326482309093624i	-0.271085873512402-0.264808112543418i	-0.287485288039285-0.203310646578647i	-0.296422691859041-0.14292555617446i	-0.298522811022128-0.084530421851427i	-0.294550119708406-0.028908342261949i	-0.285370785991549+0.023280093469151i	-0.271910002471387+0.071513907797749i	-0.255108175455679+0.115416950997404i	-0.235879747848484+0.154751971061561i	-0.215078161285999+0.189405806533697i	-0.193469660550595+0.21936906558847i	-0.171717448423943+0.24471412845255i	-0.150376324977207+0.265575096821887i	-0.129896632227926+0.282132475854113i	-0.110635291238475+0.294604088660564i	-0.092871117592403+0.303242244024159i	-0.076821495685768+0.308335785079473i	-0.062657849705118+0.310214591803842i	-0.050518056260541+0.30925357247434i	-0.040514836378218+0.305873236902388i	-0.032740064663989+0.300534567083772i	-0.027265683145986+0.293726963017877i	-0.024142395440342+0.285949349461032i	-0.023397492638398+0.277685859233898i	-0.025033035880001+0.269378643758295i	-0.029025253029771+0.261401125266296i	-0.035325493091909+0.254035284197867i
32	1.01054824643673-0.78767855524698i	1.01083965347989-0.83511639451522i	0.997419589687446-0.876696685094159i	0.970617480642609-0.91148147870374i	0.93121209590505-0.93869895949768i	0.880378409315411-0.957762950756617i	0.819616571149303-0.968282913872592i	0.750669697464066-0.9700649516534i	0.675437326116192-0.963104984412657i	0.595890795427176-0.94757574192824i	0.513995636080903-0.923809470422996i	0.431644550743157-0.89227827628482i	0.350602927315282-0.853573824829828i	0.272467310812961-0.808387713956332i	0.198636020717165-0.757493303811657i	0.130290258725668-0.701729181573099i	0.068383651487245-0.641983868689313i	0.013638193678264-0.579180935749913i	-0.033455078450294-0.514263466832772i	-0.072631763753066-0.448176871523422i	-0.103846534189166-0.381849394016262i	-0.127262142834629-0.316170273473062i	-0.143234404937251-0.25196626982065i	-0.152292437012321-0.189978041396094i	-0.15511364481908-0.130838481811496i	-0.152493454074553-0.07505544132899i	-0.145310490518678-0.023001166260355i	-0.13448870387182+0.025089746088845i	-0.120958635202829+0.069113008319006i	-0.10562049725157+0.109078239510644i	-0.089311856484708+0.145085071303343i	-0.072782418564622+0.177294437652307i	-0.056677743131554+0.205898466737024i	-0.041532738812681+0.231092636157352i	-0.027774660886493+0.253053534141951i	-0.015734227361862+0.271924729435414i	-0.005662557168255+0.287812022597178i	0.002248944099207+0.300787931671901i	0.007848788143292+0.310903887380126i	0.011008470176462+0.318207499273575i	0.011610534890413+0.322761578893106i	0.009542887457426+0.324661466891633i	0.004699592559912+0.324047616625536i	-0.00301255276882+0.321111257878478i	-0.013663161172028+0.31609215174665i	-0.027285092348648+0.309268758660595i	-0.043861125792072+0.30094237232161i	-0.063312440312531+0.291417739534554i	-0.08549042801169+0.280983252157854i
33	1.03786684121722-0.85681035959801i	1.034056392322-0.89941322941613i	1.01787024999935-0.93484550281778i	0.989882074821029-0.96223289204595i	0.951051713743154-0.980916158819027i	0.902666489093423-0.990473295574701i	0.846267816672078-0.990729509960002i	0.783569457955824-0.981754953787844i	0.716373865375088-0.963851086315099i	0.646492556258267-0.93752738764357i	0.575675366265748-0.903470752315009i	0.505551967555734-0.862510230879398i	0.437587406747099-0.815579817760533i	0.373051842427623-0.763681717230471i	0.313003333399743-0.707852007548945i	0.258281586572335-0.649129954368808i	0.209510088825414-0.588531510602145i	0.167104018739504-0.527026900187813i	0.131281693179105-0.46552172339376i	0.102077929996253-0.404840814430215i	0.079358451542271-0.345714153528262i	0.062835159884019-0.288764455873804i	0.052082649757735-0.234496548007214i	0.046556596633073-0.183289179648105i	0.045614626593868-0.135390370429495i	0.0485399625557998-0.0909176320456548i	0.0545676212222179-0.0498643481569828i	0.0629123194490945-0.0121132041914027i	0.0727966676996357+0.022543130532983i	0.083477806890053+0.054374760221111i	0.0942704802786242+0.0836824082484897i	0.104564676299038+0.110762855026596i	0.113836429433148+0.135875069385064i	0.121651068638036+0.15921035430168i	0.127659056666008+0.18086960876353i	0.131585442016664+0.200850159842508i	0.133214715773599+0.219043622304885i	0.132373411926963+0.235245033121468i	0.128913030399038+0.249172254347738i	0.122695762237036+0.260493514612331i	0.113585072774439+0.26886011891181i	0.101442514377709+0.273940904941115i	0.086131294660553+0.275455007996421i	0.06752623705443+0.27319989745394i	0.045528957695735+0.267072389683635i	0.020086448755769+0.257081305250643i	-0.00878912345661+0.243351479316472i	-0.041001692634827+0.226119808947135i	-0.076355741154979+0.205724804488996i
34	1.03757930570308-0.84168144673463i	1.03032431924645-0.87183764701536i	1.01258975415472-0.89449417636628i	0.985121718106979-0.909131815425315i	0.948957027005536-0.915464012933676i	0.905362167125417-0.913445226710288i	0.85576320470017-0.903266799435293i	0.801672330496593-0.885341027672719i	0.744616611259646-0.860274974722361i	0.686073840951423-0.828836297514315i	0.627419249746638-0.791913828761863i	0.569885398599505-0.750475831981577i	0.514536052738754-0.705528720115199i	0.462253382385372-0.658078629249662i	0.413736653037346-0.609097634277628i	0.36950976415686-0.559495677119316i	0.329934636218407-0.510098557372893i	0.295227527728712-0.46163171385884i	0.265475820457354-0.414709087780292i	0.240653529400431-0.369826155124682i	0.22063463290388-0.32735625657495i	0.205204132212824-0.287549603097339i	0.194067410553617-0.250534722265755i	0.186858877845263-0.216322536774468i	0.183151014163124-0.184813627036754i	0.182464770292628-0.155809429948898i	0.184281900830457-0.129028100113496i	0.18805928285856-0.104125483695595i	0.193244718063665-0.080721151179959i	0.199293234959884-0.058428770423094i	0.205682589716506-0.036889376142896i	0.211926567000545-0.015805424239992i	0.217584825223317+0.005026975327553i	0.222268392386556+0.025690480969483i	0.225640443011885+0.046126334644345i	0.22741259233624+0.066123876502364i	0.227337538906913+0.085321338402366i	0.225199382247702+0.103218551877131i	0.220803266427229+0.119201155539206i	0.213966107786671+0.132574852701713i	0.204510042375067+0.14260737081495i	0.192259894662265+0.148575108303128i	0.177045470614603+0.149811086913057i	0.158708881845915+0.145750784768701i	0.137116489545384+0.13597269298101i	0.112174492354879+0.120230967878396i	0.0838467356045324+0.0984782669320679i	0.0521730363575049+0.0708776705737722i	0.0172862230642483+0.0378034142397513i
35	1.00821597636302-0.76373066688278i	0.996147648822908-0.780173567181369i	0.975242035581905-0.789846166544907i	0.946302887877013-0.792614050245651i	0.910337235624169-0.788547775808244i	0.868498856739023-0.777916901249492i	0.822027479372513-0.76117420133648i	0.772188384404388-0.738931329755233i	0.720216774411303-0.711927769101988i	0.667270556593284-0.680995309741788i	0.61439414279462-0.647020475809148i	0.562494628503611-0.610907261451504i	0.512330423013681-0.573542270636769i	0.464511213503358-0.535763913473179i	0.419507186469698-0.498336765395809i	0.377664795506544-0.461931618577802i	0.339226103708671-0.427111224017215i	0.30434884074643-0.394321304036642i	0.273124750402965-0.363886154464284i	0.245594477649486-0.336008072811565i	0.221758044799556-0.310769933147583i	0.2015807762496-0.288140442393217i	0.184995242347897-0.267981897485357i	0.171900320034459-0.250060547877888i	0.162158759359521-0.234059882932931i	0.155594686849716-0.219597250663585i	0.151992291426887-0.206244136685335i	0.151096578739865-0.193550182216326i	0.152616617801226-0.181070620071514i	0.156231219955391-0.168396307955172i	0.161596560242794-0.155185009473079i	0.16835493607553-0.141192095576641i	0.176143696440648-0.126298490927397i	0.18460337945766-0.110533535440801i	0.193384254614646-0.094090512151735i	0.202150744717587-0.07733292019328i	0.210583553209854-0.060790126517814i	0.218379690134643-0.045141763863278i	0.225250921200222-0.031191085147242i	0.230921414316189-0.019828352868207i	0.235125495508012-0.011986150750285i	0.237606436775897-0.008589176187379i	0.238117084683419-0.010501544884436i	0.236422917829233-0.018474874712778i	0.232307823149117-0.033100400592428i	0.225582541743506-0.054768117226496i	0.21609539366812-0.083635484080187i	0.20374458498676-0.119607605316038i	0.188491160905921-0.162330073912098i
36	0.94849303863461-0.652859939427542i	0.929286066421955-0.657544780776362i	0.90250045454772-0.65659961342631i	0.868957621022965-0.650133738158493i	0.829619184785813-0.638411906677385i	0.785536946552945-0.621842074532686i	0.737801348425613-0.600956921871331i	0.687492094364146-0.576390386753723i	0.635634295317592-0.548850724055366i	0.583162887817903-0.51909173189185i	0.530897229472419-0.487883770970688i	0.479526789185161-0.455986050982226i	0.429607827646579-0.424121398210127i	0.381570009444649-0.392954388059885i	0.335731096000324-0.36307337009866i	0.292317310949125-0.334976577092232i	0.251486690068767-0.309062233426824i	0.213352737011149-0.285622391066565i	0.178005982042458-0.264840136535801i	0.145531533651889-0.246789827122605i	0.116021351568908-0.231440109158588i	0.089580672797994-0.218659613357821i	0.066328707557891-0.208225371389668i	0.046394316516268-0.199834112194877i	0.029907828533889-0.193116639309118i	0.016990425587787-0.187655436139337i	0.007742599126533-0.183005484905496i	0.002233083307006-0.178718024774335i	0.000489427931178-0.174366640864162i	0.002491033206615-0.169574707876108i	0.008165081774646-0.164042858818028i	0.017385422254558-0.157574861908851i	0.029974127610971-0.150100114119616i	0.045705204446651-0.141690933855085i	0.064309785347316-0.132572978010178i	0.085482100446596-0.123127421203068i	0.108885587627361-0.113883999233106i	0.134158643376938-0.105504599251227i	0.160919710891186-0.098757727043274i	0.188771617624117-0.09448484084237i	0.217305280461511-0.093560153474743i	0.246103066134294-0.096846017482133i	0.274742206823261-0.105146378325137i	0.302798713681824-0.119160979945634i	0.329852200614831-0.139443021873825i	0.355491932194689-0.166362800787509i	0.379324255894525-0.200079539522883i	0.400981388798368-0.240523142104563i	0.420131325527722-0.287387051311546i
37	0.873142059961414-0.533648569563265i	0.84695514281854-0.529244704236847i	0.814473251633666-0.520240008886256i	0.776553011551521-0.506836382751536i	0.734144207988533-0.489344736832007i	0.688244333383527-0.468173214430355i	0.639852949254718-0.443811954845143i	0.589928854300096-0.416815279708881i	0.539352796815517-0.387782262881177i	0.488897999055208-0.357336647465456i	0.439210113979157-0.326107003872459i	0.390797469221528-0.294707895203812i	0.344031637775242-0.263722650813615i	0.299157582165059-0.233688169188861i	0.256311917479821-0.205082000783344i	0.215547286836278-0.178311820499402i	0.176860482981413-0.153707302541979i	0.140221804498035-0.131514363848835i	0.105603206026346-0.111891743921985i	0.0730030702981739-0.0949099279593685i	0.0424658594307096-0.0805524792771664i	0.0140954448418337-0.0687199046037229i	-0.0119384868352404-0.0592362096395481i	-0.0354009576113661-0.0518582928063813i	-0.0559986144704524-0.0462882588337748i	-0.073392054640285-0.0421886056756892i	-0.0872122569807656-0.0392000528837139i	-0.0970796395037138-0.0369615513709678i	-0.102624228206198-0.035131766167427i	-0.103505516493237-0.033411083673721i	-0.0994307931767993-0.0315629936725214i	-0.0901709887113422-0.0294335629181746i	-0.0755733989288401-0.0269676750636095i	-0.0555709585767925-0.0242207760278386i	-0.03018802295828-0.0213650390285699i	0.00045714885029-0.0186891422847368i	0.0361528467035597-0.0165912167771933i	0.0765968388518732-0.0155649442866759i	0.12140129213274-0.016179233818074i	0.170099229647096-0.019052341360689i	0.22215214937027-0.024821688602682i	0.276958528698063-0.034110950021867i	0.333863046539105-0.04749619123845i	0.392166448101052-0.065472940219153i	0.451136043585733-0.088426052251159i	0.51001686148577-0.116604094404649i	0.568043467066536-0.150099738495656i	0.624452410153867-0.18883733256482i	0.678495192344838-0.232568442667738i
38	0.809805324189408-0.429601949110596i	0.779842011489518-0.420079509027204i	0.745061139005439-0.406910531773329i	0.706354534859577-0.390303605128666i	0.664668260853046-0.370538166010047i	0.6209606305757-0.347955093056083i	0.576160802678708-0.322945562643244i	0.531130437153538-0.295938718204231i	0.486630715663318-0.267388710305365i	0.443296674403569-0.237761634275695i	0.401620304551249-0.207522830514536i	0.361943277814567-0.17712493010879i	0.324459498347787-0.1469969368422i	0.289227017555887-0.117534547919493i	0.256188225707518-0.089091840118936i	0.225196700447688-0.061974393139901i	0.196048685940625-0.036433891304967i	0.168516925013208-0.012664237881327i	0.142384484588228+0.009200771704313i	0.117476302076134+0.029088148843434i	0.0936864237905604+0.0469846912490615i	0.0709992804937936+0.0629341396394959i	0.0495038152697231+0.0770324177969831i	0.0293998046707538+0.0894209004293463i	0.010996253072653+0.100277723689148i	-0.005297748301349+0.109807254545677i	-0.018988857772609+0.118227961226457i	-0.02952081756623+0.125759066949479i	-0.03629984035675+0.132606509100775i	-0.038722471025456+0.13894885005385i	-0.036204330401113+0.144923878266018i	-0.028208235246276+0.150616685438966i	-0.014270361649259+0.156049997463562i	0.005976645833481+0.161177468700632i	0.032784444795901+0.165880521770276i	0.066274186776013+0.169969135145752i	0.106426398038724+0.173186760393359i	0.153075572211056+0.175219305795089i	0.205909294064471+0.175707871651134i	0.26447155842572+0.174264683651417i	0.328169842369778+0.170491461924628i	0.396285428884707+0.16399929944966i	0.467986458846172+0.154429015123107i	0.542343195987952+0.141470899868246i	0.61834501656268+0.124882789860209i	0.694918672281625+0.104505475917291i	0.7709474145055+0.080274585460835i	0.845290604708399+0.052228243763903i	0.916803468940813+0.020510023762839i
39	0.773641360871157-0.365688037352051i	0.742039145312073-0.356991489768363i	0.706842070551218-0.345722429299985i	0.668942878916783-0.33204453647721i	0.629264383901933-0.316156405869005i	0.5887224244729-0.298284080782195i	0.548189695969475-0.2786730678228i	0.508462440247423-0.2575802113021i	0.470231840166044-0.235265784334409i	0.434061704666634-0.211986108967992i	0.400373665576375-0.18798695714609i	0.36944065907153-0.163497914270795i	0.341388963068776-0.13872781470415i	0.316208540558343-0.113861290485918i	0.293770933581818-0.089056416668235i	0.273853497638524-0.064443393137175i	0.256168392474206-0.040124175749261i	0.240394477058833-0.016172958994101i	0.226210110755179+0.007362583960892i	0.213324846774678+0.03045938398912i	0.201508116069014+0.053116442363148i	0.190613228752526+0.075351722641851i	0.180595346923588+0.097198496531967i	0.171522482008191+0.118701168529582i	0.163579012042236+0.139910612988468i	0.157061668516907+0.160879079310086i	0.15236837817533+0.181654754856428i	0.149980735133402+0.202276117675042i	0.150441200478054+0.222766257378872i	0.154326363931662+0.243127386763903i	0.162217746179097+0.263335802931965i	0.174671669155457+0.283337579228383i	0.192189679864402+0.303045273736616i	0.215190891809434+0.322335923563516i	0.243987421991295+0.341050555824428i	0.278763868637565+0.35899538726781i	0.319561514580373+0.375944807940131i	0.366267672315023+0.391646154826222i	0.41861032635849+0.40582618473285i	0.476157990901192+0.418199058063698i	0.538324496758848+0.428475552777478i	0.604378258360578+0.436373146419063i	0.673455452314418+0.441626538464905i	0.744576463966886+0.443998139017631i	0.816664924522205+0.443288025637356i	0.88856866381522+0.439342869226721i	0.959081936475395+0.432063352876217i	1.02696833501582+0.42140965417867i	1.09098387523374+0.40740463094352i
40	0.750943261402165-0.350076533503163i	0.714567958757867-0.347326837374755i	0.674955356648219-0.343033469500533i	0.632978566183-0.337264924762861i	0.589541687317513-0.330091306662703i	0.545549438115594-0.321578877596879i	0.501877271644495-0.311785076290007i	0.459343420151672-0.300754286898846i	0.418684218781424-0.288514598377975i	0.380533893119072-0.275075731802592i	0.345409755056825-0.260428241823089i	0.313703453630128-0.244544021409994i	0.285678589499987-0.227378062044886i	0.261474644534638-0.208871349951122i	0.241116823865709-0.188954717736425i	0.224531079189798-0.167553423908614i	0.211563299637336-0.144592202855554i	0.202001437797659-0.120000516340952i	0.195599196674609-0.093717744143237i	0.192099846386009-0.065698074503095i	0.191258769474534-0.035914891652723i	0.192863447085013-0.004364504041688i	0.196749785827037+0.028930891453215i	0.202813933019654+0.063921061606655i	0.211019018740814+0.100526408595388i	0.221396576948225+0.138637423174844i	0.23404271437203+0.178114849474115i	0.249109395048253+0.218790471817061i	0.26679147244804+0.26046842648983i	0.287310315534403+0.302926945533271i	0.310895029172301+0.345920453736728i	0.337762357128849+0.389181961484668i	0.368096376154093+0.432425721799523i	0.402029045579445+0.475350146366218i	0.439622575762695+0.517640999044507i	0.48085443102112+0.558974903183691i	0.525605601164+0.599023208295078i	0.573652574306511+0.637456260398187i	0.62466323640428+0.673948107621307i	0.678196723130909+0.708181648381199i	0.733707068870396+0.739854194693311i	0.790550344896698+0.768683379880279i	0.847994860653125+0.794413291085394i	0.905233921814338+0.816820656282573i	0.961400596922761+0.835720867232283i	1.01558393849057+0.85097357875495i	1.06684612982956+0.86248759554955i	1.11424007894142+0.8702247450956i	1.15682704773999+0.87420244285644i
41	0.724685618407131-0.349022638217843i	0.676889146912373-0.351833776376966i	0.625284103788361-0.353681288697017i	0.57074784050865-0.354519234701386i	0.514211395616255-0.354281341542625i	0.456635373039093-0.352877978392108i	0.398985324360703-0.350194181533623i	0.342207597737495-0.346088921875229i	0.287206586747175-0.340395750285468i	0.234824235082618-0.332924889817852i	0.18582253173586-0.323466771204579i	0.140869572953753-0.311796933195911i	0.100529580932667-0.297682136860464i	0.065257065858779-0.280887477247106i	0.035395109452437-0.261184220873313i	0.011177546865981-0.238358056719605i	-0.007265358706198-0.212217424243114i	-0.019898307663189-0.18260157575923i	-0.026770096632396-0.149388042577959i	-0.028001239334833-0.112499203522514i	-0.0237708491786084-0.0719076987823441i	-0.0143035372927908-0.0276404883810993i	0.0001429829866757+0.0202185809371503i	0.019288993952697+0.0715277681348967i	0.042842111277527+0.126087989324791i	0.070504547475769+0.183644864525648i	0.101978143942283+0.243892140922949i	0.136967169717476+0.306476329947067i	0.175179028654891+0.37100236478698i	0.216323139749905+0.437040068318111i	0.260108351245889+0.504131218589987i	0.3062393132609+0.571797008670473i	0.354412264071+0.639545717518955i	0.404310682365157+0.706880435671742i	0.455601224626628+0.773306720414994i	0.507930308188632+0.838340086176217i	0.560921622890377+0.901513263618454i	0.614174765021122+0.962383182361991i	0.66726509412558+1.02053764510346i	0.71974482371185+1.07560166381049i	0.77114527755298+1.12724342138472i	0.82098017935985+1.17517980558994i	0.86874979867453+1.21918143812293i	0.91394575151667+1.25907709342034i	0.95605625026853+1.29475737286129i	0.99457161129808+1.32617747461682i	1.02898985708448+1.35335888180375i	1.05882228709592+1.376389785843i	1.0835989326101+1.39542407136906i
42	0.733088311452235-0.284335827284576i	0.671748938097368-0.28464581588313i	0.605699248835462-0.283934471191058i	0.535845820703722-0.282089705730545i	0.463174479427981-0.27897422581622i	0.388730184454249-0.274424447826035i	0.313595402285596-0.268250529961987i	0.238867617025041-0.260237633220749i	0.165636649818784-0.250148476062456i	0.094962454479363-0.237727192051735i	0.027854025581255-0.222704441199923i	-0.034750000237055-0.204803666803048i	-0.09199854592533-0.183748333308489i	-0.143142688757326-0.159269930149757i	-0.187547344301744-0.131116484307494i	-0.224699848395855-0.099061292903357i	-0.254215359533097-0.062911568154592i	-0.275839113415922-0.022516681565256i	-0.289445661674163+0.022224297397428i	-0.295035313930948+0.07135605117371i	-0.292728073549164+0.124861701714004i	-0.282755410684695+0.182658940900408i	-0.265450251058218+0.244597756930083i	-0.241235575617277+0.310459852786059i	-0.210612026485187+0.379959793781158i	-0.174144900591852+0.452747862833277i	-0.13245088704106+0.528414547343435i	-0.086184870785803+0.606496532651665i	-0.036027086788522+0.686484035872489i	0.017329131457565+0.767829281679844i	0.07318880481908+0.849955898876969i	0.130865795654179+0.932269003248813i	0.18969219525487+1.01416572754926i	0.24902650661889+1.09504596231895i	0.30826054245764+1.174323079995i	0.36682497999368+1.25143442769731i	0.42419353375786+1.32585138936853i	0.47988572673167+1.397088833968i	0.53346826026695+1.46471378183654i	0.5845550055003+1.52835313524754i	0.63280566429293+1.58770033113519i	0.6779231763292+1.64252078417418i	0.71964998048918+1.69265599742519i	0.75776327187668+1.73802622674881i	0.79206942919596+1.77863159554312i	0.82239781827062+1.81455156966252i	0.84859420380021+1.84594272020167i	0.87051402026919+1.87303472555332i	0.88801576174832+1.89612459476618i
43	0.90568372000147-0.057577007816989i	0.840389375428161-0.041272676819247i	0.769744596088767-0.023394588333717i	0.694631257217845-0.003865835438711i	0.616020093766701+0.017405712441482i	0.534953069580068+0.040527775993938i	0.452523781564722+0.065623212680041i	0.369856385100942+0.092828672775333i	0.288083577256277+0.122292327281849i	0.208324207734003+0.154170667310955i	0.131661102703033+0.188624413875855i	0.059119683196671+0.225813616902557i	-0.008352062162811+0.265892060869816i	-0.069901729862307+0.309001130033444i	-0.124788314914554+0.355263316990001i	-0.17239528979141+0.404775582891977i	-0.21224063459425+0.45760279471429i	-0.243983593662474+0.513771473699421i	-0.267428028798307+0.573264088966325i	-0.282522336627921+0.636014121153123i	-0.289355994243982+0.701902103178757i	-0.288152890262057+0.770752819442519i	-0.279261685102985+0.842333812062201i	-0.263143522339416+0.916355304391033i	-0.240357480344148+0.992471609565262i	-0.21154420868032+1.07028404685373i	-0.17740823552026+1.14934534277914i	-0.13869946011814+1.22916544897996i	-0.09619435762616+1.30921866608123i	-0.05067742232908+1.38895192375468i	-0.00292336000439+1.46779403275542i	0.04631948877967+1.54516569584556i	0.09634405413868+1.62049004170993i	0.14649738383035+1.69320342952964i	0.19619110750636+1.7627662618699i	0.24490926566485+1.82867353982401i	0.29221332900636+1.8904648966535i	0.33774431689978+1.94773385408785i	0.38122200921672+2.00013605855873i	0.42244133159497+2.0473962724901i	0.46126607784254+2.08931391791665i	0.49762021224803+2.12576699576745i	0.53147706659352+2.1567142337868i	0.56284680935195+2.1821953489687i	0.59176261576395+2.20232934627606i	0.61826600539998+2.21731081401935i	0.64239183698826+2.22740421726077i	0.66415345778529+2.23293623359645i	0.68352849621519+2.23428622015127i
44	1.4269419573003+0.41546597235082i	1.37760521159829+0.46459984493877i	1.32241872633223+0.51601036323081i	1.26208602715827+0.56962117520199i	1.19739091464501+0.6253517079147i	1.12918317217065+0.68311797302556i	1.05836253798511+0.74283300502086i	0.985861321594271+0.804406880914156i	0.912626093867387+0.867746287890652i	0.839598917528779+0.932753625783215i	0.767698608395963+0.999325653549956i	0.69780252672802+1.06735171220881i	0.63072939169336+1.13671158000111i	0.56722359011536+1.20727303789164i	0.50794141369836+1.2788892438567i	0.45343960778748+1.35139603180126i	0.40416655078558+1.42460926450928i	0.3604563085016+1.49832237902829i	0.322525724192+1.57230426674533i	0.29047461545274+1.64629762874832i	0.26428905622543+1.7200179397149i	0.2438476289374+1.79315314058596i	0.22893044117815+1.86536416193634i	0.21923061624135+1.93628635673713i	0.21436789008933+2.00553189378988i	0.2139038813375+2.07269313234466i	0.21735854788592+2.13734696526746i	0.22422730562154+2.19906008366711i	0.23399826249209+2.25739508125488i	0.24616901602231+2.31191728303168i	0.26026247428631+2.36220215129654i	0.27584118920489+2.40784309350278i	0.29251973600865+2.44845947211907i	0.30997473248948+2.48370459722534i	0.32795216447771+2.5132734687891i	0.34627176763323+2.53691002796893i	0.36482830758313+2.55441367575115i	0.38358969786321+2.56564482294387i	0.40259199503063+2.57052924805257i	0.4219314096347+2.56906105870227i	0.44175356739623+2.56130407774377i	0.46224034400624+2.54739150653141i	0.48359467667414+2.52752375448976i	0.50602382349847+2.50196436527832i	0.5297215958499+2.47103401478738i	0.55485012764521+2.43510260393249i	0.58152176755707+2.39457951876209i	0.60978168529083+2.34990218069224i	0.63959177105979+2.30152305963445i
45	2.44364295423855+1.16701120283166i	2.43065993734349+1.26174720701891i	2.41066983277014+1.35911393957454i	2.38401528101703+1.45877311149467i	2.35110575147771+1.56035953896537i	2.31240884071129+1.66348337712649i	2.26844039247798+1.76773249133185i	2.21975369670956+1.8726749251716i	2.16692805728307+1.97786142917547i	2.11055704300587+2.08282802042009i	2.05123675149144+2.18709855090942i	1.98955442077623+2.29018727119626i	1.92607771808745+2.39160138481325i	1.86134501895785+2.49084359818508i	1.79585696310141+2.58741467927961i	1.73006953669108+2.68081604579961i	1.66438888485493+2.77055240971887i	1.59916800461084+2.85613450897332i	1.53470540867518+2.93708195874448i	1.47124578644963+3.01292625372622i	1.40898262204952+3.08321394885924i	1.34806266265933+3.14751003918759i	1.28859206601479+3.20540154980185i	1.23064399562856+3.25650133448393i	1.17426737861587+3.30045206698995i	1.11949649558371+3.33693039235419i	1.06636103673101+3.36565118773795i	1.01489623446894+3.38637186384185i	0.96515267155905+3.39889661948562i	0.91720536562842+3.403080544416i	0.87116174617951+3.39883344953587i	0.82716816864783+3.3861232903493i	0.78541465101848+3.36497903924363i	0.7461375709121+3.33549285597101i	0.7096201234247+3.29782140394195i	0.67619041053738+3.25218616317966i	0.64621710949707+3.19887259934278i	0.62010274788111+3.13822806228625i	0.59827469462175+3.07065830720843i	0.58117405653838+2.99662255636361i	0.56924274637552+2.91662704926358i	0.56290905853923+2.83121706373682i	0.56257215040148+2.74096742848263i	0.56858587818407+2.64647158902241i	0.58124247533328+2.5483293322526i	0.60075658660466+2.44713331907453i	0.62725018184999+2.34345461866357i	0.66073886921729+2.2378274806339i	0.70112010806631+2.13073362142419i
46	3.99110327076609+2.14615354529536i	4.02496519917042+2.29046736238384i	4.04919926359617+2.43697917050012i	4.06366985467394+2.58503152580358i	4.06830394961599+2.73392277291592i	4.06308948131663+2.88291157825441i	4.04807299249524+3.03122204625204i	4.02335668791025+3.17804937463954i	3.98909501370659+3.32256599864527i	3.94549090467186+3.46392816847541i	3.89279184703772+3.60128289975781i	3.83128590609567+3.73377523272182i	3.7612978640977+3.86055573266416i	3.68318560466948+3.98078816161737i	3.59733686545909+4.0936572489716i	3.5041664613583+4.19837648697889i	3.40411405693669+4.29419587546507i	3.29764253946812+4.38040953857898i	3.1852370140091+4.4563631349309i	3.0674044104387+4.52146098095463i	2.94467366031807+4.57517280575157i	2.81759637005824+4.61704005406654i	2.68674788739793+4.64668165247896i	2.55272863176389+4.66379915249595i	2.41616553681951+4.66818116317938i	2.27771343639683+4.65970698544856i	2.13805621389541+4.63834936053123i	1.99790753077777+4.60417624647554i	1.85801095243707+4.55735153948892i	1.71913929966696+4.49813466144305i	1.58209307118157+4.42687894147392i	1.44769780681483+4.34402872847797i	1.31680029161993+4.25011518268368i	1.19026353729502+4.14575070852426i	1.06896051816586+4.03162200783934i	0.95376668315129+3.90848175199046i	0.84555131135953+3.77713889368939i	0.74516782573562+3.63844766400348i	0.65344322495707+3.49329532680633i	0.57116683699453+3.34258879145988i	0.49907863688814+3.18724021421641i	0.43785740489422+3.02815174908862i	0.38810902792024+2.86619963903907i	0.35035526595675+2.70221786750365i	0.3250233151179+2.53698161765181i	0.31243649925603+2.37119081153582i	0.31280641253387+2.20545402252234i	0.32622681572873+2.04027307128456i	0.35266955961754+1.87602862736005i
47	6.00535224455579+3.22469156317757i	6.08426906524368+3.41296007957519i	6.14932221523154+3.6023116679132i	6.19988413266206+3.79181145925343i	6.23539766244014+3.98047465030747i	6.25538098846737+4.16727329431287i	6.25943205073154+4.35114389363895i	6.24723243372947+4.53099573193799i	6.21855071958958+4.70571987068201i	6.17324530507478+4.87419872256185i	6.11126668621287+5.0353161026602i	6.03265921750584+5.18796764772145i	5.93756235445628+5.33107148439125i	5.8262113885333+5.46357901913956i	5.69893768276285+5.58448571584781i	5.55616841401579+5.69284172185743i	5.3984258249929+5.78776219974913i	5.22632598513341+5.86843722034588i	5.04057705551486+5.93414107248484i	4.84197704861212+5.98424084705257i	4.63141106990724+6.01820415667358i	4.40984802515999+6.03560585832333i	4.17833677502186+6.03613365402463i	3.93800171793453+6.01959245468717i	3.69003778318919+5.98590740404966i	3.43570481886546+5.9351254735504i	3.17632136427997+5.86741555472732i	2.91325780363373+5.78306699334897i	2.64792890674339+5.68248652879139i	2.38178577396865+5.56619362305589i	2.11630721550348+5.43481418608831i	1.85299060978689+5.28907272749243i	1.59334230152347+5.12978298906938i	1.33886761622137+4.95783713756159i	1.09106058472542+4.77419362219432i	0.85139348736626+4.57986382671249i	0.62130634245057+4.37589767018967i	0.40219647726122+4.16336833449865i	0.19540833090829+3.9433563185076i	0.00222364669486+3.7169330393202i	-0.17614778338605+3.48514421872024i	-0.33857665827071+3.24899330792414i	-0.48402183083464+3.00942521531907i	-0.61153694099532+2.76731060962732i	-0.72027587754673+2.52343107449062i	-0.80949694378291+2.27846538946838i	-0.87856562270075+2.03297720661509i	-0.92695586230591+1.78740438095214i	-0.95424982983226+1.54205019717438i
48	8.42948796142041+4.23616730637435i	8.5481003148821+4.45658225530563i	8.64781282049565+4.67684010264802i	8.7275766004204+4.89584005976478i	8.78642662292134+5.11243324086765i	8.82349128447522+5.32543030528952i	8.83800151784965+5.53360986029977i	8.82929933686444+5.73572755035881i	8.79684573264077+5.93052574549968i	8.74022784105037+6.11674372910739i	8.65916530674046+6.29312827398592i	8.55351577547742+6.45844448548901i	8.42327945356813+6.61148678186633i	8.26860268073195+6.75108987504376i	8.08978047095634+6.87613960999888i	7.88725798452653+6.98558351786657i	7.66163090352409+7.07844093704476i	7.41364469259284+7.15381255796495i	7.14419273662015+7.21088925090799i	6.85431335712351+7.2489600423112i	6.5451857195043+7.26741911341559i	6.21812465386644+7.2657717057908i	5.87457442271788+7.24363883115955i	5.51610147949163+7.20076069789057i	5.1443862723379+7.13699878336783i	4.76121415793884+7.05233649996481i	4.36846550005515+6.94687842230845i	3.96810503699206+6.82084806462777i	3.56217061102095+6.67458421893557i	3.15276136085448+6.50853588724959i	2.74202548538346+6.32325586366157i	2.33214769287486+6.11939304443161i	1.92533645454025+5.89768356603201i	1.52381118465163+5.65894089179692i	1.12978947106445+5.40404498715989i	0.74547447997615+5.13393074100038i	0.37304265689917+4.8495758060063i	0.01463184208526+4.55198804385392i	-0.32767008703804+4.24219277109982i	-0.6518359414693+3.92122000870351i	-0.95590921883099+3.59009194183065i	-1.23801329003569+3.24981079685566i	-1.49635970328512+2.90134733917687i	-1.72925554875305+2.54563018852747i	-1.93510984305956+2.18353613792972i	-2.1124389093995+1.81588164838335i	-2.25987074663422+1.44341567395862i	-2.37614839844847+1.06681395140499i	-2.46013235144659+0.68667486498086i
49	11.3654394508436+4.9761628602211i	11.5328960528224+5.2111479764989i	11.6774999514161+5.4447395549517i	11.7979327933451+5.6757679255731i	11.8929725566845+5.9030166647363i	11.9615056795758+6.125229605909i	12.0025387292598+6.3411184884149i	12.0152094935983+6.5493711811038i	11.9987973804495+6.7486604080475i	11.9527330148467+6.9376528943949i	11.8766069298604+7.1150188424775i	11.7701772542658+7.2794416413195i	11.6333763085931+7.4296277070367i	11.4663160307486+7.5643163473293i	11.2692921630288+7.6822895405202i	11.0427871438971+7.7823815184303i	10.7874716602236+7.8634880429079i	10.5042048286336+7.9245752680482i	10.194032988035+7.9646880840824i	9.85818709910928+7.9829578445407i	9.49807876039373+7.97860938555219i	9.11529486436657+7.95096725493838i	8.71159093049956+7.89946107897872i	8.28888316537557+7.82363000620978i	7.84923931251438+7.72312618019992i	7.39486836633481+7.59771720670985i	6.92810923554766+7.44728759478334i	6.45141845107412+7.27183916587265i	5.96735702218382+7.07149043983311i	5.47857655183197+6.84647502126076i	4.98780472804599+6.59713902392837i	4.49783031259546+6.32393758473675i	4.01148775101962+6.02743053138292i	3.5316415293564+5.7082772796119i	3.0611704026109+5.36723104623935i	2.60295161814118+5.00513247290713i	2.1598452537712+4.62290276258766i	1.73467878563815+4.2215364360459i	1.330231994639+3.80209381869102i	0.94922231297901+3.36569336943792i	0.59429070388346+2.91350396232232i	0.26798815817148+2.44673722868722i	-0.02723711871701+1.96664006284004i	-0.28905176631522+1.47448738726543i	-0.515248523444609+0.971575264907798i	-0.703756636533995+0.459214435884604i	-0.852651392361989-0.061275655533382i	-0.96016275652829-0.58857229049564i	-1.0246831094012-1.12135432204465i
50	15.1583252063523+5.1683884364804i	15.4192382657469+5.3915191794396i	15.6568399336368+5.6117599875673i	15.8697727789033+5.8279503076987i	16.0567813250497+6.0388862413236i	16.2167245198994+6.2433266264023i	16.3485877479054+6.4399996825602i	16.4514942653937+6.6276101770576i	16.5247159415737+6.8048470619521i	16.5676831920131+6.9703915263567i	16.5799939964642+7.1229254017375i	16.5614218994004+7.261139852898i	16.5119228993284+7.3837442827535i	16.4316411417905+7.489475375279i	16.3209133408915+7.5771061981983i	16.1802718650458+7.6454552851068i	16.0104464343446+7.6933956158383i	15.8123643893336+7.7198634140045i	15.5871495039445+7.7238666817719i	15.3361193286741+7.7044933940675i	15.0607810636995+7.6609192775066i	14.7628259752956+7.5924151033511i	14.4441223825176+7.4983534286867i	14.1067072544655+7.3782147256623i	13.7527764713983+7.2315928449798i	13.3846738153687+7.0581997667585i	13.0048787677486+6.8578695992996i	12.6159932018894+6.6305617940391i	12.2207270690758+6.3763635529678i	11.8218831847915+6.0954914128877i	11.4223412300148+5.788291998943i	11.0250410887343+5.4552419477843i	10.6329656480572+5.0969470083777i	10.2491231911325+4.7141403357457i	9.87652951560742+4.30767999972644i	9.51818991147775+3.87854573706972i	9.17708113198104+3.42783498077972i	8.8561334896665+2.95675820550918i	8.55821320698548+2.46663363196108i	8.2861051467578+1.95888133663961i	8.04249604275206+1.43501681590425i	7.82995834446541+0.89664405512716i	7.65093478309933+0.34544815486259i	7.50772375781409-0.21681243365193i	7.40246563272184-0.78831401157271i	7.33713002587023-1.36717602281854i	7.31350416180083-1.95146968174063i	7.33318234926619-2.53922678980865i	7.39755663548394-3.1284486950473i
51	20.265112015374+4.5729645046371i	20.6990553383355+4.7521550828662i	21.1140101716164+4.9274947839461i	21.5087477249245+5.0979655684608i	21.8821319183366+5.2625194376514i	22.2331298835806+5.4200838873189i	22.5608220053938+5.5695678258081i	22.8644114010042+5.7098679249571i	23.1432327382433+5.8398753673903i	23.3967602963855+5.9584829482415i	23.6246151785+6.064592484398i	23.8265715898796+6.1571224797155i	24.0025621039155+6.2350159904372i	24.1526818445806+6.2972486313205i	24.2771915233761+6.3428366597797i	24.3765192781211+6.3708450727484i	24.4512612712168+6.3803956489849i	24.5021810158934+6.3706748682292i	24.530207410339+6.3409416379838i	24.536431471388+6.2905347587623i	24.5221017714869+6.2188800594225i	24.4886185948237+6.1254971356832i	24.4375268406702+6.0100056270933i	24.3705077140056+5.8721309705695i	24.2893692552285+5.7117095721012i	24.1960357720901+5.5286933423179i	24.09253624777+5.3231535462609i	23.980991809129+5.0952839228656i	23.8636023485154+4.8454030352729i	23.7426324009454+4.57395581909i	23.6203963859442+4.2815143020519i	23.4992433297212+3.9687774751172i	23.3815411886049+3.6365703018069i	23.2696608987018+3.2858418594825i	23.1659602795442+2.9176626131967i	23.0727679210081+2.5332208296674i	22.9923671830046+2.1338181457514i	22.9269804363818+1.7208643124781i	22.8787536711276+1.2958711421702i	22.8497415943646+0.8604456923915i	22.8418933358365+0.4162827263587i	22.8570388726398-0.0348435050049i	22.8968762779416-0.4910881090432i	22.9629598904232-0.9505449703153i	23.0566894922937-1.4112566831925i	23.1793005740344-1.8712249349799i	23.3318557536814-2.3284212731282i	23.5152374075406-2.7807981872932i	23.730141557895-3.2263004346969i
52	26.8887143123776+3.1869954499591i	27.5602110352657+3.3019849871021i	28.2202348653688+3.4143181229288i	28.8676121151666+3.5233201209474i	29.5012328994116+3.628305463526i	30.1200586393518+3.7285823278863i	30.7231291719721+3.8234573449191i	31.3095693943258+3.9122406129826i	31.8785953756805+3.9942509350147i	32.4295198736332+4.068821243628i	32.9617571945346+4.1353041754157i	33.4748273434734+4.1930777525245i	33.9683594146685+4.2415511266988i	34.4420941793629+4.2801703385086i	34.8958858351299+4.308424042388i	35.3297028878541+4.3258491464686i	35.743628145432+4.332036315023i	36.1378578103999+4.3266352806739i	36.5126996671279+4.3093599133855i	36.8685703678515+4.2799929936687i	37.2059918305273+4.2383906383887i	37.5255867702213+4.1844863290947i	37.828073394351+4.1182944948618i	38.114259300515+4.0399136042671i	38.3850346237549+3.9495287242708i	38.6413644878036+3.8474135074358i	38.884280822099+3.7339315730536i	39.1148736129772+3.6095372523218i	39.3342816634391+3.4747756726911i	39.5436829411243+3.3302821618261i	39.7442845985576+3.1767809572506i	39.9373127533059+3.0150832136129i	40.1240021183403+2.8460843055669i	40.3055855746078+2.6707604304346i	40.4832837785528+2.4901645210584i	40.6582948970702+2.3054214854801i	40.8317845611292+2.1177227962481i	41.0048761270742+1.9283204581821i	41.178641331423+1.7385203892608i	41.3540914208714+1.5496752548724i	41.5321688342179+1.3631768009324i	41.7137395071107+1.1804477362696i	41.8995858639507+1.0029332191556i	42.0904005540411+0.8320920068708i	42.2867809812369+0.66938733071i	42.4892246680212+0.5162775618051i	42.6981254862041+0.3742067355516i	42.9137707774267+0.244595004247i	43.1363393774553+0.1288290887639i
53	34.4192034398748+1.0953590474034i	35.3140734508+1.1603940745241i	36.2033483244124+1.2260729991516i	37.0856835319501+1.2921956245452i	37.959758199422+1.3585639120474i	38.824280520278+1.4249845209022i	39.6779929537362+1.4912714524383i	40.5196771690756+1.5572487775373i	41.3481586982635+1.6227534243609i	42.1623112617648+1.6876380015247i	42.9610607352413+1.7517736303103i	43.7433887280739+1.8150527581294i	44.5083357482033+1.8773919243224i	45.2550039316397+1.9387344485026i	45.9825593191076+1.9990530110844i	46.6902336666245+2.0583520953577i	47.3773257813076+2.1166702605251i	48.0432023783237+2.1740822155005i	48.6872984595735+2.2307006639929i	49.3091172194011+2.2866778924699i	49.9082294872687+2.3422070740089i	50.4842727218843+2.3975232627969i	51.0369495756764+2.4529040561229i	51.5660260526941+2.5086699031071i	52.0713292869482+2.5651840421075i	52.552744971829+2.6228520517188i	53.0102144745094+2.6821210035013i	53.4437316721137+2.7434782080237i	53.8533395488708+2.8074495494304i	54.2391265954487+2.87459740753i	54.601223053144+2.9455181702925i	54.9397970465723+3.0208393436094i	55.2550506489479+3.1012162691634i	55.5472159239493+3.1873284652354i	55.8165509875422+3.2798756091968i	56.063336131983+3.3795731842518i	56.2878700525601+3.48714781667i	56.4904662154739+3.6033323332316i	56.671449402641+3.7288605718664i	56.8311524661521+3.8644619814582i	56.9699133216814+4.0108560494744i	57.0880722063553+4.1687465984411i	57.1859692225139+4.3388159942764i	57.2639421844851+4.5217193111054i	57.3223247809909+4.7180784983893i	57.361445061195+4.9284765969793i	57.3816242477281+5.1534520510677i	57.3831758753673+5.393493162921i	57.3664052494566+5.649032736763i
[truncated: 71 more columns]
