# Supplementary material for: Reconstructing spruce budworm outbreak severity: a comparison of paleoecological and tree-ring signals
Source: PLoS One. 2025 Aug 12;20(8):e0329406. doi: 10.1371/journal.pone.0329406 (PMC12342301; doi:10.1371/journal.pone.0329406)
Supplement: S12 Dataset — (ZIP) [file pone.0329406.s012.zip › Lake 3 wavelet data/Cross-wavelet_Lepidopteran_scales_GSI/cross_wavelet_power.corr.txt]

V1	V2	V3	V4	V5	V6	V7	V8	V9	V10	V11	V12	V13	V14	V15	V16	V17	V18	V19	V20	V21	V22	V23	V24	V25	V26	V27	V28	V29	V30	V31	V32	V33	V34	V35	V36	V37	V38	V39	V40	V41	V42	V43	V44	V45	V46	V47	V48	V49	V50
1	0.0226955320017227	0.0174949193287839	0.0107537625706413	0.00557332727498049	0.00275167017886688	0.00153297200005131	0.00103685076274202	0.000803268394465531	0.000666956642009414	0.000575801945124306	0.000511035095907448	0.000461061455356155	0.000417810702331745	0.000380236419866688	0.000352639189344062	0.000335823856110328	0.00032180755510139	0.000304481497128287	0.000286186372659532	0.000271466064079908	0.000261700193509235	0.000253613412915568	0.000245035157347732	0.000236243427961992	0.000226080792684859	0.00021347435569112	0.000202794419571165	0.000198237908623444	0.000196422006881514	0.000191748745719178	0.00018340584555787	0.000176216500645938	0.000172888541612302	0.000171609120561587	0.000170786078712928	0.000170202022107851	0.000168935098091682	0.000166920867935374	0.000164784353146094	0.000162219306162139	0.000159145944165779	0.000157397412697905	0.000158020484443199	0.000158897080762032	0.000156714643446633	0.000151473154102842	0.000148222752434587	0.000149505988840452	0.000152241094280405
2	0.0285765539425826	0.0213780304864321	0.0122181545361894	0.00548649458233217	0.00215129584934916	0.000970199029315025	0.00062063986019407	0.000492229450458839	0.000419614977040553	0.000368810615959994	0.000332540671289778	0.000303990820534635	0.000276288781300796	0.000249666576194597	0.000231342061477739	0.000224049683330567	0.000218381181489263	0.000206846620658095	0.00019254227570072	0.000181749069204415	0.000176514648383612	0.000172625948145395	0.000167549769543731	0.000162186138243423	0.000155069355268895	0.000144171905010025	0.000134787861655372	0.000132977638101052	0.000134463877989286	0.000131826816703908	0.000124112908410102	0.000117501590312312	0.000115555650455021	0.000115679579009316	0.000115876111187228	0.000116173665796836	0.00011559653076808	0.00011412816438419	0.00011264578857913	0.000110597737326583	0.000107639887613776	0.000106144663241321	0.000107770456003075	0.00010987028192718	0.000108034687374556	0.000102061011946906	9.83694038136568e-05	0.000100449383956049	0.00010407571492708
3	0.0323072391173827	0.0235632577472622	0.0126089409583385	0.00486888901443171	0.00134949276167687	0.000358015625114185	0.000216147657488452	0.000195179510075187	0.000179519852816426	0.000163444161509063	0.000151804689243131	0.000142604728378975	0.00013019781269164	0.000114974587448606	0.000105479217916093	0.000106146068309788	0.000107434043253362	0.000101772255996497	9.22407994094494e-05	8.57330014336842e-05	8.47494760347661e-05	8.44993343412454e-05	8.25952173048068e-05	8.07155205110567e-05	7.74139967485604e-05	6.96164944914199e-05	6.22755660964671e-05	6.29700755995145e-05	6.70391122308449e-05	6.63942725546493e-05	6.02382621581931e-05	5.49669626082287e-05	5.45018578305087e-05	5.56773681639643e-05	5.64147154964597e-05	5.71693144506652e-05	5.70799949898572e-05	5.61800801682027e-05	5.550489119982e-05	5.42871665812082e-05	5.18011268132033e-05	5.05555025349085e-05	5.27754506493648e-05	5.56928072649405e-05	5.45619097952294e-05	4.88821713409266e-05	4.52526294348161e-05	4.78462705141637e-05	5.16784338317477e-05
4	0.0335947808285125	0.0242101018718157	0.012538288280094	0.00446952364808984	0.000971898156100971	7.03074966702079e-05	3.13394684866245e-05	4.52900786456108e-05	4.96565511403996e-05	4.70007241410151e-05	4.57387497515575e-05	4.56847668649717e-05	4.21099728034361e-05	3.44267642810697e-05	2.98741395971176e-05	3.36209830668313e-05	3.72802391084033e-05	3.52253501533183e-05	2.95362998261272e-05	2.59179316448281e-05	2.71256889882757e-05	2.83077783304776e-05	2.78295282754344e-05	2.78536977340939e-05	2.73907834900696e-05	2.29772849553651e-05	1.75192717677246e-05	1.93651540102685e-05	2.38497830888963e-05	2.41254543065076e-05	1.99772893229251e-05	1.62789983669589e-05	1.67200312964631e-05	1.8091439034152e-05	1.86693946890619e-05	1.93070156816097e-05	1.93433915525508e-05	1.88174843827413e-05	1.87366652530609e-05	1.83154712917789e-05	1.65390192968377e-05	1.54342657979654e-05	1.75342848889069e-05	2.02994020453067e-05	1.98912244281961e-05	1.56581214626782e-05	1.2527119373768e-05	1.50953321148435e-05	1.81555853176332e-05
5	0.033150015044736	0.0240562743759518	0.0126592190698205	0.00469301905156654	0.00115883187803458	0.000178102434744541	1.804237408786e-05	8.46688925008269e-06	9.99235356649504e-06	8.236901513163e-06	8.43178837975469e-06	1.00049487605614e-05	9.67122151023153e-06	6.272205176306e-06	3.64467016482343e-06	7.01468336660475e-06	9.40719108161336e-06	8.89499514092514e-06	6.09583652371277e-06	3.82568828842992e-06	5.46396990302268e-06	6.31127692237008e-06	5.99644518134903e-06	6.38393751993093e-06	7.08446087925393e-06	5.62714251572658e-06	1.77206690335929e-06	3.74938246993025e-06	6.5243715156566e-06	6.69273515288076e-06	4.60008180070543e-06	2.30267293669033e-06	2.94743228473864e-06	3.84274402133513e-06	3.98334877217843e-06	4.29739080747848e-06	4.29409449083596e-06	3.97836102941738e-06	4.13287541269031e-06	4.20270706188131e-06	3.25920221898321e-06	2.2653749772472e-06	3.87195417690035e-06	5.5867578926405e-06	5.58189140933624e-06	3.55747234883562e-06	9.99822404771407e-07	3.19596751920184e-06	4.74312161781239e-06
6	0.0319484514534255	0.0237138313475413	0.013130797845326	0.00537799973255173	0.00161775308326763	0.000362549175252186	6.57102492980015e-05	1.19912262221025e-05	2.56831012623602e-06	6.7570061269917e-07	7.68727927358451e-07	1.75347612613534e-06	2.07915068557423e-06	1.26324473134425e-06	6.35386112434927e-07	1.50090151662961e-06	1.94270721239642e-06	1.97781930007583e-06	1.45714490924341e-06	4.57646110613827e-07	9.57681425588713e-07	1.01455093515807e-06	7.0270083861098e-07	9.01893661865783e-07	1.53316123979033e-06	1.74588319886155e-06	1.10892892751584e-06	1.26216745997921e-06	1.79243410862663e-06	1.67514688304665e-06	1.01943346884097e-06	3.88351219110893e-07	4.65609942535256e-07	6.2017852401156e-07	5.16875715493003e-07	6.36187063997637e-07	6.15172356577868e-07	4.41876130633696e-07	5.80379983776634e-07	7.59612682361318e-07	5.8201249364028e-07	2.80484272092891e-07	9.40601138383262e-07	1.38946724454128e-06	1.40129131073263e-06	1.08425176614468e-06	6.7456316756817e-07	9.07171892023327e-07	1.14304156952594e-06
7	0.0306344580677822	0.0234113907381518	0.0137820146945744	0.006246763400253	0.00218340818414507	0.000592613822387025	0.000126502261962502	2.12408038490686e-05	2.56620314092602e-06	1.97760725042834e-07	1.75623097658417e-07	4.90895690180184e-07	6.83999756880392e-07	4.63061313233437e-07	2.44437250911843e-07	4.41920778557554e-07	2.11525608388612e-07	5.30320660166659e-07	8.04007315395149e-07	5.94786064086628e-07	2.76358954591875e-07	1.52953065961038e-07	2.85570977008156e-08	3.30875422670521e-08	4.3520524618632e-07	8.34818164681829e-07	6.84457247814338e-07	4.40158517464915e-07	5.60444741934531e-07	4.5495966735113e-07	1.39929369693908e-07	2.20333512688518e-07	2.08733615084326e-07	1.19196714029129e-07	3.10394086783043e-08	8.39336982588964e-08	7.42959253075919e-08	5.994063672969e-09	7.08972021284721e-08	1.48884648615599e-07	1.70907581703078e-07	2.88663213200978e-07	4.22847218694345e-07	3.53148808176705e-07	2.41141948143543e-07	3.50361361554311e-07	3.2602555432154e-07	3.03294563578459e-07	2.97368204346149e-07
8	0.0294526041967151	0.0231647456587129	0.0144501804960954	0.00715532217566684	0.00281575035655684	0.000881757357484411	0.000219962617944183	4.38072005577558e-05	7.1073576071932e-06	1.03779014189156e-06	2.64148732391879e-07	3.63477545538459e-07	4.69320390336423e-07	3.85173860868655e-07	2.07103102664868e-07	3.03803351378009e-07	4.02138182779593e-07	6.20954741079516e-07	7.34916962359935e-07	5.66766693844994e-07	2.50440449328063e-07	1.01360988957266e-07	1.52008061032936e-07	2.72013577017764e-07	5.32921709035018e-07	7.02611147293237e-07	4.9889214477589e-07	1.03710961049575e-07	2.65323100311818e-07	3.06479239039219e-07	2.10853052862138e-07	1.91839864528137e-07	1.24924716186844e-07	1.57318556890469e-08	3.18352520584647e-08	4.31430995878471e-08	4.19052398416867e-08	2.62647218567163e-08	4.52936345186193e-08	4.6425323622761e-08	4.58612208622607e-08	1.93530405542885e-07	2.91999705786593e-07	2.43230987207982e-07	1.41214186281103e-07	1.56233942074252e-07	9.74390246933618e-08	5.83580965713241e-08	8.55762502267937e-08
9	0.0284381387670342	0.0229521435612842	0.0150742462767483	0.00806291759049129	0.0035147301090048	0.00124879556048715	0.000361218774132873	8.47065468659491e-05	1.59297096704521e-05	2.35705554531459e-06	2.49157264439243e-07	2.58775907978808e-07	4.87776330594065e-07	5.88442009386907e-07	5.89825679806453e-07	6.5355372142741e-07	8.2330058604523e-07	9.57322799396954e-07	9.49742477962004e-07	8.00817926612844e-07	5.84042983782639e-07	4.46735298248537e-07	4.94616537027078e-07	6.89321543316867e-07	9.10068055408666e-07	9.56836359664548e-07	7.52593996512586e-07	4.97807936506265e-07	4.25316781589129e-07	4.40209624855603e-07	4.06973221729528e-07	3.17269497471393e-07	1.95413823028016e-07	1.05685617631885e-07	8.86230363376488e-08	8.63268761745953e-08	8.74729224828841e-08	9.1643510544213e-08	9.69722859993264e-08	1.00346678511129e-07	1.42424080152738e-07	2.42354322813322e-07	3.37981834391841e-07	3.64379104938744e-07	3.09550174182602e-07	2.10324773335325e-07	1.01268632270055e-07	4.63735735540139e-08	5.35570509311555e-08
10	0.0275686570663272	0.0227623870043865	0.0156447466870803	0.00895757932391151	0.00427522803662304	0.00170107580188196	0.000563540052418319	0.000154625086821285	3.44937434429883e-05	5.81107155842318e-06	4.50060207140886e-07	3.52031439961164e-07	6.22598573737452e-07	8.94567521961674e-07	1.1071629458861e-06	1.27777894306878e-06	1.40434212388062e-06	1.41977716074051e-06	1.34140597680195e-06	1.2563749560421e-06	1.19096818212121e-06	1.17764069162614e-06	1.28008329080222e-06	1.4751386692136e-06	1.61701146201115e-06	1.54713374393462e-06	1.26655395608873e-06	9.5634733757956e-07	7.7642387879288e-07	7.14375291084438e-07	6.62926926069838e-07	5.60671995306322e-07	4.28738374039579e-07	3.21095801093725e-07	2.58203405743738e-07	2.24702920619577e-07	2.12785518885697e-07	2.15606379630585e-07	2.22937458762416e-07	2.39305498716658e-07	2.83686836269737e-07	3.65638795438526e-07	4.66878499510746e-07	5.25543545760938e-07	4.83600742810823e-07	3.55897638351567e-07	2.15569999792426e-07	1.22046755486956e-07	7.88794808727222e-08
11	0.0268189855323764	0.0225913493294828	0.0161637242702147	0.00983029559242415	0.00508593704385342	0.00224019899629384	0.000840681371846898	0.000269131283654677	7.3838762130579e-05	1.77054020887938e-05	4.09639972583999e-06	1.501381316733e-06	1.29660094689194e-06	1.52917231456241e-06	1.85945825292834e-06	2.11059672900868e-06	2.15557698380681e-06	1.9842930576969e-06	1.7917777467182e-06	1.82214739740379e-06	2.04566058924166e-06	2.32148339440191e-06	2.59560605394047e-06	2.80529935306662e-06	2.82020180752507e-06	2.53593663921397e-06	2.01184011089582e-06	1.47724113990133e-06	1.16336694479839e-06	1.08201713578676e-06	1.05815730283022e-06	9.82667812173043e-07	8.58074121785578e-07	7.26323388489323e-07	6.16575654929104e-07	5.37836815624911e-07	4.90241504613872e-07	4.65903278176618e-07	4.51554973000865e-07	4.40883571255474e-07	4.48312920308285e-07	5.16152320163505e-07	6.49240504377571e-07	7.52878046235704e-07	7.29098769808518e-07	5.75474997044375e-07	3.72710324367842e-07	2.03598943698194e-07	1.04395703579927e-07
12	0.0261697665629613	0.0224366744467098	0.0166333503709509	0.0106706157821676	0.00592911438522422	0.00285672870201714	0.00119542617761514	0.000435904504431752	0.000139857299870464	4.07819866662297e-05	1.19803893490946e-05	4.53155909823604e-06	2.85501860901663e-06	2.73264037206012e-06	3.01004906377961e-06	3.20250386328034e-06	3.02780139849477e-06	2.46819637425621e-06	1.94608750012631e-06	2.15883842068193e-06	2.94305878860074e-06	3.76940111538828e-06	4.41542623286937e-06	4.74501253625714e-06	4.61893017312601e-06	3.97803699794609e-06	2.95850965134278e-06	1.91380066957772e-06	1.33637986945112e-06	1.38257409033505e-06	1.55589159056339e-06	1.59915923989057e-06	1.52138187213073e-06	1.38332013246727e-06	1.23260031427808e-06	1.09609233364633e-06	9.83109446730204e-07	8.85857754542298e-07	7.82481804241327e-07	6.54641187939401e-07	5.43848124719913e-07	6.10840881547247e-07	8.59425165405363e-07	1.06544630248363e-06	1.07469911305835e-06	8.75814145643027e-07	5.69751332871303e-07	2.84268945101919e-07	1.02063705194431e-07
13	0.0256062690003315	0.0222964099249998	0.0170549670786462	0.0114677804025806	0.00678361471971737	0.00353296801604763	0.00162084811631584	0.000654807956713363	0.000232381442212595	7.20637883551235e-05	1.96197115693282e-05	5.40662501886148e-06	2.86444610193155e-06	3.28806763979595e-06	4.08925611063278e-06	4.43247492825175e-06	3.98288886968023e-06	2.72759499693085e-06	1.18481362156e-06	1.8813357705218e-06	3.76816006646762e-06	5.45368894259532e-06	6.69946004738074e-06	7.30630210544083e-06	7.08173024933308e-06	5.97427008290957e-06	4.19264234932483e-06	2.19307771502203e-06	7.80030323727893e-07	1.38163590144135e-06	2.0775398545465e-06	2.37455771273203e-06	2.39660854360551e-06	2.27312162752185e-06	2.08691487583653e-06	1.88306049303609e-06	1.6784530381531e-06	1.46051772911931e-06	1.18788425951715e-06	8.12258699624543e-07	3.75799175951934e-07	5.48243989474042e-07	1.11561087930135e-06	1.51179232515842e-06	1.57469105157484e-06	1.30757091555626e-06	8.52506277241768e-07	4.01951546333119e-07	1.01623636490255e-07
14	0.0251179465660755	0.0221707335440024	0.0174331108160361	0.0122179880324959	0.007636932496191	0.00425935731692945	0.00211931210527398	0.000938519023834141	0.00036670521203618	0.00012312593828112	3.28359887820823e-05	5.29825850052902e-06	1.99293494048303e-07	1.69837800243822e-06	4.06682448228776e-06	5.41707140750001e-06	5.24200401425968e-06	3.72911331531713e-06	1.86902233752068e-06	2.84382186431073e-06	5.39327279190569e-06	7.79120399443313e-06	9.660540620894e-06	1.06625588571878e-05	1.04685159229926e-05	8.97306124410707e-06	6.46065389358824e-06	3.58489817559653e-06	1.43403900427848e-06	1.9378883570779e-06	2.91944446980455e-06	3.36165590360961e-06	3.41038955179162e-06	3.25673332664873e-06	3.01842574929952e-06	2.75412090419843e-06	2.48231559998253e-06	2.17757105902604e-06	1.77323204826138e-06	1.20673031961516e-06	6.00715195934882e-07	9.12294623523111e-07	1.72309019223033e-06	2.29014311819759e-06	2.39267578764486e-06	2.0313582141321e-06	1.38931613435467e-06	7.27775414621524e-07	2.60710751287269e-07
15	0.0246990462446029	0.0220639859892945	0.0177782689907148	0.012927405057215	0.00848872521866663	0.00503790047055321	0.00270475154848634	0.00131432256640153	0.000577279046915573	0.000227527591128133	7.87331450179003e-05	2.28551619357598e-05	5.74879370971449e-06	3.19000760604036e-06	5.07854359875756e-06	7.08953846852121e-06	7.77971571950495e-06	7.26967296049659e-06	6.73688591932847e-06	7.44668877983133e-06	9.34433882536215e-06	1.16948651863897e-05	1.38982608071221e-05	1.53417619124508e-05	1.54432651061501e-05	1.39599610633516e-05	1.12305820817276e-05	8.16107134107544e-06	5.91654473716586e-06	5.09444075890382e-06	4.99540077532019e-06	4.836734266948e-06	4.49258000266847e-06	4.08986964346341e-06	3.72937073822581e-06	3.45132658140159e-06	3.254031797697e-06	3.08599248614379e-06	2.86372591321217e-06	2.56943670735224e-06	2.40593579582999e-06	2.7085790595183e-06	3.36541591339051e-06	3.89124012665334e-06	3.93726424891823e-06	3.44171233271778e-06	2.59063467302669e-06	1.6873187309865e-06	9.98680116319597e-07
16	0.0243474268940912	0.0219821575597531	0.0181010280486786	0.0136010274167784	0.00933343593183462	0.005857720685843	0.00337054550908877	0.00178579858632975	0.000877757267991576	0.000405257622902589	0.000179326074811834	7.87080097081012e-05	3.66229406521875e-05	2.03844977380688e-05	1.5122602155133e-05	1.40331308065134e-05	1.39673773118291e-05	1.38385024503193e-05	1.37381378002445e-05	1.41234099505843e-05	1.53083783684298e-05	1.73383853526259e-05	1.98387193247072e-05	2.19846181941067e-05	2.28679561283461e-05	2.19885212929006e-05	1.95336818914586e-05	1.62827970591807e-05	1.31454694305012e-05	1.06044838132529e-05	8.58070557449522e-06	6.85284224193458e-06	5.39964645284463e-06	4.3325537107656e-06	3.72083068767991e-06	3.54201116187682e-06	3.70502638975646e-06	4.07158488361781e-06	4.50417169875061e-06	4.93774031486437e-06	5.42051508732812e-06	6.02843899359053e-06	6.67709434062059e-06	7.08998948314495e-06	6.99622280977099e-06	6.32598409806e-06	5.24916754034637e-06	4.07220206273236e-06	3.08490999388295e-06
17	0.024061430111892	0.0219278370977469	0.0184040924329796	0.0142311880828174	0.0101456065840133	0.00667712144224868	0.0040668918022857	0.00230370428362631	0.00122512249170624	0.000622285360562472	0.000310624261273818	0.000158817008133576	8.74665006688673e-05	5.4279813719296e-05	3.86611516372669e-05	3.10732228754464e-05	2.70562936631801e-05	2.44524830643736e-05	2.23972503364068e-05	2.09863320987495e-05	2.10009942172917e-05	2.30939325451162e-05	2.67738724188574e-05	3.06138048165249e-05	3.31695254796461e-05	3.35500231617357e-05	3.16141396237446e-05	2.78704751251646e-05	2.31337658802815e-05	1.814624175563e-05	1.34070415775516e-05	9.22970530535039e-06	5.83462322255332e-06	3.38479270966855e-06	2.15245713321718e-06	2.42961263820794e-06	3.51533951660431e-06	4.88410617067147e-06	6.41412119691676e-06	8.02843511160843e-06	9.62918884577022e-06	1.10892690670015e-05	1.22297019655922e-05	1.28331804129715e-05	1.27346259311544e-05	1.19295570039704e-05	1.06055225926688e-05	9.06886314054988e-06	7.61932555052584e-06
18	0.0238406514845838	0.0219034626759402	0.0186897118132362	0.0148112667333204	0.0109021787270163	0.00745536450672564	0.00473982972078935	0.00280694254421301	0.00155606818575619	0.000816885327939297	0.000415837625387356	0.000213808465240883	0.000117768894215952	7.46458833816913e-05	5.63501545500497e-05	4.77550722760064e-05	4.17391568755308e-05	3.57521578795041e-05	2.9350968726077e-05	2.3621125958228e-05	2.15176369962007e-05	2.533051978687e-05	3.27774746587845e-05	4.04539070250432e-05	4.61584825858301e-05	4.86631000079773e-05	4.75541306690568e-05	4.31718732585377e-05	3.64293633035385e-05	2.85136820713476e-05	2.05853301954315e-05	1.35582612903815e-05	7.97439233412641e-06	4.00220924281056e-06	1.85689359214343e-06	2.41063024387871e-06	4.10700406990166e-06	6.2290412839959e-06	8.85341178166614e-06	1.19244196938943e-05	1.5175039492771e-05	1.82127124312605e-05	2.06276675201424e-05	2.20898895242263e-05	2.24309969550665e-05	2.16915092014789e-05	2.01048676399723e-05	1.80154108536441e-05	1.57663394173627e-05
19	0.0236949915825338	0.0219270722242275	0.0189844395573565	0.0153716658418144	0.0116318072060822	0.00821648079130084	0.00540842445716108	0.00330903596055809	0.00187621325950554	0.000984467952408931	0.000481426452773196	0.000226046741719644	0.000107324267337509	5.38170866653882e-05	3.62576829383111e-05	3.87201454234943e-05	4.14933896587519e-05	3.80491450374213e-05	2.86108753900413e-05	1.55045196215701e-05	9.03738285553963e-06	2.27520016146437e-05	3.86267222806407e-05	5.24513006042634e-05	6.26215828601867e-05	6.80425499535905e-05	6.82083047363715e-05	6.3405781892034e-05	5.47401719591881e-05	4.38995700646769e-05	3.27390592474816e-05	2.28419227547447e-05	1.5205162363797e-05	1.01397376821464e-05	7.39768386189076e-06	6.46354612643863e-06	6.95100628128163e-06	8.86014406462475e-06	1.2290047457638e-05	1.70225224214942e-05	2.24819855681268e-05	2.7896796605748e-05	3.24890335801887e-05	3.56456579844976e-05	3.70368084973763e-05	3.66539052397011e-05	3.47616710395651e-05	3.17863514004852e-05	2.81832980542994e-05
20	0.0236539575033264	0.0220448537207213	0.0193546925227398	0.015998054161204	0.0124362785549893	0.00907554895655192	0.0061983183764747	0.00394092481416743	0.00231162666631635	0.0012317912741019	0.000581412107963205	0.000236006334898683	8.89542515248836e-05	4.50681505989467e-05	2.08872093791077e-05	1.00934210769079e-05	2.61116227394493e-05	3.34014974426276e-05	3.07418582064784e-05	2.3896487709251e-05	2.55741286326977e-05	3.97950054023132e-05	5.77096816073479e-05	7.43769036706112e-05	8.73254579904324e-05	9.48877435513076e-05	9.60649126603943e-05	9.08003923963423e-05	8.01364173602361e-05	6.60259364620373e-05	5.08354857867064e-05	3.67408606152265e-05	2.52443808877791e-05	1.69521201111421e-05	1.16181315687155e-05	8.50343662919164e-06	7.40091503611967e-06	9.4576346850774e-06	1.49134286303603e-05	2.26904332273228e-05	3.16422470797933e-05	4.05834464642415e-05	4.8349545188154e-05	5.39892282321208e-05	5.69362351785247e-05	5.70810564348502e-05	5.47235115948266e-05	5.04343177636649e-05	4.48802327958379e-05
21	0.0237595599824752	0.0223175471494546	0.0198839500701294	0.016797243298186	0.0134448710262828	0.0101843418081764	0.00728503099620736	0.0049021235056183	0.00308172735095403	0.00178709191749625	0.000932715821165621	0.00041546604839612	0.000137920017131776	4.07868493935661e-05	5.62943281241176e-05	5.60614036699973e-05	4.93349403526183e-05	4.87208206079023e-05	5.35078259871149e-05	6.09927852793703e-05	7.14123957593246e-05	8.48147455602238e-05	9.98499766970204e-05	0.000114523630721896	0.000126655883081454	0.000134032286226343	0.000134806153269354	0.000128100193035765	0.000114414321709483	9.55776626566668e-05	7.42722983073885e-05	5.33611643354245e-05	3.52917788957743e-05	2.17100564369005e-05	1.30442888111967e-05	7.63930566488579e-06	2.19119770666705e-06	5.63671568045599e-06	1.63528818980663e-05	2.93890147838507e-05	4.35431368494641e-05	5.72967501829571e-05	6.91085176157965e-05	7.77111473357478e-05	8.23475163100361e-05	8.28805579115142e-05	7.97509646078615e-05	7.38090194985088e-05	6.60860143276679e-05
22	0.0240355999250947	0.0227764295080784	0.0206126215313282	0.0178186319571612	0.0147161823947616	0.0116138808286311	0.00875939513066598	0.00631356943932389	0.00434784985952001	0.00285968546308346	0.0017971705538449	0.00108428744498862	0.000640404397452957	0.000390144586079961	0.000263536127625396	0.000199625683761909	0.000161801511184453	0.000138640425541095	0.000128759530877952	0.00012971261676512	0.000136938003686792	0.000146923015325451	0.000158110266017189	0.000169654973206075	0.000180041397688974	0.000186707754108957	0.000186783187982315	0.000178241497638375	0.000160726396442131	0.000135724120358156	0.000106147790390311	7.55998263081924e-05	4.7628783387622e-05	2.53019962577117e-05	1.17982596032904e-05	1.01744912871153e-05	1.33112924455819e-05	1.92653129467054e-05	3.0788101864983e-05	4.69889124242891e-05	6.53338077281023e-05	8.32347394066629e-05	9.84178931512541e-05	0.000109177507110648	0.000114588946815736	0.000114595499183893	0.000109923417673554	0.000101846058374435	9.18746048196075e-05
23	0.0244471949738185	0.0233722399915361	0.021475055101389	0.018977396375361	0.0161446213567568	0.0132398691764151	0.0104855665832329	0.00803952238126948	0.00598780705417043	0.00435199550122054	0.00310550741043511	0.00219303792577927	0.0015480129222074	0.00110503483895631	0.000806853589618641	0.00060749849642808	0.000473351922605402	0.000382330263165632	0.000320858652029883	0.000280063936880285	0.000253620237559681	0.000237743532522619	0.000231164234526044	0.000233202352767885	0.000241124555621892	0.000249614945221778	0.000252672156998391	0.000245803677960324	0.000227178685608113	0.000197721226915673	0.000160501532089486	0.000119772289445681	7.99656662454061e-05	4.50256863095924e-05	1.97619670204776e-05	1.95455798847024e-05	3.49691851529498e-05	5.16608528463966e-05	6.9828391217962e-05	8.98194552109174e-05	0.000110431278461556	0.000129480467347742	0.000144648330101595	0.000154135639154758	0.000157062353184446	0.000153606724383011	0.000144890051902004	0.000132656701376085	0.000118858065284799
24	0.0248804898299514	0.0239567336904942	0.0222844270417664	0.0200433855152225	0.0174527674624483	0.0147365032162424	0.0120928622432385	0.00967352757222053	0.00757430252296936	0.00583647136360491	0.00445584587497436	0.0033959687797465	0.00260241082132087	0.00201580144190547	0.00158171279511079	0.00125616413806228	0.00100682343528615	0.000811358389977773	0.000654834759363726	0.000527621486300101	0.000424587082484796	0.000345553584721848	0.000295257949062678	0.000278253366438974	0.000289023445539477	0.000312009368044023	0.000331941989362945	0.000339304310571399	0.000330276077577958	0.000305432623765784	0.000268426935707325	0.000224769777893713	0.000180843439670041	0.000143333798425606	0.000118751131075984	0.000111185789065281	0.000118623316964845	0.000134944182612232	0.000155054594855924	0.000175761251663822	0.000194651334628914	0.000209498111747509	0.000218335930654106	0.000219824392353752	0.000213597620442842	0.000200417633149951	0.000182051283196065	0.000160876079361885	0.000139305043617322
25	0.0251719161175283	0.024330316093348	0.0228031522339301	0.0207383574729016	0.0183187480937462	0.0157358536756504	0.0131662285008335	0.010754251633926	0.00860315467478303	0.00677361308361318	0.00528746106103874	0.00413352303836235	0.00327366382978516	0.00264988023181884	0.00219508178936863	0.001846918769343	0.00155846060832048	0.00130088297031598	0.00105993771593072	0.000830855006030562	0.000614759973483471	0.000418142843140774	0.000259425906593282	0.000192561845046224	0.000247953925070108	0.000339604873246797	0.000417935123771017	0.000470050396109681	0.000493985404440188	0.000492599139589016	0.000471620193080978	0.000438375012228484	0.000400636781355293	0.000365528845618318	0.000338467192044056	0.000322248427878426	0.000316701980298452	0.000319293558186568	0.000326330793553916	0.000333979134700007	0.000338774413032171	0.000337852422117483	0.000329154448377655	0.000311678649709062	0.000285706785133842	0.000252894735316815	0.000216132574808356	0.000179100400047088	0.000145428219397989
26	0.0251893610180928	0.024349121449099	0.022879884196645	0.0209070571795576	0.0185858210900322	0.0160804762072294	0.0135455356330144	0.011111954703396	0.00888033775414335	0.00692108444542002	0.00527969629651812	0.00398378490453813	0.00304536523834027	0.00244813973088681	0.00212238381360606	0.00195102894867184	0.00182382214536807	0.00167528967406048	0.00148134105196995	0.00124283216643075	0.000973226731687787	0.000692520914911082	0.000428986303288186	0.000249757404955416	0.000289114733909368	0.000444278533802334	0.000591065103323591	0.000702541491673274	0.000774676961703154	0.000810576610327148	0.000816768644576172	0.000801381370296692	0.000772760460591329	0.000738343000785053	0.000703836070423784	0.000672769798998941	0.000646447653514159	0.000624237511111078	0.000604079401155662	0.000583076814983265	0.000558086902320027	0.000526277829485308	0.000485637028806785	0.000435398371701923	0.000376341711093524	0.000310930527830863	0.000243304880532403	0.000179242555819795	0.000126244585097987
27	0.0249186826061875	0.0240226290122844	0.0225570386631228	0.0206344173911036	0.0183916489280832	0.015972100011149	0.0135087619946594	0.0111115839421991	0.0088611718494183	0.00680947806077983	0.00498651320538393	0.00341170701636913	0.00211305306209842	0.00118515888976801	0.000923985231866734	0.00124519575438424	0.00160761001019229	0.00184194164234956	0.00193054614274921	0.00189303097270955	0.0017635943263999	0.0015844841953925	0.00140240493484205	0.00126265611151745	0.0011958648569055	0.00120236818292863	0.00125482913648537	0.00131953793628714	0.00137214776653436	0.00140043389303837	0.00140140850831415	0.00137782927348275	0.00133540317425106	0.00128074692707673	0.00121997160874549	0.00115777522568613	0.00109695724851883	0.00103829547787303	0.000980744402611878	0.000921910603574221	0.000858729203690677	0.000788225924481627	0.000708231675738355	0.00061793251909093	0.000518176853009842	0.000411507927036087	0.000301936271029656	0.00019452998095936	9.52161960333852e-05
28	0.0244791661265324	0.0235039016445651	0.0220247493026737	0.0201512616157296	0.018014206033094	0.0157490270629582	0.0134791476834113	0.0113021642420264	0.00928196726323718	0.0074490668975778	0.00580966305453774	0.00436196959898161	0.00311881950924584	0.00214387138357766	0.00160631127521073	0.00164808640260155	0.0020254674929988	0.00243882739164599	0.00276584342591025	0.00297493088864946	0.00307158125863902	0.00307864082555855	0.00302626474583769	0.00294442287499405	0.00285674681425708	0.00277656947972223	0.00270638346383381	0.00264076074374621	0.00257104921801747	0.00248960647375354	0.00239226599486784	0.00227897556331165	0.00215318580614503	0.00202060660838545	0.0018877523825228	0.00176051866040574	0.00164296386978679	0.0015364942260224	0.0014396670208551	0.00134871840886035	0.00125867960819915	0.00116473010398758	0.00106341212178461	0.000953487283545064	0.000836420557582789	0.000716632822642237	0.000601745411556323	0.00050290575659174	0.000434211585196586
29	0.0240524610412348	0.0229691313436976	0.021433577752711	0.0195570173274856	0.0174737930028757	0.0153273964552354	0.0132543423870003	0.0113673375347923	0.00974018052292302	0.00839899197338581	0.00732603038763705	0.00647874563159606	0.0058165611207844	0.00532019096401029	0.0049918161059164	0.0048363718048332	0.00483830821782634	0.00495395309254312	0.00512449883659582	0.00529503077619017	0.00542606657058353	0.00549590458120328	0.00549764782744824	0.00543434942116321	0.00531421509944166	0.00514683758066513	0.00494088983706028	0.00470329474967345	0.0044395533754288	0.00415471467538132	0.00385445537176424	0.0035458743538933	0.00323779197359922	0.00294048444439188	0.00266483896775498	0.00242092957674489	0.00221611498085369	0.00205308718707458	0.00192874939772876	0.00183482015990817	0.00176020461574953	0.00169407075037798	0.00162834065083566	0.00155898660100002	0.0014862310406267	0.0014139900686251	0.00134880136559664	0.0012983273460215	0.00126954425731129
30	0.0238865764033088	0.0226285393387819	0.0209148277555278	0.0188464926738274	0.0165525273980724	0.0141837009603087	0.0119068075938756	0.0098988956739467	0.00833390930446835	0.00734142223187326	0.00693228892906095	0.00696883916354875	0.00725066586037897	0.00761935937730544	0.00798827458720799	0.00832292624549772	0.0086144023902409	0.00886081126264957	0.00905803273795423	0.00919747761459172	0.00926785979817632	0.00925829887281781	0.00916097528438467	0.00897258637662069	0.00869460921495733	0.00833274951934878	0.00789602762872101	0.00739585833494649	0.00684533225154636	0.00625877040643239	0.00565153331554362	0.0050400257831138	0.00444183169347874	0.00387589809267942	0.00336258686491694	0.00292310008999568	0.00257721990664262	0.00233815221744297	0.00220551240126145	0.0021621084960126	0.00217958656885926	0.00222901684343678	0.00228842128972141	0.00234480743097086	0.00239293419887816	0.00243310702486655	0.00246904083804065	0.00250608220283939	0.00254984254022549
31	0.0246208565175117	0.0232144932247374	0.0212984593465046	0.0189405827423206	0.0162301281597113	0.0132720328225296	0.0101814965442959	0.00708355217962542	0.00414244771193207	0.00189831961980084	0.00257505543742216	0.00471955419780242	0.00679957706905962	0.00863031140799175	0.0101802328748152	0.0114507107359089	0.0124550454805481	0.0132108485796216	0.0137361926691966	0.0140477622849879	0.0141603932593271	0.014087533285913	0.0138421694091591	0.0134378266400988	0.0128893567118602	0.0122133726416973	0.0114283068798985	0.0105541573313121	0.0096120326755455	0.00862362456466565	0.00761073405537164	0.00659498133052112	0.0055978569320115	0.00464137583224996	0.00374986847257354	0.00295403205027922	0.00229891487715481	0.00185276596583575	0.0016855705772091	0.00178459964339674	0.00204037270338301	0.00234883978094005	0.0026532450032727	0.00292935599975123	0.00316975452618135	0.00337565481849464	0.0035529080337471	0.0037098500084082	0.0038559401691148
32	0.0276346321373404	0.0264841911170821	0.0248486554596287	0.0227907902628973	0.0204022774790476	0.0178068545583499	0.0151689724182635	0.0127125803167305	0.010746360789235	0.00964088324426063	0.00963159621404033	0.0105704735703607	0.0120536166311743	0.0137188106844952	0.0153365001178266	0.0167769241254318	0.0179701092101713	0.0188812521278384	0.0194970819930597	0.0198181851015303	0.0198545025848098	0.0196225834051825	0.0191438369562205	0.0184433418279034	0.0175489299236531	0.0164903679201026	0.015298536485572	0.014004572483048	0.0126389911361976	0.0112308411988827	0.0098069641023377	0.00839142728429801	0.0070051847115528	0.00566599029462806	0.00438856631346407	0.00318504905984322	0.00206600058482873	0.00104487097929384	0.00024974259874215	0.00080193438788164	0.00152801871233589	0.00216685119545287	0.00271185309881882	0.00316632584154212	0.00353777195836781	0.00383742674583018	0.0040802733166815	0.00428486318801913	0.00447259318417532
33	0.0341823524372355	0.0338993883437646	0.033245806119484	0.0322824896242815	0.031093555806867	0.0297830692173023	0.0284688035643064	0.0272719458341233	0.0263021695790828	0.0256396421440633	0.025319043247904	0.0253227372452314	0.02558724534401	0.0260201414527532	0.0265196394683998	0.0269901747151858	0.0273515514369992	0.0275425726081065	0.0275211759028663	0.0272628163847106	0.026758184290586	0.0260108077960478	0.0250347593765548	0.0238525147301272	0.0224929440272149	0.0209894028722047	0.0193779084028741	0.0176954186817359	0.0159782708444707	0.0142608683166005	0.0125747350299955	0.0109480729988797	0.00940597084639412	0.00797142016090981	0.00666729820398134	0.00551937982998456	0.00455980870178095	0.00382794640152934	0.00336000729014693	0.00316005921119263	0.00317505895226837	0.00331379237879646	0.00348988643996421	0.00364381635250244	0.00374323831526544	0.00377811226008774	0.00375798685768251	0.00371198173169692	0.00368902823342431
34	0.0438138767714793	0.0446361451616104	0.0451499549953927	0.0453827665894087	0.0453733557027558	0.0451684090802732	0.0448181929631918	0.0443716823615042	0.0438717073083914	0.0433507820141856	0.0428282655707386	0.0423093140705171	0.0417857458472496	0.041238554637022	0.0406415055723592	0.0399651322621006	0.0391805272320947	0.0382625124638612	0.0371919964843324	0.0359574987906377	0.0345559240716627	0.0329927052237333	0.031281429223154	0.0294430381260336	0.027504676738334	0.0254982484522082	0.0234587441335562	0.0214224239611775	0.0194249543388321	0.0174996254597271	0.0156757922701843	0.0139776824693355	0.0124236865450637	0.0110261718161307	0.00979173648745754	0.00872165639130637	0.00781214099688228	0.00705403141955187	0.00643187388424897	0.00592286212312172	0.00549660544776077	0.00511652688456404	0.00474286187040263	0.00433638161227907	0.00386179861026943	0.00329028598067099	0.00260119500002444	0.00178405204035438	0.000850712967803307
35	0.0546182799929194	0.0563430538206858	0.0577499914570853	0.0588355583331796	0.0596041018193579	0.0600666014573829	0.0602390811230138	0.0601408451742432	0.0597927146640042	0.0592154313322449	0.0584283671506083	0.057448630829272	0.0562906086066013	0.0549659249674047	0.0534837684430855	0.0518515032540092	0.0500754792107944	0.0481619556930755	0.0461180642943347	0.0439527430644285	0.041677580010745	0.0393075047534045	0.036861267704424	0.0343616496209596	0.0318353539140266	0.0293125507241142	0.0268260641028726	0.0244102182570107	0.0220993815636941	0.0199262651278897	0.0179200474245599	0.0161044168850542	0.0144956670757701	0.0131010605345151	0.0119177866157325	0.0109329045113947	0.0101245623844036	0.0094644525849627	0.00892103776281577	0.00846286491886488	0.00806146473677584	0.00769378667145993	0.00734453866810725	0.00700896269192326	0.00669639600452268	0.00643426989654252	0.00627053594523738	0.00626985721754006	0.00649835123451843
36	0.0645986434501415	0.0668282724155937	0.0686951773436976	0.0701782477378525	0.0712645271032568	0.0719492087577951	0.0722353103678994	0.0721330573995259	0.0716590176963643	0.0708350380589792	0.0696870397549739	0.0682437344662499	0.0665353262912255	0.0645922694268393	0.0624441543163035	0.0601187953931136	0.0576415882374189	0.0550351901615082	0.0523195543888398	0.0495123149626798	0.0466294812414147	0.0436863638890086	0.0406986264555686	0.0376833449559634	0.0346599665780377	0.0316510882891472	0.0286830233122968	0.0257861813311217	0.022995345453404	0.0203499637372162	0.0178945366168252	0.0156789622837244	0.0137580878759701	0.0121885046403425	0.0110193802827299	0.0102757270080595	0.00994071581081832	0.00995237536733127	0.010221951641081	0.0106608525797998	0.0111989342034593	0.0117899426877058	0.0124091824067055	0.0130486126921622	0.0137118520165857	0.0144097274991583	0.0151563399286488	0.0159655647195887	0.0168480603324041
37	0.0725777118484023	0.074930325956536	0.0768690313197943	0.0783659668708923	0.0794025414305918	0.0799700312278449	0.0800698161425977	0.0797132256342151	0.0789209789581893	0.0777222201090596	0.0761531664478462	0.0742554117265745	0.0720739495096822	0.069655011364308	0.0670438438104175	0.0642825750449934	0.0614083408048179	0.0584518407342958	0.0554364748948965	0.0523781605312492	0.0492858543692819	0.0461627162510225	0.04300776324682	0.0398177988545853	0.0365893742294075	0.03332055271746	0.0300122998295924	0.0266693955839175	0.0233008516627492	0.0199199068963087	0.0165437898458906	0.0131936729197149	0.00989604155351136	0.00669069780985425	0.00368279916841531	0.00169171763973665	0.00329232871373681	0.00595207037839937	0.00862750881965664	0.0112099564846452	0.0136752537305001	0.0160171358843619	0.0182359717089834	0.0203352956361469	0.0223200843016854	0.0241955648515457	0.0259662626376818	0.0276352287399364	0.0292034547283811
38	0.0783892778163564	0.0806119568286203	0.0823778299457043	0.0836576381942349	0.0844322147225411	0.0846934415243289	0.0844448715499462	0.0837019632652528	0.082491882146208	0.0808528324555257	0.078832893286815	0.0764883463439748	0.0738815013610753	0.07107805181274	0.0681440328922584	0.0651425094595017	0.0621301941530883	0.0591542775774912	0.0562498237877027	0.0534381136260553	0.0507262714342132	0.0481083688873946	0.0455679808257229	0.0430819310125277	0.0406247909502125	0.0381736460117055	0.0357127370809306	0.0332377890988456	0.0307600850316984	0.0283105497572063	0.0259441350055975	0.0237443370530887	0.0218260936927799	0.0203318612927455	0.0194117205633715	0.0191819757995115	0.0196777983710387	0.0208362304248436	0.022525297449232	0.0245918045618215	0.0268952268789451	0.0293204887899133	0.0317779300062823	0.0341987389027088	0.0365299635838478	0.038730417627908	0.0407676347084635	0.042615688571874	0.0442536582210237
39	0.0825673036697701	0.0845549044098355	0.0860521036998779	0.0870279647984908	0.0874614915407005	0.0873428456655371	0.0866743420453214	0.0854711812088827	0.0837618836990732	0.0815883947263572	0.0790058280160005	0.0760818115775551	0.0728953815561275	0.0695353399023541	0.0660979470998563	0.0626837718391131	0.059393494298452	0.056322518073119	0.0535544742965498	0.0511541674905248	0.0491611568806726	0.0475856923757817	0.0464086570347247	0.0455862181793677	0.0450583689962884	0.0447592858193406	0.0446271212881659	0.0446114851227448	0.044677865350997	0.0448090564234894	0.0450040780405306	0.0452751776931945	0.0456434936222735	0.0461339479613138	0.0467699820249172	0.047568792724985	0.0485376960672051	0.049672068070686	0.0509550088141345	0.0523585358135055	0.0538458585147508	0.0553741897388462	0.0568976063847574	0.0583696176810352	0.0597452622380923	0.0609826867294927	0.0620442423767306	0.06289717539284	0.0635139976663429
40	0.0859661343641218	0.0877437542829793	0.0890032911928367	0.0897077164528375	0.0898281281434775	0.0893449424349807	0.088248961465622	0.0865423032198485	0.0842391942934376	0.0813666482013908	0.0779650821798064	0.0740889672332779	0.0698076629646022	0.0652066624217618	0.0603895557418167	0.0554810762084345	0.0506314885473598	0.046021961500581	0.0418686566791916	0.0384190058531911	0.0359278241040668	0.0346020208619069	0.0345266778032076	0.0356226147541888	0.0376771035554293	0.0404232070003192	0.0436093281946511	0.0470320672740048	0.0505407809436371	0.0540297356900092	0.0574275923082877	0.0606879846730595	0.0637820235078626	0.0666925589268144	0.0694098413573852	0.0719282719775515	0.0742440237544392	0.076353382789013	0.0782516989228598	0.0799328514597693	0.081389139875479	0.0826115085221758	0.0835900140341043	0.0843144473295672	0.0847750296285249	0.0849631131843039	0.0848718311301063	0.0844966554422315	0.0838358361857137
41	0.0898011858219631	0.0915881734073173	0.0928569372902796	0.0935638532368322	0.0936709162039771	0.0931466947003382	0.0919671762921395	0.0901164754547533	0.0875873781814353	0.0843817021661657	0.0805104568657175	0.0759937941562936	0.0708607474402455	0.0651487647474486	0.0589030495451745	0.0521757319422882	0.0450249043521615	0.0375135756921893	0.0297086529475722	0.0216802848490049	0.01350335607621	0.0052848318610701	0.00326864127546345	0.0114025457288355	0.0195223387992784	0.027483952852094	0.0352255790429483	0.0426960908669196	0.049850898820077	0.0566512401229976	0.0630639222660178	0.069061100039835	0.0746200099716263	0.0797226591750442	0.0843554850405199	0.0885090067571672	0.0921774886979733	0.0953586321474523	0.098053306977243	0.100265329452631	0.102001286961559	0.103270405558623	0.104084452161034	0.104457660257748	0.104406666218017	0.103950442725514	0.103110216442999	0.101909358586105	0.100373239463619
42	0.095845298802052	0.0981774400450417	0.100072959211404	0.10149272773943	0.102402690548406	0.102774999483568	0.102589165076765	0.101833228365246	0.100504964865463	0.098613147203646	0.0961789120227347	0.0932373006761369	0.0898390700070043	0.0860528922130069	0.0819680623234853	0.0776977629246241	0.0733827030444449	0.0691943789777162	0.0653360687984409	0.062037903557842	0.0595407440855004	0.0580647516069535	0.0577660847836137	0.0586977436237718	0.0607961025075284	0.0639015753550332	0.0678001621757958	0.0722643217587809	0.0770803235276011	0.0820611215662393	0.0870494740164905	0.0919161952152421	0.0965566850714746	0.100887291625882	0.104842105731029	0.108370323630247	0.111434128429331	0.114006988268095	0.116072269331701	0.117622079524584	0.118656278759119	0.1191816091771	0.119210912049745	0.118762407907768	0.117859023378765	0.116527753015664	0.114799047735767	0.112706223867708	0.110284888612701
43	0.105251225468425	0.108775883652248	0.112023578523157	0.114965793701062	0.117578328288803	0.119842212837814	0.121744597484739	0.123279584203463	0.124448970710286	0.125262868185202	0.125740148433323	0.125908668431413	0.125805211880654	0.125475079744973	0.124971257380033	0.124353088946543	0.123684406125252	0.123031094160837	0.122458138825068	0.122026282564775	0.121788516917459	0.121786729492627	0.122048876952328	0.122587041412819	0.123396633406168	0.124456843876784	0.125732260563449	0.127175401365181	0.128729819229478	0.13033341438071	0.131921638151806	0.13343036009941	0.134798266517833	0.135968742235023	0.136891248378685	0.137522245685727	0.137825730251566	0.137773452449148	0.137344885651283	0.136527003495477	0.135313915364646	0.133706400949044	0.131711376831571	0.129341321163991	0.126613676616531	0.123550246754497	0.120176596694811	0.116521465233927	0.112616192574352
44	0.116575814003248	0.121537292942819	0.126372645338469	0.131056056398877	0.135563581324774	0.1398736145464	0.143967311795927	0.147828946787167	0.151446184784381	0.154810256706928	0.157916019749124	0.16076189388257	0.163349668094404	0.165684175772441	0.16777284515011	0.169625137915735	0.171251896568317	0.172664628310704	0.173874759529469	0.174892899471989	0.175728153877784	0.176387528488148	0.176875458257497	0.177193490811984	0.17734014275683	0.177310935721299	0.177098606718633	0.176693475753105	0.176083943791595	0.175257087120833	0.174199310231962	0.17289701878606	0.171337276612545	0.16950841549049	0.167400572917834	0.165006140405778	0.162320112325616	0.159340332384398	0.156067640965756	0.152505931546743	0.14866212803202	0.144546097090224	0.140170510482391	0.135550672057986	0.130704322731486	0.125651434549829	0.120414002150054	0.115015836728974	0.109482364341556
45	0.126585073147522	0.132694695287182	0.13876456071048	0.144765036814707	0.150666358394121	0.156438942703866	0.162053696481374	0.167482307883317	0.172697516877641	0.177673358491798	0.182385374432762	0.186810789917825	0.190928654028113	0.194719943445708	0.19816763097599	0.201256721698773	0.203974260843854	0.206309318463596	0.208252956605193	0.209798184916349	0.210939910424492	0.211674886616198	0.212001665947783	0.211920558609736	0.211433598845117	0.210544518505487	0.209258725950745	0.207583286997612	0.205526903522767	0.203099884639079	0.200314105166259	0.197182946453767	0.193721215486272	0.189945039570092	0.185871735680899	0.181519655629155	0.176908010419332	0.172056679368819	0.166986011527349	0.16171662851412	0.156269238898481	0.150664474553106	0.144922758912534	0.139064215740592	0.1331086248812	0.127075428645179	0.120983789147344	0.114852693288324	0.108701098448189
46	0.133307567283356	0.140046875349463	0.146771306109825	0.153446901084292	0.160038704775352	0.166511076998475	0.172828022320026	0.178953532458616	0.184851937339355	0.190488260406412	0.195828573791877	0.200840348999023	0.205492798873977	0.209757206798181	0.213607239220233	0.217019237845456	0.219972488001545	0.222449459887888	0.224436019586654	0.225921606861768	0.226899376898122	0.227366303243823	0.227323239324076	0.226774936012773	0.225730012898226	0.22420088108797	0.222203615692982	0.219757776544877	0.216886176262739	0.213614595530385	0.209971446398653	0.205987385613856	0.201694881406783	0.197127738857177	0.192320590857238	0.1873083637892	0.182125729227201	0.176806555152498	0.171383372168552	0.165886871808137	0.160345454991521	0.15478484875801	0.149227808301096	0.143693918894324	0.138199508409419	0.132757675860071	0.127378434997564	0.122068964871436	0.116833952043939
47	0.137570084086344	0.144472991388742	0.151346048313898	0.158153042779939	0.164856650221337	0.171418756820514	0.177800807023558	0.183964171856587	0.189870534149997	0.195482286416495	0.200762936821138	0.205677518432108	0.210192996753132	0.214278670414456	0.217906559840193	0.221051778715329	0.223692883144213	0.225812193520893	0.22739608431601	0.228435237218923	0.228924853349898	0.228864820565958	0.228259832213938	0.227119454021997	0.225458136150918	0.223295167732048	0.220654571482131	0.217564936190004	0.214059185003225	0.210174277499647	0.205950843519424	0.20143274669081	0.196666575577175	0.191701060521423	0.186586414749325	0.181373599370768	0.176113513915965	0.17085611734069	0.165649489400319	0.160538849181891	0.155565556379111	0.150766131115136	0.146171338639552	0.141805394213884	0.137685348547774	0.133820712716188	0.130213371627738	0.126857816304307	0.123741699012211
48	0.142065109610238	0.148809824661095	0.155488787002779	0.162065390966716	0.168502032131337	0.174760406025338	0.18080182860944	0.186587575632613	0.192079237615074	0.197239086911141	0.202030453058094	0.206418102429933	0.210368618094125	0.213850775721509	0.216835911430122	0.21929827755789	0.221215382561387	0.222568311532041	0.223342024210597	0.223525627868081	0.223112623009153	0.222101120543006	0.220494029858223	0.218299218129399	0.215529642169586	0.212203455211507	0.2083440921282	0.203980337745597	0.199146383975743	0.193881882371529	0.188231999137847	0.182247479244122	0.175984724449258	0.1695058858059	0.162878963109492	0.156177889748579	0.149482558837093	0.142878712438838	0.136457568055892	0.130314996709083	0.124550004413989	0.119262228012461	0.114548181905071	0.110496145225343	0.107179909269405	0.104652093892675	0.102938239845142	0.102033117531508	0.101900405076942
49	0.1497233986849	0.156173814385332	0.162520959610468	0.168729422814341	0.17476292041819	0.18058454246992	0.186157014108039	0.191442970509277	0.19640524274892	0.201007151782111	0.205212807567742	0.208987410208048	0.212297549870326	0.215111502195434	0.217399515883239	0.219134089179946	0.220290232077413	0.220845711170832	0.220781274308784	0.220080852408606	0.218731736100117	0.216724725202571	0.214054249434555	0.210718459208166	0.206719285874411	0.202062471380139	0.196757567991925	0.190817909581061	0.184260557017486	0.177106221611593	0.169379172483698	0.16110713660628	0.152321204730934	0.143055763740576	0.13334848858582	0.123240449742073	0.112776435288886	0.102005672918712	0.0909833197638726	0.0797735016606405	0.0684556979464127	0.0571389963855809	0.0459969003076575	0.0353624993091649	0.0260166087801726	0.0199569003651476	0.0203518763546595	0.0268366637392556	0.0361696695517163
50	0.163164387669947	0.169505148569354	0.175733193778707	0.18181761208942	0.187726937201674	0.193429353244438	0.198892912694254	0.204085765263086	0.208976396211565	0.213533872458275	0.217728094802944	0.221530054566712	0.224912092981374	0.22784816173783	0.230314083238717	0.232287809299419	0.23374967731488	0.234682663268437	0.235072631417629	0.234908581068257	0.23418289156407	0.232891567502777	0.231034487273279	0.228615659334429	0.225643492268581	0.222131086592967	0.218096558643091	0.213563409577731	0.208560955662422	0.203124839316399	0.197297643571371	0.191129634766032	0.184679657883591	0.178016202995689	0.171218644725424	0.164378621228169	0.157601452590147	0.151007384813239	0.144732269673465	0.138927052413458	0.133755181908977	0.129386911587727	0.125989667218164	0.123714507948141	0.12268027817903	0.12295883914165	0.124565639298669	0.127458780416296	0.131546850065074
51	0.184706749560728	0.191465072494549	0.19815154694803	0.204743440754224	0.211217926921546	0.21755225494323	0.223723930675455	0.229710903728131	0.23549176121308	0.241045926601711	0.246353862357811	0.251397274929913	0.256159320610251	0.260624810691166	0.264780414271766	0.268614856983391	0.272119113806634	0.275286594038932	0.278113316332548	0.280598071549762	0.282742570966295	0.284551577086645	0.286033014008233	0.287198053879925	0.28806117554391	0.288640190935124	0.288956234257457	0.289033708394461	0.288900182498294	0.288586234313275	0.288125230637409	0.287553039543527	0.28690766873292	0.286228825852686	0.285557398938088	0.284934858463907	0.28440258683785	0.284001146441319	0.283769503234684	0.283744229006659	0.283958710879546	0.284442400874302	0.285220140371449	0.286311593504294	0.2877308195353	0.289486007187983	0.291579384325076	0.294007305302095	0.296760507071463
52	0.214471750531225	0.222059135573301	0.229639891613744	0.237198289151616	0.244718610294877	0.252185254223083	0.259582844812942	0.266896339441693	0.274111137918234	0.281213190434251	0.288189103378252	0.295026241815642	0.301712827408837	0.308238030534266	0.31459205534913	0.320766216571464	0.326753006763635	0.33254615295362	0.338140661491535	0.343532850122576	0.348720366363267	0.353702191396899	0.358478628857517	0.363051278050436	0.367422991361278	0.371597815834388	0.37558091915393	0.37937850053439	0.382997687317915	0.386446418378648	0.389733315742226	0.392867546133562	0.395858674458071	0.398716511489697	0.401450958271493	0.404071849918966	0.406588801641157	0.409011059848831	0.41134736119471	0.413605802281619	0.415793722578609	0.417917602804653	0.419982980680681	0.421994385524382	0.423955292683122	0.425868098286346	0.427734114270357	0.429553583106367	0.43132571116815
53	0.246763471469969	0.254942469859314	0.263149159390496	0.27137033643611	0.279592630178931	0.287802559222828	0.295986588922486	0.304131188969036	0.312222890761103	0.320248344088766	0.328194372661765	0.336048028023075	0.343796641404932	0.35142787310637	0.358929758999397	0.366290753804753	0.373499770817578	0.380546217807753	0.387420028868686	0.39411169204127	0.40061227259581	0.406913431913106	0.413007441965644	0.418887195459836	0.424546211759497	0.429978638767964	0.435179251000387	0.440143444127397	0.444867226315643	0.449347206728289	0.453580581578596	0.457565118151251	0.461299137218451	0.46478149428036	0.468011560052094	0.470989200601874	0.473714757517438	0.476189028440852	0.478413248266068	0.480389071240025	0.48211855414795	0.483604140698252	0.484848647153675	0.485855249184964	0.486627469853117	0.487169168558338	0.487484530730007	0.487578057974368	0.48745455834696
[truncated: 71 more columns]
