# Supplementary material for: Reconstructing spruce budworm outbreak severity: a comparison of paleoecological and tree-ring signals
Source: PLoS One. 2025 Aug 12;20(8):e0329406. doi: 10.1371/journal.pone.0329406 (PMC12342301; doi:10.1371/journal.pone.0329406)
Supplement: S12 Dataset — (ZIP) [file pone.0329406.s012.zip › Lake 3 wavelet data/Cross-wavelet_Lepidopteran_scales_GSI/cross_wavelet_power.txt]

V1	V2	V3	V4	V5	V6	V7	V8	V9	V10	V11	V12	V13	V14	V15	V16	V17	V18	V19	V20	V21	V22	V23	V24	V25	V26	V27	V28	V29	V30	V31	V32	V33	V34	V35	V36	V37	V38	V39	V40	V41	V42	V43	V44	V45	V46	V47	V48	V49	V50
1	0.00112584098045352	0.000867857917081574	0.000533454188039134	0.000276472049352096	0.000136500129268838	7.60450426724762e-05	5.143431223471e-05	3.9847159199606e-05	3.30852398482163e-05	2.85633941692393e-05	2.53505515261298e-05	2.28715449766984e-05	2.07260358876558e-05	1.88621154029064e-05	1.74931193790618e-05	1.66589732020485e-05	1.59636766093519e-05	1.51041952764467e-05	1.41966421568345e-05	1.3466422365441e-05	1.29819738274013e-05	1.25808187017318e-05	1.21552833294682e-05	1.17191583146075e-05	1.12150277543047e-05	1.05896692747599e-05	1.00598773425171e-05	9.83384577152597e-06	9.7437656360444e-06	9.51194252088144e-06	9.09808225549001e-06	8.74144557810989e-06	8.57635790089427e-06	8.51289057833752e-06	8.4720625315758e-06	8.44308965440991e-06	8.38024226328396e-06	8.28032379237681e-06	8.1743392353753e-06	8.04709678910411e-06	7.89463872453843e-06	7.80790057792898e-06	7.83880885117685e-06	7.88229353613519e-06	7.7740309333127e-06	7.51402013024354e-06	7.35277978563393e-06	7.41643637377748e-06	7.55211478792202e-06
2	0.00150187011066388	0.00112354432507659	0.000642137646906101	0.000288348351662003	0.000113063560491744	5.09898053646024e-05	3.26183646000475e-05	2.58696237733215e-05	2.20532956237607e-05	1.93832203042671e-05	1.74770161508524e-05	1.59765494536006e-05	1.4520640360666e-05	1.31214830581691e-05	1.21584193871272e-05	1.17751609719627e-05	1.14772470420745e-05	1.08710363636711e-05	1.01192568388455e-05	9.55200879810577e-06	9.27690844159682e-06	9.07253381095229e-06	8.80575003661932e-06	8.52385889079613e-06	8.1498290600824e-06	7.57710238145179e-06	7.08391435535724e-06	6.98877619925501e-06	7.06688706139399e-06	6.92829360003903e-06	6.52288123554795e-06	6.17541663001464e-06	6.07314576437114e-06	6.07965895668705e-06	6.08998790693006e-06	6.10562619471514e-06	6.07529427116527e-06	5.99812276938449e-06	5.92021498810112e-06	5.81257755331849e-06	5.65712472704604e-06	5.57854167612121e-06	5.66398688270274e-06	5.77434538846756e-06	5.67787383351998e-06	5.36392119270747e-06	5.16990493984682e-06	5.27922043019285e-06	5.46980597482182e-06
3	0.0017989048697706	0.0013120297576404	0.000702080583555686	0.000271105436357799	7.51413357198492e-05	1.99347288430275e-05	1.20353544365937e-05	1.08678234583277e-05	9.99587542218101e-06	9.1007621234967e-06	8.45266269089988e-06	7.94039810709874e-06	7.24956652697863e-06	6.40191953604233e-06	5.8732062519933e-06	5.91033726205166e-06	5.98205321369088e-06	5.66679827559563e-06	5.13607562213242e-06	4.77371381747457e-06	4.71894997265241e-06	4.70502179052047e-06	4.59899832633595e-06	4.49433460983317e-06	4.31050190433831e-06	3.87632785648937e-06	3.46757637542541e-06	3.50624747705049e-06	3.73281619698288e-06	3.69691076942484e-06	3.3541369087335e-06	3.06062478298368e-06	3.0347272048417e-06	3.10018099541897e-06	3.14123735750299e-06	3.18325431006623e-06	3.17828089799505e-06	3.12817258792958e-06	3.09057727627741e-06	3.02277294491684e-06	2.88434734225675e-06	2.81498952520567e-06	2.93859883329986e-06	3.10104066262328e-06	3.03807096849117e-06	2.72181648672175e-06	2.51971934724734e-06	2.66413631680402e-06	2.87751565351278e-06
4	0.00198182816651277	0.00142820582901337	0.000739660514536168	0.000263666785084711	5.73343565054006e-05	4.14759000599768e-06	1.84878245485139e-06	2.67175886580786e-06	2.92934644236175e-06	2.7726735121339e-06	2.69822693654196e-06	2.69504237029366e-06	2.4841576023055e-06	2.03090865460308e-06	1.76233956119915e-06	1.98337389274302e-06	2.19924125406583e-06	2.07801894780846e-06	1.74240966859664e-06	1.52895436983708e-06	1.60020256561413e-06	1.66993655095158e-06	1.64172355457696e-06	1.64314936277572e-06	1.61584105878141e-06	1.35547931528354e-06	1.0334994124028e-06	1.14239196446358e-06	1.40694985128997e-06	1.42321228760553e-06	1.17850313930746e-06	9.60333024672486e-07	9.86350502997845e-07	1.06725278648643e-06	1.1013476300201e-06	1.13896225977588e-06	1.1411081504123e-06	1.1100837586349e-06	1.10531606485499e-06	1.08046892981057e-06	9.75672216951997e-07	9.10500438862571e-07	1.03438506861763e-06	1.1975052595852e-06	1.17342598659756e-06	9.2370616459199e-07	7.39001636799798e-07	8.90506014037489e-07	1.07103691331343e-06
5	0.002071875940296	0.00150351714849699	0.000791201191863779	0.000293313690722909	7.24269923771615e-05	1.11314021715338e-05	1.12764838049125e-06	5.29180578130168e-07	6.2452209790594e-07	5.14806344572688e-07	5.26986773734668e-07	6.25309297535088e-07	6.04451344389471e-07	3.92012823519125e-07	2.27791885301464e-07	4.38417710412797e-07	5.87949442600835e-07	5.55937196307821e-07	3.80989782732048e-07	2.3910551802687e-07	3.41498118938917e-07	3.9445480764813e-07	3.74777823834314e-07	3.98996094995683e-07	4.42778804953371e-07	3.51696407232911e-07	1.10754181459956e-07	2.34336404370641e-07	4.07773219728537e-07	4.18295947055048e-07	2.8750511254409e-07	1.43917058543146e-07	1.84214517796165e-07	2.40171501333445e-07	2.48959298261152e-07	2.68586925467405e-07	2.68380905677248e-07	2.48647564338586e-07	2.58304713293144e-07	2.62669191367582e-07	2.03700138686451e-07	1.4158593607795e-07	2.41997136056272e-07	3.49172368290031e-07	3.48868213083515e-07	2.22342021802226e-07	6.2488900298213e-08	1.99747969950115e-07	2.96445101113275e-07
6	0.00211551282730212	0.00157024557116129	0.000869474732288463	0.000356112014882045	0.000107121855469251	2.40067169418807e-05	4.35109900327384e-06	7.94016352401939e-07	1.7006436210102e-07	4.47424913744209e-08	5.09024292899745e-08	1.16108952655031e-07	1.37673963686108e-07	8.36475732501912e-08	4.20730085495769e-08	9.93843603210607e-08	1.28639162167477e-07	1.30964159733867e-07	9.64869534048077e-08	3.03036977795264e-08	6.34142579102899e-08	6.71799545717301e-08	4.65303503052288e-08	5.97201906114599e-08	1.0152048445375e-07	1.15606176015985e-07	7.34293295606544e-08	8.35762401718239e-08	1.18688611697545e-07	1.10922268763683e-07	6.75032585869802e-08	2.57152365185895e-08	3.08310344051785e-08	4.10660161315293e-08	3.4225671558462e-08	4.21260447133933e-08	4.0734525529018e-08	2.9259465792793e-08	3.84306983447619e-08	5.02988501855679e-08	3.85387973417438e-08	1.85726709269155e-08	6.22832620393379e-08	9.20055791507869e-08	9.2788526760474e-08	7.17952957015108e-08	4.46671738032864e-08	6.00696962399257e-08	7.56881473894535e-08
7	0.00214912603447565	0.00164239985010731	0.000966861777743867	0.000438234677597001	0.000153174551416933	4.15741578083117e-05	8.87462425488746e-06	1.4901247622602e-06	1.80029102121361e-07	1.38736817816704e-08	1.23206413705065e-08	3.44382363691183e-08	4.79852355094424e-08	3.2485546884052e-08	1.71482210838512e-08	3.10024563931366e-08	1.48393417288605e-08	3.72040509044655e-08	5.6404231130885e-08	4.17265489875342e-08	1.93876523899895e-08	1.07302507321141e-08	2.00339114868928e-09	2.32121940416239e-09	3.05313357543301e-08	5.85657316934149e-08	4.80173302726174e-08	3.08788269434054e-08	3.93173720622532e-08	3.19171850070688e-08	9.81658793282895e-09	1.54572503727221e-08	1.46434725711608e-08	8.36211173630520e-09	2.17753489021007e-09	5.88827442936636e-09	5.21214728136249e-09	4.20506811753599e-10	4.97371367003303e-09	1.04448354779304e-08	1.19898296393774e-08	2.02508438475709e-08	2.96643722010985e-08	2.47747584115024e-08	1.69170428154071e-08	2.45792082211695e-08	2.28719569690597e-08	2.12772898172109e-08	2.08615327345287e-08
8	0.00218907790413079	0.00172173002216061	0.00107401609118939	0.000531822502589985	0.000209281897380553	6.55370077016538e-05	1.63488193933655e-05	3.25598966197715e-06	5.28257514708929e-07	7.71342137885708e-08	1.96329719987108e-08	2.70156302061288e-08	3.48824467127455e-08	2.86282184911295e-08	1.53930302017625e-08	2.2580319188775e-08	2.98890992609848e-08	4.61527372616521e-08	5.46230300359139e-08	4.21251865541898e-08	1.86140977640882e-08	7.5337005782308e-09	1.12980667323834e-08	2.02175300729291e-08	3.96096430077408e-08	5.22218859650839e-08	3.70803805116535e-08	7.70836329899532e-09	1.97202574165872e-08	2.27792057291287e-08	1.56717469177312e-08	1.42585832398762e-08	9.28508508306814e-09	1.16927716985066e-09	2.36616926598945e-09	3.20663006207117e-09	3.11462558597683e-09	1.9521371315984e-09	3.36646952711718e-09	3.4505828230307e-09	3.40865563450698e-09	1.438423345256e-08	2.17030079812574e-08	1.80782512860542e-08	1.04958071915504e-08	1.16121572199765e-08	7.24219884026699e-09	4.33749147878966e-09	6.36049285280977e-09
9	0.00223936310327612	0.00180736805081694	0.00118702251221091	0.000634914974739227	0.000276767653064653	9.83364883545642e-05	2.84441960717017e-05	6.67022259126974e-06	1.25438603328228e-06	1.85606493582081e-07	1.96199051375766e-08	2.03773258542599e-08	3.84099791597464e-08	4.63369046418125e-08	4.6445861859794e-08	5.14641306789703e-08	6.48308586718231e-08	7.53844466565318e-08	7.47875337477279e-08	6.30604601795431e-08	4.59905030819473e-08	3.51782003746497e-08	3.89486116641576e-08	5.42806701606838e-08	7.1663368740392e-08	7.53461419278841e-08	5.92630636394197e-08	3.91999186255608e-08	3.34915978748553e-08	3.46643357951187e-08	3.20471330500354e-08	2.4983407397111e-08	1.53878743170893e-08	8.32222089534704e-09	6.97862681171263e-09	6.79781552900256e-09	6.88806102075051e-09	7.2164742513073e-09	7.63608902418608e-09	7.90180578395028e-09	1.12151935372718e-08	1.90842070528451e-08	2.66144017270228e-08	2.8693056528386e-08	2.43755487782053e-08	1.65620380774715e-08	7.97440509319408e-09	3.6516900924719e-09	4.21735348990341e-09
10	0.00229998388612999	0.00189900883434357	0.00130520196164434	0.000747308367402909	0.000356671548059346	0.000141916485957268	4.70147325868152e-05	1.28999830214721e-05	2.87772646670107e-06	4.84803119476077e-07	3.75473938292297e-08	2.93690997488142e-08	5.19418368358857e-08	7.46315237850357e-08	9.23678265768165e-08	1.06601891126717e-07	1.17160739740353e-07	1.18448446137301e-07	1.1191013490357e-07	1.04816210194133e-07	9.93594871589894e-08	9.82476080671835e-08	1.06794137076246e-07	1.23067117880854e-07	1.3490320900889e-07	1.29073486320952e-07	1.05665418627747e-07	7.97856587894125e-08	6.47750960713763e-08	5.95985380858642e-08	5.53063300825283e-08	4.67754577782445e-08	3.57685667925056e-08	2.67882170191599e-08	2.15412622793236e-08	1.87464008619636e-08	1.77521619374299e-08	1.79874992715137e-08	1.85991128089663e-08	1.99646573130644e-08	2.36672809472659e-08	3.05043272738793e-08	3.8950501762628e-08	4.38447793739709e-08	4.03455965631324e-08	2.96916469797916e-08	1.79844641928972e-08	1.01820545810084e-08	6.58071717157203e-09
11	0.00237048581681091	0.00199681203837893	0.0014286848800873	0.000868883584308918	0.000449537571549578	0.000198007487685834	7.43064373562689e-05	2.37880694627078e-05	6.52648617711911e-06	1.56495123507757e-06	3.62074003074022e-07	1.32704613776086e-07	1.14604415255023e-07	1.35161014153726e-07	1.64354442497365e-07	1.86552157429023e-07	1.9052788782743e-07	1.75388384619859e-07	1.58372274385449e-07	1.61056597628205e-07	1.80812559332356e-07	2.05192081324195e-07	2.29421330253771e-07	2.47955774476455e-07	2.49272977801942e-07	2.24147249280953e-07	1.77823223134692e-07	1.30570903433997e-07	1.02828081959402e-07	9.56377067593582e-08	9.35287755491649e-08	8.68563842051634e-08	7.58437537844093e-08	6.41985241668989e-08	5.44981033393633e-08	4.75385074375192e-08	4.33316365414456e-08	4.11804209219662e-08	3.99121979359275e-08	3.8968970368561e-08	3.96256382554416e-08	4.56218507140981e-08	5.73852954082944e-08	6.65456464874682e-08	6.44438355357966e-08	5.08652841016733e-08	3.29432497223424e-08	1.79957742164264e-08	9.22736374101335e-09
12	0.00245064665259348	0.00210106425656772	0.00155761666081032	0.000999241196315856	0.000555227127687049	0.000267516051934314	0.000111944718862776	4.08199252395323e-05	1.30968238842988e-05	3.8189962019439e-06	1.1218938840929e-06	4.24354191635748e-07	2.67355911656515e-07	2.55895900501038e-07	2.81873613375439e-07	2.99895887629866e-07	2.83536016421364e-07	2.3113225591684e-07	1.82239792103782e-07	2.02162680221314e-07	2.75600363164038e-07	3.5298252292332e-07	4.13479023258445e-07	4.44342866433915e-07	4.32535985374621e-07	3.72520061631243e-07	2.77047246725928e-07	1.79216317934977e-07	1.25144213487134e-07	1.29470033990959e-07	1.45700211312128e-07	1.49751975386298e-07	1.42468576602835e-07	1.29539896503856e-07	1.15425860865204e-07	1.02642681275786e-07	9.20624900862615e-08	8.29554339210507e-08	7.32748765513759e-08	6.13033452940352e-08	5.09282183758724e-08	5.72017009792395e-08	8.0480175460798e-08	9.9772858440207e-08	1.00639330413026e-07	8.20149082778533e-08	5.33539033813122e-08	2.66201357614046e-08	9.55767323656695e-09
13	0.00254046364675668	0.00221208403562868	0.00169206704262037	0.00113774791717479	0.000673019821389145	0.000350514821577751	0.000160808500307527	6.49651774577462e-05	2.3055159114135e-05	7.14963334023355e-06	1.94652192402902e-06	5.36405140158644e-07	2.84189047219521e-07	3.26217626897168e-07	4.05705590736617e-07	4.39757210245594e-07	3.95152623850177e-07	2.70611697966952e-07	1.17548399328163e-07	1.86652148826982e-07	3.73848828343454e-07	5.41074472786447e-07	6.64670620426945e-07	7.2487697801089e-07	7.02596627971647e-07	5.9272266339705e-07	4.15962804740291e-07	2.17580866992124e-07	7.7388809778297e-08	1.37075642711564e-07	2.06118059413311e-07	2.35585963196876e-07	2.3777368270471e-07	2.25522228923741e-07	2.07048179329437e-07	1.86823262972828e-07	1.66523632402716e-07	1.44901711226387e-07	1.17853045198375e-07	8.05862696408951e-08	3.72840004521801e-08	5.43926928516461e-08	1.10682617711883e-07	1.49988795457121e-07	1.56229139487176e-07	1.29727465429814e-07	8.45793350814422e-08	3.98786442180898e-08	1.00823417168415e-08
14	0.0026401989032434	0.00233041129508711	0.00183243004899069	0.00128425779226732	0.000802733644947702	0.000447709787386332	0.000222765244016087	9.86496603486931e-05	3.85451372820096e-05	1.2942020015668e-05	3.45145815727052e-06	5.56910822522796e-07	2.09481480910757e-08	1.78519996749508e-07	4.27472266077728e-07	5.69399490967519e-07	5.50997798042068e-07	3.91974752365634e-07	1.96456772956283e-07	2.98919951414879e-07	5.66897969649861e-07	8.18949438678655e-07	1.01543924719033e-06	1.12076344005512e-06	1.10036718908387e-06	9.43176879252709e-07	6.79092587414163e-07	3.76816003113588e-07	1.50734782253972e-07	2.0369542157859e-07	3.06868798648866e-07	3.53350549832726e-07	3.58473043590037e-07	3.42321922477028e-07	3.17272924036934e-07	2.89491299439472e-07	2.6092128619421e-07	2.28888962186904e-07	1.86388059099499e-07	1.26841899992795e-07	6.31424068562594e-08	9.58931598219776e-08	1.81117545725664e-07	2.4072164231379e-07	2.51499061586865e-07	2.13520230044984e-07	1.46033869629124e-07	7.64979671581281e-08	2.74038420219459e-08
15	0.00275054357982571	0.00245709710436611	0.00197982963182275	0.00143962607429422	0.000945324301994459	0.000561032383916809	0.000301207460929323	0.000146366036203755	6.42871453632951e-05	2.53380049097017e-05	8.7679072464506e-06	2.54520430893228e-06	6.40199118354735e-07	3.55246710884911e-07	5.65558497769117e-07	7.89507591726522e-07	8.66367345250401e-07	8.09567790225738e-07	7.5023537872343e-07	8.29280686042722e-07	1.04060743517302e-06	1.30236755042233e-06	1.54774284218065e-06	1.70849450272708e-06	1.71979813587132e-06	1.55461392707862e-06	1.25066389757263e-06	9.08835999551997e-07	6.58880265270129e-07	5.67328842718663e-07	5.56299518416252e-07	5.38630044801178e-07	5.00304220690033e-07	4.5545745284033e-07	4.15311451269433e-07	3.84347803406795e-07	3.6237659466952e-07	3.43663343762028e-07	3.18911218148249e-07	2.86138483615356e-07	2.67930639554112e-07	3.01633701513328e-07	3.74780590406088e-07	4.33337605101464e-07	4.38462959042629e-07	3.83277138178258e-07	2.88499138671175e-07	1.87903761816257e-07	1.11215354432672e-07
16	0.00287261385315351	0.00259354923224658	0.00213563692603483	0.00160470755059707	0.00110119880313988	0.000691119010778925	0.000397671415719191	0.000210696176657492	0.000103561567253364	4.78140325345248e-05	2.11576594511158e-05	9.28630857072226e-06	4.32093161705824e-06	2.40505047398515e-06	1.78422946439186e-06	1.65568896184627e-06	1.64793108252107e-06	1.63272587360488e-06	1.62088442171653e-06	1.6663404824787e-06	1.80614813884662e-06	2.04565706971501e-06	2.34065719588663e-06	2.59383954844149e-06	2.69805954663472e-06	2.59430005277791e-06	2.30466757118041e-06	1.92111423534621e-06	1.55095886544906e-06	1.25116248382228e-06	1.01238844705633e-06	8.0852772012776e-07	6.37073448050359e-07	5.11173269488176e-07	4.38999563492354e-07	4.17901668865922e-07	4.37134904637365e-07	4.80383047943742e-07	5.31421495794821e-07	5.82575780736662e-07	6.39535619054073e-07	7.11261088952347e-07	7.87792228933011e-07	8.36507368790485e-07	8.25444374492573e-07	7.46366736573963e-07	6.19319300536935e-07	4.8045586538281e-07	3.63970912520145e-07
17	0.00300767876398649	0.00274097963721837	0.00230051155412245	0.00177889851035217	0.00126820082300166	0.000834640180281085	0.000508361475285713	0.000287963035453289	0.00015314031146328	7.77856700703091e-05	3.88280326592272e-05	1.98521260166969e-05	1.09333125836084e-05	6.784976714912e-06	4.83264395465836e-06	3.8841528594308e-06	3.38203670789752e-06	3.0565603830467e-06	2.79965629205085e-06	2.62329151234369e-06	2.62512427716146e-06	2.88674156813953e-06	3.34673405235718e-06	3.82672560206562e-06	4.14619068495576e-06	4.19375289521696e-06	3.95176745296807e-06	3.48380939064557e-06	2.89172073503519e-06	2.26828021945375e-06	1.67588019719395e-06	1.1537131631688e-06	7.29327902819165e-07	4.23099088708569e-07	2.69057141652147e-07	3.03701579775992e-07	4.39417439575539e-07	6.10513271333934e-07	8.01765149614595e-07	1.00355438895105e-06	1.20364860572128e-06	1.38615863337519e-06	1.52871274569903e-06	1.60414755162144e-06	1.5918282413943e-06	1.49119462549629e-06	1.3256903240836e-06	1.13360789256874e-06	9.5241569381573e-07
18	0.00315728629917484	0.00290073879297936	0.00247513248879184	0.00196149881058306	0.00144380700117285	0.000987335443734001	0.000627709332840455	0.000371731504197583	0.000206074601889413	0.000108182482159409	5.50705771679887e-05	2.83152722730397e-05	1.55964746356632e-05	9.88556982359372e-06	7.46261363840252e-06	6.3243420806112e-06	5.52763703741224e-06	4.73476147713019e-06	3.88703351862155e-06	3.12821389999436e-06	2.84964278441186e-06	3.35459385939083e-06	4.3408155909099e-06	5.35742768945944e-06	6.11290109891415e-06	6.44459481444593e-06	6.29773080352564e-06	5.71737580397221e-06	4.82444574638824e-06	3.77614922986089e-06	2.72617470340746e-06	1.79555968260493e-06	1.05607179724358e-06	5.30024123582681e-07	2.45913778878529e-07	3.1924672219198e-07	5.43902405055529e-07	8.24929919204262e-07	1.17248288023013e-06	1.57918532341652e-06	2.00967428725446e-06	2.41196208363741e-06	2.7317815575381e-06	2.92542783867397e-06	2.97060168044733e-06	2.87266918249024e-06	2.66254566019114e-06	2.38583286614448e-06	2.08798184322975e-06
19	0.00332459109830053	0.00307653830027925	0.00266366411394449	0.00215676394084128	0.00163203276775984	0.00115283598236227	0.000758843899288942	0.000464283410277176	0.000263247272291224	0.000138128489294483	6.75478652862646e-05	3.17161110905364e-05	1.50584271186203e-05	7.55095466655934e-06	5.08723413223607e-06	5.43273671786153e-06	5.8218443934577e-06	5.33859015939055e-06	4.01432772427875e-06	2.17540435656005e-06	1.26801490892313e-06	3.19228229193889e-06	5.41962872632566e-06	7.35932428909402e-06	8.78629377070254e-06	9.5468974991375e-06	9.57015418076219e-06	8.89632297714874e-06	7.6804706927647e-06	6.15945016683725e-06	4.59354393783127e-06	3.20489892532691e-06	2.13340221146802e-06	1.42268384100273e-06	1.03795242254539e-06	9.06885653053052e-07	9.75280093537337e-07	1.24314693188685e-06	1.72438898038996e-06	2.38839192307782e-06	3.15439694635767e-06	3.91413693241973e-06	4.55846339750133e-06	5.00136228432682e-06	5.19655149110087e-06	5.14282719423656e-06	4.87733205971586e-06	4.45987163765877e-06	3.95433530776781e-06
20	0.00351618182011597	0.00327698711173449	0.00287709225709152	0.00237812497933784	0.00184866386771863	0.00134908842396088	0.000921385539294478	0.000585821978587336	0.000343625359851678	0.000183106868420031	8.64274269423217e-05	3.50825515809036e-05	1.32231286028917e-05	6.6994206690352e-06	3.1049022507733e-06	1.50039601992216e-06	3.8815159432525e-06	4.96516230131474e-06	4.56980456344362e-06	3.55223415092705e-06	3.80161696624986e-06	5.91556294575032e-06	8.57859549649998e-06	1.10561928796204e-05	1.29810069953867e-05	1.41051474697211e-05	1.4280134704732e-05	1.34975590853462e-05	1.19123497119525e-05	9.81481417692154e-06	7.55674017402137e-06	5.46156160686883e-06	3.7525996706982e-06	2.51994773131887e-06	1.72704559056927e-06	1.26404341767618e-06	1.10015260231052e-06	1.40588580732382e-06	2.21689442953873e-06	3.37295307955331e-06	4.70364817024554e-06	6.032765410826e-06	7.18720289311229e-06	8.02554679339298e-06	8.46362199697123e-06	8.48514980552446e-06	8.13469866831272e-06	7.4971061906073e-06	6.67148652047361e-06
21	0.00374189621977005	0.00351479342945239	0.00313152590605183	0.00264540005144876	0.00211743450239192	0.00160393332793073	0.00114732048765728	0.000772036074239119	0.000485341644937968	0.000281449340618814	0.000146893537082068	6.54318024863643e-05	2.17210415982732e-05	6.42352626373073e-06	8.86580112415809e-06	8.82911782131041e-06	7.76976623069647e-06	7.673048431506e-06	8.42695453690975e-06	9.6057617581496e-06	1.12467475800746e-05	1.33574854091005e-05	1.57253859340111e-05	1.8036341632113e-05	1.99470516484185e-05	2.1108762347763e-05	2.12306387699266e-05	2.01745162126697e-05	1.80191265414027e-05	1.50525386351107e-05	1.16971540076938e-05	8.40385677413761e-06	5.55810688987771e-06	3.41911963740708e-06	2.05434675676686e-06	1.20311525172135e-06	3.45092014388898e-07	8.87727092259876e-07	2.57541751622731e-06	4.62847979523064e-06	6.85761433688662e-06	9.02367270575944e-06	1.08839095088966e-05	1.22387387924738e-05	1.2968921150697e-05	1.30528699424685e-05	1.25599898823582e-05	1.1624192167284e-05	1.04078950693854e-05
22	0.00401045958736285	0.00380036073038467	0.00343931858986753	0.00297312751040082	0.0024554683452204	0.00193783387395476	0.00146154871485449	0.00105345051370994	0.000725460409054362	0.000477152765814311	0.000299866860001626	0.000180918761868377	0.000106854664063244	6.50975677985255e-05	4.39723157710025e-05	3.33085398251675e-05	2.69973881992433e-05	2.31328456764183e-05	2.14841691775159e-05	2.16431963058457e-05	2.28487881089517e-05	2.45148370439058e-05	2.63814855541463e-05	2.83077774617023e-05	3.00408041294648e-05	3.11531189084018e-05	3.1165705425966e-05	2.97404818393321e-05	2.68179999485112e-05	2.26462456282796e-05	1.77112876306343e-05	1.26142076405634e-05	7.94709978392869e-06	4.22176412435683e-06	1.96859839103955e-06	1.69766455824341e-06	2.2210554583594e-06	3.21451344054004e-06	5.13714817545326e-06	7.84033412600583e-06	1.09012712975191e-05	1.38881309264338e-05	1.64215157677178e-05	1.82168109587781e-05	1.91197366321268e-05	1.91208299273963e-05	1.83412698521548e-05	1.69935222135405e-05	1.53297355124168e-05
23	0.00432169433674418	0.00413166734738366	0.00379628927213673	0.00335476141657069	0.00285399281026298	0.00234050031916647	0.00185360380889676	0.00142120019832417	0.00105850474311014	0.000769331382651598	0.000548981337235935	0.00038767799717945	0.000273652608664313	0.000195344407018348	0.000142632911161012	0.000107391576596232	8.36775885904925e-05	6.7587080434314e-05	5.67203321631763e-05	4.95087772334627e-05	4.48341474561485e-05	4.20275160074972e-05	4.08644494502907e-05	4.12247412577072e-05	4.26252020977081e-05	4.4126105112957e-05	4.46665489076486e-05	4.34523618815848e-05	4.01598972836358e-05	3.49525050841491e-05	2.83729304328265e-05	2.11729495163198e-05	1.41360662160567e-05	7.95949202927278e-06	3.49345522244115e-06	3.45520301967411e-06	6.18173698855469e-06	9.13243484239185e-06	1.2344032237392e-05	1.58779864655303e-05	1.95216764638166e-05	2.2889129123198e-05	2.5570453775537e-05	2.72475889172131e-05	2.77649637514595e-05	2.715408911177e-05	2.56131845565946e-05	2.34506132782172e-05	2.10113359903987e-05
24	0.00465982674854681	0.00448681795341469	0.00417361434260259	0.00375389329525319	0.00326870062500868	0.002759975882164	0.00226485263484238	0.00181173935247746	0.00141857888407124	0.00109310329350967	0.000834528175993231	0.000636025506943305	0.000487401318815689	0.000377536195748148	0.000296236434312612	0.000235264952222176	0.000188566334781817	0.000151958002198371	0.000122642944267439	9.88173758544543e-05	7.95202288046741e-05	6.47181726786064e-05	5.52983843230881e-05	5.21136235125344e-05	5.4130734229385e-05	5.84357305240226e-05	6.21688789718781e-05	6.35477562179864e-05	6.18568730447659e-05	5.72039827121609e-05	5.02732471743258e-05	4.20967686107688e-05	3.3869875683043e-05	2.68447555670876e-05	2.22407075097822e-05	2.08238068255785e-05	2.22167694113767e-05	2.52734779739057e-05	2.90399245968596e-05	3.29180409010761e-05	3.64559340247491e-05	3.92365629279493e-05	4.08917837544378e-05	4.11705553417179e-05	4.00043532891912e-05	3.75358947599309e-05	3.40960907458931e-05	3.01302210260109e-05	2.60902165870561e-05
25	0.00499474076562745	0.00482774617016242	0.00452471848054145	0.00411501130857207	0.00363489999934414	0.00312238883479313	0.0026125106215846	0.00213391379460311	0.00170708209762446	0.00134405506681914	0.00104916515631672	0.000820194852428897	0.0006495771758989	0.00052580283344737	0.000435559392700001	0.000366475099669361	0.000309237751137366	0.000258127874445889	0.000210318280661149	0.000164862513825745	0.00012198382857695	8.29700486343299e-05	5.14766196292474e-05	3.82091094244142e-05	4.92002901869917e-05	6.73861416306866e-05	8.29288318910715e-05	9.3269811657822e-05	9.80191188331614e-05	9.77440490477793e-05	9.35812988282737e-05	8.69846194460085e-05	7.94964060225683e-05	7.2530109257405e-05	6.71603970884322e-05	6.3942186676164e-05	6.28416320857719e-05	6.33558662690035e-05	6.4752230622138e-05	6.62698537197774e-05	6.72213574533972e-05	6.7038411284912e-05	6.53125147018377e-05	6.18448770530242e-05	5.6691406409489e-05	5.01806711098914e-05	4.28861345769225e-05	3.55380204303342e-05	2.88566135572787e-05
26	0.00529541084566148	0.00511877223528117	0.00480990315059473	0.00439516735894862	0.00390718758228874	0.00338050369955797	0.00284759808912331	0.00233600071913684	0.00186686104592534	0.00145497877495548	0.0011099194223426	0.000837487611341994	0.000640209178014652	0.000514657980935728	0.000446176235163461	0.000410153312248594	0.000383411376025087	0.000352186270357256	0.000311413595092425	0.000261273278378407	0.000204595717476337	0.000145584588709238	9.01832611569946e-05	5.25050266275199e-05	6.07788858353548e-05	9.33980566121396e-05	0.000124256131641593	0.000147691155478763	0.000162855770018955	0.000170402741478151	0.000171704456328935	0.0001684696803834	0.000162452875290264	0.000155217495646955	0.000147963307136405	0.000141432428067293	0.000135898878622308	0.000131229771340052	0.000126992050740102	0.000122576800884245	0.00011732331889024	0.000110636285060425	0.000102092609159523	9.1531232492863e-05	7.91160989422484e-05	6.53650915614796e-05	5.11485504633577e-05	3.76811056624449e-05	2.65396547635224e-05
27	0.0055500055978996	0.00535043234835126	0.00502400920750454	0.00459579400082672	0.00409627411362911	0.00355738085648549	0.00300873468617624	0.00247482397265349	0.00197360166046701	0.00151663881888838	0.0011106195556666	0.000759871351888416	0.0004706290660965	0.000263964133921737	0.000205794314662669	0.000277335825353678	0.000358054424337472	0.000410245862014633	0.000429980270971511	0.000421624716746725	0.000392795981177312	0.000352903734647202	0.000312350189691118	0.00028122467780074	0.000266348617021548	0.000267797068225962	0.00027948141729499	0.000293893663993941	0.000305611171576148	0.000311911190037042	0.00031212826091201	0.000306876583390504	0.000297427244035203	0.000285253948898709	0.000271717785599742	0.000257865116114604	0.000244319451640045	0.000231254027571999	0.000218435982777559	0.000205332243741065	0.000191260186699425	0.000175557366431416	0.000157740673015421	0.000137628822288835	0.000115410773529116	9.16529711752596e-05	6.72486592050987e-05	4.33266276691395e-05	2.12069967480855e-05
28	0.00577631402567544	0.00554618225252551	0.00519714877751193	0.00475506455180394	0.00425078658449824	0.00371627552361376	0.00318065531380372	0.00266695562643957	0.00219025261773049	0.0017577457245178	0.00137089793062851	0.0010292877642943	0.000735943405166918	0.000505886282163078	0.000379038987710595	0.000388896605123896	0.00047794668445334	0.000575486632009786	0.000652652140654055	0.000701990211949888	0.000724796662335969	0.000726462498304469	0.000714103389242597	0.000694791279344817	0.000674102483953129	0.000655183152321448	0.000638621457944811	0.000623136557990064	0.00060668682838176	0.000587468899815504	0.000564499605414417	0.00053776662335979	0.00050808419321278	0.000476799668422477	0.000445450245641735	0.00041542708513844	0.000387687848338967	0.00036256435788157	0.000339716179950028	0.000318255165291052	0.000297008837518859	0.000274839706590239	0.000250931846386707	0.000224993038601708	0.000197368969725324	0.000169102828229146	0.000141993009185522	0.000118669956336674	0.000102460290383964
29	0.00601311526030871	0.00574228283592441	0.00535839443817774	0.0048892543318714	0.00436844825071892	0.00383184911380884	0.00331358559675007	0.00284183438369807	0.00243504513073076	0.00209974799334645	0.00183150759690926	0.00161968640789901	0.0014541402801961	0.00133004774100257	0.0012479540264791	0.0012090929512083	0.00120957705445658	0.00123848827313578	0.00128112470914895	0.00132375769404754	0.00135651664264588	0.00137397614530082	0.00137441195686206	0.0013585873552908	0.00132855377486042	0.00128670939516628	0.00123522245926507	0.00117582368741836	0.0011098883438572	0.00103867866884533	0.00096361384294106	0.000886468588473324	0.000809447993399806	0.00073512111109797	0.000666209741938744	0.000605232394186222	0.000554028745213422	0.000513271796768646	0.000482187349432189	0.000458705039977044	0.000440051153937382	0.000423517687594494	0.000407085162708914	0.000389746650250005	0.000371557760156676	0.000353497517156274	0.000337200341399161	0.000324581836505376	0.000317386064327822
30	0.0063267365374748	0.00599352557717423	0.00553962203296579	0.00499179086150825	0.00438419797415721	0.00375677692721889	0.00315370580433704	0.00262187866036485	0.00220736733495544	0.00194449147869464	0.0018361260699439	0.0018458069760764	0.0019204532221506	0.00201810751572888	0.00211582052818878	0.0022044582985448	0.00228166035310518	0.0023469256297151	0.0023991628483402	0.00243609702346392	0.002454738854966	0.00245220649307468	0.0024264288055358	0.00237653103174515	0.00230290439578088	0.00220706014757255	0.00209138746616781	0.00195890973924635	0.0018130942222852	0.00165773406542081	0.00149689774359012	0.0013349303279571	0.00117648918764904	0.00102659274667286	0.000890634171239205	0.00077422916661719	0.000682617344283991	0.000619296495843795	0.000584164748322063	0.000572668539381509	0.000577297882666898	0.00059039027058163	0.000606124475201484	0.000621059234123263	0.000633806367735408	0.000644446774368114	0.000653964411592503	0.000663775401334746	0.000675366016949065
31	0.00690899425944434	0.00651434690387571	0.00597667807597786	0.00531502132527957	0.00455442572461828	0.00372433828680145	0.00285708586649129	0.00198775462221217	0.00116243508593744	0.000532697932196881	0.000722600500199766	0.0013243801179931	0.00190806680114353	0.00242179925514054	0.00285673126123286	0.00321324705680661	0.0034950789654706	0.00370716903914676	0.00385458873985965	0.00394202000714266	0.00397362600568264	0.00395318036693311	0.00388432745701251	0.00377086260381789	0.00361695343404618	0.00342726181804129	0.00320696018727974	0.002961660264071	0.00269728547135236	0.00241992282317641	0.00213569003423259	0.0018506540632047	0.00157084548951211	0.00130244205591023	0.00105227126165391	0.000828947216481989	0.00064511117547502	0.000519914870262472	0.000472997250666034	0.00050078634278482	0.000572560230988456	0.000659120877916126	0.000744541705260022	0.00082202273392703	0.000889482289523857	0.000947261105488226	0.000997001107253649	0.0010410414598396	0.00108203662509575
32	0.008215825289552	0.00787379712788147	0.0073875494677104	0.00677574248429306	0.00606563338508579	0.00529400953415207	0.00450976248176974	0.00377947274067487	0.00319491217773613	0.00286625173724631	0.00286349068664251	0.0031426205947053	0.0035835616648269	0.00407862681884426	0.00455956876483987	0.00498780938445607	0.00534254543252791	0.00561342984264641	0.00579651715698451	0.00589198168229519	0.00590277893467394	0.00583382895004435	0.00569149677919737	0.00548323833154251	0.0052173280814731	0.00490261571489965	0.00454828210944273	0.004163584309853	0.00375759454640564	0.00333894906529424	0.00291562787176907	0.00249478625787879	0.00208265387522172	0.00168450899297701	0.00130472857115818	0.00094692075089957	0.000614225648769527	0.000310642000709025	7.42489188358587e-05	0.00023841651995855	0.000454282681141785	0.000644208714696177	0.000806238749989379	0.000941354304794715	0.00105178589603703	0.00114087379736075	0.00121307251483835	0.0012738974475014	0.00132970990928349
33	0.0107667663426496	0.0106776382382175	0.0104717727376654	0.0101683470551613	0.00979385636928816	0.00938107895933879	0.00896711121899794	0.00859012465700119	0.00828466427764774	0.00807598121226927	0.00797499888780822	0.007976162424056	0.00805947725443571	0.00819583098439148	0.00835316300046495	0.00850137231600075	0.00861519885068941	0.00867536674930282	0.00866862720947018	0.00858724906062894	0.00842829991116891	0.00819289106675257	0.0078854550793936	0.0075130713503537	0.0070848334134988	0.00661124762585366	0.00610365867492895	0.00557370762095551	0.00503283994446754	0.00449189204546596	0.00396079334028543	0.00344842690676856	0.00296269516601736	0.00251084001457166	0.00210006733828059	0.00173849570754068	0.00143624974171691	0.00120572756228904	0.00105833597816409	0.000995356279773947	0.00100008090215502	0.00104377919325672	0.0010992453468634	0.00114773023111725	0.00117904618704399	0.00119003079133761	0.00118369168680562	0.00116920098014754	0.00116197108123695
34	0.0146211272200663	0.0148955263745591	0.0150669898354584	0.0151446813840098	0.0151415408773679	0.0150731481474511	0.0149562775397879	0.0148072725031774	0.0146404258464309	0.0144665878854931	0.0142922189422001	0.0141190396559808	0.0139443197232822	0.0137617165644664	0.0135624753428647	0.0133367628301571	0.0130749323141986	0.0127685816393599	0.0124113397908597	0.0119993756105035	0.0115316561621323	0.0110099944573808	0.0104389246056163	0.00982543517961935	0.00917858467159792	0.00850901956138423	0.00782841664956208	0.00714887631907671	0.00648230080422656	0.0058397993741731	0.00523116806698313	0.0046644919072507	0.00414590798401676	0.00367954339477442	0.00326760002624731	0.00291050363637314	0.00260698928725852	0.00235400056784637	0.00214638039942274	0.00197651810317425	0.0018342720035798	0.00170743600011213	0.00158274026185922	0.00144709374974005	0.00128872067344152	0.00109800121465414	0.000868044688625113	0.000595355941344597	0.000283891393470781
35	0.0193104780798694	0.0199202777146828	0.0204177052863851	0.020801511136144	0.0210732322915007	0.0212367506066726	0.0212977313772648	0.0212629997244988	0.0211399170022348	0.0209358165229584	0.0206575473129262	0.0203111582146304	0.0199017355314228	0.0194333891393214	0.0189093676747584	0.0183322747828131	0.0177043554605593	0.0170278227328899	0.0163051979988606	0.0155396413363037	0.0147352497245213	0.0138973015813274	0.0130324261784654	0.0121486777298684	0.0112554973170409	0.0103635516954479	0.0094844459198431	0.00863031542988797	0.00781331128185854	0.00704499859782592	0.00633569352654541	0.00569377119323847	0.00512499224354982	0.00463192437234553	0.00421357386635937	0.0038653654590361	0.003579573359279	0.00334618930152284	0.00315406314865415	0.00299207458619755	0.00285015819083521	0.00272016436419599	0.00259668654845272	0.00247804252427123	0.00236753351215425	0.00227485793791484	0.00221696924427568	0.002216729277797	0.00229751411222998
36	0.0241971511594951	0.0250323183739317	0.0257316175903402	0.0262871413071073	0.0266940363222699	0.0269505021643705	0.0270576691811518	0.0270193675946154	0.0268418033341235	0.0265331597036494	0.026103146207866	0.0255625175758188	0.0249225875611106	0.0241947635984397	0.0233901295804243	0.0225191041477008	0.0215911998946341	0.0206149037240604	0.0195976896499583	0.0185461629752826	0.017466320433775	0.0163638970444779	0.0152447600093847	0.0141153056069763	0.0129828183020458	0.0118557623936195	0.0107439942037583	0.00965890449351126	0.00861352220701482	0.00762262367041373	0.00670287771260452	0.00587297503694672	0.0051534601072143	0.00456553068979237	0.00412760386510241	0.0038490486240571	0.00372356121214225	0.0037279286111514	0.00382890562083073	0.00399330771646326	0.00419486059262986	0.00441623864124001	0.00464819145455513	0.00488770718502239	0.00513614122838405	0.00539754917196337	0.00567721284366076	0.00598032965142312	0.00631089200692158
37	0.0288024840343997	0.0297361195619313	0.0305054952952045	0.0310995545623399	0.0315109194489675	0.0317361279242527	0.031775727593915	0.0316342145568829	0.0313198112551474	0.0308440834906063	0.0302214041325051	0.029468279672274	0.0286025658177931	0.0276426095786399	0.0266063670481621	0.0255105568124118	0.0243699161982974	0.0231966283677747	0.0219999796413918	0.0207862867818661	0.0195591042682374	0.0183196860846457	0.0170676421552003	0.0158017039472067	0.0145205027856549	0.0132232701089645	0.01191038908037	0.0105837566513167	0.00924694911030075	0.00790522029057725	0.00656540735122688	0.00523591256801995	0.00392724669309124	0.00265520518544099	0.00146151981853252	0.000671358590237778	0.00130656151590273	0.00236208069501498	0.00342382914404697	0.00444867417906087	0.00542702803943196	0.00635640458808843	0.00723695016862565	0.00807006742122597	0.00885773132512857	0.00960201627457712	0.0103047181566847	0.0109670477932892	0.0115893986892345
38	0.0329586313550508	0.033893152761887	0.0346356109488614	0.0351737040330622	0.0354993733460583	0.0356092056866541	0.0355046948864551	0.0351923404297246	0.0346835639921391	0.0339944284874804	0.0331451486844807	0.0321593881246665	0.0310633448240453	0.0298846394862754	0.0286510364900157	0.0273890513425631	0.0261225287711746	0.0248713099809178	0.0236501375908661	0.0224679590930353	0.0213277699041084	0.0202270774705567	0.0191589758633502	0.0181137206753212	0.0170806205402326	0.0160500410442037	0.0150153562951265	0.0139747688520891	0.0129330226180273	0.0119031199023483	0.0109081650615327	0.0099832639552591	0.00917674197262515	0.00854849463825273	0.00816162311782297	0.00806502734364638	0.0082734950551459	0.00876055573582567	0.00947072093879142	0.0103395801503278	0.0113080499349702	0.0123277469584624	0.0133609737132331	0.0143787984747428	0.0153589577135032	0.0162841346722936	0.0171406789423599	0.0179176898768288	0.018606371279961
39	0.0367795524998512	0.0376649279756007	0.0383318544397504	0.038766551140669	0.0389596653501261	0.0389068146210783	0.0386090301119171	0.0380730828884671	0.0373116774082622	0.0363434981384198	0.0351930954525355	0.0338905942041193	0.0324712009933525	0.03097447259223	0.029443288171485	0.0279224459898337	0.0264567939681832	0.0250888295768889	0.023855806250738	0.0227865911224224	0.0218988058236437	0.0211970161697022	0.0206727065314254	0.0203063516704322	0.0200712215901439	0.0199379951806638	0.0198791225749602	0.0198721574550951	0.019901726485225	0.0199601654643824	0.0200470377186982	0.0201677988852215	0.0203318649797651	0.0205503375507438	0.0208336585167227	0.0211894882310863	0.0216210856038792	0.0221263908857769	0.022697876017671	0.0233230762199785	0.0239856031639788	0.024666397328199	0.025345002296717	0.026000708785188	0.0266134887714374	0.0271646987180295	0.0276375680007089	0.0280175064660646	0.0282922695524567
40	0.0405706129934188	0.0414095378829792	0.0420039601505237	0.0423364046045831	0.042393231355454	0.0421651980662015	0.0416479639241186	0.0408425284847626	0.039755605807289	0.0383999445731505	0.0367946191778183	0.0349653365123034	0.0329448299503146	0.0307734468378038	0.02850007520948	0.0261835813365384	0.0238948807263452	0.0217194736398121	0.0197593747729889	0.0181313563717974	0.0169556751411874	0.016329979329215	0.0162944221403424	0.0168116355085173	0.0177812251111089	0.019077213361908	0.0205808623381183	0.0221961800861252	0.0238520724377857	0.0254986398193905	0.0271022146094748	0.0286409149106606	0.0301011067999657	0.0314746966090151	0.0327570831522737	0.0339456241375967	0.0350385134459723	0.0360339983504509	0.0369298842684946	0.0377232826161388	0.038410559229861	0.0389874404129833	0.0394492335217467	0.0397911205111661	0.0400084864115971	0.0400972500300659	0.0400541706369829	0.0398771112897191	0.0395652461289428
41	0.0449005929109816	0.0457940867036586	0.0464284686451398	0.0467819266184161	0.0468354581019886	0.0465733473501691	0.0459835881460698	0.0450582377273766	0.0437936890907177	0.0421908510830828	0.0402552284328588	0.0379968970781468	0.0354303737201227	0.0325743823737243	0.0294515247725873	0.0260878659711441	0.0225124521760808	0.0187567878460946	0.0148543264737861	0.0108401424245024	0.006751678038105	0.00264241593053505	0.00163432063773173	0.00570127286441773	0.00976116939963918	0.013741976426047	0.0176127895214742	0.0213480454334598	0.0249254494100385	0.0283256200614988	0.0315319611330089	0.0345305500199175	0.0373100049858132	0.0398613295875221	0.04217774252026	0.0442545033785836	0.0460887443489866	0.0476793160737262	0.0490266534886215	0.0501326647263157	0.0510006434807796	0.0516352027793117	0.0520422260805171	0.0522288301288738	0.0522033331090087	0.0519752213627569	0.0515551082214994	0.0509546792930525	0.0501866197318097
42	0.0507722784243066	0.052007687213197	0.0530118035139027	0.0537638996928912	0.0542459356995657	0.054443159487818	0.0543447171399832	0.0539442736162204	0.0532406505374176	0.0522384950404418	0.0509490038718585	0.049390739542024	0.047590589551991	0.0455849317312796	0.0434210684739377	0.0411589561664586	0.0388731328199584	0.0366544454320005	0.034610576811234	0.0328634346354774	0.0315406104846396	0.0307587307053534	0.0306005174669344	0.0310940465457749	0.0322056134438055	0.0338506803800386	0.0359158848084153	0.0382806909711668	0.0408318790393839	0.0434703648905811	0.0461128525519301	0.0486909083022367	0.0511491221734503	0.0534431810837425	0.0555381708784702	0.0574071792050101	0.0590301732614853	0.0603930982845497	0.0614871428177348	0.0623081261690452	0.0628559741296479	0.0631342582247452	0.0631497808808081	0.0629121940877623	0.0624336428035155	0.0617284268943556	0.0608126771718179	0.0597040423462165	0.0584213846753415
43	0.0590702530631802	0.0610484005854819	0.0628711077040244	0.0645223701416032	0.0659886056039208	0.0672591678479305	0.0683268451316603	0.0691883272998733	0.0698446232867307	0.0703014078001347	0.070569272282596	0.0706638509337149	0.0706057879077766	0.0704205075111623	0.070137746769295	0.0697908114662672	0.0694155259216396	0.069048866978758	0.0687273066688699	0.0684849355376181	0.0683514940798657	0.0683504909215966	0.0684976162088842	0.0687996508002094	0.0692540189437843	0.0698490419520273	0.0705648453653085	0.0713747807554641	0.0722471682854074	0.0731471556344628	0.0740385160881022	0.0748852576519205	0.0756529691720797	0.0763098764575867	0.0768276155253828	0.0771817507902532	0.0773520757439537	0.0773227358193622	0.077082210836478	0.0766231899965372	0.0759423673024806	0.0750401803406689	0.0739205109120066	0.0725903621423871	0.0710595233994859	0.0693402315205905	0.0674468344424538	0.0653954612692414	0.063203701094905
44	0.0693163937249482	0.0722665067528851	0.0751416244891113	0.0779263973668713	0.0806065877233355	0.0831693488098635	0.0856034757577656	0.0878996176613289	0.0900504402428016	0.092050729375638	0.0938974271292844	0.0955895940132326	0.0971282937655993	0.0985164003359739	0.0997583305783802	0.100859710446355	0.101826986928377	0.102667002248194	0.103386550575916	0.103991940207772	0.104488585448877	0.104880651937926	0.105170776714591	0.10535988000289	0.10544707977101	0.10542971316378	0.105303461583433	0.105062569270077	0.104700139397352	0.104208487479373	0.103579529578208	0.102805182451571	0.101877754206414	0.100790306877064	0.0995369761847099	0.0981132380948446	0.096516116242832	0.0947443284892123	0.0927983745290835	0.0906805694377522	0.088395030193562	0.0859476235527843	0.0833458841896111	0.0805989118273788	0.0777172552769478	0.0747127899884777	0.0715985940513984	0.0683888256880437	0.0650986033211495
45	0.0797435991305226	0.0835924199008535	0.0874161955092742	0.0911962585858279	0.0949138582258791	0.0985503584679496	0.102087431705079	0.105507242593583	0.108792618389358	0.111927202184667	0.114895586220397	0.117683423282478	0.120277515119057	0.122665877790793	0.124837784837224	0.126783790050559	0.12849573243696	0.129966726560875	0.131191141864863	0.132164574702923	0.132883816703378	0.133346822690929	0.133552680770197	0.133501586348943	0.133194820919996	0.132634735402522	0.131824736849763	0.13076927644733	0.129473836034023	0.127944909943998	0.126189978844913	0.124217472458697	0.122036718601187	0.119657876838737	0.11709185618243	0.11435021754842	0.111445063111169	0.108388916055894	0.105194595480648	0.101875092191485	0.0984434517696237	0.0949126714804043	0.0912956172813706	0.0876049663493471	0.0838531792051923	0.0800525037372373	0.0762150113213909	0.0723526629555394	0.068477401040784
46	0.0889721268361385	0.0934700753342234	0.0979580944219923	0.1024135195331	0.106813020671946	0.11113281086917	0.115348866055079	0.119437153585136	0.123373866540557	0.127135660870999	0.130699892441338	0.134044851084658	0.137149988840966	0.139996139666799	0.1425657280252	0.14484296389886	0.146814021902701	0.148467202298476	0.149793071827776	0.150784582378611	0.15143716558498	0.151748801532583	0.151720059814405	0.151354111258355	0.150656708749434	0.14963613570813	0.148303120983837	0.146670719197947	0.144754155947026	0.142570637773185	0.140139127445325	0.137480085886833	0.134615183041936	0.131566981094492	0.128358594726885	0.125013334502602	0.121554340921124	0.118004218148033	0.11438467775632	0.110716203886549	0.107017751878855	0.103306492471937	0.0995976129353747	0.0959041848710104	0.0922371058257997	0.0886051183425052	0.0850149057982781	0.0814712596338371	0.0779773077542201
47	0.0972767393458574	0.102157831909285	0.107017817068544	0.111831089014981	0.116571255295206	0.121211365370353	0.125724156346798	0.13008231341516	0.134258742244975	0.138226850326955	0.141960834037153	0.145435968020965	0.148628893362062	0.151517900913699	0.154083206128032	0.156307211722958	0.158174754574443	0.159673333313232	0.160793313235119	0.161528105299458	0.161874316185849	0.161831866597231	0.161404075230979	0.16059770607834	0.159422976945994	0.157893527309519	0.156026343794827	0.15384164172837	0.151362701291046	0.148615656850984	0.145629238043674	0.142434461138104	0.139064269223357	0.135553119855351	0.131936519146533	0.128250502043282	0.12453105994857	0.120813519178806	0.117131877255055	0.1135181089004	0.110001459834728	0.106607753684773	0.103358744767143	0.100271555857469	0.0973582436281644	0.0946255334248335	0.0920747580791377	0.0897020221552926	0.0874985944870792
48	0.10642857955314	0.111481406699249	0.116484974970617	0.121411861101108	0.126233893605242	0.130922376552803	0.135448329658884	0.139782742513803	0.143896840519872	0.147762359877829	0.151351828780772	0.154638851833112	0.157598394621598	0.160207065329553	0.162443390308378	0.164288080605927	0.165724286602855	0.166737838128476	0.16731746771935	0.167455015049025	0.167145610997566	0.166387840345913	0.165183882672817	0.163539631699962	0.161464794069695	0.158972969340542	0.156081713830565	0.152812591793962	0.149191218222628	0.145247298217717	0.141014668201441	0.136531343947202	0.131839579032258	0.126985934137615	0.122021351550644	0.117001218730981	0.111985387887626	0.107038092991069	0.102227669955762	0.09762594089619	0.0933070765192505	0.0893457201175754	0.0858141757958625	0.0827785781793623	0.0802942082786753	0.0784004864446791	0.0771165466206024	0.0764384710366242	0.0763390490316912
49	0.118835540288332	0.123955238622581	0.128992971126269	0.133920631636736	0.138709421858435	0.143330046342974	0.14775292001318	0.151948386389172	0.155886944475853	0.159539482096027	0.162877513305191	0.165873417406183	0.168500676997214	0.170734112437746	0.172550110105215	0.17392684184317	0.174844473069002	0.175285357117622	0.175234213546322	0.17467828831574	0.173607493992078	0.17201452838704	0.169894970365338	0.16724735190808	0.164073205929577	0.160377089816064	0.156166585206543	0.151452275201674	0.146247701022902	0.140569301248178	0.134436338291062	0.127870819064197	0.120897420313474	0.113543434925952	0.10583876552975	0.0978160097828002	0.0895107160074006	0.080961956248944	0.0722135087523652	0.0633162702276439	0.0543333234666764	0.0453512514854392	0.036507763967826	0.0280672343017965	0.0206493960731455	0.0158398023168299	0.0161532949674566	0.0213002741255056	0.0287078857478683
50	0.137204348688725	0.142536271799018	0.147773412689601	0.152889778235984	0.157858908539447	0.162654049748092	0.167248337303968	0.17161498841404	0.175727502446945	0.179559867885407	0.183086774419816	0.186283828756108	0.189127772735248	0.19159670242749	0.193670286977882	0.19532998614702	0.196559265720795	0.197343810264623	0.197671733083342	0.197533783732634	0.196923554029976	0.195837684255904	0.19427607214808	0.192242088405185	0.189742803773979	0.186789234432438	0.183396614342146	0.179584705543275	0.17537815997842	0.170806949230146	0.165906881217171	0.160720224723508	0.155296462284594	0.149693186956152	0.143977144574208	0.138225393335116	0.132526496521832	0.126981568566291	0.12170484673995	0.116823260356242	0.112474252988867	0.108800990134869	0.105944259522763	0.104031086248469	0.103161406143074	0.103395647057971	0.104746799550038	0.107179631544674	0.110617274657639
51	0.164555006415521	0.170575987654041	0.176532959173526	0.182405668915581	0.188173780342665	0.193817025057464	0.199315363056081	0.204649149674251	0.209799308197344	0.214747507022415	0.219476340183495	0.223969509979034	0.228212010371373	0.232190309760329	0.235892531663384	0.239308631759954	0.242430569671815	0.245252473750504	0.247770797018425	0.249984462256334	0.251894994037576	0.253506635271304	0.254826445525752	0.255864378054026	0.256633332038069	0.257149176107884	0.257430738698628	0.257499760307974	0.25738080225824	0.257101106222644	0.256690398638757	0.256180634326687	0.255605674298791	0.255000894046973	0.254402720669432	0.253848100158994	0.253373900049637	0.253016257314958	0.252809886679101	0.252787369901752	0.252978451527371	0.253409370323676	0.254102257444731	0.255074631641693	0.256339018293468	0.257902712723339	0.259767699731359	0.261930731417532	0.264383555344643
52	0.2024343761223	0.20959591396394	0.216751194861221	0.223885372142255	0.230983610092497	0.238031183498271	0.245013579231774	0.251916598947788	0.25872646190097	0.265429906838155	0.272014291873501	0.278467691216802	0.284778987597767	0.290937959212889	0.296935360017782	0.302762992197898	0.308413769675702	0.31388177155404	0.319162284455056	0.324251832793029	0.329148196119237	0.333850412798757	0.338358769423964	0.342674775538066	0.346801123434578	0.350741633014702	0.354501181922774	0.358085621438109	0.361501678875875	0.364756847535448	0.367859265525351	0.37081758508176	0.373640834273198	0.376338273237181	0.378919247313913	0.381393039616285	0.383768725693121	0.386055032994026	0.388260207821086	0.390391892349724	0.392457014116247	0.394461690104823	0.396411147227987	0.39830966059236	0.400160510489048	0.401965958563084	0.403727243117446	0.40544459301448	0.407117259170781
53	0.246763471469969	0.254942469859314	0.263149159390496	0.27137033643611	0.279592630178931	0.287802559222828	0.295986588922486	0.304131188969036	0.312222890761103	0.320248344088766	0.328194372661765	0.336048028023075	0.343796641404932	0.35142787310637	0.358929758999397	0.366290753804753	0.373499770817578	0.380546217807753	0.387420028868686	0.39411169204127	0.40061227259581	0.406913431913106	0.413007441965644	0.418887195459836	0.424546211759497	0.429978638767964	0.435179251000387	0.440143444127397	0.444867226315643	0.449347206728289	0.453580581578596	0.457565118151251	0.461299137218451	0.46478149428036	0.468011560052094	0.470989200601874	0.473714757517438	0.476189028440852	0.478413248266068	0.480389071240025	0.48211855414795	0.483604140698252	0.484848647153675	0.485855249184964	0.486627469853117	0.487169168558338	0.487484530730007	0.487578057974368	0.48745455834696
[truncated: 71 more columns]
