# Supplementary material for: Reconstructing spruce budworm outbreak severity: a comparison of paleoecological and tree-ring signals
Source: PLoS One. 2025 Aug 12;20(8):e0329406. doi: 10.1371/journal.pone.0329406 (PMC12342301; doi:10.1371/journal.pone.0329406)
Supplement: S12 Dataset — (ZIP) [file pone.0329406.s012.zip › Lake 3 wavelet data/Cross-wavelet_Lepidopteran_scales_GSI/cross_wavelet_significance.txt]

V1	V2	V3	V4	V5	V6	V7	V8	V9	V10	V11	V12	V13	V14	V15	V16	V17	V18	V19	V20	V21	V22	V23	V24	V25	V26	V27	V28	V29	V30	V31	V32	V33	V34	V35	V36	V37	V38	V39	V40	V41	V42	V43	V44	V45	V46	V47	V48	V49	V50
1	3.18114288277197	2.45219359049201	1.50731233187301	0.78119122269605	0.385690716770765	0.214870617136526	0.145331267147345	0.112590951197607	0.0934846724317674	0.0807078793957951	0.0716297665139232	0.0646251591333215	0.05856287228551	0.053296233846283	0.0494280392847011	0.0470711005870812	0.0451064911567321	0.0426779661940458	0.0401136110166131	0.038050323631822	0.0366814802111165	0.0355479881859844	0.0343456080591758	0.0331133061523255	0.0316888497932675	0.0299218554211284	0.0284248910506137	0.0277862229475477	0.0275316951884401	0.026876662669935	0.0257072713788295	0.0246995693608001	0.0242331025164361	0.0240537711322128	0.0239384086142121	0.0238565437118059	0.0236789639874468	0.0233966373195584	0.0230971704987172	0.0227376380164487	0.0223068570310035	0.0220617722965321	0.0221491057967051	0.0222719748328003	0.0219660712332526	0.0212313924198254	0.0207757964843639	0.0209556626518158	0.0213390315547028
2	4.17663994969409	3.12453126275524	1.78575878847809	0.801885087417851	0.314425182478484	0.141800583552985	0.0907103508585207	0.0719423759538362	0.0613293219370998	0.0539039506157679	0.0486028740693377	0.0444301369555023	0.0403813127346212	0.0364903129444117	0.0338120718808123	0.0327462457507984	0.0319177591777542	0.0302319118335842	0.0281412434232777	0.0265637495964034	0.0257987066469419	0.0252303490766081	0.0244884342053436	0.0237045063458366	0.0226643445354083	0.0210716148384528	0.0197000789127617	0.0194355035538838	0.0196527266978816	0.019267303895103	0.018139868529281	0.0171735835341468	0.0168891723989204	0.0169072853229566	0.016936009715244	0.0169794991601994	0.0168951473092971	0.0166805364884099	0.0164638781040464	0.0161645427573985	0.0157322347436147	0.0155136984617278	0.0157513181205681	0.0160582206554099	0.0157899371683478	0.0149168475898157	0.0143772962485685	0.0146812981997745	0.0152113088803783
3	4.86142256516864	3.54567446958945	1.89732678410039	0.732644681771173	0.203064537310397	0.0538722987838541	0.0325247569346567	0.0293695809502817	0.0270131985034885	0.0245942134522326	0.0228427671923195	0.0214584057128016	0.0195914786235691	0.0173007681595074	0.015871955145116	0.0159722992673643	0.016166106928592	0.0153141511105878	0.0138799079069874	0.0129006488680458	0.0127526531649669	0.0127150131651838	0.0124284916987709	0.0121456448613914	0.011648849017583	0.0104755220958028	0.00937089799533893	0.00947540411415556	0.0100876912373658	0.00999065917153735	0.00906433526796853	0.0082711379759668	0.0082011514675759	0.00837803604876486	0.00848898817771454	0.00860253623950648	0.00858909591918993	0.00845368149380912	0.00835208262691979	0.00816884586324673	0.007794759740252	0.00760732478326843	0.00794137084080712	0.00838035924306812	0.00821018776979025	0.00735553075048625	0.00680937647034235	0.00719965386988359	0.00777629754896203
4	5.14822685146759	3.71007321552353	1.92142799575096	0.6849314414588	0.148938378543737	0.0107742611587402	0.00480261186989583	0.00694047090762749	0.00760961029146856	0.00720261850483127	0.00700922743998599	0.00700095484110643	0.00645313609300957	0.00527572402349249	0.00457805777699375	0.00515224220931649	0.00571300432012708	0.00539810318862828	0.00452628557495485	0.00397178931779666	0.00415687190003863	0.0043380209935071	0.00426473163979299	0.00426843548464589	0.00419749626485523	0.00352115038299747	0.00268473801907376	0.00296760995011033	0.0036548562208724	0.00369710141282432	0.00306141652885949	0.00249467251879333	0.00256225854001624	0.00277241970092752	0.00286098842345479	0.00295870055117041	0.0029642749657344	0.00288368240503834	0.00287129729034875	0.00280675148865959	0.00253451938488776	0.00236522161044536	0.00268703870244448	0.0031107786418326	0.00304822752773832	0.00239952633622436	0.00191971641847523	0.00231328177201564	0.00278224978794983
5	5.12543759764887	3.71942314292975	1.95728530710379	0.725603782107519	0.179170973799472	0.0275370286873348	0.00278959337954955	0.0013090948055058	0.00154495207889346	0.00127353561217766	0.00130366773947742	0.00154689946507505	0.00149530074954227	0.000969767168655071	0.000563514962771682	0.00108456426985867	0.00145447809881536	0.0013752857265578	0.000942498205976529	0.000591502796120671	0.000844803139171465	0.000975808185409132	0.000927130969420393	0.000987042489770787	0.00109535281056732	0.000870031816833619	0.000273985345701047	0.000579704891639187	0.0010087554718225	0.00103478675160144	0.000711234434789189	0.00035602416556596	0.000455712621196002	0.000594139841520796	0.000615879224607283	0.00066443434148421	0.000663924686655079	0.000615108052580955	0.00063899805167555	0.000649794962620731	0.00050391644073084	0.000350257400049038	0.000598656123922633	0.000863787811657363	0.000863035387971813	0.00055003300917698	0.000154585973414236	0.000494139506774759	0.000733350311827901
6	4.94367689489352	3.66945860562741	2.03184877408183	0.832187220633158	0.250329771101799	0.0561005588508661	0.0101679495072176	0.00185551240572861	0.000397418179986082	0.000104557352700991	0.000118952322258295	0.000271331442250332	0.000321726053616702	0.000195473442587558	9.83191203479747e-05	0.000232248256541927	0.000300612903679168	0.00030604611902124	0.000225477395386123	7.08157798000843e-05	0.000148190829945343	0.000156990770715298	0.000108735345277304	0.000139558277630972	0.000237240099362785	0.000270156518977987	0.000171594743020051	0.000195306746509513	0.00027735976816762	0.000259210840104199	0.000157746289930115	6.00931457294907e-05	7.20480965501521e-05	9.59659107213595e-05	7.99809197619293e-05	9.84430589288562e-05	9.51912605224292e-05	6.83755461701583e-05	8.98075175955857e-05	0.000117541836803333	9.00601308186508e-05	4.34019037620047e-05	0.000145547840461523	0.000215005009650119	0.000216834655851252	0.000167776219525101	0.000104381345384281	0.00014037502659027	0.000176873304967723
7	4.71107543823879	3.60028656741642	2.11944702182734	0.960649395471793	0.335772242003303	0.0911342520514331	0.0194539657889349	0.00326648602956794	0.000394639805933511	3.04123445675512e-05	2.70079418390665e-05	7.54916774968943e-05	0.000105187904655295	7.12112084485319e-05	3.75904259972034e-05	6.79601421674694e-05	3.25291570698985e-05	8.15545889851807e-05	0.0001236430919503	9.1468307071903e-05	4.24994586238289e-05	2.35216640900914e-05	4.39161160507638e-06	5.0883194127704e-06	6.69274038197299e-05	0.000128381293454782	0.000105258259231092	6.76891354164792e-05	8.61871769487774e-05	6.99653086568333e-05	2.1518833961241e-05	3.38836677819156e-05	3.20997944531209e-05	1.83304927588052e-05	4.77335017705446e-06	1.29076213273669e-05	1.14254904755741e-05	9.21788336600661e-07	1.09028227902148e-05	2.28960084644494e-05	2.62827730978187e-05	4.43916510821002e-05	6.5026942592255e-05	5.43084742208735e-05	3.70836626688315e-05	5.38798108089369e-05	5.01373641996204e-05	4.66417119527415e-05	4.57303354447666e-05
8	4.47397638965008	3.5188238179933	2.19504414393765	1.08692400374713	0.42772450715204	0.133942709189209	0.0334132612761507	0.00665450089516785	0.00107963798090658	0.000157644755663145	4.01253208098003e-05	5.52137918279021e-05	7.12917720797232e-05	5.85095548063258e-05	3.14598459734585e-05	4.61490268257288e-05	6.10865077707916e-05	9.43256776913764e-05	0.00011163702591428	8.60942818423284e-05	3.8042974054976e-05	1.53971672045546e-05	2.30906738010519e-05	4.132002430459e-05	8.09530840746693e-05	0.000106729634605469	7.57838479002194e-05	1.57541380037107e-05	4.03037123133656e-05	4.65555055920087e-05	3.20294794270198e-05	2.91412949007844e-05	1.89765980274848e-05	2.38973608065625e-06	4.83591077776461e-06	6.55362112101033e-06	6.36558493782495e-06	3.98972344458357e-06	6.8802965633967e-06	7.05220497253218e-06	6.96651535354439e-06	2.93980953023787e-05	4.43560026389683e-05	3.69478259624036e-05	2.14510381182444e-05	2.37326031828493e-05	1.48014040794821e-05	8.86484415643432e-06	1.29993979640063e-05
9	4.24441591536602	3.42562655809983	2.24984382182371	1.20339717116216	0.524576398444515	0.186383778326392	0.0539122031303901	0.0126425227262166	0.00237752244639878	0.000351792504843253	3.71869294006288e-05	3.86225199664532e-05	7.28010239232755e-05	8.78254603921894e-05	8.80319743556543e-05	9.75434376875883e-05	0.000122878298722957	0.000142881225778861	0.000141749856486177	0.00011952274306243	8.71689021539793e-05	6.66756156362768e-05	7.38219304350028e-05	0.000102881814918575	0.00013582841584979	0.000142808624243331	0.000112325281298291	7.42982494674373e-05	6.34788841716247e-05	6.57016534429579e-05	6.07410925724497e-05	4.73527369550915e-05	2.91656759725816e-05	1.57736665249714e-05	1.32270620444267e-05	1.28843582261448e-05	1.30554065929347e-05	1.36778703374489e-05	1.44731945158833e-05	1.4976825410968e-05	2.12569126792643e-05	3.61715846924217e-05	5.04440705050734e-05	5.43838851374352e-05	4.62006215198584e-05	3.13911477348524e-05	1.5114427777975e-05	6.92129450726288e-06	7.99343449353214e-06
10	4.02396436838944	3.3224336617041	2.28353173206187	1.30746230908969	0.624018980856456	0.248291688573513	0.0822551887687483	0.0225693198740517	0.0050347608232425	0.000848193107012717	6.56914927995136e-05	5.13830603916779e-05	9.08754630485654e-05	0.000130572476738047	0.00016160323781924	0.000186506616017481	0.00020497997613479	0.000207232898291991	0.000195793717525276	0.000183382456544293	0.000173835581370949	0.000171890279982376	0.000186842962222137	0.000215313550785872	0.000236021525849283	0.000225822064663785	0.000184868199335279	0.000139589955396291	0.000113328045523311	0.00010427133646973	9.67618525245181e-05	8.18365626602144e-05	6.25793246419577e-05	4.68676460856258e-05	3.76877735469623e-05	3.27979902637557e-05	3.10585076395008e-05	3.14702448923641e-05	3.25403006857006e-05	3.49294054359893e-05	4.14073749832686e-05	5.33692113114408e-05	6.81463170976523e-05	7.67091591400755e-05	7.05871219231161e-05	5.19473767646763e-05	3.14649348342017e-05	1.7814135602452e-05	1.15133725834102e-05
11	3.81264258940373	3.21163306127678	2.29786855590054	1.39749520342066	0.723027355267135	0.318471334111368	0.119513006879117	0.0382602612975046	0.0104970715207717	0.00251703667108363	0.000582352678445083	0.000213439480930436	0.000184327478964987	0.000217390306803342	0.000264344440611831	0.000300046807078526	0.000306441293362078	0.000282091215288523	0.000254722839521154	0.00025904025203064	0.000290815350811533	0.000330026892680381	0.000368996738322589	0.000398807172501606	0.000400925736325967	0.000360514010607314	0.000286007361486968	0.000210007663340131	0.000165386656981794	0.00015382179946311	0.000150429836139354	0.000139698093628643	0.000121985596272292	0.000103255638856711	8.76536735043274e-05	7.64599968528011e-05	6.9693748755999e-05	6.62337760231302e-05	6.41939912097636e-05	6.26769226116992e-05	6.37330942769584e-05	7.33772840176687e-05	9.22973762287775e-05	0.000107030704060004	0.000103650192819486	8.18107187618874e-05	5.29852724846673e-05	2.89440479754256e-05	1.48411096735592e-05
12	3.61050036800951	3.09546595120979	2.29481288994554	1.47216682715585	0.818007666148633	0.394127322653851	0.164926448381712	0.0601393738030254	0.0192953510470285	0.00562646890687127	0.00165286916296087	0.000625194563829028	0.000393891390422938	0.000377007530625993	0.000415280099131048	0.000441832041149746	0.00041772929220535	0.00034052363043178	0.000268491108565306	0.000297843196025176	0.000406037815192272	0.00052004377194356	0.000609172343984782	0.000654643573802958	0.000637248675862648	0.00054882812999057	0.000408169486695034	0.000264036670146946	0.000184373062665476	0.000190746228092845	0.000214657901009429	0.000220627303275317	0.000209896782838915	0.000190849155468465	0.000170055161844977	0.000151221898157988	0.000135634263709358	0.000122216976643032	0.00010795475899172	9.03172844237222e-05	7.5031768041126e-05	8.42743943594439e-05	0.000118570216073856	0.000146993831907388	0.000148270391860828	0.000120831314545523	7.86054927947731e-05	3.92190403546348e-05	1.40811743306284e-05
13	3.41761402399354	2.9758542036484	2.2762900235866	1.53058015314259	0.905394565650116	0.471537694062682	0.216331135668879	0.0873958191979151	0.0310154546846059	0.00961819989086988	0.00261860099201397	0.000721610691768339	0.000382311502265643	0.000438851363994517	0.000545784277718046	0.000591592960130071	0.000531587669287188	0.000364046277619158	0.000158134543099958	0.000251097866428443	0.000502928274620776	0.0007278922131323	0.000894162621302483	0.000975156534470715	0.000945183408560878	0.000797373065877444	0.000559583018145139	0.00029270539782543	0.000104108981026411	0.000184403992348819	0.000277284806396892	0.000316927145446686	0.000319870222738928	0.000303388687838949	0.000278536070461782	0.000251328061458115	0.000224019541532285	0.00019493218138358	0.000158544374588678	0.000108410433511874	5.01571132413676e-05	7.31729541298032e-05	0.000148898200919888	0.000201775692185392	0.000210170650837483	0.000174518696898533	0.000113782191720562	5.36476142500954e-05	1.35634896764469e-05
14	3.2341348660558	2.85465781098261	2.24465130402441	1.57316287718823	0.983315638110498	0.548426041493238	0.272878244791634	0.120841769029724	0.047216204903166	0.015853441238251	0.00422789402398756	0.000682192809864501	2.56606182350203e-05	0.000218679640032608	0.000523635911785094	0.000697490914108871	0.00067494959852407	0.000480152920176566	0.000240651451794103	0.000366164623370969	0.000694426653570894	0.00100317931725286	0.00124387123624108	0.00137288903257632	0.00134790446557195	0.00115535281311632	0.000831860437309528	0.000461584076964938	0.00018464389717609	0.000249518498085112	0.000375901633697278	0.000432839863598963	0.000439114707377332	0.000419330249527091	0.000388646258591649	0.000354614913212349	0.000319617824225353	0.000280379547220708	0.000228317692204793	0.000155376100921606	7.7346846591612e-05	0.000117465169467169	0.000221861530495388	0.00029487409280598	0.000308075987327766	0.00026155348362141	0.000178885472913575	9.37068576403713e-05	3.356857729097e-05
15	3.06042511534192	2.73391839496412	2.20288105004772	1.60181711963651	1.05182635795585	0.624239372483584	0.335142073413314	0.162855915651189	0.0715298589364406	0.0281926333278535	0.00975571655829796	0.00283195192683564	0.000712325183648513	0.00039526948931443	0.000629275407036935	0.000878455037104363	0.000963973958443677	0.000900775256189797	0.000834758340970817	0.000922709044804134	0.00115784427237355	0.00144909478619182	0.00172211453075777	0.00190097678288773	0.00191355390510566	0.00172975972530973	0.00139156610026343	0.00101122721310675	0.000733110984543508	0.000631245202457066	0.000618973293243219	0.000599313142710403	0.000556669457463519	0.000506770166401264	0.000462101238997498	0.000427649166950188	0.000403202639533875	0.000382381117749219	0.000354840370006801	0.000318375396101805	0.000298116221271792	0.000335616335082184	0.000417004093312401	0.000482158254027255	0.000487861040211633	0.000426457878515578	0.000321002007101346	0.000209073361406671	0.000123745090393721
16	2.89692340587175	2.61549719497725	2.15370979663087	1.61828742063626	1.11051772024	0.696967619358412	0.401036718102019	0.212479197305521	0.104437959106715	0.0482186597500113	0.0213367065713045	0.00936489414445329	0.00435749758808893	0.00242540326216905	0.00179932854225032	0.00166970026310725	0.00166187673257166	0.0016465428492681	0.0016346011888541	0.00168044192244804	0.0018214327039301	0.00206296848396064	0.00236046505465479	0.00261578996797883	0.00272089193001053	0.00261625436934249	0.00232417086702302	0.001937371703342	0.00156408388615523	0.00126175047159731	0.00102095580472539	0.000815369902280096	0.000642464694964304	0.000515499083599646	0.000442714606159952	0.000421438170174367	0.000440834167591764	0.000484448299183868	0.000535918660930137	0.000587505840040888	0.000644947702139837	0.00071728015027496	0.00079445893657255	0.00084358632928442	0.000832429714173947	0.000752682880148208	0.000624560302619167	0.000484521732841984	0.00036705102371438
17	2.74379568872195	2.50049579813044	2.09867282358634	1.6228242596323	1.15693337741078	0.761411808904081	0.463759641123539	0.262698179289857	0.139704323278712	0.0709610310578434	0.0354213986837927	0.0181103708377357	0.00997406248617875	0.00618968690452141	0.0044086449014072	0.00354337105333603	0.00308530879339289	0.00278838860776672	0.00255402437122334	0.00239313321223483	0.00239480517676298	0.00263346909382615	0.00305310346773382	0.00349098226000464	0.00378241860873537	0.00382580787923306	0.00360505338206863	0.00317815230164829	0.00263801140626501	0.00206926935199068	0.00152884440816429	0.00105249045909696	0.000665339257430362	0.000385977874167006	0.000245451021606617	0.000277055879512522	0.000400864510762631	0.000556949000621764	0.000731421116916165	0.000915506083552696	0.00109804474289564	0.00126454198755536	0.00139458890728868	0.00146340533068728	0.00145216687307872	0.00136036249398489	0.00120937895341582	0.00103414915368443	0.00086885411628835
18	2.60108703957201	2.38973389317728	2.03910397340357	1.61595390816377	1.18946060715987	0.813402771575634	0.51712972963409	0.306245904282309	0.169771736031542	0.0891246550327452	0.0453691401286107	0.0233271489350221	0.0128489418423788	0.00814409119428098	0.00614797195340036	0.00521022253319154	0.0045538680040606	0.00390066834193872	0.00320227928341845	0.00257713614201249	0.00234763914690941	0.00276363616849375	0.00357612142352714	0.00441364336586744	0.00503602977871428	0.00530929109961593	0.00518829919733448	0.00471018168607686	0.00397455349783401	0.00311092878205186	0.00224592166079315	0.00147924723216337	0.000870030274221791	0.000436653108991648	0.0002025926959048	0.000263007036053851	0.000448086540948702	0.00067960720633988	0.000965933949253733	0.00130099018226335	0.00165564261426177	0.00198706190101544	0.00225054079071362	0.00241007362505159	0.00244728947538327	0.00236660912933557	0.00219350174572444	0.00196553570334601	0.00172015522086356
19	2.46970078412563	2.28543265259785	1.97872555040492	1.60217044393593	1.21236942742089	0.85639401821889	0.563713647089071	0.344896881605743	0.195555476018964	0.102609923516626	0.0501785064481395	0.0235605829750775	0.0111862807072924	0.005609290920147	0.00377909515905176	0.00403575469443727	0.00432480664191449	0.00396581712244613	0.00298207750524762	0.00161601763535162	0.000941955663796149	0.00237141406159151	0.0040260173113976	0.00546693666379039	0.0065269730843455	0.00709199403548893	0.00710927045930959	0.00660870921652002	0.0057055030021801	0.00457559996313436	0.00341235319765388	0.00238078643505041	0.00158481598450145	0.00105685279596742	0.000771051788340473	0.000673687723462389	0.000724495115499328	0.000923482275469537	0.00128097702577128	0.00177423726131009	0.00234327061028508	0.00290764992305778	0.0033862933197926	0.00371530452620545	0.00386030248919379	0.00382039293816353	0.00362316761856182	0.00331305359214129	0.00293751162820656
20	2.35213219482411	2.19212409421996	1.92461643668954	1.59083477856998	1.23665442321343	0.902465935495413	0.616356235738812	0.391882674663675	0.229866461182743	0.122488421343915	0.0578151938172922	0.023468296940145	0.00884554556457359	0.00448154385878376	0.00207700878948998	0.00100368239300221	0.00259652062433625	0.00332142042104757	0.00305694784502793	0.00237624922071682	0.00254307260436577	0.00395718616585902	0.00573860843550613	0.00739598477972976	0.00868357952947925	0.00943556766219178	0.00955262449548683	0.00902912445953559	0.00796870659906979	0.00656557072210558	0.00505504344216484	0.00365348424704267	0.00251028273032948	0.00168570639726293	0.00115529848663316	0.00084557550504416	0.000735941566021963	0.000940460260255708	0.00148298041085723	0.00225632004712055	0.00314648185456894	0.00403558816709802	0.0048078433313397	0.0053686492791162	0.00566169748959143	0.0056760984091606	0.00544166587844429	0.00501515158802597	0.00446285745019396
21	2.25139325514822	2.11475192136533	1.88415067899459	1.59166248425952	1.27400052725039	0.9650413758489	0.690310328158623	0.464512297559091	0.292016357931763	0.169340117929313	0.0883816918449323	0.0393684672524252	0.0130689371583244	0.00386485430248505	0.00533430209714412	0.00531223079004279	0.00467484886230849	0.00461665649459937	0.00507026050204172	0.00577951550836643	0.00676685032320069	0.00803682165125296	0.00946152050914199	0.0108519572733056	0.012001577516787	0.0127005460288262	0.0127738756293029	0.0121384365197264	0.0108415994395134	0.00905668729584083	0.00703784714771434	0.0050563632306424	0.00334415591141983	0.00205718770326457	0.001236042412797	0.000723880461617357	0.00020763211697208	0.000534120315086945	0.00154955596966852	0.00278482554847885	0.00412603283407551	0.00542928896827084	0.00654854090514546	0.00736370341414485	0.00780303351305199	0.00785354312969331	0.00755699112029593	0.00699394806935033	0.00626213646324607
22	2.16803386844081	2.0544555047329	1.85927797669047	1.60725747194991	1.32741358424278	1.04758304593923	0.790105733558656	0.569489940665714	0.392180173563854	0.257946336117023	0.162106485390125	0.0978037540642425	0.0577650829396124	0.0351914110255703	0.023771208209081	0.0180064256667298	0.0145946494910056	0.0125054976387054	0.0116142315855613	0.0117002008348978	0.0123519375757153	0.0132525950786215	0.0142616956823099	0.0153030392004555	0.0162399045219412	0.016841216182256	0.0168480203890484	0.0160775518333598	0.014497673123406	0.0122424441502538	0.00957463118638774	0.00681917590553995	0.00429616135310958	0.00228226401657687	0.00106421418597023	0.000917748746582823	0.00120069118077684	0.00173774946682151	0.00277711593620752	0.00423844438643261	0.00589317131047926	0.00750785229521492	0.0088773871373076	0.00984791450288246	0.0103360314874478	0.0103366225172589	0.00991519634183172	0.00918661088598168	0.00828717633507287
23	2.09716589905725	2.00495250057622	1.84220534450845	1.62794744239254	1.38494209249125	1.13576228988614	0.899488579127392	0.689658351428955	0.51365503394516	0.373329397003812	0.2664012884672	0.188126464332982	0.132793963284134	0.0947937538032987	0.069214723222533	0.0521133460015323	0.0406057836657481	0.0327976273330024	0.0275243775073245	0.0240248641453575	0.0217564311198311	0.0203944718263917	0.0198300766304221	0.0200049135423711	0.0206845078143777	0.0214128431329148	0.0216751014529787	0.0210858992957393	0.0194881823031318	0.016961218456816	0.0137683828433074	0.0102744859419045	0.00685973456361179	0.00386246086764765	0.00169525065669185	0.00167668821128131	0.00299977902164744	0.00443164866242139	0.00599012365243412	0.0077050270487868	0.00947318134562649	0.0111072874007217	0.0124084397236375	0.0132222942800159	0.0134733580468785	0.0131769221207966	0.0124291754651989	0.0113797558658687	0.0101960605955059
24	2.02812828468284	1.95282848281451	1.81651073191295	1.63383266816917	1.42265894194628	1.20124319072698	0.985747311484226	0.78853571677926	0.617417795572749	0.475758826943147	0.363217409021586	0.276821733944022	0.212135011455113	0.164317662094876	0.12893301056104	0.102395975160483	0.0820710163160556	0.0661377212014427	0.0533787279244113	0.0430089627368774	0.0346101333689082	0.0281677331852312	0.0240678942361736	0.0226817689941037	0.023559689895231	0.0254333828932233	0.0270581866394949	0.0276583248194842	0.0269223901646663	0.0248972808637622	0.0218807694060512	0.0183220646861763	0.0147414177775801	0.0116838266740253	0.00967997533084556	0.00906328794968572	0.00966955658845929	0.0109999487743127	0.0126392451132041	0.0143271442116682	0.0158669656469917	0.0170771977934005	0.0177976108809996	0.0179189425466683	0.0174113684465964	0.0163370043483344	0.0148398749074574	0.0131137822893641	0.0113554235101577
25	1.94834557080504	1.88320441620063	1.76499955140218	1.60518121621911	1.417899676151	1.21797961937592	1.01908662272806	0.832395851013193	0.665897591081362	0.524288218194678	0.409257733538424	0.319941130663702	0.253386686706188	0.205104863242132	0.169902754399101	0.142954393582314	0.120627281980371	0.100690371027652	0.0820408325103543	0.0643094734394735	0.0475833808539783	0.0323649082808541	0.020079969824432	0.0149045871657186	0.0191920205604716	0.0262859469070555	0.0323488304776329	0.0363826338463652	0.0382352408251185	0.0381279417633335	0.0365041385805225	0.0339309097265036	0.0310099117925958	0.0282925028049816	0.0261978886074013	0.0249425309628542	0.0245132272687815	0.0247138194396807	0.0252585124338361	0.0258505059684727	0.0262216679910866	0.0261503044561627	0.0254770677215475	0.024124413645741	0.0221141508165461	0.0195744469802727	0.0167289984150757	0.0138626503255414	0.0112563710212283
26	1.8501049932504	1.78839118395585	1.6804788325833	1.53557888404903	1.36508903015161	1.18107677695637	0.994890783171939	0.816149439708248	0.652241921059043	0.508338932535127	0.387782463954434	0.292600528398779	0.223675599777128	0.179810656452742	0.155884577156443	0.143298926769963	0.133955857614748	0.123046463500756	0.108801349704261	0.0912833793296372	0.0714814335531195	0.0508641883248666	0.0315081315948996	0.0183441502020389	0.0212348623072965	0.0326313134021649	0.0434124747431895	0.0516001783759705	0.0568983752296694	0.0595351280685953	0.0599899198147721	0.0588597572450853	0.056757612299081	0.0542297230764505	0.0516952624318445	0.049413510868417	0.04748020526533	0.045848917543056	0.0443683472397356	0.0428257519543366	0.0409902960185572	0.0386539872713878	0.0356690068976886	0.031979084382499	0.0276414982643829	0.0228371859723108	0.0178702260066013	0.0131649845062356	0.00927239627447661
27	1.73572896439157	1.67331369946104	1.57122693752521	1.43730535418394	1.28108368535776	1.11254824541271	0.940962643883111	0.773985462776999	0.617231371359392	0.474319147977334	0.347339204832472	0.237644934121012	0.147186248211605	0.0825531046278381	0.0643608634921542	0.0867350161073707	0.111979244739195	0.128301785045058	0.134473595977027	0.131860449516959	0.122844445757692	0.110368399286106	0.0976855359362614	0.087951229985275	0.0832988365570115	0.0837518304620915	0.0874060363455685	0.0919133748691175	0.0955779508667726	0.0975482415855628	0.0976161291215954	0.0959737003663571	0.0930184795608922	0.089211358903483	0.0849780098932329	0.0806456755855706	0.0764093551430617	0.0723232268343716	0.0683144648206903	0.0642163537492206	0.0598154073781054	0.0549044501761646	0.0493323925869739	0.0430425391412645	0.0360939856516782	0.0286638840151169	0.0210315906064963	0.0135501273373842	0.00663235340111016
28	1.61624580266342	1.55185361228738	1.45419204359977	1.33049434104269	1.18939447278576	1.0398352115005	0.889965603982766	0.746229484401779	0.612845247755645	0.491827337775194	0.383585105728251	0.288000621396091	0.205921186817707	0.141549883980809	0.106057283279609	0.108815501184261	0.133732224254252	0.161024461159894	0.182615813171283	0.196420888568665	0.202802264225582	0.203268374686344	0.199810225067552	0.19440658592603	0.188617742285372	0.183324004756044	0.178689947656265	0.174357183813219	0.169754455097954	0.164377168433303	0.157950228086764	0.15047018634277	0.142164872101766	0.133411282588471	0.124639534245138	0.1162388816957	0.108477284101291	0.101447587339735	0.0950545360762099	0.0890496210544001	0.0831047766551549	0.0769017266386893	0.0702121701961437	0.0629543429689104	0.055224970020091	0.0473159414687312	0.0397304585733308	0.0332045345836219	0.0286689770564184
29	1.50461622804047	1.43684788448352	1.34079040213011	1.22340103129392	1.09308367540742	0.958814542953445	0.829133393597276	0.711090665322783	0.609302875647909	0.525404015858211	0.458284255796488	0.405281846125185	0.363858494094132	0.332807759131213	0.312266071545833	0.302542159403736	0.302663292888108	0.309897527875134	0.32056611990341	0.331233848385456	0.339430871648914	0.343799630585157	0.343908680406926	0.33994901036974	0.33243393531372	0.321963533531192	0.309080348038243	0.294217443840121	0.277718942875339	0.259900685952247	0.241117783858865	0.221814311904046	0.202542032524023	0.183943780461704	0.166700611181737	0.151442711906644	0.138630411153339	0.128432109045245	0.120654083533108	0.114778283328296	0.110110662895913	0.105973619002962	0.101861832925332	0.0975233484482492	0.0929720804249812	0.0884530027881154	0.0843750840964118	0.0812176513157499	0.079417107816593
30	1.41513994939174	1.34060861104638	1.23908122251437	1.11654446574259	0.980640439588864	0.840301327417458	0.705408712044656	0.586451674218272	0.493735384771468	0.434936330358228	0.410697575014616	0.412862962641123	0.429559546142905	0.451402480688021	0.473258549245382	0.493084702762735	0.510352959617812	0.524951244166526	0.536635463113153	0.544896756499692	0.549066489241392	0.548500060331718	0.542734206921649	0.531573265943847	0.515104744886394	0.493666674286228	0.467793456468557	0.438161351091524	0.405545900444784	0.370795541674461	0.334820295512768	0.298592050665778	0.26315254943967	0.229624293499094	0.199213605394901	0.173176584353482	0.15268520639703	0.138521844017969	0.130663710663519	0.128092283128649	0.129127756722942	0.132056211394845	0.135575577405675	0.138916126495961	0.141767356021315	0.144147361007223	0.14627622927608	0.148470713501096	0.151063257555477
31	1.38092994130199	1.3020501030657	1.19458395747817	1.06233582068824	0.910312356963401	0.744399265457648	0.57105785151222	0.397300934216577	0.232340823383468	0.106472591612703	0.144429222091422	0.26470946275599	0.381373391952321	0.484055273120953	0.570986975057512	0.642245296915561	0.69857623402068	0.740967575219436	0.770432975103641	0.787908232755222	0.794225457530587	0.790138901129171	0.776376978440474	0.753698277723984	0.722935800176959	0.685021333567433	0.640988713679173	0.591959579215068	0.539117869802496	0.483680222717843	0.426869411503787	0.36989806488522	0.313971540309387	0.260324609382727	0.210321913294854	0.165685190638873	0.128941102601759	0.103917586889315	0.0945399635707295	0.100094287095601	0.11444003808368	0.131741281157879	0.148814703664885	0.164301164986356	0.177784592045691	0.18933308867805	0.199274833473161	0.20807736524952	0.216271242538309
32	1.46692085006925	1.40585233607549	1.31903368963842	1.20979665153658	1.08300794720815	0.945235894437643	0.805209991719387	0.674818070025765	0.570445831366608	0.511764099981623	0.511271119355079	0.561109263130596	0.639838499283632	0.728231493410995	0.814102814110941	0.890564407635872	0.953901891923604	1.00226781684984	1.03495772800548	1.05200274754823	1.05393057756891	1.04161968164544	1.01620652816509	0.979022356362358	0.931544558779443	0.875353230941895	0.812087602060282	0.743400500849455	0.670911757731586	0.5961633589541	0.520580120122577	0.445439605781613	0.371854109035814	0.300766055367505	0.232956943126205	0.169070999431337	0.109668886456623	0.0554645713227119	0.013257011109271	0.0425688414495508	0.0811113568395494	0.115022309029123	0.143952480829553	0.168077120476489	0.187794482760918	0.203700967543021	0.216591918881876	0.227452101369076	0.237417316182731
33	1.71678849429014	1.70257678955566	1.66975100774974	1.62136900483288	1.5616555049514	1.49583708876669	1.42982887134962	1.36971739762196	1.32101095707646	1.28773590733606	1.27163401682928	1.27181954566676	1.28510430895107	1.30684626073972	1.33193325402836	1.35556560932994	1.37371554208405	1.38330946776032	1.38223483085698	1.36925887640872	1.34391402705602	1.30637748333563	1.25735602702912	1.19797848681594	1.12969484998259	1.05418038209004	0.973244022644364	0.888741968541586	0.802499230993753	0.716243701760469	0.631558651730681	0.549860510438448	0.472409339186601	0.40035987694325	0.334861120679563	0.277207597257484	0.229013703189549	0.192256350728693	0.168754384796863	0.158712110438056	0.159465463588442	0.166433268126593	0.175277488508462	0.183008527595311	0.188001937047298	0.189753460361306	0.18874267389318	0.186432093569153	0.185279267653779
34	2.08151667728283	2.12058113570058	2.14499129560376	2.15605174611209	2.15560465220122	2.14586801522488	2.12922989182483	2.10801699462234	2.08426409969574	2.05951589735877	2.03469210244872	2.01003767143258	1.9851639083983	1.95916786071479	1.9308031580948	1.89866990650614	1.86139476503543	1.81778157234681	1.76692332767905	1.70827461346243	1.64168837716061	1.56742272568268	1.48612315127573	1.39878457249661	1.30669658913596	1.21137487265956	1.11448177473064	1.01773994973302	0.922843842890811	0.831375010036468	0.744728050662933	0.664053978182201	0.590226490839038	0.523833137194607	0.465187385825421	0.414349849175001	0.371140446099043	0.335124054838996	0.305566494973096	0.28138428267434	0.261133612248743	0.243076778974252	0.225324641614875	0.206013512387863	0.183466947093256	0.156315433521618	0.123577988810616	0.084757030164366	0.0404158079710499
35	2.45393916390973	2.53143135233806	2.59464351075072	2.64341683485825	2.6779466472241	2.69872624656686	2.70647556797582	2.70206193499391	2.68642081459725	2.66048411031693	2.6251221835027	2.58110370965944	2.52907504663201	2.46955846971973	2.40296680951838	2.32963093233806	2.24983612817624	2.16386362406587	2.07203383464741	1.97474833665661	1.87252776650248	1.76604289557364	1.65613615923045	1.54383107180138	1.4303273881324	1.31698061940653	1.20526551411223	1.09672422105252	0.992900873560353	0.895265145554131	0.805127993776955	0.723553713359094	0.651274356293178	0.588616220403982	0.535453026482279	0.491203358276292	0.454885436812657	0.425227430563861	0.40081240111789	0.380227199867379	0.362192731785329	0.345673361268604	0.329982033137152	0.314904974128119	0.300861697121863	0.289084659794083	0.281728273697314	0.281697779209419	0.291963763730626
36	2.7442413051546	2.83895908211358	2.9182678313825	2.98127074934985	3.02741742587844	3.05650366634595	3.06865766547018	3.06431381543869	3.04417594157291	3.00917212671318	2.960403542795	2.89908990248115	2.82651431838883	2.74397052767242	2.65271557401215	2.55393105369551	2.44869580671499	2.33797234758988	2.22260831733955	2.10335283494428	1.98088600048368	1.85585823251477	1.72893494069471	1.60084153817192	1.47240416886062	1.34458278374238	1.21849520556991	1.09543328050979	0.976874643942576	0.864495104903704	0.760185104481255	0.666064388088376	0.584462939354511	0.517784834102785	0.468118785689569	0.436527347788258	0.422295600555545	0.42279091492863	0.434242894502857	0.452888024192503	0.475746488988763	0.500853361324522	0.52715953625191	0.554323434863364	0.582498774964593	0.612145507819109	0.643862654782587	0.678239662995872	0.715729318861088
37	2.91474848876966	3.00923036539128	3.08708950952537	3.147207010122	3.18883623835796	3.21162684427278	3.21563424436945	3.2013134340415	3.1694965064632	3.12135389553055	3.0583401042254	2.98212555343554	2.8945172018072	2.79737172664558	2.69250624538703	2.58161264243192	2.46618230308173	2.34744813672221	2.22634989871444	2.10352683165161	1.9793386410507	1.85391222736836	1.72720811577627	1.5990979335358	1.4694431737247	1.33816605958933	1.20530536641232	1.07105306153758	0.935771057551454	0.799991030906634	0.664404887171899	0.529862918307292	0.397428789476696	0.26870096663865	0.147902614138654	0.0679400232973301	0.132221172292421	0.239037408298676	0.346484032818054	0.45019611242418	0.54920338667847	0.643254263938192	0.732363553855628	0.816673200554311	0.896383067620517	0.971703079221884	1.0428149752126	1.10984128811863	1.17282183977085
38	2.97569484673224	3.06006881555778	3.12710221197202	3.17568435121407	3.2050876503372	3.21500394590162	3.20556810961855	3.17736695231824	3.13143168858861	3.06921257069435	2.99253470425034	2.90353456991978	2.80457747530262	2.69815717642453	2.58678040111674	2.47284112191934	2.35849217798562	2.24552494745373	2.13527047878655	2.02853660303738	1.92559376365671	1.82621691857255	1.72978256078288	1.63541090914992	1.54213668562332	1.44909003989205	1.35567274829842	1.26172252753642	1.16766768445431	1.07468214234648	0.984851895433246	0.901346502687215	0.828529058247662	0.771807274650942	0.736878288149994	0.728157065950658	0.746978730240554	0.790953370507968	0.855071170547316	0.93351677863257	1.02095580230837	1.11301991581316	1.20630557129308	1.29820064621514	1.38669506105708	1.47022535935528	1.54755910367789	1.61771212091473	1.67989023991076
39	2.96221841952929	3.03352639812625	3.08724053335352	3.12225092599968	3.13780430904666	3.13354772101254	3.10956421120526	3.06639912002571	3.00507566215594	2.9270986811542	2.8344454596117	2.72954224771064	2.61522457857898	2.49467834738556	2.37135703468482	2.24886868402578	2.13082533874117	2.02064973730696	1.92134226453528	1.83522787400405	1.76372580870187	1.70720379855645	1.66497599635449	1.63546984297423	1.61653250938871	1.60580247877915	1.60106088990251	1.60049992042473	1.60288140469371	1.60758806936777	1.61458474481349	1.62431082703922	1.63752468023331	1.65512042107103	1.67793903976045	1.70659749975961	1.74135827308638	1.78205546790758	1.8280827757219	1.87843628546556	1.93179608414609	1.98662712139619	2.04128184122553	2.09409232166739	2.14344550948539	2.18783985759034	2.22592466297747	2.25652483736428	2.27865420599977
40	2.91450302951796	2.97476953652289	3.01747151639813	3.04135359007199	3.04543589806171	3.02905449134091	2.99189753553363	2.93403683649847	2.85595471738278	2.75856701524139	2.64324399242148	2.51183237506798	2.36668365628889	2.21069630010368	2.0473823147063	1.88097052271185	1.71655533718951	1.56027890761809	1.41946974394	1.30251650581285	1.21805816871757	1.17310956663838	1.17055521689988	1.2077106803556	1.27736385110263	1.37046477821424	1.47848359215741	1.5945244434742	1.7134800845007	1.83176584032034	1.94696310353441	2.0574999270735	2.16239688009089	2.26107253136683	2.35319634191774	2.43857849532499	2.51708924399682	2.58860267590905	2.65296113711012	2.70995711812226	2.75932954868265	2.80077141588231	2.83394561058131	2.85850601509324	2.87412110021466	2.88049768207652	2.87740295383885	2.86468340227357	2.84227969947442
41	2.87676977400334	2.93401569815247	2.97466039070798	2.9973063547806	3.00073610356374	2.98394273315613	2.94615700824027	2.8868700380184	2.80585072268531	2.70315729184066	2.5791424320574	2.43445170617323	2.27001519560699	2.08703254331945	1.88695183673996	1.6714430573963	1.44236718849665	1.20174271284158	0.951712987347083	0.694525217841232	0.432578325687817	0.169298928733054	0.104710515092254	0.365279128545562	0.625395685608876	0.880444997594893	1.12844702589367	1.3677639393044	1.5969673186367	1.81481540309222	2.02024487476874	2.2123637158634	2.39044270136688	2.55390543141186	2.70231742949443	2.83537497902174	2.95289433989868	3.0548018730617	3.14112544474012	3.21198730851583	3.26759849053895	3.30825454631641	3.33433242757166	3.34628810234601	3.34465451465107	3.33003945203901	3.30312290800078	3.26465357651071	3.21544419224271
42	2.90097430005215	2.97156181863225	3.02893398456633	3.07190648361747	3.09944856190232	3.11071733216111	3.10509263439358	3.08221250359957	3.0420096107636	2.98474947921923	2.91107185717237	2.82203735027552	2.71918222894961	2.60458501225671	2.48094841580705	2.35169816603518	2.22109313926763	2.09432405794874	1.97754359180586	1.87771717653157	1.80213500877855	1.75746076496219	1.74842093943484	1.77661969707341	1.84013126488265	1.9341254099552	2.05212493956084	2.18724280536579	2.33300996906578	2.48376506383241	2.63474880991753	2.78205111164289	2.9225060111616	3.05358159311495	3.17328296839275	3.28007244663054	3.37280541416894	3.45067882437452	3.51318921729719	3.56009772085141	3.59140009496908	3.60730040578917	3.60818732336909	3.59461233319634	3.56726936140266	3.52697545906162	3.47465229191595	3.41130825384984	3.33802107717683
43	3.00967915376929	3.11046743640259	3.20333589952288	3.28746911172475	3.36217504367217	3.4269112603136	3.48131031732048	3.52520355949504	3.55864239288271	3.58191594863142	3.59556386965923	3.60038273160587	3.59742437152259	3.5879841792367	3.5735772812437	3.55590063529954	3.53677952066392	3.51809793865421	3.50171416998617	3.48936515667783	3.48256620199557	3.48251509023671	3.49001124756091	3.5054001644199	3.5285506040903	3.55886752760181	3.59533831449424	3.63660520490428	3.68105408444556	3.72690919802043	3.77232476400664	3.81546695996995	3.85458250863469	3.88805248820351	3.91443172984602	3.93247521991123	3.94115341978234	3.93965852590874	3.92740357541491	3.90401607694528	3.86932758716476	3.82336040146703	3.76631230087817	3.69854010056181	3.62054257704749	3.5329432075032	3.43647303139306	3.3319538401613	3.22028181296165
44	3.14917531967789	3.28320455343612	3.41382660876144	3.54034412570482	3.66211026022284	3.77854136014343	3.88912836701677	3.99344645144962	4.09116240328429	4.18203933485612	4.26593831857654	4.34281667160875	4.4127227215942	4.47578703751711	4.53221028543832	4.58224806310429	4.62619326943708	4.66435675964719	4.69704720577697	4.72455120569647	4.74711474156256	4.76492706624703	4.77810798546692	4.78669930674575	4.79066095770433	4.78987195977847	4.78413611087562	4.77319191590014	4.75672603894139	4.73438935922152	4.70581460809805	4.67063454853315	4.62849972322745	4.57909492723321	4.52215373523441	4.45747061175744	4.38491033490816	4.30441465465758	4.21600627310236	4.11979036850736	4.01595398301219	3.90476365448852	3.78656169748466	3.66176152970175	3.53084240363736	3.39434384353017	3.25286001180334	3.10703414336781	2.95755309686111
45	3.23032846863693	3.38624010845057	3.54113719536714	3.69426353406485	3.84485954532082	3.99217030613735	4.13545338463059	4.27398628997899	4.4070733725659	4.53405203143911	4.65429811464852	4.76723043179689	4.8723143357256	4.96906436978551	5.05704601646082	5.13587661991104	5.20522558694731	5.26481399589161	5.3144137588448	5.35384648878647	5.3829822179891	5.40173809857442	5.41007719062955	5.40800740991532	5.39558066834449	5.37289219915455	5.34008001845214	5.29732443903669	5.24484752437327	5.18291235303786	5.11182195892871	5.03191782112411	4.94357779953224	4.84721344739096	4.74326667714788	4.63220580923217	4.51452108987209	4.39071981999414	4.26132128763945	4.12685173655778	3.98783962938265	3.84481147152262	3.69828844924698	3.54878410151867	3.39680319079764	3.24284186602611	3.08738912581562	2.93092949748129	2.77394675500224
46	3.21351315864388	3.37597096649329	3.53807014190529	3.69899208151752	3.85789414786003	4.01391719839278	4.16619352693823	4.31385511761092	4.45604210733354	4.59191135100411	4.72064498319918	4.84145887174683	4.9536108612983	5.05640870884378	5.14921761760718	5.23146728056984	5.30265834969487	5.36236825148488	5.4102562736168	5.44606785096518	5.46963798236869	5.48089371215663	5.47985561300299	5.4666382095074	5.44144928552657	5.40458802330645	5.35644192958578	5.29748251380366	5.22825969711689	5.14939494887166	5.06157317016621	4.96553337274368	4.86205823600486	4.75196266544087	4.63608152179567	4.51525674068618	4.39032411532346	4.26210006750295	4.13136878018153	3.99887010366498	3.86528867073796	3.73124465759171	3.5972866010813	3.46388662394915	3.33143832598641	3.20025747210964	3.07058545387802	2.9425953295104	2.81640007330958
47	3.13256636772671	3.28975036160618	3.44625464166246	3.60125463363921	3.75390043125451	3.90332415640915	4.04864787236073	4.18899197054315	4.32348394239026	4.4512674392951	4.5715115168296	4.68341995366904	4.78624053138826	4.87927415847348	4.96188372054775	5.03350253893278	5.09364232123007	5.14190049053231	5.177966784072	5.20162901744352	5.21277791682214	5.21141092863441	5.19763492364764	5.17166772013614	5.13383835829772	5.08458606505092	5.02445785434166	4.95410471274885	4.87427632321014	4.78581428098444	4.68964375575267	4.58676355279688	4.47823452606436	4.36516629930999	4.24870226256162	4.13000283568778	4.01022703634507	3.89051246465686	3.77195393004817	3.65558110253903	3.54233577108259	3.43304952424924	3.32842290814087	3.22900732108179	3.13519101957357	3.04719057739939	2.96504891523755	2.88864058982989	2.81768443470401
48	3.0556885948939	3.20076115291507	3.34441943121578	3.48587607585478	3.62432225064123	3.75893406196457	3.88887945205945	4.01332549824316	4.13144604827026	4.24242961551361	4.34548745237005	4.43986171626008	4.52483363999379	4.59973161724389	4.66393911452484	4.71690232353315	4.75813747205393	4.78723771796703	4.8038795592613	4.80782870345085	4.79894535242592	4.77718887359737	4.7426218452121	4.69541348289072	4.63584247565108	4.56429928267307	4.4812879663156	4.38742766145664	4.2834538043758	4.17021926315784	4.04869552093139	3.91997405487023	3.78526801443717	3.64591421106503	3.50337525721342	3.35924139142	3.21523104038168	3.07318843627611	2.93507558287413	2.80295457681387	2.67895494555957	2.56521978506291	2.46382503046288	2.3766694839511	2.30534032778927	2.2509693662079	2.2141059570237	2.1946376164977	2.19178309482851
49	3.04197404546332	3.17302902628471	3.30198583068029	3.42812499192217	3.55070932593732	3.66898892244267	3.78220645718427	3.88960277812845	3.99042271336974	4.08392104403488	4.16936858167039	4.2460582865836	4.31331136143999	4.3704832531639	4.41696949589617	4.45221132846798	4.47570102158097	4.48698685265226	4.48567767009536	4.47144699366181	4.44403660336355	4.40325957643974	4.34900273985511	4.28122851499168	4.19997614167231	4.10536228070911	3.99758100829356	3.87690323258535	3.74367558426483	3.59831886107777	3.44132614583393	3.27326077553598	3.09475443006984	2.90650575778476	2.70928021166231	2.50391223255355	2.29131179295935	2.07247906629332	1.84853469613166	1.62078154582973	1.39083442031206	1.16090968756702	0.934532465444024	0.718470232615974	0.528587043544316	0.40547017681879	0.413495019423418	0.545248339796575	0.734869746317096
50	3.13139977870673	3.25308967415991	3.37261636542413	3.48938661427443	3.60279652934885	3.71223551042433	3.81709043064573	3.9167500292696	4.01060948529736	4.0980751407275	4.17856934114401	4.251535361076	4.31644238211465	4.37279049327744	4.42011568569506	4.45799481752015	4.48605053020038	4.50395610414471	4.51144025061516	4.50829184773719	4.49436464226502	4.46958195569036	4.43394145409111	4.38752006655299	4.33047916795261	4.26307017930985	4.18564078365653	4.09864200786467	4.00263648051226	3.89830823973587	3.78647452573099	3.66810003431214	3.54431409995007	3.41643116262917	3.28597455523325	3.15470296851312	3.02463767254737	2.89808639090892	2.77765634829571	2.66624443848547	2.56698752106306	2.48315304644129	2.41795419748302	2.37429005399918	2.35444144048507	2.35978749515522	2.39062470006229	2.44614895743781	2.52460590859199
51	3.34850357932852	3.47102356621572	3.59224102953971	3.71174386339439	3.82911824282097	3.94395172943525	4.05583653239432	4.16437290555829	4.2691726599039	4.36986276856665	4.46608904032128	4.55751983583838	4.64384979965108	4.7248035793855	4.8001395023932	4.8696531783966	4.93318099502172	4.99060347103045	5.04184842954144	5.08689395039211	5.12577105688231	5.15856608729361	5.18542269565408	5.20654341912358	5.22219074109813	5.23268756979863	5.23841704204895	5.23982155176871	5.23740089338827	5.23170940337094	5.22335198025352	5.21297886757367	5.2012790976711	5.18897252078818	5.17680038613615	5.1655145018302	5.15586507943895	5.14858746447432	5.144388061321	5.1439298710101	5.14781816053266	5.15658685838793	5.17068630790005	5.19047299534213	5.21620179765175	5.24802116619882	5.28597148936302	5.32998667614537	5.37989879901725
52	3.67286520262533	3.80280046184215	3.93262219827863	4.06206104155611	4.19084782010032	4.31871536720792	4.44540036415257	4.5706452034612	4.6941998543782	4.81582371154674	4.93528740709221	5.05237456561086	5.16688348106845	5.27862869431954	5.38744244989029	5.49317601084991	5.59570081105216	5.69490942478435	5.79071633494292	5.88305848228814	5.97189558014041	6.0572101810903	6.13900748492246	6.21731488001243	6.29218121394907	6.36367579305506	6.43188711480056	6.49692134178794	6.55890053096361	6.61796063689739	6.67424931324467	6.72792354172855	6.77914712298093	6.82808806817411	6.87491593435421	6.91979914954694	6.96290237584237	7.00438395959735	7.04439351747559	7.08306970517743	7.12053821235857	7.15691002243361	7.19227996981523	7.22672561983918	7.26030648842013	7.29306360968232	7.32501945075809	7.35617816400815	7.38652615844844
53	3.99208070173094	4.12439859074057	4.25716446045122	4.39016470572172	4.52318301665383	4.65600129443005	4.78840057878026	4.92016197958835	5.05106760502733	5.18090147857902	5.30945043735606	5.43650500430296	5.56186022711051	5.68531647703386	5.80668020125828	5.92576462300415	6.04239038419932	6.15638612626631	6.26758900536438	6.37584513928333	6.48100998409296	6.5829486395968	6.68153608360531	6.77665733601466	6.86820755463527	6.95609206564039	7.04022633237998	7.12053586710953	7.1969560908993	7.26943214759813	7.33791867821156	7.40237956240273	7.46278763402398	7.51912437762938	7.57137961279789	7.61955117281306	7.66364458380002	7.70367274982222	7.73965564870006	7.77162004244677	7.79959920524414	7.82363267082511	7.84376600001795	7.86005056806804	7.8725433702176	7.88130684292441	7.88640869706869	7.88792175856469	7.8859238109904
[truncated: 71 more columns]
