# Supplementary material for: Reconstructing spruce budworm outbreak severity: a comparison of paleoecological and tree-ring signals
Source: PLoS One. 2025 Aug 12;20(8):e0329406. doi: 10.1371/journal.pone.0329406 (PMC12342301; doi:10.1371/journal.pone.0329406)
Supplement: S12 Dataset — (ZIP) [file pone.0329406.s012.zip › Lake 3 wavelet data/Cross-wavelet_Lepidopteran_scales_Percent_defoliation/cross_wavelet_phase.txt]

V1	V2	V3	V4	V5	V6	V7	V8	V9	V10	V11	V12	V13	V14	V15	V16	V17	V18	V19	V20	V21	V22	V23	V24	V25	V26	V27	V28	V29	V30	V31	V32	V33	V34	V35	V36	V37	V38	V39	V40	V41	V42	V43	V44	V45	V46	V47	V48	V49	V50
1	0.0273620157613272	0.107888210745777	0.205874518305751	0.336168685315971	0.508064770769631	0.687523482688256	0.815873505486203	0.892340190472637	0.94321555004557	0.981709865688151	1.01392513819173	1.04091877918728	1.05522536993605	1.05910912178895	1.06208181558875	1.04592561965322	1.00249925337304	0.964221891906365	0.931073384941921	0.885952871902217	0.857321536192828	0.869844266160723	0.88563175953722	0.891051238180109	0.930928273451011	0.972816791434974	0.96950423598081	0.975762836583177	0.991927746024293	0.960406894752843	0.917014326853021	0.890750345123846	0.852154158293925	0.810369465333182	0.787875474393857	0.783148049332497	0.785437031293527	0.784761176508608	0.789961380164618	0.80144154346525	0.779498643325031	0.722445087800077	0.677898133179058	0.63476744933246	0.581658965217844	0.553042267858768	0.558237884806755	0.570196693002798	0.573146963535607
2	0.013402427418043	0.0823005102694492	0.166716520616076	0.287654085066528	0.485944980766235	0.752795717192614	0.930482302906179	0.997976564064784	1.03404406802349	1.0633067772756	1.09200112579829	1.12004141801917	1.13161632385141	1.13085756023719	1.13905763509591	1.12054220467427	1.05218813873948	0.999326887234375	0.959805872471746	0.88933081306618	0.84517054637538	0.874413805308877	0.898922116281332	0.8963973304247	0.958556428090978	1.02636617255118	1.01064424819758	1.01796575507014	1.05727499762977	1.01227294044123	0.944979052253595	0.919930334548639	0.87103084787878	0.810420265595268	0.784433703862982	0.787937070376532	0.798885310813803	0.800605690033197	0.815890331482794	0.850172330829702	0.828502564304432	0.742068084037208	0.687659869379401	0.637413886807699	0.559228567563414	0.523647836198774	0.546216073632747	0.573715155716939	0.580381452066538
3	-0.00417535870144593	0.0477821519779345	0.107307017705186	0.188630113703943	0.355763679900156	0.817105772402381	1.1793442942797	1.16975288846899	1.15617677471618	1.16571261204757	1.18941417399113	1.22362283558752	1.23070297322096	1.21903356851274	1.24665718146845	1.23661446469154	1.11218540088219	1.03651356445797	1.00114759109404	0.873338040300337	0.797026641155552	0.873636169018183	0.915463145652754	0.880986898180104	0.990712298923452	1.11643308801359	1.0605963387053	1.06345805858542	1.1651057669789	1.09553132765158	0.967155024671796	0.960053958501724	0.89670669189081	0.791658236650154	0.762098956113231	0.787029679656684	0.814823445732691	0.813242322887613	0.845462509245622	0.934246105115845	0.921572666042317	0.761073767180036	0.69673795360938	0.64550817386259	0.506124645864037	0.459113446385738	0.525137452621403	0.584404707842407	0.592206142195302
4	-0.0240869293576439	0.00813931710581343	0.0368378892140908	0.0543026889141792	0.0393347061536707	-0.052035092217399	2.17760528361801	1.42517598489648	1.28741274796384	1.27708710536994	1.30208958771633	1.36327757627441	1.36153842558206	1.31128736746159	1.40175900156234	1.46139394043028	1.16806045353798	1.05894874825832	1.09504889438148	0.793925097957797	0.651180014293128	0.875350316513034	0.958126990977416	0.792638869999673	1.02641618497603	1.3025852774256	1.10931828792153	1.08224408167126	1.36442743394442	1.27740846927716	0.932882620953577	1.02566798847609	0.953849274299152	0.71092110831647	0.69105957903031	0.778582184634705	0.84232222976431	0.804553417276496	0.863881976566898	1.09198905055145	1.15037997865744	0.740930898824597	0.697155684622921	0.698375283963565	0.35660398043753	0.309653323207141	0.495404860219952	0.624105914822874	0.613943562735017
5	-0.0436909397370737	-0.0284006589192652	-0.0219237654219252	-0.039032684810446	-0.119753810611437	-0.38184620037115	-0.693044813972287	0.939127049722512	1.2511883472522	1.34881523541116	1.40992005278247	1.57434438987017	1.55795321122592	1.32097498943201	1.60261452957898	2.06272518433211	0.947752316058132	0.997165800179868	1.46887465204165	0.233392641028462	0.273277783070329	0.930132856526557	1.23133514562122	0.413048013380844	1.07015823370977	1.75670922572213	1.02169592261876	0.959330304290984	1.70628007622701	2.25549777792423	0.541136859015644	1.16252768953715	1.27533810626346	0.344478009586954	0.504528354078584	0.780486218629825	0.94289175574854	0.681697714015013	0.809033529916243	1.36883317790015	1.94778758533051	0.235657703645154	0.657499596145504	1.1167637451023	-0.349067190019104	-0.0140393149867691	0.484078631262432	0.77973893914477	0.653605489417309
6	-0.0604774758404639	-0.0551280324233046	-0.0558877190917316	-0.0690539817364837	-0.100256463840137	-0.135590542984088	-0.0730183265339306	0.280514863948218	0.911071978134494	1.43914742395615	1.4999002104941	1.97830868319251	2.23350984877928	0.764355585867686	1.70343999207675	2.98310559096492	-1.16783384467914	0.912948107036944	2.35400798514248	-1.87868800050267	-0.282514370938703	1.1042258824233	2.85682170257143	-0.478787777242363	1.22061720307652	2.50466106639759	-1.59974489397485	0.576878525731326	1.9976147834714	-2.67549765193216	-0.326722462611996	1.41571277336032	3.01447554827828	-0.866271419611057	0.202571572424828	0.874194633433891	1.55919543160074	-0.430648161734332	0.587640698056287	1.67540602178559	3.07329980586529	-1.10533775204832	0.546065829124869	2.12468479438499	-1.85743331087562	-0.401907467632226	0.582779383501419	1.35104619462064	0.65647383189853
7	-0.0738819890846124	-0.072235822908293	-0.0724192599321248	-0.0756393125008745	-0.080544395765811	-0.0795191601603647	-0.0563730001245203	0.0057399742232728	0.116102156010399	0.178905481014658	1.76831238632837	2.62555818468137	-2.46631172415363	-0.656845156826006	1.55914385992271	-3.06233710705494	-1.50464627991713	1.67784200081296	2.83150348546628	-2.30878798527676	-0.974901487690401	1.31250405429749	2.89547928132569	-1.91978802308072	2.02486164198049	3.03778792854378	-1.84779047052766	0.202147587624564	2.06940821638791	-2.83414010763776	-0.637879892535292	1.94374201250954	-2.8860591232895	-1.28546034982271	0.15740996366595	1.04335044477337	2.16195916364748	-1.6240617879053	0.535775873798896	1.83601288767289	-2.68516632280273	-0.98468747692707	0.382285729134908	1.82892374414416	-2.12432302525017	-0.415009745281407	0.828963104999336	2.24615229625377	-2.12596891253473
8	-0.0851309803591069	-0.0841501288725267	-0.0827471988333161	-0.0812536707015386	-0.0797204991773624	-0.0787254262093355	-0.0826194733345998	-0.10273426058958	-0.122696139240048	0.127321394751677	1.57324807849055	2.92899672532089	-2.54913904940162	-1.96722249830167	-2.30496182192913	-3.05096496861359	2.87588625135069	2.75538369956095	3.08741594305303	-2.74009499480038	-2.45548218689292	2.89031327610412	2.6475876180531	2.68826092106844	2.81147622493824	-3.04832099234569	-2.47094903516001	-2.51162059521953	2.48236110388661	2.87999632391682	2.94226261599065	2.91960241653265	-2.91669292204145	-2.12956418001044	0.886635852219753	1.13887977209737	1.39546979244898	1.30068664663411	1.08284472613544	1.3602305511494	-0.89682540779018	-0.428340827741542	0.177320878050172	0.630977374180875	0.366298879671619	0.16052228984299	0.853784956781001	2.92204989454394	-1.78609424679929
9	-0.0956766189780911	-0.094508019780092	-0.0921183722102174	-0.0887525993304039	-0.0849958477988065	-0.0827909626840192	-0.0892012303185283	-0.127916423671458	-0.261710119003961	-0.538292478912319	-0.990822989917509	-2.8657141519717	-2.70002946751288	-2.51428117254264	-2.60591695085826	-2.9446514606266	3.09411353523667	3.0508364239183	3.13990895547631	-3.02287773060912	-3.00418974157861	3.07161619320649	2.84804290576201	2.83856055556048	2.97573633749378	-3.10153283907198	-2.93420805006356	-3.0069186628217	2.99566087038807	2.92314785819906	2.98619962634728	3.06561749058053	3.03794322743633	2.56003746910159	1.79718195260012	1.30241049385857	1.10337006152279	1.04266101506254	0.940113074010916	0.623271066155002	0.14274708300152	0.0308687036584392	0.14533508335543	0.259023484255711	0.26728480278597	0.195268067144197	0.0334063770049447	-0.711937373647901	-0.947478719256255
10	-0.106378120388411	-0.104942978215365	-0.101938137177767	-0.0973691305660386	-0.091314662684135	-0.0842985413331648	-0.079673210678113	-0.0946949445500587	-0.209559447335122	-0.741378729259409	-1.62281939772385	-2.22335219517185	-2.58615261455117	-2.68350561589358	-2.76999295548028	-2.91647780486853	-3.05455903516012	-3.13361130568656	3.1211119028694	3.11168843785174	3.08217736426469	3.01195595274853	2.9450590382583	2.94536323463353	3.01382987399595	3.10815267944027	-3.10842147119469	-3.11481766001354	3.10283307692858	3.05759813456608	3.06397977045339	3.07143771362634	2.98899975863492	2.72179763913479	2.17396282476357	1.38093258801548	0.958125180202055	0.813783981720091	0.697561296338066	0.51821698105079	0.330512173514428	0.22607289630017	0.195413903176327	0.178618943289778	0.125462572024103	0.00686119732380849	-0.188585862555263	-0.40441073656465	-0.407321624624695
11	-0.117672321267428	-0.116105589608675	-0.112760375940538	-0.107336335803534	-0.0990923026549624	-0.0861506279827044	-0.0645011879021692	-0.02778727862897	0.02703890009238	0.0440988677699956	-2.59975302574131	-2.66942858091237	-2.69396975605964	-2.75189719405686	-2.8241815044732	-2.91487078145154	-3.0174160121609	-3.11699479893054	3.08215436286709	3.02090866705233	2.98129332836694	2.95830453293765	2.95364313086466	2.9732202276609	3.0144233092556	3.06338822100944	3.10250259351569	3.12066333201195	3.12258662974645	3.1258005136087	3.13986604614971	-3.13248669743104	3.12574763436157	3.01532890411849	2.61066523522059	1.24297446906712	0.721288121507521	0.606189403458095	0.542258993389679	0.465676279451997	0.3799683153315	0.30286990930672	0.234928148217246	0.159049013582383	0.0541666955088549	-0.0906736671160907	-0.257739354109869	-0.367633046148738	-0.226264880185131
12	-0.129877196268475	-0.128451238523976	-0.125252610131722	-0.119880549414872	-0.111239973714508	-0.096192869945784	-0.0663671915114894	-0.000897071423448978	0.151985631688144	0.539961466316388	1.53776975861069	2.58159735761501	3.09536607939954	-2.95969721184922	-2.90205851151837	-2.93933402249733	-3.02924807907078	3.13840868678665	3.02562187673677	2.94302721255295	2.9032837271169	2.90091701811547	2.92246578813802	2.95625447679593	2.99476041413489	3.03299790722191	3.06781680619659	3.09910732945947	3.13094528353992	-3.11317766395783	-3.06232139607659	-3.00094149443142	-2.93344960106258	-2.85631000746787	-2.71139734528535	-0.0118987907895445	0.290340902829867	0.368030592824878	0.402720824962643	0.403290112844561	0.375680942806884	0.326370036145239	0.256901530625621	0.162051534938137	0.0334234826785817	-0.131790153953443	-0.315436909984575	-0.452167723882931	-0.33088993151882
13	-0.143266906558795	-0.142379085220111	-0.140085053696507	-0.136327339651644	-0.130729175721306	-0.121575167714701	-0.103097298200629	-0.0592586612392795	0.0478754445075783	0.292709273373057	0.779125015074054	1.5615336125878	2.46899763999967	3.03959615978409	-3.02473732242565	-2.99592979859416	-3.07273539042873	3.07845459740521	2.9422979701431	2.84814936658925	2.81394394296113	2.82843228099091	2.86904752592103	2.91720155182432	2.96345436314693	3.00571187199741	3.04613685319505	3.08945102147223	-3.14089357057278	-3.07077799800389	-2.97603422506567	-2.85040968521186	-2.6835299843533	-2.43773266119521	-1.96428701973024	-0.981355155447922	-0.227122241167015	0.0933387125114882	0.250650154332101	0.326585829017014	0.348227322431133	0.328269606312628	0.271974833719155	0.178190352496167	0.0407426657351265	-0.147216814640949	-0.383234659158763	-0.643600464885817	-0.892399160853275
14	-0.157922639143492	-0.157913565694976	-0.157161515271321	-0.156319072803283	-0.156599537440474	-0.159803613611899	-0.167639686846664	-0.178899458589967	-0.182650906773441	-0.150786904002893	-0.0440531106815574	0.187931814927469	1.65105974870483	-3.12870148832404	-2.9863925954854	-2.99795076358205	-3.11198990651394	2.99131792004804	2.8160843325689	2.71199946943849	2.6927748856528	2.73261014085	2.79791124962242	2.86521053872826	2.92486233445383	2.97699166216894	3.02679779508937	3.08205337558835	-3.13085588279276	-3.03449272510923	-2.9003037653452	-2.71704975269006	-2.47225590146902	-2.14218623393666	-1.68276320667895	-1.09135258767384	-0.52886825581162	-0.132522071894728	0.113499408113809	0.253992226137301	0.319820578575577	0.329682341990973	0.29285619827055	0.210007226416539	0.0729735980500089	-0.135182292638385	-0.435771513638557	-0.845507200143591	-1.42169114192072
15	-0.173463667064509	-0.174215574086149	-0.174719421296787	-0.176186044776754	-0.181156508894393	-0.194594323773546	-0.225567671251034	-0.288692638144683	-0.400539690037136	-0.561803906810491	-0.745538224176512	-0.964171418361285	-1.39041164278742	-2.1020702960175	-2.55758975567066	-2.81426842073778	-3.08238688840162	2.87873714193158	2.61707656121654	2.50671061203029	2.52330675603829	2.60784778341765	2.71083049554454	2.80455068571655	2.88130223455655	2.94474275856935	3.0031644036233	3.06677847294577	-3.13576505397047	-3.02417193024928	-2.86576559007616	-2.64496946901273	-2.35103993302875	-1.98136822331148	-1.54254279957355	-1.06153650376559	-0.59844485425326	-0.2175239306095	0.0546787799767365	0.227068211944053	0.320614269037855	0.353620847907316	0.336717848731838	0.271360077233439	0.147757629667852	-0.0597758950403965	-0.397448301017227	-0.912382280824411	-1.58102930713748
16	-0.189000167761645	-0.189610084194639	-0.189615155685051	-0.189969674810833	-0.192899983563344	-0.203271508071574	-0.23156122420344	-0.300377940450369	-0.456381682352981	-0.765860260702151	-1.18870574043279	-1.53260677799252	-1.77748015275217	-2.00837179493168	-2.25453809153218	-2.54051832929424	-3.00102060619178	2.61565133206289	2.23801726178899	2.18494324249439	2.29066250230961	2.45522692725925	2.61497289206895	2.74231012857785	2.83673562962663	2.9085316841783	2.96989552452382	3.0328681540272	3.11006188180606	-3.06694084498323	-2.91322801580378	-2.68929819184952	-2.37243745867664	-1.95296428172203	-1.45321054512862	-0.934284593632926	-0.471896871649328	-0.11319171030952	0.137279645829625	0.297717424277486	0.389618744394904	0.429565067092166	0.427199899991609	0.384656442685637	0.294666677173163	0.134123226078927	-0.15501708051056	-0.705533901105889	-1.57676197603076
17	-0.203815719243462	-0.202931190169778	-0.199990245658068	-0.194741174679486	-0.187174579365954	-0.17792670092698	-0.169328988385132	-0.168596739699331	-0.200209138301509	-0.377428259811418	-1.36779829123531	-2.21462676873899	-2.29430654310211	-2.2336865470865	-2.16060090416756	-2.11963724359054	-2.37545207375127	1.41069693888008	1.49211946007308	1.70217511442865	1.99384956558284	2.29562935882332	2.53472357540488	2.69681632479529	2.80200332108679	2.87271686414046	2.92585622011778	2.97409071695174	3.02831937254861	3.09993241174198	-3.07988934569421	-2.92336607042639	-2.67480811471583	-2.24216557539544	-1.43442530548038	-0.526493690574042	-0.019844102657406	0.251364768996564	0.41076723167707	0.506352545322412	0.560483764281783	0.585108198658468	0.586663828860144	0.567906005000104	0.528443798785925	0.464187210286586	0.363703348781522	0.18071736786966	-1.17956454779868
18	-0.218776455356189	-0.215839576634828	-0.209096803969289	-0.196976465072116	-0.177098468293177	-0.145681773246757	-0.0963004528681021	-0.0169112953115029	0.118573615406648	0.38025122749684	1.00168872460447	2.16352967459855	2.97216288471615	-2.71172717943438	-2.12450983959825	-1.45203855193187	-0.583603548270531	0.153246842163199	0.64353647756961	1.11399588501055	1.69324589375388	2.22118847658316	2.54017093358942	2.70970028707915	2.80091020008661	2.85139484171526	2.88033179445112	2.89842921817114	2.9122974002807	2.92615346056743	2.94177069459632	2.95559336952982	2.94700517413522	2.82624147283346	2.1770117923885	1.21636521007768	0.959748549435855	0.8922942762424	0.865355246033334	0.849023582353814	0.836564124087807	0.826487439240276	0.818928065324918	0.81540685792301	0.819962316554021	0.842354848519951	0.907219558948341	1.08278107433969	1.54166879206888
19	-0.237203617519825	-0.233693294012787	-0.225700539193881	-0.211242417189363	-0.187362465747231	-0.149587908174273	-0.0910367295136032	-0.000917354169834784	0.137926605276017	0.352249457506339	0.678482459023723	1.14668918453247	1.76012382525442	2.57772939214124	-2.57567723161927	-1.59956260923641	-0.970884624046144	-0.538441042176307	-0.200425389196625	0.231832297694474	1.76061196617664	2.59464768230406	2.77768756430201	2.84402397780775	2.86726963478886	2.86834386674616	2.85580495664875	2.83361080492252	2.80324716571237	2.76421020349388	2.71356769135544	2.64446254074399	2.54343501697168	2.38985994798058	2.17169876281824	1.91867060588061	1.68512188779872	1.49623705148178	1.35159900516902	1.24503943907561	1.17023505066267	1.12185016148432	1.09638009458352	1.09282920814883	1.11340250652999	1.16454698820427	1.25831899009133	1.41213132537261	1.6389798154277
20	-0.263547562918952	-0.262753649788779	-0.258489870723766	-0.249282031181293	-0.233028418166723	-0.20676924721817	-0.166430135795233	-0.106600603005766	-0.0204886625885714	0.0996297695894405	0.260756141474824	0.464958075706991	0.700840685194278	0.927010740223189	0.984184654782069	-0.620995723223321	-1.07523037177806	-1.10002015665552	-1.21366346285053	-1.6269460443795	-2.3937108360056	-2.87683213169647	-3.08715244952956	3.08228304984954	3.0031494177514	2.93692193410529	2.8747124532533	2.81228651632864	2.74737560701348	2.67889663111539	2.60716111516613	2.53481838390756	2.46764923884365	2.41112068224943	2.35574921396544	2.26601775236017	2.11577230912229	1.92746526658916	1.74486612662792	1.59490972428495	1.48414783011989	1.40981220011341	1.36745285626892	1.3538208152725	1.36748790752306	1.40858810938236	1.47797603496306	1.57552871954931	1.69729563698729
21	-0.30032588893707	-0.305735548608904	-0.309920655707415	-0.312246435998515	-0.311741975773684	-0.306962716137248	-0.295873419885074	-0.275854182195652	-0.244006348953672	-0.197996874870181	-0.137707028907162	-0.0679496868599347	-0.00245307242327803	0.0308747431280567	-0.0165485117200592	-0.21760888211259	-0.626082208942116	-1.13915383722664	-1.60256470880047	-2.0027559588749	-2.34698700189699	-2.62493241756164	-2.83901895999666	-3.00442252570898	-3.1371819273076	3.03386339861608	2.93438606317934	2.84268548937231	2.75624870524354	2.67487613085036	2.60149967035758	2.54437492750804	2.52115904635027	2.56063818634166	2.66882522420483	2.72790365902781	2.58422850725786	2.29951583519503	2.03230998185491	1.83965979310272	1.71061064474151	1.62744086394973	1.57860839527672	1.55743732358096	1.55989949797887	1.58304168469873	1.62376461094374	1.67767789417684	1.73796361508436
22	-0.345784351260189	-0.359618977293214	-0.375073826270464	-0.392454007655456	-0.411940304675801	-0.433396714051131	-0.456110439672253	-0.478572516737806	-0.498552477543713	-0.513797769716126	-0.523496750686901	-0.530172599898411	-0.541317501245717	-0.570227481586455	-0.635949342198398	-0.7621109718074	-0.971979226552302	-1.27210333185364	-1.62736136463469	-1.97308520458396	-2.26885996497622	-2.51139382333992	-2.71160743809214	-2.88062936176274	-3.02687482415856	3.12681584529363	3.00983288256048	2.90254691368575	2.80347274793007	2.71268931954491	2.63270763629803	2.57104361931111	2.54871653134029	2.63500265370951	3.08616040251336	-2.45230108930267	-2.55719306839906	2.59178821781597	2.04042439682883	1.85940166505485	1.7693362226966	1.71673038002558	1.68715705629103	1.6754311493284	1.67898218355244	1.69571589226219	1.72295806065304	1.75668606303324	1.79092802670237
23	-0.392880930314429	-0.415101911690855	-0.441925411010985	-0.474837053191381	-0.515579840510475	-0.565888392360061	-0.626858638442616	-0.697893134951098	-0.775622287345347	-0.853938093494575	-0.926239902836866	-0.989167215792369	-1.04525476453534	-1.10283729933249	-1.17385515999012	-1.27095734697474	-1.40434147143908	-1.57789758044829	-1.78535017037765	-2.01028490520893	-2.23320689485852	-2.44041902599686	-2.62684552279267	-2.79325009539968	-2.9427063592449	-3.0785727729097	3.07942383106723	2.96254310067719	2.85198325578678	2.74581398505536	2.64149238073702	2.53408401928903	2.41013667967765	2.21879900177056	1.67136690366318	0.454221104072909	0.270801479698242	0.724641777023884	1.25352998613948	1.501957454943	1.60390377503856	1.65117746551376	1.6789185829085	1.70183529165508	1.72687395093486	1.75738899419868	1.79445956555498	1.8370706582681	1.88185499809633
24	-0.428073945802486	-0.454562593769852	-0.487660847324798	-0.530248367502453	-0.58648749890766	-0.662092251878772	-0.763903239817144	-0.897278772364051	-1.05959314239538	-1.23309764889252	-1.38949483580522	-1.5084887390645	-1.58909355436271	-1.64444023698595	-1.69192048235893	-1.74672507622806	-1.81909827206414	-1.91379614776349	-2.03058535481919	-2.16531701521667	-2.31154116493368	-2.46243591577837	-2.61242139954564	-2.75792118471336	-2.89729146289921	-3.03034030268077	3.12533891011948	3.00189615125327	2.88032134699602	2.75734266780008	2.62776047273112	2.48284404062657	2.30799487579686	2.08276390698064	1.79854977848784	1.50830535524219	1.31703758397004	1.26714555933964	1.31851043623894	1.4092429299155	1.49802814443565	1.57121029553969	1.63048704130815	1.68218558729083	1.73282605343685	1.78796505916428	1.85185874493487	1.92681557377481	2.01186176388325
25	-0.432167508492127	-0.452014045101788	-0.476245730812978	-0.507507412160602	-0.550666163160131	-0.615236366727711	-0.721005386882689	-0.91006827220568	-1.2533792751311	-1.73531610144148	-2.11119900726371	-2.28306910597561	-2.3256986158064	-2.30657586293662	-2.26907699832554	-2.24039626300711	-2.23468302494871	-2.25641867712223	-2.30441495433766	-2.3748612408344	-2.46307077841619	-2.56437765221741	-2.6746168078891	-2.79039381324549	-2.90921286535173	-3.029496784705	3.13264399740556	3.01073390579945	2.88709192921378	2.76012412615401	2.62759783061411	2.48698144190769	2.33642026621268	2.17678960008184	2.01450090626661	1.8626236236323	1.73699353530255	1.64867259581992	1.5993415967207	1.58284606599573	1.58994868224701	1.6124940721545	1.64548474891452	1.68743021994269	1.7399442433892	1.80729161563534	1.89595253329108	2.01339912632824	2.16409950558104
26	-0.394486478233267	-0.39337447446062	-0.387498983802467	-0.37428633141059	-0.34923521464489	-0.303633382194949	-0.21786397949795	-0.0362289998509966	0.452829228612014	1.56044609775149	2.22407300419978	2.54714135903111	2.81469992589159	3.08650680108925	-2.94150479532973	-2.74428294464902	-2.62054663996787	-2.56094173525959	-2.54975833523595	-2.5736935695254	-2.62309053108353	-2.69111805558688	-2.77287233869954	-2.86476324189108	-2.9641433364256	-3.0690875450255	3.10493318061073	2.9924196725164	2.87706636401379	2.75915841971428	2.63894982766459	2.51692927924112	2.39414857724173	2.27253812520132	2.15504911191936	2.04543353631292	1.94760297478434	1.8647759267928	1.79881321784696	1.75005020074584	1.71764797714968	1.70026458768648	1.69682791389924	1.70732935996475	1.7337724579836	1.7817143071334	1.86336999746246	2.00398524779407	2.25006986757378
27	-0.343743899360542	-0.32362737322764	-0.293204585444372	-0.248470629005454	-0.183866783296535	-0.0920553088429761	0.0353961637809095	0.204801874809235	0.413465452360596	0.644444980753757	0.876021373666952	1.1059499971866	1.38130185064124	1.87393990478413	2.77357543218657	-2.92004547572418	-2.70646519932456	-2.63521083898621	-2.62706005282836	-2.65374434262286	-2.70269229786079	-2.76722684317713	-2.84328422323737	-2.92811972925625	-3.01972972518512	-3.11656667375789	3.06580170744298	2.96204887095022	2.85627535350895	2.74933464729937	2.6420846157662	2.53545017356415	2.43047253752268	2.32832950901676	2.23031084326778	2.13774062910344	2.05185448305854	1.9736571094424	1.90379546558418	1.84247742822477	1.78944703013165	1.74400348886443	1.70503001706454	1.67097835519997	1.63971651233192	1.60802000070761	1.5699671684851	1.5107148020662	1.36684149497755
28	-0.338986197887938	-0.32221675275098	-0.30006864128468	-0.271953952768514	-0.237658624858844	-0.197697819757085	-0.15379192985495	-0.109400507111767	-0.0702146235516232	-0.0446304757750578	-0.0447077894656333	-0.0892105281268538	-0.212616055977055	-0.485451506969421	-0.997228120294953	-1.59071746917126	-1.98596427734707	-2.22047780846256	-2.3800761607243	-2.50645600832144	-2.61798095982284	-2.7231395454067	-2.82601613043614	-2.92855985866946	-3.0316034735995	-3.13535966833764	3.04350390105051	2.93897778930739	2.83473651671209	2.73134363058807	2.62940100824456	2.52952159628911	2.43230472429957	2.33830947511801	2.24802292465289	2.1618213190068	2.07992323277728	2.00233388728233	1.92877831014752	1.85861697782384	1.79072989064837	1.72334195069175	1.65374101690064	1.57780611595168	1.4892200857555	1.37824637624785	1.23033626757919	1.02691528165607	0.756632572323356
29	-0.40173602469175	-0.403011895755544	-0.404678753366696	-0.407496918240555	-0.412581522833754	-0.421498040575172	-0.436364149239155	-0.45995337155198	-0.495794571076994	-0.54825061670039	-0.62251682146087	-0.724362809896015	-0.859215006559708	-1.02998272046941	-1.23359207678461	-1.45849816922576	-1.68736962726238	-1.90477026598585	-2.10285257150965	-2.28096594447999	-2.44221698728096	-2.59062075023441	-2.72971905928311	-2.86216830663616	-2.98975547753305	-3.11355177243398	3.04909876144643	2.93168124865968	2.81749010240834	2.70678006592627	2.5998650507906	2.49705029864294	2.39858068751519	2.30460251660869	2.21513571295972	2.13005301653841	2.04906249315132	1.97168982179387	1.89725734834497	1.82485820781918	1.75332665207552	1.68121170384645	1.60677340798281	1.5280437310076	1.4430307320866	1.3501851117588	1.24924132414359	1.14237351758294	1.03518348885344
30	-0.503348018521772	-0.52176023199841	-0.543064717301523	-0.567976523044957	-0.597349498793569	-0.632184126238928	-0.673626620130975	-0.722953786888693	-0.78153576316969	-0.850766074479479	-0.931946874514035	-1.02612023591525	-1.1338498377136	-1.25498676528051	-1.38849437051991	-1.5324348422415	-1.68419188865281	-1.84090169158848	-1.99994296695419	-2.1592965441486	-2.31766345591497	-2.47435800198943	-2.62907409987718	-2.78163118899253	-2.93177178626071	-3.07904393633418	3.06041168675848	2.9210715497118	2.78704120250398	2.65919526589697	2.53825552505662	2.42471648533786	2.31881176024551	2.22051761587152	2.1295831938907	2.04557551837984	1.96792965799989	1.89599821847028	1.82909818799443	1.76655640115664	1.70775738201154	1.65219897812256	1.59956156053174	1.54979461014021	1.50321874834133	1.46063069242455	1.42338482739519	1.39341469504658	1.37316149605248
31	-0.603533720446982	-0.631585207477331	-0.662737849671562	-0.697397892850245	-0.736005931515754	-0.779032081589554	-0.826967940067952	-0.880314702789306	-0.939567047762959	-1.00519292295239	-1.07761030978672	-1.15716339946956	-1.24410226615456	-1.33857159230093	-1.44061449955444	-1.55019610182875	-1.66724733923076	-1.79172307743696	-1.92366044189581	-2.06321549582286	-2.21065012163107	-2.36623800103964	-2.53006328624496	-2.7017084180714	-2.87988298752125	-3.06213223277955	3.03835633738006	2.85959196830503	2.68912626119089	2.53052000002908	2.38604946613229	2.2566570962887	2.14221105659151	2.04187457354207	1.95444262275307	1.87859076753637	1.81303763906608	1.75664353431907	1.70846824988551	1.66780486113682	1.63419919163929	1.60745912328906	1.58765366874777	1.57509846601456	1.57032197005175	1.57400559999728	1.58689253104617	1.6096650085891	1.64279961827867
32	-0.673482298464129	-0.703559942847928	-0.73598000217033	-0.770908949700034	-0.808515601234437	-0.848969698348037	-0.892440565292512	-0.939096064764251	-0.989102210354044	-1.04262398509127	-1.0998281847856	-1.16088947675626	-1.22600137833435	-1.29539458695638	-1.36936617277379	-1.4483248369523	-1.53286021670747	-1.62384888129769	-1.72261742547726	-1.83119528977766	-1.95270605922706	-2.09195379470312	-2.2561977983666	-2.45573335052964	-2.70253612152778	-3.00248417494987	2.94416336634005	2.61481460658964	2.3337308829854	2.11327712582437	1.94558994897027	1.81823865004579	1.72081525136747	1.64585521779929	1.58820847375513	1.54432383477954	1.51173911889356	1.48876238577585	1.47428363487024	1.46766685557685	1.4686881664952	1.47749699342275	1.49458308492843	1.52073327502264	1.55695897048862	1.60436986334188	1.66396573602072	1.73632678975446	1.82122058771696
33	-0.700668517864722	-0.727343376266993	-0.755339938457165	-0.784659381593662	-0.815289603434158	-0.847203583270506	-0.880357604548792	-0.914689175801026	-0.950114380031379	-0.986524240777746	-1.02377950539074	-1.06170299265024	-1.10006829189354	-1.13858305113647	-1.1768641833515	-1.21440070830964	-1.2504969125523	-1.28418249455023	-1.31406382720018	-1.338062888829	-1.35292580208586	-1.3532202649678	-1.32909919174775	-1.26084008507758	-1.10493263200396	-0.769429534385879	-0.201012059089353	0.305847695585121	0.579964846797103	0.720208587149869	0.799565464432115	0.850466398027782	0.887696736408423	0.918557112725475	0.94688337739	0.974777012758407	1.00344398671605	1.03365716925338	1.06604628096837	1.10130364025932	1.14034970990481	1.18448621183541	1.23555897847118	1.29614779759231	1.36978376380371	1.46113821913354	1.57596867184364	1.72025462223883	1.89751146835093
34	-0.688399136158027	-0.709305044490256	-0.730692928331979	-0.752475508537363	-0.774546303754113	-0.796777798701356	-0.819019364783914	-0.841094688096475	-0.862798327398445	-0.883890866289046	-0.904091951611927	-0.92307034791364	-0.940430027278678	-0.955691325003752	-0.968266440970678	-0.977429249432425	-0.982280820658253	-0.981714776813304	-0.974391364621723	-0.958736823108161	-0.932995620832441	-0.895375223749941	-0.844327015370339	-0.778981155382882	-0.699667841494902	-0.608313306050891	-0.508398050778392	-0.404297307616861	-0.30022171485357	-0.199299191859029	-0.10322145435992	-0.0124581451617942	0.0732492876920846	0.154402202474191	0.231415026261291	0.304465347244295	0.373487041020881	0.438251676900237	0.4984861226799	0.553986974771286	0.604710610626919	0.650837608336047	0.692830142590842	0.731525925505893	0.768367090934237	0.80604342840433	0.850603934609597	0.920771662547215	1.126054437092
35	-0.651488259017519	-0.667360786782161	-0.683378521941019	-0.69946722921428	-0.715545247370221	-0.731525482414635	-0.747318272487871	-0.762835142995315	-0.777993353515968	-0.792720969000184	-0.806961962723735	-0.82068057944964	-0.833863865694067	-0.846520936683269	-0.858677249916105	-0.870361992750692	-0.881586838941893	-0.892315053988873	-0.90242156925787	-0.911647465922892	-0.919556174216115	-0.925502589757798	-0.928628097162443	-0.927891537934743	-0.922137270281111	-0.910189179493536	-0.890950251185422	-0.863487823570657	-0.827096536649021	-0.781348719397694	-0.726155738875828	-0.661864665709628	-0.589397195490437	-0.510402693867049	-0.427356368112954	-0.343515420693285	-0.262684408998953	-0.188837111685282	-0.125736835760102	-0.0767123201025711	-0.044668752133149	-0.0323069540939361	-0.0424508525763719	-0.0783382881678185	-0.143648000515525	-0.241854490252383	-0.374330755141618	-0.537103748922118	-0.718283403686039
36	-0.604345554417305	-0.617076023982868	-0.629985182488259	-0.643049663015417	-0.656252852950978	-0.669591261585374	-0.683083299837715	-0.696780963039175	-0.710784866035751	-0.725262951868255	-0.740472931243175	-0.756788026646927	-0.77472474462964	-0.794969918562838	-0.818401701773675	-0.846094864528883	-0.879293877759215	-0.919327714401891	-0.967430743726062	-1.02443438270889	-1.09032563362011	-1.1637565051177	-1.24172100242116	-1.31968459710598	-1.39228722922519	-1.45435981480209	-1.50173558992206	-1.53149285728314	-1.54165869273806	-1.5306562179258	-1.49679395018812	-1.43804361210989	-1.35238979411465	-1.23912767169889	-1.10124800225664	-0.947807388382149	-0.79348635859905	-0.653827733988131	-0.539602578919148	-0.454927800639877	-0.399060814700481	-0.368983606718008	-0.361095676971356	-0.37193278824315	-0.398327164804091	-0.437349797048928	-0.486220511698732	-0.542266974376453	-0.602952572932533
37	-0.550297709283801	-0.560205221939139	-0.570118230332166	-0.579964469223917	-0.589664192244384	-0.599134604315255	-0.608297414178895	-0.617090721717184	-0.625486835612857	-0.633518172342101	-0.641314281276677	-0.649154609258215	-0.657544545604657	-0.66732797254485	-0.679860885668394	-0.697293782478524	-0.723058584165464	-0.762756003264914	-0.825835825067418	-0.928727569283861	-1.0994532290418	-1.37554072964498	-1.75831637522279	-2.14105897032779	-2.41711932360008	-2.5877449965434	-2.69012435975532	-2.7517554171402	-2.7883237329543	-2.80815583615301	-2.81496477530333	-2.80855713867867	-2.78288740771732	-2.71606841637632	-2.5125618956361	-1.53450018414255	-0.419644510077681	-0.191068689779408	-0.124236850734204	-0.104408714803834	-0.10522453921871	-0.117554117836502	-0.137347353085977	-0.16245303402841	-0.191543345391994	-0.223686144902032	-0.258156785444229	-0.294351203643373	-0.331746123827356
38	-0.490040541253158	-0.496525467066511	-0.502445891472189	-0.507543688145055	-0.511495960673921	-0.513903495520948	-0.514278086833695	-0.512028597306664	-0.506445282927956	-0.496681223485919	-0.481728439610181	-0.460384102993846	-0.4311986733293	-0.39239221010838	-0.341717082424042	-0.276236050453336	-0.191982561140939	-0.0835090569594664	0.0564777551001394	0.236558637799591	0.462917251162528	0.730082086888846	1.0119395768012	1.27090537286613	1.48168031634776	1.63922226484033	1.74926209913134	1.81916226091403	1.85430165421548	1.85746103876919	1.82915044076801	1.76825832559766	1.67317913146186	1.54386857782514	1.38482243881351	1.20722973691711	1.02710307139118	0.859230933490141	0.712088240426114	0.587492205992294	0.483247802956924	0.39573613688715	0.321356966465028	0.257069849432901	0.200483716436287	0.1497779811242	0.103584319005863	0.0608764200880127	0.0208801540842256
39	-0.443747679667892	-0.450689473503533	-0.457265620660781	-0.463197274888719	-0.468121175365986	-0.471573168699953	-0.472971549833097	-0.471601805848762	-0.466605045757003	-0.456973186317902	-0.441554818325473	-0.41907659966087	-0.388186014970623	-0.347522307205616	-0.295822855580246	-0.232070993095947	-0.155685830924932	-0.0667419264073046	0.0338151145928403	0.144017341379722	0.260863440651094	0.380506598871207	0.498638195478041	0.61098137110967	0.713756874201383	0.804001533343444	0.879692961102792	0.939711023860101	0.9837065523432	1.01194599851721	1.02517583337212	1.02452201997785	1.0114184602586	0.987546975098744	0.954769990308321	0.915044222777537	0.870316064152371	0.822411636780288	0.772940859766462	0.723232487595579	0.674307976229298	0.626891399870191	0.58144524403869	0.538219555458142	0.497303630674287	0.458673000717084	0.422228072184165	0.387823469339186	0.355288704035144
40	-0.438015348681751	-0.454289290967761	-0.472127177986594	-0.491537545980571	-0.512455844738513	-0.534713653823747	-0.558001791710047	-0.581828724359962	-0.605477045037733	-0.627961901321966	-0.64799529942371	-0.663958393827867	-0.673879955274042	-0.675414524486254	-0.665812153136667	-0.64188062580426	-0.59997381897544	-0.536117141073111	-0.446520116693614	-0.328868643460782	-0.184606678551525	-0.0212850621038651	0.147634483862499	0.307210275506618	0.446686681357161	0.561735618597341	0.652926131550791	0.723165432260466	0.775910486099022	0.814339707924275	0.841107530791374	0.858354126499243	0.867795751579276	0.870822679210281	0.868580619888382	0.862031444582102	0.851995886420355	0.839182549484897	0.824207342571136	0.807606691960542	0.789847046366367	0.771332429261196	0.752411167264061	0.733382438303455	0.714502934494361	0.695993707673711	0.678047140019201	0.660833935193749	0.644510034958994
41	-0.450540541499775	-0.481209404045062	-0.516812151899792	-0.558081182665248	-0.60578531891365	-0.660676219283607	-0.723397908408135	-0.794351765744115	-0.873521078330569	-0.96028363518776	-1.05327412030434	-1.15038066909182	-1.24893992464531	-1.34611753165851	-1.43936477630465	-1.52680374210655	-1.60745385602779	-1.68134056795742	-1.74969979076767	-1.81594775426326	-1.89092965823621	-2.04890689547246	1.56340228471002	1.307276896546	1.24331021619917	1.20441652178423	1.17504421074536	1.15086468205092	1.1300389845606	1.11157350230478	1.09484749873531	1.07943863531505	1.0650459495841	1.0514507244639	1.03849415900029	1.02606334706435	1.01408178788126	1.00250261396121	0.99130360867001	0.980483513450149	0.970059340992879	0.960064522849702	0.950547778053608	0.941572618161843	0.933217416910903	0.925575976787607	0.918758524598189	0.912893066104199	0.908127027337602
42	-0.371375825989003	-0.402419952444969	-0.440287851588479	-0.486927361483592	-0.545035896084025	-0.61840375658435	-0.712385721342723	-0.834416465066568	-0.994085568793183	-1.20119241278986	-1.45880492951521	-1.75193532911703	-2.04680308051138	-2.31239506998034	-2.53857825929446	-2.73157845173952	-2.90280706755727	-3.06295469824357	3.06286703026725	2.90271767516631	2.73721562292109	2.56711555757605	2.39633682891419	2.23080112188405	2.07647101471348	1.93759929654236	1.81604650268036	1.71163039372246	1.6229098227701	1.54790112318508	1.48454464079334	1.43094322112168	1.38545282550499	1.34669450189877	1.31353139969695	1.28503422265334	1.26044615417767	1.23915171300953	1.22065081864375	1.20453795582305	1.19048581058487	1.17823262976588	1.16757259707078	1.15834861249701	1.15044696054192	1.14379343807665	1.13835058041374	1.13411567516311	1.13111929155381
43	-0.0624637792084258	-0.0477897372158934	-0.0287539139232791	-0.00345531786548097	0.0310453515690244	0.0794345267450839	0.149408054919589	0.253808055200509	0.413304713496104	0.654419094965972	0.983192762313122	1.33553806174227	1.61791568023783	1.80413128822931	1.9160997992279	1.9787828769537	2.00901636262251	2.01714052015941	2.00960308690448	1.9906470835217	1.96326537349422	1.92972459017599	1.89184768391156	1.8511602266973	1.80895995326046	1.76634530202716	1.72422544104213	1.68332560680653	1.64419521490281	1.60722150422434	1.57264839288186	1.54059864334233	1.51109703302999	1.4840925583101	1.45947834673892	1.43710862020898	1.41681258594429	1.39840548717814	1.38169723721376	1.36649913070117	1.35262911748678	1.33991607189695	1.32820341740669	1.31735238735074	1.30724512381649	1.29778774210063	1.28891341816047	1.28058549214255	1.27280052406414
44	0.286305246978593	0.328599772108898	0.375734449211804	0.428064829768233	0.4858133936539	0.548986876160385	0.617284868546924	0.690018839447376	0.76607044114616	0.84391957961592	0.921758768638246	0.997681012590683	1.0698971012522	1.13692434859008	1.19770215570263	1.25162096277538	1.29848061185622	1.3384084196689	1.3717658852413	1.3990633376833	1.42089141203097	1.43787082091206	1.45061801752061	1.45972306448314	1.46573616312694	1.46916000400577	1.47044589420555	1.46999229148154	1.46814487304617	1.46519760124507	1.46139445695731	1.45693163395904	1.45196005666292	1.44658812366471	1.44088460622081	1.43488165343082	1.42857787911605	1.4219415307503	1.41491376810926	1.40741210737148	1.39933411344027	1.39056144692207	1.38096438938935	1.37040697706125	1.35875286320771	1.34587199626816	1.33164813572167	1.31598712350914	1.29882568106139
45	0.448167695564148	0.481546399597359	0.516214997060465	0.552064187656988	0.588952380312856	0.626706082265817	0.665122126503286	0.703971872235279	0.74300731005941	0.7819687734301	0.820593741064088	0.858626054701054	0.895824808299135	0.931972203904581	0.96687980715323	1.00039284106959	1.0323923879895	1.06279558386986	1.09155405547549	1.11865095337569	1.14409697233414	1.16792573678682	1.19018887942999	1.2109510726249	1.23028519955121	1.24826778460604	1.26497474590981	1.28047748893786	1.29483932891734	1.30811220911922	1.32033367047656	1.33152402308187	1.34168367042601	1.35079054160534	1.35879759456758	1.36563036480562	1.37118454941559	1.3753236375533	1.37787662745645	1.3786359109644	1.37735546394319	1.37374956189441	1.36749235227779	1.35821876673763	1.34552745233696	1.32898663607206	1.3081440844946	1.28254251261718	1.25174180087915
46	0.49526277214504	0.519274721660125	0.543706752380021	0.568514357591354	0.593649545990976	0.619061491358468	0.644697296640839	0.670502852815172	0.696423766755779	0.722406327342669	0.748398475647459	0.774350743519034	0.80021712537733	0.825955850420035	0.851530026472391	0.876908131928343	0.902064338107123	0.926978650315247	0.951636861422758	0.976030316380497	1.00015548948631	1.0240133781494	1.04760871733045	1.07094901778904	1.09404342887477	1.11690142303168	1.13953129465199	1.16193846060984	1.18412354388897	1.20608021528314	1.22779276117235	1.24923333767577	1.27035886260678	1.29110748578588	1.31139456402238	1.33110804728379	1.3501031539534	1.36819617085863	1.38515715123184	1.40070119185959	1.41447783765454	1.4260579736413	1.43491730624022	1.44041519836651	1.44176721759865	1.43800935439916	1.4279516914472	1.41011994599655	1.38268619381938
47	0.494078944847474	0.512504166844325	0.531208499526052	0.550185629989973	0.569429859627792	0.588936343958163	0.608701348965582	0.628722522176148	0.648999176548891	0.669532585174356	0.690326284749241	0.711386385830054	0.732721887945911	0.754344997749181	0.776271448473094	0.798520819009904	0.821116850875301	0.844087761129291	0.867466548916252	0.89129129259374	0.915605433358109	0.940458039754563	0.965904045384688	0.992004449401833	1.01882646593342	1.04644360434201	1.07493565725272	1.10438856767098	1.13489414062289	1.16654955921075	1.19945666088384	1.23372092883402	1.26945015838405	1.30675277285237	1.34573579285991	1.38650251417047	1.42915003026455	1.47376685662157	1.52043108481639	1.56920972770279	1.62016022633634	1.67333549708585	1.72879444809135	1.78662068611978	1.8469533844223	1.91003645326363	1.97629622432588	2.04646589512995	2.12179146677042
48	0.466555782617964	0.481452452828118	0.496619759162593	0.512066871583999	0.527804508033009	0.543845131818956	0.560203170841162	0.576895261178069	0.59394051805613	0.611360837768747	0.629181234771636	0.64743021895066	0.666140218959754	0.6853480585804	0.705095494282528	0.72542982359342	0.746404575529987	0.768080296241888	0.790525445162903	0.813817419376077	0.838043726538618	0.86330332951372	0.88970818867058	0.917385030367858	0.946477371956685	0.977147833938495	1.00958076741103	1.04398521760164	1.08059822895624	1.11968846908925	1.16156010067495	1.20655675155901	1.25506530928473	1.30751907746457	1.36439955488004	1.42623571166196	1.4935991313652	1.56709279354188	1.64733070567487	1.7349053307957	1.83034030392213	1.93402802647849	2.04615611894448	2.16663349304584	2.295034344833	2.43058252115335	2.57219387777226	2.7185774664553	2.8683723820692
49	0.413286829792796	0.424979354994297	0.436869324979775	0.448964409954702	0.461273072724269	0.473804653508126	0.486569461760341	0.499578876010353	0.512845452904286	0.526383046830358	0.540206941767775	0.554333997319736	0.568782811296976	0.583573901734394	0.598729911884587	0.614275842586712	0.630239317523063	0.646650888341811	0.663544388572711	0.6809573478786	0.698931481735646	0.717513276506947	0.736754696636929	0.756714050197303	0.777457062541769	0.799058227343694	0.821602532864433	0.845187703793944	0.869927163285423	0.895954018864739	0.923426531700453	0.952535779377974	0.983516635845486	1.01666389388112	1.0523565843603	1.09109577738667	1.1335653677785	1.18073369928292	1.23403132261431	1.2956788783562	1.36933102744742	1.4614374830708	1.58436508501896	1.7640844651247	2.0581046624776	2.56313973005552	-3.07016388464174	-2.59198791401614	-2.31148868583674
50	0.329016450166902	0.336782936639118	0.344559270900477	0.35233892393672	0.360114341406673	0.367876823184771	0.3756163811961	0.383321572383903	0.390979303044653	0.39857460005045	0.406090343629101	0.413506955360884	0.420802033844011	0.427949929038275	0.434921244571081	0.441682255227191	0.448194224380656	0.454412603195915	0.460286089954027	0.465755523783975	0.470752582353577	0.475198247703948	0.479000998497986	0.482054680781043	0.48423600352984	0.485401600964922	0.485384602947455	0.483990661486827	0.480993401766334	0.476129310640167	0.469092161287099	0.459527226489271	0.44702579569271	0.43112094134301	0.411286154759889	0.38693947342409	0.3574570941807	0.322202107639024	0.280575430869549	0.232096090913555	0.176514551339805	0.113952897517937	0.0450477597592462	-0.0289502542023977	-0.10617951598067	-0.184315260028685	-0.260851933510836	-0.333443901166233	-0.40019632703288
51	0.222242554533141	0.225969557964512	0.229563148522885	0.233008734431651	0.236290679198912	0.239392223894926	0.242295407122306	0.244980983230362	0.247428339566999	0.24961541385979	0.251518613183503	0.253112736416954	0.254370902631457	0.255264488501172	0.255763078597224	0.255834433337269	0.255444480421775	0.254557336805217	0.253135369623028	0.251139306009098	0.248528403359279	0.245260693260755	0.241293313913397	0.236582947264054	0.231086378040458	0.224761192112823	0.217566630747099	0.209464614875789	0.200420948959194	0.190406706765969	0.179399790927038	0.167386644020628	0.154364071145748	0.14034111285984	0.125340884135559	0.109402271671614	0.0925813614854693	0.074952455081764	0.0566085299338915	0.0376610125602195	0.0182387628688186	-0.00151378292437472	-0.021439299464479	-0.0413710050898886	-0.0611366830702789	-0.0805630721541845	-0.099480366499323	-0.117726552230231	-0.135151325307312
52	0.118202098090601	0.119464497472036	0.120621939059796	0.121664920100275	0.122584049756049	0.123370053975545	0.124013786827723	0.124506248541905	0.12483861051642	0.125002247573275	0.124988777737551	0.124790109807286	0.124398498949607	0.123806610508985	0.123007592140723	0.12199515428415	0.120763658862617	0.119308215938803	0.117624787862064	0.115710300218653	0.113562758635886	0.111181370199658	0.108566667925198	0.105720636380111	0.102646836205987	0.0993505249325254	0.0958387711419963	0.0921205587403143	0.088206877845429	0.0841107986368854	0.0798475244458998	0.0754344204256509	0.0708910143464853	0.0662389664252145	0.0615020056294794	0.0567058305960592	0.0518779741542257	0.0470476314285466	0.0422454525751726	0.0375033023365446	0.0328539897283874	0.0283309722417359	0.0239680398928071	0.0197989852297296	0.0158572659610535	0.0121756671724384	0.00878597012651774	0.00571863439542191	0.00300249957195378
53	0.0319871128583658	0.0330182906088273	0.0340212458323482	0.0349943317179059	0.0359361984453244	0.036845803677539	0.0377224241880206	0.0385656685226522	0.0393754905807527	0.0401522039847867	0.0408964970926265	0.0416094484901106	0.0422925427852412	0.0429476865088336	0.0435772239100396	0.0441839524191882	0.0447711375351447	0.045342526880269	0.0459023631534518	0.0464553957010328	0.0470068904171438	0.047562637679543	0.0481289580248178	0.0487127052682433	0.0493212667790148	0.0499625606312155	0.0506450293650111	0.0513776301111823	0.0521698208552647	0.053031542645025	0.0539731975765593	0.0550056224294411	0.0561400578596119	0.0573881130993466	0.0587617261559624	0.0602731195440685	0.0619347516292974	0.0637592637036888	0.0657594229534789	0.0679480615182053	0.0703380118752712	0.0729420388159362	0.0757727683070116	0.0788426135573174	0.0821636986295549	0.0857477799571583	0.0896061661427541	0.0937496364310228	0.0981883582652126
[truncated: 71 more columns]
