# Supplementary material for: Reconstructing spruce budworm outbreak severity: a comparison of paleoecological and tree-ring signals
Source: PLoS One. 2025 Aug 12;20(8):e0329406. doi: 10.1371/journal.pone.0329406 (PMC12342301; doi:10.1371/journal.pone.0329406)
Supplement: S12 Dataset — (ZIP) [file pone.0329406.s012.zip › Lake 3 wavelet data/Cross-wavelet_Lepidopteran_scales_Percent_defoliation/cross_wavelet_power.corr.txt]

V1	V2	V3	V4	V5	V6	V7	V8	V9	V10	V11	V12	V13	V14	V15	V16	V17	V18	V19	V20	V21	V22	V23	V24	V25	V26	V27	V28	V29	V30	V31	V32	V33	V34	V35	V36	V37	V38	V39	V40	V41	V42	V43	V44	V45	V46	V47	V48	V49	V50
1	2.34099104653422	1.79721620729816	1.09921110072269	0.566594632958539	0.278484661946326	0.1549708037118	0.105155690464109	0.0819576283095295	0.0684904777471246	0.0593700390990891	0.0526693263259746	0.047221593130322	0.0424719346496425	0.0385487542837747	0.0351086807066737	0.0319046677944846	0.0297761572811692	0.0287463559888304	0.0279191207339695	0.0274509339365106	0.0277923053147684	0.0280500139991562	0.0275828706762141	0.0275272099928049	0.0276713852456786	0.0265733769380206	0.0253389184684088	0.0246911080424136	0.0232329516559181	0.0216345718710557	0.0210132457477014	0.0205935853622822	0.0202218752397975	0.0203437774030722	0.0207308974262282	0.0209952450289725	0.0209688315509857	0.0208341292394609	0.0207585935530415	0.0202666405712124	0.0193530132679372	0.0190065453935943	0.0191202468208975	0.01912724464916	0.0195632370441791	0.0205996184042687	0.0215418191308254	0.0220132238160159	0.0223053461513477
2	2.93651567713913	2.18688104896579	1.24250670921321	0.553849401486862	0.215443499001479	0.0967225698471566	0.0621116067931587	0.0497487725708794	0.042870616279526	0.0379582654865966	0.0342399494278775	0.0310050966937076	0.0279103503980182	0.02535909023821	0.0230164968086357	0.0205227484466314	0.0190067210364922	0.0186196220560459	0.0181629237372597	0.0179242088614855	0.0186611813047194	0.0191842224141622	0.0187300567636984	0.0189075209984109	0.0194524632154097	0.0184555478292277	0.0173287363599024	0.0171013486994052	0.015834320259476	0.01423580756124	0.013864189460834	0.0136493277497164	0.013312290436234	0.0135308936914467	0.0140577880712569	0.0143924511252998	0.0143599114701083	0.0142571844259161	0.0143187752152699	0.0138689762719951	0.0128309797874009	0.0124904187198792	0.0126826430569251	0.0125735733880098	0.0129127519852207	0.0139934589631376	0.0148979409407003	0.0151990099650677	0.0153334588311408
3	3.30838752436851	2.40137735877249	1.2766754618808	0.488562842794374	0.133677486136856	0.0349410034060346	0.021119183226069	0.0194588231874228	0.01826343498138	0.0168660658550315	0.0157026304706439	0.0144884983243654	0.0130220392627617	0.0118860904026504	0.0107809244150316	0.00918851446280018	0.00831996791060489	0.00848808747908347	0.00829527377456889	0.00813219208131916	0.00902756875204805	0.00958354223066358	0.00905608558495779	0.00934702271814428	0.0101541999910806	0.00935755223461622	0.00844078820470874	0.00870354514114504	0.00786565478069596	0.00647815789766503	0.00641898937336078	0.00643462116117465	0.00612228387418356	0.00634886174710053	0.00688558871062065	0.00718344114349821	0.00710151306681418	0.00702535970021396	0.0072370143330444	0.00694714949402649	0.00596766713816901	0.00571206293258628	0.00599636879425559	0.00577072479180024	0.00593456521679999	0.00688004308368811	0.00756753440241101	0.00763018484675623	0.00759991283312944
4	3.43062147522566	2.46045850029324	1.26624133116552	0.447418255715933	0.095902569715009	0.00672098956999281	0.0028427820627621	0.00442962980254143	0.00505932434943863	0.00492597143431533	0.00483101336744911	0.00461305152537344	0.00406762217374394	0.00377099539471381	0.00350087124535075	0.00265326395369046	0.00219077564335764	0.00259641147619739	0.00249214850257327	0.00227332395817972	0.00307071829190282	0.00343488317331691	0.00285141340537056	0.00312431543723863	0.00391076336002559	0.00336315544387715	0.00263964923580123	0.00320310927933673	0.00283810727444284	0.00177663117759503	0.00192346373545777	0.00207375622986956	0.00177864110269949	0.00193619013026377	0.0023523739026082	0.00253048283918449	0.00239542914867847	0.00233111939155386	0.00261599474185505	0.00252635074532934	0.00178191461831302	0.00162306380277593	0.00195648041339423	0.00168254827754462	0.00169436084020218	0.00238779891391395	0.00277273946230023	0.00266387596985541	0.00255231719771441
5	3.37884212064778	2.44112476929382	1.27782408443691	0.470711493269818	0.115337695426374	0.0175891601626715	0.00186143729420292	0.000940533912059231	0.00104465709447248	0.000909030613968359	0.00096132232613654	0.000992978974663267	0.00078182870687714	0.000768679804267386	0.000827677675956734	0.000507973766259542	0.000209307281413656	0.000568741743358443	0.000502233943197947	0.000255856448183689	0.000824848727743303	0.000943019654962418	0.000466119693789307	0.000686216230100195	0.00119194171824445	0.000936645068312372	0.000338919884587017	0.000918721937711578	0.000865390088993385	0.00023356276338367	0.000366273885117784	0.000490460166278647	0.00025657969742137	0.000343712656698919	0.000581302802502948	0.0006411210151971	0.000506620378974875	0.00045408979676778	0.000697383924991671	0.000736616296282757	0.000359373204441609	0.000227130015662571	0.000489325985696032	0.000283933966455349	0.00024875253969526	0.000637959966201751	0.000764337542685835	0.000624558111237295	0.000518557524427774
6	3.25314583370679	2.40522681216291	1.32635564593175	0.541063615975963	0.162264898769374	0.0364084273471867	0.00669705167377959	0.00124632474777596	0.00026099938346689	8.00803204669973e-05	0.000118458779642592	0.000169995710766943	7.53973584111019e-05	0.000107501425837224	0.000174067794213592	0.000144213568569711	8.77463691806722e-05	0.000145898854317183	0.000167737395121996	0.000161923586081881	0.000258429006190083	0.000255509012281521	0.000119446387909314	0.000174402205835369	0.000343457818994547	0.000342405951748924	0.000161096328224338	0.000287301500637292	0.000301953968249023	0.000163036020482532	0.000117083379714328	0.000127657308988931	7.00601302227429e-05	8.13248353423672e-05	0.000136672764571276	0.000141249097555573	6.83399072049207e-05	4.6605583686771e-05	0.000166580450794639	0.000215922169475715	0.000156130394703501	0.000122194540764823	0.000153828657877771	0.000102137351377824	0.000103123544626089	0.000175818765492988	0.000185274089272948	0.000111357037807676	3.43480888355569e-05
7	3.11812434118701	2.37460647795447	1.39319035413773	0.629535935726702	0.219453976480408	0.0594054040249582	0.0126209118697201	0.00208884900567277	0.000237640071183274	1.22541311814374e-05	1.92048795033048e-05	4.82781792475021e-05	4.17544818040193e-05	3.73750613365143e-05	2.95627683437355e-05	5.0706067053576e-05	2.14869089424877e-05	6.03469700021688e-05	0.000123859972454628	0.000138963040441359	9.07143247936215e-05	7.30700664825243e-05	8.25403635141476e-05	1.59240058458523e-05	0.000137757069833283	0.00021343763651584	0.000152095822575006	0.000100846330139384	0.0001218890924641	8.4734660113634e-05	2.51188040631555e-05	4.50076872635637e-05	4.62075708395021e-05	3.56214162184711e-05	4.05367843605814e-05	4.37115779878308e-05	2.66161488257222e-05	1.5267279587688e-05	4.63774017526506e-05	6.56065903021181e-05	6.18701591710447e-05	8.10741359886328e-05	8.13202673806174e-05	4.88884839959542e-05	3.10540081567516e-05	5.05856641707776e-05	4.72910500290636e-05	3.0667413703208e-05	1.69014398903654e-05
8	2.99742505554023	2.34986007952442	1.46139069813407	0.72163016916997	0.283194205199143	0.0883544600735789	0.0218944230683114	0.00431835790820599	0.000700566171591471	0.00010460954736101	2.83900983292925e-05	4.18387495860793e-05	5.28513383545492e-05	4.55808469919624e-05	2.70319574249672e-05	4.20997827624419e-05	5.92066236678313e-05	0.000104361657090142	0.00015417758523545	0.000157328059211685	9.47452377202529e-05	5.49070382560752e-05	0.000106568508880143	0.000147834507926251	0.000217409469704901	0.000240944199821165	0.000156559806590149	3.17020156204628e-05	7.79468278682129e-05	8.23263308709419e-05	5.19421495803479e-05	4.61234439537409e-05	3.22459138487845e-05	5.15521468825592e-06	1.76877659780902e-05	2.8337506394268e-05	2.77105892668938e-05	2.21606719092731e-05	3.13877367479983e-05	2.4902396999554e-05	1.97848920737113e-05	6.50702885853448e-05	7.40194814394536e-05	4.81338960974407e-05	2.38799903607727e-05	2.42772314946629e-05	1.40018991195782e-05	7.42776931315325e-06	9.6882548823757e-06
9	2.89392015561582	2.32843677139602	1.52489894919599	0.813597135353087	0.353853371457661	0.125390886670208	0.0361149365371836	0.00844183698173718	0.00164849843974013	0.000310042062638362	4.69078061415734e-05	4.93988656776598e-05	8.5576139867069e-05	9.92779805923404e-05	0.000100582348913381	0.000117775901528977	0.00016510725568707	0.000226286120088385	0.000274505107223536	0.000283900811186332	0.000252742952676255	0.000231898464789913	0.000280769785479988	0.00037150197593339	0.000441678295965978	0.000430956008647953	0.000330229595409921	0.00021725560908866	0.000177871346907247	0.000165958112100084	0.000135386085315752	9.57194170589595e-05	5.62708297514628e-05	3.07961944063248e-05	2.87352811390761e-05	3.68710732598765e-05	4.94930928042983e-05	5.90598997825119e-05	6.197296424507e-05	5.93671231117208e-05	7.46027198941254e-05	0.000105388956757792	0.00011460096164319	9.55017167598415e-05	6.57304709827128e-05	3.8680990085667e-05	1.71123029883819e-05	7.4703712784702e-06	8.25134057774982e-06
10	2.80506006333794	2.30911278134749	1.58280648411208	0.904252633585661	0.430854974890101	0.171139880796813	0.0564468302456295	0.0152641302272363	0.00329943195373957	0.000638360769504686	0.000250472249002831	0.000168407901683004	0.00017997742523518	0.000218342881406843	0.000257745278606882	0.00030975784041047	0.000384486086605312	0.000468826597199296	0.000540515737889845	0.000585621756962294	0.000609819079850695	0.000646586639804754	0.00073235381613593	0.00084995317403371	0.000927611837177899	0.000901663597639145	0.00077411893472912	0.000613076951130311	0.000484260644817337	0.000389126793878559	0.000300004734698183	0.000211806164709103	0.000136692022659121	8.48223693265059e-05	5.60135078487139e-05	5.74582611551651e-05	8.64994483694427e-05	0.000117756333225716	0.000140482425407052	0.000160084044420348	0.000186772988416974	0.000211139288199061	0.000210630863547564	0.00017858412562999	0.00012871812191765	7.9977690666027e-05	4.44479617095982e-05	2.46173601860359e-05	1.5585726924776e-05
11	2.72815827406937	2.29134835433768	1.63516034991561	0.992481569489077	0.512911037082089	0.225786345643645	0.0844436492271693	0.0264763159920936	0.00659484414823025	0.000974305212519789	0.000276124120181474	0.000438124873224124	0.000451320216310671	0.000496200553705483	0.000579509858593224	0.000686408962843392	0.000807331099871122	0.000934217559532617	0.00106215703316912	0.0011914897199333	0.00132901974833241	0.00148881466267597	0.00167612984636301	0.00185744738852092	0.00195931089740005	0.00191661654163119	0.00172641786550267	0.00144993333280994	0.00116069412969921	0.000897425292968824	0.000667036282568404	0.000470365665161749	0.000309736430052109	0.000182768760095461	8.55198667889485e-05	7.04112066745565e-05	0.000145825928284561	0.000225321666761242	0.00029459014543246	0.000352939906808215	0.000397924514941267	0.000416512072121339	0.000393186892729434	0.000328102003085507	0.000241124104607326	0.000157803491123574	9.38876326407912e-05	5.17291706625261e-05	2.74985632350861e-05
12	2.66113371748069	2.27474497921345	1.68197509529071	1.07706426328484	0.598309335493078	0.288937034148577	0.121545390869799	0.0445049691230734	0.014048104251526	0.00377506603255791	0.00115606358675045	0.000886740443985391	0.000912310270467661	0.00101089573631474	0.00116088238349098	0.00133726877579381	0.00152345406856047	0.00172377326521259	0.00196056670884952	0.00225349700460971	0.00260623192656607	0.00300734357891191	0.00342186559062584	0.00377580998945113	0.00396656493000662	0.00391107691883431	0.00359757486659214	0.00309406346741613	0.00250718608316025	0.00193078371482184	0.00142092042196492	0.000997571297441084	0.000655801823000955	0.000377893501024028	0.000144632248611656	6.62024026289254e-05	0.000248135289511156	0.000415239554815835	0.00056387328562634	0.000685232821494608	0.000762166812210871	0.00077414469748742	0.000710839005141712	0.000585183783510064	0.000431305542537865	0.000286332327958727	0.000172058584777546	9.14171660075788e-05	3.9330564733745e-05
13	2.60236615573713	2.25887936159495	1.72299942192292	1.15635593921076	0.684305146932276	0.358426634379757	0.167259913825809	0.0702911303374109	0.0270548705888825	0.0098491830342522	0.00369552261734056	0.00172648696494469	0.00133320233288726	0.00156442429150729	0.00191888537881342	0.00224041373125044	0.0025233825585016	0.00283112990960737	0.00325077853827101	0.00383231884242681	0.00456854543768501	0.00541453325596457	0.00628263126259465	0.00702469052718326	0.00745799082940053	0.00743917821928085	0.00693556371394729	0.00604288178622933	0.00494035349565929	0.00381648354765043	0.00280862702786492	0.00197912505550674	0.00132751007290641	0.00082542861966826	0.000464344125949783	0.00034401993391521	0.000512132015799096	0.000762986524981033	0.00101204598889754	0.00121979894763135	0.00134346413614145	0.0013467688888049	0.00122107255064659	0.000996448507748816	0.00073118272884536	0.000484501146466859	0.000291019342983612	0.000153961405900228	5.90821151342572e-05
14	2.55061565847474	2.24332667802369	1.75771471996417	1.22814830102003	0.766740606493754	0.429401670261939	0.217485705264501	0.10119457642273	0.0443563414607895	0.0187985206638993	0.00766502639922605	0.00264176166645964	0.000411354060146188	0.00154318667787854	0.00250228660923355	0.00311158882294022	0.00351829143771004	0.003957092454894	0.00466405113271047	0.00572534637853496	0.00709463186026962	0.0086876212340206	0.0103601049233498	0.0118493130137988	0.0128168556674805	0.0129851795520655	0.012265577990652	0.0107976530126403	0.00888739329525149	0.00688705376319713	0.00507974396923442	0.00361604638995128	0.00251904837467264	0.00174400252661977	0.00125485685203103	0.00106203803417517	0.0011498910862732	0.00141358724505771	0.00174221888438614	0.00204080020079295	0.00221792368511194	0.00220539029501474	0.00198822994376019	0.00161553903832942	0.00118037873301784	0.000778861239179846	0.000471404007530566	0.000266582812634132	0.000139093861028436
15	2.50528377442266	2.2282262120261	1.78624463692169	1.29098088808597	0.841766964798655	0.496097563388919	0.265649740603617	0.131057005447664	0.0615265068256851	0.0290002403274253	0.0142562790367059	0.00713978707844721	0.00368512366767144	0.00287783720163385	0.00337147083751053	0.00380748529489639	0.00403193111877268	0.00448685751351952	0.00562185534391461	0.00742386762516778	0.00970831907887449	0.0123866529435714	0.0153030014619767	0.0180438478459155	0.0200090318222254	0.020671859289933	0.0198170693856838	0.0176249512704138	0.0145852685164058	0.0113058831122288	0.00831257802632479	0.00591946163786567	0.00420544792808861	0.00308716304694476	0.00243562355699264	0.00215521311050672	0.00218289322446068	0.0024485513454453	0.00284828625599265	0.00324141763485437	0.00347602100520052	0.00343793089831941	0.00309666356676112	0.0025190936199374	0.00184051180467702	0.00120854175730506	0.000729261831744566	0.000436685086961715	0.000293210705932004
16	2.46719678066583	2.21568488661374	1.81161911088598	1.34757719773106	0.91075841818412	0.558102361486161	0.30926751691802	0.154886769036805	0.0712025596414832	0.0326287495003781	0.017835163793511	0.0119565933639481	0.00867814822103404	0.00664669636240671	0.00538975982862301	0.00437248794471116	0.00350318570136654	0.00379314912573559	0.00576433811052979	0.00855373878162933	0.0118234658914361	0.0157395535756996	0.0202910277572731	0.0248677851188527	0.0284474135951341	0.030089309953663	0.0293409755383143	0.0263871051899487	0.0219349187690803	0.0169297905574587	0.0122418715576442	0.00844660808446332	0.00575728911054456	0.00409613863614849	0.00324453203646043	0.00298709596137042	0.0031657242191934	0.0036470094272054	0.00427716619740153	0.00486591416694692	0.00521258655406481	0.0051658194492897	0.00468220658965975	0.00384610916834335	0.00283616019700891	0.00185651736548074	0.00107091219245921	0.000575381083098849	0.000397046980694649
17	2.43947347399644	2.21115093170832	1.84184944523926	1.40798645790914	0.985196344687376	0.627916519715487	0.361130661088214	0.183935197341273	0.0796378561431457	0.0265810390232229	0.00817943226898789	0.00952408243412758	0.00971653780856301	0.00830072542134714	0.00630596770833783	0.00383007458150181	0.000833916748533971	0.00272970316724956	0.00621074247620857	0.00949592456182677	0.0130570539215425	0.0179100345541964	0.02437015744589	0.0314149299043527	0.0373294461733151	0.0405710003430264	0.04033504104588	0.0367542653291971	0.030749292831951	0.0236414856531763	0.0167072471658136	0.0108454592794412	0.00645730940212149	0.00356363065228724	0.00218967089688717	0.00242058358619255	0.00344558959322112	0.00467746593633019	0.00590318992290843	0.00692723210923686	0.00753724318847359	0.00756884979601957	0.00697722659969494	0.0058659672929579	0.00445427568884368	0.00299958470292075	0.00171529135245894	0.000721320874284481	0.000107992750155728
18	2.42697586848936	2.22229566656832	1.8879513807109	1.48655314913423	1.08272170795211	0.7267793790364	0.446560878522256	0.248023572407189	0.12165820910963	0.0506256612379144	0.0179295581735557	0.00995356517913869	0.00912219139084993	0.00781274931983833	0.00640791291497769	0.0051347237011919	0.00489859840123	0.00652146899268448	0.00857575968047754	0.0100256902572132	0.0121342422308621	0.0177118351915713	0.0269317687349141	0.0374366124137095	0.0465218452629663	0.0520191868544356	0.0527848117690628	0.0488983655935282	0.0414900118859014	0.0322731083567463	0.0229776910009545	0.0148931764106088	0.00865564267292344	0.00433068400647479	0.00201940484066586	0.00262817660414863	0.00439078548458052	0.00628675154349021	0.00812214661216266	0.00967593464817188	0.0106842143390613	0.0109334722609451	0.0103502346357846	0.00903894944397532	0.007251148546736	0.00530461423118372	0.00349533614853007	0.00204966984331826	0.00116206379195097
19	2.43298994158531	2.2538284913238	1.95623558604226	1.59096870144734	1.21220863629324	0.864828842917368	0.577041568608006	0.359416748252947	0.208625567766317	0.113102494000313	0.05819210570515	0.0295767248265312	0.0153957775701664	0.00827668137310016	0.00592773453652426	0.00702625912635358	0.00902339042938055	0.0105372564866373	0.0102744670562409	0.00711222826371599	0.00513242603501717	0.0154127752977437	0.0300522006531486	0.0452324356796178	0.0580311210375642	0.0660666379015891	0.0680597261304442	0.0641145942749296	0.0555737526400781	0.044523456301896	0.0331538801131233	0.0232054817134134	0.0156680660947625	0.0107829849622311	0.00827232515763126	0.00761774203499085	0.00826459243769573	0.00974259351229039	0.0116428118502011	0.0135357836994881	0.0149779019444512	0.0156053424762284	0.0152373350010776	0.0139239425011669	0.0119165429142582	0.00958006654785387	0.00728866445432571	0.00534314172473319	0.00392064668237389
20	2.45450617297541	2.301322831797	2.0406550239456	1.71331669251542	1.36401618104943	1.03154855558701	0.742566104292987	0.50994048543512	0.33486310067343	0.210818463801836	0.127616089648264	0.0744067935072953	0.0414634980019183	0.0210590241107608	0.00794273241365096	0.00350893047702013	0.00934578036492536	0.0132574894749632	0.0140569140758412	0.0127462125188616	0.0158272771477709	0.0280769970453794	0.0452688963374175	0.063081889172444	0.0779880701861142	0.0872842766226791	0.0895374302431145	0.0848257427967413	0.0745877120630119	0.0611245386512488	0.0469367539578904	0.034118954261371	0.0239904652533864	0.0170287671424658	0.01303870018684	0.0114335886458237	0.0115732934345079	0.0129805491746713	0.0152342338964003	0.0178032394317611	0.0200740580008233	0.0215023808034675	0.0217581436653654	0.0207947349105933	0.018825570086852	0.0162293515533671	0.0134267969414865	0.0107718504377572	0.00848425623180089
21	2.47977449991893	2.34921407150923	2.12176331535411	1.83055042225154	1.5125742972511	1.20108124933679	0.920340660472834	0.683778084597514	0.495100241063894	0.351165055261949	0.245179048860708	0.169230110195971	0.115829637751887	0.0786814095454722	0.0531122421437819	0.0364636459474863	0.0281137140102272	0.0274463750519451	0.0318187207909749	0.0395781546214905	0.051115031479567	0.066562833916483	0.0843921708162146	0.101756803006663	0.115464035170192	0.122876133899806	0.122551526782826	0.114530709330575	0.100231225185781	0.0820170303906713	0.062598785547445	0.044458619349638	0.0294607400658119	0.0187078289278018	0.0124891447111782	0.0100301487267183	0.00999792571420348	0.0119121647084231	0.0155224522628789	0.0199860082123093	0.0242668430800367	0.0275150309065856	0.0292119495333446	0.0292096482845198	0.0276892330460475	0.0250540548941225	0.0217933364547154	0.0183584123145009	0.0150827706127745
22	2.48973927084056	2.37327880002031	2.1699254204298	1.90757981254277	1.61785104945103	1.32990908890402	1.06590533378991	0.838890497332415	0.653249460778867	0.5069056112296	0.394171968021163	0.308235144318607	0.242744636614722	0.192541539608196	0.153883513331987	0.124522914829423	0.103784301226073	0.0923860377517353	0.0912656330369346	0.0996602765748124	0.114832617641112	0.133414403848647	0.152131164952532	0.167877321406257	0.17787736864888	0.18005655642781	0.173431470890125	0.158326460884524	0.136317723671559	0.109916133209184	0.0820843887061363	0.055724549064224	0.0332694681802411	0.0165079064220899	0.0069343842638973	0.00486901377646448	0.00396904126914115	0.00477566675447291	0.0109271838345623	0.0188417656768037	0.0265202232572485	0.0327493052797244	0.0368102880582827	0.0384625821608657	0.0378832622803243	0.035544696536926	0.0320600124601562	0.0280367112606599	0.0239716745921586
23	2.46318785209039	2.34665967918508	2.15151699910844	1.90258819698965	1.62849208441639	1.35650767956766	1.10830041026321	0.897351651592948	0.728449857520844	0.599138114306988	0.50253659827346	0.430455090556114	0.375636323454766	0.332690036984656	0.298139031892488	0.27019296794323	0.248514842354882	0.233861368597718	0.227329406509249	0.229209940305545	0.238081125165661	0.250858585090982	0.263632880891037	0.27257939359033	0.274587238980618	0.267639648075115	0.251022085429881	0.225366904898344	0.192519017699254	0.155231473776486	0.116739734273463	0.0802933812762237	0.0487372274967948	0.02426628609088	0.00895184874043309	0.00683666695026425	0.00852452201732137	0.00956108469214204	0.0146709739413704	0.023443573845878	0.0329334198039504	0.0411427776644958	0.0469183573024798	0.0497918528462353	0.0498625689379723	0.0476415252144849	0.0438637781033177	0.0393026481592614	0.0346209720752166
24	2.38936733686827	2.25584025969627	2.04866607012869	1.79079341927978	1.50949921034765	1.23229692262882	0.983163702186425	0.779498183265781	0.629718028659057	0.531741445539351	0.47443638462307	0.44346932486242	0.427401395001726	0.419420180415079	0.41590896725533	0.414872218964271	0.415250750271428	0.416724717563046	0.419453543717698	0.423572345964917	0.428619625179354	0.433207362392158	0.435122668171247	0.431798177611482	0.420923846416207	0.400981601296675	0.371582562015308	0.333575212436801	0.288943703515498	0.240541879333155	0.191725020287154	0.145951980963304	0.106429778746205	0.0758227388224848	0.0558049375900029	0.0459387929896533	0.0431152467722919	0.0441097260245626	0.0475735413285264	0.0528923384775412	0.0589719524813391	0.0643528559040388	0.0677880268942973	0.0685893954597503	0.0666918632486894	0.0625491591362357	0.0569469130062072	0.0507877555815831	0.0448879446605174
25	2.29228693124926	2.13275247032588	1.90126395906512	1.61844185251648	1.30943966771673	1.00087845309568	0.718381521413543	0.486109912132643	0.329480124786912	0.269338701881143	0.283097799619552	0.320328608832908	0.35824118786113	0.395003791414664	0.433380610140245	0.47425836078774	0.515934165088912	0.555542875199762	0.590402985870028	0.618563639066163	0.638740496351197	0.650030566567235	0.651689702385039	0.643094109269353	0.623874370520285	0.594134483187438	0.554651781069445	0.506979123436889	0.453413115109283	0.396831331645463	0.340427198989694	0.287380008496848	0.240490587204864	0.20180122683934	0.172238854162752	0.151420652561807	0.137848887420058	0.129508572404877	0.124469348021269	0.121123291093535	0.118137291566484	0.114399056901075	0.10907850046957	0.101745615878531	0.0924478106730161	0.0816991404168582	0.0703857606109225	0.0596110489491526	0.0504859556836238
26	2.25277766113256	2.08334105195577	1.8455233622926	1.55751531097597	1.24180350824706	0.922610650280143	0.623522791954237	0.366726088713844	0.181069565887034	0.136517129389556	0.19651592090259	0.248350984512207	0.281237433812433	0.311714128205609	0.35716263432647	0.423594352577224	0.505188697334681	0.591825643575853	0.67443147640951	0.74649339639372	0.803930379917208	0.844579187020457	0.867692399539628	0.873549601032991	0.863193064962114	0.838263411286299	0.800894422580912	0.753624090941633	0.699287831331197	0.64087471549568	0.581343485895618	0.523408917476322	0.469320648475886	0.420667550358563	0.378250466580227	0.34206656384699	0.311425923204365	0.285174165371932	0.261952033904417	0.240420651000885	0.219420017570262	0.19806997666206	0.175836150259858	0.152571949476145	0.128534068946683	0.10436926025912	0.0810892236307974	0.0600905633914581	0.0433214990146639
27	2.38059399077485	2.24309949265263	2.04648800648815	1.8067526335767	1.54388875720963	1.27978610989367	1.03559536972238	0.82831096620549	0.666266370001888	0.545000519174024	0.44840512403894	0.357737722070427	0.262851887690312	0.175631052951352	0.162900475742265	0.260624979793772	0.399295647240178	0.544094951271198	0.681502496540434	0.80398339968262	0.906932668413839	0.987839251315756	1.04585395047884	1.08144079606922	1.0960614664735	1.0918928883737	1.07158176963025	1.0380344991759	0.994236622920101	0.943095301494772	0.887300462810545	0.82920457580915	0.770725684333852	0.713282089521859	0.657768315732608	0.604579411221274	0.553683966306848	0.504737212098458	0.457217688294557	0.410567580189297	0.364318814889423	0.318192347566979	0.272163681453497	0.22649176273123	0.181711253712167	0.138591257991449	0.0980686214254781	0.0611769827416975	0.0290834689319332
28	2.72082247168618	2.64873314573235	2.52377057802938	2.35605824272502	2.15799678217547	1.94255657436523	1.72145205033566	1.5035530945066	1.29395949417107	1.09412027101978	0.903158649929884	0.720322269702855	0.5488003892589	0.4032090340614	0.323998797396851	0.357908890558507	0.475649989988709	0.622123483730036	0.769625664866674	0.9058469338904	1.02462253008985	1.12283693294377	1.19928856189987	1.25412308032089	1.28844756318907	1.30402026371088	1.30299063793897	1.28768503710513	1.26043656998744	1.22345634759619	1.17874198092325	1.1280188916941	1.07271056019325	1.01393472263253	0.95252317873015	0.889062876224348	0.823955156897447	0.757488634477758	0.689919562721408	0.621552337935574	0.552812550444385	0.484306196947555	0.416861575592755	0.351555234159279	0.289730292426426	0.233023415278607	0.183415530239577	0.143256709632689	0.114913608063221
29	3.21188978371594	3.21229840164149	3.1615722570892	3.06445410757	2.9276399499003	2.7590313478299	2.56700625157817	2.3598475211845	2.14543712418616	1.9312665952404	1.72473763953247	1.53362975838391	1.36646742196013	1.23228964998663	1.13914033395269	1.09111037583973	1.08556274353824	1.11331043208702	1.16202718764748	1.2200383398423	1.27832990195335	1.33087433283762	1.37416581878372	1.40656968300913	1.42772541886208	1.43806382200688	1.43843938129293	1.42986494251463	1.41333354056112	1.38971223978367	1.35969310711194	1.32378727627239	1.28234961845061	1.235623618326	1.18379824793841	1.12707051287803	1.06570864045823	1.00011152547417	0.93086018913614	0.858756918242645	0.784847719235502	0.710423866239954	0.636998406628905	0.566252764200754	0.499945914847525	0.439773621629891	0.387161891226089	0.342991669633455	0.307304161883816
30	3.7335753790365	3.79586076240492	3.80887136868924	3.77444900330618	3.69640171608695	3.58016287747894	3.43239061825592	3.26055323303618	3.07253366177271	2.87626781706018	2.679411953653	2.48901941974816	2.31120424318931	2.1507857873098	2.01094865751103	1.8930041067583	1.79636934212772	1.71884662168407	1.65717791757901	1.60773204540287	1.56713197599995	1.53267706354637	1.50251132271053	1.47557176991966	1.45139192407696	1.42984120419622	1.41086807552619	1.39429515470236	1.37969307485594	1.36633911303677	1.35324921026159	1.33926115072614	1.32314375147892	1.30371061844976	1.279924048431	1.25098158675048	1.21638248581146	1.17597337271225	1.1299724802903	1.0789709282855	1.02390880579819	0.966023949794964	0.906772746287029	0.847725147835393	0.790440377915727	0.736335251232159	0.686562955617711	0.641924797400034	0.602837971195343
31	4.14874744367048	4.24743798323259	4.29901199587675	4.30382439489891	4.2639753505277	4.18309487511464	4.06604704325101	3.91858246602256	3.74696797837585	3.5576202660474	3.35676655492982	3.15015165868302	2.94280733996969	2.73889706368446	2.54164598225772	2.35336107914517	2.17553873721044	2.00904667326981	1.85435589425202	1.71178886501904	1.58174476215835	1.46486197193406	1.36208071136851	1.27457489972742	1.20353768830469	1.14984040908058	1.11364426353442	1.09410176678508	1.08928335236166	1.09637176233862	1.11203835014994	1.13285085648759	1.15559511393734	1.17747032216647	1.19617636313404	1.2099326288643	1.21746339366507	1.21797167331825	1.21111126369948	1.19695827862488	1.17597910422199	1.14899051261406	1.1171088421249	1.08168769191396	1.04424644793855	1.00639413146586	0.969753807916343	0.935892014107659	0.906256118884373
32	4.34326619205368	4.44396900555154	4.49936755123962	4.50922730091192	4.47477945290507	4.39856456234505	4.28421111101141	4.13617135544323	3.95943825515532	3.75926627844726	3.54091586775732	3.30943695257802	3.0695018121342	2.82529245521675	2.58044304941314	2.33803425499341	2.10063402205192	1.87037897373535	1.64909260189644	1.43844222925105	1.24014779124895	1.05627414326094	0.889663433925161	0.744567445176812	0.62737832507656	0.546606645079666	0.509872890253761	0.517444984527372	0.55966332831724	0.622938278385371	0.69603192616118	0.771518269617021	0.844838941013373	0.913194210173241	0.974804811983359	1.02848755242253	1.07342659959642	1.1090616209135	1.13504789369565	1.1512622099734	1.15783738999557	1.15521258527044	1.14418909686276	1.12598311569046	1.10226724464363	1.07519071643732	1.04736269300568	1.02177437869324	1.00162898351638
33	4.27683440833149	4.35170653613531	4.38422378702766	4.37443532658771	4.32361986661096	4.23415368974239	4.10933009202812	3.95314740056132	3.77008353421413	3.56487399837544	3.34230758237939	3.10705036930271	2.86350455579982	2.61570458479371	2.36724970181861	2.12126961736179	1.88041872747436	1.64689447452216	1.42247715554605	1.20859250203658	1.00640689054824	0.816985231544097	0.641597287617269	0.48243574459738	0.344633277066511	0.242278624000943	0.206360765304097	0.248222692638349	0.328723421418281	0.418560487446266	0.507135444202919	0.590747449549252	0.667950560271768	0.738083266178668	0.800733754815616	0.855509008984752	0.901926198593815	0.939372344247144	0.967116738326248	0.984371166215367	0.990394345328196	0.98463665967149	0.966922919650374	0.937676354646144	0.898196405874807	0.851012134770249	0.800325277832148	0.752479626518214	0.716136991362912
34	3.99227559958643	4.02985091273531	4.03041680932851	3.99484152288744	3.92499351507948	3.82361077176376	3.69413584271812	3.54053058392709	3.3670848326582	3.17823212288662	2.97838330100274	2.7717859198393	2.56241402000174	2.3538897862068	2.14943595347781	1.95185596940708	1.76353786416245	1.58647740418633	1.42231602310693	1.2723885563954	1.13777400740303	1.01933850559423	0.917753314741676	0.833465325705819	0.766601692833437	0.71681669675026	0.683138864352146	0.663917066267584	0.656940136232052	0.659708084963412	0.669743011635211	0.684821770903575	0.703074834203184	0.722960005114785	0.74315091836742	0.762385519654091	0.779315077647397	0.792386906730612	0.79978406561994	0.799432555118081	0.789073051150095	0.766383341772065	0.729131775940292	0.675341538133651	0.603449539629132	0.512452396186226	0.40205444446252	0.272944188742632	0.128640440032033
35	3.56611540211188	3.5659914348715	3.53539443997748	3.47592268195614	3.38992176165023	3.28035234868244	3.15063679566123	3.00449612293269	2.84578861318939	2.67835996953468	2.50591288387656	2.33190123148758	2.15945128353331	1.99130963142981	1.82981521514071	1.67689114350498	1.53405102030066	1.40241431878319	1.28272600639735	1.1753770808703	1.08042480752998	0.997613928214875	0.926402368724334	0.865996223397862	0.815398351963262	0.773472659193794	0.739022752112865	0.7108803619479	0.687996419734621	0.669525643749328	0.654892895623501	0.643825967162605	0.636336482042598	0.632632486617201	0.632958629228327	0.637384913518096	0.645595394860814	0.656745610275268	0.669445637191292	0.681888348790102	0.692104352007322	0.698309511591462	0.699320731060756	0.695035417021856	0.686974799284123	0.678840235572065	0.676857933618046	0.689376411194644	0.725085203241349
36	3.06865519573172	3.03377524967684	2.9743625946616	2.89237314820434	2.79027578788919	2.6709298365615	2.53745254607942	2.39308582358164	2.24107092618055	2.08453862230164	1.92642055692391	1.76938547997486	1.61580180998211	1.46772585302592	1.32691290553807	1.19484629961259	1.07277688253165	0.961762038579877	0.862688986678168	0.776262736693398	0.702938712915934	0.642791858677071	0.595346477591556	0.559437835454184	0.533201506252957	0.514246112228791	0.499971773822518	0.487928918851731	0.476125083058022	0.463250894943088	0.448848520200815	0.433457097232603	0.418739114448971	0.407515970465261	0.403526325625282	0.410677669003841	0.431852589498303	0.467928438645804	0.517747015529486	0.578936797288188	0.648872238285768	0.725308420115092	0.806672375834832	0.892141819971493	0.98160497458479	1.07553904882445	1.17482041474435	1.28048165552605	1.39344456967076
37	2.57677253336578	2.51514244279042	2.43423601818737	2.33611626580946	2.22317230564621	2.09801140257628	1.96334777125675	1.82189513306244	1.67626933248874	1.52890618696015	1.38199833403177	1.23745339505924	1.09687456853665	0.961564093587805	0.832550234537938	0.710640103933161	0.596505051537415	0.490815791196056	0.394469300658275	0.30900726359208	0.23742682438279	0.185444077266826	0.160986718230899	0.165895799501995	0.189506098057553	0.218922248871702	0.246117077126717	0.266729412246532	0.278186627095406	0.278791342219911	0.267362222646929	0.243120082760687	0.205710873792779	0.155453690081181	0.0948706638194835	0.0479716156650229	0.102104973512546	0.200691743000451	0.314554655137687	0.439707149261705	0.574364734908343	0.717135243432121	0.866752771838595	1.02202212922155	1.18180033239828	1.34497936884658	1.51046239444626	1.67713405717975	1.8438291146866
38	2.17832287750727	2.10490547862354	2.01737997178575	1.91780696571167	1.80843509195663	1.69160982764064	1.56968397775483	1.44493525906511	1.31949564496322	1.1952959627147	1.07402786609286	0.957124012577124	0.845756408957528	0.740852858275331	0.643132665263642	0.553165615030987	0.471462872910109	0.398613826930526	0.33548267656143	0.283446918766715	0.244523922465924	0.220930639714382	0.213614885484984	0.22070182242604	0.23793132509348	0.2606302336766	0.285008869794507	0.308366073723405	0.328912861262127	0.345652175251724	0.358416878188103	0.368053688541921	0.376698281327304	0.388002547245213	0.407017470046276	0.439369631799873	0.489789003576358	0.560840380665746	0.652723844581045	0.763974104026149	0.892289480000828	1.0350608844553	1.1896074426398	1.35325253829712	1.52333800492413	1.69722274291087	1.87228261844979	2.04591610349862	2.21555597324847
39	1.91791560052756	1.84547718920555	1.76336435118204	1.67351126310441	1.57793769942455	1.47867218777445	1.37767985529182	1.27679979137579	1.17769605347874	1.08182523942302	0.990421892544388	0.904501042020849	0.824875164227918	0.75218111618642	0.686911481971214	0.629444538932727	0.580067770750203	0.538991421417873	0.506350779129803	0.482198456461861	0.466490580533479	0.459072945190713	0.459673917533306	0.467909582260562	0.483303684792051	0.505321884248425	0.53341788680514	0.567088104824928	0.605930590519291	0.64970243763043	0.698367818944643	0.752127188071122	0.811418041136129	0.876880031304992	0.949282609446478	1.02942101305978	1.11799418427835	1.21548310970331	1.32204794317835	1.43745710848022	1.56105367852528	1.69175683066772	1.82809130801771	1.96823609680372	2.11008417832915	2.25130702907262	2.38941955947178	2.52184288681155	2.64596358188821
40	1.75216154553042	1.68015235571872	1.6010670610971	1.51668811984918	1.42882621758714	1.33924512484095	1.24958791035183	1.16130940241236	1.0756204844136	0.993450266256316	0.915432090670043	0.84191839860044	0.773027578227877	0.70872339907594	0.648925338372274	0.593646958521195	0.543159247592549	0.498172812249526	0.460016618849771	0.430743979590652	0.413015046294905	0.409573583498932	0.422363479156521	0.451803676395589	0.496803998102046	0.555426610987046	0.625597212453242	0.705502895507686	0.793700150007195	0.889078378337753	0.990781054944191	1.09812801504128	1.2105502855383	1.32753690848226	1.44859053004608	1.57318912472622	1.70075257734887	1.83061404612509	1.96199680259106	2.09399755544113	2.22557718312725	2.35555943917255	2.48263768452269	2.60538916521473	2.72229588845163	2.83177081888921	2.93218794742416	3.02191477493201	3.09934587977592
41	1.60497777786132	1.52214706727044	1.43336958615934	1.34063699701361	1.24604091448963	1.15169669845176	1.05964927533079	0.97175771976254	0.889557995411913	0.81411071308435	0.745853991646164	0.684496947969849	0.628996585742581	0.577647344586007	0.528276860996989	0.478501848264179	0.425980101438046	0.368607783176817	0.304641890430155	0.232757458707395	0.152080236697848	0.0625044141050406	0.0406125448226991	0.148823217571511	0.267548696872592	0.395266583923783	0.531241554482549	0.674678052471275	0.82469186342795	0.980321236508577	1.14054170105843	1.30427984788229	1.4704254489685	1.63784210781389	1.80537682117992	1.97186886132302	2.13615836135575	2.29709493232051	2.45354656665294	2.60440899347533	2.74861555231387	2.88514755136509	3.01304498416058	3.13141740488771	3.23945471743682	3.33643762394066	3.42174750911745	3.4948756066724	3.55543139803157
42	1.47910738040544	1.3720164773813	1.25762572449405	1.13807040808652	1.01579399606443	0.893595152433911	0.7747239105823	0.663050845314017	0.563304466948415	0.481216905276229	0.422968783886215	0.392893664930312	0.389988131067812	0.407264856908151	0.435568091262216	0.467438962100085	0.498352706042127	0.526442672606211	0.55197644596653	0.576946474607961	0.604701669237194	0.639448798660979	0.685526031203696	0.746555420514737	0.824778745873603	0.92084332409435	1.03402963790474	1.16268810290956	1.30465588209551	1.4575527557946	1.61895722501322	1.78650056780133	1.95791462377938	2.13105670805424	2.30392437034059	2.47466602852208	2.64158991765524	2.8031720587741	2.95806319359615	3.10509435223457	3.24328066334364	3.3718230550752	3.49010757423036	3.59770214657769	3.69435070524026	3.77996472438922	3.85461231203158	3.91850513756932	3.97198359410462
43	1.60979591289859	1.49183163239999	1.36465109245797	1.23011252704653	1.09043958804875	0.948362312438001	0.807423547604228	0.672636933171062	0.551835237506008	0.457862995873076	0.408963747373165	0.418456378900238	0.479189778784821	0.571288125160546	0.678653772480902	0.792219665400802	0.907473252780616	1.0223916121883	1.13633432734262	1.24946541625936	1.36241849169949	1.47607154422433	1.59137521778528	1.70921419942123	1.83029719416614	1.95507679295204	2.08370100290398	2.21599602391538	2.35147695258069	2.48938076759953	2.62871481464481	2.76831408247747	2.90690149864609	3.04314681913426	3.17572106501081	3.3033446427023	3.42482818440034	3.53910576601386	3.64526055213773	3.7425431425815	3.83038300867695	3.90839345292171	3.97637053334054	4.0342863858121	4.08227736918708	4.12062746174476	4.14974736411932	4.17014982258267	4.1824217846255
44	2.49346531338662	2.43930681532269	2.38197487524032	2.32386952625875	2.26764144621597	2.21611518331734	2.17217175931867	2.1385878475532	2.11784012119449	2.11189949108623	2.12205459941567	2.14880743244951	2.19186961332262	2.2502594995733	2.32247138533386	2.40667298911382	2.50089035987625	2.60315413588012	2.71159798256291	2.82451243467392	2.94036360088858	3.05778765251799	3.17557086881026	3.29262291479393	3.40794889782663	3.5206239431478	3.6297726078616	3.73455436484169	3.83415556164741	3.92778763840674	4.01469093630702	4.09414312187214	4.16547107430517	4.22806501670333	4.28139369736642	4.32501952257396	4.35861268348674	4.38196348379763	4.39499223970643	4.39775627099234	4.39045361658424	4.37342317993745	4.34714103405298	4.31221259493792	4.26936031527793	4.21940647585113	4.16325058997192	4.10184092592804	4.03613974261852
45	4.29614466672437	4.34530626360654	4.39160507004028	4.43599037977319	4.47942455307921	4.522844864231	4.56712430196773	4.61303345459203	4.66120576438807	4.71210835896981	4.76602033485904	4.82301980294129	4.88298027709361	4.94557620284745	5.01029670066456	5.07646604000482	5.14326902884914	5.20977941329637	5.2749895037857	5.33783951935438	5.39724549881903	5.45212500240204	5.50142016887276	5.54411797071759	5.57926771036694	5.60599592551933	5.62351893192916	5.63115324337651	5.62832408802619	5.61457220415294	5.5895590600066	5.55307061303777	5.50501971000954	5.44544723545462	5.37452214193457	5.29254053888737	5.19992407178771	5.09721788134986	4.98508848232878	4.86432192922825	4.73582262529398	4.60061306204972	4.45983462667913	4.31474935795887	4.16674214015321	4.01732227139445	3.86812261164913	3.72089361715042	3.57748857790697
46	6.79076312537962	6.94049413029833	7.08343021053849	7.2193556128098	7.34805839636522	7.46932117902545	7.58291232345745	7.68857801622243	7.78603566753246	7.8749690120675	7.95502522282057	8.02581426454715	8.08691061603471	8.13785738687794	8.17817275074798	8.20735851891858	8.22491058985741	8.23033093662461	8.22314073591529	8.20289420178798	8.16919266322955	8.12169841664302	8.06014789049742	7.98436367794846	7.8942650225391	7.78987638078411	7.67133373270227	7.53888836692899	7.39290793123184	7.23387461286692	7.06238039741597	6.87911945088216	6.68487777921839	6.48052044319358	6.2669767451858	6.04522395812988	5.81627033481804	5.58113831707858	5.34084905846346	5.0964095823264	4.84880412558571	4.59899148204858	4.34791048835824	4.09649624502542	3.8457103238065	3.59658921305431	3.35031676396002	3.10832857347427	2.87245900156761
47	9.6439501454965	9.87054495587687	10.0842163300066	10.2839118955005	10.4686085426994	10.6373174910495	10.7890896653501	10.9230214456926	11.0382608421001	11.1340141273743	11.2095529398836	11.2642218425983	11.2974462963843	11.3087409753029	11.297718320423	11.2640971974445	11.2077114932536	11.1285184583205	11.0266065764218	10.9022027212222	10.7556783412941	10.5875544015463	10.3985047999432	10.1893579738427	9.96109641016455	9.71485377776269	9.45190940869946	9.17367986765416	8.88170736587382	8.57764479891681	8.26323721793477	7.94029958568842	7.6106907259579	7.27628345567772	6.93893100252665	6.60042996849147	6.26248031496211	5.92664312926869	5.5942972941471	5.26659661958621	4.94442949641734	4.62838366201682	4.31871918717997	4.01535326099123	3.71786077496139	3.42549522427103	3.13723547072926	2.8518664619821	2.56810839248829
48	12.5990573844547	12.8746182338142	13.1306300434598	13.3655031512551	13.5777088166238	13.7657917773887	13.9283828732573	14.0642116524821	14.1721188723587	14.2510687984341	14.3001612017781	14.3186429486676	14.3059190728052	14.2615632170366	14.1853273297426	14.0771505009787	13.9371668253006	13.7657121823525	13.5633298329224	13.3307747375126	13.0690165166387	12.7792409871014	12.4628502262831	12.1214611368185	11.7569025062666	11.3712105797527	10.9666231864944	10.5455724813727	10.1106763766447	9.66472874097866	9.21068842474715	8.75166711921591	8.29091595417492	7.83181055705929	7.37783400083188	6.93255661390969	6.49961096893343	6.08265948572477	5.68535102559011	5.31126182857462	4.96381565893177	4.64617902244588	4.36113119047648	4.11091691550607	3.89710239597542	3.72046950908432	3.58099269271331	3.47793795314727	3.41009891171649
49	15.6389801183474	15.9525217279271	16.2413184861105	16.5034811320622	16.7371985259121	16.9407522566814	17.1125310330062	17.2510447189193	17.3549378743714	17.4230026588262	17.4541909562211	17.4476255809031	17.4026104268582	17.3186394267014	17.195404192473	17.0328002173216	16.830931525611	16.5901136688651	16.3108749762266	15.9939559807461	15.6403069568404	15.251083519723	14.8276402546574	14.3715223627972	13.8844553316874	13.3683326630979	12.8252017202672	12.2572477933684	11.6667765302531	11.0561949462871	10.4279913242758	9.78471446376365	9.12895297530789	8.46331570768408	7.79041507450969	7.11285627108017	6.43323768572498	5.75417241370822	5.07835049970823	4.40868349824874	3.74862669762205	3.10291876043346	2.47940991925517	1.89408344099812	1.38627277452856	1.0592349167479	1.07750693377187	1.41949095411422	1.91454545746863
50	19.052834680805	19.4330856750229	19.7872020171108	20.113266520173	20.4094442201149	20.6739964666029	20.9052947530412	21.1018341691522	21.2622463631521	21.3853119060161	21.4699719581342	21.5153391489791	21.5207075935117	21.4855619852525	21.4095857256338	21.2926680729146	21.1349103222059	20.9366310618061	20.6983705911116	20.4208946331302	20.1051975317436	19.7525051924145	19.3642781076032	18.9422149078753	18.4882570002236	18.0045950005165	17.4936778411084	16.9582256401618	16.4012476552898	15.8260669021139	15.2363532739217	14.6361671978138	14.0300158981184	13.4229240102325	12.8205192494442	12.2291315195761	11.655899388055	11.1088701360737	10.5970675346092	10.1304850004	9.71994373161921	9.37674463906184	9.11205605893805	8.93603628991254	8.85679665259045	8.87943301081463	9.00541340567648	9.23253447893558	9.55546265035088
51	23.3264968790543	23.8463947975237	24.3448677040164	24.8202956186876	25.2711439291779	25.6959762840763	26.0934673364415	26.4624152522042	26.8017539002404	27.1105646436632	27.3880876552772	27.6337326840174	27.8470892033115	28.0279358763683	28.1762492770456	28.2922118077394	28.3762187571349	28.428884440055	28.4510473583204	28.443774314733	28.4083634011534	28.3463457653538	28.2594860390861	28.1497812810365	28.0194582527625	27.87096880363	27.706983093308	27.5303803298453	27.3442366516269	27.1518097383886	26.956519708035	26.7619258526145	26.5716988008749	26.3895877798778	26.2193827972055	26.0648717882776	25.9297930737006	25.8177838427041	25.7323258002319	25.6766895512999	25.6538796963079	25.6665829147596	25.7171214610939	25.8074144350405	25.9389488940779	26.1127623550122	26.3294375306283	26.5891093434006	26.8914834482864
52	28.695131564843	29.4162941482924	30.1250957770767	30.8202071450029	31.5003634520055	32.16437328412	32.8111271937204	33.4396058996762	34.0488880270416	34.6381573064445	35.2067091545166	35.7539565585185	36.2794351907808	36.7828076817304	37.2638669841364	37.7225387658278	38.1588827735563	38.5730931169664	38.9654974288486	39.3365548660816	39.6868529249884	40.0171030553137	40.3281350687738	40.6208903511586	40.8964139013411	41.155845236231	41.4004082176461	41.6313998751095	41.8501783174852	42.058149845802	42.2567553991419	42.4474564845121	42.631720759532	42.8110074527628	42.9867528197877	43.1603558428571	43.3331643872319	43.5064620275667	43.6814557521832	43.8592647415483	44.0409103995701	44.2273077926878	44.4192586226787	44.6174458254916	44.8224298513755	45.0346466424695	45.2544072843593	45.4818992694492	45.7171892738589
53	34.4451032470983	35.3419228189735	36.2332096767858	37.1176123683224	37.9938026745146	38.8604811610587	39.716382529764	40.5602807280121	41.3909937765408	42.2073882780544	43.008383571914	43.792955503354	44.5601397792925	45.3090348868187	46.0388045548219	46.7486797439361	47.4379601549566	48.1060152510984	48.752284794839	49.3762789055621	49.9775776497161	50.5558301806491	51.1107534505882	51.6421305223254	52.1498085129465	52.6336962063215	53.0937613749683	53.5300278552181	53.9425724222773	54.3315215137169	54.697047851066	55.0393670094808	55.3587339848793	55.6554398064323	55.9298082398957	56.1821926239561	56.4129728775854	56.6225527114053	56.8113570703322	56.9798298283895	57.1284317496663	57.2576387220828	57.3679402630476	57.4598382884138	57.533846128527	57.5904877677702	57.6302972770373	57.6538184021571	57.661604265631
[truncated: 71 more columns]
