# Supplementary material for: Reconstructing spruce budworm outbreak severity: a comparison of paleoecological and tree-ring signals
Source: PLoS One. 2025 Aug 12;20(8):e0329406. doi: 10.1371/journal.pone.0329406 (PMC12342301; doi:10.1371/journal.pone.0329406)
Supplement: S12 Dataset — (ZIP) [file pone.0329406.s012.zip › Lake 3 wavelet data/Cross-wavelet_Lepidopteran_scales_Percent_defoliation/cross_wavelet_power.txt]

V1	V2	V3	V4	V5	V6	V7	V8	V9	V10	V11	V12	V13	V14	V15	V16	V17	V18	V19	V20	V21	V22	V23	V24	V25	V26	V27	V28	V29	V30	V31	V32	V33	V34	V35	V36	V37	V38	V39	V40	V41	V42	V43	V44	V45	V46	V47	V48	V49	V50
1	0.116127864059892	0.0891532155649813	0.0545277768006973	0.028106653637435	0.0138145889165815	0.00768752552613963	0.00521638292697402	0.00406561329360518	0.00339755801329969	0.00294512695379022	0.00261272950050964	0.00234248770658398	0.00210687480443647	0.00191226040944149	0.00174161114646842	0.0015826719756144	0.00147708448099058	0.0014259998667788	0.00138496380072283	0.0013617387940102	0.00137867295916515	0.00139145692906198	0.00136828368524141	0.00136552256563525	0.00137267456401274	0.00131820645330504	0.00125696955726527	0.00122483409002462	0.00115250037184158	0.00107321069209361	0.00104238901266149	0.00102157122087136	0.00100313206338826	0.00100917917658262	0.00102838276195748	0.00104149606391628	0.00104018578945558	0.0010335037084863	0.0010297566638587	0.00100535270508137	0.00096003105063369	0.000942844067252278	0.00094848437241826	0.000948831508666552	0.000970459470744785	0.00102187049765874	0.0010686095734244	0.0010919942075861	0.00110648531078638
2	0.154331594140164	0.114933777166351	0.0653012148566297	0.0291081235187948	0.0113228541250038	0.00508335389116257	0.00326433921862596	0.0026145977823828	0.00225310922182319	0.00199493558605799	0.00179951567077317	0.00162950466652084	0.00146685709988554	0.00133277300471289	0.00120965560363002	0.00107859409999538	0.000998917724082104	0.000978573340019251	0.000954571091324265	0.000942025186117625	0.000980757528971138	0.00100824649109368	0.000984377349380785	0.000993704164306128	0.0010223441616058	0.000969950250696314	0.000910729517869912	0.000898778926083352	0.00083218894651079	0.000748177471655527	0.000728646701125851	0.000717354423459971	0.000699641081665342	0.000711130000019787	0.000738821474719774	0.00075641003487368	0.000754699879910921	0.000749300954710244	0.000752537921834012	0.000728898276897469	0.000674345306713641	0.000656446770410271	0.000666549317656919	0.000660817049306682	0.000678642928464524	0.0007354405924439	0.000782976570731027	0.000798799562189432	0.000805865660284169
3	0.184214887785712	0.133711500668853	0.0710867832794267	0.0272037506485318	0.00744331881522176	0.00194555594656084	0.00117594082901724	0.00108349003963716	0.00101692942585943	0.000939122278144883	0.000874340834858005	0.000806736536559724	0.000725082380422971	0.000661831418963838	0.000600294483857474	0.000511627234782666	0.000463265546657916	0.000472626640911158	0.000461890548274163	0.000452809968807391	0.000502665589320212	0.000533622843033874	0.000504253439938006	0.000520453159876461	0.000565397734737147	0.000521039455671929	0.00046999296197932	0.000484623575595169	0.000437968860091029	0.000360711410433781	0.000357416837780224	0.000358287234013075	0.000340895928475088	0.000353512049508881	0.000383397634745846	0.000399982406661196	0.000395420555505102	0.000391180246962214	0.000402965424529533	0.000386825411184844	0.000332286687730187	0.000318054346536129	0.00033388482951869	0.00032132070748472	0.00033044353402296	0.000383088847750503	0.000421369168661931	0.00042485761869681	0.000423172037563333
4	0.20237971793748	0.145147723490382	0.0746982916339382	0.0263941624121949	0.00565749825463515	0.000396485588182362	0.000167701810349589	0.000261313361581759	0.000298460393310009	0.000290593618865878	0.000284991838859819	0.000272133802367318	0.000239957755218211	0.000222459105394458	0.000206523902530784	0.000156521730665794	0.000129238553413374	0.000153167881095917	0.000147017184685441	0.000134108255533107	0.000181148257325555	0.000202631124647276	0.000168210991760344	0.000184310067870276	0.000230704317406556	0.000198399752064453	0.000155718569260165	0.000188958285592394	0.000167426034561353	0.000104807283227586	0.000113469250704585	0.000122335327258595	0.000104925853019868	0.000114220008026487	0.000138771581280917	0.000149278609411755	0.000141311502580412	0.000137517732092617	0.00015432313993421	0.000149034848333788	0.000105118964726104	9.57480144552295e-05	0.000115416975341729	9.9257131188825e-05	9.99539795925381e-05	0.000140861378668289	0.000163569847139002	0.000157147756257285	0.000150566665046147
5	0.211177632540486	0.152570298080863	0.0798640052773069	0.0294194683293637	0.00720860596414837	0.00109932251016697	0.000116339830887683	5.8783369503702e-05	6.52910684045299e-05	5.68144133730225e-05	6.00826453835337e-05	6.20611859164542e-05	4.88642941798212e-05	4.80424877667116e-05	5.17298547472959e-05	3.17483603912214e-05	1.30817050883535e-05	3.55463589599027e-05	3.13896214498717e-05	1.59910280114806e-05	5.15530454839564e-05	5.89387284351511e-05	2.91324808618317e-05	4.28885143812622e-05	7.44963573902779e-05	5.85403167695233e-05	2.11824927866885e-05	5.74201211069737e-05	5.40868805620865e-05	1.45976727114794e-05	2.28921178198615e-05	3.06537603924155e-05	1.60362310888357e-05	2.14820410436824e-05	3.63314251564342e-05	4.00700634498188e-05	3.16637736859297e-05	2.83806122979863e-05	4.35864953119794e-05	4.60385185176723e-05	2.24608252776006e-05	1.41956259789107e-05	3.0582874106002e-05	1.77458729034593e-05	1.55470337309537e-05	3.98724978876095e-05	4.77710964178647e-05	3.90348819523309e-05	3.24098452767359e-05
6	0.215411746961316	0.159265565065629	0.0878265535537362	0.0358273083016952	0.0107446044847562	0.00241083656862538	0.000443454943086664	8.25271921159556e-05	1.72824509021062e-05	5.30263400745306e-06	7.84391907713539e-06	1.12565113598096e-05	4.99254491554643e-06	7.11836207909633e-06	1.15261502428643e-05	9.54930960034143e-06	5.81025248818426e-06	9.66090322864739e-06	1.11069737297324e-05	1.0722003972504e-05	1.71122496606464e-05	1.69188980492792e-05	7.90931498402769e-06	1.15482937910892e-05	2.27425552308661e-05	2.26729043229346e-05	1.06672258994049e-05	1.90240835549534e-05	1.99943178471986e-05	1.07956654220281e-05	7.75284498563663e-06	8.45301297493711e-06	4.63913264731265e-06	5.38504135625529e-06	9.04998437920773e-06	9.35301287323034e-06	4.52522559722202e-06	3.08605599420047e-06	1.10303649911659e-05	1.42975981133446e-05	1.03383994435068e-05	8.09128789203205e-06	1.018598661727e-05	6.76317214627575e-06	6.82847435567846e-06	1.1642093333477e-05	1.22681912453574e-05	7.37366699090036e-06	2.27440828019044e-06
7	0.218748514680755	0.166587853198343	0.0977377061618934	0.0441643872437595	0.0153955474968647	0.00416751946765628	0.000885405911801135	0.000146540858344779	1.66713725662977e-05	8.59674824135499e-07	1.34729677405088e-06	3.38690149792489e-06	2.92923882323975e-06	2.62200549396702e-06	2.0739428443003e-06	3.55722724291683e-06	1.50738998896386e-06	4.23357397236867e-06	8.68925739906029e-06	9.74879618831915e-06	6.36396167617813e-06	5.12614853087977e-06	5.79052659364315e-06	1.11713076368911e-06	9.66419267338528e-06	1.49734779168676e-05	1.06701117841775e-05	7.07476114329601e-06	8.55099252461405e-06	5.94446500962176e-06	1.76218151623821e-06	3.15746380222046e-06	3.24164028824425e-06	2.49898048826662e-06	2.84381262532835e-06	3.06653671019097e-06	1.8672260580642e-06	1.07105886988176e-06	3.25355458540918e-06	4.60255673331933e-06	4.34043159952236e-06	5.68766504666959e-06	5.7049321183196e-06	3.42971674280242e-06	2.17855910024021e-06	3.54878051376382e-06	3.31765055514524e-06	2.15143800010336e-06	1.18570155241983e-06
8	0.222784950170992	0.174654395364457	0.10861851350124	0.0536354832235966	0.0210485352343976	0.00656698453510774	0.00162731273073222	0.000320963871847927	5.20698922366746e-05	7.77515112618298e-06	2.11010668305134e-06	3.10968366816142e-06	3.92819922554038e-06	3.38781672191825e-06	2.00916225638885e-06	3.12908507507281e-06	4.40055863256709e-06	7.75672657156691e-06	1.1459317583496e-05	1.16934779627566e-05	7.04198192559681e-06	4.0809900348657e-06	7.92075181221852e-06	1.09878655418015e-05	1.61590555151273e-05	1.79082847966229e-05	1.16363772450285e-05	2.35626640848636e-06	5.7934326432982e-06	6.11894115148702e-06	3.86062336559284e-06	3.42814548238862e-06	2.3966918861712e-06	3.8316362416503e-07	1.31465107185299e-06	2.10619776409366e-06	2.05960186981926e-06	1.64710179423428e-06	2.3329074915345e-06	1.85088173078075e-06	1.47052090147615e-06	4.83637813506077e-06	5.50153087353813e-06	3.57757323199239e-06	1.7748909027017e-06	1.80441602662633e-06	1.04069737853455e-06	5.52072257237545e-07	7.20083852380065e-07
9	0.227881932548464	0.183352906351944	0.120078267815912	0.0640667598103452	0.027864206954736	0.00987391359879863	0.00284387304742594	0.00066475300706698	0.000129811117809215	2.44142825669311e-05	3.69375827263477e-06	3.88991691926331e-06	6.73869874920426e-06	7.81765109620903e-06	7.92036366523993e-06	9.27427109416897e-06	1.30013816831572e-05	1.78189153748997e-05	2.16159226809114e-05	2.23557880059931e-05	1.99022603930874e-05	1.82608598266948e-05	2.21092351812941e-05	2.9253947472251e-05	3.47799863980771e-05	3.39356591796395e-05	2.60039511597016e-05	1.71078071936585e-05	1.40064908838496e-05	1.30683824272318e-05	1.06609861720112e-05	7.53743177726559e-06	4.43105018118242e-06	2.42504834932396e-06	2.26276159886057e-06	2.9034150832709e-06	3.89733684053349e-06	4.65067568379177e-06	4.88006513604663e-06	4.67486800500984e-06	5.87459607337623e-06	8.2988603153502e-06	9.02426024452814e-06	7.5202889529264e-06	5.175950250664e-06	3.04593710248167e-06	1.34750942170258e-06	5.88254876517168e-07	6.4975235523492e-07
10	0.234019122867763	0.192643485519752	0.132049573526972	0.0754395283467721	0.035945149490671	0.0142777708453435	0.0047092174158398	0.00127344808540978	0.000275263329248355	5.32568372795941e-05	2.08962712707862e-05	1.40498486827264e-05	1.50150650034266e-05	1.82157987485109e-05	2.15030418817891e-05	2.5842319407596e-05	3.20767094859151e-05	3.91130266647839e-05	4.50938717963431e-05	4.88569537913968e-05	5.08756757261254e-05	5.39431009990794e-05	6.10984413207345e-05	7.09094606799072e-05	7.73883280915591e-05	7.52235315739416e-05	6.45828003715051e-05	5.11474717526121e-05	4.04006505317663e-05	3.24638720496568e-05	2.50286422696776e-05	1.76704568757883e-05	1.14038724745318e-05	7.07651744388437e-06	4.67306641552058e-06	4.79359855882652e-06	7.21643194045346e-06	9.82411541691327e-06	1.17200962652377e-05	1.33554101568129e-05	1.55820017888384e-05	1.7614821041825e-05	1.75724044488461e-05	1.48988255133137e-05	1.07386299430998e-05	6.67233805909348e-06	3.70818192041221e-06	2.05376459254871e-06	1.30027809096262e-06
11	0.24113740196808	0.202528494926602	0.144529121469087	0.0877238059985493	0.0453353590582712	0.0199568820129939	0.0074638346245837	0.0023401978223559	0.000582907377260254	8.61172278397679e-05	2.44061547286862e-05	3.87251336079094e-05	3.98914481799819e-05	4.38583470442084e-05	5.12219188469658e-05	6.06705540367235e-05	7.13586619227081e-05	8.25739464311326e-05	9.38823051048584e-05	0.000105313807584862	0.000117469859547086	0.000131593867988518	0.000148150347564057	0.000164176705515049	0.000173180252750535	0.000169406569190215	0.000152595222482318	0.00012815721148729	0.000102591836249216	7.93219387833225e-05	5.89582348376981e-05	4.15748439341492e-05	2.73770912587949e-05	1.61546287065697e-05	7.55895971657947e-06	6.2235302138883e-06	1.28893128453545e-05	1.99158098143912e-05	2.6038336188253e-05	3.11957751819296e-05	3.51718903644172e-05	3.68148138303824e-05	3.47531397653313e-05	2.90003939128314e-05	2.13125611844219e-05	1.39479898335488e-05	8.29857271373186e-06	4.57225592007855e-06	2.43055256705206e-06
12	0.249199717588529	0.213016656277825	0.157507199275275	0.100860812995665	0.0560281944706664	0.0270572751897858	0.0113820199563726	0.00416763188707994	0.00131552337604767	0.000353513009516143	0.000108258640834227	8.30380926610051e-05	8.5432558409311e-05	9.46645147315527e-05	0.000108709893162875	0.00012522745440363	0.000142662625763795	0.000161421355137428	0.000183595685909879	0.000211026906857946	0.000244058483722243	0.00028162026043021	0.000320437839409719	0.000353582676758519	0.000371445769094986	0.000366249639106156	0.000336891992638043	0.000289741074345949	0.000234783415715358	0.000180806681489739	0.00013306094524429	9.34167584153143e-05	6.1412032026935e-05	3.53875316806254e-05	1.35439701024645e-05	6.1994705228224e-06	2.32364287685881e-05	3.88847727237305e-05	5.28034583947282e-05	6.41680741095967e-05	7.13724955310055e-05	7.24941549232474e-05	6.6565944495238e-05	5.47990627566626e-05	4.03892591675387e-05	2.6813359582446e-05	1.6112287200599e-05	8.56068667357286e-06	3.68307896738291e-06
13	0.258187423326473	0.224109217179067	0.170943193431316	0.114725039647052	0.0678916693817218	0.0355604260292404	0.0165942851974499	0.00697376339010249	0.00268418312710347	0.000977162719349955	0.000366642280646168	0.000171289201522661	0.000132270424106981	0.000155210547878955	0.000190377541808426	0.000222277194614434	0.000250351257992728	0.000280883662298085	0.000322518079460441	0.000380214185121617	0.000453257114609106	0.000537189736652185	0.00062331596721069	0.000696937570787609	0.000739926405509974	0.000738059958191584	0.000688095070969525	0.000599529806523744	0.00049014514600652	0.000378643124897477	0.000278651093663693	0.000196354074693001	0.000131705680389376	8.18928911991285e-05	4.60687721254962e-05	3.41311003121897e-05	5.080993128913e-05	7.56978507745283e-05	0.00010040767921351	0.000121019383291232	0.00013328852393703	0.000133616396927934	0.000121145740714118	9.88602130895383e-05	7.25425145593814e-05	4.80686018488307e-05	2.8872775699705e-05	1.52749061055328e-05	5.86168823228914e-06
14	0.268100445487675	0.235800670224143	0.18475700088207	0.12909318796596	0.0805936784287571	0.0451352906534028	0.0228603687407306	0.0106367695696239	0.00466238606601845	0.00197595107979322	0.000805686652741784	0.000277680989410074	4.32382693221238e-05	0.00016220751818692	0.000263020479955233	0.000327065485869244	0.000369814832223526	0.000415938107518486	0.000490247984757033	0.000601802905724486	0.000745731312355689	0.000913173694096247	0.00108897188646215	0.00124550560456533	0.00134720599820108	0.00136489886709471	0.00128926007041926	0.00113496346393534	0.000934172145365859	0.000723912352641509	0.000533942311766988	0.000380090055837646	0.000264782343514115	0.000183315684103499	0.000131900578566182	0.000111632996975125	0.000120867411547416	0.000148585055877176	0.000183128201808454	0.000214512696636982	0.000233130509514618	0.000231813099164154	0.000208986929051004	0.000169812623254205	0.000124072030654553	8.18677030007998e-05	4.95502425085861e-05	2.80210664390367e-05	1.46204411403262e-05
15	0.278994262901367	0.248140484502594	0.198920382164823	0.143766652292433	0.0937411387390008	0.0552465854119667	0.0295833766722595	0.0145948147695794	0.00685173575783196	0.00322953461668312	0.00158761258990653	0.000795103394497947	0.000410383993964639	0.000320482684244022	0.000375454880923208	0.000424010471070174	0.000449005283168091	0.000499666950909111	0.000626062964932993	0.000826739268863193	0.00108114112783334	0.00137940665368463	0.00170417804827185	0.00200940511453068	0.00222825260020623	0.00230206661787235	0.00220687521412548	0.0019627558117622	0.00162424962812482	0.00125904959651615	0.000925708138511789	0.00065920509815693	0.000468328521042511	0.000343793700151664	0.000271236738099645	0.000240009574683712	0.000243092096938656	0.000272676406869753	0.000317191821795075	0.000360971851981156	0.000387097832220254	0.000382856028795978	0.000344851700267421	0.000280532159609717	0.000204963700938615	0.000134586037800269	8.12123038862387e-05	4.86302730256493e-05	3.26526302574808e-05
16	0.291090458200181	0.26141600618397	0.213742592891065	0.158992937661741	0.107455184497825	0.0658473103567225	0.0364887081207213	0.0182742053335129	0.00840078338034778	0.00384967981354157	0.00210426912089571	0.00141069016792638	0.0010238851484348	0.000784205745083818	0.000635906981720118	0.000515884881690404	0.00041332087450921	0.000447532002994106	0.00068010133401765	0.00100920678917114	0.00139498321772434	0.00185702003914752	0.00239402248475016	0.00293400794837164	0.00335634786933488	0.00355006584394752	0.0034617741399546	0.0031132638468528	0.0025879757971118	0.00199744930328329	0.00144434851280113	0.000996567050026806	0.00067926966276563	0.000483280004980448	0.000382803805735978	0.000352430393431596	0.000373505721441371	0.000430289814555895	0.000504638413099718	0.000574101423736893	0.000615003318876471	0.000609485535267006	0.000552426815831099	0.000453780455971105	0.00033462234457587	0.000219039881540595	0.000126350813699986	6.78859280424968e-05	4.6845305750688e-05
17	0.304934184249556	0.27639386646354	0.230231180654907	0.175998307238643	0.123149543085922	0.0784895649644358	0.0451413326360267	0.0229918996676591	0.00995473201789322	0.00332262987790286	0.00102242903362349	0.00119051030426595	0.00121456722607038	0.00103759067766839	0.000788245963542229	0.000478759322687727	0.000104239593566746	0.000341212895906195	0.000776342809526072	0.00118699057022835	0.00163213174019282	0.00223875431927455	0.00304626968073625	0.00392686623804409	0.00466618077166438	0.0050713750428783	0.005041880130735	0.00459428316614963	0.00384366160399388	0.00295518570664703	0.0020884058957267	0.00135568240993016	0.000807163675265187	0.000445453831535905	0.000273708862110896	0.000302572948274069	0.00043069869915264	0.000584683242041273	0.000737898740363553	0.000865904013654608	0.000942155398559199	0.000946106224502446	0.000872153324961867	0.000733245911619737	0.00055678446110546	0.000374948087865094	0.000214411419057367	9.01651092855602e-05	1.3499093769466e-05
18	0.321411420445634	0.294305030435465	0.250026851475984	0.196868524913914	0.143387961379615	0.0962494912288039	0.0591393462723743	0.032846477687071	0.0161115478346873	0.00670450246363827	0.0023744631478813	0.00131817937057465	0.00120807813978595	0.00103466494623117	0.000848618405660895	0.000680006282643097	0.000648735527523829	0.000863656964844712	0.00113571261094505	0.00132773110287437	0.0016069727277018	0.0023456294648555	0.00356665188005763	0.00495783865376978	0.00616102226720082	0.00688905108385684	0.00699044500150303	0.00647575171510393	0.00549464204720513	0.00427402090552891	0.00304300195113787	0.00197234634560281	0.00114629174624048	0.000573524984774012	0.000267435612656999	0.000348057014694251	0.000581484397020195	0.000832572655466777	0.00107563932282022	0.00128141195789631	0.00141494134805748	0.00144795129420905	0.00137071145182163	0.00119705416845891	0.000960290534622979	0.000702505375969033	0.000462897456468446	0.000271443694327112	0.000153895462607909
19	0.341367359168494	0.316229618113667	0.274475025360585	0.223225248427836	0.170082273609003	0.121342194307257	0.0809634076324245	0.0504289574300871	0.0292717852655858	0.0158691571355612	0.00816480377065478	0.00414984389138386	0.00216014700334057	0.00116128259090676	0.000831707131212654	0.000985838651364908	0.00126605166300721	0.00147845881244402	0.00144158741715441	0.000997900788116809	0.000720119180007716	0.00216253191635468	0.00421655683766719	0.00634646155037072	0.00814221637318919	0.00926966171299142	0.00954930744996917	0.00899577485204523	0.00779742852757756	0.00624698624480488	0.00465174652264747	0.00325590906700547	0.00219835119522172	0.00151293642344939	0.00116067138008949	0.00106882829101103	0.00115958641950726	0.00136696143370639	0.00163357680468217	0.00189917543710001	0.0021015158119932	0.00218955058505458	0.00213791628201071	0.00195363712755021	0.00167198339603811	0.00134415764003052	0.00102265615410527	0.000749684225593912	0.000550097138224343
20	0.364864525590057	0.3420936856864	0.303345184217769	0.254686050124033	0.202762218435352	0.153340610221856	0.110383111823134	0.0758031066884233	0.0497776977340894	0.0313383521408858	0.0189702452248175	0.0110606360304267	0.00616358585459779	0.00313044266344133	0.00118069423735956	0.000521605636165278	0.00138925856315275	0.0019707376013375	0.00208957277924654	0.00189473582709587	0.00235273882440614	0.00417367058178445	0.00672926170159718	0.00937717892896044	0.0115929959938323	0.0129748853484445	0.0133098186380215	0.0126094221086594	0.0110875297346385	0.00908621703316548	0.00697719022023193	0.00507181289550936	0.00356620399644408	0.00253134138069312	0.00193821437907218	0.00169961312095348	0.00172038036204138	0.00192957017939523	0.00226458241765185	0.00264646737529342	0.00298402657519455	0.00319634803012268	0.00323436740701299	0.00309115583878414	0.00279843773640835	0.00241250754239307	0.00199590530681407	0.00160124514779076	0.00126119223454547
21	0.390540011430049	0.369978032425465	0.334156782988672	0.288293626236084	0.238215524579575	0.189158443584182	0.144944571400484	0.107688300280151	0.0779734019405532	0.0553050306390032	0.0386132805816012	0.0266520722639917	0.0182420248506625	0.0123915455152175	0.00836465398550806	0.00574266438564398	0.00442763250902621	0.00432253320890689	0.00501113451315961	0.00623316876545125	0.0080501130158932	0.0104829894490042	0.0132909340572091	0.0160256922597626	0.0181844460520908	0.0193517784537583	0.0193006560363048	0.0180374564431228	0.0157854288085399	0.0129168728798843	0.00985869095113511	0.00700179379598405	0.00463977581929971	0.00294629843299622	0.00196691703959958	0.00157964943929608	0.00157457463282627	0.00187604838324463	0.00244463304399868	0.00314759905625754	0.00382178830137925	0.00433334582846441	0.00460059376569094	0.00460023134171153	0.00436078094627	0.00394576639329083	0.00343223541834216	0.00289126876471111	0.0023753875232213
22	0.415425400651278	0.395993390915493	0.362062866470796	0.318289194849036	0.269946507364757	0.221901956786506	0.177851615039398	0.139973058640479	0.10899792687034	0.0845797265214614	0.0657695565389107	0.0514305693865412	0.0405031519174191	0.0321265150815347	0.0256762308119052	0.0207772686839669	0.0173169276892188	0.0154150706449842	0.0152281255367197	0.0166288136312085	0.0191603943232531	0.0222608579221888	0.0253838427549944	0.028011167403048	0.0296797251034276	0.0300433334405571	0.0289379049139336	0.0264175587447944	0.0227452912983168	0.0183400544029852	0.0136961891812669	0.00929791861832245	0.00555117650675345	0.00275442642513939	0.00115703655994746	0.000812419204915967	0.000662254308611903	0.000796843789263162	0.00182325505952704	0.00314384246854133	0.0044250313681578	0.00546438473546965	0.00614197994295938	0.00641767344532662	0.00632101103721916	0.00593080969273355	0.00534937279462556	0.00467806494632333	0.00399979332710107
23	0.43543420838736	0.414834743072204	0.380338064976927	0.336333253974217	0.287879448999861	0.23979894473848	0.195921683922237	0.158630859487581	0.128772958501841	0.105913655873448	0.0888367591083959	0.0760944283821244	0.0664037478937121	0.0588118452962635	0.0527040327968926	0.0477638199653943	0.0439316325636607	0.0413412398982532	0.0401865412264509	0.0405189757763537	0.0420871945192905	0.0443459516591739	0.0466041494554494	0.0481856844048597	0.0485406246776215	0.0473124525170738	0.0443748547087644	0.0398396166771607	0.0340328757306289	0.0274413069402337	0.0206368644346703	0.0141939985962037	0.00861560601480377	0.00428971386226852	0.00158247823712912	0.00120856339031145	0.00150693683120549	0.00169017695532813	0.00259348629013854	0.00414427751041698	0.00582186111775918	0.00727308427085386	0.00829407215267921	0.00880203919885393	0.00881454015585548	0.00842191138630805	0.00775409373632948	0.00694779225800068	0.00612018103141394
24	0.447500748760965	0.422492678175782	0.38369135887887	0.335394806666386	0.282711668675456	0.230794899998514	0.184135141589275	0.145990955549955	0.117938872347087	0.0995889963650309	0.0888564240760666	0.0830566534773859	0.0800473168497565	0.0785525280626009	0.0778949186218917	0.0777007477092124	0.077771642226254	0.0780476991792686	0.0785587766216537	0.0793301804410616	0.0802754772118072	0.0811347071034065	0.0814934216288054	0.0808707831622173	0.0788341472389445	0.075099196365019	0.0695930977889381	0.0624747626830877	0.0541157994745286	0.0450507000112603	0.035907869338821	0.0273351107451862	0.0199330613357323	0.0142007182707377	0.0104516166144704	0.00860380232994631	0.00807498492002618	0.00826123933271171	0.00890997170557705	0.0099061206316821	0.0110447617175032	0.0120525424272808	0.0126959100529041	0.0128459970770047	0.0124906113344504	0.0117147309733135	0.0106654953454351	0.00951195670082115	0.00840699064391275
25	0.454847335759753	0.423191689372884	0.37725855108615	0.321139537404252	0.259825738252803	0.198599438667047	0.142544947850797	0.0964564232364408	0.0653771370861697	0.0534435673377344	0.0561737181157449	0.0635612463296085	0.0710840548086369	0.0783786792528832	0.0859936045549057	0.0941047776023965	0.102374304551059	0.110233668063192	0.117150790106906	0.122738571420363	0.126742166980322	0.128982400647539	0.129311614890357	0.12760603319609	0.123792354007487	0.11789121295279	0.110056852593209	0.100597399233704	0.0899685569875817	0.0787413091634936	0.0675493117243536	0.0570234159753157	0.0477193763896814	0.0400424349716552	0.0341765172859688	0.0300456628957904	0.0273526836129058	0.0256977555093002	0.0246978467483449	0.0240339049624661	0.0234414076136638	0.0226996479086171	0.0216439157990637	0.0201888872098415	0.0183439689893128	0.0162111626803273	0.01396630380467	0.0118283302263516	0.0100176823952255
26	0.473588164902505	0.437968505585127	0.387973494904708	0.327427260425616	0.261057029633609	0.193954997123868	0.131079520145826	0.0770946633448717	0.0380651872164883	0.0286991911811012	0.0413123833568176	0.0522093631502615	0.0591228874820072	0.0655298232480083	0.0750841947169255	0.0890497431509765	0.106202841153857	0.124416015534539	0.141781752711757	0.156930905259512	0.169005543646484	0.17755090269085	0.182409857078942	0.183641182013739	0.181463988499627	0.17622317439725	0.168367312236246	0.158429949130415	0.147007157649237	0.134727312721765	0.122212413330181	0.110033170604417	0.0986625127269803	0.0884344587775192	0.0795173653538394	0.0719106368292725	0.0654692356099072	0.0599504833460568	0.055068631569661	0.0505422158949022	0.046127376552435	0.0416390833361282	0.036964997106382	0.0320743013456902	0.0270209594538099	0.0219409342036441	0.0170469093667111	0.0126324848366133	0.00910722330621205
27	0.530217033698477	0.499593615666369	0.455803385417468	0.402408401312541	0.343862128687335	0.285039951199521	0.230652646849435	0.184485294503514	0.148393963743675	0.121385065979489	0.0998708875534628	0.0796770195057472	0.0585436024510168	0.0391173699849993	0.0362819562558087	0.0580476151034059	0.0889329950713229	0.121183373658535	0.151787425144328	0.17906694504584	0.201996287932372	0.22001618068148	0.232937485960902	0.240863554740685	0.244119938871065	0.243191493649671	0.238667706236538	0.231195901175315	0.221441033221924	0.210050598796467	0.197623711230811	0.184684323416119	0.171659631052716	0.158865524806872	0.146501237329877	0.134654755617768	0.123319083959408	0.112417433814061	0.101833663103177	0.0914435327251563	0.0811427912948485	0.0708692886423717	0.060617568732819	0.0504453052716498	0.0404715807509609	0.0308676935225097	0.0218423022794372	0.013625623876068	0.00647760629763343
28	0.642028610097925	0.625017794351336	0.59553055492594	0.55595571362253	0.509219432386294	0.458382312868572	0.406208592706267	0.354791285914462	0.305333782049669	0.258178004699976	0.213117062486274	0.169973421806275	0.129499647552798	0.0951446624729383	0.076453535550662	0.0844552520196445	0.112238451844412	0.146801593902207	0.181607473862056	0.213751413030155	0.241778721586685	0.26495423458398	0.282994416767565	0.295933640114033	0.304033139532872	0.307707807533276	0.307464848203832	0.303853207337027	0.297423425293941	0.288697254795853	0.278146069268248	0.266177014022434	0.2531259856772	0.239256734857222	0.224765540159326	0.209790902806766	0.194427526849279	0.178743516057972	0.162799338267331	0.14666682144116	0.130446391523127	0.11428104469284	0.098366233286505	0.0829559887529354	0.0683672451567647	0.0549862039837091	0.0432803018850072	0.0338040820853988	0.0271160007071114
29	0.802972445928985	0.803074600410372	0.7903930642723	0.766113526892501	0.731909987475075	0.689757836957475	0.641751562894543	0.589961880296126	0.53635928104654	0.482816648810099	0.431184409883117	0.383407439595977	0.341616855490033	0.308072412496658	0.284785083488171	0.272777593959931	0.27139068588456	0.278327608021754	0.290506796911871	0.305009584960575	0.319582475488338	0.332718583209406	0.34354145469593	0.351642420752282	0.356931354715521	0.359515955501719	0.359609845323232	0.357466235628659	0.353333385140279	0.347428059945918	0.339923276777986	0.330946819068096	0.320587404612653	0.308905904581501	0.295949561984603	0.281767628219508	0.266427160114557	0.250027881368544	0.232715047284035	0.214689229560661	0.196211929808876	0.177605966559989	0.159249601657226	0.141563191050188	0.124986478711881	0.109943405407473	0.0967904728065222	0.0857479174083637	0.0768260404709541
30	0.988896331024423	1.00539359727364	1.00883966157201	0.999722355136031	0.979050300030122	0.948262610121029	0.909122796366807	0.86360895439893	0.813809005206202	0.761824900417158	0.709684519870123	0.65925605409169	0.612158899796419	0.569669541381809	0.532631471821076	0.501391997145252	0.475796755455702	0.455263640134605	0.438929711115539	0.425833191930781	0.415079623140575	0.40595369609959	0.397963823817193	0.390828458327077	0.384424044752667	0.378715996660036	0.373690664257431	0.369301064762784	0.365433473588242	0.361896466160518	0.358429398935755	0.354724440725877	0.350455493306005	0.345308321492963	0.339008073223896	0.331342205721291	0.322178088085566	0.311475097084463	0.299291035127302	0.28578246960127	0.27119839793317	0.25586668076874	0.240173064915483	0.224533377072969	0.209360602173282	0.195030005939063	0.181847028357801	0.170023908049851	0.159671145589975
31	1.16420288838516	1.19189698468157	1.2063694526496	1.20771988646552	1.1965376264735	1.17384131044841	1.14099587317245	1.09961502532022	1.05145733798935	0.998323432733627	0.941960765735731	0.883981420822627	0.82579738865056	0.768577002052948	0.713225288830574	0.660389624327211	0.610489916786405	0.563769661006891	0.520361028839171	0.480354508925613	0.443862116408721	0.411062992376904	0.382220976311347	0.35766548816794	0.337731344708003	0.322663055201368	0.312505855283707	0.307021927551122	0.305669805720293	0.307658923515791	0.31205521107697	0.317895523200522	0.324277914651601	0.330416437410619	0.335665642675673	0.339525864227841	0.341639113648744	0.341781744803899	0.339856607445667	0.335885060291535	0.329997978523508	0.322424561069203	0.313478069779007	0.303538345574196	0.293031751723224	0.282409804552925	0.272127961397398	0.262625816787917	0.254309524873964
32	1.29126076448525	1.32119989006336	1.33766997623663	1.34060129735224	1.33035989086567	1.30770106833489	1.27370358384712	1.22969110119088	1.17714803611117	1.11763655137982	1.05272058589076	0.983901492664675	0.912568348625935	0.839964472426815	0.767170308555355	0.695101742789563	0.624522231260231	0.55606699582939	0.490278163868398	0.427651433386431	0.36869814425204	0.314032181639827	0.264498521395389	0.221361225850916	0.186520691994884	0.162507127859126	0.151586117209193	0.153837314305606	0.166388903010241	0.185200658215857	0.206931529714981	0.229373753895787	0.251172119921117	0.271494263029327	0.289811204537375	0.305771178758151	0.319131637418309	0.329725992641696	0.337451757762929	0.34227230283353	0.344227115549728	0.343446756436073	0.340169453724433	0.334756783138007	0.327706012491164	0.319656112493033	0.311382791627691	0.30377534026737	0.297786078447655
33	1.34711842449288	1.3707016669605	1.38094395918149	1.3778607873429	1.3618549204217	1.33367484054912	1.29435787097817	1.2451634058261	1.18750190115461	1.12286494769403	1.05276091956576	0.97865954084203	0.901947416580516	0.823895316672031	0.745636932419657	0.668158060854142	0.59229478434037	0.518739253851506	0.448052227816762	0.380682783515249	0.316998306540242	0.257334222668911	0.202090482056113	0.151957737459986	0.108552680067587	0.0763129845795883	0.0649995680197618	0.0781852488791603	0.103541389559589	0.131838292196952	0.159737655324761	0.186073786714703	0.210391242793869	0.232481660908416	0.252215328263389	0.269468452198648	0.284088950765003	0.295883747551518	0.304622684080728	0.310057488306077	0.311954670843962	0.310141113504571	0.304561635023329	0.295349544301842	0.282914139675397	0.268052025578252	0.252086666075922	0.237016230266832	0.225569017506629
34	1.33226214478963	1.34480140117065	1.34499024650213	1.33311841896087	1.30980944282176	1.27597701124603	1.23276993739454	1.18151033208344	1.1236297567509	1.06060772585812	0.993916182793241	0.924972578257213	0.855103089195595	0.785516474738154	0.717288193672037	0.651353784391064	0.588510156355486	0.529423316712033	0.474641028216939	0.424608738766616	0.379686522530078	0.340163415539326	0.306263425203461	0.278135683455234	0.255822622967072	0.239208873739191	0.227970245517425	0.221555739979405	0.219227468911609	0.220151160981839	0.223499915995636	0.228531848201348	0.2346230772896	0.241258956949547	0.247996865874974	0.254415643969103	0.26006520614984	0.264427405756634	0.26689591137991	0.266778608823149	0.263321539131674	0.255749757042342	0.243318538366719	0.225368200069322	0.201377123869381	0.171010470448577	0.134169574003691	0.0910841952744434	0.0429285965531819
35	1.26081219166355	1.26076836262539	1.24995069133865	1.22892424964566	1.19851833267736	1.15977969521729	1.11391832163396	1.0622497912872	1.00613821310484	0.946943248458283	0.885973996625925	0.824451586921064	0.763481323114199	0.704034271913051	0.646937373472157	0.592870549442017	0.542368939570371	0.495828337422354	0.453512128763951	0.415558552167319	0.38198785398331	0.352709786823444	0.327532698516129	0.306175901023284	0.288286852020779	0.273463881189162	0.261283999735076	0.251334162272854	0.243243466913208	0.236713061436719	0.231539603723136	0.227626853642333	0.224978920784356	0.223669360642965	0.223784669468946	0.225349597287323	0.228252440804444	0.23219463727007	0.236684774846856	0.24108393772079	0.244695840296549	0.246889695506694	0.247247215578697	0.245732128270487	0.242882269539036	0.24000626695764	0.239305417380617	0.243731367572889	0.256356332074992
36	1.14944694906481	1.13638173156103	1.11412713119469	1.08341578923066	1.04517248985801	1.00046826899029	0.950470776757386	0.896394356261408	0.839453107119725	0.78081974245433	0.721592388369953	0.662770696592292	0.605241821681588	0.549776008125901	0.497030749191672	0.447561666622363	0.401837298751718	0.360253717168893	0.323143253470868	0.290769987975845	0.263304512043132	0.240774897703643	0.223002960142258	0.209552416983394	0.199724897555028	0.192624647302179	0.187277811739217	0.182766838032084	0.178345395356083	0.173523023565671	0.168128228565627	0.162362959076508	0.156849944635992	0.152646015622092	0.151151587347601	0.153830314445918	0.161761947753207	0.175275122773716	0.193936004349903	0.216856275110303	0.243052466653095	0.271683684694172	0.302160732358564	0.334175600610233	0.367686420029436	0.40287194207772	0.440060435367664	0.479638681571361	0.521951964993271
37	1.0225928575369	0.998134939883844	0.966027204002379	0.92708835446649	0.882266514172341	0.832596376872717	0.779155079368097	0.723019562699767	0.665227925443663	0.606746822385309	0.548446402315085	0.491083705269665	0.43529496099306	0.381596963424033	0.330397779530474	0.282017712138573	0.236723186578709	0.194780375816806	0.156545245708527	0.122629613822971	0.0942228976976773	0.0735935308336579	0.0638876214681592	0.0658357916616431	0.075205544852737	0.0868793520395457	0.0976716267845723	0.105851637397751	0.110398436123683	0.110638417479878	0.106102768371573	0.0964822687822275	0.0816364143649886	0.0616918377918014	0.0376494478869924	0.0190375482928179	0.0405203855912501	0.0796445709900619	0.124831097616764	0.174497897823992	0.227936796101735	0.284595309956905	0.343971065453235	0.405589750765268	0.468997772716348	0.533755416245648	0.599427398475599	0.665571091664707	0.731724069075775
38	0.915871949480511	0.88500373571122	0.848203793239638	0.806338501307774	0.760353293022678	0.711234320035486	0.659970814987616	0.607520439810773	0.554779578896231	0.502560045107015	0.451573091240042	0.402421075564677	0.35559676623512	0.311490256377097	0.270403976376382	0.232577491360587	0.198225719877664	0.167596469068222	0.141053090050114	0.119174748952821	0.102809644922686	0.0928898914777669	0.0898139957245778	0.0927936856590093	0.100037799173837	0.109581514602695	0.119831468462857	0.129651962989937	0.138290822983082	0.145328837546912	0.150695734017402	0.154747513657904	0.158382117200183	0.163134975543905	0.171129765753775	0.184732174175929	0.205930908669024	0.235804332815677	0.274436570529412	0.321211542711128	0.375161512550649	0.4351894936539	0.500168317037472	0.568972604193517	0.640484733780222	0.713594260200414	0.787197871098134	0.86020175867092	0.931526537849297
39	0.854334275005679	0.822066631110229	0.785489520041224	0.745464519546572	0.702891336861326	0.658673578319014	0.613686608543626	0.568749648729273	0.524603952201574	0.481898359526919	0.441182797242962	0.402909409446488	0.367440113218227	0.335058596109926	0.305984279382018	0.280385666437802	0.25839081669794	0.240093383214911	0.225553630028052	0.214794993375561	0.207797930110909	0.204493749201658	0.204761451946485	0.208430023520758	0.21528731662687	0.225095309462591	0.237610655793914	0.252609032830581	0.269911393187828	0.289409534428802	0.311087497344123	0.33503457386553	0.361445646362061	0.390605647926239	0.422857329954392	0.458554930480844	0.498009792830968	0.541436172177956	0.588905408948834	0.640314347663375	0.695370360573215	0.753591995923516	0.814322101478238	0.87674950781999	0.939935644820826	1.00284327317057	1.06436541131643	1.12335329760587	1.17864278167511
40	0.826910137247408	0.792926324977269	0.755603035925162	0.715781478337566	0.674316182033324	0.632039535860783	0.589726965009345	0.548065057006377	0.507625272716118	0.468846093623063	0.432026417693976	0.397332574906531	0.364820437041916	0.334472905592118	0.306251978868933	0.280164057474885	0.256337030749062	0.235106260379364	0.217098934969492	0.203284088838952	0.194917146474401	0.193292992308817	0.199329019295355	0.213222942262475	0.234460266123043	0.26212645534526	0.295242569459943	0.332953030296131	0.374576591781699	0.419589121636851	0.467586393626746	0.518247412716799	0.571303659364545	0.626513993526639	0.683643695452229	0.742446401909636	0.802648334993394	0.863934787285888	0.925939191764658	0.988235251699573	1.05033256702215	1.11167602331494	1.17164896905826	1.22957995379269	1.28475258031424	1.33641786767556	1.38380844176426	1.4261538655858	1.46269648101817
41	0.802488888930659	0.761073533635218	0.716684793079669	0.670318498506805	0.623020457244815	0.575848349225881	0.529824637665394	0.48587885988127	0.444778997705957	0.407055356542175	0.372926995823082	0.342248473984924	0.31449829287129	0.288823672293004	0.264138430498495	0.239250924132089	0.212990050719023	0.184303891588409	0.152320945215077	0.116378729353697	0.0760401183489241	0.0312522070525203	0.0203062724113496	0.0744116087857555	0.133774348436296	0.197633291961891	0.265620777241274	0.337339026235638	0.412345931713975	0.490160618254289	0.570270850529217	0.652139923941143	0.735212724484252	0.818921053906943	0.902688410589961	0.985934430661511	1.06807918067787	1.14854746616025	1.22677328332647	1.30220449673767	1.37430777615694	1.44257377568254	1.50652249208029	1.56570870244386	1.61972735871841	1.66821881197033	1.71087375455872	1.7474378033362	1.77771569901579
42	0.783529841067009	0.726800411319168	0.666204020809158	0.602871798075047	0.53809812515101	0.473365542651049	0.410395695789829	0.351238950146967	0.298400146809791	0.254915775760979	0.224059908296739	0.208128169000616	0.206589016052251	0.215741042761853	0.23073415888642	0.247617164605327	0.26399315001286	0.278873291461077	0.292399336728573	0.305626748633919	0.320329550827135	0.338736201456847	0.363144765141457	0.395473957964624	0.436911321132513	0.48779975878255	0.547758119916889	0.615912567641648	0.691117378959481	0.772111676423035	0.857612715623924	0.946365709818719	1.03716914290031	1.12888796708514	1.22046142128542	1.31090866404192	1.39933351409367	1.48492867170516	1.56697939219886	1.644866435348	1.71806808373086	1.78616104378099	1.84882008512045	1.90581632439814	1.95701411491115	2.00236656173519	2.04190974383021	2.07575578915599	2.10408501467722
43	0.903467408876106	0.837262194918203	0.765884530234001	0.690377313379832	0.611988526779417	0.532250351879286	0.453151144548531	0.377504714887863	0.309707055510142	0.256966918096379	0.22952314278038	0.234850702094242	0.268936170311863	0.320624619571264	0.380881551775898	0.444618254168376	0.50930214305105	0.573797891595598	0.637746078316626	0.701238755213105	0.764631525423789	0.828417144490612	0.893129143292018	0.959264035640911	1.02721956878931	1.09724975080954	1.16943764789195	1.24368571802474	1.319721818373	1.39711771771086	1.47531630763371	1.55366374769067	1.63144330520194	1.7079084059558	1.78231318574563	1.85393949695971	1.92211982948484	1.98625595365172	2.04583331298694	2.10043132085411	2.14972977886447	2.19351166038273	2.23166250684523	2.26416668004264	2.29110070879237	2.31262397051494	2.3289669631479	2.34041745580656	2.34730486163224
44	1.48262334584593	1.45042051022819	1.41633073469676	1.38178108748245	1.34834767105755	1.31770997183327	1.29158105559487	1.27161194218431	1.25927527028136	1.25574295048518	1.26178121402468	1.27768854371984	1.30329346966076	1.33801230374752	1.38094974791463	1.43101632106951	1.48703830490327	1.5478447099187	1.61232580694542	1.67946514186394	1.74835065743586	1.81817141627093	1.88820573569227	1.95780529864697	2.02637853843055	2.09337552122015	2.1582757055555	2.2205793110171	2.27980253696918	2.33547650290651	2.38714951299662	2.4343920651849	2.47680391945087	2.51402250027885	2.54573192351798	2.57167199438531	2.59164660737176	2.60553107630713	2.61327802092031	2.61492152375596	2.6105793394657	2.60045298124972	2.58482552380804	2.56405694965226	2.53857683171939	2.50887410108536	2.47548361156694	2.43896920686149	2.3999030495336
45	2.70640154949981	2.73737141487896	2.7665378352844	2.7944988283037	2.82186064292022	2.84921372492678	2.87710802276778	2.90602897665488	2.93637563022193	2.96844225542583	3.00240467205796	3.03831208689278	3.07608481866587	3.11551778091333	3.15628913969306	3.19797321143927	3.2400564573597	3.28195537406053	3.32303515689706	3.36262818569766	3.40005160770623	3.43462352859223	3.4656775375395	3.49257546720377	3.51471841564504	3.53155613609335	3.54259493840994	3.54740425325692	3.54562199706728	3.53695885308347	3.52120155966646	3.49821527845946	3.4679451063636	3.43041679902056	3.38573678987472	3.33409161618307	3.2757468979502	3.21104605230662	3.14040895723726	3.06433079604996	2.98338130708814	2.89820461964887	2.80951976260154	2.71812177055638	2.62488306593153	2.53075444697068	2.43676455099553	2.34401609633365	2.25367658253174
46	4.53229062999249	4.6322240863777	4.72762247462941	4.81834179670233	4.90424059911852	4.98517379667974	5.06098679001405	5.13151017897464	5.19655535750586	5.25591124383086	5.30934235417438	5.35658837124195	5.39736529369694	5.43136818377834	5.45827546099289	5.47775462425724	5.48946922616342	5.49308687360756	5.48828799037442	5.47477505004345	5.45228197163612	5.42058336504239	5.37950331737024	5.32892342375662	5.26878978573285	5.19911872606423	5.12000100052498	5.03160432415783	4.934174072409	4.8280320666618	4.71357340989002	4.59126140231689	4.46162063997819	4.32522848166923	4.18270516231541	4.03470293334765	3.88189472277101	3.72496292863598	3.56458908917177	3.40144531183167	3.23618849594794	3.06945855961348	2.90188210111224	2.73408322515891	2.56670370390503	2.40043531033147	2.23606817031391	2.07456042986447	1.91713637738095
47	6.81930254530557	6.97952927230721	7.13061774989981	7.27182383843337	7.40242409013018	7.52171933155538	7.62903846519876	7.72374253529536	7.80522909395492	7.8729368912932	7.9263508978613	7.9650076496909	7.9885008862642	7.99648743031882	7.98869323630659	7.96491951225738	7.92504879846203	7.86905086643807	7.79698828366403	7.70902147404666	7.60541309139035	7.48653151351486	7.3528532582407	7.20496411924143	7.04355881968033	6.86943898449175	6.68350923805232	6.48677124285277	6.28031550692389	6.0653108039236	5.84299107135474	5.61463968169301	5.3815710218384	5.1451093733452	4.90656516607216	4.66720878946723	4.42824229775697	4.19076954637855	3.95576555266497	3.72404618348356	3.49623962601549	3.27276147334512	3.05379562329541	2.83928351970642	2.62892456548267	2.42219090200418	2.21836047553163	2.01657411430603	1.81592685915056
48	9.43862842055193	9.64506580590469	9.83685795898272	10.0128139787715	10.1717886038591	10.3126916194361	10.4344973142247	10.5362539248027	10.6170930003963	10.6762386168752	10.7130163645508	10.7268620306295	10.7173298940046	10.684100547705	10.6269881629828	10.5459471089372	10.4410778429794	10.3126319905332	10.1610165373401	9.98679706473204	9.79069996734898	9.57361360404331	9.33658834604709	9.08083550169038	8.80772511364422	8.51878264214925	8.21568456488225	7.90025293927835	7.57444898356835	7.24036573435089	6.90021982485239	6.55634238959508	6.21116902396503	5.86722859119972	5.5271304477339	5.19354931773457	4.86920655584913	4.55684587684625	4.25920083808488	3.97895059244917	3.71866006504438	3.48070145488332	3.26715686293927	3.0797079534774	2.91952804960152	2.78720289738247	2.68271334686802	2.60550952406928	2.55468766613715
49	12.4126667457872	12.6615248862285	12.8907430251012	13.0988216550865	13.2843232735168	13.4458839766944	13.5822248818162	13.6921632671814	13.77462331931	13.8286463745327	13.8534005425796	13.8481896007364	13.8124610492938	13.7458132223019	13.6480013520751	13.5189424914703	13.3587192046798	13.1675819451143	12.945950047892	12.6944112744847	12.413719858197	12.1047930114316	11.7687058692246	11.4066848585444	11.020099499763	10.6104526662312	10.1793693512282	9.72858402071395	9.2599266686008	8.77530774425082	8.27670219903532	7.76613301649344	7.24565477818599	6.71733812875835	6.1832565422728	5.64547776360563	5.10606413494065	4.56708967136341	4.03068946275004	3.49917441145745	2.97528698162066	2.46278825224197	1.96790895704302	1.50333502337798	1.10028543030075	0.840715310563533	0.855217820086245	1.12665071691013	1.51957573661332
50	16.0214603835106	16.341212081445	16.6389872440895	16.913173715856	17.1622284820153	17.3846895177344	17.5791874176546	17.7444567081184	17.8793467470159	17.9828321208515	18.0540224551928	18.0921715633444	18.0966858691074	18.0671320531103	18.0032438887525	17.9049282537011	17.7722703266517	17.6055380073623	17.4051856316586	17.171857093273	16.906388532411	16.6098108085817	16.2833520446595	15.9284406129978	15.5467090357774	15.1399993940292	14.7103709861914	14.2601111498757	13.7917503590216	13.3080829255531	12.81219484958	12.3075005296957	11.7977900746804	11.2872886824275	10.7807286785489	10.2834328564778	9.80140401197342	9.34140907494345	8.91103610205439	8.51868852161785	8.17346584038641	7.88487095373659	7.66229527555189	7.51428088276456	7.44764855579441	7.46668338827952	7.5726198507111	7.76360514704325	8.03515428877082
51	20.7815461682541	21.2447225573823	21.6888114308044	22.112369550553	22.5140297324446	22.8925123328481	23.2466366018725	23.575331827086	23.877648193637	24.1527672891004	24.4000121844017	24.6188570256239	24.8089360751699	24.9700521443762	25.1021843629226	25.20549523287	25.2803369164014	25.3272567058048	25.3470016212778	25.3405220760687	25.3089745385525	25.2537231063165	25.1763398875266	25.0786040592063	24.9624994403728	24.8302103804834	24.6841157213641	24.5267805457752	24.3609453814605	24.1895124911208	24.0155288534131	23.8421654370611	23.6726924005107	23.5104499253451	23.3588145244612	23.2211608646688	23.1008194110041	23.0010305306894	22.9248960701961	22.8753298073406	22.8550085367671	22.866325817802	22.9113505439479	22.991792438694	23.1089763196418	23.2638265091837	23.4568621453929	23.6882034305289	23.9575881329705
52	27.084597583077	27.765284420862	28.4343040710584	29.0904018356971	29.7323839024852	30.3591257263862	30.9695801282845	31.5627850349035	32.1378707840998	32.6940669201807	33.2307084050036	33.7472411723228	34.2432269551783	34.7183473190962	35.1724068375138	35.6053353502042	36.0171892505917	36.4081517537837	36.7785321039547	37.1287636874885	37.4594010270729	37.7711156418467	38.0646907697734	38.3410149607183	38.6010745622744	38.8459451351817	39.0767818511722	39.2948089430958	39.5013082950226	39.6976072783701	39.8850659585235	40.065063814405	40.2389861303411	40.4082102346873	40.574091772195	40.737951206274	40.9010607523214	41.0646319434817	41.2298040250277	41.3976333626534	41.5690840332703	41.7450197445849	41.9261972023113	42.1132610121486	42.3067401686905	42.5070461465238	42.7144725713421	42.9291964124094	43.1512806036024
53	34.4451032470983	35.3419228189735	36.2332096767858	37.1176123683224	37.9938026745146	38.8604811610587	39.716382529764	40.5602807280121	41.3909937765408	42.2073882780544	43.008383571914	43.792955503354	44.5601397792925	45.3090348868187	46.0388045548219	46.7486797439361	47.4379601549566	48.1060152510984	48.752284794839	49.3762789055621	49.9775776497161	50.5558301806491	51.1107534505882	51.6421305223254	52.1498085129465	52.6336962063214	53.0937613749683	53.5300278552181	53.9425724222773	54.3315215137169	54.697047851066	55.0393670094808	55.3587339848793	55.6554398064323	55.9298082398957	56.1821926239561	56.4129728775854	56.6225527114053	56.8113570703322	56.9798298283895	57.1284317496663	57.2576387220828	57.3679402630476	57.4598382884138	57.533846128527	57.5904877677702	57.6302972770373	57.6538184021571	57.661604265631
[truncated: 71 more columns]
