# Supplementary material for: Reconstructing spruce budworm outbreak severity: a comparison of paleoecological and tree-ring signals
Source: PLoS One. 2025 Aug 12;20(8):e0329406. doi: 10.1371/journal.pone.0329406 (PMC12342301; doi:10.1371/journal.pone.0329406)
Supplement: S12 Dataset — (ZIP) [file pone.0329406.s012.zip › Lake 3 wavelet data/Cross-wavelet_Lepidopteran_scales_Percent_defoliation/cross_wavelet_significance.txt]

V1	V2	V3	V4	V5	V6	V7	V8	V9	V10	V11	V12	V13	V14	V15	V16	V17	V18	V19	V20	V21	V22	V23	V24	V25	V26	V27	V28	V29	V30	V31	V32	V33	V34	V35	V36	V37	V38	V39	V40	V41	V42	V43	V44	V45	V46	V47	V48	V49	V50
1	4.08829673358614	3.13865068417199	1.91965755668279	0.989498439398653	0.486344420443029	0.270640347622922	0.183643447282243	0.143130450928625	0.119611476887052	0.103683581909052	0.0919814858315891	0.0824675879197588	0.0741728046992251	0.0673213793173159	0.0613136495614164	0.0557181751393065	0.0520009534985514	0.0502025129338407	0.0487578328290784	0.0479401934119633	0.0485363629243318	0.0489864242665822	0.0481706071688927	0.0480734015898675	0.0483251886337609	0.0464076316297329	0.0442517786474955	0.0431204452951103	0.040573927229271	0.0377825236213174	0.0366974423415911	0.0359645492425487	0.0353153962772502	0.0355282856928978	0.0362043504427043	0.0366660059635277	0.0366198775787413	0.0363846340390325	0.0362527188399057	0.035393574260234	0.0337980194522715	0.0331929494409761	0.0333915171264596	0.0334037381037547	0.0341651533543871	0.035975085321225	0.0376205406331824	0.0384437997556446	0.0389539609504567
2	5.34748012526022	3.98237374882528	2.26264071557528	1.00857580631875	0.392328853544324	0.17613460195304	0.113107035477494	0.0905939561807638	0.0780686342991933	0.0691231011838759	0.0623519399133162	0.0564611793637351	0.0508255566978128	0.0461796380312951	0.0419137075260583	0.0373725195095824	0.0346117896731365	0.0339068712146518	0.0330752103446071	0.0326405036397377	0.0339825518105472	0.034935024824471	0.0341079760168185	0.0344311435297514	0.0354234990950571	0.0336080872940316	0.0315561309622328	0.0311420514445567	0.0288347559469002	0.0259238180110534	0.0252470906836365	0.0248558212826844	0.0242420665701354	0.0246401494312852	0.0255996393621858	0.026209070479508	0.0261498148246603	0.0259627459009624	0.0260749045127936	0.0252558076054452	0.0233655859340031	0.0227454143632579	0.0230954604501718	0.0228968414230936	0.0235144954753499	0.0254824941925476	0.0271295820784821	0.0276778374944738	0.0279226727748664
3	6.20267821202895	4.50218449695092	2.39355487013315	0.915974346380725	0.250623128213538	0.0655085895883399	0.0395949678468182	0.0364820679945555	0.0342409132549959	0.0316210777700892	0.0294398292746542	0.0271635327541361	0.0244141650929283	0.0222844492743631	0.0202124462391726	0.0172269415355755	0.0155985607199203	0.0159137570434274	0.0155522633081367	0.0152465121656088	0.0169251950061714	0.0179675531207737	0.0169786593409456	0.0175241182401204	0.0190374418296968	0.0175438593381395	0.0158250787442717	0.0163177044456711	0.0147467989079897	0.0121454722428866	0.0120345410675522	0.0120638480785883	0.0114782674383053	0.0119030633926239	0.0129093374817121	0.0134677614215322	0.0133141598580943	0.0131713849188514	0.0135682022716743	0.0130247537463227	0.0111883866874475	0.0107091711707666	0.011242197535042	0.0108191524330412	0.0111263260718335	0.0128989403504531	0.0141878726149452	0.0143053318131956	0.0142485768055147
4	6.55024515090574	4.69786785774449	2.41769347018905	0.85427648637255	0.183111237066402	0.0128326979989063	0.00542785601855547	0.00845769821705438	0.00966000330438373	0.00940538638090399	0.00922407852705838	0.00880791384393933	0.00776650021335574	0.00720013690717285	0.00668437630452822	0.00506600027786241	0.00418294983525744	0.00495744919820957	0.00475837505309261	0.00434056317231125	0.00586306526283578	0.00655838220929543	0.00544433624246684	0.00596540078538571	0.00746700238436023	0.00642142911920922	0.00504000506373606	0.0061158455330361	0.00541893022777941	0.00339220454370424	0.00367255877604408	0.00395951922616883	0.00339604218719368	0.0036968578735891	0.00449149690805309	0.00483156858502674	0.00457370429200071	0.00445091468148744	0.0049948404382048	0.00482367898603331	0.0034022924628154	0.00309899121209354	0.0037355990549306	0.00321256768656662	0.0032351219618856	0.00455913552986024	0.00529412042360703	0.0050862622939221	0.0048732579413479
5	6.50898713486049	4.70257240515177	2.46159489826064	0.906776624809219	0.222186047435326	0.033883683558994	0.00358586491102268	0.00181184054030908	0.00201242299742567	0.00175115272044141	0.00185188725304433	0.00191287048654142	0.00150611150595941	0.00148078151572358	0.00159443476559383	0.000978558509503869	0.00040320865944838	0.00109562168292981	0.000967501338694974	0.000492880776944811	0.00158898509175027	0.00181662906489818	0.000897931001759281	0.00132192403609504	0.00229615147217036	0.0018043490882039	0.000652893828641618	0.00176982204540895	0.00166708379816628	0.000449934317071706	0.000705588459282602	0.000944820384758675	0.00049427404120969	0.00066212660451654	0.00111981925400665	0.00123505280531029	0.000975951349977075	0.000874756659144004	0.00134343743618274	0.00141901450989188	0.000692295017287037	0.000437542299136755	0.000942635504093272	0.000546969189094121	0.000479195837753409	0.00122896337392856	0.00147241660142415	0.00120314609734915	0.000998947016363815
6	6.27193226683227	4.63717903327611	2.55715949983578	1.04314854756507	0.312840095830033	0.0701939605342698	0.0129116420328321	0.00240286319768848	0.000503196148733384	0.000154391586344265	0.000228383687762124	0.000327744785534988	0.000145363026813242	0.000207258357265434	0.000335595596063568	0.000278037868654899	0.000169171415083643	0.000281287030727155	0.000323390845230353	0.000312182058912173	0.000498240566351156	0.00049261093738577	0.000230287756153669	0.00033624032800866	0.000662172643761623	0.000660144686683925	0.00031058713955874	0.000553905556119243	0.000582154915078358	0.000314326786990418	0.000225731972889554	0.000246118076554947	0.000135073068907521	0.000156790960181893	0.000263499506609889	0.000272322489646981	0.000131756549205318	8.98536613732259e-05	0.00032116030383178	0.000416289121694881	0.000301013022603525	0.000235586082588981	0.000296575368036222	0.000196916640845895	0.000198817981139662	0.00033897139715793	0.000357200875127966	0.000214691819631402	6.62217120547223e-05
7	5.97447810308426	4.549861664779	2.66942057257904	1.20622151381944	0.420484507239967	0.113823647397229	0.0241822818322552	0.00400233643033315	0.000455329950427627	2.34795121697903e-05	3.6797484484274e-05	9.25033427824036e-05	8.0003620750024e-05	7.16124378386499e-05	5.66437039739614e-05	9.71552940668773e-05	4.11699640338875e-05	0.000115627733667667	0.000237321739708781	0.000266259953552353	0.000173813064462095	0.000140005806190706	0.000158151356545379	3.05111707646699e-05	0.000263949255131593	0.000408956906847567	0.000291423003740461	0.000193226480174551	0.000233545437657037	0.000162355735701186	4.81288519731888e-05	8.62369208548822e-05	8.8535956225603e-05	6.82523683828113e-05	7.76704531415662e-05	8.37535123567712e-05	5.09978374650622e-05	2.92528512687803e-05	8.88613605266535e-05	0.000125705422327325	0.000118546238300757	0.000155341993195233	0.000155813592929878	9.36727164047678e-05	5.95009920851598e-05	9.69245962793243e-05	9.06119551226575e-05	5.8760258283444e-05	3.23839819989805e-05
8	5.67301568602179	4.44741497921983	2.76587143975372	1.36577869116062	0.53598176385286	0.167222275332939	0.0414380353808518	0.00817305243573254	0.00132591234372609	0.000197987136322143	5.37319433065023e-05	7.91852601107277e-05	0.000100028012696572	8.62676648043689e-05	5.1161485493112e-05	7.96792992532044e-05	0.000112056214437515	0.000197517971832959	0.000291801077013427	0.000297763757632431	0.00017931765091821	0.000103918691386121	0.000201694725075967	0.0002797959805036	0.000411475619597532	0.000456018148815761	0.000296309739903198	6.0000176338347e-05	0.000147524481506116	0.0001558132589638	9.830725501889e-05	8.72945999297921e-05	6.10295742794782e-05	9.7569124329665e-06	3.34763912308403e-05	5.36324062482527e-05	5.24458842730475e-05	4.19419458450582e-05	5.94053628099883e-05	4.7131016182338e-05	3.74454743657247e-05	0.000123153960815909	0.000140091469009735	9.10996413689848e-05	4.51959790114907e-05	4.59478093798687e-05	2.65004101412456e-05	1.40580168127257e-05	1.8336278939254e-05
9	5.38143117333446	4.32987834941228	2.83564794469666	1.51293634630117	0.658013166070415	0.233172440873897	0.0671580537310429	0.015698140325527	0.00306548916893768	0.000576543211701689	8.72280908487179e-05	9.186037671746e-05	0.000159134351333296	0.000184613807864932	0.000187039364883406	0.000219011884873766	0.000307027590576019	0.00042079363467352	0.000510459951144678	0.000527931868641329	0.000469991821209443	0.00043123015161532	0.000522109524404246	0.000690831884343355	0.000821329277479933	0.000801390492675971	0.000614083230889418	0.000404000817044895	0.000330763241422586	0.000308609812952174	0.000251759157397647	0.000177996429464334	0.000104639237121412	5.72675097053594e-05	5.34351085658918e-05	6.85641387340815e-05	9.2035598136642e-05	0.000109825692725785	0.000115242723972594	0.00011039699432088	0.000138728569160663	0.000195977562173236	0.000213107879387755	0.000177591601717499	0.0001222300500924	7.19297958025914e-05	3.18214310683448e-05	1.38916371954247e-05	1.53438999762083e-05
10	5.10121703980372	4.19929883890663	2.87845508657531	1.64445282403168	0.783542843991073	0.311231009817242	0.102652893624411	0.0277589924831424	0.00600027027017049	0.00116090805951031	0.000455503010901934	0.000306262696093803	0.000327302762742692	0.000397073289698839	0.00046872957351002	0.000563318409600958	0.000699217461398856	0.000852597153837885	0.000982969358996424	0.00106499811698896	0.00110900280603261	0.00117586743606355	0.00133184162965562	0.00154570508884453	0.00168693332880176	0.00163974446343019	0.00140779470368123	0.00111492749502672	0.000880665154138957	0.000707656943792991	0.000545581638220982	0.000385185768629789	0.0002485849355982	0.00015425598953129	0.000101864863584069	0.000104492258370194	0.00015730588650239	0.000214148930872093	0.000255478073944214	0.000291125122727681	0.000339661016011886	0.000383973002507262	0.000383048393252162	0.000324768940461866	0.000234083785028293	0.000145445569512761	8.08320301661325e-05	4.47685591111933e-05	2.8343840763176e-05
11	4.83219978755612	4.0585083117381	2.89624746869854	1.75791458832221	0.908484169698225	0.399919880683781	0.149569248871818	0.0468956840694683	0.011680995488766	0.00172572005286568	0.000489079731026672	0.000776020562824146	0.000799392569743829	0.000878886035678696	0.00102644609815979	0.00121578915561998	0.00142997025002717	0.00165471554037481	0.00188132596221231	0.00211040408698466	0.00235400160122325	0.00263703538210126	0.00296881393007694	0.00328996926663619	0.00347039311910983	0.0033947715326216	0.00305788565209283	0.0025681675470844	0.00205585796845434	0.00158954792001967	0.00118147565467725	0.000833126468090868	0.000548614912016697	0.000323725779438676	0.000151475479284776	0.000124714545035121	0.000258291473179723	0.00039909682682427	0.000521787336059324	0.00062513826961909	0.000704816423166829	0.00073773928937677	0.000696424997616801	0.000581144592920421	0.000427086602024818	0.000279506509402599	0.000166296729487126	9.16243349448561e-05	4.8706320555397e-05
12	4.57429375790083	3.91011984511741	2.89119187389679	1.8513945030414	1.02844988234216	0.496661578127483	0.208927615739539	0.0765007790168368	0.024147661264061	0.0064890617389723	0.00198718854820094	0.00152424181135874	0.00156819446841619	0.00173765565636092	0.00199547170650523	0.00229866698301066	0.00261870585100177	0.00296303986353722	0.00337007043251054	0.00387359613458026	0.00447992160447289	0.00516940312713907	0.00588193607437127	0.00649034054632816	0.00681823430384207	0.00672285448077023	0.00618396743753736	0.00531846825756258	0.00430966906125753	0.00331887564933318	0.00244245802981342	0.0017147519228255	0.00112727525327559	0.000649571222795213	0.00024861223157241	0.0001137970764544	0.00042652637049759	0.000713766351217326	0.000969256837318741	0.00117786498193671	0.00131010887152109	0.00133069797814639	0.00122188013429497	0.00100588802079026	0.000741382606224973	0.000492184279152565	0.000295756092665002	0.000157139406068378	6.76063572358196e-05
13	4.32745862526395	3.75627655440205	2.86516510879429	1.92289715725856	1.13792680706216	0.596025439022687	0.278135478802897	0.116886686981994	0.0449893773891693	0.0163781457038298	0.00614526176111392	0.00287096452256904	0.00221697393426207	0.00260147150274403	0.00319090265800314	0.00372557017162455	0.00419611728870462	0.00470786846023319	0.00540569957584586	0.00637273935985535	0.00759700602301303	0.00900379394676896	0.0104473487663257	0.0116813145393287	0.0124018469386707	0.0123705635653657	0.0115331061114601	0.010048670841195	0.00821528334877532	0.00634640694586643	0.00467044855701359	0.00329107484473209	0.0022075083102579	0.00137260015922369	0.000772154982304117	0.000572068625701298	0.000851621169510581	0.00126876558520032	0.00168292503119259	0.00202839614455407	0.00223403822358399	0.00223953367639962	0.0020305140111507	0.00165698807601791	0.00121587924881755	0.000805673967364671	0.000483934270024488	0.000256021472017639	9.82472847538851e-05
14	4.09170742063264	3.59875325977641	2.81973269439327	1.97020021429889	1.23000822129625	0.688847806138501	0.348891402417107	0.162336727566499	0.0711566130726887	0.0301566589391166	0.0122962647441024	0.00423792419617612	0.000659895760780376	0.00247558598659	0.00401417777450379	0.00499162272233349	0.00564405661660335	0.00634798289111954	0.00748208871317511	0.00918462261646771	0.0113812356373133	0.0139367152996093	0.016619720047807	0.0190087133774411	0.0205608490128882	0.0208308748340415	0.0196764872496357	0.0173216363705918	0.0142571904063379	0.0110482380579523	0.00814894475565939	0.00580087548586737	0.00404106706290055	0.00279773554124556	0.00201304617425485	0.00170372548721326	0.00184465969029492	0.00226768207946042	0.00279487421553431	0.00327385950833793	0.00355800168112993	0.00353789556867195	0.00318952610040528	0.00259165392068798	0.00189356809011917	0.00124945218673246	0.000756228116658797	0.000427653170341031	0.000223134905270218
15	3.86759962436893	3.43988451473012	2.75756349732533	1.99298668230883	1.29950053167598	0.765864038797558	0.410103976029232	0.202322798804343	0.0949832099330105	0.0447699058055036	0.022008516564144	0.011022239518172	0.00568900938821736	0.00444273905960972	0.00520479934363184	0.00587790846157741	0.00622440277610478	0.00692670770914328	0.00867889132495233	0.0114607965499159	0.0149874803030494	0.0191222306873341	0.0236244226343971	0.0278556784119656	0.0308894843569003	0.0319127421975089	0.0305931371506313	0.0272089954874201	0.0225164029764935	0.0174537630125721	0.0128327672818462	0.00913832909501501	0.00649227404617143	0.00476589149805225	0.00376005977857726	0.00332716856339027	0.00336990048838168	0.00378001740185087	0.00439711898757298	0.00500402619255163	0.0053662014943238	0.00530739886103748	0.00478055818262036	0.00388891894710223	0.00284133990611736	0.00186571904321073	0.00112581768792714	0.000674144420501768	0.000452651962105531
16	3.65736135342534	3.28452125877157	2.68553597962017	1.99764234549978	1.35010416156366	0.827328417477929	0.458456768876186	0.229603446174752	0.105550352504694	0.0483687107442942	0.0264387661744575	0.0177243999467786	0.0128644476888225	0.00985303263781766	0.00798975560276564	0.00648175636115617	0.00519310664575061	0.0056229471151063	0.00854502875439023	0.0126800236983059	0.017527052383398	0.0233322430618591	0.0300793278113405	0.0368638922325573	0.0421703173022428	0.0446042570410881	0.0434949294870063	0.0391161254370813	0.0325162244151875	0.0250966449825394	0.0181472950513667	0.0125212136371665	0.00853457934868074	0.00607209739552225	0.00480967962227089	0.00442805754842982	0.00469285527024558	0.00540631028670492	0.00634045183389543	0.00721320916221111	0.00772711474156361	0.00765778739687977	0.00694088188018533	0.00570145484283489	0.00420431105372317	0.00275209294924576	0.00158751539249144	0.000852942316279219	0.000588580649126388
17	3.46579875138246	3.14141728529574	2.61674479168942	2.00034874730187	1.39968411121533	0.892090983238758	0.513064072074136	0.261319659375644	0.113142768439913	0.0377641047706136	0.011620649475001	0.0135310153441378	0.0138044397545793	0.0117929725850815	0.00895898858617687	0.00544144785494398	0.00118475878366127	0.00387813269114976	0.00882370058483902	0.0134910110072585	0.018550364109465	0.0254450708551714	0.0346230701613617	0.0446316904028087	0.0530345377051076	0.0576398652537279	0.0573046341285919	0.0522173691346712	0.0436860092306234	0.0335878345597966	0.0237362516885475	0.0154083164377591	0.00917400213682157	0.00506290672833255	0.00311090025829939	0.00343896158743608	0.00489520391890089	0.0066453502260098	0.00838675578237478	0.00984162879844645	0.0107082812377061	0.0107531852475819	0.00991265676593722	0.00833387300017573	0.00632826029274963	0.00426155767991099	0.00243694169704179	0.00102479203487535	0.000153427017197657
18	3.29894819603147	3.02072977958258	2.56626111633654	2.02064713263662	1.47172572732499	0.987899201023933	0.607002823450481	0.337134343768843	0.1653679934298	0.0688146248102879	0.0243713521672176	0.0135297166808007	0.0123996440275402	0.0106197410569102	0.00871017014452244	0.00697954508369736	0.00665858386506294	0.00886452504461149	0.0116568884325662	0.0136277551076725	0.0164938749649075	0.0240754049153402	0.0366079082357268	0.0508869686720899	0.063236375564725	0.0707088211549792	0.0717495224506696	0.0664667403817511	0.0563966875985107	0.0438683029263433	0.0312331957069476	0.0202440486083358	0.0117654720642555	0.00588662721217535	0.00274494363238909	0.00357243703148351	0.0059683221582809	0.00854547749426295	0.011040299684057	0.0131523380874708	0.0145228760110411	0.0148616881856578	0.0140689029188729	0.0122864946245974	0.00985636640561259	0.00721047447393815	0.00475115267169679	0.00278608235041235	0.00157957411109996
19	3.15934662326212	2.92669743995574	2.54025969751469	2.06594425596277	1.57410731392781	1.12301906303416	0.74931437245305	0.466718776978134	0.270909662133326	0.14686866410536	0.0755650607171371	0.0384067044876345	0.0199921080837294	0.0107476421915999	0.00769742931175429	0.0091239127896047	0.0117172774108814	0.0136831004232646	0.0133418565548206	0.00923554757246522	0.00666468553187214	0.0200141803957872	0.0390241311861961	0.058736347604136	0.0753560149018459	0.0857904941557884	0.0883786086638138	0.0832556779056527	0.0721650117595763	0.0578157060656394	0.0430518011575431	0.0301333593860535	0.0203456869522779	0.0140021898762612	0.0107419854503218	0.00989197989016279	0.0107319441664679	0.0126511948893689	0.0151187136763258	0.0175768225726077	0.0194494778309357	0.0202642375187939	0.019786363297417	0.0180808641958025	0.0154741657471007	0.0124401463324041	0.00946465788381358	0.00693830931115456	0.00509113566202856
20	3.04079139845323	2.85101856700951	2.528087446813	2.122560830683	1.6898261313632	1.2779450340976	0.919936013026952	0.63174526057699	0.414848757521273	0.261174723625423	0.158098566619724	0.0921796572257944	0.0513675009100411	0.0260891987483554	0.00983993956485662	0.00434707629981589	0.0115781206249926	0.0164241835707766	0.0174145593444561	0.0157907826091255	0.0196077926964575	0.0347834900763323	0.0560818596082093	0.0781496775627256	0.0966163603966129	0.108133065826726	0.110924409447634	0.105087284727037	0.0924037901263756	0.07572479279603	0.0581481029780644	0.0422686338231653	0.0297208461688066	0.0210962715120423	0.016153134105624	0.0141646243918497	0.0143376991734212	0.0160810930981249	0.0188730946795882	0.0220557348458724	0.0248689628785735	0.0266384559604466	0.0269553105355403	0.025761781227299	0.0233222601846972	0.0201059069027025	0.0166339319485018	0.0133448228882841	0.0105108121772044
21	2.92741690628532	2.77328805084669	2.50477847913456	2.16099659629619	1.78562025294246	1.41789729479264	1.08647814916157	0.807211915867187	0.584474441544488	0.414556452493586	0.289438129444937	0.199779087032474	0.136738900982675	0.0928847717892512	0.0626999251696111	0.0430459679357793	0.0331887281261663	0.0324009228846971	0.0375625530397692	0.0467226995689784	0.0603421832604064	0.0785785825863378	0.0996264247469203	0.120125674919631	0.136307300779241	0.14505741218366	0.144674207839	0.135205493400362	0.118324703780985	0.096822530184425	0.0738989545745028	0.0524841730239942	0.0347789158018822	0.0220849172716838	0.0147436524465197	0.0118407649389536	0.0118027251125055	0.0140625175228768	0.0183245247432152	0.0235938301372904	0.0286474301179381	0.0324819723146339	0.0344852142532565	0.0344824975890134	0.03268762096865	0.0295767473495886	0.0257274125465778	0.0216724248853206	0.0178054729117115
22	2.79781234212585	2.6669413925261	2.43842565921429	2.14361817144026	1.81803921675187	1.49446815834046	1.19779734904063	0.942692359243034	0.734080642603644	0.569628632203006	0.442945656987336	0.346375261519007	0.272781149520219	0.216366067803498	0.172924610175975	0.139931016901069	0.116626267774289	0.103817616442482	0.102558576118076	0.11199194834829	0.129041670618969	0.149922712822491	0.170955431322123	0.188649971221638	0.199887395125791	0.202336229240715	0.194891374953335	0.177917315092305	0.153185280967202	0.123516834751769	0.0922412714084511	0.0626197421381586	0.0373861350788013	0.0185505465858635	0.00779242473531178	0.00547149133136899	0.00446015885248133	0.00536659382130138	0.012279281672211	0.0211731907735894	0.0298017582861247	0.0368016087390251	0.0413650856749755	0.0432218298277348	0.0425708265958702	0.0399428935522854	0.036027024837605	0.0315058920893393	0.0269378596469352
23	2.6323787913985	2.50784655537922	2.29929995512928	2.03327278277633	1.74034961293758	1.44968319936813	1.1844271203267	0.958988756815701	0.778485471137654	0.64029158956827	0.537054728519367	0.460022101062171	0.401437953789059	0.355541781648839	0.318617544242853	0.288751926815152	0.26558477860613	0.249924790064883	0.242944161911285	0.24495386542524	0.254434392401908	0.268089507860038	0.281741241856119	0.29130227077505	0.293448030635516	0.286023225038397	0.268264238676504	0.240846860394371	0.205742724292144	0.165893981240599	0.124758329071072	0.0858085564939077	0.0520848801301326	0.025933083746508	0.00956673148096492	0.00730626252011506	0.00911005262800513	0.0102178145061086	0.0156786907744974	0.0250538612124534	0.0351955437530151	0.0439687842936263	0.0501410757549371	0.0532119453681259	0.0532875187921914	0.0509139164753745	0.0468766842495561	0.0420022603523463	0.0369990102667394
24	2.42638211318326	2.29078650731864	2.08040288813898	1.81853541475205	1.5328835492714	1.25138699481694	0.998394338328435	0.791573744208762	0.639473277093515	0.539978894156124	0.481786094473683	0.450339309903671	0.434022464432363	0.425917609219979	0.422352002259957	0.421299193229514	0.42168358853734	0.423180389726766	0.425951489368696	0.430134097855128	0.435259566767834	0.439918374704718	0.441863351356884	0.43848735960158	0.427444569195133	0.407193389684924	0.377338916512718	0.338742777792723	0.293419861864288	0.244268223006026	0.194695119790237	0.148212989492519	0.108078530862616	0.0769973433605975	0.0566694372633236	0.0466504517289584	0.0437831646727406	0.044793049855487	0.0483105246979798	0.0537117177530982	0.0598855138229852	0.0653497752683257	0.0688381620550196	0.0696519449854546	0.0677250172397435	0.0635181366134087	0.0578291035401736	0.0515745318061449	0.0455833242303353
25	2.21029503841087	2.05646690170273	1.83325841025532	1.56055245432304	1.26260284486958	0.965078432709158	0.692686020593881	0.468722441445657	0.317695082209723	0.259704833764191	0.272971787848181	0.30887090316332	0.345427402341968	0.380875059057944	0.417879192730214	0.457294803492482	0.497479922647029	0.535671884675166	0.569285098013582	0.596438484088119	0.615893643448788	0.626779883666639	0.62837967452011	0.620091533730751	0.601559258116605	0.572883124898471	0.53481266373378	0.488845190292018	0.437195163055044	0.382637230734432	0.328250594901295	0.277100828111813	0.231888575743761	0.194583079608248	0.166078111595755	0.146004547907055	0.132918225795129	0.124876232166177	0.120017253780579	0.116790880622495	0.113911686116185	0.110307162868798	0.105176915288609	0.0981063177085842	0.0891410819722969	0.0787768765960735	0.0678681605397071	0.0574788452224755	0.04868014376199
26	2.06119881365402	1.90617129191928	1.68857789677117	1.42506238703453	1.13619908531205	0.844150761360951	0.570497684363663	0.335539273153541	0.165671198198747	0.124907553016013	0.179803977115481	0.22723092628192	0.257320673464889	0.285205594116902	0.326789106114074	0.387571393336602	0.462226859571292	0.541496098560964	0.617077034742671	0.68301072475734	0.735563200015355	0.772755185013798	0.793902822903769	0.799261921130703	0.789786117001802	0.76697651023592	0.732785424042234	0.689535016699802	0.639819576166216	0.586373980029813	0.531905355831309	0.478897610879073	0.429409071543926	0.384893489802228	0.346083604445581	0.312976823126725	0.28494189840609	0.260922620767595	0.239675326524054	0.21997499760887	0.200760282610577	0.181225874155316	0.160882838358269	0.13959705242239	0.117603381371348	0.0954935762812448	0.0741933011995052	0.0549803915900011	0.0396373880633419
27	2.06563760869962	1.94633385198548	1.77573437903987	1.56771637834739	1.3396298120969	1.11046836626993	0.898584450512485	0.718724104203706	0.578118266542259	0.472896081200414	0.389080410913317	0.310408450841585	0.228076163694789	0.152394784510795	0.141348482971999	0.226143879264925	0.346468196225643	0.472110321375532	0.591338629237825	0.697615113534774	0.78694402980668	0.857146542743032	0.907485804672218	0.938364453829252	0.951050786218777	0.947433717650552	0.929809792313507	0.90070087924884	0.862697531880184	0.818322288850872	0.769909196318468	0.719499487831476	0.668757446973378	0.618913731378712	0.570744518407374	0.524592590800271	0.480430694427292	0.437959673871738	0.396727058861697	0.356248834466632	0.31611885458365	0.276094992460617	0.236155992290605	0.196526541262931	0.157670565012911	0.120255413503312	0.0850939863894463	0.0530831703464421	0.0252356796035154
28	2.23774879072733	2.17845870338931	2.07568285613228	1.93774733133312	1.77485107534925	1.59766161535386	1.41581352110283	1.23660185625464	1.06422095651724	0.899862574226475	0.742805602992179	0.592431261037984	0.451362564149109	0.331620507317428	0.266473805114741	0.29436326528923	0.391199793806123	0.51166736819003	0.632980989678755	0.745016590384549	0.842703943943684	0.923480680943416	0.986358557771458	1.03145737570746	1.05968765196764	1.07249546729689	1.07164864842136	1.05906051005008	1.03664992465676	1.00623542727665	0.969459959199712	0.927742598818553	0.882254091861144	0.833913723904696	0.783405611179836	0.731212490654944	0.677664447110415	0.622998851792712	0.56742646138988	0.511197627578804	0.454662378427494	0.39831911778114	0.342849081992943	0.289137681087385	0.238289568048337	0.191650822932118	0.150850665659146	0.117821920423002	0.0945110495659142
29	2.50273076959819	2.50304916802533	2.46352294161565	2.38784768578326	2.28124097597254	2.14985977523522	2.00023225085354	1.83881247506431	1.67174214139031	1.50485871486328	1.34392966465621	1.19501684177912	1.06476258305369	0.960210166524099	0.887627458179894	0.850202122279124	0.845879361850128	0.867500587543592	0.905461081628515	0.950663845532149	0.99608510713425	1.0370281571143	1.07076123677607	1.09601059261075	1.11249531488893	1.12055108311304	1.1208437219781	1.11416244920489	1.1012810456949	1.082875135077	1.05948398155887	1.03150586471758	0.999217303081245	0.962808021901986	0.922425269737685	0.878222554954313	0.830408882466606	0.779295074359055	0.725333867107268	0.669150409141582	0.611559757230254	0.553568082724999	0.496354364504612	0.441228781734745	0.389561942806216	0.342675200155032	0.301679709839339	0.267261912180055	0.239453914474741
30	2.75513591061801	2.80109847438154	2.81069945600203	2.78529798814155	2.72770416401484	2.64192745778959	2.53288113713286	2.40607631796037	2.2673300974888	2.12249866330069	1.97723183367295	1.83673452103796	1.70551848047242	1.58714008881033	1.48394937780725	1.39691396690726	1.32560379281978	1.26839706487145	1.22288957031406	1.18640173111595	1.15644151930031	1.13101603381767	1.10875567815058	1.08887603952674	1.07103288522256	1.05512985495927	1.04112891944071	1.02889918127554	1.01812379562765	1.00826943994392	0.998609942668234	0.98828766409248	0.976394071237459	0.962053682406669	0.944500740093762	0.923143084918133	0.897611197706901	0.867791899229364	0.833846231132291	0.796210401355116	0.755578134538852	0.712862873893279	0.669139337615253	0.625566048632445	0.583293612505043	0.543367546377806	0.506638827902956	0.473698769057511	0.444855232346483
31	2.89828877567826	2.96723336364417	3.00326264332262	3.00662455490181	2.97878626404639	2.92228367447111	2.84051479798156	2.7374969751822	2.61760817740805	2.48533106081009	2.34501592608827	2.20067606380197	2.05582663158495	1.91337619973122	1.77557783937026	1.64404319458166	1.51981762898824	1.40350732408047	1.2954413223256	1.19584489564069	1.10499690626999	1.02334332682788	0.951540986991149	0.890409979348611	0.840783831862554	0.803271251554214	0.77798485275949	0.764332587890067	0.760966473989527	0.765918392454694	0.776862971806228	0.791402457357264	0.807291452041262	0.822573334425514	0.835641256565818	0.845251296970202	0.850512241722973	0.850867322680228	0.846074683826066	0.836187497791969	0.821531578982628	0.802677519247573	0.780405185493064	0.755660193547459	0.729503976849594	0.70306058749997	0.67746388875592	0.65380825334968	0.633104804019721
32	2.87148891054531	2.938067149003	2.97469311263717	2.98121174644704	2.95843703977011	2.90804864463515	2.83244548036493	2.73457109329383	2.61772650786836	2.48538564136315	2.34102636077006	2.18798735542921	2.02935763655656	1.86790208001645	1.70602336422302	1.54575822406919	1.38880442337892	1.23657456027549	1.09027421056337	0.951005701034732	0.819906142645332	0.698340685270168	0.588188375215797	0.492260217872421	0.41478229137091	0.361381239457136	0.33709523787191	0.342101420724819	0.370013480601782	0.411846817404479	0.460171647092225	0.5100783736308	0.558553296768958	0.60374541456478	0.644478391096003	0.679969974398169	0.709680788772472	0.733240378264423	0.750420834359161	0.761140699853203	0.765487786972351	0.763752434514711	0.756464411326981	0.74442778480441	0.72874837265153	0.710847109629071	0.692449006185045	0.675531654694556	0.662212812079122
33	2.67518769647277	2.72202069863889	2.74236045024135	2.73623770466921	2.70445230445461	2.64849062982372	2.57041265884028	2.47271937106649	2.35821173383678	2.22985183652462	2.09063509795724	1.94348018340099	1.79114069545141	1.63614020435677	1.48073006157248	1.32686792133289	1.17621412560579	1.03014318886138	0.889768698460072	0.755982458708018	0.629514045714575	0.51102956789	0.401323269982209	0.301766691217089	0.215570352877679	0.151546852686899	0.129079998818938	0.155264906220794	0.205618634849998	0.261812303058685	0.317216513721928	0.369516366048263	0.417807413167592	0.461675876159049	0.50086416365811	0.535126440855231	0.564160694392172	0.587583501676215	0.604937800346728	0.615730557042832	0.619498094692852	0.61589662492377	0.604816565506297	0.586522649166915	0.561827684824898	0.532313616831045	0.500608658652272	0.470680893042404	0.447948338741152
34	2.36201386138115	2.38424514484078	2.38457995529259	2.36353197962049	2.32220668568303	2.26222399184261	2.18562066888093	2.09474073301602	1.99212224927778	1.88038830027734	1.76214854560727	1.63991603288103	1.5160419872988	1.39266945993406	1.27170516904983	1.15480776318064	1.04339011080641	0.93863299914572	0.841507575827454	0.752803590909413	0.673159432400789	0.603087542328625	0.542985071214246	0.493116420244543	0.453556819779278	0.424101726335966	0.404176371745252	0.392803871930583	0.388675999231734	0.390313645007427	0.39625076916268	0.405172056662971	0.415971408423859	0.4277363901135	0.439682263034099	0.451062337811993	0.461078642961715	0.468812538259764	0.473189037676098	0.472981067896181	0.466851908884225	0.453427633248753	0.431387893592024	0.399563114932094	0.357028502089319	0.303190406798378	0.237873901027461	0.161486335577713	0.0761096008805875
35	1.99521074111275	1.99514138251337	1.97802262835803	1.94474869383343	1.89663192233514	1.83532878292432	1.76275405230174	1.68098960918564	1.59219412939057	1.49851925055968	1.40203659680851	1.30467858149592	1.2081943263148	1.11412052542022	1.02376579550348	0.938206099336159	0.858288285148109	0.784638688548747	0.717674112383747	0.657613316501585	0.604488340358221	0.5581563692188	0.518314117253882	0.484517401109132	0.45620832942178	0.432751266733148	0.413476841514743	0.39773141748711	0.384928049633142	0.374593810135251	0.366406914047884	0.360215063239234	0.356024761055521	0.353952407633249	0.354134881604918	0.356611349403165	0.361205042741019	0.367443491880232	0.374549047157626	0.381510636739335	0.387226402229753	0.390698135378171	0.391263903930014	0.388866307768546	0.384356461822225	0.379805243742475	0.378696162934702	0.385700142926044	0.405678903400692
36	1.62324958725184	1.60479888020737	1.57337092184138	1.53000034853426	1.47599314100518	1.41286181673574	1.34225533185471	1.26588858233089	1.18547612028378	1.1026740518023	1.01903315115029	0.935965127021619	0.854722819553805	0.776393968418823	0.701907085954054	0.632046821478437	0.567474845073816	0.508750489247136	0.456343072854796	0.410625530261337	0.371838770674283	0.340022437430478	0.314924897840109	0.295930033702445	0.282051605586398	0.272024628437345	0.264473824437436	0.258103424990846	0.251859461313605	0.245049305329695	0.237430772987462	0.229289056376511	0.221503574478141	0.215566783709154	0.213456351312322	0.217239251132311	0.228440307869	0.247523620754688	0.273876527551253	0.306244545998551	0.343238821501221	0.383671842708079	0.426711545481773	0.471922959299284	0.519246956143984	0.568935968924075	0.621453578747245	0.677345998894668	0.737100840043072
37	1.28848487801443	1.25766747418512	1.21721116564978	1.16814753448466	1.11167123211453	1.04908599075697	0.981749021611662	0.911017289218293	0.838198815931139	0.764511603679538	0.691052055151778	0.61877405402905	0.548479260911715	0.480818845197487	0.416306978399953	0.355347247679817	0.29827535361115	0.245426678784391	0.197249746400865	0.15451545729376	0.118722498354412	0.0927291354520683	0.0804995199676159	0.082954248470364	0.0947603012982035	0.109469502441354	0.123067957296435	0.133374913676382	0.139103959560635	0.139406340264924	0.133691343093804	0.121569345420485	0.102863309311558	0.0777327941475347	0.0474389625454933	0.0239876436736016	0.051056394244134	0.100353551836674	0.157289365361463	0.219870401924265	0.287204348001761	0.358595065993866	0.433409555958111	0.511050176702248	0.590945392893727	0.672541155868574	0.755289001591201	0.838631211369071	0.921985119428922
38	1.02949090321453	0.994793317714729	0.953428139935454	0.906369228229816	0.854679301882815	0.799466850082936	0.741843825222737	0.682886692464849	0.623603037615477	0.564905383389257	0.50759321740531	0.452343623790016	0.39971050129792	0.35013233625298	0.303949077194054	0.261430008620735	0.222816710909158	0.188387733038963	0.158551501833043	0.133959032165352	0.115563746952459	0.104413393522083	0.100955915979572	0.10430525284226	0.112448038489968	0.123175704319728	0.134697221343358	0.145736002241094	0.155446560340544	0.163357679328589	0.169390368830651	0.173944794025235	0.178030290131639	0.183372766699356	0.192359354615755	0.207649216632338	0.231477770757923	0.265057157509851	0.308481936835902	0.361059601635553	0.421702362023605	0.489177144409049	0.562216948295296	0.639556785779658	0.719940388444604	0.802119553807842	0.884854097546106	0.966914518981775	1.04708752938959
39	0.856575390313515	0.824223100966282	0.787550039721881	0.747420044444824	0.704735182509183	0.660401430615737	0.615296449671225	0.570241609875377	0.525980109031782	0.483162489764875	0.442340121196105	0.40396633350022	0.368403993149699	0.335937531873985	0.306786946525948	0.28112118253207	0.259068635242329	0.240723203382701	0.22614530907896	0.215358450047948	0.208343031876966	0.205030183341199	0.205298588331899	0.208976783413216	0.215852064776384	0.225685786233239	0.238233963196629	0.253271684426024	0.270619432854185	0.29016872220438	0.311903551402553	0.335913446613717	0.362393801428188	0.391630296383529	0.423966581991816	0.459757825535216	0.499316187064254	0.542856483792723	0.590450243289999	0.641994039475302	0.697194476970378	0.755568841061697	0.816458255651755	0.879049423439201	0.942401312210765	1.00547396173898	1.06715748660384	1.12630011168676	1.18173463278979
40	0.739421237746312	0.709032987076449	0.675658583565642	0.640050233789666	0.602972056445195	0.565168371821468	0.527332563428376	0.490078576332544	0.453917409590007	0.419241152386023	0.386317078629316	0.355293920222451	0.326221637590076	0.299084941283691	0.273849850276743	0.250522087974025	0.229216012743082	0.210231504272396	0.194129393240851	0.181776188019396	0.174294486440621	0.172842171334889	0.178239573476207	0.190663489032131	0.209653857620033	0.234392903565838	0.264005260441203	0.29772587211528	0.334945569839048	0.375195675673258	0.418114731402038	0.463415703966907	0.510858483779766	0.5602274439408	0.611312698561713	0.663893950179094	0.717726387188141	0.772528598903726	0.827972801895396	0.88367780255862	0.93920508622379	0.994058270791871	1.04768594782149	1.09948770777909	1.14882294985035	1.19502193690884	1.23739848470014	1.27526367014731	1.30793999701328
41	0.639912490430653	0.606887480969786	0.571491465015182	0.534518528141627	0.496802607343293	0.459187106944921	0.422487349116775	0.387444556009417	0.354671123848871	0.324589923351011	0.2973756346508	0.27291228122251	0.25078401533463	0.230310821721935	0.210626568430084	0.190781027389937	0.169840350031735	0.146965726116851	0.1214622118036	0.0928015372687787	0.0606351342386076	0.0249208156303342	0.0161924202681799	0.0593365447819412	0.106672974098966	0.157594720370353	0.211808606223926	0.268997439560251	0.328808679748384	0.390858872022629	0.454739554921974	0.520022754949935	0.586265818767835	0.653015659531415	0.719812569209818	0.786193759974228	0.851696787223388	0.915862985253034	0.978241017110284	1.0383906045949	1.09588646495863	1.15032244079672	1.20131577283457	1.24851143597125	1.29158644092544	1.33025400011917	1.36426746861378	1.39342399879901	1.41756788900931
42	0.557112370085758	0.516776105397493	0.473690319807373	0.428659278408681	0.382603324250345	0.336576586571517	0.291803204895309	0.249741048428142	0.212171131602023	0.181252486584366	0.159313072725355	0.147985145474027	0.146890763228393	0.153398118818489	0.16405865785776	0.176062963038304	0.187706762118702	0.198286972896812	0.207904382141366	0.217309454431468	0.227763571872114	0.240851232635225	0.258206427105169	0.281193417890545	0.31065658112263	0.346839731557035	0.389471859814614	0.43793164259981	0.491404437736846	0.548993724906692	0.609787435748815	0.672893380610768	0.737457246802666	0.802671982534369	0.867783356004183	0.932093960576914	0.994966585465997	1.05582721721917	1.11416765170631	1.16954759122297	1.22159607959863	1.27001214286946	1.31456453283382	1.35509050681169	1.39149361607555	1.42374051697842	1.45185686270392	1.47592237947326	1.49606527786158
43	0.572754170438062	0.530783301288168	0.485533351237548	0.437665466987917	0.387970808387205	0.337420703570494	0.287275672956283	0.239319534592869	0.196339132894888	0.162904464022011	0.145506452084472	0.148883864247094	0.170492384799332	0.203260334795033	0.241460284100278	0.281866237593025	0.322872661016523	0.363759812663053	0.404299836881506	0.444551090139189	0.484739007442103	0.525175971715051	0.566200215452847	0.608126504140362	0.651206990091157	0.695602702005676	0.741366299787847	0.788435946570607	0.836639117100563	0.885704333714973	0.935278416920032	0.984946863833459	1.03425530097434	1.08273043678939	1.12989942983383	1.17530700962909	1.21853000739521	1.25918917476685	1.2969583080944	1.33157077601113	1.36282358839174	1.39057916095899	1.41476493257893	1.43537098939133	1.45244584692526	1.46609054267402	1.47645120106192	1.48371025364022	1.48807653223689
44	0.837958445268252	0.81975784284075	0.800490767771484	0.780963779514229	0.762067669638503	0.744751660902703	0.729983954668333	0.718697684778016	0.711725166480267	0.709728747623861	0.713141491623781	0.722132096889156	0.736603650971166	0.756226261335678	0.780493917756222	0.808790860414194	0.840453719767996	0.874820668563076	0.911264503044092	0.949210737239244	0.988143888866649	1.02760562720013	1.06718806705726	1.10652478850326	1.1452814461244	1.18314722484246	1.21982792174073	1.25504106775889	1.28851322539193	1.31997938978862	1.34918426863985	1.37588511325633	1.39985571345039	1.42089114649756	1.43881287899439	1.45347385240685	1.46476323058227	1.47261054260191	1.47698900978431	1.47791789511774	1.4754637519214	1.46974047270105	1.46090804740705	1.44916993323342	1.43476891893124	1.41798134166015	1.39910949348509	1.37847205115518	1.35639239312956
45	1.36361336960345	1.37921745558753	1.3939128805202	1.40800095400491	1.42178713301245	1.43556891211722	1.44962338141012	1.46419512867705	1.47948521101328	1.49564189657761	1.51275377171387	1.53084562912716	1.54987732162	1.56974551691188	1.59028805980956	1.61129047075746	1.63249400457306	1.65360466459161	1.67430260614675	1.6942514505544	1.71310714423246	1.73052611649906	1.74617259800071	1.75972504978364	1.77088171666574	1.77936535824554	1.78492723003285	1.78735039078858	1.78645240565082	1.78208750312506	1.7741482318901	1.76256665399116	1.74731510664493	1.72840656676436	1.70589466056311	1.67987337435211	1.65047654007864	1.61787718756921	1.58228687125257	1.54395508794827	1.50316889883628	1.46025284678473	1.41556921261615	1.36951857244758	1.32254049404141	1.2751140346156	1.22775747040471	1.18102640316512	1.1355090745017
46	2.0356324523975	2.08051655262528	2.12336377291307	2.16410943799666	2.20269001547846	2.23904034181051	2.27309098025003	2.30476584643607	2.33398022986813	2.3606393253031	2.38463736758731	2.40585743784336	2.42417197974607	2.43944403358723	2.4515291647439	2.46027803372067	2.46553952857039	2.46716435829554	2.46500898847437	2.4589397881272	2.44883724967627	2.43460014143547	2.41614945391025	2.39343200675509	2.36642359201843	2.33513154090506	2.29959661545218	2.25989414317331	2.21613433196599	2.16846172464647	2.11705377771548	2.06211857777793	2.00389174183236	1.94263258473662	1.87861967872831	1.81214597593436	1.74351371515564	1.67302938856805	1.60099910216749	1.52772472621231	1.45350130038727	1.37861623742537	1.3033509676023	1.22798580123233	1.15280898378016	1.07813121807674	1.00430738116008	0.931767814611402	0.861062395170128
47	2.73012671228581	2.79427392741567	2.85476261901627	2.91129486871213	2.96358104217633	3.01134122338251	3.0543067365787	3.09222177404993	3.12484514411024	3.15195214880979	3.1733365946784	3.18881293262925	3.19821851513577	3.20141595022793	3.19829552300943	3.18877764656297	3.17281529556777	3.15039636796694	3.12154591282426	3.08632815629632	3.04484825256313	2.99725368270789	2.9437352219634	2.88452739445371	2.81990833452659	2.75019897495075	2.67576148460766	2.59699688185725	2.51434175461816	2.42826402467021	2.33925770231951	2.24783658930081	2.15452690405979	2.05985882639445	1.96435699053802	1.86853000043403	1.7728591018304	1.67778622631698	1.58370172479079	1.49093223181798	1.3997292438811	1.31025914482564	1.22259555865573	1.13671504225012	1.05249725072683	0.969730854421411	0.888126777114061	0.80734104700502	0.727011361174628
48	3.36817551780084	3.44184271989029	3.51028376934373	3.5730736930123	3.62980380424389	3.68008505977223	3.72355143442283	3.75986329132112	3.78871072371958	3.80981684301288	3.82294098603467	3.82788181339181	3.8244802694617	3.8126223738341	3.79224181350122	3.7633223050715	3.72589969678238	3.6800637811921	3.6259597912042	3.56378955457479	3.49381228530553	3.4163449943438	3.33176250677125	3.24049707808942	3.14303760816567	3.039928457643	2.93176787775194	2.81920606987466	2.70294289493754	2.583725253265	2.46234415065073	2.33963145268756	2.21645630183825	2.0937211232079	1.97235706590728	1.85331860552912	1.73757685775783	1.6261109174894	1.51989625494712	1.41988892611187	1.32700422476995	1.24208867038186	1.16588526089297	1.09899409836843	1.04183388327789	0.99461363916668	0.957326532372385	0.929776340305796	0.911640555101727
49	3.94801253104016	4.02716514804304	4.1000710032589	4.16625315858845	4.22525439733028	4.27664091190705	4.32000593675935	4.35497329163589	4.38120079985641	4.39838354578462	4.4062569357375	4.40459952688919	4.39323558941303	4.37203736815089	4.34092701150886	4.29987813705307	4.24891700541487	4.18812327660799	4.11763032570292	4.0376250979954	3.94834748734533	3.85008922526653	3.74319227265117	3.62804671078788	3.50508813371148	3.37479455013216	3.23768281061562	3.09430458495887	2.94524192688543	2.79110248003673	2.6325144037698	2.47012113470677	2.30457615963774	2.1365380744289	1.96666637487986	1.79561873454697	1.62405110858891	1.45262316488489	1.28201399695755	1.11295861781013	0.946329304366908	0.783322317458476	0.625919424203418	0.478155551276861	0.34996030712116	0.267400603683222	0.272013318299655	0.358346134602881	0.483321124531932
50	4.5418251780437	4.63246961854024	4.7168840663322	4.79461150135615	4.86521450386509	4.92827861343917	4.98341562578317	5.03026679955997	5.06850594632106	5.09784237790687	5.11802368755063	5.12883834337944	5.13011807613069	5.12174004676323	5.10362878433687	5.07575789017473	5.03815151106086	4.99088559224852	4.93408893060409	4.86794405959804	4.79268801147005	4.70861301823652	4.61606723289097	4.51545557591894	4.40724084098389	4.29194522829766	4.17015251569769	4.04251112644299	3.90973840901337	3.77262650569475	3.63205024766122	3.48897756175143	3.34448288257206	3.1997639854641	3.05616240828367	2.91518707697472	2.7785396871546	2.64813855412646	2.52613476936356	2.41491056902754	2.31704551627227	2.23523352840943	2.17213691954849	2.13017723049503	2.11128804230242	2.11668410978761	2.14671538539091	2.20085663136686	2.27783642593314
51	5.25062297433457	5.36764817401106	5.47985076098691	5.58686608970752	5.68834873021177	5.78397537035562	5.87344768428525	5.95649514798631	6.03287778317997	6.10238881145586	6.16485720129776	6.22015009152992	6.2681750756387	6.3088823323394	6.34226658857966	6.36836890179795	6.38727824857158	6.39913290665131	6.40412161663319	6.40248450798583	6.39451377164479	6.3805540577181	6.36100257184132	6.33630883724431	6.30697408158476	6.27355019813138	6.23663822019728	6.19688623634922	6.15498666272492	6.11167277908573	6.06771442883066	6.02391278243547	5.98109407144845	5.94010221932059	5.90179032889834	5.86701103659951	5.83660581091221	5.81139335639505	5.79215737923685	5.77963406858449	5.77449973790108	5.77735913899316	5.78873499426403	5.80905927895551	5.83866671877469	5.87779085112779	5.92656284037917	5.98501305658604	6.05307524484298
52	6.09890914447716	6.25218619305647	6.40283602456689	6.55057610614468	6.69513761516156	6.83626732658856	6.97372943665329	7.1073073057145	7.23680510326801	7.36204933811631	7.4828902569837	7.59920309524396	7.71088916395182	7.81787675803876	7.92012187135528	8.01760870522288	8.11034995831174	8.19838688699606	8.28178912687296	8.36065426787966	8.43510717742395	8.50529906817219	8.57140630963335	8.63362898544845	8.69218920134882	8.74732915208047	8.79930895919105	8.84840429540927	8.89490381536456	8.93910641652624	8.9813183583907	9.02185027199416	9.06101409563371	9.09911997608098	9.13647317739409	9.17337104149741	9.21010004582869	9.24693300339731	9.28412644943111	9.32191825633601	9.36052551493179	9.40014271490256	9.44094025122597	9.48306327620053	9.52663090881827	9.5717358049185	9.61844408312902	9.6667955933852	9.71680450713614
53	6.91271174521887	7.09269248568496	7.27156287797728	7.44905170213412	7.62489240080214	7.79882419337898	7.97059314996344	8.13995321676161	8.30666718496417	8.47050759556944	8.63125757317895	8.78871158243325	8.9426761014821	9.09297020768917	9.23942607165108	9.38188935655479	9.52021952089859	9.65429002364681	9.78398843196758	9.90921643280122	10.0298897506102	10.1459379747542	10.2573043010005	10.3639451926996	10.4658299681168	10.5629403212885	10.6552697845523	10.7428231415689	10.8256158001851	10.9036731348779	10.9770298087498	11.045729085103	11.1098221385055	11.1693673749593	11.2244297702994	11.2750802352868	11.3213950150214	11.3634551292971	11.4013458593709	11.4351562853411	11.4649788769357	11.4909091390511	11.5130453118555	11.5314881237337	11.5463405938197	11.557707879383	11.5656971619323	11.570417564618	11.571980092374
[truncated: 71 more columns]
