# Supplementary material for: Reconstructing spruce budworm outbreak severity: a comparison of paleoecological and tree-ring signals
Source: PLoS One. 2025 Aug 12;20(8):e0329406. doi: 10.1371/journal.pone.0329406 (PMC12342301; doi:10.1371/journal.pone.0329406)
Supplement: S12 Dataset — (ZIP) [file pone.0329406.s012.zip › Lake 3 wavelet data/Cross-wavelet_Lepidopteran_scales_Percent_defoliation/cross_wavelet_wave.corr.txt]

V1	V2	V3	V4	V5	V6	V7	V8	V9	V10	V11	V12	V13	V14	V15	V16	V17	V18	V19	V20	V21	V22	V23	V24	V25	V26	V27	V28	V29	V30	V31	V32	V33	V34	V35	V36	V37	V38	V39	V40	V41	V42	V43	V44	V45	V46	V47	V48	V49	V50
1	2.34011477472791+0.06404624152528i	1.78676667120418+0.19352250114428i	1.07599860587979+0.22470434819273i	0.534879746019762+0.186904080734626i	0.243308598069036+0.13547927164345i	0.119764543290449+0.098348381651715i	0.0720560924147042+0.0765874583917437i	0.0514359361997848+0.0638075019521581i	0.0402168028719635+0.0554396456408859i	0.0329860943101673+0.0493631352811803i	0.0278374612917292+0.0447116727987612i	0.0238671004801637+0.040746047322844i	0.0209400087973872+0.0369510658093762i	0.018875360923339+0.0336114148295564i	0.017099856394573+0.0306629152601011i	0.0159874647739461+0.027609940187879i	0.0160254555350925+0.0250959024011032i	0.0163870426783986+0.0236181670519307i	0.0166669666022921+0.0223984268830659i	0.0173641369115064+0.0212612446320795i	0.018189090521598+0.0210135485034399i	0.0180907323036547+0.0214366203042915i	0.0174544528925561+0.0213578282829105i	0.0173034608246922+0.0214088190584236i	0.0165222964117367+0.0221972809753238i	0.0149601139463807+0.0219622255839756i	0.0143344392862452+0.0208946079048548i	0.013840267012922+0.0204474405580054i	0.0127102180537331+0.0194478893372207i	0.0124006469929514+0.0177279060861705i	0.0127801060143537+0.0166800895415814i	0.012949839106608+0.016012414720665i	0.0133133392800955+0.0152210129566663i	0.0140215577079519+0.0147399185366923i	0.0146225984075903+0.0146952279297441i	0.0148792474457359+0.0148124376547263i	0.014826626669876+0.0148277792742451i	0.0147413351375297+0.0147225670156257i	0.0146114083065177+0.014745370582003i	0.0140989320655231+0.0145587373990493i	0.0137651411571797+0.0136036763954407i	0.0142585436671254+0.0125675256232656i	0.0148926195118363+0.0119914020267737i	0.0154014413674818+0.0113422701287194i	0.0163461086201565+0.0107482545850377i	0.0175288420380953+0.0108205348853458i	0.0182715513983896+0.0114105381538821i	0.0185306177144236+0.011882686139754i	0.0187409207595784+0.0120957164324666i
2	2.93625194518353+0.03935526000162i	2.17947894687283+0.1797783147763i	1.22527930369154+0.20618814317272i	0.531092869254458+0.157129003543017i	0.190502466085801+0.100621626289922i	0.0705862301703499+0.0661274498841176i	0.0371084111028418+0.0498078058526015i	0.0269640268262519+0.0418076742909989i	0.0219217897116259+0.0368418902341562i	0.0184471373651146+0.0331742828375165i	0.0157746936084065+0.0303896886852187i	0.0135072204812691+0.0279082607099858i	0.011867409210755+0.0252616756761035i	0.010800032389926+0.0229443404369406i	0.009631266501892+0.0209044930795145i	0.0089313840389215+0.0184773803054711i	0.009421095929901+0.0165075254365589i	0.0100707686958883+0.0156610964936657i	0.0104196879793233+0.0148768915133188i	0.0112910307983189+0.013920843610269i	0.0123836291294913+0.0139601367210649i	0.0123056557362874+0.0147175142784377i	0.011658597672552+0.0146591993874471i	0.0118063854498895+0.0147683314194253i	0.0111793685425656+0.0159191722189429i	0.0095586950958591+0.0157872921598769i	0.0092070182720805+0.0146804604276766i	0.0089798885072042+0.0145539592460894i	0.0077785692058362+0.0137920107014775i	0.0075440462855371+0.0120725135146883i	0.0081210856356377+0.0112367129314822i	0.0082697943822469+0.0108588511774743i	0.0085736248737631+0.0101838123108509i	0.00932541046384551+0.00980417277336705i	0.00994993972136012+0.00993076557963552i	0.0101511285598651+0.0102028054159253i	0.0100161230516889+0.0102900114889524i	0.0099268795427462+0.0102334925757725i	0.0098115140839249+0.0104288788969079i	0.0091514948549114+0.0104210673519411i	0.00867348581667724+0.00945540512577797i	0.00920634410760638+0.00844119588507758i	0.00980030293080649+0.00805006194844459i	0.0101045949449554+0.0074827741341062i	0.0109456831742712+0.0068506338159544i	0.0121183476705582+0.0069973240234031i	0.0127302342802355+0.007738848715598i	0.0127655018382831+0.0082493555345261i	0.0128226592924173+0.0084079943147503i
3	3.30835868582447-0.01381366450052i	2.39863654709753+0.11469932063071i	1.26933218352022+0.13673347376677i	0.479896729178896+0.091612120828623i	0.125306704572322+0.046560714009713i	0.0239113323288349+0.0254778708937882i	0.0080576233464371+0.0195216445552936i	0.0075963198382591+0.0179148464898322i	0.0073572740561871+0.0167159676890466i	0.0066468440532495+0.0155010851735626i	0.0058445767077426+0.0145744134291884i	0.0049295854473815+0.01362408789652i	0.0043438280519479+0.012276182811282i	0.0040953900187574+0.0111582671438821i	0.0034336476453693+0.0102195105112757i	0.00301379968412118+0.00868019639737945i	0.00368327471861699+0.00746025156282897i	0.00432233693563751+0.00730513740236262i	0.00447394214637741+0.00698537104711828i	0.00522307600894592+0.00623313926141904i	0.00630879530435233+0.00645725168943695i	0.00615304679195805+0.00734740068751439i	0.00551899081316369+0.00718007148476219i	0.00594835359384411+0.00720998774035762i	0.00556545833432557+0.00849314140867484i	0.0041069384112315+0.00840814133503489i	0.00412207390745378+0.00736582732747917i	0.00422863923969377+0.0076072536571664i	0.00310420710002636+0.00722720024693042i	0.00296423722386448+0.00576019334985693i	0.00364370093072066+0.00528458778929672i	0.00369009940799181+0.0052713865203545i	0.00382144589971256+0.00478319046993303i	0.00446113192102311+0.00451733853801385i	0.00498095499526744+0.00475409499557454i	0.00507116596664367+0.00508774040226679i	0.00487161570645827+0.00516709282350547i	0.00482745090741486+0.00510405688192146i	0.00480092869250936+0.0054152987125486i	0.00412955823126979+0.00558655841345138i	0.00360786173413424+0.0047535654807052i	0.00413608107462896+0.00393960610847357i	0.00459885257790423+0.00384798566569911i	0.00460962120750867+0.00347169367110409i	0.00519054764225464+0.00287702615315487i	0.00616758523863218+0.00304891540676534i	0.00654784728514257+0.00379384671041481i	0.00636388439106611+0.00420959573508116i	0.00630573314966959+0.0042422169341423i
4	3.4296263340722-0.08262514700716i	2.46037699992168+0.02002623083997i	1.26538226453181+0.04663510866476i	0.446758748347108+0.024284075506661i	0.0958283881361513+0.0037713267120875i	0.00671189257642707-0.00034956951019122i	-0.00162109367297511+0.00233526554374486i	0.00064276689795762+0.0043827469585242i	0.0014146167724439+0.00485753252793463i	0.00142609133334275+0.0047150247168658i	0.00128256065022272+0.00465765266362492i	0.00095043863959522+0.00451407917167107i	0.00084498361564204+0.00397888839220577i	0.00096765998444163+0.00364472775683771i	0.00058896372894696+0.00345097394984497i	0.00028969471324551+0.00263740148272324i	0.0008586455686865+0.00201549639218336i	0.00127169346058066+0.00226365816678356i	0.00114141150451774+0.00221539701548791i	0.00159371761366715+0.00162113108252264i	0.00244235449288314+0.00186124027447295i	0.00220082560491871+0.00263719340797557i	0.00163971478073292+0.00233278671253352i	0.00219317051245605+0.00222516292766639i	0.0020253371541372+0.00334545654136921i	0.00089125930503696+0.00324291094402322i	0.00117536195255119+0.00236352964198908i	0.00150337291387228+0.00282838804572644i	0.00058154861019211+0.00277788662749742i	0.00051379635620032+0.00170071503949309i	0.0011454625378685+0.00154519523554825i	0.00107530032162593+0.00177318755895534i	0.00102902876965978+0.00145074600238103i	0.00146716964976662+0.00126342607197039i	0.00181267139451146+0.00149929496537273i	0.00180147589508578+0.00177708412823706i	0.0015947133475413+0.00178744794204253i	0.0016164752911576+0.00167962056749594i	0.0016990640793903+0.00198912285782926i	0.00116394260783621+0.00224225014083834i	0.00072727166687375+0.00162674387336185i	0.00119756228085473+0.00109552758584871i	0.00149997767397314+0.00125613796438821i	0.0012886432797036+0.00108183510940584i	0.00158776479547467+0.00059149100674644i	0.00227423345305498+0.00072763030056085i	0.00243939051021327+0.0013181267255004i	0.00216169784775079+0.00155669444587006i	0.0020862194411788+0.00147037801976102i
5	3.37561770077423-0.14757782517463i	2.44014033298779-0.06932023215492i	1.2775170027119-0.02801247131249i	0.470352962431689-0.018368468309473i	0.114511655806781-0.013779138966438i	0.0163223582391256-0.0065543250408992i	0.00143201172507002-0.00118923976535914i	5.55378463995011e-04+7.59051250880982e-04i	3.28225426503265e-04+9.91754261109288e-04i	2.00134484908599e-04+8.8672591316712e-04i	1.53987712339235e-04+9.4890905737963e-04i	-3.523144642521e-06+9.92972724487002e-04i	1.004084040015e-05+7.81764228154013e-04i	1.90041358972009e-04+7.44817375850361e-04i	-2.6330772738235e-05+8.27258741678895e-04i	-2.39929677357201e-04+4.47739988309256e-04i	1.22132874936311e-04+1.69979701472166e-04i	3.08647629801042e-04+4.77706825633254e-04i	5.1099945993059e-05+4.99627590530853e-04i	2.48919501121596e-04+5.9174352878156e-05i	7.94239773331246e-04+2.22617623108495e-04i	5.63668758717075e-04+7.5601825380859e-04i	1.55208102050189e-04+4.39520208859861e-04i	6.28506541676121e-04+2.75449163228436e-04i	0.00057211464663858+0.00104566241722323i	-1.7313301326212e-04+9.20504722265273e-04i	1.76889096678676e-04+2.89096758274247e-04i	5.27409293921945e-04+7.5225622996242e-04i	-1.16887930546498e-04+8.57459747055531e-04i	-1.47714850141292e-04+1.80919560819586e-04i	3.13942000916947e-04+1.88671616783075e-04i	1.94722918245721e-04+4.50149041780552e-04i	7.4710426247101e-05+2.45461796088146e-04i	3.23520177358937e-04+1.16073619813767e-04i	5.08873963121858e-04+2.80998643865829e-04i	4.55562325577114e-04+4.51108771408994e-04i	2.97614294390296e-04+4.09987731727685e-04i	3.52602583491903e-04+2.86127526888692e-04i	4.81333068864169e-04+5.04641274228128e-04i	1.47760045721213e-04+7.21644328487235e-04i	-1.32294146946103e-04+3.34136736613072e-04i	2.2085236673418e-04+5.303089781242e-05i	3.87312674368506e-04+2.99046505665774e-04i	1.24531482555486e-04+2.55167410065627e-04i	2.33750811980461e-04-8.5078692416591e-05i	6.37897095525273e-04-8.956226692112e-06i	6.76518310659446e-04+3.55717380094802e-04i	4.44121469496458e-04+4.39122937962256e-04i	4.11681074077568e-04+3.15310322360371e-04i
6	3.24719841552988-0.19662213899794i	2.40157287534053-0.13252827010105i	1.32428479078526-0.07408840928164i	0.539774110462932-0.037332910507148i	0.161450090268741-0.016240865889796i	0.0360742590433045-0.0049215258174612i	0.0066792063498114-0.00048857308349214i	0.0011976096839865+0.00034504553574939i	1.59966278422826e-04+2.06231588117939e-04i	1.05120599733822e-05+7.93873687762291e-05i	8.391233874616e-06+1.1816120204396e-04i	-6.7373826690047e-05+1.56074690953715e-04i	-4.63888470455029e-05+5.94376692440165e-05i	7.75975916968754e-05+7.43987252570978e-05i	-2.3021343837609e-05+1.72538733941964e-04i	-1.42406167586773e-04+2.2760421631835e-05i	3.44093224242726e-05-8.07181753677155e-05i	8.9204827410009e-05+1.15451177810437e-04i	-1.18348628698073e-04+1.18867303357982e-04i	-4.9070963816703e-05-1.54309067263451e-04i	2.48184244780473e-04-7.2042569937086e-05i	1.14934582891271e-04+2.28199248492821e-04i	-1.14635807225428e-04+3.3556985656595e-05i	1.54791384145223e-04-8.0347724265523e-05i	1.17828722760529e-04+3.22613802434293e-04i	-2.75268506583416e-04+2.0363959604267e-04i	-4.662856555548e-06-1.61028832002551e-04i	2.40807273165093e-04+1.56697190336113e-04i	-1.25001932561637e-04+2.7486490462987e-04i	-1.45644969177914e-04-7.3268594417698e-05i	1.10889589715852e-04-3.7576810641396e-05i	1.9718286303273e-05+1.26125246178383e-04i	-6.94948496630607e-05+8.8818757667668e-06i	5.267181226918e-05-6.19629650335053e-05i	1.3387814073497e-04+2.7497054549589e-05i	9.0627512056158e-05+1.0834187380129e-04i	7.927863184844e-07+6.83353086378513e-05i	4.23502776023145e-05-1.94559609835012e-05i	1.38636744903806e-04+9.2352041392826e-05i	-2.2546378186235e-05+2.14741807996912e-04i	-1.55766446895532e-04+1.0654302971676e-05i	5.4844898114841e-05-1.09194976731985e-04i	1.31458011484489e-04+7.9887716208564e-05i	-5.3724071454183e-05+8.68663496001929e-05i	-2.91559160753786e-05-9.89161160481673e-05i	1.61808913699112e-04-6.877582240142e-05i	1.54692053757799e-04+1.01964977615427e-04i	2.4274249731327e-05+1.08679117908094e-04i	2.72088134551158e-05+2.09635797758879e-05i
7	3.10961799542337-0.23016370183421i	2.36841380638917-0.1713825161693i	1.38953862284506-0.10080564708522i	0.627735910444301-0.047572272491011i	0.218742518401863-0.017656682482115i	0.0592176839721527-0.0047188910077223i	0.0126008630865333-0.0007111018898052i	2.08881459479556e-03+1.198987360962e-05i	2.36040209837315e-04+2.7528581001354e-05i	1.20585436640446e-05+2.1806548819576e-06i	-3.7686559586875e-06+1.8831479734782e-05i	-4.19915272569391e-05+2.38221373953657e-05i	-3.25906828141753e-05-2.61014203526935e-05i	2.95981551656058e-05-2.28220161401425e-05i	3.444713832655e-07+2.95607613503353e-05i	-5.05468967970589e-05-4.0145311344183e-06i	1.4203236559085e-06-2.14399145664162e-05i	-6.4475520879754e-06+6.00015488176389e-05i	-1.1795264008693e-04+3.7795072072751e-05i	-9.3494813825028e-05-1.028078129158e-04i	5.09133775658781e-05-7.50794026854036e-05i	1.86642759080654e-05+7.06461564459676e-05i	-8.00531473579356e-05+2.01098286202614e-05i	-5.4452211290089e-06-1.49640746133844e-05i	-6.0423354636273e-05+1.23798338048421e-04i	-2.12288728546676e-04+2.2116066863342e-05i	-4.1592976890161e-05-1.4629820066625e-04i	9.87928627034112e-05+2.0247285779742e-05i	-5.8288204516912e-05+1.07048755601906e-04i	-8.0761248691112e-05-2.56433877330089e-05i	2.01794442607566e-05-1.49580863378379e-05i	-1.63990100434975e-05+4.19137731826666e-05i	-4.47071452795204e-05-1.16795018662385e-05i	1.00267112372469e-05-3.41811403433886e-05i	4.0035612349316e-05+6.3545755256802e-06i	2.20012604095897e-05+3.77709755046866e-05i	-1.48338955815318e-05+2.20992063248707e-05i	-8.128341964109e-07-1.5245626473772e-05i	3.98786662126412e-05+2.36760506509745e-05i	-1.71966855100835e-05+6.33127056643234e-05i	-5.55367149034367e-05-2.72688447423942e-05i	4.48440101979573e-05-6.75428032855376e-05i	7.54501140028698e-05+3.03358893690138e-05i	-1.24797856569672e-05+4.72687932718705e-05i	-1.63247992216507e-05-2.64168952182573e-05i	4.62915681023831e-05-2.0396081540853e-05i	3.19517512639076e-05+3.48644375262355e-05i	-1.91725060341805e-05+2.39354397413756e-05i	-8.9085794963378e-06-1.43630039241471e-05i
8	2.98657001866222-0.25486562578791i	2.34154502149171-0.19750773572167i	1.45639040890242-0.12078803520981i	0.719249320938451-0.058570601720118i	0.282294781419986-0.022552477500634i	0.0880808045559434-0.0069485598271407i	0.0218197401465674-0.0018068484802222i	0.00429558926088886-0.00044286332553234i	6.95299502179825e-04-8.5741256386975e-05i	1.03762793205195e-04+1.3283077404405e-05i	-6.96054019846e-08+2.83900130016686e-05i	-4.08968117671318e-05+8.8278963638256e-06i	-4.38440480446637e-05-2.95120893351227e-05i	-1.75998657290245e-05-4.20459075157737e-05i	-1.81105426902848e-05-2.00682576644962e-05i	-4.1927010365057e-05-3.8101850995994e-06i	-5.71289002362841e-05+1.55471233331733e-05i	-9.66747658381423e-05+3.93108778932833e-05i	-1.53951376026857e-04+8.348748916571e-06i	-1.4481681991215e-04-6.1483387072017e-05i	-7.33059070533383e-05-6.00241956360479e-05i	-5.31826885277408e-05+1.36522705443238e-05i	-9.38272753413565e-05+5.05300849688016e-05i	-1.32902175741916e-04+6.4746068736734e-05i	-2.0567036042968e-04+7.0473969365234e-05i	-2.39896899992602e-04-2.2440695207609e-05i	-1.22652369484352e-04-9.7300407498731e-05i	-2.56166225482267e-05-1.8676360556108e-05i	-6.16140949353811e-05+4.77431804555443e-05i	-7.95254542182668e-05+2.12914744921566e-05i	-5.09136669107795e-05+1.02852041654714e-05i	-4.49916294406403e-05+1.01550658505983e-05i	-3.14338479970027e-05-7.1911167453018e-06i	-2.73299506386084e-06-4.37115276133447e-06i	1.11790686227266e-05+1.37071328155838e-05i	1.18624235795894e-05+2.57351350387671e-05i	4.8335490893613e-06+2.72857757947108e-05i	5.9132903488958e-06+2.13571621878962e-05i	1.47151212782278e-05+2.77246320792304e-05i	5.2049299964359e-06+2.43523731914489e-05i	1.23476240311617e-05-1.5458917657892e-05i	5.91915887603203e-05-2.70277316215988e-05i	7.28588414191105e-05+1.30565255573799e-05i	3.88657773432966e-05+2.83958325290968e-05i	2.22957760188626e-05+8.5529124482429e-06i	2.39651219122328e-05+3.8803222517304e-06i	9.2011360371496e-06+1.0554253861866e-05i	-7.24948153812785e-06+1.6176447069009e-06i	-2.06978404343712e-06-9.46458011109894e-06i
9	2.88068476179219-0.27645826133032i	2.3180459828943-0.21972851334484i	1.51843353359513-0.14027262495882i	0.810394876168752-0.072114099413247i	0.352575970342849-0.030039867322472i	0.124961395972734-0.010369376861059i	0.0359713510447744-0.0032172263051278i	0.00837286585516754-0.00107690714436995i	0.00159236529887101-0.00042652064519445i	2.66197566231845e-04-1.58949477310536e-04i	2.57055544078189e-05-3.92373132311846e-05i	-4.75309104001228e-05-1.34558718325857e-05i	-7.73680817722658e-05-3.6571240578194e-05i	-8.03762982398017e-05-5.82732195074167e-05i	-8.64931689603258e-05-5.13394647043924e-05i	-1.154992560346e-04-2.3045277963545e-05i	-1.6492119275144e-04+7.836202011057e-06i	-2.25354834901563e-04+2.0508694038004e-05i	-2.74504718134689e-04+4.62183512803e-07i	-2.81902619457667e-04-3.3624154043834e-05i	-2.50360866046908e-04-3.4618447102003e-05i	-2.31330927248369e-04+1.6214193483744e-05i	-2.68759235182406e-04+8.1241282256294e-05i	-3.5457487950468e-04+1.10861954459835e-04i	-4.35617295671509e-04+7.2919742451904e-05i	-4.30610258214812e-04-1.725940062538e-05i	-3.23153691362561e-04-6.7994686875889e-05i	-2.15288393490247e-04-2.9170315542917e-05i	-1.75980724029399e-04+2.5865050177538e-05i	-1.62014227219029e-04+3.5965054573081e-05i	-1.33754788437456e-04+2.0953488186351e-05i	-9.54432928932751e-05+7.26530410895e-06i	-5.59688357732386e-05+5.8220016408758e-06i	-2.57335883106078e-05+1.6917092615822e-05i	-6.4498306133878e-06+2.80020725518728e-05i	9.777301697366e-06+3.55510958319693e-05i	2.23010990051372e-05+4.41840154184514e-05i	2.97616771386559e-05+5.10128840217327e-05i	3.65452529648335e-05+5.00509019205154e-05i	4.82045308215973e-05+3.4652251223144e-05i	7.38439299501087e-05+1.06131910905615e-05i	1.05338749395379e-04+3.252703846555e-06i	1.13392773362768e-04+1.6596968357017e-05i	9.23158330207496e-05+2.4461497864237e-05i	6.33964852423694e-05+1.73603132034905e-05i	3.7945884630899e-05+7.5052537322845e-06i	1.71027553308606e-05+5.715537235487e-07i	5.65580022569797e-06-4.88040683193393e-06i	4.81657225849732e-06-6.6996457375517e-06i
10	2.78920356797483-0.29783454354714i	2.29640928379602-0.24188062815731i	1.57458982817487-0.16106905089262i	0.899969523627035-0.087907234566515i	0.429059909150799-0.039288722899294i	0.17053215992752-0.014409761608106i	0.0562677678239536-0.0044925436991275i	0.0151957436135084-0.0014432766978463i	0.00322724915041711-0.00068637754806648i	4.70815450769087e-04-4.31088486693528e-04i	-1.3024458821072e-05-2.50133386402044e-04i	-1.02260496555676e-04-1.33805875033419e-04i	-1.52921145760278e-04-9.4905198875765e-05i	-1.95831755112039e-04-9.6558467007202e-05i	-2.40153564703143e-04-9.35889630486e-05i	-3.01942178385199e-04-6.9143623044781e-05i	-3.83030793230947e-04-3.3420984873866e-05i	-4.68811664702695e-04-3.741828451301e-06i	-5.4040237917587e-04+1.1069394186829e-05i	-5.85359926798603e-04+1.7509949341397e-05i	-6.0874301194106e-04+3.6211262928458e-05i	-6.41161082332784e-04+8.3586776919892e-05i	-7.18255531076741e-04+1.43007356756663e-04i	-8.33641474438582e-04+1.65717501024623e-04i	-9.20051273972147e-04+1.18192105213447e-04i	-9.0115951012971e-04+3.0145988296077e-05i	-7.73693081664692e-04-2.5673731523468e-05i	-6.12857206739411e-04-1.6413170163177e-05i	-4.8389693681266e-04+1.8765038295384e-05i	-3.87754940527766e-04+3.2646099468627e-05i	-2.99101609980623e-04+2.3260863017654e-05i	-2.11285153598094e-04+1.4847062935455e-05i	-1.35103699245047e-04+2.0777379742053e-05i	-7.74574555735021e-05+3.45713308138566e-05i	-3.17738338307504e-05+4.61295625950842e-05i	1.08438151703533e-05+5.64257339121644e-05i	4.97419241756116e-05+7.0766486047603e-05i	8.08694931822819e-05+8.55960226132421e-05i	1.07667271558593e-04+9.023896322197e-05i	1.39065609133756e-04+7.929475161846e-05i	1.76664134481926e-04+6.061297542572e-05i	2.05766675048646e-04+4.7327311994567e-05i	2.0662200740045e-04+4.0898737591775e-05i	1.75742852986304e-04+3.1729159321713e-05i	1.27706383325007e-04+1.6106972653277e-05i	7.99758081573809e-05+5.487384117343e-07i	4.36599138191898e-05-8.3326601658068e-06i	2.26315865099128e-05-9.6863674601658e-06i	1.43105831292786e-05-6.1743092142921e-06i
11	2.70929196179322-0.32028836091223i	2.27592142642019-0.26544103241116i	1.62477590789727-0.18399081241397i	0.986769822206814-0.10632489716635i	0.51039488730836-0.050742398150957i	0.224948978437285-0.01942758294625i	0.0842680503040753-0.0054429397159114i	0.0264660950330705-0.0007356100962255i	0.00659243354283917+0.00017829560481321i	9.73357995427503e-04+4.295183209811e-05i	-2.36572491002144e-04-1.42400794404502e-04i	-3.90187931982159e-04-1.99265607351448e-04i	-4.06855478382492e-04-1.95342154592561e-04i	-4.58997817813728e-04-1.8850992743053e-04i	-5.50561372059844e-04-1.80869709466016e-04i	-6.6884272895136e-04-1.54294096454268e-04i	-8.01114636607321e-04-9.9994218996079e-05i	-9.33934947535061e-04-2.2977430486489e-05i	-1.06028133267356e-03+6.309563134324e-05i	-0.00118282344577003+0.00014344493313975i	-0.00131198111868547+0.00021212976139705i	-0.00146387657711074+0.00027135671501829i	-0.00164661222982845+0.00031317635039745i	-0.00183118088729212+0.0003112673435156i	-0.00194348920787414+0.0002484932424581i	-0.00191075857867887+0.00014973517175129i	-1.7250990218923e-03+6.746859264152e-05i	-1.44961578253934e-03+3.034390558589e-05i	-1.16048449785333e-03+2.205885219861e-05i	-8.97313390091421e-04+1.4171676782276e-05i	-6.67035288293289e-04+1.151709236045e-06i	-4.70346164303478e-04-4.283069934062e-06i	-3.09697548933816e-04+4.907574330782e-06i	-1.81313795996548e-04+2.3015799967725e-05i	-7.37470187964936e-05+4.33015569492498e-05i	2.26711162589212e-05+6.66615219818869e-05i	1.09508817605945e-04+9.6296522401392e-05i	1.85174985190317e-04+1.28374757533676e-04i	2.52329734996898e-04+1.52029795179475e-04i	3.15358195689109e-04+1.58479608245039e-04i	3.69543101074121e-04+1.47586639096379e-04i	3.9755429184709e-04+1.24229188425146e-04i	3.82386469105245e-04+9.1523335054242e-05i	3.23960813254298e-04+5.1964563929046e-05i	2.40770458300336e-04+1.3054510045615e-05i	1.57155227880256e-04-1.428902238408e-05i	9.07863998608682e-05-2.39315098394294e-05i	4.82726616293766e-05-1.85918594188012e-05i	2.67976557811954e-05-6.1690051569595e-06i
12	2.63872113250511-0.34464974566005i	2.25600443990504-0.2913909531635i	1.66879874034632-0.21012135873521i	1.0693340960185-0.12881000868564i	0.594611312130442-0.066418735494454i	0.287601287559458-0.027750839567807i	0.121277809443252-0.008060705821356i	0.0445049512156738-0.000039924130647i	0.0138861633222888+0.0021268994448404i	0.00323798169636588+0.00194077254828382i	3.817387227126e-05+1.15543315344772e-03i	-7.51297589010728e-04+4.71020750865686e-04i	-9.11335687877219e-04+4.2157960127745e-05i	-9.94218570375148e-04-1.82865043189022e-04i	-0.00112773757212696-0.00027541945594473i	-0.00131000903005108-0.00026863380259695i	-0.0015138501880365-0.00017079199979885i	-1.7237645277196e-03+5.48842757928e-06i	-0.00194739743093249+0.00022685913216488i	-0.00220921707779445+0.00044453194819529i	-0.00253257605517119+0.00061522628343221i	-0.00292066337457248+0.00071682693452019i	-0.0033400406441986+0.00074383641710428i	-0.00371114542217308+0.00069580222184381i	-0.00392388270948342+0.00058032906714679i	-0.00388803826210326+0.00042388811903559i	-0.00358778873019168+0.00026517343050352i	-0.00309127149085534+0.00013141274757082i	-2.50704396906111e-03+2.669443362894e-05i	-1.93000429864767e-03-5.485581667202e-05i	-0.00141645827550672-0.0001125202173189i	-9.87720202581579e-04-1.39847398583213e-04i	-6.41647211121434e-04-1.35517111507963e-04i	-3.62619856771128e-04-1.06350070951945e-04i	-1.31453982063043e-04-6.0318636740505e-05i	6.61977161756784e-05-7.877099508501e-07i	2.37749918951553e-04+7.1035891909058e-05i	3.87434161303187e-04+1.49394305577383e-04i	5.18762321480782e-04+2.20994877892937e-04i	6.30259868227496e-04+2.68917307281105e-04i	7.09011771007524e-04+2.7964362715509e-04i	7.33279435645818e-04+2.48196055381303e-04i	6.87510615436438e-04+1.80613523560859e-04i	5.77516915787972e-04+9.4415424915116e-05i	4.31064652957886e-04+1.4413049440681e-05i	2.83849322719334e-04-3.7626639845192e-05i	1.63569373575568e-04-5.3378053765084e-05i	8.2229933010386e-05-3.99416619329321e-05i	3.71970229053514e-05-1.27779031634329e-05i
13	2.57570449440625-0.37155883251713i	2.23602223396308-0.32053165126452i	1.70612113319161-0.24057781864442i	1.14562705060296-0.1571550796976i	0.678466042314337-0.089204055649529i	0.355781029137356-0.043468512037604i	0.166371793664663-0.017213513465288i	0.0701677496712821-0.0041629208711164i	0.0270238708418501+0.0012947692088483i	0.0094302543066422+0.00284195533994777i	0.00262947012541637+0.00259668524754512i	1.599172666024e-05+1.72641290101828e-03i	-0.00104284094572765+0.00083060894669508i	-0.00155629376816827+0.00015928926837272i	-0.00190579892894469-0.00022372201379661i	-0.00221668755036711-0.00032519223733507i	-0.00251740283622109-0.00017361594608813i	-0.00282548875582871+0.00017863329969224i	-0.00318643411940575+0.00064358271229916i	-0.00366850093662257+0.00110849834822563i	-0.00432550634310104+0.00147023885541946i	-0.00515119589661718+0.00166803813344319i	-0.00605073249489808+0.00169118061037727i	-0.00684857995809458+0.00156308335039544i	-0.00733997027750758+0.00132153832208064i	-0.00737060686643802+0.00100773359507325i	-0.0069039899305904+0.00066103484668262i	-0.00603466910534416+0.00031494296522853i	-4.94035228844181e-03-3.45371694553e-06i	-0.00380691825642327-0.00027003714262607i	-0.00277022320542296-0.00046287057995673i	-0.00189581365302434-0.00056817829802013i	-0.00119065824065363-0.00058703998810267i	-6.29265359787528e-04-5.34188649391695e-04i	-1.78036347869067e-04-4.28857232819399e-04i	1.91239505611005e-04-2.85967072273512e-04i	4.98979659910195e-04-1.15319125050235e-04i	7.59665323984385e-04+7.1112817679595e-05i	9.80420934387693e-04+2.51021662527288e-04i	0.00115532423700623+0.00039132515895164i	0.00126282818786937+0.00045843304093492i	0.00127485365084371+0.00043420572173023i	0.00117618869202214+0.00032802185095175i	9.80670803931544e-04+1.76619372977883e-04i	7.30575943988898e-04+2.9782092379116e-05i	4.79260375983911e-04-7.1069353025484e-05i	2.69908793458959e-04-1.08818662021469e-04i	1.23159945910042e-04-9.2389080687114e-05i	3.70767389271793e-05-4.6000127817903e-05i
14	2.51887608898639-0.40112776716296i	2.21541417849079-0.35278123826923i	1.73605181415722-0.27510931525514i	1.21317352894151-0.19120208674065i	0.757358254875424-0.119581066304251i	0.42393047132301-0.068328251167389i	0.214436848081651-0.036288705945571i	0.0995795237736204-0.0180072413876935i	0.0436185023637614-0.0080567536470155i	0.0185852172026645-0.0028238414758681i	0.00765758993345551-0.00033755904946107i	0.00259524745494058+0.00049355379646i	-3.2981245793882e-05+4.1002975529178e-04i	-1.54305845462051e-03-1.989292351499e-05i	-0.00247221069065379-0.00038679784870997i	-0.00307954328491808-0.000445419082845i	-0.00351674997107277-0.00010413588057635i	-0.0039124959633876+0.00059241542270165i	-0.00441913384443328+0.00149151903558826i	-0.00520511429193038+0.00238461241340086i	-0.0063919845095505+0.00307836568042511i	-0.00797111773417194+0.00345485814090465i	-0.00975425198751238+0.00349089418157115i	-0.0113996193737155+0.0032334033205575i	-0.0125170152329532+0.0027561057416296i	-0.0128096694618265+0.002127735011257i	-0.012184849669344+0.0014049348669078i	-0.0107785202272406+0.0006425047021984i	-8.88688103861212e-03-9.542007145982e-05i	-0.00684759289172894-0.00073619367445736i	-0.0049325878299562-0.00121382704399821i	-0.00329503949875616-0.00148946507039153i	-0.00197552177361505-0.0015629838245848i	-0.00094315951601599-0.00146696794109641i	-0.00014020902039198-0.00124699925809519i	4.89902961789531e-04-9.42295003735297e-04i	9.92791416303834e-04-5.80185068753046e-04i	0.00140119262068034-0.00018678366936329i	0.00173100919328118+0.00019731653222097i	0.00197532522956712+0.00051279206018829i	0.00210545686219332+0.00069730687249131i	0.00208661950936969+0.00071397855462401i	0.00190357753823932+0.00057397810513586i	0.00158004468971144+0.00033678652419749i	1.17723728289421e-03+8.606005533733e-05i	7.71755516681207e-04-1.04967863505401e-04i	4.27348780336525e-04-1.98984316620086e-04i	1.76838195560945e-04-1.99485960866105e-04i	2.0662852823305e-05-1.375505314021e-04i
15	2.4676866419345-0.4323996156375i	2.1944971304145-0.38623101450127i	1.75904968961571-0.31050618736887i	1.27099566002128-0.22627789465678i	0.827992278055604-0.151658862275276i	0.486734314863913-0.095929657220173i	0.258920115139309-0.059415138298383i	0.125633460223275-0.037311825863066i	0.0566567265514751-0.023990130859219i	0.0245427735438747-0.0154488253864982i	0.0104744146073091-0.0096709942925538i	0.00407037701589381-0.00586588360556575i	0.00066114077422293-0.00362533161554803i	-0.00145800476340171-0.00248116284612793i	-0.0028126909158446-0.00185892049859837i	-0.0036053307448261-0.00122414643375044i	-0.00402486657306074-0.00023857413016892i	-0.00433274267443847+0.00116586073942229i	-0.00486608898506662+0.00281539260091991i	-0.00597726511201054+0.00440296630656606i	-0.00791104917343791+0.00562732265937238i	-0.0106637669796645+0.0063018445671013i	-0.0139050380650078+0.006389974190554i	-0.0170286469264972+0.0059670452436064i	-0.0193350331137091+0.0051495484223959i	-0.0202726349041216+0.0040430236886492i	-0.0196275012797411+0.002734489449745i	-0.017575649422268+0.0013173665662943i	-0.0145850208525576-0.0000849966241582i	-0.0112280319769558-0.0013244964597309i	-0.00799836492044713-0.00226387103057982i	-0.00520436987626743-0.0028203830011478i	-0.00295833320053911-0.00298898928577083i	-0.00123219099766695-0.0028305972909776i	6.880580144202e-05-2.43465148903604e-03i	0.00105073347847756-0.00188172864911669i	0.00180353414379889-0.00122975095915716i	0.00239085076506043-0.00052842815073758i	0.00284402945777469+0.00015566322425821i	0.00315821236086484+0.00072971430520812i	0.00329888996335136+0.0010954665847459i	0.003225208844628+0.00119054473672877i	0.00292276776329892+0.00102310989024947i	0.00242691300580642+0.00067522287302561i	0.00182045701272663+0.00027096119273784i	1.20638324504592e-03-7.21986511126e-05i	6.72417091812987e-04-2.82273048442822e-04i	2.67191530362143e-04-3.45402014003244e-04i	-3.000367026049e-06-2.93195354449645e-04i
16	2.4232623503004-0.46352943395692i	2.17597493790716-0.41760338404817i	1.7791491783468-0.34145571325608i	1.32333423253037-0.25446181021509i	0.893866052574556-0.174597755850469i	0.546611807379002-0.112666667343496i	0.301012945612165-0.070976077621449i	0.14795167242163-0.04582809018826i	0.0639151893927603-0.0313791820222669i	0.0235183565466734-0.0226168565300744i	0.0066500389879447-0.0165490195782162i	0.0004565059223582-0.0119478754267719i	-0.00178088999551017-0.00849344967431538i	-0.00281650179821074-0.00602045597564722i	-0.00340470109499498-0.00417821989176949i	-0.00360611555337483-0.00247276797179851i	-0.0034686303088675-0.00049082974508961i	-0.00328051168112287+0.00190426452996559i	-0.00356700297655053+0.00452814350675703i	-0.0049291906473365+0.00699067426694736i	-0.00779502254950533+0.00888999263996636i	-0.0121753988282722+0.0099746283206357i	-0.0175418159121173+0.0101985539147378i	-0.022911688991732+0.0096675355837761i	-0.027135699870772+0.0085386844874372i	-0.029275815444153+0.0069493311597232i	-0.0289095523888276+0.0050130456029836i	-0.0262312975574835+0.0028632758784615i	-0.0219240159386936+0.0006915103224526i	-0.0168826385096852-0.0012626659378914i	-0.0119240470927036-0.0027713751396816i	-0.00759727394705611-0.00369142475284321i	-0.0041366036587742-0.00400435863436467i	-0.00152758485726857-0.00380063629283205i	0.00038063228863609-0.00322212774366035i	0.00177551158729172-0.00240214505928104i	0.00281973467716177-0.00143906434268906i	0.00362367095675164-0.00041193028453823i	0.00423692635468328+0.00058532533277191i	0.00465185553289103+0.00142736147531235i	0.00482192373775628+0.00197992677917133i	0.00469648912327171+0.00215143684491326i	0.00426141417701017+0.0019399504530348i	0.00356506398715651+0.00144321672048742i	0.00271391885464349+0.00082368022527445i	0.00183984390058296+0.0002482562180877i	0.00105807077056345-0.00016534560301704i	4.38017743319065e-04-3.73100318045534e-04i	-2.368628967412e-06-3.97039915468901e-04i
17	2.38897973603702-0.49376781095649i	2.16577818265669-0.44563808894984i	1.80513865190756-0.3659013887887i	1.38137239991531-0.27246313219913i	0.967988827065036-0.183328852782704i	0.618003450800448-0.111134560467693i	0.355965795052742-0.060858090098847i	0.18132721757751-0.030864169947871i	0.0780470905274689-0.0158379225681099i	0.024710145206442-0.0097959358629307i	0.00164902841308966-0.0080114803585719i	-0.00571695842739692-0.00761738357649612i	-0.00643253852144135-0.00728241410216472i	-0.00510824600100221-0.00654277199005464i	-0.00350737058556833-0.00524057060958914i	-0.00199814504952803-0.00326755071282956i	-6.00913733188718e-04-5.78203968120825e-04i	0.00043515924532122+0.00269479420596523i	0.00048813779461405+0.00619152998856104i	-0.00124397724912905+0.00941409070954568i	-0.0053605268303655+0.0119059400809428i	-0.0118745402123976+0.0134076333659845i	-0.0200185636628925+0.0138982618629881i	-0.0283584747369236+0.0135164615003581i	-0.0351976189276312+0.0124344349864271i	-0.0391132903688044+0.0107775964555852i	-0.0394000349881807+0.00863439512085i	-0.0362398643752569+0.0061276626826226i	-0.0305522340997907+0.0034756296086694i	-0.0236209728256244+0.0009846251370199i	-0.0166754525193013-0.0010302383880019i	-0.0105882367258023-0.0023480268355342i	-0.00576650589268793-0.00290589994740391i	-0.00221678727727587-0.00279021819813953i	0.00029768297959219-0.00216934171589811i	0.00209277440668909-0.00121635528545402i	3.44491119885935e-03-6.837014616848e-05i	0.00453047128475929+0.00116340772023429i	0.00541213145886595+0.00235721962020536i	0.00605799819327501+0.00335964322295075i	0.00638403023005061+0.00400676838661677i	0.00630978929644162+0.00418019691751671i	0.00581057965994989+0.00386249337072146i	0.00494518121770678+0.00315511568822632i	0.0038466801336592+0.00224580138514863i	0.00268218587856881+0.00134290256638457i	0.00160308696574182+0.00061019390695836i	7.09574170760096e-04+1.29646827453086e-04i	4.11805957116002e-05-9.98328233750567e-05i
18	2.369125822378-0.52673969280038i	2.17073158106079-0.47594372843188i	1.84682952641704-0.39189426671285i	1.45780734506935-0.29092612440748i	1.06578686920769-0.19074759839954i	0.719080724875581-0.105504392822975i	0.444491825207052-0.042937577373123i	0.24798810688495-0.004194199952646i	0.120803971574635+0.014391674522345i	0.0470095421871599+0.0187899047131617i	0.0096618896924154+0.0151035407726307i	-0.00556036202339004+0.00825565466478608i	-0.00899157145943316+0.00153818674458067i	-0.00710195961644406-0.00325595171048836i	-0.00336959766404773-0.00545042746106963i	0.00060835602258646-0.00509855768206702i	0.00408779411384057-0.00269929723805725i	0.00644504171260204+0.00099548739086182i	0.00686042575161535+0.00514569845636889i	0.00442212010297554+0.00899773965662707i	-0.0014821224189302+0.0120433860542848i	-0.0107244904074509+0.0140959005158903i	-0.0222061056115222+0.0152384067658277i	-0.0339990048482337+0.0156705972555001i	-0.0438480885775921+0.0155443627969438i	-0.0498441237851118+0.0148848622798848i	-0.0509935627547057+0.0136342550613257i	-0.0474598323488194+0.0117734647041683i	-0.040404086320137+0.0094303178592852i	-0.0315270379784895+0.0068992317912333i	-0.0225204793795909+0.0045609529978683i	-0.0146362980856083+0.0027541753660094i	-0.00849228921887189+0.00167367078733108i	-0.00411712723240544+0.00134316317553829i	-0.00115057888653659+0.00165956745459801i	0.00091212681859883+0.00246481985739059i	0.00251910759148245+0.00359626112985953i	0.00394573849617467+0.0048943224954412i	0.00526615375164201+0.00618359848741267i	0.00639304865514589+0.0072631012803506i	0.00715860932434939+0.00793137747080169i	0.0074070296991071+0.00804218420066347i	0.00706925740936277+0.00755995745331705i	0.00619685296011781+0.00658039667812061i	0.00494708709659272+0.0053014606011511i	0.0035313212399651+0.00395837118545598i	0.00215291225420587+0.00275360556669091i	0.00096103639470943+0.00181040203122185i	3.384326746725e-05+1.16157087162626e-03i
19	2.36486350711793-0.57171728026814i	2.19256440304879-0.5219235641224i	1.90662070406649-0.43778437491883i	1.55560332193927-0.33358614143361i	1.19099370100155-0.22579588587609i	0.855170932723346-0.128886009197565i	0.574652049890953-0.052459445838801i	0.35941659702141-0.000329712406474i	0.206644291537934+0.028683868299165i	0.106157888084163+0.03902149339276i	0.045304069742868+0.0365220814184064i	0.0121710349085589+0.0269564196569015i	-0.0028974615208048+0.0151206707432407i	-0.00699542363793795+0.00442351700320031i	-0.00500358954973926-0.00317838455087526i	-0.00020209148009512-0.00702335221559761i	0.00509433189222429-0.00744777533313828i	0.00904633116341579-0.00540348653620909i	0.0100687925423245-0.0020455048348538i	0.0069219550919277+0.00163411400475512i	-0.00096837510372043+0.00504024271870081i	-0.0131643190351347+0.0080158809072944i	-0.0280842031056381+0.0106963685434998i	-0.043244568294762+0.0132619964752831i	-0.0558612683210496+0.0157203597427072i	-0.0636155166269822+0.0178288162226726i	-0.0652992160225088+0.019186941074512i	-0.0610978285153372+0.0194354457049298i	-0.0524230061454858+0.018446419955399i	-0.0413904455749445+0.0164063760829258i	-0.0301629794666202+0.0137613384614869i	-0.0203965705408656+0.0110668103680807i	-0.0129476901317755+0.0088230162303699i	-0.00787704267247597+0.00736376014218929i	-0.00467706556685329+0.00682322659721443i	-0.00259688970720027+0.00716143543993129i	-0.00094279725168839+0.00821064074865209i	0.00072572787837578+0.0097155260996135i	0.0025316854396321+0.0113642261775247i	0.0043318021663227+0.0128239202411419i	0.0058404119465895+0.0137922853418761i	0.0067729740998376+0.0140589308143724i	0.0069607076247065+0.0135545168596456i	0.0064046663872228+0.0123635117682711i	0.0052624803422878+0.0106915993038643i	0.00378572350061979+0.00880033934789811i	0.00224065898763051+0.00693571026131439i	0.00084421702308626+0.00527602701931256i	-0.00026711628611543+0.00391153669261855i
20	2.36975671264615-0.63941666856824i	2.2223377624189-0.59774714209029i	1.97285854805526-0.52163404424912i	1.66035773139469-0.42268935715234i	1.32714889682865-0.31498563111855i	1.00957584073872-0.21177592953482i	0.732305655216874-0.123015635519421i	0.507045825730312-0.054257066777259i	0.334792817829428-0.006860417075852i	0.209773027362419+0.020969064618423i	0.123302067632879+0.03290085796101i	0.0665077954395192+0.0333629145281458i	0.0316905653219194+0.0267381700221283i	0.0126402066146308+0.0168436241123177i	0.00439663864668345+0.0066148746628603i	0.00285381141333558-0.0020416546009735i	0.00444419517874076-0.00822148039240391i	0.0060133076501063-0.0118152934065953i	0.0049141487971472-0.0131699648797968i	-0.0007153202190722-0.0127261247267254i	-0.0116034684975374-0.0107639314722367i	-0.027098659551117-0.0073471364230492i	-0.0452018303789266-0.0024632308057911i	-0.0629709723474646+0.0037391687818765i	-0.0772418828217872+0.0107624639139737i	-0.085462475896426+0.0177400721305512i	-0.0863676577804351+0.0236131129684809i	-0.0802677975250775+0.0274315023557234i	-0.0688666531739866+0.0286480517908046i	-0.0546974369574345+0.0272836877202383i	-0.0403918139117852+0.0239073260951378i	-0.0280284365859274+0.0194553278676607i	-0.0187453524062874+0.0149717796616846i	-0.0126840402736197+0.0113619554976033i	-0.00921564706913274+0.00922385774280412i	-0.0073238479838413+0.00877998861226433i	-0.0059995669871987+0.00989678315854899i	-0.0045322204793796+0.0121636192970001i	-0.0026384484974298+0.0150040151938287i	-0.0004292549873962+0.0177980637829066i	0.0017372112230175+0.0199987475054575i	0.0034466098676149+0.0212243553644813i	0.0043939491485625+0.0213098574993482i	0.0044766289554249+0.0203071611309238i	0.0038010841989234+0.0184378374005107i	0.0026210050400695+0.0160163099502572i	0.0012444904060044+0.0133689984567758i	-0.0000509764366886+0.0107717298172723i	-0.00107039247206442+0.00841646385144022i
21	2.36878011971823-0.7335954708665i	2.2402711819776-0.7071009722647i	2.02067778276649-0.64710189662552i	1.74203575428233-0.56234000320739i	1.43966930590646-0.46393242432004i	1.14493757766715-0.36292438710304i	0.880349870317356-0.268348723029916i	0.657926415434623-0.186239901334793i	0.480434313572588-0.119612369943755i	0.344304192871719-0.069076181192084i	0.242858027345187-0.033656270652668i	0.168839579249565-0.011490286148324i	0.115829289245914-0.000284138205197i	0.0786439110068939+0.0024288823771581i	0.0531049698299451-0.0008788884459052i	0.0356037045239198-0.0078723376424696i	0.022781370333707-0.0164739212444196i	0.0114825534655358-0.0249289885355011i	-0.0010106592590413-0.0318026659359892i	-0.0165694434817816-0.0359427860070231i	-0.0358094645159481-0.0364750420731516i	-0.0578746400870347-0.0328806461887459i	-0.0805584663617024-0.0251470076256324i	-0.100800993209951-0.013914263402145i	-0.115462912024111-0.000509278603276i	-0.122163798061576+0.0132117646563i	-0.119930077564387+0.025212163973007i	-0.109452288676419+0.033726545676343i	-0.0928811897502018+0.0376747009653666i	-0.0732453517416891+0.0369040881521348i	-0.0536885289755865+0.0321892809558184i	-0.0367629838743244+0.0250010370011359i	-0.0239700370332219+0.0171281210251243i	-0.0156386075117957+0.0102672692710334i	-0.0111192297219329+0.0056869557768313i	-0.00918404668542098+0.00403201810016984i	-0.00848476260494263+0.00528841395169651i	-0.00793248795847345+0.00888680498431657i	-0.0069122087206593+0.0138984853439285i	-0.0053090014099869+0.0192679793515369i	-0.0033818089762804+0.0240300445509174i	-0.0015577428486823+0.0274709002948164i	-0.0002282034290766+0.0292110581584034i	0.0003902001790222+0.029207041903035i	0.0003017188614066+0.0276875891403893i	-0.0003067882019001+0.0250521765049841i	-0.0011538159293779+0.0217627714831899i	-0.0019584421413275+0.0182536518836174i	-0.0025096191330527+0.0148725176471433i
22	2.3423713498586-0.84385904991727i	2.22146248151984-0.83519860262429i	2.01907346124497-0.79493313449855i	1.76255279636608-0.72956725614764i	1.48251080933685-0.64776825980377i	1.20695170283238-0.55850315288235i	0.95694047291421-0.469488138189349i	0.744643835145732-0.386319589581066i	0.573733076142284-0.312354310596464i	0.441456104705084-0.249138126979127i	0.341383043669419-0.19705115546142i	0.265920562879436-0.15586904256778i	0.20803957242317-0.125077955336653i	0.162077270063898-0.103938457768665i	0.123800549140112-0.0913978101926i	0.0900773989633417-0.0859768487071651i	0.0584996600660486-0.0857261392641767i	0.0271865617388349-0.0882953613293789i	-0.0051596914642797-0.0911196650434243i	-0.0390195412551041-0.0917041227383444i	-0.0738069963800153-0.087971912333825i	-0.107786878047465-0.078621829507274i	-0.138282956003837-0.063416996370495i	-0.162193311954759-0.043314254001264i	-0.176708202566761-0.020360977949849i	-0.180036898745138+0.002660564390161i	-0.171928207152651+0.022785229434598i	-0.153824347066643+0.037487844239695i	-0.128599412269369+0.045218502307885i	-0.099960190474717+0.0457112312229437i	-0.071683334154389+0.0399918300877853i	-0.0468980352535978+0.0300965057400922i	-0.0275916036665588+0.0185892689502199i	-0.014434581300793+0.0080096090485912i	-0.00692373323089151+0.00038419170583853i	-0.00375740219023832-0.00309664720886851i	-0.00331035300935844-0.00218971494710547i	-0.00407186110302825+0.00249538375954949i	-0.00494514788960189+0.00974417050878558i	-0.0053626589615809+0.018062503223013i	-0.0052307989853202+0.0259992496735863i	-0.0047622932068729+0.0324011968870959i	-0.0042736127248333+0.0365613667853363i	-0.0040171857609809+0.0382522214393245i	-0.0040904430642087+0.0376617821742189i	-0.0044286888356453+0.035267721319915i	-0.0048595041329666+0.0316895821765932i	-0.0051817734214099+0.0275537003417469i	-0.0052344104394374+0.0233932069221784i
23	2.27551738929336-0.94303499707549i	2.14737013621662-0.94636839972497i	1.94482049882033-0.92016228178557i	1.69209959774028-0.86985102095215i	1.4167994874059-0.80291075562183i	1.14504523500039-0.72731320249872i	0.897583947019157-0.650132953666481i	0.687548833000109-0.576642513917228i	0.520102614839172-0.510031827398637i	0.393645378376166-0.451674435958488i	0.30194605857873-0.40171085411404i	0.236485957105301-0.35967482130066i	0.188449815969516-0.324945094376987i	0.150065056759185-0.296922783647053i	0.115260297197394-0.274958080855534i	0.079805917323732-0.258138055090854i	0.041175741480736-0.245079956716545i	-0.001660694940527-0.233855472064932i	-0.04840105011562-0.222117080413805i	-0.097523488974706-0.207427977459821i	-0.146424510467939-0.187729818873751i	-0.19167742975926-0.16183260683414i	-0.229470604918788-0.129790359291871i	-0.256208208557018-0.093042354216107i	-0.269174363658814-0.054252315709761i	-0.267108357796656-0.016855456592614i	-0.250537146176748+0.015595696816021i	-0.221764055806276+0.040136584007735i	-0.184501658692279+0.054979178928787i	-0.143231560292142+0.05984589031085i	-0.102443142491049+0.055978282528114i	-0.0659267029529453+0.0458333602796386i	-0.0362703747371555+0.0325542203178121i	-0.0146470128735844+0.0193472906249296i	-0.00089877569981835+0.00890661541288326i	0.00614344978067266+0.00299967327907366i	0.00821386121628632+0.00228034197948119i	0.00715873714524975+0.00633773011223532i	0.0045769111084974+0.0139387718645971i	0.0016125548780277+0.0233880486880048i	-0.0010901423147756+0.0329153722402888i	-0.0033035431996978+0.0410099348484958i	-0.0050630403270279+0.0466443766665398i	-0.0065060161256092+0.0493649710223197i	-0.0077508727939177+0.0492564691388506i	-0.0088380646253579+0.046814565451795i	-0.0097291217944699+0.0427711961325079i	-0.010342055717896+0.0379175425872858i	-0.0105963257571734+0.032959514375682i
24	2.17376750366354-0.99187252734882i	2.02676682285614-0.99047035444589i	1.80985574908424-0.95992438994081i	1.54488432779639-0.90568950764866i	1.25724644688273-0.83541560785093i	0.971922081971484-0.757577172370358i	0.709983281560775-0.680098967210737i	0.48620363164727-0.609281089717759i	0.308075040502168-0.549212677419082i	0.176174783142158-0.50170849174505i	0.085545570016943-0.466660303116395i	0.027613628667258-0.44260877714496i	-0.007819824238852-0.427329852453927i	-0.030859830107411-0.418283347296015i	-0.050253533026965-0.412861782515291i	-0.072612025460791-0.40846842206812i	-0.102051333842505-0.402515479033973i	-0.140150224394653-0.392450512587421i	-0.186136308227447-0.375891673353896i	-0.237247847511379-0.350894558403861i	-0.289248709497747-0.316306761139843i	-0.337079809502894-0.272113617550212i	-0.375609084125858-0.21965780723343i	-0.400404963258741-0.161633943175199i	-0.408425181518983-0.101812354766009i	-0.39850266791246-0.044518178816043i	-0.371533479979251+0.006039341716422i	-0.330325623329006+0.046447873197393i	-0.279137638746701+0.074636736505347i	-0.223001528608504+0.090170471615694i	-0.166967054659335+0.094236330905317i	-0.115412821968304+0.089341262988752i	-0.0715438517581182+0.0787957808488407i	-0.0371450665690688+0.0661009209627384i	-0.0126001723871512+0.0543638364654132i	0.0028688917263547+0.045849123891397i	0.0108238281331348+0.0417345090875643i	0.0131890701335894+0.0420917611769006i	0.0118752188378358+0.0460675700693071i	0.0085078156617069+0.0522036066023144i	0.0042874955896125+0.0588158869781828i	-0.0000266400702219+0.0643528503899605i	-0.0040439133641571+0.0676672990071657i	-0.0076243326152619+0.0681643214717631i	-0.0107588433268013+0.0658183250611198i	-0.013477199936512+0.0610799671784573i	-0.0157957374164357+0.0547123896426353i	-0.0177018628543646+0.0476029428554569i	-0.0191628062791758+0.0405920488686202i
25	2.08153417205428-0.96010148721187i	1.91855851130068-0.93153976748009i	1.6896956998116-0.87162668848434i	1.41445120777798-0.78656329102773i	1.11587323890715-0.68517089698918i	0.817354427632772-0.577658564811685i	0.539606829153998-0.474232517061836i	0.298321689771517-0.3838059615033i	0.102835256858268-0.313020866040098i	-0.04411191793473-0.265701853638884i	-0.145648533174307-0.242756810272348i	-0.209352580196336-0.242449819141948i	-0.245473133025367-0.260920849383226i	-0.265112812772196-0.292819384153396i	-0.278621140001358-0.331947305441504i	-0.294359055416492-0.371851770563735i	-0.317909693759542-0.406351435729845i	-0.351744665209742-0.430004158912102i	-0.395311269170819-0.438525582139516i	-0.445478528216526-0.429150156090863i	-0.497260309040257-0.400900993678192i	-0.544716286820731-0.354716653603909i	-0.581915767060352-0.293382869713389i	-0.603840261038573-0.221239626933808i	-0.607105313803862-0.143674521552001i	-0.590405596629128-0.066460631816187i	-0.554629573390876+0.004963321847627i	-0.502644555904006+0.066153473233845i	-0.43880827742796+0.114152304461231i	-0.368306669933194+0.147733891366308i	-0.29643970435367+0.167374369288363i	-0.227974164446046+0.174971568058286i	-0.16665684156576+0.173381716721993i	-0.114941693542213+0.165867845707089i	-0.073940117846741+0.155560540806812i	-0.043564137048682+0.145018550487333i	-0.022804777247356+0.135949468177137i	-0.010075453092906+0.129116054661386i	-0.003552528638295+0.124418640633604i	-0.001459468750003+0.121114497878235i	-0.002262469077239+0.118115625098202i	-0.004768800543186+0.114299618377468i	-0.008139328807868+0.108774402279431i	-0.01184010022724+0.101054353578213i	-0.0155628943966069+0.0911284478976455i	-0.0191418565175302+0.0794250519289462i	-0.0224852106358603+0.0666976056499713i	-0.0255309894340569+0.0538669261730826i	-0.0282268355647169+0.0418578245408342i
26	2.07975093281201-0.86581940840193i	1.92421725448552-0.79855988899041i	1.70869076712426-0.69737532442157i	1.449686629138-0.56944062133209i	1.16684164374036-0.4249194412215i	0.880407161761945-0.275850759521565i	0.608783564647133-0.134771078135988i	0.366485443627815-0.013283213175956i	0.16282008640694+0.079219992129231i	0.001412958329494+0.136509817103107i	-0.119440738182632+0.156052610457438i	-0.20574784543297+0.139090026989262i	-0.266344411220699+0.090305862428204i	-0.31124130713972+0.017162355693247i	-0.350036925224572-0.070988015455791i	-0.390598601060349-0.163905181080453i	-0.438149632620546-0.251476677545239i	-0.494828825906533-0.324656780994845i	-0.559723320102575-0.376254729279595i	-0.629318446426537-0.401510502785073i	-0.69826375764617-0.398411571759252i	-0.760324446349001-0.367723727045484i	-0.809374217198646-0.312735474087794i	-0.840290786571806-0.238747354890966i	-0.849638464695369-0.152370425965098i	-0.8360610048687-0.060725141739499i	-0.800356315050803+0.029353791569616i	-0.745254588935492+0.112003875460597i	-0.674964126297449+0.182830247113027i	-0.594577271009697+0.239161597586925i	-0.509438540447646+0.280058247691155i	-0.424568394408403+0.306102226981781i	-0.344213230109183+0.31902840516736i	-0.271561478704615+0.321271771571106i	-0.20863398002996+0.315507967958049i	-0.156329820961863+0.304254040532117i	-0.114590112108265+0.28957764390696i	-0.082633029483215+0.272939713185905i	-0.059213259220216+0.255171820542905i	-0.042865908701235+0.236568390320657i	-0.032106502401678+0.217058325373769i	-0.025572195139884+0.196412266650117i	-0.022102288494214+0.174441510488547i	-0.020766451610157+0.151152089811799i	-0.020855374356133+0.126830833161563i	-0.021850500454704+0.102056347754145i	-0.0233875494938109+0.0776433172766338i	-0.0252240534217196+0.0545401039390381i	-0.0272157779584747+0.0337053958142095i
27	2.24132809760184-0.8022942775652i	2.12665599291559-0.71332294350783i	1.95914921610385-0.59147908647687i	1.7512666474779-0.44431993919679i	1.51786507752729-0.28227309659504i	1.27436736927528-0.11764478400324i	1.03494669473478+0.03664844946243i	0.811000341402189+0.16845623461839i	0.610122739373403+0.267695944487374i	0.43569157474483+0.32741169434876i	0.287074599208614+0.344463829383566i	0.160368612944778+0.31977833850076i	0.049511424056246+0.258146729110176i	-0.052429718488518+0.167622765100732i	-0.151993069710703+0.058606072697064i	-0.25425495120024-0.057269537126362i	-0.362087811171489-0.16831348997033i	-0.475813813535278-0.263894923876575i	-0.59326348714721-0.335386474993815i	-0.710193474757524-0.376848159577646i	-0.820973134819011-0.38539587042636i	-0.919421229159908-0.361235366222849i	-0.99966382654383-0.30738041517303i	-1.05689322833573-0.22910892453355i	-1.08793296277379-0.13323890872521i	-1.09155098014307-0.02732283714733i	-1.06850551644574+0.08113846393011i	-1.02134837154813+0.185372936038i	-0.954042015531111+0.279839766575271i	-0.871465548677187+0.360522600082555i	-0.778888597085891+0.425011370004827i	-0.681483241415678+0.472399005304216i	-0.583925879752595+0.503039409437314i	-0.490118458326354+0.518223152744517i	-0.403036518845344+0.519827588397093i	-0.32469356768464+0.509990540673925i	-0.256199258505753+0.49084404293664i	-0.197883082313696+0.464329558622919i	-0.149454805442842+0.432101001641353i	-0.110176325674049+0.395508426159874i	-0.079025359456402+0.355644754558843i	-0.054838033997724+0.31343126850627i	-0.036423919752934+0.269715345451742i	-0.022652468107373+0.225356127659632i	-0.012513661195632+0.18127986101365i	-0.005157684519144+0.13849525292245i	0.0000813144030675+0.0980685877142197i	0.003673395439547+0.0610665979347357i	0.0058906753117182+0.0284806620268322i
28	2.56598664356465-0.90475823703369i	2.51241813417107-0.83877434175681i	2.41099892329308-0.74599069860579i	2.26946809865765-0.63287043878489i	2.09733951278148-0.50805224141345i	1.9047182002912-0.38154242501854i	1.70113428844712-0.26370304183755i	1.49456444913102-0.16416155272797i	1.29077113384806-0.09078024333553i	1.0930307740864-0.04881489891901i	0.902256189632862-0.040364776877357i	0.717457821196551-0.064175127843827i	0.536442626057771-0.115806632793475i	0.356624021312901-0.188140459687284i	0.175812336905178-0.272149302601616i	-0.007129482386628-0.357837874493072i	-0.191850388334494-0.435242853441803i	-0.376342905784467-0.49538232333633i	-0.557047693386525-0.531056994412297i	-0.729198297670988-0.537427679146108i	-0.887342522150334-0.51232272792803i	-1.02595700040837-0.45626199852237i	-1.14006481986854-0.37221668581885i	-1.2257726269025-0.26515310243351i	-1.28066184267521-0.1414297274394i	-1.3039949331307-0.00812788644377i	-1.2967273628865+0.12760387493349i	-1.26134381009026+0.25912264959172i	-1.20155896180986+0.38073141222666i	-1.12193581358358+0.48796051548456i	-1.02747697064103+0.57768826575689i	-0.923238138499218+0.648118785130695i	-0.814000487008504+0.698649520933092i	-0.7040232938298+0.729667611659551i	-0.596883492143671+0.742314288441605i	-0.495396893000165+0.738251120071005i	-0.401608162868882+0.719453253585651i	-0.316833179613369+0.68804488782278i	-0.241737370697676+0.646182672805355i	-0.176435835539413+0.595984651422071i	-0.120604232724042+0.539496371607698i	-0.073592595525801+0.478682172516984i	-0.03453682120088+0.415428430884326i	-0.002464307886795+0.35154659698456i	0.023608902866486+0.288766795277683i	0.044591906138093+0.228717017239815i	0.061246256886043+0.172887688256029i	0.074129748378778+0.122585746561677i	0.0835596357798699+0.0788855156948533i
29	2.95617057449151-1.2559026702931i	2.95494168001742-1.25983359571186i	2.90620867332238-1.24478523605555i	2.81352342944231-1.21448132525036i	2.68197801897315-1.1739120844412i	2.51755285215386-1.1287965338891i	2.32646321601568-1.08493778631191i	2.11459611312413-1.04755124056102i	1.88710715478606-1.02065030259705i	1.64821552297001-1.00656656597173i	1.40120017462608-1.005662963347i	1.1485687796252-1.01627259840604i	0.89234718377843-1.0348670054075i	0.63442418897873-1.05642970892665i	0.3768846773687-1.07498773965219i	0.12227231280164-1.08423767403058i	-0.12626121021459-1.07819505515163i	-0.36494313133038-1.05179685732966i	-0.58950384518751-1.00139522734087i	-0.795419115876074-0.925095660342257i	-0.978234600681288-0.822912148566291i	-1.13392638263972-0.6967334128342i	-1.25924760376488-0.55011559687572i	-1.35201498332792-0.387935249774i	-1.41129924556647-0.21594978844262i	-1.43749849071941-0.04031929245972i	-1.43229075586758+0.13285723281275i	-1.39847851965968+0.29794560557732i	-1.3397510264733+0.45008764028661i	-1.26039813155253+0.58540298887471i	-1.16501113181472+0.70108088568689i	-1.05820221402501+0.79537464571937i	-0.944366217737836+0.867521175958237i	-0.827498462873537+0.917612129446303i	-0.711072580137364+0.946442854904005i	-0.597974336155641+0.955360996847984i	-0.490482363411427+0.946129989763385i	-0.390284671977546+0.920815365969563i	-0.298520330532631+0.881695130970598i	-0.215837829366136+0.831190396987429i	-0.142464335371759+0.771809468415782i	-0.078282428426582+0.706097678174175i	-0.022912399866486+0.636586201531357i	0.02420140147802+0.56573534902063i	0.063702243422175+0.495870892426356i	0.096233931320926+0.429115216164599i	0.122359512622188+0.367317954487148i	0.142491317799862+0.311992804067023i	0.156838256253283+0.264268063311753i
30	3.27050943636802-1.80093118624097i	3.29079571930661-1.8918833107141i	3.26088513832069-1.96828077720124i	3.18182723374655-2.03037945545847i	3.05629324217431-2.07905201102094i	2.88825635907952-2.11554754933917i	2.68263443763352-2.14120943167966i	2.4449413961899-2.15719005992974i	2.18098464817246-2.16420171591339i	1.89663232763066-2.16233724687951i	1.5976588518696-2.15098456768553i	1.289663209755-2.1288462784541i	0.97804342703043-2.09406210714459i	0.6680041648297-2.0444192179355i	0.3645726489046-1.97762516337553i	0.07260063818445-1.89161140183152i	-0.20326404288235-1.78483235689168i	-0.45864497091867-1.65652603345849i	-0.68954340562495-1.50690694545837i	-0.89247483553645-1.33726997937943i	-1.06462034471414-1.14999397903738i	-1.20397287077297-0.94844520535656i	-1.30945700903831-0.73679211203282i	-1.38100296248151-0.5197526967714i	-1.41956034619924-0.30230273034576i	-1.42704510206363-0.08937642806407i	-1.40622157143739+0.11440987091659i	-1.36053034068089+0.30498552508804i	-1.29387934685427+0.47898769983103i	-1.2104197502772+0.63385061327807i	-1.11432864823937+0.76782490763626i	-1.00961790798359+0.87993869657104i	-0.899982973741898+0.969917539820986i	-0.78869864893148+1.03808276058911i	-0.67856194070816+1.0852461759317i	-0.57187631549553+1.11261512220714i	-0.47046800122261+1.12171574456922i	-0.37572361269664+1.11433618813642i	-0.28863917338417+1.09248580485126i	-0.20987295299953+1.05836270138575i	-0.13979761046168+1.01432039844434i	-0.078550093034017+0.96282509027435i	-0.026079933055056+0.906397622735609i	0.017802374600076+0.847538200750348i	0.053375399831201+0.788636201129784i	0.08095485691415+0.731871514235345i	0.100841131217976+0.67911689588848i	0.113269490529513+0.631852410007479i	0.11836769014518+0.591102960104762i
31	3.41580971234335-2.35464421100582i	3.42807566663777-2.5077931823045i	3.38895694514536-2.64508505811122i	3.29894991336067-2.76402494403805i	3.16027011938118-2.86254756509901i	2.97666488823143-2.93900474266044i	2.75316154686024-2.992129685495i	2.49577871166513-3.02098943484061i	2.21122670438309-3.02493727088631i	1.90661887385259-3.00357560704909i	1.58920950614838-2.95673719661776i	1.26616730649567-2.88448883247359i	0.94438720569643-2.78715766434129i	0.63033827939297-2.66537629219427i	0.3299423331884-2.52013935247578i	0.04847633884247-2.35286174974386i	-0.20950772623049-2.1654272811048i	-0.44025031883122-1.96021636360518i	-0.64084104737328-1.74010302411918i	-0.80926362845286-1.50841423291697i	-0.94442525919943-1.26884885719359i	-1.04616462451054-1.02535855935437i	-1.11523209737066-0.78199823099313i	-1.15323660028171-0.54275825077641i	-1.16255607954882-0.31139416994203i	-1.14621229636471-0.09127068541945i	-1.10771506849766+0.11476442273781i	-1.05088541940196+0.30446430229274i	-0.979670477702964+0.476218412967732i	-0.897964717327994+0.629039273565292i	-0.809451820497335+0.762507077014865i	-0.717479051539942+0.876684021552814i	-0.624971920214909+0.972013459937018i	-0.53439178840145+1.04921960335857i	-0.44773381541491+1.10922149377597i	-0.36655812574794+1.15307072933044i	-0.29204402227858+1.18191683462324i	-0.22505585383025+1.19699827053442i	-0.16620980886807+1.1996519463977i	-0.11593313397301+1.19133061289292i	-0.07451049970041+1.17361622304787i	-0.04211576879805+1.14821838519319i	-0.01883059387247+1.11695012148621i	-0.00465355668779+1.08167768177415i	0.00049534532551+1.04424633045335i	-0.00322978817297+1.00638894882509i	-0.015608681342164+0.969628184942561i	-0.036367730036402+0.935185142248576i	-0.065197053988531+0.903907903033591i
32	3.39493338667936-2.70894601552824i	3.38872175689197-2.87496528268946i	3.33481073776468-3.02048766003727i	3.2343678319231-3.14197319834376i	3.09016099367373-3.23644190204595i	2.90638162469848-3.30156266951465i	2.68840099284919-3.33571056078927i	2.44248266114787-3.33799220064714i	2.17547460547469-3.30824145692574i	1.89450322245499-3.24698945061088i	1.60668787580174-3.15541427585781i	1.31888970951609-3.03527640870176i	1.03750297324603-2.88884560944347i	0.76829183419044-2.71882421554262i	0.51627123635611-2.52827022720593i	0.28562725385145-2.32052176231551i	0.07967077062728-2.09912264122649i	-0.09918184139851-1.86774743146071i	-0.24940634653056-1.63012357934601i	-0.37035008962381-1.38994850912124i	-0.46219476402853-1.15080082735644i	-0.525902288793556-0.916046859261753i	-0.563142601404446-0.688746278499523i	-0.576202208615395-0.471563034178746i	-0.56787344881206-0.266689536559211i	-0.541326429450496-0.07579261984933i	-0.499968130409385+0.100011163330238i	-0.447295689279746+0.260145879006933i	-0.386752851243091+0.40453092974267i	-0.321599492445885+0.533503388120712i	-0.254803705207928+0.647715612014991i	-0.188964102897965+0.748019390235848i	-0.126266962248826+0.835349920989432i	-0.068479002474663+0.910623023931421i	-0.016972586980543+0.974657043660538i	0.02722344859313+1.02812719511487i	0.06335673408615+1.07155521974701i	0.09087868647137+1.10533196069259i	0.1093765413704+1.12976568065275i	0.11851871396429+1.14514540148973i	0.11801931635531+1.15180678181663i	0.10762426472722+1.15018830406553i	0.08711796634914+1.14086771771262i	0.05634660712853+1.12457237947813i	0.01525197787579+1.10216171943374i	-0.03609117369918+1.07458480535229i	-0.09744104698863+1.04282014415807i	-0.16836345183559+1.00780783338886i	-0.248218695217803+0.97038554191848i
33	3.26926074401333-2.75739854644583i	3.2504784427072-2.89339587165991i	3.19188390745642-3.00554409983614i	3.095477233572-3.09090684475219i	2.96452287667729-3.14726752352099i	2.80335463867031-3.17320976902012i	2.61713159018993-3.16815656887058i	2.41156576019415-3.13236730841451i	2.19264306049129-3.06689521572419i	1.96635728113468-2.97351066371418i	1.73847346094994-2.85459804540035i	1.51433210154453-2.71303525292536i	1.29870027787033-2.55206503235044i	1.09567044709959-2.37516667757515i	0.90860332384793-2.18593484593041i	0.74010804866567-1.98797003645491i	0.59205126756087-1.78478286836687i	0.46558664860984-1.579712151896i	0.36119754087446-1.37585522294921i	0.27874750882923-1.17600835979194i	0.217535836020671-0.982615382227327i	0.176357266379218-0.797723625798065i	0.153566808049658-0.622948083666108i	0.14715108598289-0.459446194411581i	0.1548074150083-0.307907063770954i	0.174030594863766-0.168559436695647i	0.202205693533783-0.041202220321412i	0.236703186996739+0.07474025960765i	0.274971196788692+0.180138637514374i	0.314618597147182+0.276058001116423i	0.353482715766914+0.363643133333958i	0.389676322413772+0.443998775785502i	0.421610498200096+0.518075804081639i	0.447992546791676+0.586574450374442i	0.467800966419806+0.64987445088864i	0.480242212126714+0.707999351797523i	0.484696124417129+0.760618521129288i	0.480658155366499+0.807086202840843i	0.467686698866409+0.846512809858328i	0.445362907948806+0.877860167167633i	0.413268504218373+0.900050055652003i	0.370984534352153+0.912074463429684i	0.318111176506579+0.913096496503411i	0.254305943755671+0.902532787788354i	0.179335338629322+0.88011114062096i	0.093133464664125+0.845900591846272i	-0.004139540030498+0.80031457224359i	-0.112046089141892+0.74409089648577i	-0.229832473250933+0.678254542659084i
34	3.08309086600356-2.53629950420265i	3.05791006421949-2.62466843963552i	3.00150028936332-2.68984305673579i	2.91623122002702-2.73026633578582i	2.80534365984086-2.74510856681601i	2.67275957933084-2.73429251636379i	2.52286525096492-2.69847930322403i	2.36028506271426-2.63901709703651i	2.18966316287266-2.5578576003123i	2.01546791378299-2.45744756108031i	1.84183055732243-2.34060404293536i	1.67242502987348-2.21038270552231i	1.51039110978754-2.06994789919367i	1.35829864106988-1.92245206111269i	1.21814697721762-1.77092994214865i	1.09139140139044-1.618210905377i	0.97898727933881-1.46685026680553i	0.88144305547911-1.31907872924304i	0.79887468456643-1.17676765248948i	0.73105633174063-1.04140735462542i	0.677464724983221-0.914095858389779i	0.637316956260064-0.79553635130677i	0.609603418918711-0.686042869186724i	0.593118680825142-0.58555501843136i	0.586493322432831-0.49366358808078i	0.588229174191616-0.409649381019675i	0.596739165202051-0.33253733129124i	0.610391437819204-0.261166926540022i	0.627555824369626-0.194278228045105i	0.646649536976768-0.130610618610528i	0.666178233518038-0.069009150270014i	0.684768627579033-0.008531388341648i	0.701189518096063+0.051453689877847i	0.714359414270403+0.111183614974584i	0.723340615135719+0.170445422248355i	0.727321403619049+0.228550336722252i	0.725589651086935+0.284344242924152i	0.717502350335026+0.336254943787926i	0.702456221191653+0.382373912458349i	0.679864474441219+0.420567124934163i	0.649144089031678+0.448606990278299i	0.609716661136802+0.464315646600358i	0.561024201942536+0.465709127589942i	0.502559418349626+0.451132158194038i	0.43390824170096+0.419374515990889i	0.354800886458209+0.369761800792718i	0.265166686846655+0.302215824368668i	0.165187471708186+0.217282372407499i	0.055344319529952+0.116126521980991i
35	2.83571164470161-2.16238722926381i	2.80093596045672-2.20704613884652i	2.74150003136732-2.23230630161648i	2.65972493698357-2.23783416510806i	2.55849482224341-2.22388709125788i	2.44109466242813-2.19129376866073i	2.3110368446362-2.14140629515009i	2.17188988520181-2.07602776457243i	2.0271216468832-1.99732087049025i	1.87996728004521-1.90770415745346i	1.73332906381541-1.8097430033326i	1.58971174443001-1.70604218090719i	1.45119328912328-1.59914598569275i	1.31942762057062-1.49145056984818i	1.19567323444694-1.38513148761683i	1.08083989051291-1.28208776542071i	0.97554492961993-1.18390228616146i	0.88017118380265-1.09181711322527i	0.79491975889813-1.00672170156475i	0.719852919096638-0.929151794435782i	0.654924568857227-0.859297139430459i	0.59999807513174-0.797016850265112i	0.554853101852986-0.74186210588099i	0.519184513031364-0.693106702007523i	0.492597113968851-0.64978654625497i	0.474600024166206-0.610749352502118i	0.464603893898153-0.574715451258401i	0.461923152245207-0.540349785253061i	0.46578421885925-0.506343890087888i	0.475339348591874-0.471505133925607i	0.489684709168222-0.434848928186523i	0.507880569527363-0.395688265038811i	0.528971185021582-0.353714014134601i	0.552002116610248-0.309059098525297i	0.576033257583358-0.262340070276175i	0.60014665293644-0.214670731469521i	0.623449140726656-0.167644214909685i	0.645070770236631-0.123282188503263i	0.664160720760638-0.083952356447954i	0.679882951045732-0.052257947654286i	0.691413989795629-0.030905157860199i	0.69794511675314-0.022556329035375i	0.698690711518334-0.029677845766741i	0.692903830421116-0.054392211781572i	0.679899202825984-0.098343524687969i	0.659082921532311-0.162584648647925i	0.629987240608556-0.247492906912721i	0.59230817885946-0.352719233339772i	0.545943128333115-0.477173608433451i
36	2.52511702139527-1.7436825222933i	2.47426793617993-1.75550290388359i	2.40339276108973-1.75229451875636i	2.31468173253426-1.73437911239892i	2.21069119422329-1.70249329404384i	2.09421043666765-1.65775415511068i	1.96812499913136-1.6016083826576i	1.83528619093204-1.53576832771143i	1.69839569166324-1.46213917624538i	1.55991241328627-1.38274167173144i	1.4219865333512-1.2996347414204i	1.28642298179226-1.214841919207i	1.15467396059264-1.13028471363227i	1.02785757314194-1.04772514953848i	0.906797583402975-0.968718742266302i	0.792077899739628-0.894578269600793i	0.684104691375367-0.826347996265819i	0.583169116271585-0.764787552644745i	0.489504401784225-0.710364503877883i	0.4033323353605-0.663254750176257i	0.324895901976717-0.623350212155771i	0.25447663296678-0.590273679622778i	0.192396994583538-0.5634011225192i	0.139009658721208-0.541892061687451i	0.094676624469637-0.524728675650052i	0.059741818559548-0.510764112930445i	0.034500979104011-0.498779968583443i	0.019172362371153-0.487552100162566i	0.013871195462862-0.475922981850466i	0.01858994830957-0.462877743564561i	0.033185548578585-0.447620054792007i	0.057373740282687-0.429643234634608i	0.090729998638687-0.408791527941238i	0.132695837246038-0.385306476667362i	0.182589020172057-0.359853783063689i	0.239616125852654-0.33352700048091i	0.302886074177437-0.307825738244498i	0.371423569857272-0.284607722045591i	0.444181865359084-0.266015869030054i	0.520054730453571-0.2543833575279i	0.59788796108238-0.252121335096293i	0.676491107129095-0.261595271870694i	0.754650302778472-0.284996916564677i	0.83114312053779-0.324219277842561i	0.904756237867159-0.380742007362032i	0.974306421028606-0.455534020122123i	1.03866492886733-0.54897920947984i	1.09678496764748-0.66082978510449i	1.1477313427579-0.79019018824337i
37	2.1963607065329-1.34750003172786i	2.1306930663612-1.33644624451792i	2.0492303567726-1.31383405996433i	1.95411948916747-1.28017820221851i	1.84773955729607-1.23626600252357i	1.73258805304175-1.18312741655203i	1.61116673873375-1.12199652891482i	1.48587463834972-1.05426677600392i	1.35891496699892-0.98144229963282i	1.23222163423127-0.90508782593594i	1.10740933736702-0.8267792660553i	0.98574935181582-0.748056896457974i	0.86817109741005-0.6703825510291i	0.755287592431084-0.595101805405591i	0.647441169702125-0.523411716341849i	0.544764464780335-0.456334345881097i	0.447250797890673-0.39469608598998i	0.354827713082422-0.339112717125308i	0.267427612429167-0.28998017392964i	0.185050082525582-0.247471121365586i	0.107811565397661-0.211537616756457i	0.035979355763577-0.18192028955612i	-0.030011625969841-0.158164552771476i	-0.089559369927204-0.139644318003449i	-0.141911370857049-0.125593487181748i	-0.186194925972478-0.115145128395197i	-0.22145798565963-0.107377726931509i	-0.246716952083123-0.101367277324561i	-0.261007709930814-0.096243310683862i	-0.263436374271044-0.091246310652572i	-0.253226695089412-0.085783442416355i	-0.229761691545823-0.079479178025224i	-0.192617818461558-0.072217308228007i	-0.141590711464179-0.064171022953693i	-0.0767122434957059-0.0558182277701915i	0.00174080232163-0.0479400199915444i	0.0932457167729847-0.0416012249758346i	0.19703952311509-0.038113016662778i	0.312130232596016-0.038978827180228i	0.43731266234486-0.045825892950447i	0.571187926063104-0.060325797351221i	0.712185911498538-0.084108173416403i	0.858590275432695-0.118672264755906i	1.00856567539682-0.16530127352778i	1.16018708480248-0.22498434148669i	1.31147108420379-0.29835062916019i	1.46040897989988-0.38561931547073i	1.60500148051111-0.48656848778908i	1.74329448404055-0.60052489214i
38	1.92196428802249-1.0252530586337i	1.8507234942791-1.00272110861533i	1.76804656482315-0.9715108312208i	1.67605011663603-0.93211563888637i	1.57697933916187-0.88519695304311i	1.47310841883712-0.83156202133191i	1.36664231456492-0.77213766522615i	1.25962577634429-0.70794124506106i	1.15386505949131-0.64005013988127i	1.05086695570053-0.56957096124958i	0.951798598232944-0.497609571396883i	0.857470088143307-0.425242781703867i	0.768340438487474-0.353492395784705i	0.684545761947412-0.283302060378258i	0.605947153359504-0.215517220807595i	0.532194452055564-0.150868362667221i	0.462801100975245-0.089957664869392i	0.397224715392032-0.033249187988868i	0.334947768045749+0.0189372372323i	0.275552990761512+0.066428194621943i	0.218788654623923+0.10919465768056i	0.164619762834005+0.147345448688048i	0.113262292139178+0.181115908964791i	0.065198856021323+0.210851615112823i	0.021175436431105+0.236987164953487i	-0.017819954794119+0.260020322123973i	-0.050594752649639+0.280482132881693i	-0.075802660156092+0.298903984812595i	-0.092004412632187+0.315782929177379i	-0.097734749887488+0.331546897015609i	-0.091571797974217+0.346521665103172i	-0.072205244999828+0.36090153815664i	-0.038500083032273+0.374725684683413i	0.010446772586188+0.387861884710661i	0.075259042666059+0.399999121773861i	0.156244210939672+0.410649996829168i	0.25336795697012+0.419163388674522i	0.36624004510908+0.42474717414457i	0.494111322320536+0.426500197466908i	0.635881089848085+0.423452088430519i	0.790113839532365+0.414609016664581i	0.955064178180747+0.399003070270542i	1.1287086872771+0.37574268702026i	1.30878345979383+0.34406145930295i	1.49282609851869+0.30336268199581i	1.67822103024714+0.25325720659073i	1.86224707063874+0.19359248757798i	2.0421262544767+0.12447113453304i	2.21507302082422+0.04625778868113i
39	1.73216361160307-0.82341330653881i	1.66120073908325-0.80386451616381i	1.58220170903069-0.77851884175016i	1.49717086407449-0.7477428378151i	1.40817938728489-0.71198187932784i	1.31728209590026-0.67174349175731i	1.22643620404642-0.62757949383414i	1.13742650797039-0.58006779450643i	1.05180114087459-0.52979463420681i	0.970821465676957-0.477337962489396i	0.89542885640474-0.423252511332074i	0.826230114103357-0.368056970543359i	0.763502137283422-0.312223514367001i	0.707215295819386-0.256169781407854i	0.657073820469255-0.200253285910188i	0.612570495122635-0.144768146004026i	0.573052094560176-0.089943958014447i	0.537791402441624-0.035946624625001i	0.506061310283477+0.017119046688677i	0.477206455876771+0.069205129027643i	0.450708105201358+0.120314860396644i	0.426238491216748+0.170495506132408i	0.403701553718266+0.219829856902731i	0.383257920293807+0.268426421395732i	0.365332963472324+0.316408403071259i	0.350607793605168+0.363901610004263i	0.339994032535937+0.411021532043777i	0.334594097924894+0.457859922102551i	0.335649461259743+0.504471326918688i	0.344479887125986+0.550860113666429i	0.362416996012191+0.596968618554608i	0.390735612737515+0.642667089537353i	0.430586277690399+0.687746097732236i	0.482932031775719+0.731912045252993i	0.548492171768115+0.774786299637914i	0.627695150796744+0.815908340314817i	0.720642212022753+0.854743118329225i	0.827082734696002+0.890692618102235i	0.946401679480724+0.923111382845095i	1.07761897690655+0.95132553804216i	1.21940023402049+0.97465463447729i	1.37007775633972+0.99243544661303i	1.52768060322394+1.00404671454233i	1.68997221537223+1.0089337163714i	1.85449406751409+1.00663150814489i	2.01861379689813+0.99678567311348i	2.17957632507769+0.97916948193209i	2.3345566112667+0.95369647926001i	2.48071283430408+0.92042767798329i
40	1.58674912406737-0.74316707334689i	1.50973976305179-0.7372908424004i	1.42591497101121-0.72813613395862i	1.33712469394007-0.71584942952223i	1.2452834731408-0.70058078162819i	1.15230603835206-0.68247219605464i	1.06004396760665-0.66164698475713i	0.97022646994019-0.638200693480311i	0.884408161167539-0.612194112149403i	0.803926345887496-0.583648748745959i	0.729869809196083-0.552544997491244i	0.66306048847346-0.518823070542613i	0.604048677084015-0.482386600574589i	0.553121652221494-0.443108670916649i	0.510324866016781-0.4008399005919i	0.475494139884655-0.355418111942564i	0.448296700930905-0.306679044246213i	0.428278433489118-0.254467550529942i	0.41491441668726-0.198648726255786i	0.407659697358972-0.139118464276973i	0.405997311343201-0.075813004478617i	0.409480807553446-0.008717140903683i	0.417768928772098+0.062129145155998i	0.430650631517962+0.136625750053752i	0.44805924741623+0.214609234039402i	0.470075258270223+0.295851266271987i	0.49691783274154+0.380058600393042i	0.528925911821339+0.466874410707735i	0.56653019504781+0.555880802169435i	0.610217838383829+0.646602314058538i	0.660492005120971+0.738510263982569i	0.717828600166512+0.831027820353496i	0.782632562726952+0.923535741363756i	0.85519599951896+1.01537876961724i	0.93566022557655+1.10587271691331i	1.02398346475331+1.19431230675592i	1.11991557427689+1.27997985759578i	1.22298072695216+1.36215488376838i	1.33246854092064+1.44012466156037i	1.44743371858223+1.51319575485284i	1.56670386808277+1.58070642049406i	1.68889485236278+1.64203972215578i	1.81243275588439+1.69663707905064i	1.93558138513645+1.74401187029549i	2.0564741268287+1.7837626159231i	2.17314897239773+1.81558517136464i	2.28358556907128+1.83928331361671i	2.38574326232437+1.8547770737278i	2.47759923547699+1.86210818988796i
41	1.44482002086617-0.69889110362984i	1.34928564816009-0.70452816414192i	1.24616972054621-0.7082438832213i	1.13722589915406-0.70994704876836i	1.02431439377224-0.70950544979808i	0.909353741726207-0.706739738258176i	0.794271627035342-0.701419396078903i	0.680956666127613-0.693261195203119i	0.571213026210608-0.681930425988297i	0.466719586161412-0.667045036749417i	0.368995105697136-0.648182681677068i	0.279370550308225-0.624890524332477i	0.19896934534546-0.596697498309338i	0.128695924644379-0.563128594272386i	0.069232521152261-0.523720631520025i	0.021043743724192-0.47803888925725i	-0.015611880998399-0.425693922898672i	-0.040664529161815-0.36635787679068i	-0.054211221187283-0.29977962723014i	-0.056490986440449-0.225798146659598i	-0.047858604290254-0.144353567290394i	-0.0287584332082637-0.0554955340727543i	0.000300288129357+0.0406114346461081i	0.038765485827998+0.14368572370579i	0.086060720129315+0.253329543577226i	0.141599456309789+0.369032879754025i	0.204794830714142+0.490180238812012i	0.275064918057435+0.616059871555102i	0.351833794706434+0.745875090418453i	0.434528939839046+0.878757262952666i	0.52257570855419+1.01378005537806i	0.61538973913984+1.14997451734951i	0.71236821681791+1.28634463680691i	0.81288090946476+1.42188304622989i	0.91626182288626+1.5555866219452i	1.021802204096+1.68647177917684i	1.1287454636837+1.81358932038197i	1.23628440768554+1.9360387370624i	1.34356098097327+2.05298189108929i	1.44966854308148+2.16365600789386i	1.5536565368681+2.26738590007716i	1.65453728101528+2.36359530776284i	1.75129452624374+2.45181719525007i	1.84289336548794+2.53170278806068i	1.92829107944571+2.6030290776812i	2.00644852641827+2.6657044714823i	2.07634174151614+2.71977223101295i	2.13697348500922+2.76541133115516i	2.18738456126319+2.8029343922497i
42	1.3782750675381-0.53676482836778i	1.26241420897929-0.53734493500265i	1.13768472464709-0.53599993490098i	1.00579789547526-0.53251746189187i	0.868614264193442-0.526637163975577i	0.728105702510468-0.518048629401838i	0.586314639057441-0.506391431261306i	0.445311671561369-0.491257507467165i	0.307152829035718-0.472195999664751i	0.173837740777772-0.44872056984822i	0.047269909894134-0.420319102302982i	-0.070779816251713-0.386465586506413i	-0.17870563172213-0.346633869615419i	-0.275094244362941-0.30031287083773i	-0.358746865425836-0.247022769543513i	-0.42869535932725-0.186331618842547i	-0.484212410432426-0.117871799862098i	-0.524815769455867-0.041355721142502i	-0.550266830448141+0.043409816981859i	-0.56056395292604+0.136511132302414i	-0.555931076950841+0.237917520284926i	-0.536802278472607+0.347473855038889i	-0.503802976866704+0.464896224934273i	-0.457728537258467+0.589770787746528i	-0.399521009829761+0.721555917687217i	-0.330244721230801+0.859587605557643i	-0.25106138496751+1.00308796874631i	-0.16320533425531+1.15117663436939i	-0.06795940843135+1.30288468004351i	0.0333680517359+1.45717075493842i	0.13946471880117+1.61293895998337i	0.24903399164258+1.76905804024657i	0.36081265676639+1.92438143327313i	0.47358630166695+2.07776772229631i	0.58620232998934+2.22810105977363i	0.69758046815121+2.3743111512974i	0.80672068931182+2.51539241918514i	0.9127085159494+2.65042199583486i	1.01471769962904+2.77857622666139i	1.11201031818533+2.89914538933948i	1.20393437807415+3.01154635934929i	1.28991906354127+3.11533297164998i	1.36946783371462+3.21020384588286i	1.44214963164209+3.29600745985871i	1.50758853234134+3.37274427587716i	1.56545221579399+3.44056574965405i	1.61543970057319+3.4997700852881i	1.6572688093361+3.55079464440832i	1.69066385397406+3.59420497533207i
43	1.60665644443275-0.10048856028282i	1.49012839006327-0.0712671071158i	1.36408699304792-0.03923365321021i	1.23010518376084-0.00425042133346i	1.08991413986266+0.0338476426265i	0.945371876224315+0.075253513518446i	0.798428335654376+0.12018726242818i	0.651087845910079+0.168893637458445i	0.505369897982794+0.221637983130538i	0.363269260037575+0.278700498208419i	0.226716468482023+0.340368902199571i	0.097539731529701+0.406929652170266i	-0.022570758330042+0.478657920607455i	-0.132095176746571+0.555806608659653i	-0.229712257324126+0.638594724169887i	-0.314322614899816+0.727195497792926i	-0.385066642200782+0.821724640969495i	-0.441336578886583+0.922229165017931i	-0.48278252086798+1.02867718018899i	-0.5093123109141+1.14094907703172i	-0.52108542344649+1.25883046038627i	-0.51850112188359+1.38200715999385i	-0.50218132120264+1.51006258294691i	-0.47294872735745+1.64247760435086i	-0.43180094532293+1.77863311635387i	-0.37988134603209+1.91781527506601i	-0.31844755726009+2.05922340283374i	-0.24883849324005+2.20198042277646i	-0.17244086180025+2.34514562611786i	-0.09065608606064+2.48772950301165i	-0.0048685507772+2.62871030620463i	0.08358396763711+2.76705196546742i	0.17343690197688+2.90172293023706i	0.26352183465689+3.03171548887194i	0.35278519850305+3.15606509541083i	0.44030228615708+3.27386922849322i	0.52528625577082+3.3843053116055i	0.60709196859892+3.48664723835022i	0.68521464667047+3.58028007018442i	0.75928349182141+3.66471250620445i	0.82905055670352+3.73958676428167i	0.89437529956733+3.80468555946022i	0.95520538329506+3.85993591839852i	1.0115543911648+3.90540962723043i	1.06347722334142+3.94132017405476i	1.11104400582268+3.96801611584562i	1.15431338494473+3.98597087236632i	1.19330609387723+3.99576902599509i	1.22797966215152+3.99808928537773i
44	2.39196595372169+0.70417905769666i	2.30879207017023+0.78720830534159i	2.21580440722396+0.87407959317388i	2.11418855237403+0.96466384823142i	2.0052650030855+1.05882481837033i	1.8904651045903+1.15642042270795i	1.7713040680894+1.25730348379042i	1.64935170888977+1.36132175553196i	1.52620162685911+1.46831719090724i	1.40343961429393+1.57812442775618i	1.28261211621357+1.6905685085921i	1.16519558329247+1.80546188949697i	1.05256754701779+1.92260083240698i	0.94598020996976+2.04176131263315i	0.84653728201859+2.16269460762429i	0.75517470724597+2.28512276214343i	0.67264581889771+2.40873414773017i	0.59951133378545+2.53317934931827i	0.5361344570693+2.65806761821106i	0.48268121759052+2.7829641276547i	0.43912599759711+2.90738825471673i	0.40526206375826+3.03081309017396i	0.38071675380542+3.15266634711132i	0.36497082987835+3.27233279975678i	0.35738138033828+3.38915833787465i	0.35720754066743+3.50245567023423i	0.36363821477662+3.61151165490802i	0.37582091358843+3.71559617623709i	0.39289079037415+3.81397243012465i	0.41399894337437+3.90590842280073i	0.4383390762065+3.99068943521495i	0.46517165502736+4.06763115753285i	0.49384477704425+4.13609315744449i	0.52381106555846+4.19549231355142i	0.55464002929357+4.24531582214494i	0.58602546460993+4.28513337312558i	0.61778763405456+4.31460808925454i	0.64987011880036+4.33350583269785i	0.68233141084488+4.34170250395558i	0.71533147817473+4.33918899051249i	0.74911369729132+4.32607346538499i	0.78398269755952+4.3025807884038i	0.82027879616471+4.26904882456383i	0.85834981693572+4.22592156289106i	0.89852117744827+4.17373899463623i	0.94106519396617+4.11312378967129i	0.98617059105669+4.04476489307308i	1.0339132111942+3.96939824826588i	1.08422889933624+3.88778493692602i
45	3.87186850190836+1.86158354670269i	3.85115702448044+2.01252977551469i	3.81935105010323+2.167660639325i	3.77699642609837+2.32643689935498i	3.72474489102722+2.48827647649844i	3.66334023161647+2.65255801318668i	3.59360257101299+2.81862465596841i	3.51641119718286+2.9857879940666i	3.43268639217737+3.1533320965171i	3.34337076193519+3.32051760045178i	3.24941059050937+3.48658581517441i	3.15173775078014+3.65076282027074i	3.05125269502721+3.81226355038243i	2.94880902292985+3.97029587366716i	2.84520008196741+4.12406468453913i	2.74114799672074+4.27277604320611i	2.63729545072156+4.41564140400035i	2.5342004592926+4.55188198082154i	2.43233427678516+4.68073330056577i	2.33208247967534+4.80144999373864i	2.23374916136749+4.91331086525292i	2.13756406872145+5.01562427758783i	2.04369240781471+5.10773386314524i	1.95224695078601+5.1890245630928i	1.86330199015069+5.25892896676154i	1.77690861482529+5.31693389948559i	1.69311072596396+5.36258717853533i	1.61196117282402+5.3955044275487i	1.53353737090703+5.41537581077134i	1.4579557675962+5.42197252071419i	1.38538454478517+5.41515282779464i	1.31605399322025+5.39486747940232i	1.25026405841449+5.36116421981555i	1.18838864132327+5.31419119257994i	1.13087633616008+5.25419898428468i	1.07824739989171+5.18154107388844i	1.03108686973661+5.09667246538504i	0.99003387269812+5.00014630394583i	0.95576730085873+4.89260830674767i	0.92898815379878+4.77478887923565i	0.9103989710582+4.6474928350394i	0.90068088916276+4.51158669235109i	0.90046895578905+4.36798358021025i	0.91032641493882+4.21762585351891i	0.9307187388173+4.06146558421254i	0.96198822232055+3.900443166149i	1.00432997313261+3.73546434112531i	1.05777012359483+3.56737602108061i	1.1221470596222+3.39694134503911i
46	5.97481120235518+3.22739754620135i	6.02559352863304+3.44422435395856i	6.06197845464675+3.66434179123181i	6.08376358012866+3.88676165532549i	6.09084002853613+4.11042941104398i	6.08318998519757+4.33423101362054i	6.06088316747147+4.55700060736268i	6.02407239673362+4.77752903397258i	5.97298846598903+4.99457307497343i	5.90793451440039+5.20686534438717i	5.82928013023916+5.41312474074913i	5.73745540613495+5.61206736164324i	5.63294516472057+5.8024177790802i	5.51628355882645+5.98292057007151i	5.38804922854391+6.15235199349519i	5.24886116832336+6.30953170161879i	5.09937542165896+6.45333437225509i	4.94028267995702+6.58270114531085i	4.77230681724766+6.69665074531448i	4.59620434502618+6.79429016928842i	4.41276472339273+6.87482481703673i	4.22281141757349+6.93756793858718i	4.02720354465565+6.9819492712711i	3.82683791571371+7.00752273693054i	3.62265124510436+7.0139730682708i	3.41562227305129+7.00112123275508i	3.2067735309954+6.96892852305166i	2.99717247253452+6.91749918531968i	2.78793169678705+6.84708146101102i	2.58020800599328+6.75806692483056i	2.37520006505201+6.65098801147486i	2.17414446702504+6.52651363715802i	1.97831005459816+6.38544283906478i	1.78899040186817+6.2286963769856i	1.60749442210816+6.05730626661644i	1.43513513353315+5.87240324334478i	1.27321668449898+5.67520218864472i	1.12301980980188+5.46698558816056i	0.98578595848552+5.24908513070067i	0.86270039846221+5.02286160005644i	0.7548746620224+4.78968325601324i	0.66332874677407+4.55090294619194i	0.58897352675483+4.30783423538529i	0.5325938566965+4.06172688265921i	0.49483286732193+3.81374203742858i	0.47617795012501+3.56492756269652i	0.47694891574747+3.31619392536668i	0.49728878068449+3.06829111873073i	0.537157592941+2.82178709969987i
47	8.49059028786716+4.57336320145228i	8.60237038341676+4.84013238584448i	8.69456597915792+5.10841868139663i	8.76628911135866+5.37689679001656i	8.81675114314786+5.64417080713192i	8.84526973589446+5.90878386003901i	8.85127509558999+6.16922888124222i	8.83431547533747+6.42396042837084i	8.79406192473649+6.67140744387124i	8.7303122851158+6.90998683015583i	8.64299443595612+7.13811769951188i	8.53216880230571+7.35423614308314i	8.39803013544302+7.55681034986842i	8.24090857950685+7.7443558951474i	8.06127003541052+7.91545100823786i	7.85971583029403+8.06875162218433i	7.63698169634528+8.20300600302695i	7.39393605741713+8.31706875383427i	7.13157761592073+8.40991398881621i	6.85103222647968+8.48064747565668i	6.55354903729985+8.52851754979079i	6.24049587567316+8.55292461275138i	5.91335385099896+8.55342903795416i	5.57371114764519+8.52975732138544i	5.22325598129388+8.48180633158237i	4.86376869644868+8.40964553300291i	4.49711298975583+8.31351707928905i	4.12522625381369+8.19383369791269i	3.75010904920573+8.05117431509731i	3.37381372843595+7.88627739952138i	2.99843225398793+7.70003203487539i	2.62608327344714+7.49346676454929i	2.25889853697564+7.26773628620569i	1.89900876574993+7.02410610931913i	1.54852910351504+6.76393532445369i	1.20954430634974+6.48865766857347i	0.88409384721047+6.19976110544693i	0.57415713094497+5.89876617359028i	0.28163903137374+5.58720338553274i	0.00835597390937+5.26658999079451i	-0.24397720571857+4.93840644015168i	-0.47375939437329+4.604072909834i	-0.67951409800352+4.26492626059712i	-0.85989888411031+3.92219781750726i	-1.01371316941184+3.57699236121039i	-1.1399041751162+3.23026871994518i	-1.23757090151255+2.88282234321355i	-1.3059660085661+2.53527022256963i	-1.3444955292148+2.18803850228697i
48	11.2525058590935+5.6672179125078i	11.4110737965324+5.9618109225766i	11.5444252348592+6.2561722590539i	11.6511587729042+6.5488299515858i	11.7299847450219+6.8382479181861i	11.7797380185384+7.1228361958578i	11.7993901613464+7.4009621863896i	11.7880608604932+7.6709628179989i	11.7450284780278+7.9311575058488i	11.6697396368751+8.1798617778817i	11.5618177370134+8.4154014172185i	11.4210703106819+8.6361269588797i	11.2474951346564+8.8404283670834i	11.0412850277496+9.0267497101406i	10.802831272532+9.1936036432483i	10.5327256117855+9.339585505473i	10.2317607823118+9.4633868361072i	9.90092956136924+9.56380811749032i	9.5414223141295+9.639770556402i	9.15462304405943+9.69032672428961i	8.74210396196455+9.71466988787463i	8.30561860348459+9.71214187601601i	7.84709353900966+9.6822393459777i	7.36861873416827+9.62461833226984i	6.8724366330924+9.5390969837814i	6.36093005043994+9.42565641971372i	5.83660897148147+9.28443966152935i	5.30209637225371+9.11574862637289i	4.76011318364365+8.92003919678293i	4.21346253408626+8.69791441154431i	3.66501341511183+8.45011585274553i	3.11768392204598+8.17751333400203i	2.57442422852257+7.88109302386339i	2.03819945790743+7.5619441661157i	1.5119726170522+7.22124458449617i	0.99868775783181+6.8602451827482i	0.50125352952501+6.48025367147139i	0.02252728017413+6.08261777041147i	-0.43470014244792+5.66870814827632i	-0.86771874973327+5.23990137149881i	-1.27391280309978+4.79756313829789i	-1.65077312397498+4.34303207468907i	-1.99590822736124+3.87760436461722i	-2.30705420274611+3.40251947706188i	-2.58208328713113+2.91894723882352i	-2.81901109730508+2.42797648285499i	-3.01600251177293+1.9306054786635i	-3.17137621650968+1.4277343237798i	-3.28360795244756+0.92015944396237i
49	14.3222672944364+6.2809520527371i	14.533500973021+6.5772561868291i	14.7159453088347+6.8717814163913i	14.8679377209011+7.1630522407519i	14.9879368898542+7.4495343667604i	15.0745380504524+7.7296435614925i	15.1264877067824+8.0017553081908i	15.1426976216259+8.2642151856154i	15.1222579354567+8.5153498787078i	15.0644492762843+8.7534787171571i	14.968753729005+8.9769256283335i	14.8348645420097+9.1840313823291i	14.6626944594343+9.3731659997181i	14.4523825795135+9.5427411872832i	14.2042996528802+9.6912226635088i	13.9190517491825+9.8171422342131i	13.5974822359064+9.9191094793845i	13.2406720295993+9.9958229151207i	12.8499380965864+10.0460804995776i	12.4268301975584+10.0687893589594i	11.9731258878439+10.0629746187711i	11.4908238025624+10.0277872366755i	10.982135272935+9.9625107462173i	10.4494743365966+9.8665668351858i	9.89544622058369+9.73951969827862i	9.3228343905423+9.5810791207343i	8.73458627342618+9.39110226744543i	8.13379777333531+9.16959417043744i	7.52369671101784+8.91670692618541i	6.90762532677833+8.63273763270696i	6.28902199397474+8.31812511437962i	5.67140229585376+7.97344549965511i	5.05833962209763+7.5994067329562i	4.45344544310068+7.19684211673827i	3.86034941965221+6.76670299269435i	3.28267950340186+6.31005068212528i	2.72404217928096+5.82804781436548i	2.18800299503973+5.32194917867296i	1.67806751535586+4.79309223902422i	1.19766282872451+4.24288745271688i	0.75011972472906+3.67280853253981i	0.33865564751701+3.0843827885421i	-0.03364148141496+2.47918167918955i	-0.36382849145076+1.85881169306413i	-0.64912117631187+1.22490567141417i	-0.886907441045785+0.579114669021213i	-1.0747593448889-0.07689956372072i	-1.21044401607658-0.74147141061303i	-1.29193342784768-1.41293748153396i
50	18.030852028922+6.156206988496i	18.341386113781+6.4217111643221i	18.6241976295957+6.6837583977665i	18.8776709910893+6.9409673723262i	19.100311810927+7.1919053177406i	19.2907617389789+7.435095253664i	19.4478127585642+7.6690239026462i	19.5704207972609+7.8921502216151i	19.6577185128465+8.1029144927653i	19.7090271195113+8.2997479070129i	19.7238671256425+8.4810825661037i	19.7019678621703+8.6453618231742i	19.643275689609+8.7910508761721i	19.547960782454+8.9166475241408i	19.4164224013762+9.0206929930353i	19.249292576574+9.1017827355289i	19.0474381395542+9.158577108238i	18.8119610553542+9.1898118299571i	18.544197022619+9.1943081258615i	18.2457123248324+9.1709824651924i	17.9182989321754+9.1188558036428i	17.5639678697598+9.0370622464607i	17.1849408841685+8.9248570541064i	16.7836404561274+8.781623919047i	16.3626782225558+8.6068814498292i	15.9248418860076+8.4002888068376i	15.4730807034491+8.1616504429581i	15.0104896592743+7.8909199116112i	14.5402924392699+7.5882027141254i	14.0658233328024+7.2537581680517i	13.5905081996782+6.888000287618i	13.1178446458507+6.4914976769378i	12.6513815583315+6.064972445689i	12.1946981542639+5.6092981656238i	11.7513827021088+5.1254968943457i	11.3250110742661+4.6147353001922i	10.9191252902261+4.0783199286967i	10.5372122075564+3.5176916569073i	10.1826825147249+2.9344193867585i	9.85885017502931+2.33019303270204i	9.56891246482421+1.70681586188302i	9.31593074192598+1.06619624732665i	9.10281207164835+0.41033889589289i	8.93229182850896-0.25866438677547i	8.80691738138969-0.93864433238233i	8.72903295897721-1.62736418623311i	8.70076578080413-2.32252996422555i	8.72401352730713-3.02180093323442i	8.80043321016856-3.72280025996735i
51	22.7527957773404+5.1415698928606i	23.2401558763084+5.342817579167i	23.7062018741738+5.5397270895759i	24.1495535674193+5.7311549528335i	24.5689347990194+5.9159241315928i	24.9631852525677+6.092830150086i	25.3312717305101+6.2606477422866i	25.672298801982+6.4181379855718i	25.9855187085047+6.5640558787236i	26.2703404198158+6.6971583171696i	26.5263377373736+6.8162124127654i	26.7532563495498+6.9200041002157i	26.9510197501719+7.0073469675073i	27.11973394081+7.0770912435472i	27.2596908469714+7.1281328726224i	27.3713703890491+7.1594226023801i	27.4554411603851+7.1699750098175i	27.5127596770178+7.1588773882965i	27.5443681764756+7.1252984179017i	27.5514909562023+7.0684965415404i	27.5355292557227+6.987827970066i	27.4980547003212+6.8827542413727i	27.4408013376699+6.7528492608554i	27.3656563123369+6.597805753828i	27.274649236298+6.4174410644124i	27.1699403262946+6.2117022400071i	27.053807390999+5.9806703456705i	26.928631762316+5.724563958549i	26.7968832756418+5.443741798782i	26.6611044133932+5.138704460056i	26.523893734511+4.8100952100811i	26.3878887198203+4.4586998386547i	26.2557481690342+4.0854455385765i	26.1301342897361+3.6913988124062i	26.013694621819+3.2777624058402i	25.909043942578+2.8458712762375i	25.8187462979028+2.3971876124866i	25.7452973038307+1.9332949298951i	25.6911068600828+1.4558912710385i	25.6584824131807+0.9667815504704i	25.6496129013542+0.4678690878047i	25.6665535067806-0.0388536201043i	25.7112113328281-0.5513148313851i	25.7853321149843-1.0673741339824i	25.8904880641699-1.5848335965217i	26.0280669302617-2.1014494243643i	26.1992623620193-2.6149440463104i	26.4050656273583-3.1230185542541i	26.6462587451801-3.6233654155181i
52	28.4949044532333+3.3839319917452i	29.2066324442627+3.5058497806664i	29.906206534361+3.6249422481176i	30.5923825919003+3.7404940598383i	31.2639840711191+3.8517784995059i	31.9199099664978+3.9580622141253i	32.5591423488007+4.0586102588239i	33.1807534086591+4.152691411532i	33.7839119363856+4.2395837239711i	34.367889170338+4.3185802714967i	34.9320639505869+4.3889950606974i	35.4759271198399+4.4501690502987i	35.99908511951+4.5014762378953i	36.5012627354278+4.5423297624059i	36.9823049549242+4.5721879699331i	37.4421779047981+4.5905603889754i	37.8809688479305+4.5970135597064i	38.298885224959+4.5911766613347i	38.6962527363575+4.5727468814213i	39.0735124694195+4.5414944714672i	39.4312170838763+4.4972674341075i	39.770026079127+4.439995788867i	40.0907001751879+4.369695365635i	40.3940948483813+4.2864710778015i	40.681153071386+4.1905196303399i	40.9528973154434+4.0821316220017i	41.2104208801672+3.9616930051703i	41.4548786234482+3.8296858717713i	41.6874771702773+3.6866885389083i	41.9094646848698+3.5333749135338i	42.1221202951751+3.3705131214258i	42.3267432626401+3.1989633919591i	42.5246419929189+3.0196751965715i	42.7171229850335+2.8336836453698i	42.9054798172728+2.6421051529275i	43.0909822678494+2.4461323909259i	43.2748656670148+2.2470285518183i	43.4583205749757+2.0461209540848i	43.6424828765761+1.8447940258203i	43.8284243793565+1.6444817093088i	44.017143996311+1.4466593348086i	44.2095595885034+1.2528350169569i	44.4065005357476+1.0645406319466i	44.6087010958785+0.8833224378756i	44.8167946048386+0.7107314043899i	45.0313085609803+0.5483133208904i	45.252660627731+0.3975987551228i	45.4811555792178+0.260092935899i	45.7169832036989+0.1372656349838i
53	34.4274830585965+1.1016115255891i	35.3226595542275+1.1667178572489i	36.212242722514+1.2324611505663i	37.0948875131286+1.298640948599i	37.9692725193896+1.3650589797802i	38.8341053932325+1.4315216995602i	39.6881280459132+1.4978429362739i	40.5301215947327+1.5638466201411i	41.3589110181385+1.6293695723621i	42.1733694840273+1.6942643294834i	42.9724223189422+1.7584019766158i	43.7550505890762+1.821674961711i	44.5202942675606+1.883999861969i	45.2672549663678+1.9453200725849i	45.9950982152797+2.0056083874653i	46.703055274699+2.0648694412767i	47.3904244735844+2.1231419822388i	48.0565720684044+2.1805009454619i	48.7009326236902+2.2370592973544i	49.3230089194611+2.2929696226966i	49.9223713954513+2.3484254273946i	50.4986571466149+2.4036621316797i	51.0515684887928+2.4589577306059i	51.5808711176126+2.5146331010973i	52.0863918876292+2.5710519374955i	52.5680162423404+2.6286203005336i	53.0256853289802+2.6877857678857i	53.4593928348713+2.7490361778885i	53.8691815845565+2.8128979616593i	54.2551399389075+2.8799340626218i	54.617398038891+2.9507414463412i	54.9561239376434+3.0259482075379i	55.2715196649512+3.106210285144i	55.563817268142+3.1922078002437i	55.8332748727705+3.2846410356635i	56.0801728053344+3.3842260797917i	56.3048098185898+3.4916901608842i	56.5074994578838+3.6077667015945i	56.6885666043032+3.7331901267242i	56.8483442273874+3.8686904601808i	56.987170376718+4.0149877498185i	57.1053854379111+4.172786361194i	57.2033296744645+4.3427691832662i	57.281341072594+4.5255917906748i	57.3397535016996+4.721876608442i	57.3788951984845+4.9322071257222i	57.3990875780827+5.1571222055793i	57.4006443708856+5.397110537689i	57.3838710791706+5.652605280343i
[truncated: 71 more columns]
