# Supplementary material for: Reconstructing spruce budworm outbreak severity: a comparison of paleoecological and tree-ring signals
Source: PLoS One. 2025 Aug 12;20(8):e0329406. doi: 10.1371/journal.pone.0329406 (PMC12342301; doi:10.1371/journal.pone.0329406)
Supplement: S12 Dataset — (ZIP) [file pone.0329406.s012.zip › Lake 3 wavelet data/Cross-wavelet_Lepidopteran_scales_Percent_defoliation/cross_wavelet_wave.txt]

V1	V2	V3	V4	V5	V6	V7	V8	V9	V10	V11	V12	V13	V14	V15	V16	V17	V18	V19	V20	V21	V22	V23	V24	V25	V26	V27	V28	V29	V30	V31	V32	V33	V34	V35	V36	V37	V38	V39	V40	V41	V42	V43	V44	V45	V46	V47	V48	V49	V50
1	0.116084395472794+0.00317709597412i	0.0886348529216009+0.0095999319342483i	0.0533762912153093+0.0111467474594678i	0.0265333959846329+0.009271616699228i	0.0120696351414905+0.0067206230727093i	0.00594107381274216+0.0048786976404157i	0.00357443490311935+0.00379921912558202i	0.00255154560101586+0.00316525299132246i	0.00199500609955477+0.00275015474409645i	0.00163631752525881+0.00244872165230607i	0.00138091297933172+0.00221797988862536i	0.00118395813780133+0.00202125994949464i	0.00103875599978737+0.00183300502303594i	0.00093633649331212+0.00166733735183054i	0.00084826031341407+0.00152107324813426i	0.00079307870001458+0.00136962650309432i	0.00079496328045861+0.00124491443348758i	0.00081290027457305+0.00117160947574361i	0.00082678625992492+0.00111110269989411i	0.00086137028749516+0.00105469131547238i	0.00090229316963529+0.00104240403124829i	0.00089741398405302+0.00106339105067735i	0.00086585052759915+0.00105948247137651i	0.00085836037236897+0.00106201193421058i	0.00081960970952879+0.00110112459909571i	0.00074211564425153+0.00108946437486143i	0.00071107825007375+0.00103650383026967i	0.00068656420049479+0.00101432152036984i	6.30506672163785e-04+9.6473749976454e-04i	6.15150002553041e-04+8.79415524074391e-04i	6.33973554107819e-04+8.27437240163439e-04i	6.42393381895267e-04+7.94316374129207e-04i	6.60425274326035e-04+7.55057874357301e-04i	6.95557357994864e-04+7.31192568470967e-04i	7.25372752959917e-04+7.28975633580884e-04i	7.38104157745512e-04+7.34789972353934e-04i	7.35493836653155e-04+7.35551013071529e-04i	7.31262840772828e-04+7.30331824008643e-04i	7.24817653640723e-04+7.31463024172891e-04i	6.99395612263735e-04+7.22204845705612e-04i	6.82837486043684e-04+6.74827819398674e-04i	7.07313350522792e-04+6.23428231094037e-04i	7.38767496239098e-04+5.94848880996069e-04i	7.64008257142723e-04+5.62647860438644e-04i	8.10869688100718e-04+5.33180957347216e-04i	8.6954069659553e-04+5.36766514370517e-04i	9.06383747215461e-04+5.66034383406117e-04i	9.19235064171767e-04+5.89455889951672e-04i	9.29667416518983e-04+6.00023530912703e-04i
2	0.154317733436661+0.002068356066046i	0.114544752096644+0.009448433777234i	0.0643958108849239+0.0108364294038599i	0.0279121306201802+0.008258075988232i	0.0100120525517839+0.0052882728027621i	0.00370973174478255+0.00347539597233901i	0.0019502706170088+0.0026177003370691i	0.00141712209368751+0.00219724521508724i	0.00115212214902825+0.00193626333931705i	0.00096950823012611+0.00174350846979253i	0.00082905520668967+0.0015971612672548i	0.0007098858301713+0.00146674727418707i	0.00062370386647955+0.00132765328245859i	0.00056760678258205+0.00120586335148651i	0.00050618109223714+0.00109865708082874i	4.69398051348958e-04+9.7109767888439e-04i	4.95135362200944e-04+8.67569935269493e-04i	5.29279580951361e-04+8.23084993779127e-04i	5.47617391867197e-04+7.81870296479261e-04i	5.93411707676604e-04+7.31624218073925e-04i	6.50834333926295e-04+7.336893078247e-04i	6.46736362249401e-04+7.73494062386478e-04i	6.12729561858391e-04+7.70429263462107e-04i	6.20496700119732e-04+7.76164809367098e-04i	5.87543183265224e-04+8.36648428294723e-04i	5.02367027538196e-04+8.29717336487722e-04i	4.83884291260498e-04+7.71546659244202e-04i	4.71947253442878e-04+7.64898259861576e-04i	4.0881068506191e-04+7.2485327237583e-04i	3.96485092376016e-04+6.34483333600212e-04i	4.26811987436012e-04+5.90556976457401e-04i	4.34627528182293e-04+5.70698064306984e-04i	4.5059565137984e-04+5.35220704113198e-04i	4.90106514363573e-04+5.15268358728276e-04i	5.22929290230142e-04+5.2192157354003e-04i	5.33502976048136e-04+5.36218906236422e-04i	5.26407623056583e-04+5.40802110873725e-04i	5.2171733888442e-04+5.37831701405786e-04i	5.15654188836485e-04+5.4810042997031e-04i	4.80966201106738e-04+5.47689886210301e-04i	4.55843945687364e-04+4.96938517189893e-04i	4.83848859854898e-04+4.43635710013509e-04i	5.15064975182228e-04+4.23079264688587e-04i	5.31057354175238e-04+3.93264871595196e-04i	5.75261608984221e-04+3.60042088628246e-04i	6.3689219468566e-04+3.67751542978025e-04i	6.69050523224372e-04+4.06723133946071e-04i	6.70904045920437e-04+4.33553343571026e-04i	6.7390801456334e-04+4.41890767421698e-04i
3	0.184213282021843-0.000769160999771i	0.13355888906836+0.006386592357592i	0.0706779009495278+0.0076134797816057i	0.0267212113040762+0.0051010700632711i	0.00697722390486698+0.0025925550266845i	0.00133141095754917+0.00141863765751381i	0.00044865789441241+0.0010869880068939i	4.22971975405567e-04+9.97519610842032e-04i	4.09661626604016e-04+9.30764636665434e-04i	3.70104052919923e-04+8.63118556931944e-04i	3.2543286856255e-04+8.11520390106954e-04i	2.74485084752217e-04+7.58605152677562e-04i	2.41869427706404e-04+6.83552220639227e-04i	2.2803610737473e-04+6.21305368447005e-04i	1.91189517862818e-04+5.6903430090733e-04i	1.67811892207207e-04+4.83323490226984e-04i	2.05089045335912e-04+4.1539553464555e-04i	2.40672777208131e-04+4.06758596725245e-04i	2.49114332702604e-04+3.8895363197577e-04i	2.90826982569968e-04+3.47068486124278e-04i	3.5128110310358e-04+3.59547328301807e-04i	3.4260884372581e-04+4.09111865885626e-04i	3.0730386505474e-04+3.99794780120665e-04i	3.31211286987575e-04+4.0146055223076e-04i	3.09891230994633e-04+4.72908049623316e-04i	2.28679135377967e-04+4.68175146082837e-04i	2.29521897514394e-04+4.10137882755892e-04i	2.3545557988257e-04+4.23580783233622e-04i	1.72845882890976e-04+4.02418964733366e-04i	1.65052196437796e-04+3.20734304476753e-04i	2.02885530529113e-04+2.94252030461534e-04i	2.05469052024396e-04+2.9351696836288e-04i	2.12782578343536e-04+2.66333641142776e-04i	2.48401044368402e-04+2.51530694557656e-04i	2.77345401274905e-04+2.64713571092173e-04i	2.82368453697485e-04+2.83291337663144e-04i	2.71257261759751e-04+2.87709773310823e-04i	2.68798114081332e-04+2.84199858338701e-04i	2.67321326127485e-04+3.01530167584786e-04i	2.29938633420259e-04+3.11066108084998e-04i	2.00889962135486e-04+2.64684087084777e-04i	2.30301832969466e-04+2.1936187700106e-04i	2.56069491660705e-04+2.14260343562109e-04i	2.56669101555125e-04+1.9330796508516e-04i	2.89015765058189e-04+1.60196181993869e-04i	3.43418361444918e-04+1.69767176725348e-04i	3.64591797057014e-04+2.11245823195593e-04i	3.54348527899632e-04+2.34395215267053e-04i	3.5111059874848e-04+2.36211601793788e-04i
4	0.202321012426715-0.004874234615101i	0.145142915608683+0.001181390304355i	0.0746476134509107+0.0027511050711119i	0.0263552566581663+0.0014325696923725i	0.00565312212421277+0.00022247865051686i	3.95948937023029e-04-2.0621855072888e-05i	-9.5631792273252e-05+1.37762322501964e-04i	3.7918197751518e-05+2.58547642070926e-04i	8.3451277112405e-05+2.86556261008329e-04i	8.4128186067513e-05+2.78149419619306e-04i	7.5661003262597e-05+2.74764919161814e-04i	5.6068413605879e-05+2.66295210971986e-04i	4.9847395590089e-05+2.347231591519e-04i	5.7084337670277e-05+2.15010306649818e-04i	3.4744233428391e-05+2.03580354062022e-04i	1.7089712397008e-05+1.55585969485692e-04i	5.0653343498822e-05+1.18898454492781e-04i	7.5019924440461e-05+1.33538049769946e-04i	6.7334312457104e-05+1.30691020956921e-04i	9.40168198255494e-05+9.56339991426865e-05i	1.44079729268445e-04+1.09798555300228e-04i	1.29831422198433e-04+1.55573694710102e-04i	9.6730291353644e-05+1.37616090932848e-04i	1.29379831877388e-04+1.31267133059744e-04i	1.19478982144372e-04+1.97355655849458e-04i	5.2577297747683e-05+1.91306271148616e-04i	6.9337122194779e-05+1.39429682270953e-04i	8.8687192236592e-05+1.66852676416072e-04i	3.4306799671004e-05+1.638734894523e-04i	3.0309948910434e-05+1.0032882743556e-04i	6.75732916020786e-05+9.11543806820084e-05i	6.3434272000067e-05+1.04604136779044e-04i	6.07046139182697e-05+8.5582617867069e-05i	8.6551484047557e-05+7.45322134565742e-05i	1.06933372913267e-04+8.844662530927e-05i	1.06272926392921e-04+1.04834003757332e-04i	9.4075560302179e-05+1.05445387359357e-04i	9.53593440255202e-05+9.90844192944541e-05i	1.00231433758542e-04+1.17342623142065e-04i	6.8663470560771e-05+1.32275144409014e-04i	4.29033152939584e-05+9.59651097111606e-05i	7.06467671709547e-05+6.46275216947992e-05i	8.84868997537054e-05+7.41022723606441e-05i	7.60198306201321e-05+6.3819773145335e-05i	9.36656503143026e-05+3.48933229656376e-05i	1.34161908586249e-04+4.2924471864265e-05i	1.43904877574362e-04+7.7759122316191e-05i	1.27523191891955e-04+9.1832743759438e-05i	1.23070558821614e-04+8.6740752674013e-05i
5	0.21097610629839-0.009223614073414i	0.152508770811737-0.004332514509683i	0.0798448126694937-0.0017507794570307i	0.0293970601519806-0.0011480292693421i	0.00715697848792379-0.00086119618540238i	0.00102014738994535-0.0004096453150562i	8.95007328168764e-05-7.43274853349466e-05i	3.47111539996882e-05+4.74407031800614e-05i	2.05140891564541e-05+6.19846413193305e-05i	1.25084053067874e-05+5.5420369572945e-05i	9.6242320212022e-06+5.93068160862269e-05i	-2.201965401576e-07+6.20607952804377e-05i	6.275525250094e-07+4.88602642596258e-05i	1.18775849357505e-05+4.65510859906476e-05i	-1.6456732961397e-06+5.17036713549309e-05i	-1.49956048348251e-05+2.79837492693285e-05i	7.6333046835195e-06+1.06237313420104e-05i	1.92904768625651e-05+2.98566766020784e-05i	3.1937466245662e-06+3.12267244081783e-05i	1.55574688200997e-05+3.6983970548848e-06i	4.96399858332029e-05+1.39136014442809e-05i	3.52292974198172e-05+4.72511408630369e-05i	9.7005063781368e-06+2.74700130537413e-05i	3.92816588547576e-05+1.72155727017773e-05i	3.57571654149116e-05+6.53539010764519e-05i	-1.08208133288825e-05+5.75315451415796e-05i	1.10555685424173e-05+1.80685473921404e-05i	3.29630808701216e-05+4.70160143726512e-05i	-7.3054956591561e-06+5.35912341909707e-05i	-9.2321781338308e-06+1.13074725512241e-05i	1.96213750573092e-05+1.17919760489422e-05i	1.21701823903576e-05+2.81343151112845e-05i	4.6694016404438e-06+1.53413622555091e-05i	2.02200110849335e-05+7.2546012383604e-06i	3.18046226951161e-05+1.75624152416143e-05i	2.84726453485696e-05+2.81942982130621e-05i	1.86008933993935e-05+2.56242332329803e-05i	2.2037661468244e-05+1.78829704305433e-05i	3.00833168040106e-05+3.1540079639258e-05i	9.2350028575758e-06+4.51027705304522e-05i	-8.2683841841314e-06+2.0883546038317e-05i	1.38032729208862e-05+3.3144311132763e-06i	2.42070421480316e-05+1.86904066041108e-05i	7.7832176597179e-06+1.59479631291017e-05i	1.46094257487788e-05-5.317418276037e-06i	3.98685684703296e-05-5.59764168257e-07i	4.22823944162154e-05+2.22323362559251e-05i	2.77575918435286e-05+2.7445183622641e-05i	2.5730067129848e-05+1.97068951475232e-05i
6	0.215017930082243-0.013019618737644i	0.159023614364852-0.008775550695709i	0.087689428891144-0.004905870959605i	0.0357419218328809-0.0024720525554589i	0.0106906507637943-0.0010754123769174i	0.00238870913204614-0.00032588593572104i	4.42273289202215e-04-3.2351571928578e-05i	7.9301453851937e-05+2.28476881874942e-05i	1.05923980206867e-05+1.3655922281379e-05i	6.9607122421813e-07+5.25674921104414e-06i	5.5563766289334e-07+7.82421454691926e-06i	-4.4612551814915e-06+1.03347109393121e-05i	-3.07170446466178e-06+3.93575106117313e-06i	5.13823653837505e-06+4.9264189798295e-06i	-1.5243915111564e-06+1.14249013099368e-05i	-9.42962993545816e-06+1.50711417068664e-06i	2.27846295065166e-06-5.34487049038226e-06i	5.90682640497466e-06+7.6447663806544e-06i	-7.83662527335245e-06+7.87097006461203e-06i	-3.2493046980273e-06-1.02177976181645e-05i	1.64338779966466e-05-4.7704027544463e-06i	7.61055930243e-06+1.51105426211669e-05i	-7.59077544046424e-06+2.22202424131914e-06i	1.0249734926666e-05-5.3203405359424e-06i	7.8021989512671e-06+2.13623385881284e-05i	-1.8227301485283e-05+1.34842897848403e-05i	-3.087577771809e-07-1.06627565396554e-05i	1.59454011732321e-05+1.03759306344316e-05i	-8.2771833920403e-06+1.8200576399371e-05i	-9.64409185769359e-06-4.85158573507064e-06i	7.34271424078686e-06-2.48820275489295e-06i	1.30567478889552e-06+8.35156522456107e-06i	-4.60170177912877e-06+5.8812622397335e-07i	3.48774007576359e-06-4.10296716687965e-06i	8.86493432813378e-06+1.82075715617959e-06i	6.00103152231886e-06+7.17401355413746e-06i	5.24954903842e-08+4.52492109646596e-06i	2.8042847597202e-06-1.28830453920712e-06i	9.18003217173041e-06+6.11522372152758e-06i	-1.4929409749865e-06+1.42194387742949e-05i	-1.03143001140809e-05+7.054900496633e-07i	3.63163409166059e-06-7.23050299606003e-06i	8.70468197660481e-06+5.28988043847643e-06i	-3.55741693652679e-06+5.75198072144479e-06i	-1.93060106650628e-06-6.54987339939966e-06i	1.07144107751611e-05-4.5540903511571e-06i	1.02431576216895e-05+6.7517581687948e-06i	1.6073544833501e-06+7.19634465944676e-06i	1.80167085606262e-06+1.38813369363814e-06i
7	0.218151761537663-0.016146876262956i	0.166153413272736-0.012023148133988i	0.097481523050228-0.0070719070692764i	0.0440381084896662-0.003337379401437i	0.0153456359536066-0.0012386847490765i	0.00415435017796998-0.00033104850414229i	8.83999411911011e-04-4.988655523671e-05i	1.46538444288296e-04+8.41136130676e-07i	1.65591360885854e-05+1.9312367136144e-06i	8.45953601298222e-07+1.5298139659112e-07i	-2.6438583042261e-07+1.32110133223749e-06i	-2.94586848102892e-06+1.67121532099435e-06i	-2.28636278671252e-06-1.83111585955427e-06i	2.07642536708529e-06-1.60105293645087e-06i	2.416600340276e-08+2.07380204593012e-06i	-3.54606083215683e-06-2.816349275088e-07i	9.964121250458e-08-1.50409315123734e-06i	-4.5232078270314e-07+4.20934133672386e-06i	-8.27483512471711e-06+2.65147087592378e-06i	-6.55902376452153e-06-7.21236676672976e-06i	3.571770879309e-06-5.2671112577564e-06i	1.30937133537365e-06+4.95610184184532e-06i	-5.61603873481253e-06+1.41078246401557e-06i	-3.820033788728e-07-1.04978786509961e-06i	-4.23893265067218e-06+8.68493350644546e-06i	-1.48928775673434e-05+1.5515278569983e-06i	-2.9179086272134e-06-1.02633861239884e-05i	6.9307024392761e-06+1.42042561681465e-06i	-4.08914358964552e-06+7.50988534261784e-06i	-5.66571478936552e-06-1.79898309502404e-06i	1.41566627116711e-06-1.04936776434737e-06i	-1.15045415022939e-06+2.9404137311869e-06i	-3.1363796165322e-06-8.193623492507e-07i	7.0341267707293e-07-2.39793955021188e-06i	2.80865346518333e-06+4.4579811629323e-07i	1.543473739046e-06+2.6497804082271e-06i	-1.04065530117834e-06+1.55034502483911e-06i	-5.702347106496e-08-1.06953981996936e-06i	2.79764308505544e-06+1.66096676934808e-06i	-1.20641417761128e-06+4.44163183024906e-06i	-3.89611592293033e-06-1.91301520778613e-06i	3.14598122132535e-06-4.7383895827776e-06i	5.29311809430231e-06+2.12818028240186e-06i	-8.7550536068633e-07+3.316089157316e-06i	-1.14524797328583e-06-1.8532476447912e-06i	3.24753302197836e-06-1.43086421648943e-06i	2.24153926067233e-06+2.44587549742828e-06i	-1.34502564964688e-06+1.67916391995563e-06i	-6.2497139931164e-07-1.00762042528585e-06i
8	0.221978144727933-0.018943000972288i	0.174036374978572-0.014679850286768i	0.10824686478053-0.008977624429919i	0.0534585256200551-0.0043532860184722i	0.0209816851620491-0.0016762229190433i	0.00654664496706825-0.00051645479909111i	0.00162176188936303-0.00013429481677575i	3.19271582011144e-04-3.2916013606051e-05i	5.16784446906311e-05-6.3727570090415e-06i	7.71221574701086e-06+9.8727063490317e-07i	-5.17345245517e-09+2.11010034103775e-06i	-3.03967372090001e-06+6.56137322898e-07i	-3.2587283678272e-06-2.19349916349524e-06i	-1.30811784675303e-06-3.12508077340653e-06i	-1.34607413899045e-06-1.49158217502042e-06i	-3.11624368980741e-06-2.8319370187006e-07i	-4.24613091457936e-06+1.15554685535216e-06i	-7.1853949609963e-06+2.92179848048098e-06i	-1.14425044834748e-05+6.205244758098e-07i	-1.07635745382248e-05-4.5697800850318e-06i	-5.44849413997238e-06-4.46132503266897e-06i	-3.95282697451018e-06+1.01471107920324e-06i	-6.97375396357879e-06+3.75567103541193e-06i	-9.87801331197676e-06+4.8122803506362e-06i	-1.52865409980093e-05+5.2380091119762e-06i	-1.78304437711437e-05-1.667914650406e-06i	-9.11619190392087e-06-7.23189605563466e-06i	-1.90396686229315e-06-1.38812880347999e-06i	-4.57949500510052e-06+3.54853311816201e-06i	-5.91076474876163e-06+1.58249830968572e-06i	-3.7841809338236e-06+7.6445237330214e-07i	-3.34402286539846e-06+7.5477978517829e-07i	-2.33633473062185e-06-5.3448294989551e-07i	-2.03131073450664e-07-3.24887872783921e-07i	8.3088924657813e-07+1.01878874191122e-06i	8.8167990762649e-07+1.91277535585361e-06i	3.5925568548646e-07+2.02802741958995e-06i	4.3950793474899e-07+1.58738057688208e-06i	1.09370793263727e-06+2.06064560809084e-06i	3.8685873655329e-07+1.81000096665453e-06i	9.1774264695225e-07-1.1489909293129e-06i	4.3994411563805e-06-2.00884817167434e-06i	5.41526578790383e-06+9.7043206812819e-07i	2.88871618417249e-06+2.11053288000172e-06i	1.65714346725865e-06+6.3569902109036e-07i	1.78121834312093e-06+2.8840667689132e-07i	6.83878527592887e-07+7.84449611629748e-07i	-5.38820939076407e-07+1.20232162187065e-07i	-1.53837619435908e-07-7.03459125539507e-07i
9	0.226839710593336-0.021769723929213i	0.182534683029548-0.01730253620158i	0.119569148240172-0.011045777056852i	0.0638145977007475-0.0056786294903101i	0.0277636179201291-0.002365491323477i	0.00984009332564349-0.00081653726134634i	0.00283256639840433-0.00025334069650663i	6.59321871179477e-04-8.4801123748367e-05i	1.25390909948108e-04-3.3586396193452e-05i	2.09617448203929e-05-1.25164870208332e-05i	2.02418556860181e-06-3.08974480508051e-06i	-3.74282465836136e-06-1.05958351041014e-06i	-6.0923546759291e-06-2.87980473907726e-06i	-6.32923687905965e-06-4.58872849390868e-06i	-6.81091026532678e-06-4.04272951696243e-06i	-9.09499649532439e-06-1.81470192543433e-06i	-1.29867301450818e-05+6.170622415599e-07i	-1.77455812617539e-05+1.6149584577709e-06i	-2.16158920420846e-05+3.63946710435e-08i	-2.21984402672011e-05-2.6477362165459e-06i	-1.97146828251506e-05-2.7260318886553e-06i	-1.8216169045745e-05+1.2767877298273e-06i	-2.11634636099975e-05+6.3973501021972e-06i	-2.79210221532428e-05+8.729831878527e-06i	-3.43027125321758e-05+5.7420699042541e-06i	-3.39084330390943e-05-1.3590926347803e-06i	-2.54467586311826e-05-5.3542460797465e-06i	-1.69528986722758e-05-2.2970184115373e-06i	-1.38576136612738e-05+2.0367450734542e-06i	-1.27578209534816e-05+2.8320705823277e-06i	-1.05325295922866e-05+1.6499838021692e-06i	-7.51568836171994e-06+5.7210684879711e-07i	-4.40726964555078e-06+4.5845390124137e-07i	-2.02639310011646e-06+1.33213756810595e-06i	-5.0789233487898e-07+2.20502504054925e-06i	7.6991426373027e-07+2.7994733740955e-06i	1.75610150452263e-06+3.47927319341166e-06i	2.34358521919798e-06+4.01701289967668e-06i	2.87775834275793e-06+3.94126155599257e-06i	3.79586894265229e-06+2.72869379639278e-06i	5.81484510944403e-06+8.357364288472e-07i	8.29490673330242e-06+2.5613437783429e-07i	8.9291213791069e-06+1.30692936234032e-06i	7.26941632883892e-06+1.92622225444442e-06i	4.99216039038818e-06+1.36703900236535e-06i	2.9880511752095e-06+5.910016976317e-07i	1.34675759078456e-06+4.50070354653e-08i	4.45366359897315e-07-3.8430795622527e-07i	3.79281298551279e-07-5.27564043223741e-07i
10	0.232696255245379-0.024847588667204i	0.191583664593562-0.020179493901004i	0.131364078538661-0.013437586775301i	0.0750821992297367-0.0073338800105786i	0.0357953916600663-0.0032777595715888i	0.0142270702180594-0.0012021702552243i	0.00469427868728747-0.00037480164851224i	0.0012677427618163-0.00012040895355501i	2.69241299082072e-04-5.7262756635415e-05i	3.92789517278505e-05-3.59646307945231e-05i	-1.0865979195852e-06-2.08680008142476e-05i	-8.5313366443584e-06-1.11630884197939e-05i	-1.27578274941352e-05-7.9177026142065e-06i	-1.6337751964726e-05-8.0556306261735e-06i	-2.00354093304224e-05-7.8078923617324e-06i	-2.51902783352176e-05-5.7684789813677e-06i	-3.19552980111894e-05-2.7882289109531e-06i	-3.91117808840598e-05-3.121713590165e-07i	-4.50844145632661e-05+9.234917826311e-07i	-4.88351099578019e-05+1.4608111390872e-06i	-5.0785902080402e-05+3.021014807921e-06i	-5.34904603525372e-05+6.9734350696433e-06i	-5.99222567724561e-05+1.19307449523941e-05i	-6.95486165106056e-05+1.38253953063207e-05i	-7.6757569273621e-05+9.860470780448e-06i	-7.51814768178426e-05+2.5150041638092e-06i	-6.45472725188539e-05-2.1418950026742e-06i	-5.11291390294431e-05-1.3693096041927e-06i	-4.03703072855211e-05+1.5655200613566e-06i	-3.23494217667371e-05+2.7235821658701e-06i	-2.49532968405349e-05+1.9405954373972e-06i	-1.76269902260733e-05+1.238653207726e-06i	-1.12713626373807e-05+1.7334046590573e-06i	-6.46208116888222e-06+2.88419938637702e-06i	-2.65081123231636e-06+3.84847366295936e-06i	9.0467229129007e-07+4.70745740167192e-06i	4.14984392579439e-06+5.90387036974426e-06i	6.74673890539011e-06+7.14106139641219e-06i	8.9824103166349e-06+7.52841028172938e-06i	1.16018948385106e-05+6.6153621679272e-06i	1.47386454693081e-05+5.05678845488e-06i	1.71665974071867e-05+3.948398890068e-06i	1.7237955639171e-05+3.4120790576715e-06i	1.4661785265729e-05+2.6470841501208e-06i	1.06542231308834e-05+1.3437643142263e-06i	6.67218100612056e-06+4.577986884355e-08i	3.64243706221773e-06-6.9517293003587e-07i	1.88809647728303e-06-8.0810933299782e-07i	1.1938960435859e-06-5.151071257004e-07i
11	0.239469839799774-0.02830975899202i	0.201164934258685-0.023461894252886i	0.143611257797836-0.016262643891742i	0.0872189540940853-0.009397881974411i	0.0451129607373357-0.0044850367282762i	0.0198828685092488-0.0017171719554197i	0.00744831372592259-0.00048109244783882i	2.33929440867647e-03-6.50193609188e-05i	5.82694307832904e-04+1.5759253902397e-05i	8.60335048861165e-05+3.7964414676199e-06i	-2.09102515787262e-05-1.25865709212219e-05i	-3.44880665802175e-05-1.76127577769331e-05i	-3.59612834658947e-05-1.72659702704988e-05i	-4.05700586907393e-05-1.6662081000889e-05i	-4.86632099553607e-05-1.59867747593326e-05i	-5.91179036486028e-05-1.3637800237483e-05i	-7.08091990066042e-05-8.8383237914475e-06i	-8.2548966823643e-05-2.0309371139049e-06i	-9.3716515037373e-05+5.576918598256e-06i	-1.04547809931303e-04+1.2678860618746e-05i	-1.15963843226401e-04+1.8749799096918e-05i	-1.29389631811894e-04+2.3984771663742e-05i	-1.4554133421205e-04+2.7681140134162e-05i	-1.61855052872932e-04+2.7512406170225e-05i	-1.71781799756335e-04+2.1963907102645e-05i	-1.68888793524275e-04+1.3234844415934e-05i	-1.5247865207479e-04+5.963437421742e-06i	-1.28129143743576e-04+2.682047675933e-06i	-1.02573307236744e-04+1.949745496854e-06i	-7.93120478728917e-05+1.2526110941914e-06i	-5.89581469553636e-05+1.017976763453e-07i	-4.1573120285509e-05-3.785734743339e-07i	-2.73736546209942e-05+4.337723860592e-07i	-1.60260268339792e-05+2.0343285289515e-06i	-6.51837713541155e-06+3.82735306934375e-06i	2.00386250546897e-06+5.89210177970104e-06i	9.67930344111053e-06+8.51149049933832e-06i	1.63673109667739e-05+1.13468326981551e-05i	2.23030083389139e-05+1.34376623892261e-05i	2.78739898343154e-05+1.40077507087319e-05i	3.26633040887771e-05+1.30449391646976e-05i	3.51391669568616e-05+1.09804126945902e-05i	3.37985081672873e-05+8.0895963567079e-06i	2.86343609863529e-05+4.5930619419538e-06i	2.12813029716951e-05+1.1538665722903e-06i	1.38906909166308e-05-1.2629830780386e-06i	8.02445987264167e-06-2.11526661143664e-06i	4.26674079800698e-06-1.64330373373766e-06i	2.36860051534827e-06-5.452681724576e-07i
12	0.247100909171029-0.032274447060387i	0.211261713610933-0.02728707045392i	0.156273310158986-0.019676644924745i	0.100136927725628-0.01206230922414i	0.0556818960597482-0.0062197288392839i	0.0269321902793238-0.0025987049571072i	0.0113569625098079-0.0007548382860475i	4.16763021015597e-03-3.73866296791e-06i	0.00130035854852817+0.00019917178062559i	3.03218180653885e-04+1.81742077731352e-04i	3.574761435988e-06+1.08199604416791e-04i	-7.03546559034477e-05+4.41083577736142e-05i	-8.53412944097947e-05+3.9478481253803e-06i	-9.31027949972064e-05-1.7124249270217e-05i	-1.05606074073597e-04-2.579143249697e-05i	-1.22674737531118e-04-2.5155995469956e-05i	-1.41763278129137e-04-1.5993678873284e-05i	-1.61420536921954e-04+5.13959367685e-07i	-1.82362459516101e-04+2.1244040198547e-05i	-2.06880348876015e-04+4.1627835242424e-05i	-2.37161039136964e-04+5.7612368396689e-05i	-2.7350316270603e-04+6.7126679305463e-05i	-3.12775408391157e-04+6.9655960486622e-05i	-3.47527215585026e-04+6.5157837068444e-05i	-3.67448827028316e-04+5.4344446763955e-05i	-3.64092202704789e-04+3.9694660534686e-05i	-3.35975577799038e-04+2.4831951720193e-05i	-2.8947962195598e-04+1.2306040604823e-05i	-2.34770107555329e-04+2.499778676216e-06i	-1.80733693691639e-04-5.136928645471e-06i	-1.32643091143266e-04-1.0536864868788e-05i	-9.24942605938781e-05-1.30958966862514e-05i	-6.00865348300894e-05-1.26903904506417e-05i	-3.39572436010119e-05-9.9590664958523e-06i	-1.23099019755424e-05-5.6484900184908e-06i	6.19903166369331e-06-7.376446211781e-08i	2.22638991307481e-05+6.6520987224743e-06i	3.62809591065217e-05+1.39899090807294e-05i	4.8579078593227e-05+2.06948868437803e-05i	5.90201763022889e-05+2.51825440371188e-05i	6.63948346305902e-05+2.61870015981209e-05i	6.86673604847668e-05+2.32421191394177e-05i	6.43813762835161e-05+1.69134075331793e-05i	5.40811051213196e-05+8.8414562072898e-06i	4.03667012573869e-05+1.3496983735216e-06i	2.65808405623144e-05-3.5235162974463e-06i	1.5317321874285e-05-4.9985447316331e-06i	7.70035566003481e-06-3.74030467102051e-06i	3.4832851661145e-06-1.19657642108853e-06i
13	0.255542251498732-0.03686330510036i	0.22184150290108-0.0318007675254i	0.169268655100846-0.023868342649773i	0.113660599080648-0.015591758677133i	0.067312356830905-0.0088501632361183i	0.0352979487451855-0.0043126226084991i	0.0165061725175702-0.0017077968364292i	0.00696152247765215-0.00041301406062941i	0.00268110756266285+0.00012845737526137i	9.35599725418217e-04+2.81957681017484e-04i	2.60876477700306e-04+2.57623805848964e-04i	1.586580232704e-06+1.71281853450493e-04i	-1.03462925892724e-04+8.2406844734873e-05i	-1.54403897797616e-04+1.5803497011381e-05i	-1.89079201540416e-04-2.2196035003074e-05i	-2.19923259333597e-04-3.2263156227349e-05i	-2.49757994402818e-04-1.7224883466172e-05i	-2.80323988957926e-04+1.7722667990501e-05i	-3.16134304573253e-04+6.3851492158264e-05i	-3.63961390371312e-04+1.09976965254898e-04i	-4.29144582458357e-04+1.45866169108586e-04i	-5.11063361574024e-04+1.65490342984425e-04i	-6.00308695473712e-04+1.67786367498818e-04i	-6.79465189372979e-04+1.55077509670731e-04i	-7.28217283745678e-04+1.31113207667944e-04i	-7.31256818339235e-04+9.9979835557686e-05i	-6.84962554912316e-04+6.5582963188227e-05i	-5.98715005381457e-04+3.124629964461e-05i	-4.90145026235377e-04-3.42652119534e-07i	-3.77694127812703e-04-2.6791077767194e-05i	-2.74840951904695e-04-4.5922577846777e-05i	-1.88088536696657e-04-5.6370426748916e-05i	-1.18128258984261e-04-5.8241743416349e-05i	-6.24310308808668e-05-5.29982264996155e-05i	-1.76634428684959e-05-4.25480264076053e-05i	1.89733620240492e-05-2.83715269597025e-05i	4.95050523157611e-05-1.14411062760497e-05i	7.5368345902286e-05+7.0552850995632e-06i	9.72700764136668e-05+2.49045031976639e-05i	1.14622681824253e-04+3.8824373061341e-05i	1.25288424617434e-04+4.5482318214817e-05i	1.26481501653425e-04+4.3078663715324e-05i	1.16692697939315e-04+3.2543889454335e-05i	9.72948666122146e-05+1.7522861153941e-05i	7.24823138769148e-05+2.9547577982764e-06i	4.7548651562721e-05-7.0509728597095e-06i	2.67783439170136e-05-1.07961786604157e-05i	1.22190142311217e-05-9.1661577420687e-06i	3.67847839853467e-06-4.56379070555068e-06i
14	0.264764234212119-0.042163362683258i	0.232866730124395-0.037081559828671i	0.182479968402439-0.028917304625119i	0.127519158945952-0.020097643666155i	0.0796074801984442-0.0125694112484327i	0.0445602017065421-0.0071821226834016i	0.0225398971062707-0.0038143803429784i	0.0104670080717387-0.00189277809144i	0.00458483028455283-0.00084686190754471i	0.00195353031530403-0.00029681977178778i	8.04904990565709e-04-3.5481524328533e-05i	2.72791785194482e-04+5.1878452272259e-05i	-3.4667264198347e-06+4.3099068921527e-05i	-1.62194040377166e-04-2.090986009084e-06i	-2.59859138440335e-04-4.0657115551008e-05i	-3.23697113613282e-04-4.6818913756245e-05i	-3.69652805502337e-04-1.0945936084493e-05i	-4.11250478788408e-04+6.2270000661354e-05i	-4.6450422603879e-04+1.56776626288606e-04i	-5.47120243633767e-04+2.50651503774787e-04i	-6.71874607554786e-04+3.23573333188692e-04i	-8.37860541028812e-04+3.63147228237104e-04i	-0.00102528944122257+0.00036693505041415i	-0.00119823738332677+0.00033986965766578i	-0.00131568915488331+0.00028969992977457i	-0.00134645064137936+0.00022365059294698i	-0.0012807745509196+0.00014767558665596i	-1.13295237760328e-03+6.753498760779e-05i	-9.34118301019393e-04-1.0029799504227e-05i	-7.1976453947146e-04-7.7382827722956e-05i	-5.18474428016784e-04-1.27587851254514e-04i	-3.46348362827931e-04-1.56560729792233e-04i	-2.0765114721107e-04-1.64288436899112e-04i	-9.9137432003785e-05-1.54196010370011e-04i	-1.4737657829231e-05-1.31074650744535e-04i	5.14947055488743e-05-9.90465613440622e-05i	1.04354342883069e-04-6.0984443062271e-05i	1.47282231476257e-04-1.9633214749441e-05i	1.81949928175171e-04+2.0740345576864e-05i	2.07630488062902e-04+5.3900625647862e-05i	2.21308890986212e-04+7.3295356176215e-05i	2.1932885817843e-04+7.504775089392e-05i	2.00088941007867e-04+6.0332016380358e-05i	1.66081739439877e-04+3.5400322612928e-05i	1.23741826386096e-04+9.045949003712e-06i	8.11208059286881e-05-1.10333875173167e-05i	4.49195071810039e-05-2.09156498171926e-05i	1.85878255908918e-05-2.09683786732189e-05i	2.1719148585041e-06-1.44582185965337e-05i
15	0.274807358258936-0.048153032911978i	0.244384335056117-0.043011589465653i	0.195891889202975-0.034578695537696i	0.141541050534361-0.025198835786653i	0.0922071573937297-0.0168890857494582i	0.0542038721483971-0.0106829510811368i	0.0288339498347949-0.00661660881852i	0.0139908360835563-0.0041551322291102i	0.00630942563234211-0.00267159710381216i	0.00273314068623082-0.00172041734170064i	0.00116645531836526-0.00107698455229734i	4.53286708225962e-04-6.5323852311987e-04i	7.362618353319e-05-4.03725411140673e-04i	-1.62366821844637e-04-2.76308099889101e-04i	-3.13227841431367e-04-2.07013736165761e-04i	-4.01498067379691e-04-1.36323811080542e-04i	-4.48218558828214e-04-2.6568173343618e-05i	-4.82504361836147e-04+1.29832979785183e-04i	-5.41899054894085e-04+3.13528707402668e-04i	-6.65642228284395e-04+4.90324629816851e-04i	-8.80992945970128e-04+6.26671817974617e-04i	-0.0011875420415913+0.00070178815584377i	-0.00154849757347601+0.0007116024769143i	-0.0018963499648101+0.00066450411982679i	-0.00215319452702555+0.00057346576106426i	-0.00225760805617613+0.00045024057770358i	-0.0021857644663024+0.00030451914319326i	-0.00195726544259782+0.00014670502315406i	-1.62422204769921e-03-9.4654229386e-06i	-0.00125037991193858-0.00014749902476946i	-8.90716631855626e-04-2.52109974897327e-04i	-5.79570806436856e-04-3.14084450048422e-04i	-3.29446907024038e-04-3.32860840403555e-04i	-1.37219672540694e-04-3.15221937262933e-04i	7.662375038164e-06-2.71128486337585e-04i	1.1701213863535e-04-2.09553705173251e-04i	2.00845782104096e-04-1.3694794414312e-04i	2.66250735232148e-04-5.8846995265172e-05i	3.16717774785604e-04+1.7335020869154e-05i	3.51705917988683e-04+8.1262692389823e-05i	3.6737210495447e-04+1.21993722014462e-04i	3.59166803176747e-04+1.32581847480049e-04i	3.25486256718115e-04+1.13935911217494e-04i	2.70266710738882e-04+7.5194399004694e-05i	2.02730352383468e-04+3.017487240949e-05i	1.34345660824674e-04-8.04021071596e-06i	7.48819406439807e-05-3.14345871279096e-05i	2.97550739871986e-05-3.84647764398227e-05i	-3.341278921822e-07-3.26509206804864e-05i
16	0.285906885667152-0.054689190735478i	0.256730856116214-0.049270638386502i	0.209911650983785-0.040286409582602i	0.15613264864722-0.030022495777564i	0.105462150750413-0.020599792099891i	0.0644916054991942-0.0132928966501224i	0.0355147983934967-0.0083740620602235i	0.0174559728896342-0.0054069946409948i	0.00754098818225148-0.00370225048297262i	0.0027747965776118-0.00266843373904306i	0.00078460012238159-0.00195252430999309i	5.386052671262e-05-1.40966158830635e-03i	-0.00021011704005923-0.00100209362170512i	-3.32302962369115e-04-7.10319218255551e-04i	-4.01701238240625e-04-4.92964303572114e-04i	-4.25464979924054e-04-2.91747771225328e-04i	-4.0924388109115e-04-5.7910198536274e-05i	-3.87048838533014e-04+2.24673296798176e-04i	-4.20850310353149e-04+5.34249792520545e-04i	-5.81567054291471e-04+8.24789733612068e-04i	-0.00091969019390658+0.0010488794615992i	-0.00143650577508261+0.00117684943129942i	-0.00206965867965482+0.00120326913332754i	-0.00270321933743097+0.00114061731305781i	-0.00320158625808271+0.00100743061897321i	-0.00345408627256825+0.00081991189649765i	-0.00341087298636751+0.00059146062161977i	-0.00309488099410234+0.00033782156897511i	-2.58668943441962e-03+8.158735378966e-05i	-0.00199188610244783-0.00014897474303423i	-0.00140685021925122-0.00032697872564376i	-8.96358965629015e-04-4.35530125175759e-04i	-4.88054241907759e-04-4.72451406717744e-04i	-1.80231013402167e-04-4.48415371081244e-04i	4.4908629977606e-05-3.80160451177503e-04i	2.09482472389169e-04-2.83415377098827e-04i	3.32684391293851e-04-1.69786983420046e-04i	4.27536241711071e-04-4.8601301773912e-05i	4.99890743863704e-04+6.9059193270659e-05i	5.48845867975257e-04+1.68406228932346e-04i	5.68911244222282e-04+2.33600253481302e-04i	5.54111930405642e-04+2.53835746658822e-04i	5.02779922172187e-04+2.28883675061846e-04i	4.20621540067952e-04+1.70276898762599e-04i	3.20199786700064e-04+9.7181325812553e-05i	2.17072674638044e-04+2.9290333402061e-05i	1.24835727666771e-04-1.9508183425331e-05i	5.16792120522086e-05-4.40199757820687e-05i	-2.794610048267e-07-4.68444721650508e-05i
17	0.298622467004628-0.061720976369561i	0.270722272832086-0.05570476111873i	0.225642331488446-0.045737673598587i	0.172671549989414-0.034057891524891i	0.12099860338313-0.022916106597838i	0.077250431350056-0.0138918200584616i	0.0444957243815928-0.0076072612623559i	0.0226659021971888-0.0038580212434839i	0.00975588631593362-0.00197974032101373i	0.00308876815080525-0.00122449198286633i	0.00020612855163621-0.00100143504482149i	-7.14619803424615e-04-9.52172947062015e-04i	-8.04067315180169e-04-9.1030176277059e-04i	-6.38530750125277e-04-8.1784649875683e-04i	-4.38421323196041e-04-6.55071326198643e-04i	-2.49768131191003e-04-4.08443839103695e-04i	-7.51142166485898e-05-7.22754960151031e-05i	5.4394905665152e-05+3.36849275745653e-04i	6.1017224326756e-05+7.7394124857013e-04i	-0.00015549715614113+0.00117676133869321i	-0.00067006585379569+0.00148824251011785i	-0.00148431752654969+0.00167595417074806i	-0.00250232045786156+0.00173728273287351i	-0.00354480934211545+0.00168955768754476i	-0.00439970236595391+0.00155430437330338i	-0.00488916129610055+0.00134719955694816i	-0.00492500437352259+0.00107929939010625i	-0.00452998304690711+0.00076595783532783i	-0.00381902926247384+0.00043445370108368i	-0.00295262160320305+0.00012307814212748i	-0.00208443156491266-0.00012877979850024i	-0.00132352959072529-0.00029350335444177i	-7.20813236585991e-04-3.63237493425488e-04i	-2.77098409659483e-04-3.48777274767441e-04i	3.7210372449024e-05-2.71167714487264e-04i	2.61596800836136e-04-1.52044410681752e-04i	4.30613899857419e-04-8.54626827106e-06i	5.66308910594911e-04+1.45425965029286e-04i	6.76516432358244e-04+2.9465245252567e-04i	7.57249774159376e-04+4.19955402868844e-04i	7.98003778756326e-04+5.00846048327096e-04i	7.88723662055203e-04+5.22524614689589e-04i	7.26322457493736e-04+4.82811671340183e-04i	6.18147652213348e-04+3.94389461028291e-04i	4.808350167074e-04+2.80725173143578e-04i	3.35273234821101e-04+1.67862820798071e-04i	2.00385870717727e-04+7.6274238369795e-05i	8.8696771345012e-05+1.62058534316357e-05i	5.14757446395e-06-1.24791029218821e-05i
18	0.313750171837888-0.06975765810702i	0.287476249736764-0.063030601908167i	0.244580965601489-0.051899689059158i	0.193061635098361-0.038528186499338i	0.141145231797286-0.025261255105247i	0.095229936233851-0.013972251311091i	0.0588653355689093-0.0056863473235025i	0.0328417808855792-0.000555450007524i	0.0159984186919194+0.001905931002807i	0.00622560937875279+0.00248840132376533i	0.00127955194386057+0.00200020550534414i	-0.00073637479438234+0.0010933201796395i	-0.00119077976519547+0.00020370651101449i	-9.40533013906572e-04-4.31195084284805e-04i	-4.46245545987233e-04-7.21815842935714e-04i	8.0566344270196e-05-6.7521671232651e-04i	5.41358375119155e-04-3.57475725553455e-04i	8.53535479513511e-04+1.31835268939766e-04i	9.08545986928574e-04+6.81459701153054e-04i	0.00058563413099086+0.00119159663735618i	-0.00019628175052239+0.00159494038195452i	-0.00142027522406307+0.00186676079729324i	-0.00294081867060657+0.00201806619815368i	-0.00450258636020579+0.00207530243234631i	-0.00580692895076953+0.00205858483858669i	-0.00660100120262529+0.00197124528126984i	-0.00675322472356318+0.0018056237570695i	-0.0062852426047567+0.00155919391835101i	-0.00535082978968656+0.00124888421749875i	-0.00417521665158419+0.00091368518278026i	-0.00298245209624451+0.0006040201720436i	-0.00193832720746796+0.00036474339446006i	-0.00112465837675251+0.00022164905391057i	-5.45243044689398e-04+1.77878976773157e-04i	-1.52374483429316e-04+2.19781308843298e-04i	1.20795587710103e-04+3.26423209143659e-04i	3.33612690486998e-04+4.76263243095629e-04i	5.22545539586226e-04+6.48169256976555e-04i	6.97411943635807e-04+8.1891179846871e-04i	8.466498888213e-04+9.6187346964065e-04i	0.00094803529826056+0.00105037521471839i	0.0009809343256284+0.00106504966983029i	0.00093620216621823+0.00100118698958949i	8.20667126551996e-04+8.71460928339162e-04i	6.55157025427633e-04+7.02087731639929e-04i	4.67663066008766e-04+5.24218523095734e-04i	2.85116384840625e-04+3.64667934291417e-04i	1.27272824066344e-04+2.39756767254082e-04i	4.481961609261e-06+1.53830183746348e-04i
19	0.33180869202146-0.080216368682955i	0.307633791362045-0.07322992410572i	0.267513672604442-0.061424543273654i	0.218263211387602-0.046804722950148i	0.167105653643719-0.031680914070039i	0.119987114599911-0.01808370673529i	0.0806281396232224-0.0073604671286745i	0.0504289362111296-0.0000462612078905i	0.0289937968438885+0.0040245691955646i	0.0148947750628933+0.0054750181752159i	0.00635651236504128+0.00512433128967827i	0.00170769059668823+0.00378219475289659i	-0.00040653632419252+0.0021215473817837i	-9.81512193178954e-04+6.20653744517944e-04i	-7.02042421862462e-04-4.45952004161289e-04i	-2.835500208668e-05-9.85430789239734e-04i	0.00071477427631423-0.0010449806444728i	0.00126927042592158-0.00075815107068067i	0.00141272968763246-0.00028700019334459i	9.71203986348833e-04+2.29278869118558e-04i	-1.35870537806729e-04+7.07185145751164e-04i	-0.00184705606359692+0.00112469026277572i	-0.00394043151788638+0.00150078346810109i	-0.00606754833829915+0.00186076096603974i	-0.00783776920760061+0.00220568839961991i	-0.00892575038717269+0.00250152119702906i	-0.00916198647120269+0.002692076647411i	-0.00857249921782254+0.00272694377447014i	-0.00735535435707461+0.00258817579088901i	-0.00580740054006123+0.00230194181292185i	-0.00423209996440201+0.0019308225196199i	-0.00286179704347332+0.00155275932925091i	-0.00181666134827347+0.00123793760877598i	-0.00110521018159596+0.00103319266155759i	-6.56228574530924e-04+9.57351612798538e-04i	-0.00036436376749719+0.00100480493659258i	-0.00013228176678382+0.00115201657908305i	0.00010182525010961+0.00136316366577192i	0.00035521510303056+0.00159448907408443i	0.00060778544156019+0.00179929547265353i	0.00081945509456743+0.00193516460696369i	0.00095030079765626+0.00197257703486752i	0.00097664126726385+0.00190180384476522i	0.00089862436896754+0.00173469659296383i	0.00073836680802403+0.00150011430678983i	0.00053116636935483+0.00123475586628241i	3.14381834602319e-04+9.73133943299411e-04i	1.18450196118881e-04+7.40267511879147e-04i	-3.747848670624e-05+5.48818936004236e-04i
20	0.352266442938032-0.095049856464086i	0.330352484875973-0.088855644293289i	0.293267177780157-0.077541364606088i	0.246813653453043-0.062833148870186i	0.197281863847081-0.046822894206225i	0.150074346617668-0.03148068027364i	0.10885788694258-0.018286383627035i	0.0753728129488647-0.0080653612313368i	0.0497672501268207-0.0010198070998112i	0.0311829470843812+0.0031170701048976i	0.0183289620154458+0.0048907417971159i	0.00988644294247772+0.00495942691676233i	0.00471083071991064+0.00397465275405842i	0.00187897795515292+0.00250381970459995i	6.53564245091486e-04+9.83307001740587e-04i	4.24221604701831e-04-3.03493772231965e-04i	0.00066063356587741-0.00122213037231276i	0.00089388353027584-0.00175635387312098i	0.00073049258921868-0.00195772699242378i	-0.00010633298675324-0.00189174975892924i	-0.00172486591199768-0.0016000679865232i	-0.0040282398431531-0.00109215836364822i	-0.00671929228722071-0.00036616145001758i	-0.00936069104428056+0.00055583076495045i	-0.0114820745784845+0.0015998498326822i	-0.0127040730502223+0.0026370774997891i	-0.0128386291423267+0.0035101102436851i	-0.0119318794903025+0.00407771722208i	-0.0102370892426162+0.0042585583775739i	-0.00813082265027424+0.00405574444505246i	-0.00600427906147011+0.00355384528662851i	-0.00416645202629843+0.00289205179061661i	-0.0027865133068488+0.00222556836224104i	-0.0018854938675462+0.00168896478976176i	-0.00136991413299583+0.00137113465693945i	-0.0010886965164478+0.00130515311591845i	-0.00089184096851402+0.0014711656184732i	-0.00067371860510491+0.00180813282652211i	-0.00039220771571397+0.00223036020276375i	-6.380913564525e-05+2.64569801048809e-03i	0.00025823799333437+0.00297283160307912i	0.00051234162215078+0.00315501930134842i	0.00065316444880383+0.00316772926973987i	0.00066545487562732+0.00301867756280015i	0.00056503454676052+0.00274080092774382i	0.00038961473026358+0.00238083871861685i	0.00018499460567164+0.00198731351065728i	-7.57769265094e-06+1.6012272174484e-03i	-0.00015911479295305+0.00125111483691199i
21	0.373059491925687-0.115534046981531i	0.352820602455805-0.111361424919678i	0.318236809195301-0.101912162623173i	0.274353439561225-0.088563000904868i	0.226733707924886-0.073064778391197i	0.18031636936481-0.057157009353915i	0.138646416610632-0.042262275607225i	0.103616917510995-0.029330946502756i	0.0756636630952373-0.0188377678399937i	0.0542245125207679-0.0108788168412823i	0.0382477425985183-0.0053005304820319i	0.0265905674939901-0.0018096066734486i	0.0182419699644111-0.0000447489632259i	0.0123856398654556+0.0003825250043375i	0.0083635086678475-0.00013841625668817i	0.00560723209799049-0.0012398154884534i	0.003587841003611-0.00259448001876933i	0.00180838885222149-0.00392606967605822i	-0.00015916885934217-0.00500860603194093i	-0.00260952382846751-0.00566063408526442i	-0.00563963726613832-0.0057444591629706i	-0.00911468466259309-0.00517837728341833i	-0.0126871634395446-0.0039604055311751i	-0.0158751616494409-0.0021913591692681i	-0.0181842691676671-0.000080206354066i	-0.0192395925891108+0.0020807225495911i	-0.0188878036548621+0.0039706670128741i	-0.0172376553078238+0.0053115981047332i	-0.0146278707631949+0.005933393599345i	-0.0115354200582885+0.0058120296862563i	-0.00845541347427903+0.00506949408215197i	-0.00578980715502588+0.00393741659836647i	-0.00377504427811449+0.00269751002808764i	-0.00246292634939443+0.00161699358493922i	-0.00175116894816+0.00089563941163138i	-0.00144639671777239+0.00063500305974514i	-0.00133626637616601+0.00083287300728752i	-0.00124928856961479+0.00139958408325639i	-0.0010886046585532+0.00218887428080886i	-0.00083611532879551+0.00303451659674264i	-0.00053260153949239+0.00378449486995156i	-0.00024532912567225+0.0043263956926253i	-3.593978799397e-05+4.60045338293448e-03i	6.145267740285e-05+4.59982086234943e-03i	4.751774307956e-05+4.36052204735214e-03i	-4.831611417916e-05+3.94547056553891e-03i	-0.0001817146221409+0.00342742173696535i	-0.00030843530985746+0.00287477003070285i	-0.000395240246619+0.0023422747560711i
22	0.390836328882166-0.140802086391454i	0.370662081859518-0.139357047616252i	0.336892465570853-0.132638553666121i	0.294090714708536-0.121731931225418i	0.247364314067588-0.108083361181556i	0.201385904374882-0.093189033393373i	0.159670285164276-0.078336434739404i	0.124247533539318-0.064459348077427i	0.0957302219612865-0.0521178728007457i	0.0736591503033758-0.0415699376356267i	0.0569614615284762-0.0328789669525198i	0.0443701706718501-0.0260075262563498i	0.0347124390643676-0.020869879957683i	0.0270433999420464-0.0173426494763228i	0.0206567383700446-0.0152501799536189i	0.0150298627620304-0.0143456655237839i	0.0097609597139451-0.0143038334042442i	0.0045362132633564-0.0147325209050998i	-0.0008609202252177-0.0152037700498234i	-0.0065106048448431-0.0153012897278553i	-0.0123150650355785-0.0146785518288428i	-0.0179847775717902-0.0131184439292589i	-0.0230732001032953-0.0105814417733867i	-0.0270627621096307-0.0072271990618164i	-0.029484643918108-0.003397330604667i	-0.0300400534582732+0.0004439284228215i	-0.0286870778704201+0.0038018290419636i	-0.0256663586257798+0.006255033567258i	-0.0214574525899997+0.0075449323783055i	-0.01667885575951+0.0076271466524459i	-0.0119607214136333+0.0066728360802965i	-0.0078251708173467+0.00502175191664154i	-0.00460379652682335+0.00310171213182989i	-0.00240848179981951+0.00133644317179756i	-1.15525938202943e-03+6.410430007435e-05i	-6.26941273959486e-04-5.16691013587761e-04i	-5.5234889103292e-04-3.65364847583526e-04i	-6.79410310120858e-04+4.16367211711915e-04i	-0.00082512256097568+0.00162586339261941i	-0.00089478636328003+0.00301381864601905i	-0.0008727848693447+0.00433810433035253i	-0.00079461234622215+0.00540630111596321i	-0.00071307357329947+0.00610044618849943i	-0.00067028745692022+0.00638257371096847i	-0.0006825108029149+0.00628405597815224i	-0.00073894879494215+0.0058845949979481i	-0.00081083247352348+0.00528756465641413i	-0.00086460470977212+0.00459747216825279i	-0.00087338745845558+0.00390327311457125i
23	0.402258444169312-0.166706610332079i	0.379604996259064-0.167295878236547i	0.343798940726615-0.162663247310667i	0.299123775001296-0.153769388884327i	0.250457131281584-0.141935909996953i	0.202417312608529-0.128572024383337i	0.158671923905358-0.114928355052602i	0.121542610552819-0.101936957977832i	0.0919420214664085-0.0901617409436358i	0.0695873291081328-0.079845514138714i	0.0533770263933926-0.0710131172550694i	0.0418052059811374-0.0635821262909391i	0.0333135356963504-0.0574427199368175i	0.026528004813391-0.0524890284514043i	0.0203753344374635-0.0486061808787468i	0.0141078263296059-0.0456327923092624i	0.0072789115053532-0.0433244248317936i	-0.0002935721634822-0.0413401975286736i	-0.0085561776883262-0.0392651234444898i	-0.0172398800947465-0.0366684323674125i	-0.0258844410709501-0.0331862569891379i	-0.0338841025957952-0.0286082334273792i	-0.0405650552052635-0.0229439107969802i	-0.0452916404165811-0.0164477199009425i	-0.0475837544661802-0.0095905450833614i	-0.0472185327774045-0.0029796519141583i	-0.0442891287501759+0.0027569557439844i	-0.0392027169210125+0.0070952126813833i	-0.0326155935003691+0.0097190375611534i	-0.0253200018906259+0.0105793587162371i	-0.0181095601853701+0.0098956557937015i	-0.0116543046798247+0.0081022699645747i	-0.00641175698320497+0.00575482748574145i	-0.00258925053175955+0.00342015009961866i	-0.00015888259802681+0.00157448203896759i	0.00108601874994816+0.00053027232924427i	0.00145201924144031+0.00040311131927888i	0.00126549789503453+0.00112036298492294i	0.00080909122042663+0.00246405002671722i	0.00028506212232221+0.00413446195650233i	-0.00019271175580905+0.00581867072909691i	-0.00058398944961225+0.00724960075684747i	-0.00089502753716559+0.00824563876128247i	-0.00115011203023182+0.00872657644073993i	-0.00137017367817339+0.0087073958363468i	-0.00156236385728888+0.00827572417231644i	-0.00171988199896488+0.00756095070618905i	-0.00182823443238335+0.00670293787234987i	-0.00187318344963976+0.00582647402991507i
24	0.407121404277956-0.185766203385788i	0.379589884233027-0.185503592687854i	0.338964959622359-0.179782688339356i	0.289338890161651-0.169625124845368i	0.235467656092808-0.156463639672035i	0.182029716698824-0.141885404830342i	0.13297162190333-0.127374636943546i	0.091060292762531-0.114111271066407i	0.057698876674184-0.102861155160925i	0.0329954905436388-0.0939641729638418i	0.0160216916189795-0.087400054332089i	0.0051717119062997-0.0828954828855035i	-0.0014645622496255-0.0800339177615484i	-0.0057796877301432-0.0783396124241608i	-0.0094119030215448-0.0773242163143227i	-0.0135993889517815-0.0765013909331644i	-0.0191130294626163-0.0753864738486262i	-0.0262485091295454-0.0735014225417017i	-0.0348611684851103-0.070400144290645i	-0.0444337661125073-0.0657184750117529i	-0.0541729235522403-0.0592405823349712i	-0.0631311330063038-0.0509637198612497i	-0.0703472186106178-0.0411393558836328i	-0.0749911987583899-0.0302721601153604i	-0.076493292480567-0.0190682714574239i	-0.0746349209359346-0.0083377377962173i	-0.0695839052936917+0.001131098554174i	-0.0618661523884438+0.0086991471396906i	-0.0522792374446035+0.0139785938126176i	-0.0417655960585549+0.0168878819683877i	-0.0312709899501671+0.0176493701867911i	-0.0216154809896773+0.0167325808241434i	-0.0133993324245256+0.0147575345092303i	-0.0069568395139364+0.0123799347083171i	-0.0023598659321919+0.0101817151127869i	0.00053731009704878+0.00858700834938449i	0.0020271772863466+0.00781638878948397i	0.00247015963982248+0.00788329795619417i	0.00222409055302358+0.0086279207811694i	0.00159341505183722+0.00977712915134174i	0.0008029981229992+0.0110155324615238i	-4.9893757177e-06+1.2052541394558e-02i	-0.0007573780014741+0.0126732991219459i	-0.0014279489392386+0.012766385656455i	-0.0020150063869442+0.0123270077784057i	-0.0025241230051697+0.0114395683848597i	-0.0029583581444414+0.0102469950742994i	-0.00331535329857436+0.00891547827006092i	-0.00358897103261326+0.00760241926059722i
25	0.413028691803339-0.190508263849545i	0.380690224887655-0.184840900856013i	0.335278091423384-0.17295264027795i	0.280662666898057-0.156073924452123i	0.221417294163046-0.135955125332328i	0.162183659781891-0.114621976682564i	0.107071556031035-0.094099649557686i	0.0591945205210296-0.0761567483802505i	0.0204050993645294-0.062111206505006i	-0.0087529131167406-0.0527219252470331i	-0.0289003293473151-0.0481690519998462i	-0.04154081325449-0.0481081372444284i	-0.0487080386992997-0.0517732538489211i	-0.052605044735604-0.0581027248052227i	-0.0552854363423419-0.0658666877319815i	-0.0584082342780631-0.0737847364711389i	-0.0630812727880982-0.0806303370682931i	-0.0697949814472683-0.0853236317759715i	-0.0784396905670803-0.0870144963004043i	-0.0883941355400199-0.0851541761538692i	-0.098668942209067-0.0795488323874823i	-0.10808540084043-0.070384698635186i	-0.115466712598561-0.05821453450156i	-0.119817083199173-0.043899502066472i	-0.120464951723467-0.028508635831584i	-0.117151308147124-0.013187459607436i	-0.110052446031669+0.000984847790272i	-0.0997373121010134+0.0131265116253445i	-0.0870705901501873+0.0226506860232941i	-0.0730812994123572+0.0293141168207791i	-0.0588210873170198+0.0332112812351077i	-0.0452358035579031+0.0347187564000311i	-0.0330689057023981+0.034403289939568i	-0.0228073206554894+0.0329123490953916i	-0.0146715776065712+0.0308671207651845i	-0.0086442196223956+0.0287753249498119i	-0.0045250409240441+0.026975791099863i	-0.001999223104842+0.0256198701244334i	-0.0007049109621971+0.0246877851282796i	-0.0002895952786337+0.0240321601675639i	-0.0004489307241569+0.0234371084418459i	-0.0009462498748601+0.0226799168064945i	-0.0016150473889906+0.0215835750756976i	-0.0023493734445162+0.0200517233970027i	-0.0030880693671055+0.018082174257119i	-0.003798225396569+0.0157599263730798i	-0.0044616308771364+0.0132344811715656i	-0.0050659899356764+0.0106885519091806i	-0.00560091355864561+0.00830564433865257i
26	0.437213776005547-0.182016109195569i	0.404516847866554-0.16787653700436i	0.359207985212978-0.146605102598124i	0.304759072420846-0.1197101442945i	0.245298238847505-0.089328308723693i	0.185082806572329-0.057990478706675i	0.127980979294288-0.028332129121108i	0.0770440739473242-0.0027924515856781i	0.0342287067477241+0.0166539518494744i	0.0002970378985436+0.0286976539622358i	-0.0251093221432582+0.032806020181161i	-0.0432531564176899+0.0292400762732031i	-0.0559920151545868+0.018984468998068i	-0.0654304248631676+0.00360794084494i	-0.0735861989069437-0.0149233919306874i	-0.0821132408586908-0.034456819803016i	-0.0921096138538373-0.0528664591669264i	-0.104024946467252-0.068250680831594i	-0.117667333352041-0.079097813268367i	-0.132297906413278-0.084407185619671i	-0.146791872676563-0.083755715621988i	-0.15983852534116-0.077304390969071i	-0.170149969460281-0.065744534770774i	-0.176649377549739-0.05019044871978i	-0.178614484806001-0.032031936246183i	-0.175760175481877-0.01276588850113i	-0.168254189062973+0.006170874526249i	-0.156670478071809+0.023545914342335i	-0.141893728557095+0.038435324849324i	-0.124994473945848+0.050277532519299i	-0.107096260613628+0.058874994136432i	-0.0892545102220129+0.0643500663425396i	-0.0723619178204285+0.0670674605673355i	-0.0570887684909272+0.0675390702590883i	-0.0438598914768272+0.0663273798099768i	-0.0328642965110214+0.0639615330024789i	-0.0240896036238403+0.0608762006747448i	-0.0173714545684974+0.0573785065996011i	-0.0124480543534422+0.0536432672920732i	-0.0090114472408653+0.0497323778457456i	-0.0067495606939764+0.0456308919269442i	-0.0053758918058242+0.041290592734485i	-0.004646433790922+0.0366718102103156i	-0.0043656086791302+0.0317758126202124i	-0.0043843023837117+0.0266628982373i	-0.004593501875965+0.0214547042450868i	-0.0049166266327286+0.016322496791582i	-0.005302704025123+0.0114656444724755i	-0.0057214125309056+0.00708568662871908i
27	0.49919908227135-0.178690735863541i	0.473658774503493-0.158874623997805i	0.436350881318143-0.131736989987265i	0.390050302839999-0.098961016068654i	0.338066012969763-0.062869184980506i	0.283833063931807-0.026202396816096i	0.230508170920698+0.008162514161977i	0.180629791141647+0.037519360871068i	0.135889391604009+0.059622493448792i	0.0970392663611787+0.0729226646998668i	0.0639385981114014+0.0767205960108829i	0.0357180479256117+0.0712225279648436i	0.0110274160562531+0.0574956475140944i	-0.01167739224847+0.0373337266398454i	-0.0338526077428701+0.0130530187602634i	-0.0566288525262821-0.0127553393035916i	-0.0806458917067303-0.0374875681150734i	-0.105975479138011-0.058775912351346i	-0.132134420054729-0.074698845163399i	-0.158177614073278-0.083933385575318i	-0.182850978359478-0.085837171734856i	-0.204777798622394-0.080456031178723i	-0.222649805409791-0.068461204464774i	-0.235396205583876-0.051028211795362i	-0.242309520489447-0.029675593247426i	-0.243115342248573-0.006085470147628i	-0.237982548731847+0.018071538376802i	-0.227479488746738+0.041287127773541i	-0.212488702172173+0.06232722233165i	-0.194096885054993+0.080297280568543i	-0.173477713179487+0.094660521183092i	-0.151783136552838+0.105214917069074i	-0.130054704440139+0.112039291260444i	-0.109161476564967+0.115421085622684i	-0.089766179500765+0.115778433039239i	-0.072317270809665+0.113587479737525i	-0.05706189774782+0.109323082164768i	-0.044073446093733+0.103417652142957i	-0.0332872736472354+0.0962395571173595i	-0.0245389868281056+0.0880894874698837i	-0.017600897860072+0.0792108639874522i	-0.0122137835484771+0.0698088788343341i	-0.008112505854384+0.0600722638814338i	-0.0050452636998934+0.0501923713142592i	-0.0027871011796078+0.04037549895043i	-0.0011487436316694+0.0308463108242831i	0.0000181107243648+0.0218422947711079i	0.0008181558220787+0.0136010384553119i	0.00131199877104767+0.00634334632287325i
28	0.605492219886248-0.213494514780818i	0.592851734889935-0.197924388830188i	0.56891998789989-0.176030364478369i	0.535523160443379-0.149337537606163i	0.494906222771693-0.119884365042629i	0.449453645538042-0.090032023543321i	0.401414239321822-0.062225631841621i	0.352670248045508-0.038736968187468i	0.304581429197552-0.02142128494585i	0.257920917657686-0.011518782291452i	0.21290411021313-0.009524819007916i	0.169297501965-0.015143313671213i	0.12658360374086-0.027326726482981i	0.084152063250624-0.0443952367687382i	0.0414861871643342-0.0642186839849756i	-0.0016823338218636-0.0844384944596567i	-0.045270663356734-0.1027036372855i	-0.088805100382486-0.116894662488435i	-0.131445752181532-0.125312763898928i	-0.172067885505716-0.126816045317538i	-0.209384953301972-0.12089206567357i	-0.242093614650356-0.107663495064519i	-0.2690194745665-0.087831442123981i	-0.289243823930407-0.062567800578712i	-0.302195954133185-0.033372971694906i	-0.307701830312288-0.001917925807668i	-0.305986912095009+0.030110504937092i	-0.297637505451063+0.061144803195911i	-0.283530159806203+0.089840650007942i	-0.264741598729795+0.115143349042199i	-0.242452279865018+0.13631627869639i	-0.217855190854369+0.152935668212832i	-0.192078537549429+0.164859334094029i	-0.166127375643876+0.172178628860313i	-0.140845748974539+0.175162847199155i	-0.116898100471294+0.174204067135877i	-0.094766907173806+0.169768361308691i	-0.074762674910581+0.16235697389697i	-0.057042423654187+0.152478806540244i	-0.041633313250546+0.140633650807461i	-0.028458809317227+0.127304191736371i	-0.017365540130094+0.112953951644362i	-0.0081496045932978+0.0980280561673443i	-0.0005814992282212+0.0829539506510976i	0.0055709592415683+0.0681398901045045i	0.0105222886893148+0.0539700293614593i	0.0144521921556601+0.0407960619809466i	0.0174922913250715+0.0289263843201187i	0.0197174484474143+0.0186145029767552i
29	0.739042643622879-0.313975667573275i	0.738735420004356-0.314958398927964i	0.726552168330595-0.311196309013889i	0.703380857360577-0.303620331312589i	0.670494504743287-0.293478021110301i	0.629388213038464-0.282199133472276i	0.581615804003921-0.271234446577977i	0.528649028281034-0.261887810140256i	0.471776788696514-0.255162575649263i	0.412053880742503-0.251641641492932i	0.350300043656519-0.251415740836751i	0.287142194906301-0.254068149601509i	0.223086795944607-0.258716751351874i	0.158606047244683-0.264107427231664i	0.094221169342176-0.268746934913047i	0.030568078200409-0.271059418507645i	-0.031565302553648-0.269548763787907i	-0.091235782832595-0.262949214332416i	-0.147375961296876-0.250348806835217i	-0.198854778969018-0.231273915085564i	-0.244558650170322-0.205728037141573i	-0.283481595659929-0.174183353208551i	-0.31481190094122-0.137528899218931i	-0.338003745831979-0.096983812443501i	-0.352824811391618-0.053987447110654i	-0.359374622679852-0.010079823114929i	-0.358072688966895+0.033214308203187i	-0.349619629914921+0.07448640139433i	-0.334937756618324+0.112521910071652i	-0.315099532888133+0.146350747218678i	-0.29125278295368+0.175270221421723i	-0.264550553506254+0.198843661429843i	-0.236091554434459+0.216880293989559i	-0.206874615718384+0.229403032361576i	-0.177768145034341+0.236610713726001i	-0.14949358403891+0.238840249211996i	-0.122620590852857+0.236532497440846i	-0.097571167994386+0.230203841492391i	-0.074630082633158+0.220423782742649i	-0.053959457341534+0.207797599246857i	-0.03561608384294+0.192952367103946i	-0.019570607106645+0.176524419543544i	-0.005728099966621+0.159146550382839i	0.006050350369505+0.141433837255158i	0.015925560855544+0.123967723106589i	0.024058482830231+0.10727880404115i	0.0305898781555469+0.091829488621787i	0.0356228294499654+0.0779982010167558i	0.0392095640633207+0.0660670158279382i
30	0.866246011896434-0.477005031825754i	0.871619153920227-0.501095136633968i	0.863696864748869-0.521330210695387i	0.842757131695448-0.537778025150893i	0.809507473905848-0.550669719232539i	0.765000254873326-0.560336138221775i	0.710538045582505-0.567133092539659i	0.647581294283623-0.571365814003569i	0.577668186025728-0.573222961689824i	0.502352988673362-0.572729127656831i	0.42316514773307-0.569722191499801i	0.341587643722094-0.563858516396563i	0.259050228904858-0.554645379953987i	0.176931439878843-0.54149667770039i	0.096562816681809-0.523805218768161i	0.019229424195839-0.501023117277437i	-0.05383768796103-0.472741002936263i	-0.121479355025457-0.438757049323667i	-0.182636447554614-0.399128073836709i	-0.236386037723814-0.354197047586781i	-0.281981491182177-0.304594044881377i	-0.318891205798442-0.251210673024324i	-0.346830343681549-0.195151012728452i	-0.365780417987503-0.137664700105753i	-0.375992949253501-0.080069646531346i	-0.377975404905653-0.023672756759885i	-0.372459964357461+0.030303258966635i	-0.36035792117687+0.080780227036142i	-0.342704354136452+0.126867447655757i	-0.320598763525573+0.167885333026279i	-0.295147519449225+0.203370538142614i	-0.267413228228212+0.233065643578911i	-0.238374686557818+0.256897959503024i	-0.208899277778487+0.274952593433694i	-0.179727833354279+0.287444567923547i	-0.151470462701422+0.29469366505113i	-0.124610871093084+0.297104108433211i	-0.099516325332859+0.295149516509888i	-0.076450637946726+0.289362097837832i	-0.055588162051802+0.280324055641151i	-0.037027602240941+0.268658757001898i	-0.020805231157008+0.255019412367208i	-0.006907681643798+0.240073707525844i	0.004715239720185+0.224483861188668i	0.014137316566957+0.20888273749318i	0.02144217080242+0.1938477147863i	0.026709364229722+0.179874821987422i	0.030001211233225+0.167356077371226i	0.031351549818344+0.156562942799383i
31	0.958529191587992-0.66074969103135i	0.961971208633439-0.703725668036449i	0.950993888570034-0.74225189807001i	0.925736519255213-0.775628275065788i	0.886820817852877-0.80327525082601i	0.83529834189371-0.8247303208594i	0.772579837303837-0.839638003897i	0.700354221205641-0.847736497238043i	0.620504513969558-0.848844321271602i	0.535026831622472-0.842849907035097i	0.44595683936601-0.829706322507021i	0.355306187087872-0.809432310805955i	0.265009699325795-0.782119675219423i	0.17688269905381-0.747945933112906i	0.092586936783658-0.707190194901254i	0.013603212647914-0.660249504751568i	-0.058791117880328-0.607652485353473i	-0.123541068661037-0.550067118655455i	-0.179829938668834-0.488299901180539i	-0.227091927503869-0.423284432394748i	-0.265020377729025-0.35605867181013i	-0.293570021824228-0.287731517196113i	-0.312951426088757-0.219440834033714i	-0.323616079134385-0.152306384475825i	-0.32623126958122-0.087382034456181i	-0.32164495049373-0.025611970126628i	-0.310842031182261+0.03220467725483i	-0.294894750100095+0.085437406097148i	-0.274910732767673+0.1336342738156i	-0.251982828980382+0.176518177868284i	-0.227144737110797+0.213971313879124i	-0.201335751452647+0.246011135638067i	-0.175376815425067+0.272762054806297i	-0.1499586253522+0.294427296278053i	-0.125641053886997+0.311264757483138i	-0.102861896162869+0.323569533172457i	-0.081952082860832+0.331664197780633i	-0.063154163668578+0.33589628264171i	-0.046641050627791+0.336640945252971i	-0.032532635756566+0.334305849990362i	-0.02090880202857+0.329334917412854i	-0.011818338027795+0.322207890137608i	-0.005284156742242+0.313433530305702i	-0.001305860192926+0.303535536573688i	0.000139001582173+0.293031718755055i	-0.00090632866206+0.282408350223533i	-0.004380038107684+0.272092709642282i	-0.010205349187256+0.262427457579207i	-0.018295304690926+0.253650579080529i
32	1.00931973459984-0.80537446895611i	1.00747300601511-0.85473229239003i	0.991445164134307-0.897996354023561i	0.961583309564718-0.934114220654563i	0.918710360045168-0.962199934301496i	0.86407242675115-0.981560454303551i	0.79926639716916-0.991712683120079i	0.726154439726956-0.992391018708291i	0.64677246983456-0.983546069680766i	0.563239177884765-0.965335739251309i	0.47767116337301-0.938110276907816i	0.392108256615102-0.902393075307009i	0.308451479405165-0.858858938223636i	0.22841452890444-0.808311275391245i	0.153488356886486-0.751659235710708i	0.084917490629708-0.689895247566065i	0.023686261821929-0.624072895052461i	-0.029486937867545-0.555284633630284i	-0.074148950455244-0.484638639722993i	-0.110105740405631-0.413234164133602i	-0.137411325474932-0.342135132960823i	-0.156351685907378-0.272342360677493i	-0.167423297087827-0.20476549370582i	-0.171305941541427-0.140196528854409i	-0.168829786437109-0.079287273593248i	-0.160937310360387-0.02253328069738i	-0.148641414489362+0.029733496753005i	-0.13298180405038+0.07734183256342i	-0.114982310611468+0.120267764972162i	-0.095612101149478+0.158611506257802i	-0.075753594790581+0.192567003576642i	-0.056179363911591+0.222387495257117i	-0.037539392474021+0.248351017389398i	-0.020358929242789+0.270729844786135i	-0.005045980299316+0.289767272752157i	0.008093579690466+0.3056640438896i	0.018836069739645+0.318575272860362i	0.027018395138463+0.328617158023883i	0.032517840303016+0.335881346429536i	0.035235824476827+0.340453764791059i	0.035087352679372+0.342434205011181i	0.031996885340137+0.341953028696909i	0.025900326356741+0.339182001795192i	0.016751946525879+0.334337368752732i	0.004534440151938+0.32767463965856i	-0.010729970137965+0.319475974049688i	-0.028969396593047+0.310032283775236i	-0.050054753707326+0.299623061505378i	-0.073795859607426+0.288497347686307i
33	1.02975260724434-0.86852611790416i	1.02383655304908-0.91136259109581i	1.00538043095626-0.94668706944272i	0.975014231511927-0.973574649241859i	0.933766193805157-0.991327150633652i	0.88300137989529-0.999498445930126i	0.824344795206283-0.99790678762069i	0.759595616118585-0.986633876968497i	0.690639286704725-0.966011460028196i	0.619363732528908-0.936597169325092i	0.547584827033606-0.899142041597165i	0.476984722816875-0.854552556066882i	0.409064954398288-0.80385011373974i	0.345114565012127-0.748130623521452i	0.286192113430114-0.688526331521606i	0.233119427427625-0.626171323872455i	0.18648446365422-0.562171376336792i	0.146650604783386-0.497578148237123i	0.113770096229499-0.433367239250377i	0.087799963494926-0.370419421838553i	0.068519494727231-0.309504451004677i	0.055549058053274-0.251267197035361i	0.048370513506732-0.196216350900651i	0.046349687686183-0.144716482908311i	0.0487612802121923-0.096984647764087i	0.0548162024486463-0.0530928956128172i	0.0636908024229513-0.0129778861713383i	0.0745568319685985+0.0235417065885716i	0.0866104997372148+0.0567401153259355i	0.0990986483085325+0.0869528216496211i	0.111340078592185+0.114540409584295i	0.122740350313683+0.139850850934927i	0.132798985384741+0.163183652750917i	0.141108809974712+0.184759374339319i	0.14734807118837+0.204697625115867i	0.151266818026631+0.223005821660406i	0.152669712488901+0.239579821427675i	0.151397831937473+0.254216224009725i	0.147312079164408+0.266634827036541i	0.140280525641774+0.276508625869683i	0.130171421930824+0.283498002768753i	0.116852806003931+0.287285453886658i	0.100198741871866+0.287607374132477i	0.080101352912788+0.284280014388713i	0.056487092032277+0.277217638078834i	0.029335203144993+0.266441990446412i	-0.001303873405327+0.252083294026828i	-0.035292306567067+0.234373945879392i	-0.072392692749563+0.21363679387075i
34	1.02885814049229-0.84638841508035i	1.02045505604696-0.87587800930194i	1.00163055213626-0.89762742839837i	0.973175414116741-0.911117079376426i	0.936171130449701-0.916070079752401i	0.891926501776387-0.912460655950315i	0.841905270922164-0.900509429899104i	0.787650642228305-0.88066629924011i	0.730712414252609-0.853582566547147i	0.672581724029619-0.820074736015739i	0.614637208135546-0.781082889835406i	0.558104895746658-0.73762673207484i	0.504032562182128-0.69076223797481i	0.453277789991267-0.641541407226135i	0.40650778335671-0.590976966430763i	0.364208184768612-0.540013102237448i	0.326697809296734-0.489502549057993i	0.294146329908731-0.440189714645395i	0.266592441861696-0.392699090410267i	0.243960781812685-0.34752801034495i	0.226076728675486-0.305042895577611i	0.212679018238568-0.265478406791322i	0.203430734702752-0.2289393408649i	0.197929613354539-0.195405543852862i	0.195718665246985-0.164740457980701i	0.196297936274124-0.136704080005287i	0.199137805063963-0.110971020701723i	0.203693704461306-0.08715400553418i	0.209421631271277-0.064832580398035i	0.215793393409297-0.043586064774784i	0.222310314020117-0.023029041020706i	0.228514113744453-0.002847009292458i	0.233993928520226+0.017170608973264i	0.238388854092424+0.037103080099693i	0.241385970305756+0.056879335644486i	0.242714399085399+0.076269524535211i	0.242136496011043+0.094888506939741i	0.239437683171966+0.112211625032457i	0.234416639964075+0.127601984386082i	0.226877548979626+0.140347439928957i	0.216625850284596+0.149704622370686i	0.203468524759222+0.154946757499222i	0.187219365976709+0.155411775989453i	0.167709085175398+0.150547296063786i	0.144799503518821+0.139949454441977i	0.118400590884819+0.12339319706195i	0.088488765400285+0.100852431732037i	0.0551247051614179+0.0725092925745362i	0.0184689508526253+0.0387525774165948i
35	1.00257546672908-0.76451933668182i	0.990280405654101-0.78030864558498i	0.969266631401483-0.789239461779237i	0.940354769516023-0.791193856659423i	0.904564519219495-0.786262821410837i	0.863057294660607-0.774739341695913i	0.817074912207111-0.757101456288093i	0.767879032908336-0.733986655130358i	0.716695731400578-0.706159565864535i	0.664668806064398-0.674475273116557i	0.612824367525804-0.639840774930695i	0.562047977309179-0.603176997554881i	0.51307430777574-0.565383485295294i	0.466488108895159-0.527307405872094i	0.422734326080343-0.489717933864435i	0.382134607979302-0.453286476502647i	0.344907217543205-0.418572667403514i	0.311187506335923-0.386015642288555i	0.28104657600802-0.355929870972048i	0.254506440275082-0.328504767298595i	0.231550801902311-0.30380741717274i	0.212131353812265-0.281788009771202i	0.196170195441318-0.26228786288689i	0.183559444925756-0.245050224537682i	0.174159379840148-0.229734236590338i	0.167796447719612-0.21593250437977i	0.16426228197053-0.203192596418751i	0.163314496669826-0.191042498682567i	0.164679589862527-0.179019599146761i	0.168057838377055-0.166702238781534i	0.173129689248106-0.153742312956196i	0.179562897372842-0.139896927722442i	0.187019555990522-0.125056788997645i	0.195162219942217-0.109268892177319i	0.203658511313085-0.092751221334619i	0.212183883998883-0.075897564972187i	0.220422557566372-0.059271180594667i	0.228066957989775-0.043586835745088i	0.234816274723796-0.029681640270469i	0.24037492254878-0.018475974578619i	0.244451760395868-0.010926623348294i	0.246760862476091-0.007974866609794i	0.247024470033334-0.010492702996335i	0.244978498600452-0.019230550897242i	0.240380668420791-0.034769686596325i	0.233021001589869-0.05748235378789i	0.222734124947656-0.087501956386778i	0.209412564911889-0.124705080874737i	0.193020044093272-0.168706347163274i
36	0.945850175774576-0.653142965744559i	0.926803289716863-0.657570606091587i	0.900255095613731-0.656368819556218i	0.867026005143316-0.6496581245236i	0.828073565273429-0.637714437700243i	0.784442579432036-0.620956195581013i	0.737213903594109-0.599925293530224i	0.687455571991882-0.575263138463276i	0.636179571038974-0.547683368786772i	0.584306952033649-0.517942908061876i	0.532643121535859-0.486812982606247i	0.481864164369037-0.455051561208576i	0.432514041660293-0.423378396330192i	0.385011568964964-0.392453501543797i	0.339665309126838-0.36285953676017i	0.296693980654376-0.335088238040741i	0.256249725103063-0.309530762691986i	0.218441603481409-0.286471650608705i	0.183356977338898-0.266086040830556i	0.151078923100959-0.24843982149029i	0.121698457294987-0.233492508561393i	0.095321035018469-0.221102807868212i	0.07206744463858-0.211036972247696i	0.05206978885405-0.202980177732401i	0.035463664114413-0.19655117204165i	0.022377897383313-0.191320371254582i	0.012923265287679-0.186831389183225i	0.007181521555286-0.182625690504915i	0.005195827581686-0.178269692938702i	0.00696336277775-0.173383249727873i	0.012430535571332-0.167668073961698i	0.021490870273109-0.160934374746305i	0.033985349761339-0.153123809820397i	0.049704778004454-0.144326855189282i	0.068393605270943-0.134792867451293i	0.089754634274701-0.1249314662875i	0.113454087106862-0.11530437051413i	0.139126640808988-0.106607441018665i	0.16638020807195-0.099643364782308i	0.194800420750445-0.095286096205926i	0.223954940817275-0.094438795151593i	0.253397853313916-0.097987511780335i	0.282674472305029-0.106753224244222i	0.311326904849785-0.121445009612839i	0.338900668511172-0.142617111023692i	0.364952551418388-0.170632461526766i	0.389059753356384-0.205634858655453i	0.410830169709544-0.247531485908239i	0.429913498301833-0.295986887780889i
37	0.871626324012988-0.534755741972997i	0.845566103740781-0.530369043611673i	0.813237606016499-0.521395392224757i	0.775492833194-0.508039056227105i	0.73327592925376-0.49061248822961i	0.687578024506504-0.469524426411778i	0.639391943990533-0.445264617576014i	0.589669741002304-0.418386047320938i	0.539285762037355-0.389485634720807i	0.489007479609174-0.35918434175358i	0.439475686773953-0.32810756917042i	0.391194889512351-0.296866576092364i	0.344533928329275-0.26604149168118i	0.299736079690908-0.236166307982253i	0.256937198468169-0.207716077283383i	0.216189921116799-0.181096405175218i	0.177491596766318-0.156635245527056i	0.140813471253627-0.134576970975127i	0.106128718323851-0.115078708286458i	0.0734371739169778-0.0982089795968703i	0.0427850480816465-0.0839487588425115i	0.0142784167970599-0.072195114753936i	-0.0119101216589505-0.0627676443633803i	-0.0355416595090132-0.0554178843250141i	-0.0563175648461823-0.0498418084181653i	-0.0738915053399633-0.0456953744858874i	-0.0878856598507136-0.0426128791722579i	-0.0979096873187843-0.0402276306650401i	-0.103580978328996-0.038194183156116i	-0.104544794411136-0.036211122379528i	-0.100493080542841-0.034043181683294i	-0.0911809877154582-0.031541332701702i	-0.0764404319134241-0.0286594577628624i	-0.056190311081791-0.0254662873356421i	-0.0304432740059811-0.0221514783703506i	0.000690837859156-0.0190250095414885i	0.0370045872242412-0.0165094570724514i	0.0781951865680515-0.0151251606860438i	0.123868964893499-0.015468757817595i	0.173547645061311-0.018186017669231i	0.226676078676027-0.023940308544037i	0.282631166277428-0.033378350740081i	0.340731776607882-0.047095119478243i	0.400249553525984-0.06559985387242i	0.460420549723844-0.089285095088084i	0.520457644672744-0.118400525646065i	0.579563687749219-0.153033126759373i	0.636945259643463-0.193094832342741i	0.691826874464082-0.23831846137903i
38	0.808086440021885-0.431065810866493i	0.778133375982562-0.42159229286693i	0.743372009180714-0.408469987676865i	0.704692267432406-0.391906349670736i	0.663038136615193-0.372179472303729i	0.6193657943401-0.34962876139957i	0.574602311625839-0.32464389738552i	0.529607399944544-0.297652627591047i	0.485140496106378-0.269107934104397i	0.441835127978578-0.239475089773694i	0.400182014648796-0.209219052391788i	0.360521761653497-0.17879256537365i	0.323047360209292-0.148625244217403i	0.287816038649351-0.119113843503034i	0.2547693945466-0.090613829201275i	0.223760203475719-0.063432332671032i	0.194583893392778-0.037822538956633i	0.167012419611668-0.013979561494968i	0.140828188723451+0.007962127451725i	0.115855761071898+0.027929615364684i	0.09198929768572+0.0459106981042199i	0.0692140842235156+0.0619511298028647i	0.0476209277216267+0.0761498592969553i	0.0274127421534868+0.0886521836494143i	0.0089031742931744+0.0996408287352641i	-0.007492368053179+0.109325078383582i	-0.021272473066865+0.117928210041466i	-0.031871092595977+0.125673644666981i	-0.038683090384965+0.132770366571788i	-0.041092400413053+0.139398298594459i	-0.038501198327428+0.145694412996503i	-0.030358565841436+0.151740404847735i	-0.016187290904404+0.157552742476888i	0.004392326809348+0.163075834233372i	0.031642529596658+0.168178913802137i	0.065692598441658+0.172657055128798i	0.106528103378166+0.176236495471003i	0.153984970527292+0.178584188063657i	0.207748219837806+0.179321243577462i	0.26735506449044+0.178039671596461i	0.332201947652557+0.174321617922557i	0.401555021884712+0.167760125732862i	0.474563544498519+0.157980339286567i	0.550275659841993+0.144660023877406i	0.627656057420776+0.127548295906016i	0.705605024169106+0.106481538579656i	0.782978443008425+0.081395614412188i	0.858608323442477+0.0523336654157i	0.93132348136815+0.019449004339761i
39	0.771591170593259-0.366788929647561i	0.739980804511526-0.35808093350442i	0.704790737207448-0.34679071908166i	0.666913801820514-0.333081567854046i	0.627272605521879-0.31715187181616i	0.58678246533338-0.299227707862851i	0.546315221032928-0.279554883293999i	0.506665908964831-0.258390827280135i	0.468524144071857-0.235996680246237i	0.432451799657363-0.212629889450762i	0.398868210178426-0.188537559897712i	0.368043674771814-0.163950741629847i	0.340101537701605-0.139079764361416i	0.315028600247366-0.114110664941274i	0.292693112189817-0.089202697860389i	0.272869134437674-0.06448687785127i	0.255265688235649-0.04006547844977i	0.239558835531069-0.016012400899943i	0.225424686315985+0.007625668375363i	0.212571309914455+0.030827380369732i	0.200767636589675+0.053594177450302i	0.189867662723536+0.075947113931025i	0.179828598359433+0.097923068861809i	0.170721994953443+0.119570377368228i	0.162737334425952+0.140943920352508i	0.156178016946428+0.162099738941002i	0.151450123880816+0.183089278012939i	0.149044726469306+0.203953408844499i	0.1495148373904+0.224716429245207i	0.153448344932835+0.245380284570031i	0.161438418589767+0.265919288520155i	0.174052928259816+0.286275643129905i	0.191804381421598+0.306356058437835i	0.215121764028949+0.326029751453683i	0.244325486369112+0.345128060590057i	0.279606402613863+0.363445847253241i	0.321009611464444+0.380744774229392i	0.368423474068337+0.396758455862172i	0.421574021547621+0.411199373838726i	0.480024682584877+0.423767351187963i	0.543181052694443+0.434159282242681i	0.610300258437822+0.442079733612292i	0.680504345570035+0.447251965469389i	0.752797040183957+0.449428877301925i	0.826083193773583+0.448403360122981i	0.899190222038475+0.444017539218726i	0.970890877050371+0.436170418147719i	1.03992674620178+0.42482348543385i	1.10503194207789+0.4100039192281i
40	0.748845869438682-0.350728155281483i	0.712502290589367-0.347954943558591i	0.67294225660287-0.34363449648945i	0.631038825731204-0.337835944136937i	0.587695541152324-0.330630101868654i	0.543816034974259-0.322083987487718i	0.500274135668552-0.312255796487778i	0.457885921230192-0.301190620455854i	0.417385072626046-0.288917148416399i	0.379402713585633-0.275445530785061i	0.344452682251036-0.260766514866378i	0.312922881412138-0.244851884555907i	0.28507301495448-0.2276561605321i	0.261038659659963-0.209119446102376i	0.240841266077983-0.189171242833289i	0.224403352233901-0.167735013062206i	0.211567870234314-0.144733236050887i	0.202120506022967-0.120092692178122i	0.195813529936207-0.093749714979887i	0.192389758326364-0.06565517242538i	0.19160521659734-0.035778973747294i	0.193249207892927-0.004113942689506i	0.197160680252266+0.029321052090809i	0.203240034414977+0.064478767963303i	0.211455807097835+0.101282071637043i	0.221845980654238+0.13962320530424i	0.234513988919099+0.179363775112374i	0.249619790739952+0.220335381757717i	0.267366649232089+0.262340805040312i	0.287984471395323+0.305155657380198i	0.311710718682655+0.348530433912462i	0.338769988302714+0.392192906377761i	0.369353386113107+0.435850831558347i	0.403598768127045+0.479194969142028i	0.441572826159834+0.521902425294994i	0.483255844495726+0.563640353833264i	0.528529771466061+0.604070054167313i	0.577170046537462+0.642851502341448i	0.628841414115723+0.679648337553125i	0.683097753139554+0.714133301532293i	0.739385768331187+0.745994093097684i	0.797052233982786+0.774939557072911i	0.855354360871085+0.800706078429598i	0.913472774767574+0.823064002691935i	0.970526551504062+0.841823856545856i	1.02558974633842+0.85684210286843i	1.0777088797285+0.86802613673344i	1.1259208909807+0.87533821782129i	1.16927113774326+0.87879804393473i
41	0.722410010433085-0.349445551814921i	0.674642824080047-0.35226408207096i	0.623084860273104-0.354121941610649i	0.568612949577031-0.35497352438418i	0.512157196886119-0.354752724899038i	0.454676870863103-0.353369869129088i	0.397135813517671-0.350709698039451i	0.340478333063807-0.34663059760156i	0.285606513105304-0.340965212994149i	0.233359793080706-0.333522518374708i	0.184497552848568-0.324091340838534i	0.139685275154113-0.312445262166238i	0.09948467267273-0.298348749154669i	0.06434796232219-0.281564297136193i	0.034616260576131-0.261860315760013i	0.010521871862096-0.239019444628625i	-0.007805940499199-0.212846961449336i	-0.020332264580908-0.18317893839534i	-0.027105610593641-0.14988981361507i	-0.028245493220225-0.112899073329799i	-0.023929302145127-0.0721767836451971i	-0.0143792166041319-0.0277477670363771i	0.0001501440646785+0.0203057173230541i	0.0193827429139989+0.071842861852895i	0.043030360064658+0.126664771788613i	0.070799728154894+0.184516439877013i	0.102397415357071+0.245090119406006i	0.137532459028718+0.308029935777551i	0.175916897353217+0.372937545209226i	0.217264469919523+0.439378631476333i	0.261287854277097+0.506890027689031i	0.307694869569918+0.574987258674757i	0.356184108408954+0.643172318403455i	0.406440454732379+0.710941523114943i	0.458130911443129+0.777793310972599i	0.510901102047999+0.843235889588422i	0.564372731841852+0.906794660190984i	0.618142203842769+0.9680193685312i	0.67178049048664+1.02649094554465i	0.72483427154074+1.08182800394693i	0.77682826843405+1.13369295003858i	0.82726864050764+1.18179765388142i	0.87564726312187+1.22590859762504i	0.92144668274397+1.26585139403034i	0.96414553972285+1.3015145388406i	1.00322426320913+1.33285223574115i	1.03817087075807+1.35988611550648i	1.06848674250461+1.38270566557758i	1.09369228063159+1.40146719612485i
42	0.73011578396609-0.284341263002881i	0.668740632104169-0.2846485637881i	0.602667489389956-0.283936074803285i	0.532802875320146-0.282091298988157i	0.460132378073503-0.278976319675084i	0.385700560301195-0.274426701967331i	0.310589360881975-0.268251516360568i	0.235895640753359-0.260234599494199i	0.162708543345697-0.250137117474449i	0.092087335380424-0.237701441717031i	0.025040362503262-0.222656288372119i	-0.037494301572111-0.204723013071732i	-0.09466601078188-0.183622896056244i	-0.145726099686597-0.159085201706832i	-0.190039532067877-0.130855753898887i	-0.227093455965159-0.098705736737951i	-0.256502589341956-0.062440410909799i	-0.278011469538134-0.021907430145547i	-0.291493699454935+0.022995549512585i	-0.29694841007665+0.072314253321803i	-0.294494229518417+0.126032416121679i	-0.284361101504854+0.184067862834227i	-0.266880330409311+0.24627019651241i	-0.242473246230204+0.312420191874328i	-0.211638882667895+0.38223093265308i	-0.174941047125504+0.455350672228499i	-0.132995135895902+0.531367341641275i	-0.086455014223039+0.609814579601555i	-0.036000242573752+0.690179117356106i	0.017676109672431+0.771909318518463i	0.073878861267518+0.854424650778321i	0.131921161693148+0.937125852710413i	0.19113384691086+1.01940555401156i	0.25087360430512+1.10065911021196i	0.31052986722557+1.1802954216665i	0.36953038067604+1.25774751966266i	0.42734539889098+1.3324827179789i	0.48349049427792+1.40401214453257i	0.53752797697506+1.47189948350592i	0.58906694633205+1.53576877259355i	0.63776202079999+1.59531111234134i	0.68331082126624+1.65029015505191i	0.7254503143664+1.70054625004158i	0.76395215563432+1.74599913122662i	0.79861720574747+1.78664904350171i	0.82926942430836+1.82257621773755i	0.85574937196006+1.85393862205271i	0.87790757046218+1.88096794069963i	0.89559797912638+1.90396376246345i
43	0.901705441773722-0.056397297603359i	0.836306282477184-0.039997311515139i	0.765567940144372-0.022019143372495i	0.690373192100084-0.002385468318065i	0.611693628955796+0.018996347136492i	0.53057202630041+0.042234606463196i	0.448102752533427+0.067452820382916i	0.365410698574783+0.094788349124013i	0.283629265421833+0.124390112263931i	0.203877978854803+0.156415366041932i	0.1272403157989+0.191025587571872i	0.054742323422187+0.228381545446429i	-0.012667409813517+0.268637675002275i	-0.074135911331372+0.31193591221i	-0.128921645438904+0.358399171065645i	-0.176407603075203+0.408124673987001i	-0.216111345970151+0.461177361824452i	-0.247691780165443+0.517583618788335i	-0.270952528630716+0.577325547362021i	-0.285841869868913+0.640336019010854i	-0.292449305872951+0.706494708519703i	-0.290998915660081+0.775625293792457i	-0.281839737209912+0.847493969964968i	-0.265433498627478+0.921809388040968i	-0.242340086774548+0.998224085486723i	-0.21320119689085+1.0763374309648i	-0.17872264870064+1.15570005933568i	-0.13965588241022+1.2358197278434i	-0.09677916147427+1.31616848153801i	-0.05087900802567+1.39619097679506i	-0.00273238173883+1.4753137773572i	0.04690991575989+1.55295540846852i	0.0973381701227+1.62853693195008i	0.14789662915161+1.70149278876523i	0.19799399826248+1.77128164579628i	0.24711130299759+1.83739698005577i	0.29480694330064+1.8993771360845i	0.34071884729286+1.95681460044541i	0.38456371791666+2.00936425055021i	0.42613345173868+2.05675035308961i	0.46528889301473+2.09877210963311i	0.50195116535483+2.13530757312241i	0.53609089554476+2.16631578865426i	0.56771570694159+2.19183704483411i	0.59685641122109+2.21199115780628i	0.62355236526879+2.22697374855834i	0.64783648322799+2.2370505149489i	0.66972040119674+2.2425495427448i	0.68918028343042+2.24385174429442i
44	1.42227146550505+0.41870737282439i	1.37281597845415+0.46807685885073i	1.31752518326256+0.51973083564053i	1.25710403447025+0.57359255595135i	1.19233770456762+0.62958100377373i	1.12407727652157+0.68761169730937i	1.05322370030259+0.74759712432064i	0.980710393676804+0.809446758743301i	0.907484916794789+0.873066625253848i	0.834490187397507+0.938358398923623i	0.76264572719494+1.00521804940863i	0.69282943901058+1.07353406242803i	0.62586040796726+1.14318529460427i	0.5624831981739+1.21403854006032i	0.50335407944578+1.28594590748241i	0.4490295674635+1.35874212369782i	0.39995759685499+1.43224189331537i	0.35647157183121+1.50623745289363i	0.31878745547247+1.58049646186747i	0.28700396911841+1.65476037070216i	0.26110588036258+1.72874339929224i	0.240970264831+1.80213224553913i	0.22637553621307+1.87458662560721i	0.21701295382989+1.94574072406377i	0.21250024013389+2.01520560463566i	0.21239687444717+2.08257260151208i	0.21622057614962+2.14741767796593i	0.22346445220309+2.20930670462903i	0.23361426166599+2.26780157516423i	0.24616524453221+2.32246704347184i	0.26063797410424+2.3728781350619i	0.27659272092807+2.41862795687241i	0.29364186128398+2.45933570557353i	0.31145992303964+2.49465465510729i	0.32979093455062+2.52427989056419i	0.34845282604345+2.54795554802828i	0.36733872498919+2.5654813190949i	0.38641508455252+2.57671798457504i	0.40571668428329+2.58159175446455i	0.4253386417154+2.58009721042946i	0.44542566938242+2.57229867253016i	0.4661589009884+2.55832984322191i	0.48774069034247+2.53839161823265i	0.51037785473062+2.51274799501673i	0.53426388860105+2.48172005429285i	0.55956071217299+2.44567803778202i	0.58638054174553+2.40503159467786i	0.61476847352373+2.36021831955856i	0.64468636069111+2.31169075429641i
45	2.43912431398963+1.17272414831434i	2.42607690079671+1.26781431385558i	2.40604039248157+1.36554063425707i	2.37935865130952+1.46556341037475i	2.34644224684679+1.56751595534931i	2.30775973537018+1.67100683844061i	2.2638277620878+1.77562226790365i	2.21520024370836+1.88092857212395i	2.16245692159598+1.98647474285551i	2.10619160028261+2.09179501067781i	2.04700040136704+2.19641143040156i	1.98547036797811+2.29983646271634i	1.92216874950662+2.40157554743689i	1.85763328005463+2.50112967277201i	1.79236373721668+2.59799795358945i	1.72681503097281+2.69168023916095i	1.66139202657804+2.78167977684369i	1.596446251658+2.86750596213712i	1.53227457785122+2.94867720716336i	1.469119903117+3.02472395856446i	1.40717379429596+3.09519189190467i	1.34658098284054+3.15964530284834i	1.28744554205804+3.21767070571877i	1.22983851394419+3.26888063773108i	1.17380669985093+3.31291765256238i	1.11938228377896+3.34945847043076i	1.06659292172239+3.37821823406651i	1.0154719066271+3.39895480153479i	0.9660680072031+3.41147298854116i	0.91845458070504+3.41562865539969i	0.87273757508693+3.41133251806811i	0.8290620644282+3.39855354934614i	0.78761700256171+3.37732182624442i	0.74863793232958+3.3477306733487i	0.71240745037804+3.30993795031826i	0.67925329805899+3.26416633494346i	0.64954402572568+3.2107024617791i	0.62368225816065+3.1498947904477i	0.60209567057656+3.08215009728095i	0.58522586503703+3.00792850887647i	0.57351541371943+2.92773702605087i	0.5673934057471+2.84212152105936i	0.56725989608774+2.75165722915104i	0.57346970622838+2.65693779671465i	0.58631606528376+2.55856299148648i	0.6060146055263+2.45712522447486i	0.63268823709507+2.35319507725773i	0.66635342233352+2.24730607092484i	0.70690835074782+2.13993895293649i
46	3.98770805702264+2.15402943496007i	4.02160119352422+2.29874396718346i	4.04588521819128+2.44565473111851i	4.06042504505195+2.59410218059418i	4.06514800773209+2.74338249780708i	4.06004221636487+2.89275214708024i	4.04515420170462+3.04143301309238i	4.02058595978281+3.18861807950053i	3.98649152645005+3.33347759751956i	3.94307322282417+3.47516568849238i	3.89057771948236+3.61282731977288i	3.82929206881613+3.74560558930413i	3.7595398511117+3.87264925103052i	3.68167757061223+3.99312041063258i	3.59609142324526+4.10620231889992i	3.50319453824176+4.21110718823502i	3.40342477210275+4.30708395618573i	3.29724310603629+4.39342591842583i	3.18513266799476+4.46947815215162i	3.06759836882521+4.53464464938093i	2.94516710993011+4.58839507810892i	2.81838848841068+4.63027108771921i	2.6878358961306+4.65989207354304i	2.55410788267183+4.67696031412878i	2.417829629862+4.68126539380158i	2.27965436842985+4.67268782267876i	2.14026455623511+4.65120176671584i	2.00037263308021+4.61687680187673i	1.86072116978762+4.56987860945315i	1.72208223922422+4.51046853420608i	1.58525585422934+4.43900193366187i	1.45106734165415+4.35592525583138i	1.32036355239146+4.26177179405416i	1.19400784357065+4.15715608176244i	1.072873809993+4.04276690679676i	0.95783778617984+3.91935894448699i	0.84977018673173+3.78774303093799i	0.749525799573+3.64877512262496i	0.65793319253384+3.50334401519529i	0.57578343703786+3.3523579228678i	0.50381839188532+3.19673004948868i	0.44271882380535+3.03736331251842i	0.39309266828172+2.87513441127519i	0.35546375300231+2.71087745986366i	0.33026131622727+2.54536743254165i	0.31781065275193+2.37930369395828i	0.31832521057146+2.21329390786801i	0.33190044174464+2.04783863473887i	0.35850968151384+1.88331694033113i
47	6.00375396882751+3.23385613257593i	6.08279443239231+3.42249043187126i	6.14798656333642+3.6121974907556i	6.1987024764835+3.80204018196089i	6.2343845213541+3.99103145189813i	6.25455021167511+4.17814113599921i	6.25879664223929+4.36230357661827i	6.24680437975238+4.54242598097506i	6.2183408211556+4.71739744361976i	6.1732630186816+4.88609854551292i	6.11151997542217+5.04741143023257i	6.03315441833867+5.20023024722129i	5.93830405738074+5.34347184253265i	5.82720233970769+5.47608656938074i	5.7001787070147+5.59706908407489i	5.55765836180017+5.70546898775649i	5.40016154528329+5.80040117085431i	5.22830232585938+5.88105571543096i	5.04278689277574+5.94670721068755i	4.84441134547135+5.99672333888942i	4.6340589651133+6.03057259292555i	4.41269695165518+6.04783099265383i	4.18137260759695+6.04818767513532i	3.94120894887497+6.03144924382724i	3.6933997242461+5.99754277377289i	3.43920382738172+5.94651738376152i	3.17993909081846+5.87854430227547i	2.91697545800044+5.79391537170891i	2.6517275388824+5.69303995472026i	2.38564656583733+5.57644022751978i	2.12021177972333+5.44474486721404i	1.85692129061504+5.29868116380882i	1.59728247350785+5.13906561185158i	1.34280197579447+4.96679306167341i	1.09497542996021+4.78282453542843i	0.85527698116548+4.58817383824639i	0.62514875456782+4.38389311939813i	0.4059904007578+4.17105756197951i	0.19914886893119+3.95074940177863i	0.00590856581474+3.72404149622i	-0.17251793661855+3.49198068208657i	-0.33499848041218+3.2555711756209i	-0.48048902661015+3.01575828012881i	-0.60804033208914+2.77341267391446i	-0.71680345626922+2.52931555486435i	-0.80603397212753+2.28414491692803i	-0.87509477665867+2.03846322784239i	-0.92345742065622+1.79270676651931i	-0.95070190598278+1.54717686246437i
48	8.42985458063803+4.24561635225637i	8.54864631205327+4.46631174814858i	8.64854701393168+4.68683358494999i	8.72850682162808+4.90607913086151i	8.78755957756089+5.12289762462775i	8.8248324184647+5.33609793984358i	8.83955489078723+5.54445700978212i	8.83106750496498+5.74672893833281i	8.79882964337358+5.94165470941847i	8.74242674161911+6.12797239483661i	8.66157666846278+6.30442774908823i	8.55613523600041+6.46978506964751i	8.42610077869587+6.62283819251123i	8.27161774744489+6.76242148594909i	8.09297927296972+6.88742070033906i	7.89062866146925+6.99678352897254i	7.6651597945235+7.0895297338805i	7.41731641472853+7.1647606921632i	7.14799028836466+7.22166822206229i	6.8582182465263+7.25954255412518i	6.54917811650158+7.27777932126168i	6.22218356571979+7.27588545223258i	5.87867789120573+7.25348386604612i	5.52022679810521+7.21031687973847i	5.14851022137445+7.14624825890634i	4.76531325504586+7.0612638589326i	4.37251626346631+6.95547082485198i	3.97208425841495+6.8290953389617i	3.56605563489364+6.68247892727863i	3.1565303664881+6.51607335844226i	2.74565776835502+6.33043419129823i	2.33562394193307+6.12621304979433i	1.92863902023908+5.90414872558898i	1.52692433593446+5.66505722951874i	1.13269963608653+5.40982093240401i	0.74817046757476+5.1393769532104i	0.37551585529837+4.85470496796084i	0.01687639165384+4.55681462567169i	-0.32565714987451+4.24673276765546i	-0.65005457173197+3.92549065352625i	-0.95435628410411+3.59411140093722i	-1.23668252698477+3.25359784630452i	-1.49524171092587+2.90492103041695i	-1.7283378193563+2.54900950584628i	-1.93437683109679+2.18673965247946i	-2.11187213844305+1.8189271733759i	-2.25944895363361+1.44631992566921i	-2.37584771431742+1.06959222060951i	-2.45992651642037+0.68934070337186i
49	11.367591084879+4.9851949479383i	11.5352473666772+5.2203716950184i	11.6800535319753+5.4541365246375i	11.800689989378+5.6853183311364i	11.8959333928938+5.9126993452343i	11.9646687796114+6.1350221604262i	12.0059012491652+6.3509973969071i	12.0187670671027+6.5593119396688i	12.0025440774392+6.7586376776691i	11.9566613142476+6.9476406619982i	11.8807077080377+7.1249905929284i	11.774439789896+7.2893705388091i	11.6377883047971+7.4394867841125i	11.4708636550833+7.5740786996768i	11.2739601057268+7.6919285254559i	11.0475586945261+7.7918709549557i	10.7923288026984+7.8728024110814i	10.5091283542759+7.9336899053752i	10.1990026261238+7.9735793765933i	9.86318166411723+7.99160341022918i	9.50307631485556+7.98698824788323i	9.12027289608443+7.95906000420598i	8.71652654255701+7.90725001939494i	8.29375327721405+7.83109928674428i	7.85402087012465+7.73026190735624i	7.39953855943608+7.60450753762209i	6.93264571947186+7.45372280924191i	6.45579957094454+7.27791171613693i	5.97156203687971+7.07719497735942i	5.48258585516505+6.85180839976225i	4.99160006454332+6.60210027848466i	4.50139498528656+6.32852788698181i	4.0148068186651+6.03165312111445i	3.5347019906305+5.71213737347969i	3.06396136486037+5.37073572447969i	2.60546444848728+5.00829054538917i	2.16207371049817+4.62572461572237i	1.73661912801782+4.22403386237338i	1.33188306957478+3.80427983120383i	0.95058561711025+3.36758200291273i	0.59537042006851+2.91511006411573i	0.26879116556173+2.44807624160217i	-0.02670126149394+1.96772780278289i	-0.28877086503247+1.4753398184904i	-0.515207819066149+0.972208275682335i	-0.703938902457251+0.459643617407244i	-0.853037057344645-0.061035224173085i	-0.96073005223429-0.588506248605738i	-1.02540824121914-1.12144922227615i
50	15.1620788350907+5.1767323881862i	15.4232058338627+5.3999938978732i	15.6610210237037+5.6203484771038i	15.874165864746+5.8366345817821i	16.0613837320367+6.0476474005322i	16.2215323938209+6.2521449458759i	16.3535960332021+6.4488547082302i	16.4566966934234+6.63648083i	16.5301050295192+6.8137117500737i	16.5732502529353+6.9792282625166i	16.5857291608934+7.1317119273074i	16.5673141487429+7.2698537656785i	16.5179601112326+7.3923631680862i	16.4378101474858+7.4979769391309i	16.3271999943692+7.5854684009477i	16.186661123811+7.6536564747244i	16.016922451318+7.7014146591421i	15.8189106153399+7.7276798246671i	15.5937488000789+7.731460743775i	15.3427540877021+7.711846279335i	15.0674333395107+7.6680131564988i	14.7694776193125+7.5992332474735i	14.4507551858443+7.5048803034499i	14.1133030944647+7.3844360736329i	13.7593174612972+7.2374957576751i	13.391142455426+7.0637727447656i	13.0112580964618+6.8631026000374i	12.6222669456867+6.635446266728i	12.2268797889228+6.3808924605265i	11.8279004181456+6.099659240632i	11.4282096265856+5.7920947501245i	11.030748538551+5.4586771261648i	10.6385014004079+5.1000135881924i	10.2544779630216+4.7168387195623i	9.88169558847783+4.31001196484931i	9.523161215059+3.88051437127636i	9.18185331425734+3.42944460829887i	8.86070397210186+2.95801430426125i	8.56258122429883+2.46754274317625i	8.2902717707056+1.95945096804833i	8.04646418954726+1.43525533975561i	7.83373276563743+0.89656060233395i	7.65452203977734+0.3450525065955i	7.51113217859323-0.21750995559329i	7.40570525544622-0.78930265429852i	7.34021252383546-1.3684447105157i	7.31644275504038-1.95300712123661i	7.33599170173748-2.54102157236715i	7.40025273911048-3.13048939331214i
51	20.2704365921415+4.5806180267785i	20.7046250795848+4.7599093325375i	21.1198248616775+4.9353357629505i	21.5148063168753+5.1058786009431i	21.8884325185199+5.2704892254515i	22.2396697422124+5.4280945705584i	22.5675975135761+5.5776030483313i	22.8714180944015+5.7179109041938i	23.1504653076186+5.8479089681564i	23.4042126051243+5.9664897599493i	23.6322802871838+6.072554901105i	23.8344417878938+6.1650227824081i	24.0106289480031+6.2428364309169i	24.1609362041747+6.3049715170385i	24.2856236324687+6.3504444389533i	24.3851187933483+6.3783204190854i	24.4600173357646+6.3877215453447i	24.5110823287584+6.3778346885572i	24.5392423004076+6.347919226876i	24.5455879757358+6.2973145080377i	24.5313677172391+6.225446981117i	24.4979816838691+6.1318369309139i	24.4469747364738+6.016104750291i	24.3800281297301+5.8779766886243i	24.2989500423453+5.7172900180262i	24.2056650086453+5.5339975630918i	24.1022023254566+5.3281715445778i	23.9906835183206+5.1000066925837i	23.8733089604255+4.8498225904219i	23.7523437460977+4.578065216366i	23.6301029281664+4.2853076567942i	23.5089362349178+3.97224997083i	23.3912123876081+3.6397181933499i	23.2793031435608+3.2886624701175i	23.1755671926728+2.9201543257316i	23.0823340366844+2.5353830719924i	23.0018879807923+2.1356513711062i	22.9364523661247+1.7223699748307i	22.8881741692542+1.2970516671199i	22.8591090913292+0.8613044440358i	22.8512072546123+0.4168239705827i	22.8662996182713-0.034614640346i	22.9060852182519-0.4911656765727i	22.9721193280624-0.9509222477411i	23.0658026283967-1.4119262196069i	23.1883714638411-1.8721785984029i	23.3408892545455-2.3296502988667i	23.5242391198251-2.7822932267135i	23.7391177593168-3.2280516040391i
52	26.8956083557261+3.1940064828701i	27.5673901240753+3.3090815520918i	28.2277001375367+3.4214898729528i	28.8753640922253+3.5305562598198i	29.5092714768189+3.6355947838232i	30.1283830804897+3.7359132519089i	30.7317381059797+3.8308179684903i	31.3184608178589+3.919618751839i	31.8877666586548+4.0016341735197i	32.4389677689734+4.0761969855196i	32.9714778519132+4.1426596962791i	33.4848163269847+4.2004002536681i	33.9786117243473+4.2488277900964i	34.4526042764158+4.2873883824645i	34.9066476707139+4.3155707775721i	35.340709935197+4.3329120319679i	35.7548734350571+4.3390030140563i	36.1493339681832+4.3334937156175i	36.5243989548865+4.3160983197689i	36.880484726133+4.2865999728038i	37.2181129232464+4.244855208314i	37.537906030769+4.1907979735265i	37.8405820727833+4.1244432098672i	38.126948511415+4.0458899423898i	38.3978953943532+3.9553238358662i	38.6543878059381+3.8530191789931i	38.8974576835911+3.739340262311i	39.1281950680102+3.6147421200049i	39.3477388615293+3.4797706107336i	39.5572671742892+3.3350618179584i	39.757987342304+3.1813407558704i	39.951125705079+3.0194193728793i	40.1379172331014+2.8501938506859i	40.3195950972378+2.6746412031307i	40.4973802728066+2.4938151852522i	40.6724712708454+2.3088415292136i	40.8460340878462+2.1209125299237i	41.0191924630059+1.9312810092004i	41.1930185288508+1.7412536931604i	41.3685239369867+1.5521840430915i	41.5466515357291+1.365464585327i	41.728267670559+1.1825187905337i	41.914155171778+1.0047925573003i	42.1050070864954+0.8337453589261i	42.3014212042387+0.6708411158198i	42.5038954171526+0.5175388588896i	42.7128239470176+0.3752832517147i	42.9284944623034+0.245495041105i	43.1510860992719+0.1295615068751i
53	34.4274830585966+1.1016115255891i	35.3226595542275+1.1667178572489i	36.212242722514+1.2324611505663i	37.0948875131286+1.298640948599i	37.9692725193896+1.3650589797802i	38.8341053932325+1.4315216995602i	39.6881280459132+1.4978429362739i	40.5301215947328+1.5638466201411i	41.3589110181385+1.6293695723621i	42.1733694840273+1.6942643294834i	42.9724223189422+1.7584019766158i	43.7550505890762+1.821674961711i	44.5202942675606+1.883999861969i	45.2672549663678+1.9453200725849i	45.9950982152797+2.0056083874653i	46.703055274699+2.0648694412767i	47.3904244735844+2.1231419822388i	48.0565720684044+2.1805009454619i	48.7009326236902+2.2370592973544i	49.3230089194611+2.2929696226966i	49.9223713954513+2.3484254273946i	50.4986571466149+2.4036621316797i	51.0515684887928+2.4589577306059i	51.5808711176126+2.5146331010973i	52.0863918876292+2.5710519374955i	52.5680162423404+2.6286203005336i	53.0256853289802+2.6877857678857i	53.4593928348713+2.7490361778885i	53.8691815845565+2.8128979616593i	54.2551399389075+2.8799340626218i	54.617398038891+2.9507414463412i	54.9561239376434+3.0259482075379i	55.2715196649512+3.106210285144i	55.563817268142+3.1922078002437i	55.8332748727705+3.2846410356635i	56.0801728053344+3.3842260797917i	56.3048098185898+3.4916901608843i	56.5074994578838+3.6077667015945i	56.6885666043032+3.7331901267242i	56.8483442273874+3.8686904601808i	56.987170376718+4.0149877498185i	57.1053854379111+4.172786361194i	57.2033296744645+4.3427691832662i	57.281341072594+4.5255917906748i	57.3397535016995+4.721876608442i	57.3788951984845+4.9322071257222i	57.3990875780827+5.1571222055793i	57.4006443708856+5.397110537689i	57.3838710791706+5.652605280343i
[truncated: 71 more columns]
