# Supplementary material for: Reconstructing spruce budworm outbreak severity: a comparison of paleoecological and tree-ring signals
Source: PLoS One. 2025 Aug 12;20(8):e0329406. doi: 10.1371/journal.pone.0329406 (PMC12342301; doi:10.1371/journal.pone.0329406)
Supplement: S12 Dataset — (ZIP) [file pone.0329406.s012.zip › Lake 3 wavelet data/GSI/GSI_wavelet_phase.txt]

V1	V2	V3	V4	V5	V6	V7	V8	V9	V10	V11	V12	V13	V14	V15	V16	V17	V18	V19	V20	V21	V22	V23	V24	V25	V26	V27	V28	V29	V30	V31	V32	V33	V34	V35	V36	V37	V38	V39	V40	V41	V42	V43	V44	V45	V46	V47	V48	V49	V50
1	-0.219297051809597	2.48031787083653	-1.04896707264441	1.79702124491465	-1.51810269365297	1.57082616343918	-1.54874668499406	1.63627999940009	-1.46276132330722	1.71820235966712	-1.38881053308582	1.78041126495805	-1.33518986048988	1.84119963006124	-1.25571905026213	1.92202353868719	-1.20567232083289	1.94317456312132	-1.17743739283411	1.99973953260676	-1.10909656911803	2.05139330541355	-1.07879857747861	2.07000209397418	-1.06736818145428	2.09207538385578	-1.00392112621204	2.18770321701393	-0.92704638941714	2.22236638978052	-0.902871067385832	2.27820098955069	-0.817227732348145	2.36231242670989	-0.748079524301176	2.41828867249813	-0.705402026347077	2.45303739762167	-0.67101947868111	2.48936917459061	-0.62544909808003	2.55388980416926	-0.553972549909684	2.60238025315228	-0.536298202142992	2.626109046642	-0.465613898822464	2.72541112842223	-0.388636286220787
2	-0.250584670748336	2.38353367003841	-1.2127990077784	1.56977302823783	-1.78621020125629	1.31387546588101	-1.74943334662938	1.4876705411818	-1.5802282330068	1.62097024518893	-1.47228702939406	1.70249270975763	-1.41190944538237	1.77235149893648	-1.30519894845382	1.88627761600943	-1.24733680615266	1.889305420246	-1.2313558396932	1.96008010635745	-1.13680250333837	2.02397836422344	-1.11005230300905	2.0323810153397	-1.11739976764418	2.03612190423831	-1.04193026110955	2.17296807329616	-0.941714578478591	2.19051212134038	-0.945133183345344	2.2460109283439	-0.834244853462047	2.3515403656061	-0.756705240455573	2.40929885689568	-0.718377585642388	2.43649133920528	-0.690608196026155	2.46566367984201	-0.64782970937462	2.54364063092003	-0.554199529711854	2.59447695098934	-0.563935206783237	2.59182854598735	-0.479663732575146	2.7305613092423	-0.385923422165457
3	-0.289891624592036	2.26047451818801	-1.426325978259	1.25811925702609	-2.18775909500687	0.897272141286281	-2.0466311236194	1.30653229425256	-1.71432202249365	1.51184882073592	-1.56354167316459	1.61304002117568	-1.51052613409796	1.6802852814746	-1.3561566461245	1.86480768214772	-1.28801320794212	1.81525947699797	-1.31047894172159	1.91379901194516	-1.15670827664952	2.00113540539172	-1.14126951332722	1.98992216983935	-1.18850292045294	1.94399308750208	-1.09455119397302	2.17859493318867	-0.940914509865272	2.14772326589361	-1.01606412339025	2.1977275805102	-0.847473810388383	2.34722171938947	-0.759735693641018	2.40475319395009	-0.731708582327603	2.41663550027038	-0.715807847421929	2.4295130816615	-0.684472860013683	2.53605009753021	-0.535791205170997	2.59462813405793	-0.611092181286896	2.52330806189766	-0.49850493216638	2.75833384134408	-0.369851764319838
4	-0.337331124473184	2.11064842554877	-1.69102928278151	0.854209030820678	-2.76919265770959	0.134407615819905	-2.60186384520474	1.15163212710683	-1.8317300721005	1.40513430836572	-1.645396617621	1.5206412981702	-1.64794930182666	1.52952759354349	-1.39485319678415	1.90439331265645	-1.31237488748672	1.69818216848193	-1.45675710707005	1.86106950313469	-1.14017607550373	1.99661693976738	-1.16437295534895	1.95155668301013	-1.29525725047498	1.75653366408328	-1.18997908720983	2.27007736918589	-0.888806218390866	2.08396931049672	-1.16347071695048	2.10764901829555	-0.835371974032665	2.36406009511369	-0.748587854968522	2.4125635489773	-0.744685735193084	2.39257687111345	-0.747028357747844	2.3662068085233	-0.763983121268995	2.53911203772383	-0.45375636819211	2.62397512145234	-0.701039481758672	2.35011582211602	-0.526944317316329	2.866842935612	-0.318389712172459
5	-0.391464037593641	1.93928203197305	-1.99432342530762	0.387152455489545	2.81209466317677	-1.00380704046922	1.3418482673312	1.7702598271874	-1.82249408554884	1.31202715428858	-1.66373077573031	1.46319763839494	-1.86132750850015	1.144133486288	-1.33454329402336	2.17362392582709	-1.28366770613226	1.48544024754397	-1.84801860868021	1.81671379804764	-0.96929949912391	2.03580352039081	-1.16351612537545	1.95958261880569	-1.44314173215536	1.30988047733127	-1.70676261735435	2.77662721040577	-0.709851057727152	1.97938120413057	-1.53189098016382	1.81724904926058	-0.666721080246618	2.44128499668723	-0.710335280487122	2.45205670637282	-0.760695873576061	2.36272554287907	-0.769966384094305	2.24433591717538	-1.01824183318484	2.58688810866715	-0.134794161712101	2.73563976524445	-0.866183870415368	1.83180836792107	-0.613908727234612	-2.99403809387751	-0.19310067863261
6	-0.449324081991626	1.75687217946314	-2.31237104864141	-0.087924146964874	2.14279747692216	-1.92694536564733	0.199192797976909	2.18212664983127	-1.93244469270128	0.899780724859693	-1.36861825390735	1.57510854174156	-2.13246527550229	0.170952364943553	1.32918422063131	2.86207148772204	-1.18211295982138	1.15954294315969	-2.83166337683517	-1.64467670300986	-0.351511635727625	2.08674763682025	-1.14189173130556	2.18008836901882	-1.54274137619637	0.68869345261818	2.4131931498411	-2.48249710732378	-0.430170072580368	1.82945437856456	-2.20788897796733	-0.362635925834011	0.29365584807114	2.59764687674057	-0.674480525421948	2.57977209545332	-0.81360760004943	2.31345395113543	-0.671769569786138	2.07130618029117	-1.81428850658899	-0.725507931021884	0.705009751214421	2.96565487174934	-1.05920965545135	1.0435285654019	2.58695309984538	-2.20953841925224	-0.0348891959609633
7	-0.507525333384167	1.57454053939933	-2.62416250205972	-0.536951021254923	1.55076111126763	-2.6495985760097	-0.57729444306104	1.48958947872626	-2.72451815206539	-0.835425671202985	0.229792060399135	1.98927320183585	-2.21743915065745	-0.255609261513024	1.50063023609156	-3.02334521324129	-1.10822332794697	0.891526109299019	2.83952709802039	-1.69006721891516	-0.00342263372218905	1.82205715919219	2.95202855887487	2.9234699615811	-1.42723820005221	0.471450513465571	2.27886448659542	-2.20464221866163	-0.293265772037226	1.68417284118888	-2.67505663387834	-0.921431445075179	0.692522522609317	2.47044558482997	-1.4874682619634	3.03277551024445	-1.04977667173513	1.33921201390657	0.000220309192909178	2.09279794279811	-2.25622235125838	-0.513943830671148	1.26444429656814	-3.09491543536719	-1.14543861874335	0.732430946902768	2.50952581218509	-1.97973205363876	-0.0389691855323568
8	-0.563636379178806	1.39938747256227	-2.92002969239448	-0.955169246325274	1.0108799567797	2.97881141806956	-1.33103094822394	0.657224960533673	2.67241259665726	-1.58883173210377	0.362603955554574	2.26912826184151	-2.10237163720942	-0.23580620613712	1.56812646221078	-2.9302614964419	-1.11554756576412	0.740079069956805	2.60266467883851	-1.87299419510157	-0.170951818167985	1.34225983259749	2.44496383971514	-2.71419560571451	-1.17848797746098	0.51939305003856	2.28460299044557	-2.17368725221133	-0.301196789858129	1.56687266480618	-2.90663245821844	-1.18020663909453	0.464045350015601	2.00790946467347	-3.08134918562016	-2.47428038464275	-1.35720304111314	-0.351597514634932	0.780157958930207	2.3730242318435	-2.15306632571424	-0.341269866067516	1.49548859702896	-2.95143978712059	-1.13770880225073	0.648871827046025	2.42659181799798	-2.05154721605328	-0.202362194980168
9	-0.616599468158952	1.23399532698631	3.08492047269112	-1.34659484961435	0.506382014742827	2.36201044411025	-2.0589284628135	-0.178130520379529	1.75784000598331	-2.425150946532	-0.0187818607799672	2.31053104279948	-1.96296850706085	-0.121518013913813	1.64070938309368	-2.90759969084651	-1.15997440658824	0.626406856637568	2.44302604912663	-2.05622384996851	-0.386996358992435	1.11617102805667	2.47239891499818	-2.45493997364518	-0.979394179139726	0.614718540276241	2.30763975251049	-2.19242335559754	-0.353869686935233	1.46663263431503	-3.06782756452905	-1.40225770433492	0.176480089398134	1.63961463520034	2.91282509602098	-2.33024008508377	-1.3361751010156	-0.208729779826748	1.11937495171691	2.65409215488344	-1.93603278513748	-0.144812058640933	1.66908893172483	-2.8352062306515	-1.09966957204155	0.613394367867188	2.33274612542347	-2.19806946133094	-0.406970821377243
10	-0.666228003967233	1.0785590943691	2.82349281713614	-1.71434014496678	0.0316779083125502	1.7787334660353	-2.75536353221452	-1.00124652292926	0.766473889405145	2.57411380694805	-1.62508148721154	2.703654305518	-1.6970551940166	0.045027684016758	1.72632165142078	-2.89638041435883	-1.21722646055024	0.517513846673738	2.3143314501904	-2.18220920035807	-0.504318156090385	1.04212341695946	2.49959634718349	-2.34730576370372	-0.874615360611475	0.666828033984631	2.29966956589091	-2.24079996864945	-0.41664852772235	1.38611141517389	3.09272388797813	-1.58220489157072	-0.0605578962954564	1.36897539089866	2.68477896329351	-2.40392994331719	-1.26110761314533	-0.0403394226634273	1.33110362803246	2.86401386639933	-1.73348111649607	0.0566731668545792	1.84699449192645	-2.71385861811822	-1.05172375103575	0.584688817737727	2.23087631361797	-2.36224059348379	-0.606887865880626
11	-0.712625984294822	0.932621347546685	2.57787069849821	-2.05996685109487	-0.414652515646525	1.23006586993018	2.87277329620343	-1.77312138332899	-0.150748977769087	1.42350493779799	2.82424782733116	-2.40573022607626	-1.18953872467267	0.293628274944542	1.83731039907996	-2.88551973189179	-1.28697689482164	0.399904569561281	2.21502353391383	-2.22165957096203	-0.511252219941124	1.05272558333875	2.53199112753689	-2.30374993189498	-0.84890335595413	0.646983196781843	2.22474396622551	-2.34360669484877	-0.488214306381615	1.34306680990188	3.02409844235245	-1.70303563164834	-0.231879605311556	1.16964402233767	2.50357807981429	-2.50397534576119	-1.24863010606194	0.0495244725880217	1.44706413283601	2.98684219392243	-1.57857338356371	0.263863766500009	2.04984169157936	-2.57382336162772	-0.994504721428666	0.555864791685377	2.11865267789442	-2.54400014440166	-0.811594901171634
12	-0.755916768656897	0.795716970099444	2.34730263461157	-2.38430512339586	-0.832935372936095	0.717598103654257	2.26598211677715	-2.47314803931082	-0.93597660397102	0.594293417563507	2.12802024876976	-2.59784981373481	-1.03988980702472	0.465387160420267	1.92905879909654	-2.89433147886769	-1.39497857068064	0.225505172810935	2.11978342562589	-2.12967431217581	-0.386219730105106	1.14411993170919	2.58620830256275	-2.28799604119976	-0.882361536718052	0.547227507808124	2.04579959960884	-2.56635445617085	-0.582803208831986	1.38780327599499	3.04837821146064	-1.74290061188362	-0.32911275645162	1.03764078496008	2.36914579635626	-2.60639764314912	-1.30211263052546	0.0297255415029904	1.42967532122917	2.96631069469985	-1.50716660157161	0.522628296148844	2.31679802962083	-2.3991600990216	-0.923995303442245	0.523917723480056	1.9842475416435	-2.77683143157155	-1.09010982130891
13	-0.796208626410576	0.667413661221431	2.13106465454154	-2.68833484012364	-1.22444546353415	0.239292328127723	1.70237385702026	-3.1187513658624	-1.65591212484532	-0.18091987357286	1.35046101386653	3.06409079732009	-1.2794075096479	0.455503564414579	1.93270671906829	-2.97049561414897	-1.60226029318294	-0.160412187775377	1.81006211925172	-1.658859361622	-0.055163172593177	1.33501606521882	2.67751054901937	-2.2796775478686	-0.958628027108758	0.368102590821067	1.7229396616956	-3.09163831452271	-0.827048465012838	1.72503181735342	-3.04030067491897	-1.67269396492872	-0.343897730410297	0.968374295509025	2.2708340061136	-2.71526123675777	-1.41707270177698	-0.107692732208589	1.23094835972856	2.65502557482611	-1.73117589912311	1.09658303065343	2.72628350189051	-2.17074596054812	-0.836328491570795	0.485248758791888	1.81276351743411	-3.11240927123899	-1.64172336609909
14	-0.833667672473951	0.547167681656452	1.92817069842221	-2.97365427729038	-1.5918256961935	-0.209608490557923	1.17252920787817	2.55347584468994	-2.35172020486948	-0.977696884514496	0.399411160746453	1.83773079398477	-2.112221167251	0.566013594447973	1.9456761070793	-3.09697346526319	-1.92317569724741	-0.865637222937085	-0.353311254707159	-0.427926150407481	0.477594812431276	1.61295095680073	2.80559488409061	-2.26800334420723	-1.05912118964397	0.135287739536972	1.29273236137981	2.33614635056601	2.77519669646188	2.72485347901977	-2.62633468223692	-1.48307855794359	-0.279298422242263	0.951813921944602	2.197315888727	-2.83426364157494	-1.58467687093544	-0.348584729305784	0.851090821590476	1.94228126546506	2.49640158377431	2.38224513008056	-3.01169681635271	-1.89822441317789	-0.734990551006002	0.441156928283847	1.61329327668225	2.75824360860034	-2.48291299308887
15	-0.868571591368576	0.434280947207193	1.73742429699858	3.04110335558835	-1.93767852171253	-0.632582680111304	0.672553534276265	1.97558271441611	-3.01206182190118	-1.73589974712242	-0.50453655491739	0.620392395892601	1.43970101011566	1.67312262123946	2.24982371991262	-3.12592481434756	-2.18011949194083	-1.31834393954453	-0.607128873427357	0.0689661782866798	0.900230026213306	1.87933564205375	2.93811898582072	-2.25298348191466	-1.15777639312602	-0.085426268372672	0.930613897683968	1.83514554455829	2.56943794634987	-3.04913622939351	-2.23465705549464	-1.25421819860465	-0.17302905304154	0.966132311434425	2.13864518202349	-2.957137879435	-1.77420964212647	-0.621225552572321	0.463166220848477	1.41674428855317	2.17977083202426	2.86304447184164	-2.60627209528755	-1.65742150834749	-0.639953845980924	0.401546007579161	1.43603732267208	2.4288349880777	-2.95779661853256
16	-0.90126796855584	0.328024316348337	1.55770672592825	2.78810230787291	-2.26361987915663	-1.03080343217887	0.203275620442706	1.43736994023452	2.6673866199396	-2.39985589807131	-1.21823736388648	-0.105635183289723	0.889955080429211	1.73492891613081	2.48223931230246	-3.03999101406226	-2.2364416278396	-1.42044866304415	-0.606286014583515	0.227037063656578	1.10956659023932	2.04948118882415	3.03361092781915	-2.24204719497699	-1.23206174023316	-0.239118423461817	0.718691540807701	1.62777196780056	2.4907290908369	-2.94299580777771	-2.05823461146026	-1.10907887971691	-0.0942386104396584	0.974650872319058	2.0826401172993	-3.07067108301403	-1.94014097548698	-0.834637396356312	0.218686245849201	1.19923666709615	2.10802542233592	2.97892911545771	-2.42515537923727	-1.51485787542688	-0.576838144319803	0.374121692552069	1.32064315441386	2.24481058643232	3.13091341527192
17	-0.932115254556802	0.227703027277248	1.38798857288542	2.54918401395065	-2.57125903633439	-1.40607210215668	-0.237277858797273	0.93630148180646	2.11491741429909	-2.98762699518534	-1.81520819442615	-0.67171674114865	0.414977538039675	1.4222441044232	2.34707638488944	-3.07268897929005	-2.23807557262803	-1.4056194131145	-0.559324447150126	0.310434347866154	1.20878169318833	2.13521707480874	3.08350310122741	-2.23958348317879	-1.27883017411401	-0.327362600856715	0.60800051355387	1.52549953139904	2.43033469125247	-2.94830508556031	-2.02791024474574	-1.07739951443655	-0.0880815887884189	0.942775029473193	2.01239212198301	3.11140820511085	-2.06107384555002	-0.963006996820049	0.0992878358038411	1.11295651754946	2.07912877926833	3.01002655145853	-2.36133889295077	-1.45572766968824	-0.550224706859501	0.355271713913033	1.25738387497144	2.15181065630627	3.0357478498786
18	-0.961513559841029	0.132529831557911	1.22699898865838	2.32240194697337	-2.86360858875455	-1.76326351477204	-0.657442281482865	0.457499935443696	1.58678448128262	2.73623290352801	-2.37545225108679	-1.19351294890069	-0.0321365768687672	1.07257380612317	2.10296576252396	3.06490072893213	-2.30533854666791	-1.41841568115318	-0.53757732147925	0.350860830189959	1.25374974379791	2.17201021258626	3.10216075129379	-2.24497133130551	-1.30944377120405	-0.379496126034488	0.542398214109788	1.45689365706773	2.36777265567118	-3.00172513420161	-2.07705466093573	-1.13248177588411	-0.159059039463856	0.851710949089935	1.90645568348627	3.0051640945522	-2.15034894290952	-1.02570309885533	0.0627400622425229	1.09899889738154	2.08497715495717	3.03114237394405	-2.33381242544649	-1.43345980492439	-0.543748946211607	0.339874895406679	1.22000179241208	2.09815689907182	2.97557774102183
19	-0.989913577284105	0.0415950974661677	1.07319719715384	2.10526950987538	3.13850468765491	-2.10899269362162	-1.06844870480199	-0.0185937210726226	1.04872771679265	2.14787848055564	-2.98224618099491	-1.75600467455028	-0.481892386477362	0.751360791777698	1.88138243146783	2.91502399046991	-2.40025947733436	-1.47076750852811	-0.559533037651643	0.347287911662089	1.2579015143398	2.17536676520805	3.0984967900874	-2.25973395554853	-1.33742158539632	-0.421062885582587	0.488164509603414	1.39136789658298	2.29162465190381	-3.08959951657976	-2.17992831741821	-1.2550267392343	-0.305089211935923	0.683506729265266	1.72957692512438	2.85243991248699	-2.23660782551389	-1.03286487869642	0.105943674738867	1.15916480791152	2.14366641874909	3.08085147244711	-2.29634336026338	-1.41043861807641	-0.536887084351823	0.329885197015262	1.19406991148754	2.0589482588317	2.92710119828848
20	-1.01753029023466	-0.0456473630738568	0.925625286384588	1.89628136914486	2.86641913938506	-2.44679213390741	-1.4760608238353	-0.502436821645081	0.478872335294335	1.47888064436276	2.52491721467938	-2.59084021900424	-1.12431358940845	0.521992277489431	1.82481537608994	2.89036447065717	-2.42318777593152	-1.49431534724631	-0.581885078241295	0.326920291442698	1.23887314775432	2.15613242744428	3.07694878229013	-2.28619014994159	-1.37175886975054	-0.466383066124494	0.428831130492772	1.31500387568887	2.19488924999293	3.0723385991175	-2.33106832511886	-1.44290409619731	-0.537623406234168	0.399852590531852	1.40059892532355	2.53441199608071	-2.37850268176818	-0.921317165289409	0.306367988862261	1.34571296931416	2.29216398730704	-3.09186697516428	-2.21911561620314	-1.36178060875876	-0.51305635092785	0.331964037921555	1.1772578665016	2.02626249174444	2.8819159585685
21	-1.04368972126956	-0.128393081207048	0.785413709427094	1.69723114765228	2.60637260184746	-2.77127696580341	-1.8706050697031	-0.976542647764546	-0.0916821659184827	0.779586437409832	1.62809938809981	2.42791859357831	3.05975092998551	2.65284941546085	2.57873862870495	-3.02530984585104	-2.2290623937872	-1.39443948506975	-0.53768655467239	0.337347519409932	1.22924660321863	2.13527882577448	3.04978992792708	-2.31846780204088	-1.41121999113865	-0.517242651549736	0.361378360942756	1.22543312603464	2.07733502906002	2.92005191563656	-2.52673471810221	-1.69421146010003	-0.863658902736439	-0.0336640563370096	0.797042975849354	1.6314928369705	2.51062313712172	0.0901007751685961	0.93146766165217	1.75524522394378	2.57321692243238	-2.89578836179234	-2.08414714072867	-1.2736395325878	-0.462523087615919	0.351325822795888	1.17040727047804	1.9975318952178	2.83562142376633
22	-1.06622159419704	-0.20371973214737	0.65671180007239	1.5142597208825	2.36776986608884	-3.06757104292783	-2.22769441557605	-1.39908554752036	-0.586601846127129	0.202337849769114	0.955989679044959	1.65574304926002	2.27583928822127	2.80042749720256	-3.01043667684352	-2.49240320218835	-1.87854347347001	-1.17957772024454	-0.417437636712184	0.393190507694297	1.24355582097981	2.12585137503011	3.0290933666928	-2.34472156751178	-1.44410079297123	-0.562336182094311	0.29679497639709	1.13403096997512	1.95197718252833	2.75315829037854	-2.74436690042295	-1.97524553026542	-1.22739707299288	-0.512300716586084	0.144964376215871	0.692678013367394	1.06064481681911	1.32156378707282	1.71661825177766	2.27949009329674	2.9380145733165	-2.63749180099816	-1.9029536138648	-1.15195300011586	-0.38905905809068	0.384331156961719	1.16880437943454	1.96636029931788	2.78003041464512
23	-1.08171273324761	-0.267199190156021	0.545402233711816	1.35531072607559	2.16144522360563	2.9623447081368	-2.52710351778269	-1.74300747679456	-0.971645782792518	-0.216718513678314	0.517665872641506	1.2276254775681	1.91094673094757	2.56949685340911	-3.07153955585252	-2.43102807512001	-1.77513693457489	-1.08975802564117	-0.365515978762231	0.403692872492612	1.22196983687886	2.08929057969958	2.99554040773986	-2.3661043014004	-1.4577171369383	-0.581005776004283	0.259625698314523	1.06792077135368	1.84950780211596	2.60883364011676	-2.93502355524902	-2.21589515323464	-1.51977978662546	-0.852079639945261	-0.219875455990238	0.371552471562187	0.926159332125459	1.46375412836467	2.01348308662177	2.59623690763357	-3.06621695296176	-2.41244096260103	-1.7328980095194	-1.03359526789551	-0.31836503226665	0.41107215065235	1.15490159614896	1.9151293591042	2.69563573828716
24	-1.08712706794571	-0.315294698640825	0.455561091094881	1.2249245151001	1.99207430565875	2.7560487344338	-2.76755752754135	-2.0138372060766	-1.267615695194	-0.530572205634029	0.195799612205916	0.910508824225817	1.61345896214615	2.30585626944147	2.99053104745535	-2.61112117601229	-1.92647521072617	-1.23086780531885	-0.514534925355138	0.235336647891828	1.03636563625099	1.91022835134124	2.8678355275568	-2.4098575040338	-1.43495533196619	-0.536216952114213	0.291856831021501	1.06958799774818	1.81328788054931	2.53310908890449	-3.04845413973481	-2.36222556710601	-1.69034657882755	-1.03265865446668	-0.389001076546392	0.241758310172649	0.862537258439757	1.47818177164154	2.09457825734005	2.7171124651446	-2.93374333729822	-2.2899582553957	-1.63452088146047	-0.967895419447283	-0.290508151367696	0.397765693767184	1.09802337430039	1.81283007329745	2.5470034559076
25	-1.08207784608747	-0.348118556440379	0.386260656247786	1.12084261742861	1.85524828099801	2.58889857680109	-2.96219562966046	-2.23268955087791	-1.50697200738769	-0.786329820559926	-0.0719913853909661	0.635046214936193	1.33419530269809	2.02543455464106	2.70942988779083	-2.89555727156043	-2.22081459029161	-1.54603744588604	-0.865919188033927	-0.171534654440329	0.55480504771666	1.35606646892763	2.35585705205365	-2.53065378347791	-1.22120679687508	-0.285511905828735	0.492002828435175	1.2072594722964	1.89353310102058	2.56429832967101	-3.05736885808401	-2.40190705723649	-1.75078312600916	-1.10303530584404	-0.458083638668885	0.184499304535847	0.825138578399151	1.46434106640837	2.10271278841709	2.74092005533532	-2.90356072015816	-2.26375554233969	-1.62232154545733	-0.978778734810203	-0.332628347270229	0.316753620383802	0.970281054354014	1.62944040909411	2.29684811140989
26	-1.07025483016022	-0.370604984103172	0.331013091366936	1.03464645220592	1.74017437690564	2.44723881471571	-3.12800613870629	-2.42019425650347	-1.71385336726854	-1.01059485498799	-0.312167363631861	0.379711493008561	1.06351603302235	1.7380200121239	2.40231867715678	3.05575062802285	-2.58547682252133	-1.95588553244159	-1.34045836070929	-0.743201023307103	-0.173624715061213	0.34292047591467	0.723989314836309	0.680729875936275	0.345846616632755	0.559565854152092	1.01801388209522	1.55666198883208	2.12979394462829	2.7215452396044	-2.95785643466879	-2.34513200704466	-1.72511329381526	-1.09889457580547	-0.4674778279591	0.167980681432963	0.80607942222412	1.44522018018081	2.08376431960804	2.72023109758566	-2.92972681077088	-2.30051479377958	-1.67574510315182	-1.0556109890086	-0.440230287173637	0.170173879431431	0.775060413471489	1.37327118866868	1.96250690612464
27	-1.0594469014696	-0.391985040766604	0.279071683667132	0.954081777561996	1.63322597071745	2.31638370868168	3.00299320609806	-2.59125763463757	-1.90174738517265	-1.21397395169356	-0.530620880792003	0.145540810757089	0.81193287478663	1.46634641671289	2.10695679841881	2.73217406529174	-2.94282974979965	-2.35378547348699	-1.78697272159842	-1.24716157515915	-0.741546435560992	-0.279956040391455	0.127657731035076	0.48069793616522	0.802481286592125	1.13685808065417	1.51757202086135	1.95196463266371	2.43214562014324	2.94767356034027	-2.79292773511283	-2.22900397535366	-1.64760582045203	-1.05155363311217	-0.443280265352217	0.174697804469438	0.799526082037972	1.42800541479893	2.05681346565975	2.68284913613293	-2.97964267541771	-2.36617933849074	-1.76119489951011	-1.16548756215406	-0.579667320553951	-0.00444043392372278	0.559097688109335	1.10914198491235	1.64279167528651
28	-1.06119789631585	-0.425359925946962	0.215870446606276	0.863399659432661	1.51802828279081	2.18024541375095	2.84993392320549	-2.75715747150217	-2.07694440962004	-1.39613777007487	-0.719133342062584	-0.0505007997599945	0.605756521572008	1.24666741782976	1.87035576938466	2.4757976888964	3.06246153604049	-2.65320174702013	-2.10522226851795	-1.57726282468182	-1.06970742601977	-0.582415416713345	-0.114028157949127	0.33880810368817	0.781841945924292	1.22269124415282	1.66934357643539	2.12845443656459	2.60440461328504	3.09938213341369	-2.66914161246545	-2.13498460492587	-1.58195158134338	-1.01100494794619	-0.423623762049207	0.177890783099307	0.790170773764723	1.40881918417361	2.02885351309296	2.64544059631433	-3.02858750061388	-2.42962552921467	-1.84244647639414	-1.2677682248438	-0.705825155472728	-0.156705782492319	0.379406241115174	0.902091196282995	1.41064843208518
29	-1.0915773371822	-0.489399560258295	0.119956474524434	0.73842488228678	1.36823788452215	2.01170671435429	2.67068196226751	-2.93762646199472	-2.24923898020141	-1.55346636921959	-0.859566000806382	-0.177418927518745	0.485397730652715	1.12500307056171	1.74073415904856	2.33385067547762	2.90639211284858	-2.82267952879317	-2.28501292606096	-1.7620121912581	-1.25200568101591	-0.753290773045352	-0.263989310373016	0.218063709365219	0.695366362403653	1.17071261569935	1.64707919253145	2.12747347862877	2.61479539806334	3.11175607847986	-2.6623222645339	-2.13874559622539	-1.59857748026611	-1.04005541831271	-0.462186768789095	0.134537247200233	0.74729567708887	1.37049657539359	1.99641685935747	2.61699395318764	-3.05737228304089	-2.46405467020907	-1.88750807962238	-1.32736897825246	-0.782492760258573	-0.251535298676281	0.266744788384898	0.773378699231905	1.269194753857
30	-1.1722896349844	-0.611462651262357	-0.0434843851539276	0.534722812931704	1.12767893736824	1.74198746527633	2.38689129345757	3.07358245116618	-2.47315901107007	-1.69513112928633	-0.909557714564508	-0.158256130357994	0.538298004190969	1.18242237432267	1.78491482655658	2.35625181312499	2.90433938757622	-2.84844632177284	-2.33183672396313	-1.82620043927748	-1.32939017043817	-0.839650685239202	-0.35543372871277	0.124725581549802	0.602291346736015	1.07878298157919	1.55581700889371	2.03514672152093	2.51871280350958	3.00871856465462	-2.77544349797949	-2.26429801352249	-1.73722751125611	-1.18963537090515	-0.61637526264426	-0.0129029418485791	0.621925424116259	1.28174953755903	1.95091394757822	2.60965704106448	-3.03989949998347	-2.43675846309404	-1.86255301969302	-1.31287060863177	-0.783013287797048	-0.268999244972035	0.232259080993599	0.723077003676036	1.20518553333643
31	-1.32220836224793	-0.81813560493387	-0.313423505770887	0.192876908069541	0.702479256095105	1.21873399409911	1.74902349776194	2.31295199905327	2.98179159016621	-2.11729491576749	-0.34714562791135	0.48977054652254	1.08479645291068	1.61568549003698	2.12024812995483	2.61080389260393	3.09253340719154	-2.71516277411429	-2.24443570035021	-1.77751290566915	-1.3136914202503	-0.852388724955972	-0.393067731071884	0.064809858520248	0.52181696162816	0.978590284315388	1.43586236730462	1.89450435911576	2.35559055300278	2.82050253926474	-2.99208101626643	-2.51313908462497	-2.02187543594921	-1.51197530965481	-0.972938572966441	-0.38692554943508	0.274363009407115	1.03985348571621	1.88494798858959	2.69966058889602	-2.87219177415778	-2.25219601479238	-1.6917738801265	-1.16821029538852	-0.6680384751895	-0.18340312888336	0.290408613652939	0.756335604871724	1.21628521263367
32	-1.52044044562569	-1.08096407885064	-0.65069282873811	-0.232774982137065	0.167979675542701	0.54402956781717	0.883478823866292	1.16859662100995	1.37918608633364	1.51384423048005	1.62304164620353	1.78084109689319	2.01545050899293	2.31393271458475	2.65591160097368	3.02604294716052	-2.8687752987868	-2.46841875914182	-2.06005950789885	-1.64630432086705	-1.22890064896934	-0.809045931658429	-0.387575606898294	0.0349189828259639	0.458013854242705	0.881400142746575	1.30484637431649	1.72816883545998	2.15120528674933	2.57378743848102	2.99570597799978	-2.86652838079735	-2.44704050821845	-2.0299046385648	-1.61689167619697	-1.21207599903385	-0.827264920748271	-0.515919475369446	-1.11855870892356	-2.27614113389268	-1.9951405520629	-1.61570532542608	-1.21215621788393	-0.799089680517783	-0.381317150862709	0.0391013901102814	0.461126359980805	0.884168734940478	1.30786459295732
33	-1.68512143487939	-1.28992440065759	-0.904120169797404	-0.529197311367313	-0.166696226439588	0.182004170646512	0.516062801254762	0.835716626842906	1.14285331612384	1.44129642377831	1.73642743425402	2.03408264264381	2.33921069699331	2.65498536364002	2.98268129706782	-2.961085264849	-2.61102845911622	-2.25181535761666	-1.8850096625076	-1.51209167914112	-1.13439198803652	-0.753081212090353	-0.369188123571893	0.0163691855415093	0.402746141719755	0.789130617644053	1.17469686639615	1.55855091700892	1.93966124006267	2.31676483630587	2.68823332599124	3.05187522727398	-2.87854562889476	-2.54100526200647	-2.2249192270427	-1.9389608813425	-1.69388392550517	-1.49859445016215	-1.34917325080937	-1.21747953286239	-1.06249883920754	-0.859232635563767	-0.606212586504284	-0.313017562332489	0.00977833272437949	0.353856537440262	0.713301662423538	1.08401531672855	1.46314865660632
34	-1.75289427996382	-1.37822420900596	-1.00891672791601	-0.645147732523722	-0.286966457053938	0.065747983427311	0.413325668690441	0.756330497854804	1.0955592575744	1.43200685308288	1.76679680789632	2.10108626122286	2.43596330230712	2.77235718697928	3.11097729606578	-2.83089815300278	-2.48667520349648	-2.13952826977143	-1.78962033107853	-1.43724826575548	-1.08280773258212	-0.726766056715502	-0.369644010982168	-0.0120060724005341	0.345541840120506	0.702348274304929	1.0577068918413	1.41084297813439	1.76089726856896	2.10690947192725	2.44780582252045	2.78239855861092	3.10941102085342	-2.8556352137746	-2.54752969155393	-2.2502291958982	-1.96375053837761	-1.68694634037179	-1.41722759780268	-1.15066015793555	-0.882565670997524	-0.608454622189429	-0.324869552570505	-0.0297869958381995	0.277461863368384	0.59654955153005	0.926560220121088	1.2663160736403	1.61458971114674
35	-1.72537674482203	-1.36224307659776	-1.00191347453893	-0.644346877710783	-0.289458169321849	0.0628845955451895	0.4128604822015	0.760692890889711	1.10664336138235	1.45100202739122	1.79407523956428	2.13617130814585	2.47758561854614	2.81858646633355	-3.12378248977379	-2.78297044457732	-2.44203751618823	-2.10091654990619	-1.75959865188834	-1.41813122369471	-1.07661449732986	-0.735197214523981	-0.394071954612413	-0.0534704220921451	0.286341214382736	0.625067069407764	0.962386746786234	1.29796161413479	1.63144299261215	1.96248332189962	2.29075149923303	2.61595355503928	2.9378594584863	-3.02684936592004	-2.71180170057974	-2.4000110626565	-2.09110371755797	-1.78448860691492	-1.47936615613535	-1.17476670630121	-0.86961722637433	-0.562826740649613	-0.253374745949177	0.0596141407113634	0.376821426587188	0.698716067071073	1.02556244141956	1.357446902442	1.69431374289431
36	-1.62757453403576	-1.2747848386456	-0.923599782099776	-0.573989666857118	-0.225912713648534	0.120684465509002	0.465865907035298	0.809704835895781	1.15228172699196	1.49368194451284	1.83399305033316	2.17330190138684	2.51169167551502	2.8492389730916	-3.09717417016145	-2.76112138955339	-2.42574572267555	-2.0910197489036	-1.75693170089993	-1.42348568629799	-1.09070132636635	-0.75861282119092	-0.427267452294281	-0.0967235277750522	0.232952235413628	0.561687908829504	0.889410154018107	1.21604865104367	1.54154116019115	1.86583918467222	2.18891413725351	2.51076381977867	2.83141890447645	-3.13223633631906	-2.81371778355097	-2.49604997951637	-2.17902392204455	-1.862384323971	-1.54583482855521	-1.22904646123927	-0.911668858512158	-0.593343394890308	-0.273717019303524	0.0475445086324758	0.370745191807262	0.696150093345217	1.02397986115938	1.35440854723709	1.68756442035663
37	-1.47964496420841	-1.13778398397642	-0.796956610213459	-0.457156033421165	-0.118371851281799	0.219409695959135	0.556205402745129	0.892034694157233	1.22691915085831	1.56088197746368	1.89394743253445	2.22614024154704	2.55748501653788	2.88800570751765	-3.06546019605042	-2.73652084577754	-2.40834218126102	-2.0809068787977	-1.75419969155359	-1.42820732350609	-1.1029181335397	-0.778321663032096	-0.454407984766664	-0.13116687598212	0.19141317600197	0.513346120654505	0.834649621126285	1.15534643000437	1.47546582299148	1.79504503904914	2.11413066492666	2.43277989232923	2.75106156866602	3.06905695904207	-2.89632516750676	-2.57860735444023	-2.26085583637436	-1.94294036192906	-1.62472106071889	-1.30605046606698	-0.986775917115954	-0.666742222515694	-0.345794441713106	-0.0237806252780538	0.299445645527477	0.624023067771734	0.950080899277068	1.27773780876983	1.60710135449406
38	-1.29351969513242	-0.963111869304485	-0.633428258492577	-0.304472456854201	0.02375367443106	0.351249999065424	0.678018081628835	1.00406114988833	1.32938404632579	1.65399317241662	1.97789642973437	2.30110316238552	2.62362410556987	2.94547134519368	-3.01652701376224	-2.69598562239411	-2.37607371002384	-2.05677380616751	-1.73806696726234	-1.4199326633427	-1.10234863131964	-0.785290695713929	-0.468732559215356	-0.152645567081329	0.163001548891693	0.478242939342322	0.79311591007139	1.10766118773763	1.42192316636171	1.73595012143021	2.04979437779077	2.36351241749946	2.67716491443392	2.99081668391273	-2.97864876936265	-2.66478826837979	-2.35071115613807	-2.0363385176415	-1.72158903225053	-1.40637960104187	-1.09062603881691	-0.774243808216992	-0.457148768892157	-0.139257910817629	0.179509962258703	0.499233635644307	0.819989011009228	1.14184879781312	1.46488240989438
39	-1.07596193927737	-0.757234872942396	-0.439045013704008	-0.121398830728787	0.195698641517164	0.512243861898122	0.828234834181455	1.14367115202851	1.45855403805448	1.77288637775485	2.08667274920694	2.39991944952636	2.71263451908299	3.02482776445895	-2.94667452612168	-2.63548833102784	-2.32478371420218	-2.01454357090366	-1.70474890777855	-1.39537881435826	-1.08641043367579	-0.777818932873313	-0.469577475049794	-0.161657193979041	0.145972826295986	0.453345564629493	0.760496066010536	1.06746143190081	1.3742807944763	1.68099527142098	1.98764789784532	2.29428353191741	2.60094873090624	2.90769159455196	-3.06862373418128	-2.76157607022968	-2.45429929892859	-2.14674145745887	-1.83885039335546	-1.53057415657358	-1.22186143090799	-0.912662002311103	-0.602927260463248	-0.292610728625127	0.0183313846593725	0.32993962004379	0.642250697808252	0.955296955834209	1.26910580859896
40	-0.831361539698422	-0.524391143570505	-0.21784781029837	0.0882617774845358	0.39393235381325	0.699160121443222	1.00394279595464	1.30827964220928	1.6121715035693	1.91562082437261	2.21863166621884	2.52120971865307	2.82336230484081	3.12509838280846	-2.85675676440012	-2.55582030611028	-2.25526371626534	-1.95507155667804	-1.65522679883519	-1.35571084117414	-1.05650352915958	-0.757583178474083	-0.458926601810934	-0.160509139942765	0.137695302065937	0.435714212430267	0.733576422713516	1.03131204888022	1.32895242158192	1.62653000367013	1.92407829266028	2.22163170558103	2.51922544333351	2.81689533135392	3.11467763302137	-2.87057647529711	-2.57245992879895	-2.2741219107909	-1.97552696271847	-1.6766406808167	-1.37743016206244	-1.0778645126097	-0.777915424854944	-0.477557829295385	-0.176770627204833	0.12446249015626	0.426152130551901	0.728302193353681	1.03090876167419
41	-0.563088463758503	-0.26794365967629	0.0268230841278739	0.321205750985651	0.615199767748006	0.908802026419846	1.20201089739413	1.4948262349949	1.78724937610686	2.07928313271052	2.37093177915829	2.66220103501945	2.95309804429389	-3.03955395543186	-2.74937443011881	-2.45953741977954	-2.17003033823461	-1.88083930938625	-1.59194919660877	-1.30334363222496	-1.01500504697808	-0.726914699535656	-0.439052706196667	-0.151398071117721	0.136071282470118	0.423378479412136	0.710547657319008	0.997603927755531	1.28457333265529	1.57148279442134	1.85836005787024	2.14523362183229	2.4321326578283	2.71908691279844	3.00612659235717	-2.98990308669238	-2.70260083621238	-2.41512134202479	-2.1274342771473	-1.83950989749503	-1.55131938453191	-1.26283525029057	-0.974031813564289	-0.684885756439741	-0.395376770396951	-0.10548830081769	0.184791602248644	0.475469320999167	0.766544591194848
42	-0.273652880298362	0.00952961937011886	0.292332009729678	0.574749908197593	0.856780408483565	1.13842206226639	1.41967485425186	1.700540171827	1.98102077050946	2.26112073635119	2.54084544639859	2.82020152823902	3.09919681958265	-2.90534497843903	-2.62704311041044	-2.34907164521999	-2.07141827991842	-1.79406967603936	-1.51701148488596	-1.24022836862371	-0.963704016915238	-0.687421158905989	-0.411361570440037	-0.135506076457377	0.14016545140187	0.415674101880297	0.691041935676779	0.966292001209613	1.24144835414342	1.5165360801028	1.79158131981061	2.06661129566031	2.34165433845005	2.6167399126586	2.89189863821636	-3.11602300097668	-2.84062142191028	-2.56504779235847	-2.28926682709078	-2.01324214403865	-1.73693634452909	-1.4603111333778	-1.18332748904376	-0.905945895773986	-0.628126651469133	-0.349830266772824	-0.0710179724679888	0.2083476465882	0.488301872375698
43	0.0356996008313478	0.306672714025483	0.577224010916596	0.847352437701087	1.11705837543215	1.38634357558492	1.65521109383791	1.92366522349657	2.19171142984815	2.45935628659844	2.72660741540332	2.9934734293785	-3.02322142583015	-2.75709608968406	-2.49132457023182	-2.22589474935998	-1.96079371709358	-1.69600779150305	-1.43152253106564	-1.1673227391702	-0.903392460461161	-0.639714968712253	-0.37627274590406	-0.11304745215381	0.149980113888495	0.412830064603721	0.675523483397595	0.938082495641576	1.20053035112119	1.46289151859049	1.72519179305776	1.9874584164357	2.24972021216899	2.51200773439269	2.77435343205861	3.03679182827475	-2.98382559237242	-2.72108894591907	-2.45814156934144	-2.19493855744982	-1.93143182716616	-1.66756987077805	-1.40329751207779	-1.13855567480453	-0.873281176273587	-0.607406563485018	-0.340860014525997	-0.0735653348766918	0.194557913587531
44	0.365318394348817	0.623664254847727	0.881522874972465	1.13889877781653	1.39579763816963	1.65222617760868	1.90819206562372	2.16370382761032	2.41877076035748	2.67340285548525	2.92761073114109	-3.10177973503301	-2.84838622848372	-2.59538188353738	-2.34275408881277	-2.09048981997551	-1.83857565678386	-1.58699779161607	-1.33574202945725	-1.08479377927553	-0.834138036655369	-0.583759357479586	-0.333641822362269	-0.0837689914306015	0.165876151064748	0.415311262965732	0.664554722056695	0.913625716526749	1.16254434921762	1.4113317570488	1.66001024725948	1.90860345238665	2.15713650621558	2.40563624329669	2.65413142502652	2.9026529957442	-3.13195093437829	-2.88327353205488	-2.63446071177362	-2.38546948546979	-2.13625279219667	-1.88675895754798	-1.63693108220802	-1.38670635132531	-1.13601525617033	-0.884780719767584	-0.632917119190529	-0.380329199425061	-0.126910877807683
45	0.716843643642075	0.96188980492494	1.20638614562353	1.45034450307685	1.69377716324253	1.93669675419648	2.1791161525541	2.42104840214629	2.66250664421816	2.90350405838607	-3.13913149359422	-2.89901627892047	-2.65932256810568	-2.42003742968224	-2.18114805354867	-1.94264176042213	-1.70450600504526	-1.4667283735411	-1.22929657523084	-0.992198429147844	-0.755421845396709	-0.518954801418069	-0.282785313127698	-0.0469014008004076	0.188708950535951	0.424057836545797	0.659157485346816	0.89402031620551	1.1286590059484	1.36308656405697	1.59731641763267	1.8313625076752	2.06523939842323	2.29896240187312	2.5325477200342	2.76601260801775	2.99937556171543	-3.05052877254509	-2.81730811771933	-2.5841241160137	-2.35095075712772	-2.11775928211662	-1.88451770696365	-1.65119025704929	-1.41773669248611	-1.18411149909755	-0.950262913110369	-0.716131738912889	-0.481649907840307
46	1.09169986238821	1.32250133177942	1.55273592666237	1.78242167337723	2.01157601350716	2.24021576726889	2.46835710705937	2.6960155395471	2.92320589488157	-3.13324298541381	-2.90694701988528	-2.68107872657807	-2.45562598768807	-2.2305773478455	-2.00592200357038	-1.78164979161077	-1.55775117662211	-1.33421723858282	-1.11103966028938	-0.888210715230409	-0.665723256104772	-0.443570704221449	-0.22174703999929	-0.00024679477164019	0.220934955905508	0.441802597243148	0.662359978301392	0.882610412945362	1.10255667843537	1.32220101138303	1.54154510076699	1.76059007765313	1.97933650120304	2.19778434047787	2.41593295144985	2.63378104851584	2.85132666966112	3.06856713423944	-2.99768631507185	-2.78106734461102	-2.56476644596676	-2.34878979488122	-2.13314466346327	-1.91783954633304	-1.70288431254739	-1.48829038924411	-1.27407098460985	-1.06024135998937	-0.846819163915571
47	1.48803121248564	1.70361652486446	1.91870765822568	2.13332270499544	2.34747845036953	2.56119043146404	2.77447299375155	2.9873393444004	-3.08338370493543	-2.87131446298654	-2.65962815921762	-2.44831567614354	-2.2373688213533	-2.02678029619136	-1.81654366829271	-1.60665334798607	-1.39710456858406	-1.18789337059	-0.979016589866705	-0.770471849833898	-0.562257557786212	-0.354372905454547	-0.146817873968704	0.060406756580026	0.267299392731262	0.473857608104959	0.680078118349656	0.885956750162558	1.0914884038759	1.29666700901386	1.50148547212079	1.70593561604191	1.91000810969954	2.11369238724767	2.31697655530133	2.51984728672	2.72228969917061	2.92428721639875	3.12582140978859	-2.95631348979614	-2.75576957012094	-2.55575731720513	-2.35630465740674	-2.15744257497602	-1.9592054682289	-1.76163155881659	-1.5647633626323	-1.36864823233554	-1.17333898312515
48	1.89742210741293	2.09741412696452	2.29707355066251	2.496410544712	2.69543419676644	2.89415258653593	3.09257284846495	-2.99248407996392	-2.79464218057495	-2.5970821546188	-2.39980015657715	-2.20279306891262	-2.00605847430935	-1.80959463225822	-1.61340045970713	-1.41747551553892	-1.22181998867741	-1.02643468965685	-0.831321045522304	-0.636481097957666	-0.441917504565871	-0.247633543251049	-0.0536331196766781	0.140079222203736	0.333498286525568	0.526618208763532	0.719432435796668	0.91193370271309	1.10411400626329	1.29596457485593	1.48747583497712	1.67863737390357	1.86943789857235	2.05986519046651	2.24990605637688	2.43954627490814	2.62877053861324	2.8175623916667	3.00590416302725	-3.0894084120824	-2.90202503921501	-2.71515278775982	-2.52881494610224	-2.34303641606305	-2.15784380279263	-1.97326550625464	-1.78933181287627	-1.60607498546985	-1.42352934894197
49	2.30548816254964	2.49069768191776	2.67575668788273	2.8606654301098	3.04542383042857	-3.05315381137616	-2.86869757773411	-2.68439376694969	-2.50024365661636	-2.31624880435133	-2.13241104266017	-1.94873247501067	-1.76521547302672	-1.58186267472234	-1.39867698370427	-1.21566156927776	-1.03281986739635	-0.850155582400238	-0.667672689491481	-0.485375437896431	-0.303268354666903	-0.121356249071764	0.0603557824703853	0.2418623509689	0.423157769003951	0.604236044494006	0.785090874153422	0.965715636713184	1.14610338598709	1.32624684387671	1.50613839342142	1.6857700720154	1.86513356493055	2.04422019930542	2.22302093878274	2.401526379005	2.57972674420711	2.75761188517855	2.93517127890482	3.11239403023907	-2.99391643117936	-2.81740111523596	-2.64125730407623	-2.46549730911646	-2.29013375940682	-2.11517957758903	-1.9406479498838	-1.76655228929973	-1.59290619119371
50	2.69809800883349	2.87040273148787	3.04268560985797	-3.06824324525752	-2.89601771809195	-2.72382754235386	-2.55167708308882	-2.37957065371448	-2.20751252520542	-2.03550693465545	-1.86355809325972	-1.69167019375378	-1.51984741734125	-1.34809394013743	-1.176413939151	-1.00481159782196	-0.833291111129258	-0.661856690277785	-0.490512566969986	-0.319262997263476	-0.148112265012081	0.0229353151162685	0.193875395055311	0.364703591204358	0.535415482758797	0.706006610529702	0.876472476279112	1.04680854260169	1.21701023338763	1.3870729349058	1.55699199755056	1.72676273829959	1.89638044393441	2.06584037507953	2.23513777111973	2.40426785605909	2.57322584538889	2.74200695403425	2.9106064054526	3.07901944195868	-3.03594397082728	-2.86791790225412	-2.70009228525492	-2.53247167163715	-2.3650605216712	-2.19786318483471	-2.03088387883431	-1.86412666685669	-1.69759543301285
51	3.06763592048107	-3.05399899448432	-2.89240787598766	-2.73078055035081	-2.56912140881232	-2.40743472102666	-2.24572464107534	-2.08399521316317	-1.92225037699566	-1.76049397283534	-1.59872974623608	-1.43696135245549	-1.27519236054637	-1.11342625712837	-0.951666449841555	-0.789916270483506	-0.628178977831583	-0.466457760151878	-0.304755737396077	-0.143075963087196	0.018578574105206	0.18020494910012	0.341800299450629	0.503361824700459	0.664886786052455	0.826372506350222	0.987816370374525	1.14921582545621	1.31056838240768	1.47187161677495	1.63312317041249	1.79432075338272	1.95546214618211	2.11654520229526	2.277567851078	2.43852810096986	2.59942404303548	2.7602538548336	2.92101580461093	3.08170825581709	-3.04085563524457	-2.88030668556025	-2.719831523046	-2.5594313521054	-2.39910725481239	-2.23886018465896	-2.07869096006732	-1.91860025768999	-1.75858860552467
52	-2.86990884788053	-2.71737613887078	-2.56477786429427	-2.41211723770863	-2.25939734971917	-2.10662117406708	-1.95379157312476	-1.80091130285536	-1.64798301728697	-1.49500927254569	-1.34199253048663	-1.1889351619571	-1.03583944972248	-0.882707591081612	-0.729541700195429	-0.576343810150123	-0.423115874773543	-0.269859770221735	-0.116577296350647	0.036729822113412	0.190059934592327	0.343411463852595	0.496782905369446	0.650172826849284	0.803579867901778	0.957002739853457	1.11044022569516	1.26389118015602	1.4173545298969	1.57082927381651	1.72431448346336	1.87780930354692	2.03131295254125	2.18482472337425	2.33834398419573	2.491870179217	2.64540282961485	2.79894153449206	2.95248597188672	3.1060358998219	-3.02359414979244	-2.87003364133707	-2.71646787744379	-2.56289676915672	-2.40932014199901	-2.25573773487816	-2.10214919902128	-1.94855409695199	-1.79495190152171
53	-2.54677774452789	-2.40205380573037	-2.25726008655353	-2.11239834943997	-1.96747027649486	-1.82247747244271	-1.67742146731082	-1.53230371885995	-1.38712561478154	-1.24188847467909	-1.09659355185034	-0.951242034885362	-0.805835049094712	-0.660373657780614	-0.514858863363233	-0.369291608373172	-0.223672776320498	-0.0780031924498665	0.0677163756093971	0.213485217289963	0.359302678622228	0.505168161851876	0.651081125132507	0.797041082286937	0.94304760263113	1.08910031085502	1.23519888695474	1.38134306621092	1.52753263920814	1.67376745189034	1.82004740564762	1.96637245742953	2.11274261988027	2.25915796149114	2.40561860676565	2.55212473639271	2.69867658742318	2.84527445344524	2.99191868475375	3.13860968850893	-2.99783737830024	-2.85105138001514	-2.70421704528823	-2.55733373829854	-2.41040076590125	-2.263417377639	-2.11638276580024	-1.96929606553002	-1.8221563549992
[truncated: 71 more columns]
