# Supplementary material for: Reconstructing spruce budworm outbreak severity: a comparison of paleoecological and tree-ring signals
Source: PLoS One. 2025 Aug 12;20(8):e0329406. doi: 10.1371/journal.pone.0329406 (PMC12342301; doi:10.1371/journal.pone.0329406)
Supplement: S12 Dataset — (ZIP) [file pone.0329406.s012.zip › Lake 3 wavelet data/GSI/GSI_wavelet_power.corr.txt]

V1	V2	V3	V4	V5	V6	V7	V8	V9	V10	V11	V12	V13	V14	V15	V16	V17	V18	V19	V20	V21	V22	V23	V24	V25	V26	V27	V28	V29	V30	V31	V32	V33	V34	V35	V36	V37	V38	V39	V40	V41	V42	V43	V44	V45	V46	V47	V48	V49	V50
1	0.027645506264961	0.0219335719058801	0.0140019609284497	0.00752907167256226	0.00372981991877049	0.00193382170604902	0.00115130276229416	0.000782966238330128	0.000578851855336431	0.000451008001389304	0.000365333765877387	0.000302526257994009	0.000251687721791807	0.000211024597271686	0.000183159548652333	0.000166653208819137	0.000152689800046429	0.000135601211372683	0.00011847529402792	0.000105863604921213	9.8210680481629e-05	9.21200549189305e-05	8.56751608115232e-05	7.90083179058873e-05	7.12964844937544e-05	6.24061788561721e-05	5.549411909213e-05	5.24836300115872e-05	5.11228062815367e-05	4.84147181861494e-05	4.39423823496708e-05	4.00643885149588e-05	3.79744721292067e-05	3.68292382796149e-05	3.59308885173711e-05	3.52142852605288e-05	3.42959338005343e-05	3.30563221766778e-05	3.16848721217651e-05	3.01174215862167e-05	2.84077346305826e-05	2.7244133374424e-05	2.70050544295596e-05	2.69422545208691e-05	2.58459779182071e-05	2.3755014946158e-05	2.23310336830846e-05	2.22663263500828e-05	2.2606381326461e-05
2	0.0365458099874421	0.0283153108459478	0.0170757264504728	0.00824858572943918	0.00344720669646014	0.00147202483804496	0.000777527304271966	0.000514252019255673	0.000381262291126064	0.000298853980653154	0.000244586101184412	0.000204374685774746	0.000169054584662298	0.000138967608477428	0.000119993940875547	0.000112437694636583	0.000106034213968229	9.36698616281176e-05	7.95870497867851e-05	7.01508210723596e-05	6.61326507668647e-05	6.33016551412956e-05	5.94840441485464e-05	5.52693568579953e-05	4.9538749048587e-05	4.17410833612917e-05	3.58274846916254e-05	3.45132333038538e-05	3.50602605731226e-05	3.35784945332523e-05	2.95829637283556e-05	2.61566907313496e-05	2.48404770178167e-05	2.4448870129688e-05	2.41301321277297e-05	2.39388851715973e-05	2.34820589139052e-05	2.26341671008229e-05	2.16664921781449e-05	2.04362597413097e-05	1.89214509380103e-05	1.79979613596714e-05	1.82460289641448e-05	1.87622120872924e-05	1.79312426910612e-05	1.57525249855426e-05	1.43611841702809e-05	1.46642333803163e-05	1.54013257873808e-05
3	0.0432643377952742	0.0328022257394358	0.0187280323978625	0.00806365339701711	0.00268726228179204	0.000802766162137936	0.000325950270394626	0.000215779770372029	0.000168639996813658	0.000135941151164527	0.000114624722785272	9.85467572490671e-05	8.09256682565391e-05	6.32649672127612e-05	5.34887296613789e-05	5.38803444195552e-05	5.44487689977055e-05	4.75237144719886e-05	3.76705078702635e-05	3.20086571655263e-05	3.14318013736269e-05	3.14585065665355e-05	3.00997393129969e-05	2.85368145332069e-05	2.54972333452535e-05	1.98101310951049e-05	1.54819408208137e-05	1.56914671468196e-05	1.77284794385486e-05	1.74358353007945e-05	1.43312049072161e-05	1.17412571593518e-05	1.12691025827838e-05	1.15022609181342e-05	1.15843729980542e-05	1.17496418189621e-05	1.16673064341127e-05	1.12229834824371e-05	1.07447060470074e-05	1.00101029349106e-05	8.86500291720102e-06	8.21919676083e-06	8.80950473012802e-06	9.76711530698289e-06	9.31118313326674e-06	7.36081622615948e-06	6.18438197509839e-06	6.7584126103327e-06	7.70210547294951e-06
4	0.0467220122304749	0.0349453011807583	0.0192439862651325	0.00762135247276206	0.00206577974629847	0.000352608730903703	5.49115011040618e-05	4.45934287176112e-05	4.55829425614844e-05	3.91097508907615e-05	3.51803792128802e-05	3.28280872977222e-05	2.68532642531002e-05	1.80884172367094e-05	1.379800896487e-05	1.73328854896849e-05	2.09060673566043e-05	1.7740636445826e-05	1.16053158833168e-05	8.71000715214276e-06	9.7680631731732e-06	1.08798333661875e-05	1.06432704106948e-05	1.06678249167177e-05	9.81128809560303e-06	6.40638239088555e-06	3.60595482533854e-06	4.39994488504622e-06	6.70188783494576e-06	6.98206857900322e-06	4.84044540712171e-06	3.14030534127899e-06	3.18873454372048e-06	3.62192468575058e-06	3.76154714037268e-06	3.9785855402872e-06	4.03639682465739e-06	3.83724289725946e-06	3.71359172745738e-06	3.42014043649864e-06	2.685604969357e-06	2.24948882735844e-06	2.85596684803144e-06	3.87449471001876e-06	3.7373661039235e-06	2.2794779106994e-06	1.42560580131888e-06	2.01542784757796e-06	2.8386904028624e-06
5	0.0472884294919579	0.0353706574700419	0.0194449192437731	0.00764678683210606	0.0020226139418464	0.000304957472255192	1.28000443936523e-05	4.46863732962315e-06	8.59622463431164e-06	6.67308756125577e-06	6.53490596312003e-06	7.86082716867092e-06	6.80159069786268e-06	3.01342929600863e-06	1.07456901506567e-06	3.94219365984816e-06	7.00681827213278e-06	5.6506724991625e-06	2.22763171760633e-06	8.42664166240337e-07	1.87793595834788e-06	2.66689741017562e-06	2.50047120835231e-06	2.95129162124152e-06	3.25349630723207e-06	1.72261025339622e-06	1.64023771769524e-07	7.55842019259167e-07	2.32758485940025e-06	2.59632192363134e-06	1.29147268291157e-06	3.08203940237026e-07	4.66759799941564e-07	7.58661096010634e-07	7.82775779621345e-07	9.00726142552785e-07	9.50143275491412e-07	8.50267893291963e-07	8.79741020080042e-07	8.53973959123593e-07	4.84563909443279e-07	2.17369365403961e-07	6.23710002109319e-07	1.38338346600805e-06	1.43108277745184e-06	5.66360726907695e-07	4.32281596352733e-08	4.25809102780283e-07	9.05441428187386e-07
6	0.0461691291821882	0.0350358239396198	0.0199049945036093	0.00834705466009625	0.00252554794405875	0.000538296021172282	8.44148831207987e-05	1.42827715095464e-05	3.64331047640963e-06	6.30956758083311e-07	5.80150485884353e-07	1.78944714549643e-06	2.14021380658934e-06	1.01632453350165e-06	3.22392073294399e-07	1.7095073608072e-06	3.18818726880049e-06	2.50397266438328e-06	7.98840390059595e-07	7.48367655187083e-08	4.58641920470748e-07	6.03710515869093e-07	3.11567528151477e-07	6.88814720445981e-07	1.35457395915463e-06	1.0544978189666e-06	4.25675351594691e-07	6.487006898086e-07	1.31480548487709e-06	1.36128474950424e-06	6.38298497428647e-07	7.73520428914962e-08	8.95413071846779e-08	1.51355571579888e-07	9.58814885866372e-08	1.39465969512386e-07	1.60578940674763e-07	1.01026930565691e-07	1.51017312115421e-07	2.25323265099087e-07	1.211145313907e-07	2.29556901139402e-08	2.48834097704533e-07	6.98235088678479e-07	8.22248417116254e-07	4.43573753072741e-07	1.59765066424041e-07	2.72601601313222e-07	4.06342165268623e-07
7	0.044471126034584	0.0345567008183849	0.0206746963812909	0.00948650125535807	0.0033292745586188	0.000899103757756722	0.000192798972178398	3.52106724667655e-05	5.76820512017472e-06	7.55268057811775e-07	3.27912626612374e-07	8.99836139842214e-07	1.4504069514837e-06	1.61013598744579e-06	1.76976347179957e-06	2.3668028780137e-06	2.73276723541071e-06	2.19253543880844e-06	1.27910625964756e-06	7.23610913209445e-07	5.37900051061956e-07	2.75007007610943e-07	6.46192076730298e-09	3.13274957904443e-07	1.0138417007134e-06	1.33631276202528e-06	1.27153843463303e-06	1.28713315542837e-06	1.38851927658854e-06	1.25958202856743e-06	8.17266699518316e-07	3.93306819901609e-07	1.94102853896333e-07	7.89596112149564e-08	3.80958109687827e-09	2.06407089069509e-08	3.08910456604626e-08	8.95616971329153e-10	3.65713159246671e-08	1.23675982860079e-07	1.66287631766013e-07	2.10230932454603e-07	3.81545844482319e-07	6.6383802711487e-07	8.22851238498299e-07	7.16970097672396e-07	5.37601912315581e-07	4.40302074105543e-07	3.49118561572867e-07
8	0.042787128175265	0.0341361241382035	0.021572920790923	0.010794038461609	0.00427811754124904	0.00134761659182738	0.000340785108981483	7.11211954814187e-05	1.33599599861626e-05	2.95229691726948e-06	1.2647828460545e-06	1.22176425044054e-06	1.67844603514778e-06	2.33430948362827e-06	2.98601763855481e-06	3.39634434818405e-06	3.27559921263726e-06	2.64829187399016e-06	1.91905188386715e-06	1.35370442124519e-06	9.10157882986998e-07	5.14501730787928e-07	3.43389898987738e-07	6.70266959623441e-07	1.34592475557932e-06	1.85869438422934e-06	1.9771300148023e-06	1.87743926220971e-06	1.74171746906131e-06	1.54428036300051e-06	1.19523671556502e-06	7.6257514261656e-07	3.91583592720957e-07	1.44926165820221e-07	3.31842287056805e-08	2.16099232768191e-08	2.72901509162872e-08	2.6750261287833e-08	6.61977157718058e-08	1.52811755220755e-07	2.5432278480258e-07	3.8023567201284e-07	5.79082668505783e-07	8.44831357813941e-07	1.0466104207077e-06	1.04655262058944e-06	8.70730407208737e-07	6.39594032137208e-07	4.29315647157373e-07
9	0.0413046312043823	0.0337904617370452	0.0224666456781254	0.012139402709169	0.00532992610905599	0.00190079213088866	0.000550034111901574	0.000129054073221129	2.48151186865912e-05	4.34918499600119e-06	1.29657666751563e-06	1.27860245959359e-06	1.95221028489412e-06	2.95409666574159e-06	3.92253703003374e-06	4.36011900969757e-06	4.03332389402578e-06	3.24182160446336e-06	2.49559493188678e-06	1.99817459785842e-06	1.64355508903369e-06	1.37796525600562e-06	1.35543011532374e-06	1.71796231666228e-06	2.29438787289864e-06	2.67027271210228e-06	2.62195567866263e-06	2.32911611630667e-06	2.079805264612e-06	1.9096508366699e-06	1.64920672993094e-06	1.22450952481724e-06	7.48755942039562e-07	3.73333925569754e-07	1.63735715184037e-07	8.84030408499724e-08	8.00787780878523e-08	1.04882047671742e-07	1.63930034431399e-07	2.52655339764978e-07	3.61677274272178e-07	5.139823452917e-07	7.58211316097435e-07	1.08269882336387e-06	1.34795522506396e-06	1.38349857810291e-06	1.16748418567368e-06	8.42561193451487e-07	5.63237680958333e-07
10	0.0400372489131762	0.0335044228817672	0.0233135432897835	0.013486944420141	0.0064827195613797	0.00258397685502545	0.00084934708014328	0.000226744502555324	4.70402296647068e-05	6.46618025007513e-06	2.04040011635853e-07	4.37522962615824e-07	1.72120666191106e-06	3.26609003762223e-06	4.60401602576012e-06	5.12691094574801e-06	4.63753057424628e-06	3.64011098964201e-06	2.86232992057162e-06	2.59993591919291e-06	2.67449280322709e-06	2.8677327414338e-06	3.16088453800693e-06	3.56323043251784e-06	3.87779126592015e-06	3.79075019246754e-06	3.24183750156872e-06	2.58012744681063e-06	2.20948907499867e-06	2.15314767835962e-06	2.10328663610949e-06	1.82105532094866e-06	1.34420796104121e-06	8.59638890134141e-07	5.09623880342202e-07	3.25259586328647e-07	2.67176997363362e-07	2.83695843757377e-07	3.34202460941474e-07	3.91520585939616e-07	4.60102129995345e-07	5.99728005513038e-07	8.87827316393646e-07	1.30105976607229e-06	1.64918976837731e-06	1.70730367737939e-06	1.43651117522292e-06	1.0209850206099e-06	6.81053557522655e-07
11	0.0389570709284355	0.0332688907426846	0.024112074198013	0.0148306992190946	0.00773919804568925	0.00342267109373428	0.00127897513461222	0.000401056643828075	0.000104211782037438	2.21912432587284e-05	4.24143053104074e-06	1.62585779745671e-06	2.2539570531064e-06	3.76034042001576e-06	5.19509399004839e-06	5.65998870425813e-06	4.88721342553163e-06	3.55307403989731e-06	2.66871462879931e-06	2.72760488654653e-06	3.51482364549312e-06	4.5464071983574e-06	5.45464874031215e-06	5.98946557017044e-06	5.90213456799287e-06	5.05618204688125e-06	3.70221645863528e-06	2.47884626772357e-06	1.94076874787115e-06	2.08247366945831e-06	2.4205481786578e-06	2.49521326886668e-06	2.20041974374067e-06	1.70935447855558e-06	1.238707296286e-06	9.06994253403336e-07	7.23347230509362e-07	6.3477509660929e-07	5.76294509442068e-07	5.12801494182651e-07	4.77811927574144e-07	5.81230234710432e-07	9.26864510371027e-07	1.45972840847587e-06	1.91419640798359e-06	1.99733770394039e-06	1.65504323195702e-06	1.11974486214179e-06	6.90709088317356e-07
12	0.0380334528226859	0.0330756930263359	0.0248628601339338	0.0161586784264487	0.00908320168835349	0.00441817552477724	0.00186051213372082	0.000679075478396939	0.000216103719791157	6.16881331482562e-05	1.76292810317565e-05	6.7495628184205e-06	4.75155177693276e-06	5.25732443314019e-06	6.16368845424372e-06	6.14648523700985e-06	4.78243786706786e-06	2.85259397769732e-06	1.66473449485735e-06	1.99329900558267e-06	3.64908401778462e-06	5.83577376647297e-06	7.6883299552136e-06	8.54438069134204e-06	8.0395532612461e-06	6.26195744199115e-06	3.88316013074612e-06	1.93100956455517e-06	1.16311681407133e-06	1.56031205297894e-06	2.45435987083489e-06	3.12530377653627e-06	3.25673898843875e-06	2.94138427072328e-06	2.43109818184522e-06	1.92622282877396e-06	1.50592068986623e-06	1.15579358272588e-06	8.3222962114184e-07	5.31248197478369e-07	3.38572052345423e-07	4.13357504129535e-07	8.61075505871533e-07	1.56224187509443e-06	2.15292528483743e-06	2.26325399749029e-06	1.82269173251953e-06	1.11692433384001e-06	5.42002434302906e-07
13	0.0372359956289633	0.0329093181054306	0.0255527297478884	0.0174387354676191	0.0104681504469886	0.00553277645587873	0.00257762540151379	0.00105911496077563	0.00038322918516217	0.000121482778118354	3.37769492852553e-05	9.35580437709656e-06	4.93915495287103e-06	5.76910672952024e-06	6.95421090364133e-06	6.66132482715947e-06	4.63452993179387e-06	1.97263769852835e-06	3.52794686801899e-07	8.65213760518731e-07	3.38565929672133e-06	6.82289626877605e-06	9.78226132489159e-06	1.11218968989778e-05	1.02995697536443e-05	7.59793412894116e-06	4.11754175638762e-06	1.31444341543625e-06	2.03501607119908e-07	8.04017897368237e-07	2.29612708053164e-06	3.69655918648587e-06	4.43326686580369e-06	4.45119110305666e-06	3.9815435400734e-06	3.28450599733664e-06	2.5250818787942e-06	1.7712384158388e-06	1.05381671434782e-06	4.41694962314577e-07	8.71575747724423e-08	1.81086424474757e-07	7.94573942658243e-07	1.71308236631637e-06	2.46349832800895e-06	2.60227967360572e-06	2.04641124885458e-06	1.13505966488103e-06	3.65031719727187e-07
14	0.0365342920705756	0.0327488705315263	0.0261612174964403	0.0186331134916609	0.0118412443490089	0.00672065461659957	0.00340929567662574	0.00154433495213889	0.000620163817447229	0.000215196510734667	5.96812950950172e-05	1.02407288570048e-05	5.4910290595333e-07	2.83460337307615e-06	6.26037898681502e-06	7.15873325502409e-06	5.31385204360948e-06	2.38510287144447e-06	5.6773398425308e-07	1.28342904089084e-06	4.49337912740133e-06	8.91654106471775e-06	1.27792894643171e-05	1.456776405075e-05	1.35651939787522e-05	1.01487662853752e-05	5.70819219051928e-06	2.03458089151754e-06	3.99382724862797e-07	9.33454446514096e-07	2.7594227692502e-06	4.69675737618575e-06	5.93234759716321e-06	6.23737112412579e-06	5.78674879880091e-06	4.87849010439658e-06	3.75964033183676e-06	2.58918324762718e-06	1.48524379482776e-06	5.96427070181741e-07	1.33039576562379e-07	2.94498344418786e-07	1.0956207473469e-06	2.22468592268286e-06	3.11886652482503e-06	3.28456048353519e-06	2.63277737512865e-06	1.53786271820057e-06	5.6703712355205e-07
15	0.0359031400351285	0.0325791473400984	0.0266780700171558	0.019722231677232	0.0131725552343424	0.00795834936532063	0.00435661170024567	0.0021645007266828	0.000975427240180784	0.000395228548397289	0.000139731273672971	4.01137095736152e-05	8.85701013584294e-06	4.18452251136973e-06	6.95524985601096e-06	9.12993092322854e-06	8.65359722064444e-06	6.70344540895522e-06	5.51636735890296e-06	6.66806484297623e-06	1.02444099389807e-05	1.50113580998609e-05	1.9157776155958e-05	2.10856985320395e-05	2.00035356696319e-05	1.6256983363378e-05	1.125474684963e-05	6.86141125224064e-06	4.47808181837847e-06	4.3860934731533e-06	5.80088728455135e-06	7.51998845231053e-06	8.62184989218913e-06	8.77071211155877e-06	8.09941943058869e-06	6.9256939435147e-06	5.53868358869341e-06	4.13306334652075e-06	2.8531497552801e-06	1.87011014642915e-06	1.40667122628042e-06	1.64721732952264e-06	2.56127027068671e-06	3.78673270057446e-06	4.73367011210215e-06	4.90364374139762e-06	4.20280488234508e-06	2.99414067406096e-06	1.84654267396922e-06
16	0.0353276036489561	0.0323965551919039	0.0271067124478104	0.0207016518803323	0.0144423072171243	0.00921918200306763	0.00540191155687837	0.00292170062478446	0.00147177052471988	0.000699045436207807	0.000317591044908128	0.000140553743644121	6.33148584761966e-05	3.27711037315609e-05	2.274517343473e-05	2.02838937790802e-05	1.95938304510427e-05	1.9153017636421e-05	1.95324398920622e-05	2.1550993989879e-05	2.5208501181704e-05	2.95605954648686e-05	3.31843805188952e-05	3.47710586305668e-05	3.36146607908042e-05	2.99222921186015e-05	2.48106246832552e-05	1.98564970482705e-05	1.63466216523642e-05	1.46831241751828e-05	1.43477403698143e-05	1.43959483079657e-05	1.40645465219584e-05	1.3085165343726e-05	1.16145127992012e-05	9.97234477847528e-06	8.41981701382304e-06	7.08731824290932e-06	6.03118170746216e-06	5.33132508499651e-06	5.12888046078037e-06	5.54428737590816e-06	6.51626334313512e-06	7.70226450675912e-06	8.57326628524851e-06	8.68574832467859e-06	7.94359073628688e-06	6.64672963891392e-06	5.29240272586779e-06
17	0.0348019120809184	0.0322040273789426	0.027452393541851	0.0215615984497634	0.0156119614889647	0.010436190940655	0.00646203615490851	0.0037318834838873	0.00203667661728523	0.00107407781933985	0.00056503582900856	0.000307137573407353	0.000177592638349997	0.000111650941328846	7.79598723849419e-05	6.129549286739e-05	5.37337285851952e-05	5.10555637234264e-05	5.11733259662607e-05	5.30563162078871e-05	5.59520940717699e-05	5.90276097716952e-05	6.13615780055926e-05	6.2103790520588e-05	6.06957545148251e-05	5.70948481449142e-05	5.18667073083251e-05	4.59900407554563e-05	4.04064075586312e-05	3.55957232164603e-05	3.14787363109228e-05	2.7685384920202e-05	2.39405246432403e-05	2.02750061257655e-05	1.69662991468929e-05	1.43282036213923e-05	1.25309994765624e-05	1.15537261300355e-05	1.1258409404207e-05	1.15058247790311e-05	1.22186179401972e-05	1.33396114239728e-05	1.47189373398968e-05	1.60392013443985e-05	1.68776639652205e-05	1.68947988026385e-05	1.6019745496019e-05	1.44910996130672e-05	1.27233900607721e-05
18	0.0343289885139502	0.0320115103280978	0.0277259712009477	0.0222977287637991	0.0166464362368367	0.0115378611821538	0.00743375753990873	0.00446996077388763	0.00253418944694165	0.00138547766960768	0.00076173554571638	0.00044656833752748	0.000292674243847917	0.000215232792516267	0.000172542266142478	0.000146785793639721	0.000130809178584331	0.000121277813235435	0.000116056121639786	0.000113536644781555	0.000112536561295886	0.000112212953170514	0.000111898159270875	0.000110938725333189	0.000108662244647087	0.000104515756395405	9.82696593633819e-05	9.01071203118646e-05	8.05155425900723e-05	7.00757588494406e-05	5.93213884019425e-05	4.87445428387476e-05	3.88708558291265e-05	3.02751185194529e-05	2.34883238512426e-05	1.88555748503122e-05	1.64407436458817e-05	1.60302563416086e-05	1.72218862926493e-05	1.954230760509e-05	2.25318686692789e-05	2.5763527023059e-05	2.88139172115614e-05	3.12470058066803e-05	3.26649234638545e-05	3.28202775519694e-05	3.17183418959168e-05	2.96289186748037e-05	2.6988045963939e-05
19	0.0339313225914224	0.0318564413343204	0.0279788276787916	0.0229655585150895	0.0175928414236776	0.0125537077700091	0.00832381212029168	0.00511548202421778	0.00291154823098518	0.0015454868467613	0.000789734178734557	0.000424781719788197	0.000277920829725327	0.000234054144186309	0.000228156613040444	0.00023004013546622	0.000229334516274574	0.000224621358445889	0.000217331447826247	0.000209175392351105	0.000201442475720403	0.000194914565404234	0.000189806201211707	0.000185667409183625	0.000181413569196789	0.000175599140141585	0.000166872749596189	0.000154417985451221	0.000138197921172125	0.000118947083982902	9.79771057830344e-05	7.69019516268577e-05	5.73589697276033e-05	4.07647469983853e-05	2.81327583217655e-05	1.99773905119611e-05	1.63123192227825e-05	1.67237385727415e-05	2.04815135848162e-05	2.66540665473311e-05	3.4208034665566e-05	4.20905656075618e-05	4.93053919190205e-05	5.49985269380943e-05	5.85583029855387e-05	5.9709074232323e-05	5.85567474544463e-05	5.55500387627794e-05	5.13568018563698e-05
20	0.0336665395264214	0.0318277438273446	0.0283374313205647	0.0237279882082302	0.0186448077919029	0.0137010131644923	0.00936428905008375	0.00590136455513756	0.00338156011645764	0.00172238300816745	0.000752976113121208	0.000274239322581119	0.000102840552803384	9.52089529444705e-05	0.000154044473912976	0.00022309174554649	0.000276394461132063	0.000306932484051564	0.000317469457448999	0.000314474583125217	0.000304686826311043	0.000293414124198201	0.000283798331527079	0.000276652681729812	0.000270765985947768	0.000263628694188323	0.000252427932298732	0.000235035770833988	0.000210701039463399	0.000180270677400902	0.000145943488831128	0.000110707146777792	7.76748842527456e-05	4.95183168861817e-05	2.81152604614992e-05	1.44342243774692e-05	8.59744475582882e-06	1.00290561875158e-05	1.76103742446666e-05	2.98109806373959e-05	4.48096974332512e-05	6.06385924051366e-05	7.53713170927437e-05	8.73468400514557e-05	9.53888447056364e-05	9.89643264743537e-05	9.82305716776303e-05	9.39478636627982e-05	8.72760426668304e-05
21	0.0336214971189971	0.0320544060094823	0.028984023263589	0.0248268574096229	0.020106944942693	0.0153490869220606	0.0109886639533622	0.00731750440166266	0.00447064418224242	0.00244635111676309	0.0011453923950367	0.000415390019182177	8.99049757249933e-05	1.6797538768753e-05	7.45518923585748e-05	0.000177975642530183	0.000276087209623318	0.000345394532484153	0.000381432174692464	0.000390642041252548	0.000383770777472782	0.00037119970002702	0.000360166187954102	0.000353644758548132	0.000350589900000916	0.000347175397260429	0.00033856813055653	0.000320709632773151	0.000291625241541914	0.000251963032522389	0.000204729706804341	0.00015443869044195	0.000106026394536916	6.38875323700142e-05	3.12548860054707e-05	9.97320002603533e-06	5.70684722262513e-07	2.46861955140802e-06	1.41969013627215e-05	3.35649434707498e-05	5.78178761238269e-05	8.38439462443549e-05	0.000108478300942877	0.000128890426050576	0.000142982589567116	0.000149695875263721	0.000149132640582975	0.000142453157616674	0.000131569042265918
22	0.0338596870276794	0.032628932830031	0.0300497108035247	0.0264398775584982	0.0222120755761178	0.0177971847163231	0.0135760791064981	0.0098335238759733	0.00673914906956657	0.00435232946641666	0.0026430864687318	0.00152027806004908	0.000860127735986493	0.000530800086572769	0.00041098561341659	0.000401898989453975	0.000432927856602968	0.000461740377199847	0.000470139315289843	0.000457297177133791	0.000432108657363935	0.000406206726756022	0.000388762549726493	0.000383639521292962	0.000388911412161593	0.000398274983275247	0.000403561262731457	0.000397432705356694	0.000375467162291092	0.00033713781009453	0.000285602613588274	0.000226585064708405	0.000166843932401499	0.00011274139369306	6.92564106003685e-05	3.95471568951562e-05	2.49535705203822e-05	2.52272967993259e-05	3.87981182211626e-05	6.29907280655808e-05	9.42208677273418e-05	0.00012826218103254	0.000160659133694144	0.000187284952444356	0.000204952403172759	0.000211926870933502	0.00020819306231178	0.000195387070536908	0.000176398913771559
23	0.0343253328563574	0.0334790243186925	0.0314465701909863	0.0284652666343545	0.0248503482111229	0.0209408207348074	0.0170497694307619	0.0134286340754212	0.0102493434761749	0.0076028647514774	0.00550941568741884	0.00393481452414661	0.00280853320995279	0.00204077308203937	0.00153728443211174	0.00121130736151044	0.000992117136021887	0.000829672680878993	0.000695147763824582	0.000577728063310549	0.000478772939976483	0.000404960204521922	0.000362129907515355	0.000351173969979415	0.000366613857213961	0.000397704215546786	0.000431242348843232	0.000454927940510907	0.000460164453183715	0.000443559284294745	0.000406907036270533	0.000355938057073989	0.000298425438283493	0.000242296864267578	0.000194224910840893	0.000158880541380834	0.000138763970186335	0.000134375718817328	0.000144489788586704	0.000166400479468695	0.00019615334658894	0.000228860277990298	0.000259197771888946	0.000282105862355091	0.000293590887656209	0.000291447517403129	0.00027569640656532	0.000248592860837258	0.00021417575785661
24	0.034759042733658	0.0342687127933109	0.0327533528469674	0.0303899315927811	0.0274160561054048	0.0240912200660774	0.0206609482232625	0.0173304331633317	0.0142505653936584	0.0115155603177825	0.00916892109647233	0.00721375471784983	0.00562419091740107	0.00435604936523927	0.00335613491326263	0.00257013769829179	0.0019490784949195	0.00145392138749867	0.00105780046585186	0.000745523728987597	0.00051059205026376	0.000350646121331926	0.00026270874979526	0.000239606083879876	0.000268509179368643	0.000331807391206177	0.000409781270795779	0.000484043707703326	0.000540609786329183	0.000571728762869113	0.000576122315080624	0.000557813378598261	0.000524110927509282	0.000483436219046147	0.000443545633224763	0.00041042538855225	0.00038784195053918	0.000377342655465163	0.000378461915164911	0.000388973632893417	0.000405165269789138	0.000422210951812579	0.000434738318085219	0.000437613970611872	0.000426856245678012	0.000400481821477322	0.000359055144386418	0.000305757285982928	0.000245908478290287
25	0.03471514786181	0.0344436401918358	0.033296842525105	0.0314137100342997	0.0289789494585756	0.0261938804429871	0.0232494525624563	0.0203063255468955	0.0174844100738629	0.0148615508417319	0.0124789836663573	0.0103503143646295	0.00847104638728013	0.00682671049167786	0.00539883893231373	0.0041688976243241	0.00312063930728838	0.00224126070763617	0.00152150454555241	0.000954710785047223	0.000534920150363214	0.000254414356942266	0.000101364087008688	5.83564668430759e-05	0.000102389371536271	0.000206491363300431	0.000342611264581923	0.000485018289059812	0.000613311676976886	0.000714298207237105	0.000782379228691593	0.000818541648117341	0.00082840683132751	0.00081995037186566	0.000801446389785137	0.000779977761500631	0.00076059803979012	0.000746034812038369	0.000736744187243809	0.000731157402411116	0.000726051399604971	0.000717058187188073	0.00069935286320173	0.000668515041406742	0.000621469092393415	0.000557323113165953	0.000477891103133484	0.00038772168862694	0.000293563298952898
26	0.0337241921776571	0.0334529007913981	0.0324416453761813	0.0308135663117891	0.0287262742190699	0.0263479351155171	0.0238349325446855	0.02131513541852	0.0188791063763517	0.0165795231944489	0.0144372553537695	0.0124513964993838	0.0106102853247331	0.00890104503405611	0.0073161232446502	0.00585634871235029	0.00453084556678747	0.00335462342635297	0.0023448128007811	0.0015164542835764	0.000878603963184622	0.000431363124403009	0.000164287245490318	5.64450075790582e-05	7.81533660512411e-05	0.000194120812125795	0.000367447495729111	0.000563743242408981	0.000754603326360666	0.000919847124792072	0.00104823230519758	0.00113671385818404	0.00118861701099096	0.00121125678913094	0.0012135392036977	0.00120395070123396	0.00118915165443291	0.00117321010686986	0.00115739457618351	0.0011404027074857	0.00111891493333243	0.00108839090711232	0.00104403749609275	0.000981856741564719	0.000899640701299057	0.000797744158017681	0.000679464364552136	0.000550905566532633	0.00042030110614515
27	0.0315226682520627	0.0310216697164002	0.0299038955583043	0.0282945128615137	0.0263453513760488	0.0242134901173037	0.0220408095781656	0.019938054994072	0.0179758609678227	0.01618363177467	0.0145555480098211	0.0130616583953709	0.011661280013362	0.0103158628797009	0.00899899433147553	0.0077021195411194	0.00643558185291243	0.00522551010727938	0.00410774290760307	0.00312031506873672	0.00229605013202865	0.00165656600660246	0.00120859200625039	0.000943001431827935	0.000836465286757467	0.000855201840219597	0.000959993738493431	0.00111151061670602	0.00127502423618081	0.00142381429837462	0.0015408825932591	0.00161894599641635	0.00165898780638178	0.00166785298844385	0.00165544951998871	0.00163207431560475	0.00160625451609535	0.00158333110687489	0.00156485466468349	0.00154873902837638	0.00153003543233304	0.0015021408812261	0.00145822924711218	0.00139268411737268	0.00130231842950923	0.00118719268605355	0.00105089671914927	0.00090023970920894	0.000744390585716546
28	0.0282074112179737	0.0272992170144187	0.0258832503823347	0.0240962718315875	0.0220969535419588	0.0200459247866463	0.0180861314475212	0.0163266461280954	0.01483241579987	0.0136213174986064	0.0126685482521929	0.0119170848464215	0.0112919694963862	0.0107156844955522	0.0101219327657435	0.00946568389408609	0.00872822498947509	0.00791696998784765	0.00706072482975832	0.00620181332466122	0.00538683970961543	0.00465787452274213	0.00404554479532464	0.00356498271426592	0.00321496047429197	0.00297993654927043	0.00283426379947375	0.00274753091785318	0.00268995036355511	0.00263684958647793	0.00257161450445963	0.00248680062270304	0.00238348996057748	0.0022692654312185	0.00215535651257016	0.00205356719777837	0.00197354138804221	0.00192078231745993	0.00189565966364573	0.00189344798977502	0.00190527291920285	0.00191971661729562	0.00192476149717097	0.00190973231287372	0.00186692777572522	0.00179270491587249	0.00168788038635577	0.00155742760042722	0.00140956004743798
29	0.0242673358598953	0.0228599975951807	0.0210297073918348	0.0189251719293083	0.01671505657095	0.0145696753256411	0.0126423318266261	0.0110529573879599	0.00987636898185847	0.00913674432837322	0.00880891311151367	0.00882597671940787	0.00909179369886914	0.00949617852297296	0.00993037098192771	0.0103004749790999	0.0105370873743893	0.0106001196313365	0.0104786967816567	0.0101868330090082	0.00975619124256818	0.00922754729613046	0.00864257260424976	0.0080372607263024	0.00743783707735042	0.00685942115636808	0.00630717065770917	0.00577922240211815	0.00527051578957034	0.00477655790828047	0.00429634274059656	0.00383391668683198	0.00339841918024196	0.00300274999098077	0.00266126605070046	0.00238705402552977	0.00218934922603659	0.00207158874735056	0.00203042625603144	0.00205583613993539	0.00213223542325527	0.00224038667605465	0.00235973735935637	0.00247081126783161	0.00255729420790393	0.00260753672251796	0.00261531246031278	0.00257979940403801	0.00250487093738952
30	0.0205976261243874	0.0187150161932793	0.0164613105999117	0.0139904622432107	0.0114766643385892	0.0090983588392326	0.00702128049677985	0.0053826105185226	0.00427821812992796	0.00375456956987905	0.00380624081549866	0.00437918590343945	0.00537911623528701	0.00668366869789308	0.00815659006026106	0.00966200758981824	0.0110770030131557	0.0123011164807316	0.0132619927505602	0.0139170314328557	0.0142515016944518	0.0142740327149	0.0140106330654067	0.0134984075478528	0.0127799545942543	0.0118991009650599	0.0108982423273401	0.00981718946831631	0.00869313764377039	0.00756122277909999	0.00645511435054936	0.00540720319668819	0.00444813374715695	0.00360565336069306	0.00290295594971979	0.0023568423128582	0.00197608194076365	0.00176033619711557	0.00169990410911416	0.00177640577427613	0.00196435699517303	0.0022334437813031	0.00255120176041779	0.00288575786413515	0.0032083027257673	0.00349502420793174	0.00372832967523311	0.00389729734007942	0.00399740549753608
31	0.0185986916451288	0.0164446936446635	0.0139433923913419	0.0112432475320376	0.00851410509259616	0.00593407324666145	0.00367497143948741	0.00188785342831701	0.00069015080212154	0.000155826473076898	0.000309584687111531	0.00112570208740331	0.00253149248698297	0.00441487647286995	0.00663507348153822	0.00903513067779055	0.0114548861995942	0.0137430393452439	0.0157672416131104	0.0174214799504171	0.0186304323730433	0.0193508692895164	0.019570494095285	0.019304825544551	0.0185928076032521	0.0174917993574367	0.0160724767763503	0.0144140097667785	0.0125997041730044	0.0107131548249953	0.00883486526471056	0.00703925955338307	0.00539203381852649	0.00394785106537197	0.00274844799379908	0.0018212736650711	0.00117879944594064	0.000818619684779329	0.000724405263211744	0.000867688540251969	0.00121036489912051	0.00170771131976657	0.00231166195680229	0.00297405503030277	0.00364957787666696	0.00429818419800976	0.00488683018429756	0.00539046167674164	0.00579226953516219
32	0.0202637065412364	0.0183024848449966	0.0160092751879921	0.0135141227304714	0.0109685783263198	0.0085356396027917	0.00637807000619235	0.00464610124740706	0.00346563804194273	0.00292807474189901	0.00308269852078468	0.00393240723265821	0.00543314120327326	0.00749705743618975	0.00999910768208533	0.0127863627007284	0.0156891901483387	0.0185332662861095	0.021151389916074	0.0233941625858308	0.02513878070985	0.0262954223159493	0.0268109695307047	0.0266700554805301	0.0258936353200218	0.0245354393199226	0.022676765340276	0.0204201117688236	0.0178821499629974	0.0151865005811121	0.0124567241684441	0.00980987370841723	0.007350892359571	0.00516807600537845	0.00332975715313805	0.00188230223399434	0.000849446847021182	0.000232923009861734	1.4261491326206e-05	0.000157585579804164	0.000613156420997556	0.00132139072009403	0.00221705424108471	0.0032333417695912	0.00430558550985482	0.00537438556294194	0.00638802189874372	0.00730407926535168	0.00809028666840026
33	0.0279997160206202	0.0269801524711485	0.0256577675176949	0.0241302913882897	0.0225146319565771	0.020939809234405	0.0195383862946066	0.0184370210008788	0.0177468860180402	0.0175547599030189	0.0179155703200477	0.0188470708306598	0.0203271634644043	0.0222941566920884	0.0246499950399142	0.027266238434062	0.0299923327989094	0.0326655219395418	0.0351216222429179	0.0372058266985708	0.038782725346497	0.0397448196708505	0.0400189560895051	0.0395702912039314	0.0384036091508044	0.0365620195096913	0.0341232550928864	0.0311939484514816	0.0279023843573437	0.0243902977591263	0.0208043119584082	0.0172875928439477	0.0139722375981126	0.01097282794811	0.00838146756634568	0.00626449996539658	0.00466097652557217	0.00358282301194062	0.00301654504758172	0.00292622513219929	0.00325750080181883	0.00394217820211547	0.00490312819159512	0.00605913129582051	0.00732937950585562	0.00863740150825001	0.00991424687439224	0.011100837139711	0.0121494611019678
34	0.0440685593138856	0.0449447050893381	0.0455761352678927	0.0460161069752674	0.0463321351776076	0.0466016873110438	0.0469067405024452	0.0473275543786487	0.0479361098024519	0.048789726965474	0.04992539648141	0.0513553297286936	0.0530641596071157	0.0550081049122575	0.0571162600989722	0.0592940004517827	0.0614283162070487	0.0633947244251419	0.0650652699560935	0.0663170297227361	0.0670404869195293	0.0671471479390218	0.0665758340342049	0.0652971860219193	0.0633160635311395	0.0606716870226028	0.0574355459177465	0.0537072643186145	0.0496087628767777	0.0452771698064062	0.0408570077356112	0.0364922119748719	0.0323185199273001	0.0284567147287983	0.0250071160095047	0.0220455965281081	0.0196212763289499	0.0177559172741973	0.0164449208336668	0.0156597297731506	0.0153513564798131	0.0154547110236799	0.0158933817982058	0.0165845291904555	0.0174435844437467	0.0183884962772124	0.0193433305334024	0.0202410964955126	0.0210257413094036
35	0.0698716179719674	0.0736531878878508	0.0772881531737428	0.0807794367999089	0.0841377010175481	0.0873793886379108	0.0905240937402095	0.0935914335403291	0.0965976526809121	0.0995522351790861	0.102454822163629	0.105292731422609	0.10803934588139	0.110653583151811	0.113080580557124	0.115253635311889	0.117097335599131	0.118531714246129	0.119477162129816	0.119859762430177	0.119616657049469	0.118701038320729	0.117086375062275	0.114769531421691	0.111772515933877	0.108142700096238	0.103951461654314	0.0992913275000905	0.0942718041262795	0.0890141802093659	0.0836456580542502	0.0782932127019442	0.0730775867722654	0.068107805959577	0.0634765478194327	0.0592566208521791	0.0554987194789543	0.0522305218621193	0.0494571002898081	0.0471625259352602	0.045312477698565	0.0438576130928488	0.042737430102531	0.0418843427521317	0.0412277078984016	0.040697572985592	0.0402279595550062	0.0397595499966231	0.0392417001996232
36	0.105405303239726	0.113005471202667	0.120611058622979	0.128178409982561	0.135664758432516	0.143027971790529	0.15022605122028	0.15721644509434	0.163955267029252	0.170396527525047	0.176491500420365	0.182188346454301	0.187432105428117	0.192165145667952	0.196328125764913	0.199861481150807	0.202707400247783	0.204812205802207	0.20612901111712	0.206620482787469	0.206261515320897	0.205041611899781	0.202966771436992	0.200060705390887	0.196365247278473	0.191939870616107	0.186860292924891	0.181216209289117	0.175108263096931	0.16864441844236	0.16193594327261	0.155093240884897	0.148221777462666	0.141418344345061	0.134767866739388	0.128340928302805	0.122192127415914	0.116359320889286	0.110863749489256	0.105710982094901	0.100892565932983	0.0963882326036845	0.0921684856662542	0.0881973861859022	0.084435357301075	0.0808418458360935	0.0773777056453316	0.074007200560175	0.0706995611471677
37	0.148927005780467	0.161014344621418	0.173322566376329	0.185773527381474	0.198283615123981	0.210764410344566	0.223123404547421	0.235264782843045	0.247090287264756	0.2585001790122	0.269394318685636	0.279673380877317	0.289240213161603	0.298001339615365	0.305868595950422	0.312760868004762	0.318605888941212	0.323342034545471	0.326920042158856	0.329304568680995	0.330475498212751	0.330428911410005	0.329177637115591	0.326751322353149	0.323195978665883	0.31857298978236	0.312957595845044	0.306436900685211	0.299107478395141	0.29107268127526	0.282439770914536	0.273317005964779	0.263810823011514	0.254023240507272	0.244049600499385	0.233976740091537	0.223881656100045	0.213830694528156	0.203879263836868	0.194072040074518	0.184443605024084	0.175019437468941	0.165817163698099	0.156847967024412	0.148118057240622	0.13963010882839	0.131384590097532	0.12338092265227	0.115618429879597
38	0.196656244333369	0.213464080436388	0.23075700968428	0.248437385260937	0.266396580033728	0.284515845023692	0.302667402163933	0.320715768578672	0.338519304560776	0.355931971694239	0.372805281185939	0.388990405537551	0.404340419390769	0.418712627998396	0.431970934684422	0.443988192310867	0.454648478675375	0.463849232447051	0.471503185208186	0.477540026828645	0.481907746052079	0.484573595938499	0.485524644595064	0.484767885114422	0.482329894274225	0.478256046569673	0.472609307624561	0.465468647924505	0.456927133084909	0.447089759514456	0.436071113520284	0.423992937006932	0.410981683615859	0.397166145423722	0.382675222479483	0.367635896128422	0.352171453110507	0.336399991870786	0.320433226502425	0.304375588365501	0.288323611683584	0.27236557812105	0.256581387040492	0.241042613099036	0.225812711041153	0.210947328692221	0.196494692740439	0.182496037249952	0.168986051233911
39	0.242667106316368	0.26378082090184	0.285645278785588	0.308155804173306	0.331192343268306	0.354620066575816	0.378290294765871	0.402041754080296	0.425702158895976	0.449090109908568	0.472017286738946	0.494290903906452	0.515716389423331	0.536100236142865	0.555252967855791	0.572992155388297	0.589145412995908	0.603553302506033	0.616072072197762	0.626576159484838	0.634960391136502	0.641141821955884	0.645061162331761	0.646683756555777	0.646000086809795	0.643025791741209	0.637801202959041	0.630390416973316	0.620879933446407	0.609376902557082	0.596007034308174	0.580912230362137	0.564248004225247	0.546180758227034	0.526884985809988	0.506540465345519	0.4853295073308	0.463434310790037	0.441034477447668	0.41830472422135	0.395412826241618	0.372517814335686	0.349768443034923	0.327301937911276	0.305243024557395	0.283703235851044	0.262780489264844	0.242558921821274	0.223108966742329
40	0.279637943055328	0.303910378040264	0.329140825428004	0.355225718711482	0.382043202955201	0.409453341154628	0.437298678230402	0.465405182883845	0.493583579024583	0.521631068752085	0.549333438184172	0.576467526097003	0.60280402374862	0.628110562820668	0.652155037573813	0.674709097520853	0.695551738610054	0.714472914474324	0.731277085074453	0.745786618303786	0.757844960990119	0.767319499286954	0.774104034638015	0.778120810163451	0.779322033185994	0.777690852330068	0.773241761749099	0.766020420072844	0.756102887090827	0.743594296464985	0.728626997374787	0.71135821146041	0.691967263320436	0.670652452790424	0.647627645012164	0.623118659725957	0.597359544196627	0.570588814723312	0.543045749869231	0.514966814536898	0.486582288021531	0.458113161461029	0.42976836095755	0.401742342387194	0.374213092863883	0.347340562306084	0.321265536889225	0.29610895465962	0.271971652528461
41	0.300877518568443	0.326625868347883	0.353442914396129	0.381231294402057	0.409874199495397	0.439235256034126	0.469158764301708	0.499470324446611	0.529977872348908	0.560473138950264	0.590733536127473	0.620524460691092	0.64960199588073	0.677715977194241	0.704613376959067	0.730041950186053	0.753754073402401	0.775510698791908	0.795085338494475	0.812267988698095	0.826868900488252	0.838722104509101	0.847688599446178	0.85365912016411	0.856556409917792	0.856336932187739	0.852991971055124	0.846548084225728	0.837066889357043	0.824644181706443	0.809408398733676	0.791518464578776	0.771161063728476	0.748547408144083	0.723909575167957	0.697496504240806	0.669569748519008	0.64039908264689	0.610258070082054	0.579419692466471	0.54815213965964	0.51671485237909	0.485354900194339	0.454303766238409	0.423774596846324	0.393959959862078	0.365030140066048	0.337131984570035	0.310388295610758
42	0.302907433949481	0.328359675012998	0.354895481700577	0.382427222658188	0.410848287412999	0.440032784422043	0.46983557110568	0.500092649240866	0.530621952507749	0.561224544899577	0.59168623926454	0.621779634659745	0.651266559736334	0.679900897371378	0.70743175359397	0.733606921931586	0.758176583058557	0.780897169494422	0.801535316492986	0.819871813566428	0.835705466634797	0.848856778843993	0.859171358838249	0.866522968797071	0.870816130843538	0.871988219390014	0.870010978397038	0.864891416073646	0.85667204484933	0.845430451033125	0.831278195922497	0.814359067675971	0.794846720445916	0.772941753515586	0.748868297960011	0.722870191165509	0.695206829977485	0.666148800964748	0.63597339105144	0.604960083440508	0.573386142310803	0.541522385298036	0.509629235457866	0.477953134543911	0.44672338738541	0.416149493359063	0.386419005909162	0.357695945303636	0.330119773857398
43	0.287035497251491	0.310799430177073	0.335594629777401	0.361345241993532	0.387958029578904	0.415322006936492	0.443308366128486	0.471770724773238	0.500545721065327	0.529453974394914	0.558301422113506	0.586881034059678	0.614974896735827	0.642356648777383	0.668794238879923	0.694052966978074	0.717898759552207	0.740101620830352	0.760439193701231	0.778700357686304	0.794688786624519	0.808226386045521	0.819156529726432	0.827347016755872	0.832692674600553	0.835117540137508	0.834576559248907	0.831056756166632	0.824577836015873	0.815192197590991	0.802984347898913	0.788069724981747	0.770592950513929	0.750725548186294	0.728663177477295	0.704622444636414	0.678837363177225	0.651555544568327	0.62303420586159	0.593536084532616	0.563325351738913	0.532663613528432	0.501806085345063	0.470998018653899	0.440471449899891	0.410442331637864	0.381108093902235	0.352645671132064	0.325210016664768
44	0.258897815683172	0.280224351807318	0.302496391307619	0.32565006501699	0.349606276429539	0.374270351501742	0.399531931395274	0.42526513323682	0.451328999603306	0.477568252108524	0.503814358255348	0.529886913750077	0.555595334910642	0.580740847829511	0.605118752793002	0.628520934350683	0.650738579623795	0.671565060197814	0.690798926514537	0.708246958302987	0.72372721048247	0.73707199131963	0.748130708568598	0.756772519966366	0.762888726839123	0.766394853688313	0.76723236239914	0.765369957024169	0.760804443761782	0.753561120546424	0.743693681325821	0.731283631318278	0.71643922099633	0.699293917895902	0.680004446267048	0.658748434740118	0.635721721279514	0.611135372470416	0.585212480409063	0.558184804972761	0.530289331916585	0.501764818024806	0.472848393442657	0.443772288394878	0.414760746884952	0.38602718383814	0.357771634721559	0.330178538200548	0.303414883152924
45	0.226370777543099	0.245150523352667	0.264781194187763	0.285209697242857	0.306370037349846	0.328183026214462	0.350556185799592	0.373383864536158	0.396547581728185	0.419916611544577	0.443348813419401	0.466691710602097	0.489783813117942	0.512456175645877	0.534534174940881	0.555839485579407	0.576192227155207	0.595413250768361	0.613326527899221	0.62976160069972	0.644556049511808	0.657557931162013	0.668628140383506	0.677642646655352	0.684494559863757	0.689095980488795	0.69137959347363	0.691299969477428	0.688834542749723	0.683984241262774	0.676773751841417	0.667251410655476	0.655488717388574	0.641579479458337	0.625638600620553	0.607800535930294	0.5882174421512	0.567057059110959	0.544500363028361	0.520739037344163	0.495972809964094	0.470406707991721	0.4442482819518	0.417704851178072	0.390980820496633	0.364275115644601	0.33777878112318	0.311672779521111	0.286126025908479
46	0.197136275480134	0.213720279468797	0.231065494524312	0.249127946202793	0.267853051345842	0.287175405241437	0.307018717582408	0.327295910042389	0.347909385896291	0.368751479304367	0.389705088699942	0.410644495228366	0.431436363448745	0.451940917611526	0.472013282854255	0.49150497671214	0.510265532520845	0.528144232699444	0.544991926643101	0.560662905124812	0.57501680079234	0.587920482628833	0.599249911188155	0.608891921067764	0.616745897474007	0.622725314878819	0.626759107654638	0.628792845177063	0.628789687153759	0.626731098805623	0.622617309907314	0.616467506489165	0.608319749098806	0.598230616797449	0.586274581395603	0.572543121687194	0.557143592492343	0.540197868045703	0.521840783556358	0.5022184025161	0.48148614045952	0.459806778313207	0.43734840016273	0.414282291185504	0.390780831636056	0.367015422139406	0.34315447417925	0.319361497610263	0.295793314344127
47	0.176998258735262	0.19197237495934	0.207628682285486	0.223930856031086	0.240834107280595	0.258285045188123	0.276221648354455	0.294573353396674	0.313261267188947	0.332198507372454	0.351290673639588	0.370436450028451	0.389528336060532	0.408453502065492	0.427094761514711	0.445331650685923	0.463041603562967	0.480101207596199	0.496387523868069	0.511779453380033	0.526159129652067	0.539413316649834	0.551434790265068	0.562123681201588	0.571388757182814	0.579148622906754	0.585332817130506	0.589882787656824	0.592752726797663	0.593910252071209	0.593336919406915	0.591028558936431	0.586995426478113	0.581262167014452	0.573867589746135	0.564864257612059	0.55431789741915	0.542306639858392	0.528920101626031	0.514258324558376	0.498430589068377	0.481554121193197	0.463752714184674	0.445155286768816	0.42589440094705	0.406104762502351	0.385921727209997	0.365479835148614	0.34491139448537
48	0.169325079457517	0.183326995157953	0.197943702854137	0.213145287101017	0.228895264646249	0.245150506099089	0.261861234029249	0.27897110225588	0.296417360023775	0.314131103571459	0.332037616291559	0.350056797288948	0.368103676680711	0.386089014480826	0.403919978400691	0.421500894404524	0.43873406241774	0.455520628227887	0.471761501372398	0.487358307704597	0.502214364396042	0.516235664393715	0.529331856825135	0.541417209549736	0.552411540002326	0.562241100670799	0.570839405996738	0.578147988179885	0.584117070295941	0.588706146286815	0.591884458733141	0.593631366846028	0.593936598789792	0.592800384237743	0.590233464934094	0.586256982950101	0.58090224824387	0.574210389023191	0.566231890232248	0.55702602720072	0.54666020307487	0.535209200064891	0.52275435576549	0.509382676815816	0.495185902944191	0.480259534981149	0.4647018407152	0.448612852508929	0.43209337039312
49	0.175297653977362	0.188897171099337	0.20305320177179	0.217740946060645	0.232930609737302	0.24858736658175	0.264671372198411	0.281137831950269	0.297937124962508	0.315014985427926	0.332312741672735	0.349767612624911	0.367313060480832	0.384879197503884	0.402393244026025	0.419780033875679	0.436962562638659	0.45386257338905	0.470401173819416	0.486499478069143	0.502079266009679	0.517063652307987	0.531377757265192	0.54494937122445	0.557709604266783	0.56959351296974	0.580540696192502	0.590495852171202	0.599409289655754	0.607237386387955	0.613942988901153	0.619495748403138	0.623872388372924	0.627056900443763	0.6290406661426	0.629822503092722	0.629408635343194	0.627812588547266	0.625055011753586	0.621163428580674	0.61617192149927	0.610120753832796	0.603055934888529	0.59502873433835	0.586095152567213	0.576315354191315	0.565753072309909	0.554474991291247	0.542550116002777
50	0.194223558114047	0.20783986584139	0.221957525724387	0.236555304724581	0.251608199692306	0.267087425439675	0.282960436708602	0.299190985378287	0.315739213869521	0.332561785285656	0.349612050387489	0.366840251037929	0.384193759278724	0.401617350723011	0.419053510471439	0.436442769293903	0.453724067371205	0.470835142468959	0.487712939027239	0.504294034300821	0.520515077382955	0.536313236696251	0.55162665134248	0.56639488157306	0.580559353576727	0.594063793782544	0.606854647945707	0.618881480420443	0.630097349227004	0.640459152785909	0.64992794451825	0.658469211891344	0.66605311691847	0.672654695593233	0.678254014245786	0.682836281341939	0.686391913798343	0.688916557449055	0.690411061861797	0.690881410257482	0.690338605825427	0.688798516240961	0.686281678674181	0.68281306802138	0.678421831487992	0.673140992998345	0.667007131198813	0.66006003505373	0.652342341205386
51	0.223396883511007	0.237226005697197	0.251495412231568	0.266185750696827	0.281274809462052	0.296737522817447	0.312545998385668	0.328669567464285	0.345074858728895	0.361725895487617	0.378584216427952	0.395609019539565	0.412757328634686	0.429984181625104	0.447242839454859	0.464485014334311	0.481661115678122	0.498720511920406	0.515611806168354	0.532283123464509	0.548682407260396	0.564757722563358	0.58045756310651	0.595731159810671	0.610528787758618	0.624802068886905	0.638504267619555	0.65159057672104	0.664018390732724	0.675747564476286	0.686740654258105	0.69696313958814	0.706383623433077	0.714974009253534	0.72270965332575	0.729569491115969	0.735536136756728	0.740595954964777	0.744739105036133	0.747959556850829	0.750255079114136	0.751627200348471	0.752081143426953	0.7516257347022	0.750273289028869	0.748039472203006	0.744943142542443	0.741006173508425	0.736253259417295
52	0.258044909483891	0.271987778499791	0.28629651523414	0.30095222786337	0.31593384739155	0.331218146355692	0.346779772458362	0.362591297411355	0.378623281141761	0.394844351373285	0.411221298452721	0.427719185145593	0.444301470977838	0.460930150553812	0.477565905136569	0.494168266636167	0.510695793017397	0.527106254011676	0.543356825900377	0.559404294030429	0.575205261628804	0.590716363402049	0.605894482341346	0.620696968103743	0.635081855306907	0.649008080058627	0.662435693043623	0.675326067509147	0.687642100527238	0.699348405964976	0.710411497664045	0.720799961416656	0.730484614425183	0.739438651046819	0.74763777375042	0.755060308349287	0.761687302719024	0.767502608362097	0.77249294433856	0.776647943243496	0.779960179074358	0.782425176993417	0.784041405150273	0.784810248884869	0.784735967781007	0.783825636182317	0.782089067915556	0.77953872608854	0.776189618940878
53	0.291883577167143	0.305537157133286	0.319467862948828	0.333656633508311	0.348082774249235	0.362723987753641	0.377556414559626	0.392554684255621	0.40769197684969	0.422940094323263	0.438269542194086	0.453649620827887	0.469048526152956	0.484433459347542	0.499770744987593	0.515025957062653	0.530164052191835	0.545149509300265	0.559946474950343	0.574518913462187	0.588830760904535	0.602846081991752	0.616529228885132	0.629845000867704	0.642758803841819	0.655236808588093	0.667246106723058	0.678754863301223	0.689732465025067	0.700149663053794	0.709978709438081	0.719193486253302	0.727769626557361	0.735684626360708	0.7429179468648	0.749451106300491	0.755267760778704	0.760353773651587	0.764697272972142	0.768288696733227	0.771120825661816	0.773188803440583	0.774490144325211	0.775024728221415	0.774794783379486	0.77380485695545	0.77206177377563	0.769574583724891	0.766354498257266
[truncated: 71 more columns]
