# Supplementary material for: Reconstructing spruce budworm outbreak severity: a comparison of paleoecological and tree-ring signals
Source: PLoS One. 2025 Aug 12;20(8):e0329406. doi: 10.1371/journal.pone.0329406 (PMC12342301; doi:10.1371/journal.pone.0329406)
Supplement: S12 Dataset — (ZIP) [file pone.0329406.s012.zip › Lake 3 wavelet data/GSI/GSI_wavelet_power.txt]

V1	V2	V3	V4	V5	V6	V7	V8	V9	V10	V11	V12	V13	V14	V15	V16	V17	V18	V19	V20	V21	V22	V23	V24	V25	V26	V27	V28	V29	V30	V31	V32	V33	V34	V35	V36	V37	V38	V39	V40	V41	V42	V43	V44	V45	V46	V47	V48	V49	V50
1	0.00139995169783481	0.00111070280048142	0.000709050823194518	0.000381267630626926	0.000188875822271299	9.79275602604688e-05	5.83012747658898e-05	3.96489362210327e-05	2.93127074579985e-05	2.28387721038876e-05	1.85002806935269e-05	1.53197465244148e-05	1.27453138339954e-05	1.06861578299196e-05	9.27508864019181e-06	8.4392175856686e-06	7.73211902029742e-06	6.86676323704187e-06	5.99951715248862e-06	5.36086885253409e-06	4.97332939277836e-06	4.66490380217223e-06	4.33853826697254e-06	4.0009333790211e-06	3.61041080456501e-06	3.16021111018002e-06	2.81018858899831e-06	2.65773924481825e-06	2.58882795511064e-06	2.45169201371431e-06	2.22521563496551e-06	2.02883637531061e-06	1.92300427498569e-06	1.86501032628431e-06	1.81951843827729e-06	1.78323008325586e-06	1.73672532138583e-06	1.67395213934165e-06	1.6045027389773e-06	1.52512799295233e-06	1.43855048073872e-06	1.3796264176903e-06	1.36751960468527e-06	1.36433945533468e-06	1.30882467197408e-06	1.2029395731528e-06	1.13083002421496e-06	1.1275532840522e-06	1.14477346215186e-06
2	0.00196070352198398	0.0015191325550261	0.00091612245024482	0.000442541322703085	0.00018494460276236	7.89749710129403e-05	4.17147827466024e-05	2.75899137462939e-05	2.04549390824127e-05	1.60336862865243e-05	1.31221836425406e-05	1.09648183017591e-05	9.06987475907103e-06	7.45569134948748e-06	6.43774327541974e-06	6.03234636073089e-06	5.68879597550991e-06	5.02544142984139e-06	4.26989055311362e-06	3.76363150779548e-06	3.54805438219278e-06	3.39616985437189e-06	3.19135285013473e-06	2.9652324763495e-06	2.65778210327317e-06	2.23943289767102e-06	1.92216496071193e-06	1.85165462517246e-06	1.88100294975044e-06	1.80150535771107e-06	1.58714285421072e-06	1.40332135634771e-06	1.33270574091343e-06	1.31169580830964e-06	1.29459533295434e-06	1.28433482482533e-06	1.2598258358961e-06	1.21433595717285e-06	1.16241964639243e-06	1.09641697542712e-06	1.01514662030893e-06	9.65600878419862e-07	9.7890984669689e-07	1.00660336526692e-06	9.62021383846584e-07	8.45131937967913e-07	7.70485710734174e-07	7.86744473466619e-07	8.26289900946696e-07
3	0.00245917950568137	0.00186450470271536	0.00106451631531942	0.000458344497694554	0.000152746133802963	4.56298696428849e-05	1.85272736316635e-05	1.22650944422288e-05	9.58563207334287e-06	7.72700357750661e-06	6.51536076784098e-06	5.60147636894455e-06	4.59987960064857e-06	3.59603125173039e-06	3.04034210324981e-06	3.06260179879829e-06	3.09491150569194e-06	2.70128587698234e-06	2.14122174622259e-06	1.8193976313314e-06	1.78660868751617e-06	1.78812663200446e-06	1.7108932163746e-06	1.62205532393837e-06	1.44928310219213e-06	1.12602366929708e-06	8.80005878164061e-07	8.91915521835314e-07	1.00770092699615e-06	9.91066800537815e-07	8.14597130003822e-07	6.6738243201232e-07	6.40544788877596e-07	6.53797694829506e-07	6.58465011016425e-07	6.67859022759491e-07	6.63179013742088e-07	6.37923342389045e-07	6.10737671067686e-07	5.68982243615478e-07	5.03893844277622e-07	4.67185706690827e-07	5.00739283010598e-07	5.55170632825051e-07	5.29255084021575e-07	4.18394671706625e-07	3.51525209525534e-07	3.84153569180115e-07	4.37793825004359e-07
4	0.00281363360116449	0.00210443148552712	0.00115888686704738	0.000458963396051991	0.000124402760697008	2.12343545573474e-05	3.30681058501146e-06	2.68544875190897e-06	2.74503799618649e-06	2.35521767976518e-06	2.11858805581376e-06	1.97693132365959e-06	1.61712312883199e-06	1.08929765862893e-06	8.30926148069552e-07	1.04379898661779e-06	1.25897860076289e-06	1.06835404613548e-06	6.98880573900664e-07	5.24522973641686e-07	5.88239877742487e-07	6.55191488396742e-07	6.40945494943346e-07	6.42424185177513e-07	5.90842914049151e-07	3.85797012936591e-07	2.17153225567542e-07	2.64967885175181e-07	4.03592565975561e-07	4.2046525442037e-07	2.91495147402848e-07	1.89111474534817e-07	1.92027916373727e-07	2.18114942191379e-07	2.26523108086802e-07	2.39593318584803e-07	2.43074756229827e-07	2.3108156169089e-07	2.23635198198191e-07	2.05963347754899e-07	1.61729087008554e-07	1.35465855341982e-07	1.7198840340596e-07	2.33324892983361e-07	2.25066908462335e-07	1.372718197799e-07	8.58510195327058e-08	1.21370532687999e-07	1.70948003296553e-07
5	0.0030170793111696	0.00225670592197355	0.00124061771955714	0.000487877533594024	0.000129046084718583	1.94567865799855e-05	8.16663812629019e-07	2.85106386090048e-07	5.48453221580532e-07	4.25753924141463e-07	4.16937711689523e-07	5.01533657896385e-07	4.33952634884078e-07	1.92261728341098e-07	6.85592644672177e-08	2.51518417074405e-07	4.470464905072e-07	3.60522167358456e-07	1.42126554852879e-07	5.37633550012498e-08	1.19815392232394e-07	1.70152426031002e-07	1.59534161568593e-07	1.88297242842254e-07	2.07578397146514e-07	1.09905357665013e-07	1.04649854872003e-08	4.82239597152895e-08	1.48503729130661e-07	1.65649594310514e-07	8.23980739985421e-08	1.96639165584516e-08	2.97800402935532e-08	4.84038214327293e-08	4.99423777730207e-08	5.74678042582863e-08	6.06206983384715e-08	5.42484852502707e-08	5.61289190482025e-08	5.44849383248721e-08	3.09159716621464e-08	1.38685217988448e-08	3.97937204460047e-08	8.82621326093476e-08	9.13054268625132e-08	3.61347426880138e-08	2.75802743920054e-09	2.71673186931396e-08	5.77686472105105e-08
6	0.00312082453903523	0.00236826340528567	0.00134548769700839	0.000564223182748409	0.000170715630507696	3.63863789916919e-05	5.70606470968082e-06	9.65450824002587e-07	2.46271327605846e-07	4.26498261625471e-08	3.92155517063466e-08	1.20958542253084e-07	1.44668783767375e-07	6.86989466762377e-08	2.17922475764555e-08	1.15554973978732e-07	2.15507055033449e-07	1.69257239079474e-07	5.399800118024e-08	5.05862723403744e-09	3.1002121664178e-08	4.0808103288306e-08	2.10605572304535e-08	4.65607630140409e-08	9.15630796280811e-08	7.12792883054788e-08	2.87737305522251e-08	4.38492357794955e-08	8.88749104422257e-08	9.20166987361383e-08	4.31460945720662e-08	5.22864862033002e-09	6.05258781504247e-09	1.02309528092301e-08	6.48115543266179e-09	9.42726942708962e-09	1.08544108885515e-08	6.82896406316564e-09	1.02080879976998e-08	1.52308347025973e-08	8.18679512247919e-09	1.55170093712124e-09	1.68200607639918e-08	4.71975373450168e-08	5.55802780510155e-08	2.99835816265606e-08	1.07993966663139e-08	1.84266366255574e-08	2.74668945045699e-08
7	0.00318479606606938	0.00247477531234853	0.00148061669612567	0.000679375014145832	0.000238425726142133	6.43892423246707e-05	1.38072826772695e-05	2.52160943864126e-06	4.13089539507666e-07	5.40884603973419e-08	2.3483436026275e-08	6.44416918080258e-08	1.03870775606012e-07	1.15309757496723e-07	1.26741466777282e-07	1.69498395187875e-07	1.95706902812647e-07	1.57018246733948e-07	9.16030905231017e-08	5.18213365670597e-08	3.8521668311893e-08	1.9694604433891e-08	4.62769929031122e-10	2.24351605748912e-08	7.26061907570793e-08	9.5699929527908e-08	9.10611213515491e-08	9.21779360101618e-08	9.94386948129375e-08	9.02048643057428e-08	5.85284880695687e-08	2.81666358483207e-08	1.39006600602184e-08	5.65468612106198e-09	2.72822839729196e-10	1.47818268592117e-09	2.21225971700608e-09	6.41395363988727e-11	2.61905180897113e-09	8.85704543153983e-09	1.19086751946092e-08	1.5055671091549e-08	2.73243745523201e-08	4.75407062015598e-08	5.89284243734174e-08	5.13457551036752e-08	3.8500317129873e-08	3.15321971474932e-08	2.50020973299482e-08
8	0.00324640331394671	0.00259002254307931	0.00163681005325449	0.000818979999991992	0.000324595165781501	0.000102248203051101	2.58565123279467e-05	5.39620429202362e-06	1.01366509562441e-06	2.24000696114e-07	9.59633281774663e-08	9.2699362650488e-08	1.27349345543001e-07	1.77111911142681e-07	2.26559200645572e-07	2.57692068093107e-07	2.48530728575849e-07	2.00934811067547e-07	1.45604920477545e-07	1.02710107143279e-07	6.90567395745862e-08	3.90369766584809e-08	2.60541465060062e-08	5.08554084311841e-08	1.02119837745071e-07	1.41025393989039e-07	1.50011503596734e-07	1.42447630923141e-07	1.32149962024987e-07	1.17169744778661e-07	9.06866293635522e-08	5.78591407206183e-08	2.97107641318954e-08	1.09960356083993e-08	2.51779903525202e-09	1.63961755630413e-09	2.0705955307362e-09	2.02963228889861e-09	5.02264332808221e-09	1.15943417965933e-08	1.92963250072144e-08	2.88497592230749e-08	4.39369495981518e-08	6.41001964071708e-08	7.94098525210401e-08	7.94054670316779e-08	6.60652443869962e-08	4.85281502653202e-08	3.25736220003329e-08
9	0.00332027393987505	0.00271624721612216	0.00180598194406761	0.000975826227849871	0.000428446260028116	0.00015279522884687	4.42145075391776e-05	1.03740153018333e-05	1.99476401283674e-06	3.49609358099927e-07	1.0422535184736e-07	1.02780494638537e-07	1.56928478601263e-07	2.37465143475071e-07	3.15313249368369e-07	3.50488289098117e-07	3.24218854543079e-07	2.60593920758251e-07	2.00608468716912e-07	1.6062332119033e-07	1.32117222009928e-07	1.10767775819852e-07	1.08956287902984e-07	1.38098449093426e-07	1.84434433626959e-07	2.14649946987349e-07	2.10765980896769e-07	1.87226064449052e-07	1.67185204630843e-07	1.53507336159993e-07	1.32571529322244e-07	9.84322325567234e-08	6.01887674381846e-08	3.00104580962579e-08	1.31619000654503e-08	7.1062809225308e-09	6.4371348265161e-09	8.43094634889924e-09	1.31775204236092e-08	2.03097065857092e-08	2.90734378541925e-08	4.13164852673186e-08	6.09488379474885e-08	8.70327753360262e-08	1.08355418639434e-07	1.1121257207211e-07	9.38482490674625e-08	6.77293052085205e-08	4.52758768087777e-08
10	0.00340977112688195	0.00285340318993535	0.00198549722902301	0.00114861522512162	0.000552100620899323	0.000220064312907808	7.23346191156743e-05	1.93106888954579e-05	4.00617977674851e-06	5.50692050938207e-07	1.73770615936508e-08	3.72616302511315e-08	1.46586514770493e-07	2.78156462054415e-07	3.92100889508725e-07	4.36633220000124e-07	3.94955155045461e-07	3.10009945439639e-07	2.43770243553459e-07	2.21423466138547e-07	2.27773100975879e-07	2.44230374633382e-07	2.69196638771967e-07	3.03462415051897e-07	3.30251979182767e-07	3.2283912872056e-07	2.76090995534269e-07	2.19736478170338e-07	1.88171072129089e-07	1.83372758740359e-07	1.79126344542684e-07	1.55090122882593e-07	1.14479431491977e-07	7.32111208110404e-08	4.34021027900473e-08	2.77007231093742e-08	2.27541211273583e-08	2.41609481949687e-08	2.84623427629191e-08	3.33438391936431e-08	3.91845843773424e-08	5.10758179618048e-08	7.56117873048931e-08	1.10804716735697e-07	1.40453198149473e-07	1.45402467501502e-07	1.22340432014708e-07	8.69521592705862e-08	5.80019062083144e-08
11	0.00351506313497895	0.0030018235099368	0.00217561179784305	0.0013381612849376	0.000698301209417848	0.000308824680552712	0.000115400830685879	3.61869973835598e-05	9.40293981401162e-06	2.00229686778556e-06	3.82700643141864e-07	1.46699756176655e-07	2.03372613915311e-07	3.39292294578561e-07	4.68748880035554e-07	5.10695931818969e-07	4.4096908046342e-07	3.20590826667556e-07	2.40795834643316e-07	2.46109452148002e-07	3.17139526349943e-07	4.1021842655743e-07	4.92168282788826e-07	5.40424347164267e-07	5.32544545655086e-07	4.56214974410768e-07	3.34047819338552e-07	2.23664175085486e-07	1.75113901445339e-07	1.87899815120192e-07	2.1840398845361e-07	2.25140955576862e-07	1.98541988357164e-07	1.54233590179804e-07	1.11767498131545e-07	8.18373144539657e-08	6.52670009103964e-08	5.72752131491838e-08	5.19985598699616e-08	4.62696394981753e-08	4.31125608789848e-08	5.24439061324432e-08	8.36301907171221e-08	1.31710043733545e-07	1.72716301982062e-07	1.80218069888303e-07	1.49333132928178e-07	1.01033619614963e-07	6.2322089301819e-08
12	0.00363578690346973	0.00316185259563412	0.00237675137409132	0.00154467993411365	0.000868303645584118	0.00042235304759483	0.00017785462921457	6.49158450675915e-05	2.06583156641284e-05	5.8970429964788e-06	1.68526137744233e-06	6.4522072749393e-07	4.54221966179889e-07	5.02571023735748e-07	5.89214391432797e-07	5.87569859388651e-07	4.57174504897215e-07	2.72692144817371e-07	1.59139374023555e-07	1.90548316845794e-07	3.48832170020821e-07	5.57867568076777e-07	7.34961653127805e-07	8.16795350153201e-07	7.68536650965093e-07	5.98608361008345e-07	3.71208546677659e-07	1.84593792154911e-07	1.11187509046867e-07	1.49157168401051e-07	2.34623175455175e-07	2.98761687324833e-07	3.11326163769231e-07	2.81180003809402e-07	2.32399487151736e-07	1.84136206793286e-07	1.43957656103574e-07	1.10487448793569e-07	7.95565307029464e-08	5.07843778446448e-08	3.23656082327638e-08	3.95146821660291e-08	8.23140371120584e-08	1.49341648679668e-07	2.05807702793995e-07	2.16354515107093e-07	1.74239208863106e-07	1.0677176442734e-07	5.18124231705781e-08
13	0.00377121654432544	0.00333301588437006	0.00258794952438328	0.00176617400976506	0.00106020160028874	0.000560352899231583	0.000261058779148131	0.000107265880633869	3.88129877807747e-05	1.23036286515782e-05	3.42088851955703e-06	9.47544537386692e-07	5.00231632285557e-07	5.84288143148858e-07	7.04314058736791e-07	6.74650911597205e-07	4.69379579053279e-07	1.99786357232885e-07	3.57306186431754e-08	8.76278018871686e-08	3.42895473521683e-07	6.91014671540312e-07	9.90735580617887e-07	1.126412249256e-06	1.04312795181888e-06	7.69509567443129e-07	4.17019642723386e-07	1.33125237317868e-07	2.06103963276456e-08	8.14299589757813e-08	2.32548970094926e-07	3.74383037855723e-07	4.48995899460367e-07	4.50811244503007e-07	4.03245908069598e-07	3.32650789857151e-07	2.55737234797558e-07	1.7938888177762e-07	1.06729280651863e-07	4.47343308884235e-08	8.82721362469629e-09	1.83402137742424e-08	8.04734866794291e-08	1.73498907509253e-07	2.49500127352015e-07	2.63555733969156e-07	2.07258053069789e-07	1.1495746829625e-07	3.69699705187408e-08
14	0.00392017115836719	0.00351399111494452	0.00280712843974646	0.00199935430415583	0.00127057900797671	0.000721133896407422	0.000365821309908952	0.000165708899642513	6.65442840913169e-05	2.30908307497419e-05	6.40387095153045e-06	1.09884187240682e-06	5.89193673367364e-08	3.04156171059165e-07	6.71745796993998e-07	7.68140233361512e-07	5.70182377721936e-07	2.55924255171371e-07	6.09185032624817e-08	1.37713398146375e-07	4.82144699145127e-07	9.5675501380401e-07	1.37123231745304e-06	1.56313767797469e-06	1.45556076713991e-06	1.08897418370889e-06	6.12495524710409e-07	2.18312847417011e-07	4.28542213472421e-08	1.00160725485122e-07	2.96089206624277e-07	5.0396741692446e-07	6.36547655197025e-07	6.69277027117309e-07	6.20924738269274e-07	5.23467545688068e-07	4.0341369051929e-07	2.77822312020392e-07	1.59368351147467e-07	6.39973040692635e-08	1.42752981213851e-08	3.16000078432402e-08	1.17561354301352e-07	2.38711333825209e-07	3.34657931069181e-07	3.52437081594295e-07	2.82500011562929e-07	1.65014421567881e-07	6.08437293154103e-08
15	0.00408152629455665	0.00370364949674995	0.00303280560297809	0.00224205479239978	0.0014974771148948	0.000904717864901036	0.000495266575356024	0.000246063899199317	0.000110888126368038	4.49302125403143e-05	1.58848743343928e-05	4.56019056374252e-06	1.00687905640642e-06	4.75703201547526e-07	7.90683910787317e-07	1.03790512735608e-06	9.83754751367284e-07	7.62058379128004e-07	6.27109450698937e-07	7.58036259886672e-07	1.1646008816292e-06	1.70651516111518e-06	2.17788658733657e-06	2.39705588183676e-06	2.274033879483e-06	1.84811983026765e-06	1.27945759508495e-06	7.80016188455556e-07	5.09075492366537e-07	4.98618110380953e-07	6.59454130209503e-07	8.54884296271496e-07	9.80145664369726e-07	9.97068559192541e-07	9.20754935201937e-07	7.87323947455556e-07	6.29646395339322e-07	4.69853241510005e-07	3.24350620505327e-07	2.12597107910326e-07	1.59912631381051e-07	1.8725829653668e-07	2.91169294581078e-07	4.30481820607612e-07	5.38131177757659e-07	5.57454051374615e-07	4.77781570675957e-07	3.4037869330717e-07	2.09917920005109e-07
16	0.00425490803713673	0.00390188829198011	0.003264771927375	0.00249333710383822	0.00173945251604281	0.00111037170792754	0.000650614095641971	0.000351893878623441	0.000177262185589444	8.41940504767931e-05	3.82511280111176e-05	1.69284975970539e-05	7.62573377117539e-06	3.94699946361576e-06	2.73946181618128e-06	2.44302170967054e-06	2.35990947738397e-06	2.30681733995952e-06	2.35251550904675e-06	2.5956331045548e-06	3.03614859779409e-06	3.56032117196077e-06	3.99677512180827e-06	4.18787694452983e-06	4.04859870444805e-06	3.60388444373731e-06	2.98822777282503e-06	2.39154542492056e-06	1.96881092020328e-06	1.76845686121448e-06	1.72806274721886e-06	1.73386898150331e-06	1.69395446771926e-06	1.57599637217193e-06	1.39886883774549e-06	1.20108372955794e-06	1.01409502437041e-06	8.53606931654751e-07	7.26404309092476e-07	6.42112558161318e-07	6.17729832765852e-07	6.67762046652276e-07	7.84828247800622e-07	9.27671955324678e-07	1.03257667811542e-06	1.04612417877129e-06	9.56737637893836e-07	8.00541798484694e-07	6.37424692538539e-07
17	0.00444083806785501	0.00410933946359419	0.00350301540935253	0.00275133064461745	0.00199213746454161	0.00133169217555938	0.000824576996972171	0.000476200566265232	0.0002598866129229	0.000137055850749601	7.21004240608671e-05	3.9191761213713e-05	2.26614028310212e-05	1.42470261235113e-05	9.9479352814638e-06	7.82150582647694e-06	6.85659991537532e-06	6.51485729955348e-06	6.52988414778292e-06	6.77015987536282e-06	7.13967062362523e-06	7.53211650897652e-06	7.82993850674942e-06	7.92464725675621e-06	7.74497724664976e-06	7.28548978949221e-06	6.6183618800472e-06	5.86847996323208e-06	5.15599006325916e-06	4.54213097099221e-06	4.01678994569275e-06	3.53274587301377e-06	3.0548894254122e-06	2.58715724641636e-06	2.16495538943243e-06	1.82832575227222e-06	1.59899661186435e-06	1.4742933291865e-06	1.4366099468745e-06	1.46818095976992e-06	1.55913570378665e-06	1.70217814711544e-06	1.8781846556421e-06	2.04665467065672e-06	2.15364524969049e-06	2.15583171111582e-06	2.04417204062406e-06	1.84911181480951e-06	1.62354628109714e-06
18	0.00464096904803334	0.0043276669381951	0.00374830077262464	0.00301445144508647	0.00225044776090112	0.00155981457493632	0.00100497684746177	0.000604298305762944	0.000342599514119957	0.000187304061661405	0.00010297976268715	6.03720040121351e-05	3.95669131440555e-05	2.90975286901873e-05	2.33261552789232e-05	1.98441129337709e-05	1.76842189440522e-05	1.63956644749408e-05	1.5689738954766e-05	1.53491284496958e-05	1.52139261992551e-05	1.51701773048496e-05	1.51276200141173e-05	1.49979132152518e-05	1.46901535969237e-05	1.41295858532434e-05	1.32851699746675e-05	1.2181668452155e-05	1.08849738143111e-05	9.47360938716687e-06	8.01971567988094e-06	6.58982173282599e-06	5.25498846842616e-06	4.09292245581966e-06	3.17540914261143e-06	2.54910333951769e-06	2.22263998125612e-06	2.16714580690933e-06	2.32824340864152e-06	2.64194340260021e-06	3.0461050446034e-06	3.48299605255188e-06	3.89538124250617e-06	4.2243128350138e-06	4.41600248986429e-06	4.43700495878742e-06	4.28803321525393e-06	4.00556207592841e-06	3.64853994852321e-06
19	0.00485997780319996	0.0045627928989976	0.00400740292725453	0.00328935320221321	0.00251981980908413	0.00179806551736142	0.00119221825302061	0.000732689656389978	0.000417020578476099	0.000221359829112471	0.0001131134976757	6.08414164762801e-05	3.98065551342065e-05	3.35235369157103e-05	3.26788344911184e-05	3.29486111011057e-05	3.28475453793181e-05	3.21724805518664e-05	3.11283478422346e-05	2.99601573461506e-05	2.88525729577748e-05	2.79175814273862e-05	2.71859112568689e-05	2.6593112749403e-05	2.59838359415602e-05	2.51510362158661e-05	2.39011567206472e-05	2.21172628825703e-05	1.97940657201111e-05	1.70367714478186e-05	1.403324488883e-05	1.10146539947654e-05	8.21551588328124e-06	5.83872806700723e-06	4.02945038815352e-06	2.86135838626378e-06	2.33641082300386e-06	2.39533834942787e-06	2.93356385180542e-06	3.81765760636133e-06	4.89961122846924e-06	6.0286248502613e-06	7.06200324667242e-06	7.87743004734517e-06	8.387296190297e-06	8.5521209683723e-06	8.38707339183223e-06	7.95642299608598e-06	7.35582635757295e-06
20	0.00510878715860512	0.00482975593095638	0.00430011243432787	0.0036006445320169	0.00282928854470416	0.00207908389455072	0.00142100020737176	0.000895512751878566	0.000513140677421037	0.000261365982904772	0.000114261660139768	4.16149194213282e-05	1.56057172176384e-05	1.44476469227027e-05	2.33757446191662e-05	3.38534420487217e-05	4.19419546411326e-05	4.65759996464975e-05	4.81749508645499e-05	4.77204884902698e-05	4.62352284360085e-05	4.45246327939565e-05	4.30654677354424e-05	4.19811387715013e-05	4.10878519579184e-05	4.0004791298855e-05	3.83051123501697e-05	3.56659087848096e-05	3.19731929642067e-05	2.73554851414415e-05	2.21464466532818e-05	1.67994471002977e-05	1.17869094002114e-05	7.5142424788068e-06	4.26639873378792e-06	2.19034629579817e-06	1.30463409614537e-06	1.52187644422142e-06	2.6723166403478e-06	4.52371871918202e-06	6.79972489148509e-06	9.20170788423709e-06	1.14373506248949e-05	1.32545970294751e-05	1.44749449085459e-05	1.50175125618538e-05	1.49061676735524e-05	1.42562807526511e-05	1.32438537581284e-05
21	0.00540532998110615	0.00515338865537027	0.00465976304877968	0.00399141526083491	0.00323259466830165	0.00246767356696736	0.00176664812126549	0.00117643559384613	0.000718745716396983	0.000393300006509242	0.000184144799712818	6.67822767258334e-05	1.44540279993166e-05	2.70054125175262e-06	1.19857119237652e-05	2.86131540505215e-05	4.43865562052454e-05	5.55290983961521e-05	6.13228721590371e-05	6.28035429234296e-05	6.16988494594414e-05	5.96777966320825e-05	5.7903938276116e-05	5.6855487704061e-05	5.6364357923764e-05	5.58154081263057e-05	5.44316173746536e-05	5.15605056825014e-05	4.68846064699229e-05	4.05081108971247e-05	3.29144064672628e-05	2.48291169406897e-05	1.70458694076165e-05	1.02712021691445e-05	5.02484977939808e-06	1.60339192860741e-06	9.17490148664982e-08	3.96880103998433e-07	2.28243662984791e-06	5.39623784789952e-06	9.29538319337413e-06	1.34795959491283e-05	1.74400625382822e-05	2.07217210388609e-05	2.29873189592927e-05	2.40666142779739e-05	2.39760630067007e-05	2.29022021548698e-05	2.11523623183203e-05
22	0.00576731850095949	0.00555768421082477	0.0051183654746713	0.00450350279025248	0.0037833815271279	0.00303139342651149	0.0023124127561306	0.00167494354372402	0.00114787886485373	0.000741332022160048	0.000450196762843419	0.00025894887259756	0.000146505506707375	9.0411147542489e-05	7.00031553731739e-05	6.84554312477852e-05	7.37405763652196e-05	7.86482113047222e-05	8.00788019358538e-05	7.78914012986674e-05	7.36010422069923e-05	6.91891678892095e-05	6.62179022412378e-05	6.53452971093152e-05	6.62432579710575e-05	6.78381544884021e-05	6.87385661574207e-05	6.76946893400489e-05	6.39532996809445e-05	5.74246633745216e-05	4.86466763831434e-05	3.85942207518227e-05	2.84185171979112e-05	1.9203234960158e-05	1.17964403462747e-05	6.73606490914496e-06	4.25034019982377e-06	4.29696398082507e-06	6.60848119583638e-06	1.07292070084568e-05	1.60486348611592e-05	2.18468897552915e-05	2.73650607976652e-05	3.19002349401715e-05	3.4909530784147e-05	3.60974914678355e-05	3.54615120647922e-05	3.32802682385872e-05	3.00460166129774e-05
23	0.00619429075357894	0.00604156736495312	0.00567479417551287	0.00513679324390542	0.00448445125911915	0.00377894462940211	0.0030767721780755	0.00242330829637304	0.00184957896229013	0.00137199994615829	0.000994219715013795	0.000710069887041322	0.000506823090873768	0.000368274413685343	0.000277415714606448	0.000218590450981061	0.000179035758454106	0.000149721310414444	0.000125445174380361	0.000104255816414751	8.63985444094787e-05	7.30784246414959e-05	6.53493426299378e-05	6.33722529143141e-05	6.61585085096635e-05	7.17690213035926e-05	7.78212553733927e-05	8.20955166623974e-05	8.30404887669916e-05	8.00439484409009e-05	7.34297465631116e-05	6.42319719085234e-05	5.38533432648073e-05	4.37244769696634e-05	3.50494946216848e-05	2.86713102686386e-05	2.50411082989956e-05	2.42492119758582e-05	2.60743796767999e-05	3.00283454111688e-05	3.53974968325589e-05	4.12997336325684e-05	4.67743858006784e-05	5.09083405550403e-05	5.29809085422187e-05	5.25941196188395e-05	4.97517011453019e-05	4.48606417229474e-05	3.86497902899796e-05
24	0.00664554296121115	0.00655179732187599	0.00626207732865614	0.00581021743134872	0.00524164546393043	0.00460597373649999	0.00395014385433855	0.00331338636123592	0.00272454984651815	0.00220164724905208	0.00175299589006114	0.00137918979117022	0.00107528284510121	0.000832828263415402	0.000641655724543606	0.000491381785773044	0.000372642163134658	0.000277973623062125	0.00020223970188341	0.000142535857720614	9.76195297344889e-05	6.70396443696348e-05	5.02269955023799e-05	4.58100223413058e-05	5.13359732213224e-05	6.34378883792693e-05	7.83456282337744e-05	9.2543781464141e-05	0.000103358587514348	0.000109308190243332	0.000110148188634474	0.000106647723305209	0.000100204188932697	9.242763637923e-05	8.48009993669513e-05	7.84687763956932e-05	7.41510738433621e-05	7.21437252229913e-05	7.23577152478728e-05	7.43674389418245e-05	7.7463100103363e-05	8.07220452088976e-05	8.31171385201136e-05	8.36669313482367e-05	8.16101738086042e-05	7.65676767972245e-05	6.86473561929622e-05	5.84573975547178e-05	4.70149701626199e-05
25	0.00703181627045468	0.00697682033441898	0.00674452777660137	0.00636308502022946	0.00586990581502514	0.00530576898069241	0.00470935280064571	0.00411320012065663	0.0035415997571465	0.0030103197436772	0.00252771270723473	0.00209653460913497	0.00171587463924882	0.00138280194283353	0.00109357573808786	0.000844441805671563	0.00063210913986488	0.000453984340583048	0.000308192275647948	0.000193383904300145	0.000108352130075646	5.15335559481215e-05	2.05320639596525e-05	1.18205445837901e-05	2.07397431103104e-05	4.18263904259988e-05	6.93985079458224e-05	9.82441299128333e-05	0.000124230927841454	0.000144686514820583	0.000158476841633492	0.000165801813726632	0.000167800081344112	0.000166087161397149	0.000162339039603747	0.000157990406255668	0.000154064896763866	0.000151115004622754	0.000149233118166354	0.000148101472561892	0.000147067213000269	0.000145245569674752	0.000141659222130549	0.000135412787637268	0.000125883274150885	0.00011289001996077	9.68004643937116e-05	7.85359661824852e-05	5.94634708226679e-05
26	0.00723728847728572	0.00717906872769422	0.0069620510115815	0.00661266153500741	0.00616472389630024	0.00565432690595738	0.00511503082872418	0.00457427662443587	0.00405149924182747	0.00355800345170528	0.00309826789223114	0.00267209805757212	0.002276991404772	0.00191018454412244	0.00157005671708836	0.00125678577656013	0.000972329781544678	0.000719909830346121	0.000503202169382966	0.000325434544289223	0.000188550412278412	9.25715092987811e-05	3.52564171882467e-05	1.21132272286975e-05	1.67718904163544e-05	4.16587685599224e-05	7.88550697623423e-05	0.00012098058423286	0.000161939593097495	0.000197401288726275	0.000224953040949374	0.000243941383813389	0.000255079918659992	0.000259938466630468	0.000260428277996666	0.000258370563521856	0.000255194654360744	0.000251773561933078	0.000248379513014263	0.000244733019278064	0.000240121693987817	0.000233571168416163	0.00022405282535818	0.000210708693766117	0.000193064944207101	0.000171197713861577	0.000145814600699535	0.000118225589740907	9.01975749773485e-05
27	0.00716709453376476	0.00705318590656166	0.00679904520392783	0.00643313081379213	0.00598996323304692	0.00550525644832552	0.00501126886164161	0.00453317986343253	0.00408704916259007	0.00367956220904965	0.00330939588435102	0.0029697403702886	0.00265134586869873	0.00234544753207346	0.00204604009301395	0.00175117849860148	0.00146321444462704	0.00118808866770229	0.000933949547156957	0.000709444799975122	0.000522037291352567	0.000376642138152885	0.000274789338652578	0.000214403817384465	0.000190181419176377	0.000194441421814042	0.000218267242499513	0.000252716603858365	0.00028989358262688	0.00032372296638655	0.000350339987814892	0.000368088732482749	0.000377192766285679	0.000379208382393738	0.000376388290190447	0.000371073629063847	0.000365203156981758	0.000359991217446516	0.000355790354538133	0.000352126251995756	0.00034787374266209	0.000341531548430253	0.000331547659049125	0.000316645109007534	0.000296099277596717	0.000269923920865523	0.000238935234515663	0.000204681375553517	0.000169247021071127
28	0.00679468338078027	0.00657591491550954	0.00623483274854237	0.00580438014987087	0.00532277853636391	0.00482872075525338	0.00435664002695769	0.0039328100779331	0.00357287552386166	0.00328114263719239	0.00305163680575333	0.00287062211160068	0.00272004250515849	0.00258122529547196	0.0024382006492304	0.00228012150940969	0.00210248026029088	0.00190706279235889	0.00170080796448458	0.00149391085917612	0.0012975976408118	0.00112200238316337	0.000974502614741158	0.000858743420805549	0.00077442904404562	0.00071781579637502	0.000682725720067509	0.000661833250894762	0.000647963079246543	0.00063517200938463	0.000619457992801953	0.000599027777906381	0.000574142004675456	0.000546627267313869	0.000519188555179613	0.000494669248526046	0.000475392398366139	0.000462683639760088	0.000456632021728452	0.000456099267283995	0.000458947690729921	0.000462426930800183	0.000463642156160007	0.000460021882467321	0.000449711000871793	0.000431831982183472	0.000406581544165554	0.000375157697089492	0.000339538930195619
29	0.00619318321599544	0.00583402126387267	0.00536691920400067	0.00482982795594463	0.00426579202625616	0.00371827666663582	0.00322640596939607	0.00282078719219249	0.00252051411685896	0.00233175705606963	0.00224809238015894	0.00225244712476811	0.00232028536070924	0.00242348701909902	0.00253429578133131	0.00262874874793189	0.0026891337825176	0.00270522002775051	0.00267423212042451	0.00259974657209074	0.00248984396986772	0.00235493056877508	0.00220564119212271	0.00205116163224891	0.00189818478701988	0.00175056925170219	0.00160963130371048	0.0014748954474831	0.00134507018471482	0.00121900889486105	0.00109645483562122	0.000978440674884824	0.000867298855939693	0.000766321484704286	0.000679172544264924	0.000609191837618102	0.000558736276570447	0.000528683030333758	0.00051817809267443	0.000524662861642186	0.000544160459643981	0.000571761368433184	0.000602220445313699	0.000630567234993265	0.000652638248310018	0.000665460467445792	0.000667444886711298	0.000658381721914825	0.00063925948597072
30	0.00556922586095999	0.00506020215836868	0.00445084089519317	0.00378276815304563	0.00310308262933039	0.00246003180336176	0.00189842735680218	0.00145536060894604	0.00115675286579809	0.00101516775860819	0.00102913872961402	0.00118405272705239	0.00145441581790829	0.00180714322774911	0.00220539454530011	0.00261243223918396	0.00299502142966649	0.00332599958895549	0.00358580316723174	0.00376291378897713	0.00385334850312109	0.00385944048386664	0.00378822197883762	0.00364972545589959	0.00345546876122513	0.00321730185879644	0.00294668777080913	0.00265439061466202	0.00235046731532082	0.00204441799203188	0.00174534626269233	0.00146201002467982	0.00120269497795888	0.000974903506878092	0.000784906826193201	0.00063724756822505	0.000534296844763427	0.000475963094667131	0.000459623350208388	0.000480308017919785	0.00053112663137052	0.000603882835367437	0.000689798850355042	0.000780256774657235	0.000867467076168375	0.000944991383276384	0.00100807296530684	0.00105375876827488	0.00108082620488305
31	0.00532777514465269	0.00471074157973975	0.00399421963825007	0.00322073702222257	0.00243894776884348	0.00169987268746357	0.0010527311203494	0.000540793877550472	0.0001977003737555	4.46380006711618e-05	8.86835285314218e-05	0.000322468252927985	0.00072517051244061	0.00126468407496981	0.00190068098618873	0.00258820058810047	0.00328136296592709	0.00393682656998896	0.0045166788916609	0.00499055146640959	0.00533686758322219	0.00554324370742018	0.0056061573576731	0.00553005403124973	0.00532608960393516	0.00501069514081716	0.0046041164570022	0.00412903253817517	0.00360930714932796	0.0030688868381973	0.00253083262316511	0.00201646399654655	0.00154460024960929	0.00113090012900925	0.000787319516185888	0.000521721460279048	0.000337678504942461	0.000234501527995011	0.000207512895510904	0.000248557776335047	0.000346720734368607	0.000489190427869551	0.000662197930439701	0.000851946834304683	0.00104545688862331	0.0012312564439603	0.00139987978126721	0.00154414989438619	0.00165925164250189
32	0.00614990226021695	0.00555468431635525	0.00485871020006688	0.00410144776602672	0.00332889170612144	0.00259051073300842	0.00193570248696026	0.00141006130860016	0.0010517984547331	0.00088865151282388	0.000935578817328468	0.00119345984798014	0.00164892278212243	0.00227530784548099	0.0030346637131302	0.00388057736195212	0.00476156648626409	0.00562472497270939	0.00641930835244205	0.00709997517333297	0.00762945535122084	0.00798048850565069	0.00813695370982349	0.00809418721821932	0.00785854878305589	0.00744634518970884	0.00688224980640997	0.00619737022273854	0.00542711543177856	0.00460900349393179	0.00378053422568659	0.00297723244111671	0.00223094770173171	0.0015684772300552	0.00101055949465047	0.000571266403789267	0.000257801556383523	7.06906084476788e-05	4.32826924149422e-06	4.78261916911916e-05	0.000186088959178606	0.000401033431845194	0.000672861446178369	0.000981298057016251	0.00130671701175346	0.00163109082997988	0.00193872282119036	0.00221674023414125	0.00245534903333445
33	0.0090030318360333	0.00867520125775196	0.00825000145120157	0.00775885660488638	0.00723935728963678	0.00673298861456225	0.00628237492499981	0.00592824180467703	0.00570633572473395	0.00564455947211779	0.00576057449415911	0.00606008927302849	0.00653599842482371	0.00716846564831485	0.00792596217543691	0.00876718937041909	0.0096437380588657	0.0105032755955725	0.0112930103631502	0.0119631656980552	0.01247020186653	0.0127795537837081	0.0128676996385713	0.0127234358808405	0.0123483008023598	0.0117561558621883	0.010971995277527	0.010030105690838	0.00897173580208469	0.00784245908258613	0.00668942080521032	0.00555865454591834	0.00449263484757451	0.00352820433162243	0.00269497802323851	0.0020142880229128	0.00149869091585882	0.00115202131391687	0.000969940233615456	0.000940898757872738	0.0010474171739128	0.00126756842215202	0.00157655238976618	0.00194825375781684	0.00235668951002906	0.0027772710516817	0.00318782805421003	0.00356936442147622	0.0039065390881504
34	0.0150123902346667	0.0153108579515227	0.015525960881911	0.0156758415920172	0.0157834997222705	0.0158753253203553	0.0159792447046725	0.0161225991102644	0.0163299095293885	0.0166207026517826	0.0170075796955591	0.0174947005874595	0.0180768303729333	0.0187390545520306	0.0194572184500781	0.0201990872226265	0.020926162976881	0.0215960393692633	0.0221651272134289	0.0225915515483622	0.0228380043919639	0.022874339522324	0.0226797157946792	0.0222441317131464	0.0215692427583607	0.0206684097678656	0.0195659863195628	0.0182959103483418	0.0168997153290321	0.0154241153429508	0.0139183434515983	0.01243143264092	0.0110096231987009	0.00969406109381707	0.0085189211996766	0.00751005032133398	0.00668418168731944	0.00604872869104027	0.0056021247977448	0.00533464170338537	0.00522959129353289	0.00526480004029503	0.00541423757476989	0.00564968376415452	0.00594232942574036	0.00626422297983421	0.00658949670528669	0.00689532955238759	0.0071626265624359
35	0.0252178249197195	0.0265826561749322	0.0278945753894788	0.0291546375117709	0.0303666907249735	0.0315366695121761	0.0326716457013025	0.0337786994706847	0.0348636937810777	0.0359300515714427	0.0369776433192084	0.0380018918039036	0.0389931904821639	0.0399367120392363	0.0408126556258349	0.0415969471012175	0.0422623690908265	0.0427800601167178	0.0431212879270011	0.0432593747162981	0.0431716339553759	0.0428411719814761	0.0422584132514246	0.041422225984113	0.0403405534245381	0.0390304927312085	0.037517805315445	0.035835885666028	0.0340242564910461	0.0321266928839796	0.0301891042648116	0.028257318030221	0.026374912192787	0.0245812359325058	0.0229097381151368	0.0213866965351221	0.0200304076492175	0.0188508609649335	0.0178498871551217	0.0170217372422131	0.0163540241724408	0.0158289394245312	0.0154246468183515	0.0151167534552376	0.0148797630540107	0.0146884285779659	0.0145189373078881	0.0143498805352402	0.0141629799610944
36	0.0403046468446499	0.0432107822694462	0.0461189899743715	0.0490125770589195	0.0518751904299489	0.0546907196767227	0.0574431053770517	0.0601160767337034	0.0626928525683868	0.0651558475177677	0.0674864297799791	0.0696647771730314	0.0716698741376256	0.0734796836017113	0.0750715147285352	0.0764225913501849	0.0775108076033198	0.0783156384983532	0.0788191556037501	0.0790070834546146	0.0788698222682775	0.0784033582948203	0.0776099853852854	0.0764987702747034	0.0750857091708299	0.0733935434253781	0.0714512257366863	0.0692930535128074	0.0669575105500181	0.0644858799199289	0.0619207080142238	0.0593042106016358	0.0566767156082475	0.0540752338923548	0.0515322389669923	0.0490747204549528	0.0467235555643155	0.0444932198986209	0.0423918354551454	0.0404215316495603	0.03857907632912	0.0368567193079076	0.0352431818021133	0.0337247215612984	0.0322862052726304	0.0309121263024397	0.029587516034098	0.0282987097504486	0.0270339419035452
37	0.0603325871764031	0.0652293513363392	0.0702155985124176	0.0752596715221192	0.0803276976692494	0.0853838569717923	0.0903906728360394	0.0953093291980845	0.100100020266429	0.104722340341411	0.109135721434484	0.113299925317596	0.11717559407068	0.120724859180557	0.123912003957869	0.12670416782622	0.129072074394598	0.130990758759811	0.132440263872206	0.133406271706161	0.13388063300606	0.133861759986198	0.133354849805243	0.1323719129218	0.13093158930937	0.129058746446728	0.126783865255922	0.124142232819147	0.121172972764862	0.117917954676373	0.114420631849026	0.110724861503435	0.106873762713548	0.102908664700674	0.0988681919731891	0.0947875235578982	0.0906978520320526	0.0866260551671071	0.0825945797703805	0.0786215247861645	0.0747208998188636	0.0709030267097792	0.0671750461357329	0.0635414886262562	0.0600048698625039	0.0565662733175314	0.053225888710743	0.0499834817252429	0.0468387782548471
38	0.084405756176607	0.0916197560207351	0.0990419600530796	0.106630457815217	0.114338626046839	0.122115497145066	0.12990622818134	0.137652669288016	0.145294028057379	0.152767624135824	0.160009725456718	0.166956454579616	0.173544750471232	0.17971336789585	0.18540389353997	0.190561755272597	0.195137198756253	0.199086204200375	0.202371315602424	0.204962355534161	0.206837000527361	0.207981195446161	0.208389389863228	0.208064585245791	0.20701818846792	0.205269674469716	0.202846068383829	0.199781264702532	0.19611520761203	0.191892962049371	0.187163708979715	0.181979700583238	0.176395211339066	0.170465519393371	0.164245949234531	0.157791001834558	0.151153592424031	0.144384409393707	0.137531400941423	0.13063938948279	0.123749807946443	0.116900547225009	0.110125900488991	0.103456587907375	0.0969198445456327	0.0905395547039891	0.0843364174967748	0.0783281307722128	0.0725295832128166
39	0.110347136688896	0.119948099855021	0.129890445809322	0.140126575705968	0.15060189791565	0.161255101909244	0.172018579272097	0.182818994570711	0.193578004986019	0.204213123467611	0.214638715769741	0.224767117247174	0.234509850882753	0.24377892387064	0.252488176378629	0.260554653047483	0.267899965530314	0.274451613082824	0.280144228004225	0.284920713673231	0.288733245046524	0.29154410475435	0.293326332245963	0.294064168656287	0.29375328598226	0.292400795529522	0.290025037144957	0.286655157203039	0.282330489382782	0.277099757697927	0.271020125803972	0.264156120131304	0.256578456774884	0.248362803264937	0.239588506374259	0.230337316072282	0.22069213375284	0.210735810120069	0.200550014817362	0.190214196237568	0.179804646159757	0.169393680097533	0.159048940661613	0.148832827940637	0.138802057952818	0.129007347640779	0.119493222663145	0.110297942344228	0.101453534528646
40	0.134720004585384	0.146413634272189	0.158568801595442	0.17113561175133	0.184055359196216	0.197260627063539	0.210675558876951	0.224216312304112	0.237791700593026	0.251304022645652	0.264650077534127	0.277722353807142	0.290410378349243	0.30260220404563	0.314186010283097	0.325051785600587	0.335093057798592	0.344208633715594	0.352304308843111	0.359294506102575	0.365103803525684	0.369668312293157	0.37293686956982	0.374872014748234	0.375450722949764	0.374664875757538	0.372521455959352	0.369042460322678	0.364264531854836	0.358238320361295	0.351027587153808	0.342708076245703	0.333366180100317	0.323097432801702	0.31200486726652	0.300197275728459	0.287787414161353	0.274890191567044	0.26162088418016	0.248093412709751	0.234418717850665	0.220703265580964	0.207047709356804	0.193545731373933	0.180283079741286	0.167336812863435	0.154774756708459	0.142655175094119	0.131026647798218
41	0.15357183077916	0.166714126135704	0.180401898081289	0.194585451615637	0.209205165959689	0.224191434218337	0.239464785214625	0.254936202977486	0.27050765546164	0.286072839408753	0.301518142922021	0.316723821457282	0.331565376701638	0.345915121412872	0.359643906949049	0.372622984160103	0.384725962778518	0.395830829664353	0.405821982443958	0.414592232417977	0.42204472925233	0.428094760011496	0.432671376601897	0.435718808665683	0.437197623347111	0.437085599035757	0.435378287012363	0.432089242678202	0.427249916493628	0.420909203614135	0.413132660203333	0.404001403226213	0.393610718892732	0.382068412557489	0.369492939539175	0.356011361792582	0.341757179478382	0.326868089112498	0.311483721070834	0.295743408762965	0.279784039809858	0.263738036155695	0.247731505348497	0.231882599414715	0.216300111038658	0.201082329372977	0.186316170002459	0.172076585618524	0.158426256093055
42	0.163801391911967	0.177565043926458	0.191914649065754	0.206802819460966	0.222171904021745	0.237953825151912	0.254070094990471	0.270432029225995	0.286941172973361	0.303489948830517	0.3199625321274	0.336235952653334	0.352181415951389	0.367665830777205	0.382553522739698	0.396708107694343	0.409994492379356	0.422280964304874	0.433441328250951	0.443357043108978	0.451919310392528	0.45903106469069	0.464608816738625	0.468584301685785	0.470905888547308	0.471539711668958	0.470470491205887	0.467702016944237	0.463257278069296	0.457178230452688	0.449525202411782	0.440375949385591	0.429824377263113	0.417978962886218	0.404960908239228	0.390902071767338	0.375942725908835	0.360229194099978	0.343911423087008	0.327140547284362	0.310066501138454	0.292835733038169	0.275589070359206	0.258459779894466	0.241571861407545	0.225038604589161	0.208961431563004	0.193429038561577	0.178516841764023
43	0.164448189912332	0.178063006867832	0.192268656454149	0.207021680413297	0.222268661322774	0.237946013386706	0.253979940045357	0.270286576000087	0.286772328111862	0.303334425758665	0.319861686694467	0.336235499334187	0.352331016818878	0.368018552343158	0.383165159225016	0.397636373256043	0.411298089188012	0.424018537993221	0.435670326980477	0.446132501142881	0.455292581424268	0.463048534056814	0.469310624847044	0.474003113335015	0.47706574414154	0.478454996523741	0.478145058105812	0.476128494819144	0.472416596111211	0.467039382265108	0.460045268980141	0.451500392944115	0.441487610712443	0.43010519152623	0.417465232486283	0.403691831503808	0.388919059448405	0.373288777721197	0.356948350947815	0.340048306511451	0.322739993179401	0.305173290118066	0.287494415193137	0.269843877714069	0.252354615849595	0.235150352996604	0.218344200641672	0.202037527948248	0.186319110681362
44	0.157147583892914	0.170092512052585	0.183611348380363	0.197665325128182	0.212206431752723	0.22717720234931	0.242510650548211	0.258130367093739	0.273950792675905	0.289877675347628	0.305808718090058	0.321634417859285	0.337239092855957	0.352502089921116	0.367299159009068	0.38150397676664	0.394989796510797	0.407631197499691	0.419305902489444	0.429896629305761	0.439292939667204	0.447393046887523	0.454105543445458	0.459351009800722	0.463063467281705	0.465191640366976	0.465699997187401	0.464569541512703	0.461798334747123	0.457401732405595	0.451412326011277	0.443879588164379	0.43486922548421	0.424462251017337	0.412753794331264	0.399851673678594	0.385874760139251	0.370951168366556	0.355216312341569	0.338810867274954	0.321878680416751	0.304564674008531	0.287012782943265	0.269363967926352	0.251754342131466	0.234313445623606	0.217162697311878	0.200414049050947	0.184168860902954
45	0.145574570504018	0.157651453660379	0.170275549873419	0.183412716209825	0.197020512482061	0.211048014264047	0.225435750758891	0.240115779531804	0.255011907990186	0.270040068937193	0.285108854585736	0.300120210152792	0.314970284629118	0.329550432619674	0.343748357368801	0.357449381323042	0.370537826950314	0.382898487135791	0.394418161419491	0.404987231730165	0.414501249197607	0.422862502171668	0.429981534806088	0.435778585525587	0.44018491541176	0.443143998021576	0.444612544373154	0.444561339755779	0.44297587258157	0.439856739611135	0.43521981645334	0.429096187143138	0.421531831713145	0.412587075858574	0.402335811912524	0.390864505262031	0.378271004912858	0.364663181031098	0.350157415844208	0.334876977182356	0.318950306112049	0.302509251509135	0.285687285011726	0.268617729583561	0.251432033926152	0.234258123247238	0.217218854487593	0.200430601109461	0.184001989054078
46	0.134312840854955	0.145611850552902	0.157429488395924	0.169735793726252	0.182493577959241	0.195658279571875	0.209177920470014	0.222993172468814	0.237037540990484	0.251237671170407	0.265513779396711	0.279780210928906	0.293946121695758	0.307916279716446	0.32159197888375	0.334872055159673	0.347653992631851	0.359835104433487	0.371313771309567	0.381990718683809	0.391770311504794	0.400561844979425	0.408280808581429	0.414850100485356	0.420201169843652	0.424275065103882	0.427023367849386	0.428408993419945	0.428406841796251	0.427004284866961	0.424201479182092	0.420011496563321	0.414460268414008	0.407586343166834	0.399440459938223	0.390084945038544	0.379592941428596	0.368047484433275	0.35554043994553	0.342171323909243	0.328046023999896	0.313275446080114	0.297974109159557	0.282258713215022	0.266246704320991	0.250054861110997	0.233797925657513	0.217587300456277	0.201529831375282
47	0.127763209996706	0.13857202342415	0.149873265001194	0.161640714367898	0.173842041400433	0.186438706816524	0.199385941514439	0.21263281050547	0.226122366116375	0.239791893780725	0.253573252227467	0.267393308237052	0.281174464400844	0.294835276522904	0.308291155482572	0.321455146572186	0.334238777578669	0.346552965233015	0.358308968149562	0.369419373057177	0.379799100023738	0.3893664115263	0.398043909649432	0.405759505424852	0.41244734437131	0.418048672661871	0.42251262903588	0.425796948576572	0.427868565776362	0.428704105886515	0.428290255365557	0.426624004264298	0.42371275557237	0.419574298855025	0.414236647879702	0.407737744317964	0.400125031957652	0.391454908121265	0.381792061110616	0.371208704439173	0.359783720331246	0.347601726426072	0.33475208079612	0.321327841251003	0.307424695437294	0.293139878454147	0.278571094586703	0.263815459323223	0.2489684770843
48	0.129492299148481	0.140200342294491	0.151378551049061	0.163004047408693	0.175048930602625	0.187480217188674	0.200259839599329	0.213344706778439	0.226686829735887	0.240233513935682	0.253927619435506	0.267707888628942	0.281509340324	0.295263727743516	0.308900056876887	0.322345160471501	0.33552432185027	0.34836194170273	0.360782240044827	0.372709984699077	0.384071236933056	0.39479410432852	0.404809490551687	0.414051831469777	0.422459807018734	0.429977018377252	0.436552620343621	0.442141899341413	0.446706788190074	0.450216309655702	0.452646941830248	0.453982899555256	0.454216327387082	0.453347400969671	0.451384335111837	0.44834329833052	0.444248235090854	0.439130598419193	0.433028996958248	0.425988761847078	0.418061440017815	0.409304221582903	0.39977930992166	0.389553243846769	0.378696181827265	0.367281158656078	0.355383325172691	0.343079181684452	0.330445815577247
49	0.142031472867969	0.153050213868215	0.164519859016075	0.176420314653225	0.188727440592533	0.201413019574895	0.214444768463253	0.22778639328488	0.241397689702898	0.255234689915406	0.269249856353849	0.283392321890655	0.29760817558044	0.311840792260563	0.326031203637883	0.340118507801754	0.354040313441648	0.367733214424069	0.381133289810149	0.394176623884436	0.40679984032777	0.41894064431278	0.430538366037687	0.4415344990497	0.451873226648275	0.461501929703978	0.470371669381642	0.478437638515877	0.485659575749623	0.492002137007008	0.497435219423158	0.501934233486692	0.505480319854749	0.508060508063346	0.50966781516437	0.510301283160369	0.509965954964559	0.508672789471191	0.506438517165393	0.503285438517186	0.499241168177469	0.494338328711338	0.488614198254182	0.482110317048244	0.474872058302893	0.466948169213881	0.458390288270099	0.449252445168036	0.439590549742972
50	0.166723272332376	0.178411634977108	0.190530362881303	0.203061229411244	0.21598277163539	0.229270280086129	0.242895817617319	0.25682826851172	0.271033418660098	0.285474067275423	0.300110170225627	0.314899014672362	0.329795424296644	0.344751993981502	0.359719352413176	0.374646450662573	0.389480874424428	0.404169177229319	0.418657231609953	0.43289059490383	0.446814886115248	0.460376170045564	0.473521344735972	0.486198528155475	0.498357440010674	0.509949774555428	0.520929560337937	0.531253502940223	0.540881306939069	0.549775973545844	0.557904070662274	0.565235972415776	0.571746065606624	0.577412920904218	0.582219427064697	0.586152886900311	0.589205074204977	0.59137225132297	0.592655147530963	0.593058898880318	0.592592950609019	0.591270923674179	0.589110447369774	0.586132960374389	0.582363482914801	0.577830363028614	0.572565000159235	0.566601549516261	0.559976610782002
51	0.203168915761698	0.215745849317559	0.22872320069591	0.242083369787133	0.255806156161833	0.269868763740665	0.284245825723639	0.298909450374203	0.313829288048758	0.328972619645016	0.344304466415572	0.35978772085888	0.375383298161687	0.391050307428076	0.406746241693877	0.422427185494775	0.438048038535293	0.453562753797304	0.468924588233988	0.484086364021305	0.499000738186755	0.51362047830712	0.52789874186502	0.541789356780483	0.555247100589524	0.568227975728067	0.580689478396821	0.592590858531071	0.603893368478205	0.614560498094374	0.624558194108486	0.63385506176506	0.642422546945006	0.650235097172596	0.657270300144858	0.663508998663099	0.668935381101901	0.673537046815066	0.677305046147045	0.680233894988493	0.68232156408223	0.683569443547207	0.683982283339882	0.683568110611138	0.682338125139726	0.680306574227341	0.677490608623477	0.673910121208175	0.669587570295975
52	0.248634437866871	0.262068833480228	0.275855754220675	0.28997699721824	0.304412261828477	0.319139167655604	0.334133286958598	0.34936819171362	0.364815515478591	0.380445030072312	0.396224736942775	0.412120972958738	0.428098530216868	0.444120789315526	0.460149865407157	0.476146766206212	0.492071561000056	0.507883559588246	0.523541499962437	0.539003743436576	0.554228475846264	0.569173913358673	0.583798511371075	0.598061174928077	0.611921469055524	0.625339827393525	0.638277757512339	0.65069804131309	0.662564928950314	0.673844324764907	0.684503963783438	0.694513577422385	0.703845047132548	0.712472544828638	0.720372659070335	0.727524506092731	0.7339098249241	0.739513055975941	0.744321402642249	0.748324875600241	0.751516319661417	0.753891423177987	0.755448710163606	0.756189515437157	0.756117943242457	0.755240809933509	0.753567571443019	0.751110236369846	0.747883265627891
53	0.297962410307046	0.311900342805738	0.326121172639204	0.34060544173111	0.355332024529336	0.370278159244872	0.385419489513288	0.400730116553105	0.416182661813194	0.431748340016696	0.447397042422625	0.463097430039209	0.478817036435974	0.494522379715521	0.510179083121825	0.525752003680583	0.541205368189562	0.556502915803979	0.571608046394464	0.586483973793949	0.601093882995613	0.615401090317465	0.629369205510881	0.642962294760826	0.65614504350518	0.668882917989613	0.681142324473251	0.692890765008853	0.704096988739468	0.714731137681353	0.724764886000138	0.734171571833416	0.742926320767666	0.751006160140179	0.758390123406767	0.765059343892796	0.770997137327674	0.776189072650534	0.780623030666536	0.784289250228023	0.787180361711762	0.789291407661668	0.790619850564754	0.791165567825622	0.790930834100608	0.789920291245833	0.788140906222991	0.785601917391888	0.782314769698824
[truncated: 71 more columns]
