# Supplementary material for: Reconstructing spruce budworm outbreak severity: a comparison of paleoecological and tree-ring signals
Source: PLoS One. 2025 Aug 12;20(8):e0329406. doi: 10.1371/journal.pone.0329406 (PMC12342301; doi:10.1371/journal.pone.0329406)
Supplement: S12 Dataset — (ZIP) [file pone.0329406.s012.zip › Lake 3 wavelet data/GSI/GSI_wavelet_significance.txt]

V1	V2	V3	V4	V5	V6	V7	V8	V9	V10	V11	V12	V13	V14	V15	V16	V17	V18	V19	V20	V21	V22	V23	V24	V25	V26	V27	V28	V29	V30	V31	V32	V33	V34	V35	V36	V37	V38	V39	V40	V41	V42	V43	V44	V45	V46	V47	V48	V49	V50
1	1.6636132802758	1.31988834484662	0.842590760582136	0.453074127222555	0.22444797684057	0.116370864799328	0.069281515289099	0.0471162661884219	0.0348333513816131	0.0271401396462345	0.0219845532515028	0.0182050093641751	0.0151457178046293	0.0126987481842928	0.0110219235859514	0.0100286277536355	0.00918835693169586	0.00816002332889089	0.00712944341262567	0.00637051451895516	0.00590998735014093	0.00554347405593025	0.00515564207613963	0.00475445396661365	0.00429038185461331	0.00375539326071159	0.0033394488281043	0.00315828775380472	0.00307639797368173	0.00291343437024961	0.00264430429102045	0.00241093970791526	0.0022851755920159	0.00221625928341434	0.00216219962610593	0.00211907686020879	0.00206381356822329	0.001989217923634	0.00190668868713818	0.00181236480309997	0.00170948161126231	0.00163946001411238	0.0016250730499563	0.00162129396336276	0.00155532373668053	0.00142949664074941	0.00134380625340732	0.00133991238445512	0.00136037574545508
2	2.29319134269088	1.77674063647354	1.07147462540404	0.517585610790766	0.216306727241913	0.0923672129853079	0.0487885993900514	0.0322684947720037	0.0239236012447176	0.0187526110762907	0.0153473881129284	0.012824185870962	0.0106079058070678	0.00871999599364194	0.00752942858526654	0.00705528617429286	0.00665347796599746	0.00587763455866659	0.00499396055591811	0.00440185224027242	0.00414971845636711	0.00397207799192038	0.00373252898530807	0.00346806407373101	0.00310847756514336	0.00261918646847735	0.0022481175749958	0.00216565039461061	0.00219997548409512	0.00210699702621742	0.00185628383489967	0.00164129066394164	0.0015587003507418	0.00153412764251879	0.00151412734078985	0.00150212689903553	0.00147346177929641	0.00142025791910102	0.00135953785964724	0.00128234273455307	0.00118729089592228	0.00112934339641852	0.00114490924331522	0.00117729891177931	0.00112515690627627	0.000988445841938675	0.000901141422816841	0.000920157277851967	0.000966408651873349
3	2.79498847332341	2.11910888998028	1.20987948383138	0.520932931047884	0.173604115656335	0.0518607768959006	0.0210572331637337	0.0139399330187383	0.0108945813400837	0.00878215107216248	0.00740505449219472	0.0063663762033734	0.00522800813555332	0.0040870810264468	0.00345551071563138	0.003480810045076	0.00351753174763393	0.00307015525783061	0.00243361254666253	0.00206784230114759	0.00203057592030622	0.00203230114505623	0.00194452125507986	0.00184355225920951	0.00164718742810401	0.00127978586723894	0.00100017354578754	0.00101370949007532	0.00114530576926354	0.00112640019868301	0.000925833020120331	0.000758515675843737	0.000728013265165938	0.000743075898571939	0.000748380551979165	0.00075905734660903	0.000753738267123994	0.000725033851624955	0.00069413588837859	0.000646678621368195	0.000572702189197997	0.000530981435916169	0.000569116862319925	0.00063098099015905	0.000601526588795415	0.000475527826260058	0.000399527121316927	0.000436610989707712	0.000497575997096769
4	3.07393826876179	2.29912397785971	1.26610184364732	0.501424615664664	0.135911942012592	0.02319886109523	0.00361274175877281	0.00293389433644632	0.00299899650835508	0.00257311177763095	0.00231459025006392	0.00215982807711567	0.00176673205386768	0.00119007455609937	0.00090779968081441	0.00114036655253593	0.00137545361230955	0.00116719333521009	0.000763537846760973	0.000573049469147155	0.000642661173315537	0.000715806844471929	0.000700242876073627	0.000701858368046914	0.000645505030779677	0.000421489209379983	0.000237243260807257	0.000289481516675011	0.00044093112657831	0.000459364799920115	0.000318462961342631	0.000206607213673434	0.000209793471533566	0.000238293951107691	0.000247480002520121	0.000261759409836677	0.000265562934362016	0.000252460183654644	0.00024432491625741	0.000225018146059973	0.000176691531378408	0.000147998544186394	0.000187899993372987	0.000254911057821978	0.000245889081886121	0.000149971588294001	9.3793567948783e-05	0.000132599185969074	0.000186763340146424
5	3.13900161076491	2.34790099745557	1.29075195524896	0.507593008290515	0.134260927876472	0.0202430490271757	0.000849665772393014	0.000296627735924213	0.000570616602486031	0.000442958940032454	0.000433786458226944	0.000521800986192594	0.000451488966449721	0.000200031160174307	7.13297926238559e-05	0.000261682453427959	0.000465111953999282	0.000375091122021563	0.000147869989020178	5.59359700370707e-05	0.000124657216606651	0.000177028405388462	0.000165981049381731	0.000195906467024658	0.000215966786352166	0.000114346710563743	1.08878829201937e-05	5.01727238867558e-05	0.000154504869401339	0.000172343611067249	8.57278381936477e-05	2.04585492739327e-05	3.09834726929565e-05	5.03598539428561e-05	5.1960584428312e-05	5.97901186972617e-05	6.3070423447499e-05	5.64407047410838e-05	5.83971281929938e-05	5.66867130509404e-05	3.21653078480788e-05	1.44289585309662e-05	4.14018127120144e-05	9.18288675423932e-05	9.49951434594207e-05	3.75949730861665e-05	2.86948127022493e-06	2.82651691727884e-05	6.01031189250393e-05
6	3.06720956603377	2.3275772414381	1.32237256008012	0.554529971761546	0.167782779331312	0.0357612702414693	0.00560803596710734	0.000948864624036622	0.000242040448741794	4.19171129806236e-05	3.85418384873962e-05	0.000118880505216372	0.000142183410803012	6.75187162194452e-05	2.1417862297553e-05	0.000113569768872658	0.000211804698559152	0.000166349442697447	5.3070329233548e-05	4.97172130286927e-06	3.0469513087431e-05	4.01070304376294e-05	2.06987422058718e-05	4.57608609302485e-05	8.9990049173858e-05	7.00547282348115e-05	2.82794051688489e-05	4.30959170449604e-05	8.73480620519155e-05	9.0435875220842e-05	4.24048556249017e-05	5.13882176492477e-06	5.9486058935235e-06	1.00551876382681e-05	6.36981082831316e-06	9.26531133252559e-06	1.0667934866123e-05	6.71164419487606e-06	1.0032715638393e-05	1.49691728305006e-05	8.04614806143171e-06	1.52504310909871e-06	1.65310963917676e-05	4.63866956399364e-05	5.4625422989526e-05	2.94684713089867e-05	1.06138657742519e-05	1.8110071688045e-05	2.69950202326022e-05
7	2.936175141731	2.28158211789534	1.36503243768493	0.626339642183131	0.219813035348193	0.0593626997730891	0.0127294179378607	0.00232476014077425	0.000380841728025763	4.98660478029231e-05	2.16502029242574e-05	5.94110547904996e-05	9.57621093971948e-05	0.000106308107815131	0.000116847401358814	0.000156266512577102	0.000180429054540015	0.00014476062620468	8.44521004547757e-05	4.77759068659192e-05	3.55144764590786e-05	1.81571462553283e-05	4.26643820757659e-07	2.06837610365549e-05	6.69381925919747e-05	8.82291199549386e-05	8.39524400758739e-05	8.49820706614789e-05	9.16760187399585e-05	8.31630266878036e-05	5.39594649666411e-05	2.59678090177052e-05	1.28155058207036e-05	5.21325336960894e-06	2.51524940213197e-07	1.36278843834906e-06	2.0395597876202e-06	5.91324871262316e-08	2.41459567798873e-06	8.1656206820694e-06	1.09790251406943e-05	1.38803509813558e-05	2.51912988020256e-05	4.38294436672152e-05	5.43281802656039e-05	4.7337451642511e-05	3.54947920558725e-05	2.90706379648654e-05	2.30503100193587e-05
8	2.79048695913008	2.22628657975624	1.40694074841456	0.70396459982283	0.279009873239925	0.0878887339668557	0.0222252916480684	0.00463837553424234	0.000871308631959981	0.000192542626683764	8.24864904134137e-05	7.96809076323235e-05	0.000109464737934693	0.000152238779521641	0.000194741821558768	0.00022150247087164	0.000213627725814165	0.000172716053951287	0.000125156547873223	8.82857694615079e-05	5.93585924444655e-05	3.35547261861698e-05	2.23951706012423e-05	4.3713408441519e-05	8.77783959472565e-05	0.000121220158056756	0.00012894428203293	0.0001224426597713	0.000113591168446643	0.00010071473356524	7.79508373218132e-05	4.9733554963346e-05	2.55382624517629e-05	9.4517812483578e-06	2.16420595167505e-06	1.40935397310974e-06	1.77980653276503e-06	1.74459606102222e-06	4.31727649092868e-06	9.96606288691757e-06	1.6586399804498e-05	2.47981748109301e-05	3.77665597958452e-05	5.509813318125e-05	6.82577414009019e-05	6.82539717981473e-05	5.67872149839362e-05	4.17129842999858e-05	2.79990680803789e-05
9	2.64676717444458	2.16526530626541	1.43964438289018	0.777883052605085	0.341537330229637	0.121801213829622	0.0352457385469018	0.00826968005209575	0.00159013262325527	0.00027869223734363	8.30835783462224e-05	8.19318057210343e-05	0.000125096047319813	0.00018929611176849	0.000251352982678008	0.000279392880048641	0.000258452114819459	0.000207733291834561	0.000159915693563374	0.000128041403111706	0.000105317673398914	8.82988929031722e-05	8.68548594161488e-05	0.000110085628029819	0.000147022508865484	0.000171108903653824	0.000168012787447344	0.000149247866458526	0.000133272229846904	0.000122368872491282	0.000105679825951119	7.84655744544484e-05	4.79796718013155e-05	2.39229343173441e-05	1.04920514624359e-05	5.66479495931112e-06	5.13138297165263e-06	6.72075631404367e-06	1.05045032817667e-05	1.6189948687089e-05	2.31759855825713e-05	3.29355706635089e-05	4.8585564480871e-05	6.93784600402197e-05	8.63758745276439e-05	8.86534636829061e-05	7.48114371009419e-05	5.39906360198088e-05	3.6091812513572e-05
10	2.50903556695142	2.09963948429208	1.4610022140277	0.845193517492014	0.406256033858522	0.161931451571451	0.0532264851010907	0.0142095183102051	0.00294789508545555	0.000405219556042426	1.27866839049238e-05	2.74184841456424e-05	0.000107863773112227	0.000204677801090449	0.000288522320414599	0.000321290854408354	0.000290622594445526	0.000228116770971665	0.000179375151140816	0.000162931566731667	0.000167603862628134	0.000179713732588669	0.000198084832104341	0.000223298856218084	0.000243011607228719	0.000237556957995656	0.0002031579545176	0.000161690218659978	0.000138463226731291	0.000134932450469275	0.000131807782021597	0.000114121042121419	8.42381950604429e-05	5.38714474303299e-05	3.1936870695568e-05	2.03832154491991e-05	1.67433229618169e-05	1.77785182924819e-05	2.09436433278235e-05	2.45356287452826e-05	2.88334648340064e-05	3.75834738193973e-05	5.56379465275796e-05	8.15342041828097e-05	0.00010335065215106	0.000106992507387842	9.00226096646551e-05	6.39826111826534e-05	4.26799454310354e-05
11	2.37781745468525	2.03062877215006	1.4717254026111	0.905219376814327	0.472376381481842	0.208909111346654	0.0780646318296363	0.0244792399758115	0.0063607604064402	0.00135448390508372	0.000258883620076839	9.9237261875528e-05	0.000137574470956319	0.000229519388218312	0.00031709224728317	0.000345467962902795	0.000298300183023228	0.000216868498285637	0.000162889972852168	0.000166484449527262	0.000214533814150119	0.000277498439557222	0.000332934655372767	0.000365578197682008	0.000360247787146409	0.000308613497848085	0.000225971683870626	0.000151301003448187	0.000118458438846008	0.000127107662926117	0.000147742670892589	0.000152299993877175	0.000134306721465589	0.000104333637475477	7.56068092430662e-05	5.53600852333966e-05	4.41508468042432e-05	3.87446814800278e-05	3.51752098125631e-05	3.12997952514483e-05	2.91641418198437e-05	3.54764710063578e-05	5.65729034130193e-05	8.90972448916924e-05	0.000116836546540179	0.000121911230545411	0.000101018649282833	6.834571528455e-05	4.21587169458353e-05
12	2.25292510699755	1.95925044191435	1.47276036411022	0.957165064464822	0.538046683034994	0.261712198818707	0.110208098051856	0.0402252775197493	0.012800980713028	0.00365411851039244	0.00104427673290471	0.000399812754465631	0.000281459859701863	0.000311419482902913	0.000365108278099688	0.000364089239407409	0.000283289408237642	0.000168974418977573	9.86111399728589e-05	0.000118073775640791	0.000216154789825098	0.000345684134925621	0.000455420959746532	0.000506129429610649	0.000476225797214544	0.000370929276544598	0.00023002037164061	0.000114384038444278	6.88976382188813e-05	9.24256394836282e-05	0.000145384879999982	0.000185128480918593	0.00019291409244903	0.000174233943568949	0.000144006965578163	0.000114100494447568	8.92037477418572e-05	6.84638440051551e-05	4.92974176443731e-05	3.14686759502496e-05	2.00554359556258e-05	2.44853787943176e-05	5.10061138872322e-05	9.25399531831043e-05	0.000127529295073809	0.00013406465561331	0.000107967793133437	6.61614102210498e-05	3.21057069939877e-05
13	2.13382495243583	1.88588281190996	1.46431031097453	0.999334333651856	0.599881922111466	0.317058165315189	0.147711946649396	0.0606930442607332	0.021961115420387	0.00696162352749174	0.00193560279467795	0.000536138445951171	0.000283040426457281	0.000330601174610206	0.000398514085632476	0.000381730121415554	0.00026558375690592	0.000113042862749755	2.02170532321989e-05	4.95814515014516e-05	0.000194016681057158	0.000390989043270575	0.000560576747142636	0.0006373451473659	0.000590221332032406	0.000435402925514572	0.000235957524273696	7.53247525961464e-05	1.1661748257256e-05	4.60745959018983e-05	0.000131580562722782	0.000211832934692474	0.000254050289223387	0.000255077445448371	0.000228164087236328	0.000188220047165613	0.000144700917187873	0.000101501589109918	6.03894259408558e-05	2.53115222523805e-05	4.9946027950054e-06	1.03772364499652e-05	4.55334059627152e-05	9.81689313547021e-05	0.000141171844979503	0.000149124770452957	0.00011727048819274	6.50450886169585e-05	2.09183017353931e-05
14	2.01976196669589	1.81048870535245	1.44629686541335	1.03011312984754	0.654631405701795	0.371544699968046	0.188479517478192	0.0853770204208072	0.0342851392653553	0.01189692486467	0.00329942098571971	0.000566148500063095	3.03566075155991e-05	0.000156708225591106	0.000346098819986577	0.000395763441379609	0.000293771020212972	0.000131858037842768	3.13866081318879e-05	7.09530968531359e-05	0.000248411991833278	0.000492942096214958	0.000706490296063881	0.00080536433312203	0.000749938244764903	0.000561064440840645	0.000315571722663456	0.000112479779132302	2.20794763526546e-05	5.16050998078813e-05	0.000152551940751986	0.000259655555851282	0.000327963931169756	0.000344826853202469	0.000319914646548045	0.00026970246881281	0.000207847972968269	0.000143140418275009	8.21102246149785e-05	3.29728768230643e-05	7.35496054739307e-06	1.6281047793753e-05	6.05703023104816e-05	0.000122989546527918	0.000172423430947388	0.000181583656503903	0.000145550476215332	8.50192094107311e-05	3.13480828817666e-05
15	1.91014667894925	1.73330104369141	1.41934735497191	1.04927745324985	0.700816491525144	0.423406270181701	0.23178383179169	0.115157445020438	0.0518954359302541	0.021027255510475	0.00743409150538438	0.00213416066247704	0.000471217516903732	0.000222628209406215	0.000370038592744887	0.000485737660131615	0.000460395385356418	0.000356641897419142	0.000293486051085303	0.000354759553130091	0.000545031036382681	0.000798645906539426	0.00101924685318754	0.00112181767346512	0.00106424360624739	0.000864916627094634	0.000598783763654124	0.000365046118627756	0.000238246379148715	0.000233352343920544	0.000308623300655687	0.000400084253184075	0.000458706339385645	0.000466626222539924	0.000430911589115011	0.000368466136184185	0.000294673336436367	0.000219890439040125	0.000151795484301952	9.94950492345746e-05	7.48388126671937e-05	8.76365328608243e-05	0.000136266685773356	0.000201464687628816	0.000251844385617144	0.000260887454362386	0.000223600882274597	0.000159296592422517	9.82411943013705e-05
16	1.80484104846776	1.65509761772441	1.38484647305722	1.05762030892287	0.737838579685785	0.47099594633624	0.275976593683692	0.149265862223313	0.0751908304716806	0.035713316718248	0.0162253109543391	0.00718070686496226	0.00323467327960534	0.00167423281256338	0.00116202115143273	0.00103627759411656	0.00100102316155272	0.000978502611604707	0.000997886798216635	0.00110101208603672	0.00128786934305497	0.00151021214578536	0.00169534658290489	0.00177640789165105	0.00171732903902628	0.00152869075458763	0.00126754235332318	0.00101444245433716	0.000835127512613799	0.000750141602992717	0.000733007283186163	0.000735470163671978	0.000718539280024592	0.000668503977032201	0.000593370262705945	0.000509474047108122	0.000430157434909518	0.000362081816119309	0.000308125182352051	0.000272370423189231	0.000262027792212682	0.00028325038799614	0.000332907368447097	0.000393498616155526	0.000437996957416568	0.000443743517641713	0.000405827657475501	0.000339572720798842	0.000270381930786611
17	1.70405429652789	1.57685046422142	1.3441896254492	1.0557504539664	0.764430126443679	0.51100169354084	0.316409640036073	0.182729387686328	0.0997246223785991	0.0525915621703702	0.0276666330825587	0.0150388030511954	0.0086957146983302	0.00546691991636637	0.00381725737325697	0.00300129624302282	0.00263103908920769	0.00249990438807702	0.00250567054412626	0.00259787000730814	0.00273965999572218	0.00289025073712486	0.00300453206131432	0.00304087404224267	0.00297193042214193	0.00279561424857152	0.00253962153659845	0.00225187416037976	0.00197847498285289	0.00174292277228884	0.00154133703157384	0.00135559790550031	0.00117223311709398	0.00099275324931596	0.000830744439851978	0.000701571709214999	0.000613572709688352	0.000565721119202198	0.000551261116708237	0.000563375658906835	0.000598277139204714	0.000653165898131697	0.00072070374627859	0.000785349664129056	0.000826404472501874	0.000827243469314885	0.000784397020436764	0.000709547811615794	0.000622992996736712
18	1.60826666831151	1.49969595061236	1.29892424039609	1.04461842606566	0.779863016791132	0.540533186852349	0.348261483640459	0.209411614862525	0.118723347093283	0.0649077544132842	0.0356862797674887	0.0209211224524392	0.0137113923663263	0.0100833651417039	0.00808337173695394	0.00687671584604023	0.0061282330454012	0.00568170147375587	0.00543707228690778	0.00531903820469099	0.00527218564639679	0.00525702504353139	0.00524227737521687	0.00519732919325105	0.00509067915294986	0.00489642178812781	0.0046038005925001	0.00422139668100671	0.00377204424115229	0.00328295449685017	0.0027791267909346	0.00228361588567584	0.0018210470073513	0.00141834834353568	0.00110039619516051	0.000883358172096649	0.000770226597185669	0.000750995822327295	0.000806822073381607	0.000915530672579674	0.00105558756387034	0.00120698638564579	0.00134989303911504	0.00146387994807941	0.00153030747202224	0.00153758560087243	0.00148596140619121	0.00138807475505535	0.00126435344137868
19	1.51865959019184	1.42579441197436	1.25224458499189	1.02786637889173	0.787400410779928	0.561864591220196	0.372547726938047	0.228952933196189	0.130311768171674	0.0691711445973139	0.0353460252251026	0.0190118976575821	0.0124388647757319	0.010475529497413	0.0102115744980465	0.0102958750550772	0.0102642937528887	0.0100533475889914	0.00972707405089602	0.00936203458530818	0.00901593348742945	0.00872376469327613	0.00849513033190482	0.00830989098002512	0.00811950244230327	0.00785926683190567	0.00746870095715033	0.00691126477229867	0.00618530556146604	0.00532369845971324	0.00438514799756904	0.00344189018945343	0.00256720760664862	0.00182450223695352	0.00125913403784322	0.00089412534999937	0.000730088252799543	0.000748502092688108	0.000916688317804875	0.00119295243121317	0.0015310443548584	0.00188384172011854	0.0022067547200449	0.00246156158976471	0.00262088600215155	0.00267239091432635	0.00262081638145801	0.00248624552949048	0.00229856939559656
20	1.43761063988338	1.35909136529354	1.2100498995876	1.01321991481804	0.796160652008334	0.585053366919353	0.399868883547674	0.25199692613606	0.144397579056486	0.0735482818646272	0.0321531849435117	0.0117104214915709	0.00439144251239735	0.00406556199985177	0.00657792508014471	0.00952634489850341	0.0118024490701353	0.0131064674601341	0.0135564116861046	0.0134285261578162	0.0130105745793474	0.0125292136576245	0.0121186052004034	0.0118134754685707	0.0115621049205707	0.0112573320892175	0.0107790431205922	0.0100363723048802	0.00899724356669771	0.00769782245327391	0.0062320011298064	0.00472735761850372	0.00331683153731382	0.00211450479396088	0.00120056287789314	0.000616362561623792	0.000367123506919656	0.000428255415791868	0.000751988821618931	0.0012729726176949	0.00191343983391702	0.00258935687645477	0.00321846583933925	0.00372983824249642	0.00407324364202578	0.00422592196019338	0.00419458955366532	0.0040117116370085	0.00372681509028521
21	1.36813681095052	1.30436823379728	1.17942722824073	1.01026249372854	0.818198292434468	0.624589998423509	0.447154259804373	0.297766250585863	0.181920895810784	0.099547709119187	0.0466086769749184	0.0169031847134335	0.00365844228594677	0.000683530868407239	0.00303368966291974	0.00724224228136865	0.0112346298316636	0.0140549057800765	0.0155213611467292	0.0158961320089605	0.0156165243257697	0.015104977985463	0.0146559987515045	0.0143906266415492	0.0142663173516951	0.0141273733042657	0.0137771236298507	0.0130504198748322	0.0118669084408616	0.0102529610318223	0.00833092729876874	0.00628446903125078	0.00431446026287615	0.00259973208470905	0.0012718339077764	0.000405832673967454	2.32224868872142e-05	0.000100453863448131	0.000577704891814534	0.0013658355116453	0.00235274367396595	0.00341180491833139	0.00441423402961615	0.00524485081181149	0.00581829367738865	0.00609147286543744	0.00606855353804388	0.00579674986160527	0.00535384992727764
22	1.31162589133309	1.26395004984693	1.1640384828352	1.02420403180495	0.86043126748535	0.689411223667971	0.525897857363906	0.38092214225799	0.261055053402324	0.16859659721891	0.10238548993636	0.0588911546629459	0.0333188492690836	0.0205616530389532	0.0159203884868146	0.0155683990769765	0.0167703672315576	0.0178864805606189	0.0182118310179204	0.0177143639004073	0.016738633833337	0.0157352683033166	0.0150595315717212	0.0148610803358913	0.0150652980699161	0.0154280156076761	0.0156327907137756	0.0153953882084693	0.0145445068941061	0.0130597391613761	0.0110634153915407	0.00877724703178675	0.00646304915254357	0.00436727400557221	0.00268279211234235	0.00153194194824942	0.00096662881582407	0.000977232176519854	0.00150292636645693	0.00244007777677324	0.00364984264367318	0.00496850420925647	0.0062234680214298	0.00725487487472324	0.00793926058065966	0.00820943119640636	0.00806479429951096	0.00756872738777635	0.00683318136746722
23	1.26459922469751	1.23341988770275	1.15854108245164	1.04870517256894	0.915525894905601	0.771492756576788	0.62814030948048	0.494731990264709	0.377601926480044	0.280101489778202	0.202975535182779	0.144964752924245	0.103470778701734	0.0751852886068243	0.0566359752175862	0.0446264674736512	0.0365511549814447	0.030566445877828	0.0256103364492199	0.0212844100887779	0.0176387477794923	0.014919370565606	0.013341435091106	0.0129378011286397	0.0135066308471433	0.0146520485247457	0.0158876460801131	0.0167602605128643	0.0169531818719626	0.0163414213453906	0.0149910949078058	0.0131133175867438	0.0109944622958966	0.00892659739037803	0.00715555105304234	0.00585340891785443	0.0051122828101312	0.00495061273100201	0.00532323096146208	0.00613045525897741	0.00722659765766129	0.00843157242849532	0.00954925339677734	0.0103932234629677	0.010816349850473	0.0107373847207938	0.0101570890354767	0.00915855180183368	0.00789057162148705
24	1.21691272746239	1.19974629541659	1.14669360292669	1.06395031719778	0.959835052625999	0.843432672848571	0.723338989712264	0.606737787645486	0.498911737413459	0.403159316611467	0.321003569197584	0.252553270704514	0.196902704182828	0.152505118010086	0.117498152130508	0.08998042035702	0.0682371619225881	0.0509017309462225	0.0370335529627315	0.0261007566112207	0.0178758077219837	0.0122761070019616	0.00919742306171215	0.00838859963103926	0.00940049587435217	0.0116165637966174	0.0143464262732478	0.0169463512866504	0.0189267274883169	0.0200162016406178	0.02017001973181	0.0195290245812124	0.0183491030859307	0.0169250831325078	0.0155285152821231	0.0143689768107249	0.0135783315286168	0.0132107516184663	0.0132499368568055	0.013617951683604	0.0141848202584331	0.0147815889198012	0.0152201715233433	0.0153208480058995	0.0149442204764573	0.0140208529161006	0.012570506570412	0.0107045506309841	0.00860924621300312
25	1.15410981995601	1.14508351047988	1.10695806581966	1.04435306962123	0.963409122590654	0.870819123753809	0.772931217742288	0.675086559163914	0.581271594829699	0.494074282341948	0.414865512016368	0.344097611089013	0.281621091166892	0.226954920307558	0.179485135795682	0.138595569455048	0.103746078899589	0.0745110175552515	0.0505826258934506	0.0317394901103978	0.017783493271699	0.00845803995574731	0.0033698628815664	0.0019400686901761	0.00340394860536176	0.0068648335035122	0.0113901581654081	0.0161244990944714	0.020389630253351	0.0237469412093796	0.0260103040424009	0.0272125286026637	0.0275404979624327	0.0272593618155889	0.0266441944105001	0.0259304669384823	0.0252861854500915	0.0248020289595169	0.0244931608725477	0.0243074274496898	0.0241376776908021	0.0238386971188452	0.0232500812108997	0.0222248736242484	0.020660824640169	0.0185282828220611	0.0158875548274047	0.012889860358237	0.00975955186620249
26	1.06396003418834	1.05540109848194	1.02349713646917	0.9721330875429	0.906281388126897	0.831247485443708	0.751965103019473	0.672468360076616	0.595614405226177	0.523065162595029	0.455479040650206	0.392827444921096	0.334742474404774	0.280817880791837	0.23081539496923	0.184761163244087	0.142943041563352	0.105834566372688	0.073976185835436	0.0478424136269731	0.0277189590719758	0.0136090175909827	0.00518307636274211	0.00178077600427635	0.00246565010594686	0.00612429157140387	0.011592551959699	0.0177854602508251	0.0238068795446269	0.0290201340683326	0.0330705409754553	0.0358620336713986	0.0374995193061627	0.0382137786425146	0.0382857862348003	0.0379832798513888	0.0375163867006956	0.0370134489460759	0.036514486881066	0.0359784126852659	0.0353004977688075	0.0343374993429408	0.0329381995033431	0.0309764671847457	0.0283826443126937	0.0251679238798896	0.0214363304754739	0.0173804461294387	0.0132600234546125
27	0.943221461656591	0.928230580576449	0.894784535756555	0.84662857740007	0.788305756164762	0.72451619125726	0.65950523160588	0.596586596785553	0.537873815789561	0.484246723511974	0.435531191688944	0.390831018009863	0.348928887968435	0.308671308717774	0.269267960405551	0.230462865431865	0.192565517404051	0.156357743636338	0.122911907026314	0.0933660855238786	0.0687024253229947	0.0495677776254219	0.036163496997351	0.0282164942942227	0.0250287191455866	0.0255893544065881	0.0287249381924926	0.0332586270982205	0.0381512825653439	0.0426033796663957	0.0461062978626481	0.0484421114631689	0.0496402427324183	0.049905506761325	0.0495343701065115	0.048834937105813	0.0480623569156402	0.0473764425324355	0.0468235903223806	0.0463413781596419	0.045781729050716	0.0449470681312484	0.0436331439614581	0.041671902210506	0.0389679795758925	0.0355231864147215	0.0314449377051459	0.0269369777828309	0.0222736594087977
28	0.80009364604811	0.774333025691035	0.734169612728677	0.683482572609021	0.626772587860742	0.568595853303057	0.51300698036167	0.463099776417676	0.420716440275728	0.386364047988017	0.359339071668327	0.338024067198428	0.32029288244895	0.303946753982318	0.287105187676251	0.268490911152188	0.247573139604798	0.224562166810766	0.200275063497641	0.175912330156556	0.152795880154951	0.132119030028558	0.114750505125396	0.101119524791343	0.0911912627465003	0.0845248888766712	0.0803929307677183	0.0779327820163204	0.0762995291355861	0.0747933436153568	0.0729429726536637	0.0705372556821295	0.0676068838129445	0.0643669438036779	0.061135955985105	0.0582487366167212	0.0559788316830505	0.0544823385515791	0.0537697430023711	0.0537070096236356	0.0540424197336617	0.0544521103281001	0.0545952066336118	0.054168908921688	0.0529547727526545	0.0508494665229979	0.0478761543190453	0.0441759053197965	0.0399816923631681
29	0.652216961102074	0.614392871488193	0.565201385399521	0.508639192836431	0.449239400002324	0.391579422644316	0.339779500016433	0.297062945862119	0.265440565922027	0.245562168613094	0.236751268180966	0.237209875361847	0.24435406059728	0.255222441148632	0.2668919415729	0.276838979258495	0.283198252410921	0.284892328238398	0.281628927489187	0.273784700007785	0.262210629172293	0.2480026192679	0.232280645580192	0.21601208293973	0.19990177429319	0.184356076305813	0.169513608880385	0.15532429659375	0.141652129082491	0.128376353360455	0.115469931363819	0.103041615488437	0.0913370401714123	0.0807029039105739	0.0715250683590884	0.0641552550929343	0.0588416753796442	0.0556767057270235	0.0545704089685104	0.0552533334295008	0.0573066658877877	0.0602133748008481	0.0634210833197362	0.0664063424953498	0.0687306866543789	0.0700810211282114	0.0702900044341723	0.0693355437642125	0.0673217414622348
30	0.524333868199341	0.476410086034965	0.419039680124264	0.356141680676208	0.29215035608172	0.231608130744356	0.178733954114756	0.137019915651632	0.108906465605263	0.0955764501263256	0.0968917951047614	0.111476704667233	0.136930965059246	0.170139696728443	0.207634432812105	0.245956392428278	0.28197656384621	0.313137637733702	0.337597736600321	0.35427242348094	0.362786709787587	0.363360260207171	0.356655149809152	0.343615919686829	0.325326956968279	0.30290391715176	0.277426025774024	0.249906707582848	0.221292806269101	0.192478743139648	0.164321609522043	0.137645947699892	0.113231843311953	0.0917856340619626	0.0738977449700716	0.0599958577349687	0.0503032088077713	0.0448111778508346	0.0432728165720258	0.0452202455512602	0.0500047381957294	0.056854620536581	0.06494347841439	0.0734599499209839	0.0816706628422739	0.0889694546026084	0.0949084864795558	0.0992097330782878	0.101758089724854
31	0.448273130916775	0.396356606567605	0.33606923982231	0.270989264676522	0.205210378215619	0.143025415127365	0.0885756366437862	0.045501801049822	0.0166342916359268	0.00375579219757617	0.00746173438558642	0.027132123529345	0.0610150479767414	0.106409124731232	0.159921204146154	0.217768345992024	0.276090264786575	0.33124025029032	0.380028385796775	0.419899502157869	0.449038158680627	0.466402418400476	0.471695903619082	0.465292653578918	0.448131311377808	0.421594368729689	0.387385286212257	0.347412248694982	0.303683127072927	0.2582127574901	0.212941468626206	0.16966305907638	0.12996096327416	0.09515269091151	0.066244196680627	0.0438970688732035	0.028411897376296	0.0197307002088099	0.0174599064057052	0.0209133774579907	0.0291727005981427	0.0411599436465886	0.0557166043057856	0.0716818680254742	0.0879635908005706	0.103596560686218	0.11778434251032	0.129923070881857	0.139607605157596
32	0.462291567955973	0.417548704589938	0.365231943792447	0.308308106116003	0.250234638090692	0.194730130317062	0.145507830845033	0.105995091577898	0.0790642739084898	0.066800427689286	0.0703279792277405	0.0897130395037812	0.123950441182916	0.171036154228706	0.22811735647203	0.29170515519185	0.357929596881754	0.422813699621823	0.482542973510382	0.53370907641267	0.573510395406113	0.599897752554156	0.611659328837329	0.608444547915108	0.590731475893285	0.559745902883744	0.51734253967765	0.465859761057794	0.407959280697001	0.346461352029539	0.284184857084577	0.223800215863053	0.167701577589778	0.117903304362414	0.0759643183789849	0.0429424127984424	0.0193790861511716	0.00531385229167631	0.000325358402381404	0.00359512138742575	0.0139884103971009	0.0301459057666291	0.0505793685508017	0.0737647198630746	0.0982266433965959	0.122610003438234	0.145734871046308	0.166633594361563	0.184569950296953
33	0.604465086408737	0.582454485709189	0.553906498487953	0.520930950097809	0.486051677848119	0.452053999009692	0.42179971936712	0.398023161528087	0.383124349635568	0.378976681543784	0.386765949825858	0.406875422944165	0.43882804421684	0.481292001010611	0.53215044648323	0.588630583215517	0.647482211017467	0.70519170720269	0.758214633614351	0.803208976608826	0.837251471067504	0.85802141132245	0.86393953898731	0.854253645793709	0.829067012917303	0.789310301073331	0.736661626249312	0.673422999442866	0.602363865374587	0.526544034648339	0.449128848890912	0.373209010209971	0.301636266626658	0.236884238001482	0.180941282154152	0.135239639934288	0.100622362605543	0.0773469066580887	0.0651219520047812	0.0631721023914543	0.0703237669338453	0.085104759127753	0.105849995186487	0.130806088161494	0.158228533927513	0.186466450059219	0.214031316931704	0.239647733424267	0.262285697805369
34	0.900047937794847	0.917942173746311	0.930838384535086	0.939824283644928	0.946278784001414	0.951784065898637	0.958014414703166	0.966609037885075	0.979038059000257	0.996472174823559	1.01966687466737	1.04887156142	1.08377238032722	1.12347515233338	1.16653171596731	1.21100947389987	1.25460033604827	1.29476188634882	1.32888079296921	1.35444649818223	1.36922225142205	1.37140067595265	1.35973226859217	1.3336174029251	1.29315533109641	1.23914708439361	1.17305274926699	1.09690702957336	1.01320000968873	0.924732370377322	0.83445581451804	0.745310049725335	0.660067351100873	0.581194570615358	0.510740617460106	0.450255102538123	0.400741244363977	0.362643503103168	0.335867959243169	0.319831365222501	0.313533207282675	0.315644100979165	0.324603430082045	0.338719293972123	0.356264476324679	0.375563177265892	0.395064531896036	0.413400334459138	0.429425772041833
35	1.34979874530823	1.42285213201817	1.49307337097823	1.56051892891572	1.6253947820726	1.68801857710769	1.74876883772353	1.80802453458311	1.86609948607069	1.92317690698493	1.97924986455486	2.03407336039269	2.08713319867776	2.13763573876446	2.18452112867876	2.22650078603611	2.2621178850339	2.28982759827959	2.3080920152803	2.31548319098757	2.3107868157299	2.29309864638294	2.26190614642923	2.21714873662672	2.15925158378358	2.08912982325255	2.00816234955721	1.91813662213149	1.8211681169119	1.71959992123623	1.6158893635096	1.5124893817921	1.41173251455164	1.31572494953268	1.22625705672858	1.1447353703698	1.07213921894525	1.00900329665427	0.95542559132593	0.911098385592297	0.875358655196291	0.847253188679444	0.825613191800406	0.80913302047148	0.796447971414135	0.786206682305278	0.77713456349963	0.768085701421617	0.758081739490622
36	1.9256914569426	2.06454195182025	2.2034914569226	2.34174241220602	2.47851349307836	2.61303496992401	2.74453954927843	2.8722498385162	2.99536405982254	3.11304201270963	3.224393499533	3.32847144819293	3.42427176893369	3.51074156575678	3.58679670683358	3.65134898334933	3.70334221256792	3.74179574336855	3.76585298401439	3.77483187566245	3.76827375607594	3.74598685471391	3.70808076810435	3.65498869032182	3.58747489454648	3.50662592613082	3.41382509861833	3.31071108722026	3.19912258607048	3.08103203419377	2.95847223002416	2.83346017536074	2.70792267390516	2.58362804517423	2.46212782159718	2.34471152411284	2.23237663227729	2.12581476723734	2.02541398501116	1.93127602566813	1.84324646212809	1.76095500292394	1.68386276583424	1.61131316814852	1.54258316442369	1.47693187254513	1.41364411599051	1.35206701646539	1.29163843493768
37	2.5727028719269	2.78151074520079	2.99413435427173	3.20922377320093	3.42533460209013	3.64093940485682	3.85444010416374	4.06418150497017	4.2684662082601	4.46557123372669	4.65376668073875	4.83133671031576	4.9966030215804	5.14795082496089	5.28385708898142	5.40292057256773	5.50389287151965	5.58570943215004	5.64751924571939	5.68871176281555	5.7089394827874	5.70813469925877	5.68651902952891	5.64460462371099	5.58318632776807	5.50332454101425	5.40631903127594	5.29367451071536	5.16705928954437	5.02825877101291	4.87912589103771	4.7215308097215	4.55731221110831	4.38823245632558	4.21593857210099	4.04193066289754	3.86753884295093	3.69390923449871	3.52199901455513	3.35257995850951	3.186249464073	3.02344767532035	2.86447908507418	2.70953688422658	2.55872834648207	2.41209967331109	2.26965895473063	2.13139619899695	1.99729971767102
38	3.21190135923102	3.48641647472109	3.76885440668033	4.05762033190624	4.35094009043698	4.64687420657354	4.94333573643002	5.23811189681031	5.52888934765546	5.8132829066975	6.08886737071911	6.35321200457748	6.60391713995975	6.83865220529404	7.05519439245062	7.25146706223261	7.42557690746037	7.57584883828755	7.70085753740266	7.79945465986852	7.87079072833684	7.91433090120408	7.92986396745922	7.91750414225905	7.877685492615	7.81114910052684	7.71892335628715	7.60229805067246	7.46279318411616	7.30212361753663	7.12216083951483	6.92489320790836	6.71238603533547	6.48674282706484	6.25006885183011	6.00443804100772	5.75186398358399	5.4942755303689	5.23349725931525	4.97123480264697	4.70906481207401	4.44842915382728	4.19063278962913	3.93684471738903	3.68810131599594	3.44531145730687	3.20926280695581	2.98062882307334	2.75997606630375
39	3.74679314404094	4.0727900302895	4.41037843335142	4.75794215334528	5.11362755320763	5.47535285830369	5.84082245180006	6.20754625821589	6.57286417828474	6.93397539701293	7.28797223764068	7.63187808200099	7.9626887281614	8.27741641539215	8.57313562085419	8.84702962831394	9.09643679262577	9.31889537984878	9.5121858556978	9.67436952710285	9.80382251373694	9.89926413730922	9.95977896304071	9.9848319049346	9.9742760073681	9.92835273189622	9.84768480072659	9.7332618674137	9.58641949138652	9.40881207715534	9.20238059391002	8.96931601093385	8.71201946510928	8.43306021733406	8.13513245572426	7.8210119679821	7.49351363796748	7.15545062839169	6.80959599951822	6.45864738993171	6.10519525665113	5.75169504418292	5.40044353047421	5.05355948571992	4.71296867976386	4.38039318622404	4.05734485613237	3.74512276963106	3.44481441944747
40	4.08135545324045	4.43561508555933	4.80385704481761	5.18456976315088	5.57597475048709	5.97602960639114	6.38243625164043	6.79265467473962	7.20392236429567	7.61327945617785	8.01759946838364	8.41362533118947	8.79801025097275	9.16736277915921	9.51829529955267	9.84747500439462	10.1516763081945	10.4278335544237	10.6730928084672	10.8848615045265	11.0608547268417	11.1991369575083	11.2981582135304	11.3567836222144	11.374315642655	11.3505083266348	11.2855732183795	11.1801767120682	11.0354289111203	10.8528642562479	10.6344144025026	10.3823740220292	10.0993603827859	9.78826769900717	9.45221736278001	9.09450524525289	8.71854729946195	8.32782470463325	7.92582976534523	7.51601372039909	7.10173752878006	6.68622658749945	6.27253020266015	5.86348648536278	5.46169318278741	5.06948478668737	4.68891609126745	4.32175220447195	3.96946485532625
41	4.15079581192934	4.5060105947988	4.87596871913787	5.2593270102382	5.65447401579914	6.05952837510998	6.4723421120295	6.89050927021778	7.31138020357162	7.73208170860542	8.14954304127027	8.56052770207352	8.96167070491612	9.34952087214699	9.72058752686693	10.0713907897897	10.3985145383724	10.6986609566829	10.9687055013336	11.2057510368139	11.4071798567446	11.5707023088101	11.694400781895	11.7767678942966	11.8167378403157	11.8137100061091	11.7675641500598	11.678666652529	11.5478675681033	11.3764884529927	11.1663011832501	10.9194982179799	10.6386549878401	10.3266852955258	9.98679079487015	9.62240576302646	9.23713849133949	8.83471069178412	8.41889634541257	7.99346140676215	7.56210572469796	7.12840844813376	6.69577805816609	6.26740801113444	5.84623879564344	5.43492700698866	5.03582183149873	4.65094911802924	4.28200300116456
42	3.94972564015872	4.28160712559246	4.62761763675643	4.9866145149797	5.35720762561762	5.73775542079316	6.12636533101469	6.52089892085971	6.91898215809547	7.31802104020323	7.71522269916298	8.10762196728954	8.49211323746375	8.86548729458563	9.22447263641131	9.56578064648741	9.88615383527943	10.1824162334487	10.4515249090027	10.6906214927258	10.8970825382212	11.0685675175005	11.2030632627505	11.2989237108491	11.3549038893188	11.3701871992204	11.3444051992711	11.2776492721833	11.1704737537505	11.0238903214683	10.8393536656732	10.618738695043	10.364309752348	10.078682528204	9.7647795532413	9.4257803162039	9.06506719156156	8.68616846085816	8.29269977412804	7.88830541952313	7.47660075049327	7.06111706155183	6.6452501083157	6.23221333886829	5.82499674639542	5.42633207322831	5.03866490030949	4.66413395051312	4.30455772619112
43	3.53751292157637	3.83038687130274	4.13597046573314	4.45332885633405	4.78131295887151	5.11855495303286	5.46346737054759	5.81424615034476	6.16887797176158	6.52515209350903	6.88067682838043	7.23290067358881	7.57913799679625	7.91659905157838	8.24242396695856	8.55372022782314	8.84760304079912	9.12123786791803	9.37188431239316	9.59694046112316	9.79398673068293	9.96082823055832	10.095534651458	10.1964767090714	10.2623582250545	10.2922430067355	10.2855757934393	10.2421966678462	10.1623484819227	10.0466770143754	9.89622375530496	9.71241139831384	9.49702230498085	9.25217038553136	8.98026700699102	8.6839816907736	8.36619849071922	8.02996904600868	7.67846337795768	7.31491954326588	6.94259326776561	6.56470866409747	6.18441108515052	5.80472308470334	5.42850435059996	5.05841634792205	4.69689226456639	4.34611269446802	4.00798732976817
44	3.01574184397583	3.26416158134185	3.52359490755399	3.79329784986294	4.07234906159029	4.3596457428772	4.65390239131139	4.95365267451963	5.25725466594545	5.56289962291748	5.86862441375647	6.17232761950717	6.47178924776343	6.7646939032066	7.04865716443717	7.3212548222335	7.58005454345915	7.8226494404616	8.04669295090884	8.2499343703878	8.43025433226069	8.58569949838971	8.71451571207775	8.81517887206318	8.88642281417183	8.92726353513924	8.93701916037413	8.9153251425821	8.86214427912725	8.77777125012987	8.66283150345052	8.51827444338099	8.34536101327377	8.1456458945843	7.92095467196499	7.67335643237135	7.40513237212138	7.1187410763952	6.81678120817461	6.50195239610613	6.17701514188086	5.84475057682259	5.50792088453474	5.16923117245261	4.83129352141892	4.49659387098683	4.16746231160873	3.84604725616033	3.53429385564641
45	2.49227074314827	2.69902981140316	2.91515729535532	3.14006865998953	3.37303731935493	3.61319143534965	3.8595128540018	4.11083838491446	4.3658635930567	4.62314922832853	4.88113036800566	5.1381282912366	5.3923650444194	5.64198059294427	5.88505239005249	6.11961712916939	6.34369438385198	6.55531178131091	6.75253130315776	6.93347626233827	7.09635846973075	7.23950507899887	7.36138458510254	7.46063145119139	7.53606885088246	7.5867290382316	7.61187089572994	7.61099426068746	7.58385069132077	7.53045040431123	7.45106519380099	7.34622722574886	7.21672368908259	7.06358737383352	6.88808333405119	6.6916918774134	6.47608820181674	6.24311906976982	5.99477697226546	5.73317228342761	5.46050394439806	5.17902923881262	4.89103323237716	4.5987984454575	4.30457531061111	4.01055393735678	3.71883766529585	3.43141883535862	3.15015714910118
46	2.05146486326541	2.22404345841303	2.40454346606259	2.59250727370067	2.78736687104447	2.98844163516816	3.19493766406572	3.40594879205831	3.62045939555357	3.83734906844319	4.0553992133438	4.27330155854165	4.48966857162368	4.70304570020856	4.9119253288705	5.1147623002883	5.3099908089083	5.49604243805632	5.67136507752633	5.83444242922083	5.98381378434658	6.11809373779426	6.23599149432698	6.33632941757881	6.41806047694412	6.48028425934487	6.52226123250789	6.54342497346929	6.54339211004105	6.5219697632211	6.47916032412006	6.41516344887426	6.33037520804937	6.22538438194869	6.10096594870445	5.95807186670692	5.79781930549197	5.62147652839429	5.43044667490758	5.2262497297251	5.01050299797065	4.78490043145747	4.55119116841383	4.31115765868163	4.06659374783507	3.81928308710178	3.57097822172251	3.32338068897572	3.07812242920734
47	1.74104833700018	1.88834165127493	2.04234535746122	2.20270214679957	2.36897145186585	2.54062809210681	2.71706199228932	2.89757905371794	3.08140324194742	3.26767993621808	3.45548056525614	3.6438085317604	3.83160640425851	4.0177643305332	4.20112960200853	4.38051727390131	4.5547217221555	4.7225289957647	4.88272980261788	5.03413294901895	5.17557903803089	5.30595422022558	5.42420378265432	5.52934535818382	5.62048153796637	5.69681167483069	5.75764267478451	5.80239858749715	5.83062882436024	5.84201485418303	5.83637525134824	5.81366899882886	5.77399697826984	5.71760161073277	5.64486464400883	5.55630311492091	5.45256354704904	5.33441447512672	5.20273741630038	5.05851643489916	4.90282647077043	4.73682062111703	4.56171658173318	4.37878246528353	4.1893222216136	3.99466088793623	3.79612989513179	3.59505265045764	3.3927306069115
48	1.57448062531365	1.70467837899693	1.84059281734975	1.9819457695968	2.12839799376548	2.27954844831886	2.43493427447775	2.59403153349459	2.75625673325698	2.92096916751041	3.08747407886232	3.25502664375882	3.42283676403596	3.59007463568927	3.75587705144741	3.91935437986199	4.07959815022674	4.23568916000689	4.38670600988013	4.53173396123554	4.66987400229845	4.80025200217168	4.92202782719838	5.03440429131065	5.13663581154001	5.22803664169133	5.30798856133368	5.37594790369894	5.43145181471287	5.47412364607342	5.50367739785057	5.51992114028232	5.52275936001458	5.51219419268006	5.48832552110886	5.45134993627072	5.40155857591426	5.3393338734423	5.26514526649951	5.17954393072062	5.08315661878875	4.9766786981087	4.8608664917685	4.73652903684672	4.60451938136954	4.46572554622471	4.32106128104458	4.17145674347205	4.01784922936435
49	1.54100792920118	1.66055866614931	1.78500160658411	1.91411873905941	2.04764814824733	2.18528368355224	2.32667508056314	2.47142855824951	2.61910790905347	2.76923609271073	2.92129733783203	3.07473974809931	3.22897840249027	3.38339893136656	3.5373615426774	3.69020546507884	3.84125376759006	3.98981850864074	4.13520616114392	4.27672325468544	4.41368217117349	4.54540702644673	4.67123956748758	4.79054501310395	4.90271776528026	5.00718691889212	5.10342149913854	5.19093535885963	5.26929167184205	5.33810696321174	5.39705462399586	5.4458678638046	5.48434206322298	5.51233649578072	5.52977539814036	5.53664837625583	5.53301014454427	5.51897960441953	5.4947382776931	5.46052811919676	5.41664874136949	5.36345409133631	5.30134862806016	5.23078305335651	5.15224965582875	5.06627733103543	4.97342634438272	4.87428290531435	4.76945362233581
50	1.61432531529987	1.72749979566983	1.84484135795618	1.96617351980098	2.09128846286406	2.21994693368945	2.35187842629666	2.48678165767137	2.62432534411274	2.76414928292432	2.90586574025696	3.04906114207706	3.1932980612974	3.33811749013022	3.4830413827662	3.6275754496116	3.77121218059482	3.91343407154628	4.05371702442326	4.19153388925397	4.32635811316548	4.45766745978768	4.58494776073127	4.70769665975722	4.82542730971241	4.93767198232006	5.04398555148955	5.14394881194757	5.23717159667733	5.3232956588649	5.40199728675828	5.47298962300738	5.53602466362244	5.59089491560987	5.63743469655621	5.67552106386723	5.70507436595896	5.72605841236935	5.73848026443891	5.74238965282381	5.73787803258355	5.72507729086007	5.70415812617169	5.67532812202539	5.63882954085351	5.59493686716023	5.54395413118481	5.48621204632277	5.42206499497589
51	1.75583609078084	1.86452906561876	1.97668255045391	2.09214444077978	2.21074015948232	2.3322726971977	2.45652282775757	2.58324950386645	2.71219043638736	2.84306285873448	2.97556447590922	3.10937459569246	3.24415543744755	3.37955361192415	3.5152017634098	3.65072036358492	3.78571964452559	3.91980165649626	4.05256243450901	4.1835942561235	4.31248797164553	4.43883538677513	4.56223167687517	4.68227781139467	4.79858296659918	4.91076690464267	5.01846229716435	5.12131697201199	5.21899606237474	5.31118403854662	5.39758660372457	5.47793243665589	5.55197476557112	5.61949275964621	5.6802927262078	5.73420910399995	5.78110524503957	5.82087397987085	5.85343796335386	5.87874980045737	5.89679195383821	5.90757643724866	5.91114430098889	5.90756491768501	5.89693507859892	5.87937791244065	5.8550416402352	5.82409818117896	5.78674162558863
52	1.91817210153618	2.02181616262293	2.12817989468395	2.23712286569526	2.34848845966207	2.4621040156643	2.57778107786398	2.69531575858384	2.8144892155819	2.93506824361775	3.05680597934344	3.1794427174673	3.30270683504563	3.426315819667	3.54997739622153	3.67339074590489	3.79624781010851	3.91823467090546	4.03903299896882	4.15832155896763	4.27577776178558	4.39107925230921	4.50390552104432	4.61393952744888	4.72086932262307	4.82438965887734	4.92420357370929	5.02002393586088	5.11157494139768	5.19859354814966	5.28083083737321	5.35805329213092	5.43004398263193	5.4966036496221	5.55755167784933	5.61272695264437	5.66198859373813	5.70521656157039	5.74231213251767	5.77319824066567	5.79781968496068	5.81614320177852	5.82815740413732	5.83387258993615	5.83332042271307	5.82655348947169	5.81364474111322	5.79468682192098	5.76979129536884
53	2.05241998774658	2.14842703514124	2.24638273150734	2.34615304602955	2.44759246201205	2.55054419205782	2.65484046504053	2.76030288538097	2.86674286457393	2.97396212432813	3.08175327008752	3.18990043310194	3.2981799786157	3.40636127714978	3.51420753527411	3.62147668170586	3.72792230403613	3.83329463088428	3.93734155381488	4.03980968293059	4.14044542968051	4.2389961101034	4.33521106146109	4.42884276501411	4.51964796755114	4.60738879420883	4.69183384510971	4.7727592684048	4.84994980243281	4.92319977989979	4.992314087239	5.05710907262919	5.11741339652643	5.1730688189968	5.22393091862042	5.26986973826586	5.31077035360286	5.34653336082496	5.3770752806849	5.40232887659892	5.42224338524421	5.43678465874973	5.44593521825844	5.44969421931065	5.44807733015836	5.44111652476187	5.42885979283715	5.41137076990888	5.38872829087615
[truncated: 71 more columns]
