# Supplementary material for: Reconstructing spruce budworm outbreak severity: a comparison of paleoecological and tree-ring signals
Source: PLoS One. 2025 Aug 12;20(8):e0329406. doi: 10.1371/journal.pone.0329406 (PMC12342301; doi:10.1371/journal.pone.0329406)
Supplement: S12 Dataset — (ZIP) [file pone.0329406.s012.zip › Lake 3 wavelet data/GSI/GSI_wavelet_wave.txt]

V1	V2	V3	V4	V5	V6	V7	V8	V9	V10	V11	V12	V13	V14	V15	V16	V17	V18	V19	V20	V21	V22	V23	V24	V25	V26	V27	V28	V29	V30	V31	V32	V33	V34	V35	V36	V37	V38	V39	V40	V41	V42	V43	V44	V45	V46	V47	V48	V49	V50
1	0.0365198398228755-0.0081395944092029i	-0.0263021658808357+0.020467019090684i	0.0132731771950284-0.023084054893885i	-0.0043797034061302+0.0190285529849555i	0.0007238445861921-0.0137241346279589i	-2.9525852366e-07+9.89583549647483e-03i	0.00016834699636551-0.00763367107325856i	-0.00041203904331914+0.0062832443886748i	0.00058377744630446-0.00538255620975618i	-0.00070190401866157+0.00472716647183853i	0.00077844292026337-0.00423016634583307i	-0.00081444728338722+0.0038283706909073i	0.00083336841085109-0.00347142779354417i	-0.00087320732870762+0.0031501851994781i	0.00094377076175872-0.00289558031997753i	-0.00099947769518691+0.00272768435169696i	0.00099287986568829-0.00259736570251634i	-0.00095340313297728+0.00244085757533515i	0.00093883442743095-0.00226232337882077i	-0.00096297925885308+0.00210559725483124i	0.0009934421849356-0.00199659761042848i	-0.00099851209108952+0.00191517033344825i	0.00098394365772736-0.00183586305191608i	-0.00095756846742488+0.00175613097723794i	0.00091667142510778-0.00166436904049429i	-0.00088527546205489+0.0015415895908002i	0.00090020397074548-0.00141415041634629i	-0.00094312831998323+0.00132975494617011i	0.00096571036864834-0.00128694655638675i	-0.00094954951505096+0.00124500912935641i	0.00092390666691582-0.00117115844606697i	-0.00092564737062778+0.00108259564037571i	0.0009488598805835-0.00101127108235367i	-9.71552825745285e-04+9.59737168744995e-04i	9.88735629373434e-04-9.17562146933282e-04i	-0.00100102889701284+0.00088383891665909i	0.00100334541374811-0.00085441401094344i	-9.99036930118857e-04+8.22117602049941e-04i	9.92056378917617e-04-7.87608329073635e-04i	-9.8146800942446e-04+7.49565567131198e-04i	9.72350567033737e-04-7.02200011056597e-04i	-9.77500726879543e-04+6.51243999312292e-04i	9.94514624859246e-04-6.15191243132035e-04i	-0.00100231880195824+0.00059974700880927i	9.83422609486118e-04-5.84555081344432e-04i	-9.54263532256135e-04+5.40666888350715e-04i	9.50201330788953e-04-4.77438430776016e-04i	-9.71221743076006e-04+4.29280339438698e-04i	9.90151812753672e-04-4.05429216821473e-04i
2	0.0428968668523798-0.0109800881705559i	-0.0283033111836091+0.0267965507308289i	0.0106057137270967-0.0283485676284304i	0.0000215267863597+0.0210366551357518i	-0.0029069028740784-0.0132851239528668i	0.00225816518373352+0.00859509517201026i	-0.001147636064197-0.00635591961959532i	0.00043612468016335+0.0052344731358224i	-4.265717882997e-05-4.52251251490883e-03i	-0.00020082255017381+0.00399916948751437i	0.00035626868027486-0.00360489337845043i	-0.00043482894349749+0.00328264254704285i	0.00047649664688423-0.00297368890514444i	-0.00054662994218661+0.0026752358878784i	0.00066599742904461-0.00244830363719979i	-0.00076205897114205+0.00233486883683705i	0.00075810688821718-0.00226143094556247i	-0.00070200611831375+0.00212899714412477i	0.00068801808817088-0.00194846649020795i	-0.00073628328701551+0.00179485888834112i	0.00079206126665738-0.00170900360796983i	-0.00080686116387567+0.00165684788577621i	0.00079427555866597-0.00160014973894339i	-0.00076691619459731+0.00154177560845082i	0.00071409346061514-0.00146555540078834i	-0.00067148828377878+0.00133736172459767i	0.00069952548455731-0.00119700837806875i	-0.00077077739388269+0.00112140841545436i	0.00080699208455582-0.00110894847725884i	-0.00077955587591192+0.001092610632404i	0.00073779376474542-0.0010211773670198i	-7.40463473531775e-04+9.24681134615047e-04i	7.7547282762304e-04-8.55188654351634e-04i	-8.06066496388556e-04+8.13604702364433e-04i	8.27298619794547e-04-7.81135280627098e-04i	-8.42759186095172e-04+7.57688444598127e-04i	8.45041159685337e-04-7.38736268456995e-04i	-8.3920006266202e-04+7.14198300194637e-04i	8.31105712901887e-04-6.86791773665259e-04i	-8.16869506101779e-04+6.55088685162668e-04i	8.03411579627691e-04-6.08010241713959e-04i	-8.12150591698533e-04+5.53183780333069e-04i	8.41307477498813e-04-5.20683757189981e-04i	-8.5684365087759e-04+5.21940919278883e-04i	8.28953915115726e-04-5.24267861365633e-04i	-7.83848138034499e-04+4.8032700784753e-04i	7.78716589109556e-04-4.05075529475371e-04i	-8.13108414365717e-04+3.5439974598508e-04i	8.42148711196158e-04-3.42162898598527e-04i
3	0.0475209605123854-0.0141752537071364i	-0.0274749003927939+0.0333111775703203i	0.0046972436328596-0.03228702862719i	0.0065855527143937+0.02037093500899i	-0.0071504591222463-0.0100805291599225i	0.00421338664103269+0.00527989040189777i	-0.00197173125349357-0.00382616642289122i	0.00091475928473266+0.00338057833709325i	-0.00044284114252986-0.00306423298654422i	0.00016376438110144+0.00277492068445011i	1.851748948956e-05-2.55245330425925e-03i	-9.995026957885e-05+2.36463238423136e-03i	0.00012918522665876-0.00214083880240005i	-0.00020721156126573+0.0018849654162897i	0.0003713910491778-0.00170364632240393i	-0.00050714752771899+0.00167493378493802i	0.00049087841676953-0.00168936375172483i	-0.00039779955526379+0.0015946916287528i	0.00037663256137879-0.00141399068594239i	-0.00045364051225547+0.00127027867689417i	0.00053780441560957-0.00122367279044155i	-0.00055785529978575+0.00121528765998237i	0.00054470901514545-0.00118919523426302i	-0.0005183066874042+0.00116336301373666i	0.00044909977836467-0.00111695679919365i	-3.86886240990163e-04+9.88100554513348e-04i	4.3006132334853e-04-8.3369846846673e-04i	-5.39317979791741e-04+7.75275201788803e-04i	5.91313021415858e-04-8.11202710609499e-04i	-5.43009076404561e-04+8.34390761861659e-04i	4.75387420867612e-04-7.67205272456245e-04i	-4.7926488204729e-04+6.61579628501752e-04i	5.29728449019839e-04-5.99943796681516e-04i	-5.66597551541601e-04+5.76857789595122e-04i	5.88322127803026e-04-5.58875733015618e-04i	-6.05234602815424e-04+5.49135774025283e-04i	6.05909997900838e-04-5.44106688238524e-04i	-5.97849955655237e-04+5.2962134861812e-04i	5.89689052184716e-04-5.1283963653483e-04i	-5.71015548099699e-04+4.92872688880079e-04i	5.49961747044006e-04-4.48816132804879e-04i	-5.61977276517462e-04+3.89059439377639e-04i	6.08465682158185e-04-3.61260012520584e-04i	-6.36393338241549e-04+3.87523098494565e-04i	5.95837742444383e-04-4.17411629809659e-04i	-5.27088472604169e-04+3.74929878449864e-04i	5.20739242497002e-04-2.83471075859924e-04i	-5.74835240694111e-04+2.31771472006928e-04i	6.16919080528646e-04-2.39174984235497e-04i
4	0.050054223752704-0.0175558618608924i	-0.0235796974542109+0.0393500870837029i	-0.0040831673784639-0.0337966656817922i	0.014071233979603+0.0161543731027625i	-0.0103890950589292-0.0040582588081023i	0.00456651417888767+0.00061749721567412i	-0.00155996567628281-0.00093451467288158i	0.00066696002271031+0.00149686775635499i	-0.00042742993551112-0.00160073159724404i	0.00025307555531223+0.00151366127091519i	-0.00010848279916243-0.00145148873164749i	7.049010845579e-05+1.40426581111607e-03i	-9.801516464255e-05-1.26787860473e-03i	4.305971404009e-05+1.04280560012675e-03i	1.59555045127841e-04-8.97478877547435e-04i	-3.34537834399528e-04+9.65341092035902e-04i	0.00028674317695253-0.00108478428788126i	-0.00013131174239412+0.00102523717862985i	9.5129230556655e-05-8.30560656059726e-04i	-2.07287496422533e-04+6.93941544705722e-04i	3.20158901193037e-04-6.96949177292975e-04i	-3.34353552052819e-04+7.37156150775672e-04i	3.16494793756245e-04-7.35375101882392e-04i	-2.97863707386921e-04+7.44111145595355e-04i	2.0912686992258e-04-7.3966807848219e-04i	-1.14704034423948e-04+6.10442460370722e-04i	1.73201441285226e-04-4.32613553075099e-04i	-3.31328115149667e-04+3.93941068291375e-04i	4.00447804709869e-04-4.93187714444113e-04i	-3.18344245290589e-04+5.64909015604049e-04i	2.13885325440514e-04-4.95729981909561e-04i	-2.22407032970281e-04+3.73693171224968e-04i	2.93995851455564e-04-3.24952851504098e-04i	-3.3282578971414e-04+3.27630792039665e-04i	3.48701031292483e-04-3.23930083293234e-04i	-3.65066731053929e-04+3.26066865017594e-04i	3.62522564853568e-04-3.34143900440839e-04i	-3.52052071682819e-04+3.27323846541502e-04i	3.46972648233489e-04-3.21317879328292e-04i	-3.2410446875274e-04+3.17678518457581e-04i	2.90390977676966e-04-2.78212449563943e-04i	-3.0325398138641e-04+2.08573435785271e-04i	3.72748549560619e-04-1.81788124492262e-04i	-4.19759537108742e-04+2.39012183768142e-04i	3.62532555630594e-04-3.06001723149208e-04i	-2.60387212850451e-04+2.63572227603505e-04i	2.53256881106481e-04-1.47349827637916e-04i	-3.35315992976416e-04+9.4518345003706e-05i	3.92678460340939e-04-1.29428088453869e-04i
5	0.0507727275080054-0.0209573245565228i	-0.0171113805648666+0.044315985571099i	-0.0144756493780504-0.0321103300300836i	0.0204531746674573+0.0083393752533693i	-0.0107487412305442+0.0036756831579155i	0.00236911734994038-0.00372076195989437i	2.05096328985371e-04+8.80113236160975e-04i	-1.05799422190553e-04+5.23366858287945e-04i	-1.844394711651e-04-7.1724145380539e-04i	1.66968354948573e-04+6.30773725346285e-04i	-5.9922094336195e-05-6.42920721628948e-04i	7.6053409765839e-05+7.04094835060856e-04i	-1.88706539677673e-04-6.31143784542759e-04i	1.81457017551141e-04+3.99167983589044e-04i	6.1286223892878e-05-2.5456485073193e-04i	-2.84346565255583e-04+4.13116748512763e-04i	1.89351579452728e-04-6.41242910187674e-04i	5.1188565933565e-05+5.982490268075e-04i	-1.03178374335915e-04-3.62602782562789e-04i	-5.6447713095866e-05+2.24893331798647e-04i	1.95874780357035e-04-2.85391770470835e-04i	-1.84974979348134e-04+3.68695922198985e-04i	1.58214564900866e-04-3.66745569873478e-04i	-1.64488793655628e-04+4.01547854687296e-04i	5.8002587085619e-05-4.51900538877627e-04i	8.5520667013142e-05+3.20299193221962e-04i	-1.3866332738212e-05-1.01354379794824e-04i	-2.05135860615375e-04+7.8378813494967e-05i	2.92281119461054e-04-2.51148315417911e-04i	-1.61705904050207e-04+3.73498052077678e-04i	1.1164987825865e-05-2.86833430836418e-04i	-3.4210802698943e-05+1.35990946526398e-04i	1.35613927625826e-04-1.06718803064176e-04i	-1.68228310534406e-04+1.417852494707e-04i	1.69428279656088e-04-1.45727265210733e-04i	-1.84957305958531e-04+1.52507702201721e-04i	1.78345760053806e-04-1.69745362850658e-04i	-1.65766499225705e-04+1.63615259021661e-04i	1.70089656090633e-04-1.64919458946398e-04i	-1.45597297967287e-04+1.82445512823685e-04i	9.2286387980182e-05-1.49663603644031e-04i	-1.00106590581366e-04+6.2025739181566e-05i	1.97674121285994e-04-2.6807876078024e-05i	-2.72943944295954e-04+1.17318949370997e-04i	1.95725805659041e-04-2.30210416492461e-04i	-4.905469295609e-05+1.83652878515415e-04i	4.29274701814768e-05-3.02532600395223e-05i	-1.63034053761776e-04-2.4232540253594e-05i	2.35883908071984e-04-4.6124062301564e-05i
6	0.0503192962063221-0.0242650565285894i	-0.0090031800652897+0.0478247441602947i	-0.0247761056520001-0.0270487021080368i	0.0236616270773529-0.0020858060314154i	-0.0070727335364974+0.0109859943031753i	-0.00210320168850284-0.00565357600542972i	0.00234150365930323+0.00047267887952645i	-5.63955322959893e-04+8.04614949965379e-04i	-1.75584005419733e-04-4.64156853495248e-04i	1.28409330245609e-04+1.61743222635204e-04i	3.9764953035343e-05-1.9399561906508e-04i	-1.499744668465e-06+3.4778771257624e-04i	-2.02576076547133e-04-3.21918804946442e-04i	2.58284188392625e-04+4.4589513370303e-05i	3.5321246778955e-05+1.43334075161616e-04i	-3.26740152273161e-04+9.378617633342e-05i	1.75928396643997e-04-4.29600109738954e-04i	1.64464191152301e-04+3.77105779467901e-04i	-2.21303240430991e-04-7.0872258006805e-05i	-5.2498909166118e-06-7.09300069039974e-05i	1.65307838305036e-04-6.0625409351971e-05i	-9.966424472191e-05+1.75713236872802e-04i	6.0352825115403e-05-1.31977625872885e-04i	-1.23487772173267e-04+1.76950651701892e-04i	8.488143862935e-06-3.02474843651242e-04i	2.06130522991592e-04+1.69674676356525e-04i	-1.26583488047884e-04+1.12917452618523e-04i	-1.65542078554155e-04-1.28238278245871e-04i	2.70958778026178e-04-1.24323171825634e-04i	-7.7590010054431e-05+2.93251579835287e-04i	-1.23562362907792e-04-1.6696837139024e-04i	6.76067539296777e-05-2.56510320147559e-05i	7.44679921805852e-05+2.2519013202953e-05i	-8.6549795025415e-05+5.23458287764054e-05i	6.2877425071488e-05-5.02750917357811e-05i	-8.21694633696851e-05+5.17247398894146e-05i	7.15623577311122e-05-7.57181605991311e-05i	-5.58834837013715e-05+6.08769275880788e-05i	7.90823379045188e-05-6.28814108402103e-05i	-5.9222684610438e-05+1.08275151027971e-04i	-2.18143373480133e-05-8.78119001533747e-05i	2.94713443330246e-05-2.61369623392914e-05i	9.87742405993361e-05+8.40458812674143e-05i	-2.13896217920924e-04+3.8025587492393e-05i	1.15416398208614e-04-2.05570749562204e-04i	8.7128452533647e-05+1.49640283298491e-04i	-8.8341509825835e-05+5.47281856816561e-05i	-8.0929119295273e-05-1.08982174118747e-04i	1.65630534100402e-04-5.781062029193e-06i
7	0.0493204869769239-0.0274278258421709i	-0.0001862633345972+0.0497467649030438i	-0.0334416488853262-0.0190334656843211i	0.0223967802023787-0.0133326385502708i	0.0003093438741795+0.0154379413300362i	-0.00707255082764895-0.00379054971145253i	0.00311363873109323-0.00202793898564667i	0.00012881134957374+0.00158272457327933i	-5.87625098505711e-04-2.60357990301467e-04i	1.56021895513635e-04-1.72469210346874e-04i	1.49214881004747e-04+3.4904946827266e-05i	-1.03158325764089e-04+2.31948381398913e-04i	-1.94183014987535e-04-2.57223117733152e-04i	3.28539988223783e-04-8.5855888759246e-05i	2.4959175085223e-05+3.55131674673419e-04i	-4.08826878675127e-04-4.8569316040355e-05i	1.97416487133353e-04-3.95895988133971e-04i	2.48937630699517e-04+3.08299047607447e-04i	-2.88956800929763e-04+9.0039201015664e-05i	-2.7086856358192e-05-2.2602574804586e-04i	1.96268227318106e-04-6.71756876496e-07i	-3.489145846473e-05+1.35930830057404e-04i	-2.11267304641314e-05+4.053540295478e-06i	-1.46234649533526e-04+3.2412772956015e-05i	3.8549775945669e-05-2.66683530671877e-04i	2.75606752426104e-04+1.40502126478727e-04i	-1.96257084164271e-04+2.2922538748334e-04i	-1.79811340056708e-04-2.44634049137018e-04i	3.01875588796689e-04-9.1158234414615e-05i	-3.3978739221675e-05+2.98412984949798e-04i	-2.1607233691581e-04-1.088174309994e-04i	1.01483066014867e-04-1.33670577018814e-04i	9.07411226436277e-05+7.52775446039022e-05i	-5.88879419033651e-05+4.67642643419939e-05i	1.3747665296234e-06-1.64600381748714e-05i	-3.82197363991087e-05+4.1754563228246e-06i	2.34121985569973e-05-4.07937332899775e-05i	1.83815919024192e-06+7.79491547036925e-06i	5.11766712658459e-05+1.12746913248e-08i	-4.69257049011937e-05+8.15783283174271e-05i	-6.9077626682339e-05-8.44805106906002e-05i	1.06850038330986e-04-6.03219727812e-05i	4.9851851828211e-05+1.57604465106856e-04i	-2.17800829859788e-04-1.017372664992e-05i	1.00170704702156e-04-2.21120452000467e-04i	1.68485712890264e-04+1.51520030542284e-04i	-1.58307835491841e-04+1.1592646959069e-04i	-7.0608921012733e-05-1.62931204564721e-04i	1.58000469698545e-04-6.160268256122e-06i
8	0.0481638629331725-0.0304408544771871i	0.008680730430487+0.0501464601170664i	-0.0394685324200726-0.0088907256093176i	0.0165259532607593-0.0233639223765015i	0.0095688526958471+0.0152653930138297i	-0.00997811123520647+0.00163874928800812i	0.00120754232601268-0.00493946898551197i	0.00183907603860241+0.00141915595205815i	-8.98012869062618e-04+4.55233986673156e-04i	-8.535462254027e-06-4.7321014570496e-04i	2.89636489001561e-04+1.09881902132767e-04i	-1.95753477281018e-04+2.33195065948827e-04i	-1.80889647348925e-04-3.07617101320753e-04i	4.09200278145678e-04-9.8321124424922e-05i	1.27080691796e-06+4.75980656849991e-04i	-4.96340238597256e-04-1.06482090711659e-04i	2.19195906586038e-04-4.47754266436149e-04i	3.31000190065385e-04+3.02280805285791e-04i	-3.27496431197556e-04+1.95834133976714e-04i	-9.5382242503576e-05-3.05961329187642e-04i	2.58955927916817e-04-4.4705334931378e-05i	4.4761701722612e-05+1.92440553723421e-04i	-1.23805299033183e-04+1.03568308073997e-04i	-2.05226179407902e-04-9.3475257243934e-05i	1.221756947137e-04-2.95284502414698e-04i	3.2600834971826e-04+1.86397290492689e-04i	-2.53580089106362e-04+2.92760383258295e-04i	-2.14008321503199e-04-3.10882725879911e-04i	3.47159269670399e-04-1.07844348516286e-04i	1.343068659093e-06+3.42298029420618e-04i	-2.92867906761371e-04-7.0107193302579e-05i	9.1581420093725e-05-2.22422984905416e-04i	1.541400490944e-04+7.7146674569105e-05i	-4.43907831578618e-05+9.50025998540616e-05i	-5.00866479037528e-05-3.0210489929028e-06i	-3.18061253419279e-05-2.50596876883513e-05i	9.6455713758244e-06-4.44697479593721e-05i	4.22953613956631e-05-1.55156273901144e-05i	5.03750023347678e-05+4.98497990753658e-05i	-7.74097140655085e-05+7.48470304346776e-05i	-7.6390233620254e-05-1.16020934381073e-04i	1.60056865767106e-04-5.6846802406868e-05i	1.5770444334096e-05+2.09017326276213e-04i	-2.48616682900381e-04-4.7853332076067e-05i	1.18263456526287e-04-2.5578038895016e-04i	2.24520510524161e-04+1.7028214053637e-04i	-1.94082684580362e-04+1.68514557036109e-04i	-1.01872516028368e-04-1.95320610134645e-04i	1.76798829574334e-04-3.627390055506e-05i
9	0.0470107359824711-0.0333206338814471i	0.0172232876476688+0.0491894864653802i	-0.0424286202196461+0.0024070999822717i	0.0069451271467793-0.0304563858125836i	0.0181013297473089+0.0100393287329037i	-0.00879125954537645+0.00868959058026886i	-0.00311841514768797-0.0058728182762493i	0.00316990689097592-0.00057070623299263i	-0.00026263555283351+0.00138772712707671i	-4.45910475823536e-04-3.88295255766478e-04i	3.22782573589441e-04-6.063170320664e-06i	-2.16109826391673e-04+2.36805906969183e-04i	-1.51404117215246e-04-3.66067305138735e-04i	4.83710461102587e-04-5.9070578928887e-05i	-3.9226137566448e-05+5.60155835013781e-04i	-5.75886966242225e-04-1.37267954054993e-04i	2.27398163242624e-04-5.22023878665487e-04i	4.13563088833548e-04+2.99264919950044e-04i	-3.42980983997356e-04+2.88049498060867e-04i	-1.86997802563463e-04-3.54478691922047e-04i	3.36598881610041e-04-1.37180227834763e-04i	1.46148908474165e-04+2.99012160909322e-04i	-2.58893171106348e-04+2.04769660490715e-04i	-2.87397549381309e-04-2.35586709521238e-04i	2.39433987988775e-04-3.56519002330521e-04i	3.78489053697728e-04+2.6720026799827e-04i	-3.08488865800304e-04+3.40000883195927e-04i	-2.51984393276594e-04-3.51752654565788e-04i	3.83547990506908e-04-1.4169030880394e-04i	4.073758649407e-05+3.89676513542491e-04i	-3.63113586676733e-04-2.6833793861515e-05i	5.2627181988752e-05-3.0929373138272e-04i	2.41523406344546e-04+4.3072167648168e-05i	-1.1912350170667e-05+1.72825212309053e-04i	-1.11736342489946e-04+2.6017106534351e-05i	-5.80412266031355e-05-6.11350712515678e-05i	1.86518460467145e-05-7.80336047197985e-05i	8.98272200057735e-05-1.9026741574258e-05i	5.0078034942677e-05+1.03294292387766e-04i	-1.25910381485554e-04+6.6755392440398e-05i	-6.0900852208e-05-1.59262437676094e-04i	2.01137008426093e-04-2.9332390095602e-05i	-2.4227244168243e-05+2.45686545393721e-04i	-2.81274326801819e-04-8.8980494594095e-05i	1.49408905173244e-04-2.93312798381465e-04i	2.72690677293066e-04+1.91969702269809e-04i	-2.1148130672637e-04+2.21639134569618e-04i	-1.52750069715599e-04-2.10705295164597e-04i	1.95402179482488e-04-8.4225085706524e-05i
10	0.0459063428888924-0.0360884858292694i	0.0252449251229168+0.0470754388771223i	-0.042323461484539+0.0139363494857784i	-0.0048481865842255-0.033542664055888i	0.0234850330809163+0.0007442056755964i	-0.0030624759831565+0.0145150113248457i	-0.00787846663889985-0.00320380750598665i	0.00236968943410472-0.00370071086162515i	0.00144183419042078+0.00138827012648194i	-6.25770783197891e-04+3.98877146292069e-04i	-7.152468809992e-06-1.31627898956007e-04i	-1.74815811005581e-04+8.1860017551869e-05i	-4.8211918588996e-05-3.7981854309191e-04i	5.26870840909048e-04+2.3739820012115e-05i	-9.6994659213856e-05+6.18621795277788e-04i	-6.41015520873572e-04-1.60412973288656e-04i	2.17601800382592e-04-5.8958002978028e-04i	4.83875335085127e-04+2.75453454390928e-04i	-3.34203646054736e-04+3.63425599699828e-04i	-2.70111198278323e-04-3.85309494696401e-04i	4.17839436670806e-04-2.30615060519696e-04i	2.49266820786258e-04+4.26727579010888e-04i	-4.1554128769638e-04+3.10680023483328e-04i	-3.86049161631665e-04-3.92973866631594e-04i	3.68534849974527e-04-4.40946758165904e-04i	4.46476063431467e-04+3.51423182933768e-04i	-3.49960991304588e-04+3.91941704975854e-04i	-2.91095087446484e-04-3.67423635922979e-04i	3.96676604873131e-04-1.75552679487995e-04i	7.8637039593022e-05+4.20938207750739e-04i	-4.22727930554739e-04+2.0674652877192e-05i	-4.492764573701e-06-3.93789204967682e-04i	3.37727876760693e-04-2.0477127500965e-05i	5.4237850821973e-05+2.65083715737602e-04i	-1.86969900856383e-04+9.1893193239768e-05i	-1.23169234400636e-04-1.1193776309421e-04i	4.5971756176678e-05-1.43668781443257e-04i	1.55311471417698e-04-6.268575678595e-06i	4.0051941870544e-05+1.63884668945322e-04i	-1.75613231024393e-04+5.0038308153016e-05i	-3.2061746947394e-05-1.95337218061545e-04i	2.25636756232416e-04+1.2801257700629e-05i	-7.4985917293392e-05+2.64554152325307e-04i	-3.02884201833686e-04-1.38079241797123e-04i	1.85914487678843e-04-3.25405902559535e-04i	3.17973895078205e-04+2.10463938835841e-04i	-2.14473191090489e-04+2.76299986098752e-04i	-2.09766032902814e-04-2.07244712141954e-04i	1.9782904156684e-04-1.37352016807399e-04i
11	0.0448600961105262-0.0387638351035253i	0.03263942432219+0.0440055847575376i	-0.0394264147588003+0.0249232746064818i	-0.0171891338708233-0.0322907875671764i	0.0241860059878456-0.0106460473309932i	0.0058726050608336+0.0165631274327098i	-0.0103566632668597+0.0028531310279686i	-0.00120881234392494-0.0058928575496727i	0.00303164466829675-0.00046051104134375i	0.00020766826567194+0.00139970381124664i	-5.87738264927443e-04+1.93039827709058e-04i	-2.83909979927407e-04-2.57089244182394e-04i	1.6780000786879e-04-4.18587829821347e-04i	5.57557566971322e-04+1.68587823082158e-04i	-1.80317025215439e-04+6.60480620800496e-04i	-6.91327344727596e-04-1.81003961975587e-04i	1.85951550914376e-04-6.37488118458656e-04i	5.21532595460153e-04+2.20441780386915e-04i	-2.94710678044485e-04+3.92353731841403e-04i	-3.00570275214103e-04-3.9467323421499e-04i	4.91142669576028e-04-2.75532946254484e-04i	3.17170345677735e-04+5.56436338119731e-04i	-5.7518175873294e-04+4.0166432155434e-04i	-4.91855464432181e-04-5.46353868177457e-04i	4.822279362508e-04-5.47723254166171e-04i	5.38935069984679e-04+4.07141209841717e-04i	-3.51592424996771e-04+4.58727136785521e-04i	-3.30177143486203e-04-3.38595967200995e-04i	3.6957750358747e-04-1.96281354915318e-04i	9.7863824879254e-05+4.22282472878279e-04i	-4.64115065569057e-04+5.4783157680434e-05i	-6.2563538428283e-05-4.70347487753677e-04i	4.33655065120655e-04-1.02397621321806e-04i	1.53351363041968e-04+3.61547990774357e-04i	-2.68549683670287e-04+1.99119475521942e-04i	-2.29863723114973e-04-1.7029381447865e-04i	8.0888730288233e-05-2.42330382376527e-04i	2.39028974329683e-04+1.1847471463722e-05i	2.8142952370097e-05+2.26288607980729e-04i	-2.12533302650344e-04+3.3154709510302e-05i	-1.614777916953e-06-2.07629365387615e-04i	2.21080313723484e-04+5.9727724017988e-05i	-1.33296455154667e-04+2.56636407706159e-04i	-3.05977785219148e-04-1.95160545925475e-04i	2.264633942474e-04-3.48468984341517e-04i	3.60606987755666e-04+2.24010424467453e-04i	-2.01278717978723e-04+3.29878781701733e-04i	-2.6277073918261e-04-1.78843949420683e-04i	1.71840496009762e-04-1.81088191865008e-04i
12	0.0438750432808406-0.0413614250307468i	0.0393484697035914+0.0401690244793133i	-0.0341649392070068+0.0347779858973007i	-0.0285611454045577-0.0269989056684407i	0.0198226447969496-0.0218028988631807i	0.015483036225154+0.0135140163106827i	-0.0085422207592027+0.0102413423785956i	-0.00632305458621544-0.00499347832350672i	0.0026954163173063-0.00365965115011354i	0.0020120228141698+0.0013597084951338i	-0.0006865172421609+0.00110179646653006i	-6.87409374021699e-04-4.1555875637631e-04i	3.41236206155281e-04-5.81188280842481e-04i	6.33527039210267e-04+3.18142286289045e-04i	-2.69158121581752e-04+7.18865979873425e-04i	-7.43218073851134e-04-1.87607979813389e-04i	1.18267100055031e-04-6.65723214212775e-04i	5.08977913249177e-04+1.16763130490255e-04i	-2.08167249712912e-04+3.40302468651811e-04i	-2.31457436729544e-04-3.70102380198213e-04i	5.4711487708052e-04-2.22480294179031e-04i	3.09104874473959e-04+6.7994245686912e-04i	-7.28445152454069e-04+4.52028000232257e-04i	-5.94025302150414e-04-6.81123550142197e-04i	5.56969143998273e-04-6.76994847542375e-04i	6.60715053486e-04+4.02571706786924e-04i	-2.78643848709011e-04+5.4181745288823e-04i	-3.60498100778777e-04-2.33741120665161e-04i	2.7840337647746e-04-1.83518579475804e-04i	7.0279735903714e-05+3.79760354858634e-04i	-4.82276319386423e-04+4.5085776185619e-05i	-9.3606941596367e-05-5.38515949447932e-04i	5.28019762935194e-04-1.80336612253564e-04i	2.69508549112534e-04+4.5666743453487e-04i	-3.45266974847665e-04+3.36437517573884e-04i	-3.6910801705943e-04-2.18850356489867e-04i	1.00721158402867e-04-3.65804461910402e-04i	3.32249680167648e-04+9.879211611471e-06i	3.967227598957e-05+2.79253721946107e-04i	-2.21900888985888e-04+3.9298515390757e-05i	1.1439547264052e-05-1.79540371479947e-04i	1.72247506512394e-04+9.9224385441744e-05i	-1.94724141477071e-04+2.10704878534115e-04i	-2.84744596590603e-04-2.61270288000996e-04i	2.73392351224872e-04-3.62028072234366e-04i	4.02748202406354e-04+2.32698088873853e-04i	-1.67707602879262e-04+3.82247784558129e-04i	-3.05261645512789e-04-1.16563683049928e-04i	1.05250338327589e-04-2.01828614057834e-04i
13	0.0429516338622075-0.0438904738285236i	0.0453443812675774+0.0357337791428591i	-0.0270340119123658+0.043094219151823i	-0.0377823227468751-0.0184029915398563i	0.0110533163360088-0.0306272068309348i	0.0229972695251403+0.005610569812384i	-0.0021198104387766+0.0160176522265838i	-0.0103542226717293-0.0002365449177564i	-0.00052963197651493-0.0062074534029848i	0.00345040303567177-0.00063114779806737i	0.00040423495698285+0.00180484974973268i	-9.70497017811666e-04+7.5366277640306e-05i	2.03186646157293e-04-6.77456138143945e-04i	6.86450194663688e-04+3.36265183144261e-04i	-2.97140539435727e-04+7.8487040876863e-04i	-8.09378167344267e-04-1.39849539947904e-04i	-2.1552810250802e-05-6.84773725710597e-04i	4.41236201109419e-04-7.1393081341353e-05i	-4.4797026425631e-05+1.83640532199721e-04i	-2.6034733052347e-05-2.94872844734915e-04i	5.84682057959089e-04-3.2285672091631e-05i	1.9418679288619e-04+8.08273568174098e-04i	-8.90080881796065e-04+4.45523966222948e-04i	-6.90907032510819e-04-8.05642427931333e-04i	5.86904149683984e-04-8.35865701475184e-04i	8.18453759679792e-04+3.15662811729767e-04i	-9.7871087499735e-05+6.3831096885061e-04i	-3.64408161338178e-04-1.8218926093376e-05i	9.7199595513646e-05-1.05653371738101e-04i	-4.3838247512077e-05+2.81971925962233e-04i	-4.79761556885375e-04-4.8762881681123e-05i	-6.224011457758e-05-6.08694673866211e-04i	6.30837308139032e-04-2.25920760711066e-04i	3.80456009638947e-04+5.53230936619253e-04i	-4.09107137123665e-04+4.85671965861811e-04i	-5.25132577351142e-04-2.3850904817574e-04i	7.743294640019e-05-4.99741306687114e-04i	4.21089550501514e-04-4.5524413626676e-05i	1.08901564522245e-04+3.08009301639529e-04i	-1.86958351663819e-04+9.8898461219431e-05i	-1.50036691421794e-05-9.27475257727574e-05i	6.1840772739465e-05+1.20482084150417e-04i	-2.59563445534304e-04+1.14456561287633e-04i	-2.35174343916196e-04-3.43790540115402e-04i	3.34760963830213e-04-3.70722570728411e-04i	4.54112038151268e-04+2.39453525293025e-04i	-1.09085250531893e-04+4.419937343291e-04i	-3.38909413092804e-04-9.893331761367e-06i	-1.3626119469239e-05-1.91792334015077e-04i
14	0.0420850879428426-0.0463574862477507i	0.0506242930834753+0.030841077554828i	-0.0185340548869029+0.0496348390668866i	-0.0440850773143633-0.0074739723268446i	-0.0007495404536901-0.0356373006425148i	0.0262661695573727-0.0055876858529063i	0.0074176539993131+0.0176295127288143i	-0.010709998879045+0.0071417661438448i	-0.00574233470860685-0.0057939516899648i	0.00268584008690926-0.0039846071045077i	0.0023314049197119+0.00098408437233482i	-0.00027650463255911+0.0010111315743167i	-1.25094350023922e-04-2.08016275634454e-04i	4.65494078389325e-04+2.95755699934317e-04i	-3.00105643487049e-04+7.62681060300584e-04i	-8.75563806409555e-04-3.909289279553e-05i	-2.60610590970177e-04-7.08706213882813e-04i	3.27894851364491e-04-3.85239174565658e-04i	2.31571399151674e-04-8.5400177736452e-05i	3.37635069122171e-04-1.53999864432544e-04i	6.1666889905113e-04+3.19161664502794e-04i	-4.1220857607987e-05+9.7726959161844e-04i	-0.00110551629215471+0.00038609072150667i	-8.0276249216232e-04-9.58493640642456e-04i	0.00059073234956657-0.00105194869566698i	0.00103400398435664+0.00014074780297926i	2.14825137955942e-04+7.52559422778441e-04i	-3.2369867149872e-04+3.36945125334934e-04i	-1.93272059474887e-04+7.4162877328067e-05i	-2.89395293658378e-04+1.28105774629806e-04i	-4.73492621044379e-04-2.68130461605543e-04i	6.2191599050176e-05-7.07177221021748e-04i	7.66922362698321e-04-2.19949414162096e-04i	4.74663316658422e-04+6.66312061226671e-04i	-4.62020011526469e-04+6.38327695794531e-04i	-6.89610468155516e-04-2.18871989752912e-04i	-8.81592449316e-06-6.35087371937611e-04i	4.95387873128245e-04-1.80036571778807e-04i	2.63144331897248e-04+3.00205615766625e-04i	-9.1830477938796e-05+2.35721164494824e-04i	-9.54621376082698e-05+7.18489972417488e-05i	-1.28929562015136e-04+1.22381272594402e-04i	-3.39983648589528e-04-4.4412531937556e-05i	-1.57131939303086e-04-4.62623915806415e-04i	4.29149987225955e-04-3.87928111295307e-04i	5.36825689519731e-04+2.53486213956421e-04i	-2.2580640986748e-05+5.31027425106799e-04i	-3.76735110619032e-04+1.51937743812218e-04i	-1.95063116378401e-04-1.50977183521739e-04i
15	0.041265628129409-0.0487716539563913i	0.0552083759114117+0.0256063415187374i	-0.0091339501810016+0.054308162895361i	-0.0471114678949883+0.0047501984357781i	-0.013880969001364-0.0361219575117127i	0.0242584306120357-0.0177833182826515i	0.0174082801435916+0.013864283529929i	-0.0061776654728549+0.0144187498939684i	-0.0104421262809733-0.0013601930378605i	-0.00110166722344344-0.0066118485969587i	0.00348897404570062-0.00192663811932088i	0.0017375180988334+0.001241459391188i	1.31168983940918e-04+9.94823478843521e-04i	-7.045261658575e-05+6.86104678867407e-04i	-5.58452582682236e-04+6.91964322550562e-04i	-1.01865124651258e-03-1.596137006766e-05i	-5.67644847973743e-04-8.13347452160606e-04i	2.18047279360971e-04-8.45289159454493e-04i	6.50381077172509e-04-4.51789669154645e-04i	8.68583040990556e-04+5.9998006552472e-05i	6.70626343148472e-04+8.45494641913539e-04i	-0.00039669162842018+0.00124464891156363i	-0.00144532219811732+0.00029821188937714i	-0.00097615501817519-0.00120173926553482i	0.00060527273392427-0.00138118745905501i	0.00135449831274614-0.00011599203005167i	6.75671846558304e-04+9.07152220332089e-04i	-2.30759656120743e-04+8.52505817905422e-04i	-5.99861349141084e-04+3.86318332691028e-04i	-7.03113048484551e-04-6.5193185469913e-05i	-5.00365506041455e-04-6.39600258421917e-04i	2.87843149087361e-04-8.78652728781381e-04i	9.75239824267638e-04-1.70449257939576e-04i	5.67651843460868e-04+8.21486423386303e-04i	-5.1607019151632e-04+8.08966311183751e-04i	-8.7226074596154e-04-1.62742552856265e-04i	-1.60298194893977e-04-7.77142769414381e-04i	5.57391312246768e-04-3.98958853193949e-04i	5.09514830131322e-04+2.54450895816025e-04i	7.0750087665993e-05+4.55622138405917e-04i	-2.28748165707055e-04+3.28004432998563e-04i	-4.16054081830589e-04+1.18984442381285e-04i	-4.64113643883565e-04-2.75259550501336e-04i	-5.6764690960873e-05-6.53650969912635e-04i	5.88417011506578e-04-4.38060039637636e-04i	6.87240023251345e-04+2.91813642272095e-04i	9.2866104702897e-05+6.84950696965313e-04i	-4.41392952508194e-04+3.81511408457558e-04i	-4.50451081970426e-04-8.3736149641485e-05i
16	0.0404825835864945-0.051147516687511i	0.0591345015695355+0.0201245873523585i	0.000747894648862+0.0571332878536603i	-0.0468459570629011+0.0172856417497023i	-0.0266386103568011-0.0320910728131882i	0.0171319600548052-0.0285808966375812i	0.0249819603334832+0.0051493449620551i	0.0024955037107118+0.0185921042341437i	-0.0118448603156111+0.0060795945336104i	-0.0067652336255072-0.00619884380099224i	0.00213559715308998-0.00580433913644194i	0.00409149087834814-0.0004338202271078i	0.00173820077983944+0.00214578466304076i	-0.00032462103199015+0.00196000526764736i	-0.00130819734207853+0.00101394355383322i	-0.00155495637112277-0.00015853199543071i	-0.00094870592841879-0.00120824936944615i	0.0002274918751909-0.00150168731321858i	0.00126042358295197-0.00087398392467211i	0.00156975225648715+0.00036264439580434i	0.00077547893342723+0.00156037848665144i	-0.00086912066814995+0.00167479862555334i	-0.00198754958678541+0.00021545709985383i	-0.00127280997884287-0.0016024455380099i	0.00066861277580932-0.00189777650435256i	0.00184437535694559-0.0004496264965826i	0.00130109863789758+0.00113814327186259i	-8.806301334977e-05+1.5439528265463e-03i	-0.00111628586927034+0.00085012750706622i	-0.00130369469169323-0.00026236808507395i	-0.00061569172516972-0.00116145875810396i	0.00058660068221836-0.00117888448167081i	0.00129574499135933-0.0001224719767395i	0.0007048457770454+0.00103884012376939i	-0.00057928794030217+0.00103116163619772i	-1.09318459452868e-03-7.766061964149e-05i	-3.63539632533109e-04-9.3911339035715e-04i	6.20355074464546e-04-6.84665256341256e-04i	8.31994744156149e-04+1.84902825259702e-04i	2.909342668884e-04+7.46639009502871e-04i	-4.0221976920604e-04+6.75240024010493e-04i	-8.06380016319193e-04+1.32337885480063e-04i	-6.68105643417022e-04-5.8177581338085e-04i	5.3849433211981e-05-9.61650765022015e-04i	8.51734566314884e-04-5.54188511843954e-04i	9.52053837516971e-04+3.73788267927846e-04i	2.42138313315505e-04+9.47684902865166e-04i	-5.58425552328539e-04+6.99072743705016e-04i	-7.98343284234317e-04+8.526022314227e-06i
17	0.039726340243376-0.0535037938722343i	0.062449440978918+0.0144708944096357i	0.0107595476167506+0.0582000648147011i	-0.0435150204664048+0.0292877728485083i	-0.0375688378802828-0.0240981303188989i	0.0059840275874767-0.0359983831496874i	0.0279108830933208-0.006749785324227i	0.0129354553480146+0.0175748274871975i	-0.0083452981053768+0.0137928464232476i	-0.0115685986794856-0.0017953761005998i	-0.00205474833163073-0.00823883689330768i	0.00490030294271216-0.00389599695628212i	0.00435636233102898+0.00191924726698074i	0.00055865381526782+0.00373295218804072i	-0.00220981138261731+0.00225048193387967i	-0.0027900591868324-0.0001925501504779i	-0.00162046843316017-0.00205686216662827i	0.00041968665738295-0.00251768155436072i	0.00216596152338188-0.00135591106899094i	0.00247758227696445+0.00079482446881967i	0.00094631860555204+0.00249883007033517i	-0.00146808981254088+0.00231879900191677i	-0.00279348293320907+0.00016245494335071i	-0.00174544468271732-0.00220863535159837i	0.00080104104337693-0.00266520364953137i	0.00255582195343573-0.00086790778993403i	0.00211158357040348+0.00146954983081531i	0.00010969372051505+0.00242000976256536i	-0.00172013426556083+0.00148227128815972i	-0.00209153994543038-0.00040937956429367i	-0.00088457102457102-0.00179842265560188i	0.00089019775560372-0.00165538328762008i	0.00174104844977896-0.00015375214123546i	0.00094504474139766+0.00130155587016962i	-0.00062884184770307+0.00133023055144957i	-1.35154003596575e-03+4.080788470291e-05i	-0.00059542281321709-0.00111555738775062i	6.93376625411363e-04-9.96755829940136e-04i	0.00119268361918062+0.00011880964360152i	0.00053557869423603+0.00108689301315739i	-0.0006077461896359+0.00109077049500328i	-0.00129340004246972+0.00017115629481488i	-9.74040192021726e-04-9.64069686261518e-04i	0.00016425572144749-0.0014211526056791i	0.00125093319236181-0.00076734047067646i	0.00137658425130201+0.00051073232733312i	0.00044080002367272+0.00136009829782784i	-0.00074636754274401+0.00113668258803757i	-0.00126705379350258+0.00013461413546823i
18	0.0389863408182095-0.0558662176779469i	0.0652081214788625+0.0086929759802386i	0.0206362322883036+0.0576406687120111i	-0.0374891620833687+0.0401125188859212i	-0.0456177341768471-0.0130180678086895i	-0.0075545493578307-0.0387652338950305i	0.0250934673659547-0.0193725254681865i	0.0220544074869936+0.0108582418540289i	-0.0002959192412528+0.0185070782654263i	-0.0125768095411283+0.0053970291297702i	-0.00731249278348746-0.00703613615406881i	0.00286241780005458-0.00722347342696475i	0.00628697575158809-0.00020211146181957i	0.00257770481046288+0.004738456141013i	-0.00245061692641113+0.00416180633366216i	-0.00444157915943328+0.00034130265785497i	-0.00281856553970394-0.00312088244611129i	0.00061462795329458-0.00400223649400803i	0.00340233151074689-0.00202827001302706i	0.00367911320482586+0.00134657137789715i	0.00121602756637725+0.00370610350058733i	-0.00220312151633156+0.00321192043630076i	-0.00388640073148372+0.0001533276506052i	-0.00241755338610254-0.00302545018808705i	0.00099034045755395-0.00370261790832589i	0.00349149129232864-0.00139250652021336i	0.00312174438739118+0.0018814574017126i	0.00039668685393124+0.00346760839658592i	-0.00235976771578872+0.00230574719816211i	-0.00304786536617534-0.00042909916899913i	-0.00137321684002107-0.0024766895627356i	0.00108949811011545-0.00232439574962631i	0.00226343894405216-0.00036308761335828i	0.00133260763571171+0.00152219556728513i	-0.00058696557504694+0.00168252208197136i	-0.0015817557169783+0.00021714555331424i	-0.00081646464821379-0.00124740749535717i	0.00076329249516833-0.00125878130496486i	1.52285610842732e-03+9.566964862023e-05i	0.00073872748219172+0.00144783462786842i	-0.00085838116896163+0.00151963377607089i	-0.00185490661884841+0.00020571214816885i	-0.00136401358534149-0.00142648104842302i	0.00028138308938031-0.00203596080316508i	0.00179835052711836-0.00108716966085216i	0.00198592509082835+0.00070221541737976i	0.00071160323809085+0.00194464753793394i	-0.00100720807357191+0.00172947794795423i	-0.00188385327097271+0.00031565297712623i
19	0.0382561498839288-0.0582790253801343i	0.0674900224097957+0.0028088741735558i	0.0302161123815947+0.0556272368520797i	-0.0292148569277912+0.0493542838758896i	-0.0501975674842318+0.0001550088711029i	-0.0217355848440735-0.0364092003324367i	0.0166249423116966-0.0302626757930188i	0.0270635617644283-0.000503270317972i	0.010183467668178+0.0177007786474853i	-0.0081172438640114+0.0124687682296464i	-0.0105007440561767-0.0016875639076404i	-0.00143639703314461-0.00766669290107889i	0.00559074362072-0.00292406239700612i	0.00423106847501415+0.0039524165361778i	-0.00174707051423841+0.00544303032412985i	-0.00559338823673691+0.00128942589327146i	-0.0042272126057353-0.00387017040519287i	0.00056642567194864-0.00564372594214353i	0.00472845555968899-0.00296142801065311i	0.00514680985203653+0.00186292933122284i	0.00165341128897428+0.0051106559331721i	-0.00300330624264467+0.00434715229090007i	-0.00520916993194713+0.0002246327602262i	-0.00327830032096888-0.00398068583976911i	0.00117884330555376-0.00495925038715644i	0.00457703874889924-0.00204981767651197i	0.00431783617379202+0.002292912448599i	0.0008393133317713+0.00462739840662994i	-0.00293640643750178+0.00334239180137656i	-0.00412198467516219-0.00021450824120922i	-0.00214335122388759-0.0030723428226501i	0.00103065735472319-0.00315474236854936i	0.00273390813223417-0.00086096585750254i	0.00187354513961011+0.00152596090279227i	-0.00031739052042164+0.00198209829365246i	-0.00162133147878592+0.00048233040766849i	-0.00094417056369782-0.00120206188262103i	0.00079297450683198-0.00132910864151222i	0.00170316186961507+0.00018111735889945i	0.00078175842680782+0.00179067343993155i	-0.00119982271454796+0.00186011738396371i	-0.00245079775455492+0.0001490476988412i	-0.00176333247128272-0.00198813023778434i	0.00044814570379763-0.0027706669730433i	0.00248861847704653-0.00148124078596278i	0.0027667159092882+0.00094731412195949i	0.00106539226704378+0.00269295612833843i	-0.00132289890775744+0.00249125700720342i	-0.00265001282553053+0.00057728535586542i
20	0.0375582933559798-0.0608125131760831i	0.069424053789223-0.0031712279053153i	0.0394326955602789+0.0523944172138429i	-0.0191878213720057+0.0568548330664412i	-0.0511899065576279+0.0144527509950695i	-0.0350267475195099-0.0291926506633987i	0.0035658249759459-0.0375271248514015i	0.02622672397376-0.0144108189039613i	0.0201045319984095+0.0104378384039018i	0.0014838925447009+0.0160985727883112i	-0.00872041131005675+0.00618191610451016i	-0.0054970652280166-0.00337597294128063i	0.0017057690143825-0.00356315440125895i	0.00329481669676755+0.00189521235153331i	-0.00121497796614341+0.00467969797753575i	-0.00563571980945365+0.00144641082616712i	-0.0048756955419894-0.00426257523370055i	0.00052144806725662-0.00680471098281565i	0.00579855414941001-0.00381467176057257i	0.00654212507922509+0.00221835252790081i	0.0022157461587356+0.00642850662254127i	-0.00368651826650276+0.0055618536356774i	-0.00654872163110946+0.00042392538692721i	-0.00424985876585073-0.00489079126950057i	0.00126741908266734-0.0062834306574362i	0.00564943437489535-0.00284406092455942i	0.00562870310618914+0.00257348279429773i	0.0015110124172135+0.00577778073829704i	-0.00330426252539229+0.0045885773533302i	-0.00521770969466918+0.0003619263510671i	-0.0032429927883227-0.00341019712453236i	0.0005227657098269-0.00406523838328417i	0.00294887802512699-0.00175813190436172i	0.00252498065242622+0.00106710598521425i	0.00034985243832538+0.00203568219650949i	-0.00121544970375338+0.00084441003869209i	-8.25476480910105e-04-7.89444536119947e-04i	7.46072706543342e-04-9.82472371505944e-04i	0.0015586017808258+0.00049302852772882i	0.00047469853691114+0.00207325348624727i	-0.00172210966666143+0.00195807639980577i	-0.00302968217665887-0.00015077729495077i	-0.00204216127729704-0.00269572401079995i	0.00075543200631115-0.00356144907492945i	0.00331474748415152-0.00186745656572169i	0.00366367108709498+0.00126294367548128i	0.00148047708499644+0.00356571946097177i	-0.00166088027447379+0.00339083433191817i	-0.0035171989384928+0.00093443318926157i
21	0.0369835950827696-0.0635416688155095i	0.0711962214103989-0.0091916653687854i	0.0482680959182704+0.0482695966961019i	-0.0079665896719538+0.0626733492788891i	-0.0489049770915619+0.0289982393254393i	-0.0463083253111182-0.0179781137455245i	-0.01241348152529-0.0401566133742223i	0.0192038012613902-0.0284191768170571i	0.0266968373018001-0.00245450493546i	0.0141044568720121+0.0139414598537884i	-0.0007771768388991+0.0135477229036431i	-0.00617775257745656+0.00534954669271727i	-0.00378911993788392+0.00031080234176585i	-0.00145093696825008+0.00077157187994243i	-0.00292796952436369+0.00184735118160102i	-0.00531300258900482-0.00062061061846342i	-0.00407565074911751-0.00527025873904339i	0.00130737166005871-0.00733620322364555i	0.00672592047679347-0.00401059420770631i	0.00747819067670373+0.0026230148925027i	0.00263096780091428+0.00740113895897068i	-0.00413278541227966+0.00652670524599747i	-0.00757742095207944+0.00069758869766041i	-0.00512687129861334-0.00552907572669391i	0.00119296036102053-0.00741223336793964i	0.00649366305648535-0.00369428588974149i	0.00690125065688741+0.0026085161961285i	0.00243089718631546+0.00675657047266326i	-0.00332195929315368+0.00598741955474583i	-0.00620904782920837+0.00139851204918924i	-0.00468638754945613-0.00330940753059598i	-0.00061340316914732-0.0049449826584903i	0.00268222905853951-0.00313871258402912i	0.00320305581183927-0.00010786860241579i	0.00156649824320186+0.0016034129329164i	-7.680984233086e-05+1.2639193711343e-03i	-2.44579211375093e-04+1.78689742933487e-04i	6.27428785746996e-04+5.6685296281154e-05i	0.00090141334251249+0.00121239045517043i	-0.00042604576752985+0.00228357676723806i	-0.00256948448720274+0.00164107667809843i	-0.00356109999753389-0.000893399550421i	-0.00205089291596623-0.00363784287532073i	0.00133287104434354-0.00435260563547991i	0.00429074789451243-0.00213934603676681i	0.00460611550212858+0.00168828737453808i	0.00190855536369569+0.0045092659525037i	-0.00198077635845027+0.00435645809949715i	-0.00438556060935765+0.00138535932521888i
22	0.0367134543734595-0.0664788746063545i	0.0730082457032694-0.0150824490768513i	0.0566621469311275+0.0436779873600721i	0.0037920457111908+0.0670009192442665i	-0.0439941009119071+0.0429872145187476i	-0.0549073231252198-0.0040717678880551i	-0.0293653096140023-0.0380800649606114i	0.0069929653833431-0.0403242108276329i	0.0282164617733857-0.0187539369158797i	0.026671958615211+0.0054716218608854i	0.0122384629450807+0.017332535520959i	-0.0013653097950959+0.0160338642179911i	-0.00784416245651867+0.00921816804268168i	-0.00896046094061233+0.00318139706328051i	-0.00829492963941899-0.00109421097155083i	-0.0065906784045761-0.00500183860347767i	-0.0026011794271067-0.00818379141677111i	0.00338164940495454-0.00819833267236044i	0.00818026008960797-0.00362796730997137i	0.0081521402003233+0.00338142151364485i	0.0027575920042667+0.00812383705800385i	-0.0043835049167083+0.00706923281087867i	-0.00808599852209502+0.00091352621304205i	-0.00565004538029907-0.00578120094010547i	0.0010284179786073-0.00807376086048718i	0.00696808532038737-0.00439134847811058i	0.00792838498762699+0.00242472217901181i	0.00348039587788132+0.00745530239985445i	-0.00297504860637145+0.00742309810461048i	-0.00701337621804316+0.00287005529540952i	-0.00643165006966878-0.00269825013007929i	-0.00244466654316359-0.00571120182138219i	0.00179486047718524-0.00501966065240964i	0.003819565017613-0.00214805913242282i	0.00339856935826374+0.00049615185512653i	0.00199725509877759+0.00165741877012175i	0.0010067160528945+0.00179912839693789i	0.00051130505337336+0.00200886314198353i	-0.00037353682393304+0.00254341334371792i	-0.00213186546996674+0.00248683667063607i	-0.00392334710130242+0.00080992739419101i	-0.0040926545849228-0.00225766875422455i	-0.00170579397696206-0.00494523282625046i	0.00229707630438414-0.00515981350360732i	0.00546687055232424-0.00224117316338499i	0.00556982301796084+0.00225267907532989i	0.00232989043853289+0.00548024840762033i	-0.00222292461571835+0.00532342694055443i	-0.00512702506779708+0.00193897668040587i
23	0.0369764000842011-0.0694768780990628i	0.0749692951560614-0.0205224791084427i	0.064402076733582+0.0390789801288965i	0.0153249149140502+0.070013857391109i	-0.0372933975072622+0.0556206235265704i	-0.0604882022005201+0.0109600193408176i	-0.0453216714843432-0.0319799667282624i	-0.008435616999222-0.0484989552693197i	0.0242532671118085-0.0355156021586767i	0.0361740773692424-0.0079646765560415i	0.0273999181380442+0.0156033394195689i	0.0089660884415423+0.0250934083994137i	-0.0075108975378823+0.0212228534615212i	-0.0161347422891018+0.0103896344954773i	-0.0166149492969501-0.0011658363805555i	-0.0112067894911106-0.00964356367133i	-0.0027151762080746-0.0131020447493211i	0.005661626430976-0.0108474557648565i	0.0104603376729544-0.0040033123970198i	0.00938981357637712+0.00401088736012798i	0.0031770143963861+0.00873528041534066i	-0.00423645016087435+0.00742501950677058i	-0.00799782736556868+0.00117647781980731i	-0.0056845485664933-0.00557298488330025i	0.00091780326761161-0.00808184048788547i	0.00708155400947565-0.00464979721218807i	0.00852598854442348+0.00226467982588097i	0.00436675758027492+0.00793895112074063i	-0.00250704711174046+0.00876100471101947i	-0.00770679246923216+0.00454414989597476i	-0.00838693955975055-0.0017575526689698i	-0.00481892884387929-0.00640389699371809i	0.00037422166969132-0.00732893589866502i	0.00435376398162572-0.0049768681077523i	0.00577772882790915-0.00129125683457335i	0.00498919043965263+0.00194403935801655i	0.00300701082443106+0.00399987427311785i	0.00052610709418921+0.00489616414158084i	-0.00218738283187975+0.00461408019258417i	-0.00468492633476511+0.00284250077378938i	-0.00593268629448696-0.00044802919967947i	-0.00479248733491198-0.00428156499159789i	-0.00110379370177935-0.00674952037292952i	0.0036512212737771-0.00613000193841388i	0.00691302769319905-0.00227836710283523i	0.00664802241548053+0.00289791607575305i	0.00284966970419787+0.00645221541195571i	-0.00226097215929595+0.00630465277535853i	-0.00560887284884927+0.00268148012400262i
24	0.0379093933875911-0.0721693900084794i	0.0769530825218644-0.0251002074146634i	0.0710628252296249+0.0348159762040348i	0.0258414961862913+0.0717107698062335i	-0.0296059933752825+0.0660691351554806i	-0.0628854571675081+0.0255224021857954i	-0.0585047465670261-0.022963851668799i	-0.0246761901703382-0.0520045382626673i	0.015583860237736-0.0498165950924876i	0.0404708070144399-0.0237436523865231i	0.0410687823336238+0.0081456127881562i	0.0227780270148183+0.0293317452000803i	-0.0013985477100068+0.0327616682939689i	-0.0193535997467377+0.02140715862179i	-0.0250424525756216+0.0038119933815984i	-0.0191206734826308-0.0112152410292274i	-0.0067221505651731-0.0180957137166181i	0.0055589536914227-0.0157185131904625i	0.0123797765677428-0.0069986308672608i	0.0116097548777757+0.0027837832887236i	0.00503252206076001+0.00850254382184842i	-0.00272613229067605+0.0077206118347815i	-0.00682319085337425+0.00191600158684951i	-0.00503573214816469-0.00452232507381396i	0.00097029830865667-0.00709890797331113i	0.00684691259834836-0.00406911246463498i	0.00847699597117939+0.00254679554310564i	0.00462225599482946+0.0084367369866794i	-0.00244121080468893+0.00986909708744516i	-0.00857853832497204+0.00597635929729111i	-0.0104496620416376-0.00097609008295i	-0.007346226696577-0.00725814553640999i	-0.00119387383098242-0.00993875516392231i	0.00492750184411256-0.00825514154666637i	0.00852074546765342-0.00349254864567626i	0.00860064901461143+0.00212075762951749i	0.00560162958433241+0.00654009325952574i	0.00078552044386623+0.00845734490577625i	-0.00425451609202135+0.0073659220787763i	-0.00785833167046815+0.00355162811943222i	-0.00861188161827595-0.00181620348423955i	-0.00591860817983194-0.00675959484159547i	-0.00058057473030807-0.00909835542846296i	0.00518664188763835-0.00753430005226975i	0.00865530321100583-0.0025876437417381i	0.00806714949081306+0.00338950968284486i	0.00377279971962308+0.00737653973544332i	-0.00183251342675173+0.00742288974022196i	-0.00567998251934209+0.00384093331660265i
25	0.039369918993723-0.0740393527043718i	0.0785170735572291-0.0284936746389028i	0.0760744471824131+0.0309387501766249i	0.0346934179624254+0.0718293238887428i	-0.0215006672752616+0.0735365699617791i	-0.0619956945990494+0.0382400684083306i	-0.0675233980847008-0.0122451423732322i	-0.0394176310773271-0.0505910118589099i	0.0037956926509855-0.0593901715306982i	0.0387602281663943-0.0388325180250554i	0.0501461344140322-0.0036163393873567i	0.0368613118922351+0.0271620745658047i	0.009709566467117+0.0402690819149066i	-0.0163297801145266+0.0334086848625434i	-0.0300289363810103+0.0138505854718526i	-0.0281841800127715-0.0070776975549437i	-0.0152158294736201-0.0200146864400768i	0.0005274813096628-0.0213003780260118i	0.0113748541123811-0.0133717975444588i	0.0137021655398439-0.0023737236188866i	0.00884788080524737+0.00548335073944582i	0.00152965986939069+0.00701382182779811i	-0.00320298355895032+0.00320514590631167i	-0.0028161829782027-0.00197222159431223i	0.00155983163603154-0.00427862926385841i	0.00620551942030332-0.00182151561899348i	0.0073424745462629+0.00393529865236475i	0.00352446548322927+0.00926403114040312i	-0.0035350672983177+0.0105704411940949i	-0.0100792489998072+0.0065646975878915i	-0.0125441348210681-0.0010590199357707i	-0.00951154978104855-0.00867941440935201i	-0.0023189391556994-0.0127445126441256i	0.0058108226757465-0.011503108328977i	0.0114276332233973-0.0056345575261287i	0.0123560980839921+0.0023059155219642i	0.00842118101565646+0.00911858580402758i	0.0013061718536922+0.0122232941432077i	-0.006195834658534+0.0105282833857406i	-0.0112058411812585+0.0047466404943183i	-0.0117851895608062-0.002859461490584i	-0.00769888249365805-0.00927215066872823i	-0.0006129853405203-0.0118862723804756i	0.00649370206168071-0.00965632544870932i	0.0106047864880224-0.0036635744423094i	0.0100963963722382+0.0033095015116216i	0.00555954412358976+0.00811738464849179i	-0.00051940907001012+0.00884681752951175i	-0.00511967517048873+0.00576648913736505i
26	0.0408262324448622-0.0746358306823458i	0.0789769720232255-0.030687238678918i	0.0789093057826086+0.027117751980728i	0.0415398055595438+0.0699078399686523i	-0.0132353484969975+0.0773921794916209i	-0.0577850998247482+0.0481166202491537i	-0.0715128428043303-0.0009716700918163i	-0.0507847634415263-0.0446674873551678i	-0.0090747522324058-0.0630011754949693i	0.0316949079593904-0.0505315372925765i	0.0529719469604711-0.0170950497936734i	0.0480103782356817+0.0191598966395672i	0.0231814099416255+0.0417086758107988i	-0.0072746060444674+0.0430959934451016i	-0.0292804249010518+0.0266966933289915i	-0.0353206374795265+0.0030394645252076i	-0.0264834170286217-0.0164608141971407i	-0.0100788963147887-0.0248661553003648i	0.0051214115264368-0.0218397187106392i	0.0132828228827421-0.0122066031538231i	0.0135249156812263-0.0023721441975841i	0.00906121877927564+0.00323509250762379i	0.00444835089259192+0.00393301303387408i	0.00270467087999134+0.00219042978879132i	0.0038528592426057+0.00138829610423072i	0.00546997780199731+0.00342609273160829i	0.00466252866823381+0.00755750594973236i	0.0001554600666345+0.0109980187488721i	-0.0067488250365533+0.010788556609829i	-0.0128285886019357+0.0057296250495613i	-0.014745979971854-0.0027402765588633i	-0.0109211865024263-0.0111655304035505i	-0.002454860108139-0.015781431510147i	0.0073290310568124-0.014360493389809i	0.0144063298577818-0.0072722718613547i	0.0158476593287381+0.0026874257798339i	0.0110598863134317+0.0115270798164457i	0.0019873309164106+0.0157424292204779i	-0.0077344923687255+0.0137316110057193i	-0.0142756147032998+0.0063984251281854i	-0.0151493771168532-0.0032585375491439i	-0.0101885855316264-0.0113913955809152i	-0.0015680325045358-0.0148860370623917i	0.0071518827532474-0.0126316771194454i	0.0125699631379967-0.0059212305238443i	0.012895256748998+0.0022158671528317i	0.00862638903792999+0.00844985283101521i	0.0021337834947329+0.0106617333364942i	-0.00362576135293769+0.00877789437102611i
27	0.0414281135314982-0.073829573634053i	0.0776133324695221-0.0320835866065045i	0.0792662172964224+0.0227136962963795i	0.0463882503686939+0.0654313460164431i	-0.0048285951290975+0.0772440800458273i	-0.0503357841143133+0.0545120655077641i	-0.0701114697608806+0.0097801160325804i	-0.0573877393287169-0.0352111805847485i	-0.020773592734436-0.0604607890081982i	0.0211882375689896-0.0568385502785715i	0.0496169374589115-0.0291128047695424i	0.0539191789179284+0.0079033230419254i	0.0354309646412621+0.037362984534006i	0.0050492975929902+0.0481658813465598i	-0.0231068703269531+0.0388858925152468i	-0.0383885245913311+0.0166583215931931i	-0.037498865783135-0.0075531125773064i	-0.0243142390272962-0.0244316689611209i	-0.0065551419544376-0.0298492824220973i	0.0084704506015452-0.0252526487042826i	0.0168487847256153-0.015432295507229i	0.0186516983574667-0.005362488837747i	0.0164418827455172+0.002110410015907i	0.0129831314420655+0.0067706805671598i	0.00958344661527187+0.00991660073556515i	0.0058628117950856+0.0126518322653064i	0.0007859577875626+0.0147529492934695i	-0.0059137896930761+0.0147561409360453i	-0.0129182026659486+0.0110911506395125i	-0.0176550649642502+0.0034672247539861i	-0.0175911409162689-0.0063946656737365i	-0.0117358537408284-0.0151775646747637i	-0.0014902854502441-0.0193641889983151i	0.0096630821361038-0.0169066030303148i	0.0175256409561521-0.0083210695987048i	0.0189700673419189+0.003348159809046i	0.0133207621603758+0.0137025710159976i	0.002700036860669+0.0187803359500714i	-0.0088107798316858+0.0166781447797916i	-0.0168249037376582+0.0083095647427703i	-0.0184073156654617-0.0030074029750167i	-0.0131975637246247-0.0129366092993769i	-0.0034459543016853-0.0178794031779537i	0.0070164260688643-0.0163528246559332i	0.0143965971510696-0.0094253524107341i	0.0164291995753951-0.000072953254619i	0.0131038747125888+0.0081990061612637i	0.0063726271021866+0.0128090202345844i	-0.0009358143664882+0.0129757956419867i
28	0.0402114944968195-0.071956369357497i	0.0738659274622754-0.0334625114964107i	0.0771282982971098+0.0169132596011067i	0.0495103416685546+0.0579060119308337i	0.003848031597267+0.0728558246757962i	-0.0397766012987068+0.056978441049024i	-0.0632173475790473+0.018979119896023i	-0.0581347885211111-0.0235192780828575i	-0.0289789208684234-0.0522790366128079i	0.009953873171452-0.0564097779297086i	0.0415625207672106-0.0363894720108511i	0.0535098803703938-0.0027045913456251i	0.0428743432447063+0.0296956763939399i	0.0161807798861866+0.0481602290043012i	-0.0145714542410589+0.0471791624611028i	-0.0375523272525867+0.0294948169569558i	-0.0457093266703527+0.0036245986859052i	-0.0385644347470943-0.0204901724003484i	-0.0210059093870976-0.0354902766304466i	-0.0002499357929915-0.038650334943898i	0.0173043668693107-0.0315936153053763i	0.0279739862705821-0.0184243989127639i	0.0310142958001112-0.0035519108609817i	0.0276384167399895+0.0097396786862924i	0.0197476210441003+0.0196076644999915i	0.0091392397834826+0.025185116488812i	-0.0025707773581145+0.0260022465153016i	-0.0136142772364834+0.0218285296395092i	-0.0218697913373923+0.0130259474168087i	-0.0251801703249179+0.0010634997850287i	-0.022162471214255-0.0113262024738776i	-0.0130875419487564-0.0206819733982501i	-0.0002672884165338-0.023959769647846i	0.0124150330587402-0.0198114669185363i	0.0207715739899112-0.0093664437841295i	0.0218901759543192+0.0039356632496939i	0.0153436426883284+0.0154908046085103i	0.0034689263037261+0.0212285230305692i	-0.0094494865793855+0.0191660957191199i	-0.018781334660941+0.0101666482007459i	-0.021286421932548-0.0024157673810738i	-0.0162802955147715-0.0140491604287194i	-0.0057775915080199-0.0207427479502226i	0.0064003702446143-0.0204708852568514i	0.016139686864841-0.013755780922095i	0.0205259380256938-0.0032431235481941i	0.01872990800554+0.0074680713888905i	0.0120082015766163+0.0151973942498325i	0.0029383803779512+0.0181907902783274i
29	0.0362860058355048-0.0698320055311399i	0.0674148304528244-0.0359062933047902i	0.0727328078264398+0.0087668620202922i	0.05139507041694+0.0467800672592763i	0.013139422279599+0.0639777118097744i	-0.0260230126298922+0.0551459833560005i	-0.0506189331628836+0.0257707115704553i	-0.0520101391242285-0.0107579096701397i	-0.0315075453257488-0.0390869377721617i	0.0008367917903083-0.0482810194131121i	0.0309502961208025-0.0359189580889198i	0.0467149504054886-0.0083761884757239i	0.042605273635939+0.0224738963937276i	0.0212262198554947+0.0444177285522934i	-0.0085138576851455+0.0496166303637037i	-0.0354352599298276+0.0370552439155032i	-0.0504291162279543+0.012084619107985i	-0.0493891293640201-0.0163074807500912i	-0.0338733284892078-0.0390746687444274i	-0.009690353949773-0.0500584020162336i	0.0156390551928344-0.0473842159642132i	0.0353980791316132-0.0331949779720839i	0.0453372584471548-0.0122545578712004i	0.0442172080038645+0.009797966553928i	0.0334524646090341+0.0279126745153737i	0.0162964132809881+0.0385356479882904i	-0.0030575173082926+0.0400035359889594i	-0.0202916377451757+0.0326059026113626i	-0.0317028387781112+0.0184390942869737i	-0.0348987683058187+0.0010415688156974i	-0.0293819979781479-0.0152693493781933i	-0.0168256692910372-0.0263692534553686i	-0.0008180480142501-0.0294385742417338i	0.0140121254227033-0.0238742921537523i	0.0233266134425771-0.0116207422123334i	0.0244587748621768+0.0033106147253115i	0.0173388805998547+0.0160654752844237i	0.0045747800690032+0.0225334067032486i	-0.0093987417024872+0.0207326251855465i	-0.0198253006797618+0.0114725897076127i	-0.0232445651328064-0.0019623076799267i	-0.0186299160695707-0.0149895829052691i	-0.0076428807213851-0.0233196659408401i	0.0060525363909007-0.024370761954237i	0.018116713021388-0.0180117449907189i	0.0249847411253363-0.0064205278868425i	0.0249212771791695+0.0068099067886649i	0.0183603783822891+0.0179242357598308i	0.0075104845047471+0.0241423302204794i
30	0.0289585417056577-0.0687795661751488i	0.0582460751990684-0.0408362202251035i	0.0666515576722349-0.0029001301794787i	0.0529188343917998+0.0313427044088238i	0.0238840932845707+0.0503252691726961i	-0.0084494472019674+0.0488737009581117i	-0.031740395836604+0.0298491981288924i	-0.0380609954461001+0.0025925343966835i	-0.0266916627291213-0.0210786149106843i	-0.0039513187895988-0.0316157371957566i	0.0197002816146774-0.0253187210166i	0.0339800656931144-0.0054229016719847i	0.0327435923495886+0.0195518024220853i	0.0160980475329378+0.039344581499571i	-0.0099786951824237+0.0458892164648339i	-0.0361436837064091+0.0361395402200279i	-0.0531937392270641+0.0128626411249628i	-0.0552111818498694-0.0166650828889672i	-0.0412988374049969-0.0433613790858567i	-0.0154973740272575-0.05935271844858i	0.0148402438165848-0.0602753321565747i	0.041481881346746-0.0462460160857248i	0.0577014818697702-0.0214187060503243i	0.0599436603369831+0.0075155200288468i	0.0484397171595947+0.0333025909310912i	0.026795203322269+0.049993188913238i	0.000813097932631+0.054277312410998i	-0.0230731723723008+0.0460653810506341i	-0.0393768571780595+0.0282830414577273i	-0.0448166782530016+0.0059902706448714i	-0.0390080449488013-0.0149572287528348i	-0.0244419019904531-0.0294041400447098i	-0.0057452066337881-0.0342006955878671i	0.0116150702031537-0.0289826439624459i	0.0228606273446095-0.0161956334733808i	0.0252416616206685-0.0003257097676158i	0.0187867938455535+0.013466745032416i	0.0062185688713709+0.020911539777337i	-0.0079544418955069+0.0199085460126899i	-0.0188877394418338+0.011115813811736i	-0.0229271213765286-0.0023396018371607i	-0.0187185035642509-0.0159216977638242i	-0.0075544551975769-0.0251541061662474i	0.0071250416959189-0.0270090828331628i	0.0208758791743944-0.0207765431403894i	0.0296351945683263-0.0081698608417665i	0.0308976376787367+0.0073081427996686i	0.0243388771835538+0.0214797073005839i	0.0117537923191113+0.0307030058952254i
31	0.0179585327150428-0.0707479063108968i	0.0469176227729876-0.0500946928633301i	0.0601209716091976-0.0194855949618204i	0.0556991849116379+0.0108783189143242i	0.0376932760431052+0.0319086933292756i	0.0142173531563788+0.0387006402620212i	-0.0057521603344384+0.0319318613900962i	-0.0157175317942456+0.0171392261157659i	-0.0138814498439459+0.0022373475334679i	-0.00347219607532088-0.00570805177671752i	0.00885543546477706-0.00320387129276294i	0.0158463437570994+0.008447582048126i	0.0125783344551196+0.023810838178774i	-0.0015958301719737+0.0355265731675887i	-0.0227671122358036+0.0371798276842572i	-0.0438744586689785+0.0257533000721181i	-0.0572142611928062+0.0028091425895529i	-0.0571252875045484-0.0259524198777618i	-0.0419255712402028-0.0525254735137493i	-0.0144994702023416-0.0691398353357961i	0.0185762608716213-0.0706526016170081i	0.0490039472582815-0.0560522690042763i	0.0691642443761875-0.0286786446252977i	0.0742082108025171+0.004816168678412i	0.0632675066617862+0.0363773584078888i	0.0395123798158073+0.0587321630974762i	0.0091280021694307+0.067236865136598i	-0.020439309980408+0.060920170269788i	-0.0424555506427366+0.0425068626100538i	-0.0525662740990614+0.0174835255466296i	-0.0497461492345706-0.0074935478577869i	-0.0363253883143554-0.026399434849213i	-0.0171329340456266-0.0353703664187622i	0.0019769431979919-0.0335706988995041i	0.0157937772252968-0.0231921563711437i	0.0211526524768029-0.0086189763588637i	0.0176887299612932+0.0049786883110823i	0.0077539097535333+0.0132052418201664i	-0.0044513807773908+0.0137002957882514i	-0.0142510561717473+0.0067427868366685i	-0.0179488092236843-0.0049559037339715i	-0.0139314821501096-0.0171785981084234i	-0.0031055521856904-0.025545126268266i	0.0114358774463368-0.0268545627657024i	0.0253830540527857-0.0200289154867823i	0.0345007726383804-0.0063994633614923i	0.0358482886020337+0.0107135421580589i	0.0285819283544724+0.0269670774450255i	0.0141400413851152+0.0382009276344059i
32	0.0039473055948162-0.0783219065061499i	0.0350646000626875-0.0657659344858645i	0.0554613427453955-0.0422226202520006i	0.0623153199076281-0.0147732417172636i	0.0568844440826427+0.0096463323356669i	0.0435490504476824+0.0263437077518264i	0.0279143601864907+0.0340072195620154i	0.0146990085126804+0.034554311704103i	0.0061762410455836+0.0318379098133019i	0.0016968390723757+0.0297619261807152i	-0.0015973128581579+0.0305454973598668i	-0.0072030701372829+0.0337872110209991i	-0.0174668970643646+0.0366582908639413i	-0.0322739806767192+0.0351240375919361i	-0.048717278280449+0.0257155694099021i	-0.0618788744879504+0.0071820786724035i	-0.0664520291116361-0.0185928565102396i	-0.0586370747490778-0.046759153516509i	-0.0376547239099866-0.070720789869067i	-0.0063563614402711-0.0840212582777335i	0.0292850649549935-0.0822911922492477i	0.061657066581134-0.0646443705689853i	0.0835143807448307-0.0340925493125836i	0.0899128561457727+0.0031409422040076i	0.0795116792268811+0.0391974699384724i	0.0548880035470123+0.0665856760597353i	0.0218038630482755+0.0800427470954241i	-0.0123378213011992+0.0777505523342325i	-0.0403975498822523+0.0616048163319192i	-0.0572366249750128+0.036509892569022i	-0.0608329072674857+0.0089382111785343i	-0.0525128367468184-0.0148200680807716i	-0.0362909534181265-0.0302310172130393i	-0.0175504725843143-0.0355029314581547i	-0.0014648199527513-0.0317555317567898i	0.0083911379234569-0.0223797946402283i	0.0108683058061672-0.0118186921986807i	0.00731341091619188-0.00414784633497966i	0.00090911327379581-0.00187130497164478i	-0.00448338991029621-0.00526549205710594i	-0.0056164992215537-0.0124315685121747i	-0.0008990372136999-0.0200056283063936i	0.00910482098749-0.0242891679759544i	0.0218452568845132-0.0224517885404677i	0.0335521818128071-0.0134524387139951i	0.0403558954228172+0.0015787762990746i	0.0394319825583647+0.0195918751707737i	0.0298469869351649+0.0364128769123417i	0.0128790556843209+0.0478485000602381i
33	-0.0108240439310851-0.0942649028483626i	0.0258180145714235-0.089490956980813i	0.0561669089707314-0.071381228539968i	0.0760355379389748-0.0444685683963079i	0.0839050004473311-0.0141176552433522i	0.080699484071512+0.0148519993655413i	0.0689391195296048+0.039112309104458i	0.0516364614291242+0.0571132003634501i	0.031349235480188+0.0687281686031402i	0.0097021932590238+0.0745011873602183i	-0.0125137441242936+0.0748597401955872i	-0.0347888883751521+0.0696406671324284i	-0.0561873162910426+0.0581290281428655i	-0.0748390495421536+0.0395927052869834i	-0.0879061342059472+0.0140880709965174i	-0.0921119854744112-0.0168098632469438i	-0.084701819599827-0.0496924522975478i	-0.0645233339881488-0.0796242109325189i	-0.032844260826974-0.101065646457537i	0.006417207305854-0.109187843409644i	0.04720109524525-0.101204043763967i	0.0824771824070255-0.0773115008644016i	0.10579264449655-0.040934288915259i	0.112783096861606+0.001846332349815i	0.10223175620512+0.043554205601488i	0.0763819286529839+0.0769542515878021i	0.040413888870952+0.096637016012775i	0.001226352226821+0.100142906643725i	-0.0341516807053508+0.0883481664047674i	-0.0601026163804957+0.0650394848288723i	-0.0735266349625321+0.0358225453631769i	-0.0742565259825324+0.0066800370450935i	-0.0647215322427805-0.0174286577716483i	-0.049004145047502-0.0335678134495802i	-0.0315872700332421-0.0411973590790181i	-0.0161527682188011-0.041873334017994i	-0.004753058378042-0.0384200384163491i	0.0024485069416884-0.0338530076606699i	0.0068458351191806-0.0303821456638014i	0.010613585751013-0.028779342511229i	0.0157511720927079-0.0282722081135998i	0.0232493813896835-0.0269635807553272i	0.0326307147599791-0.0226227505847336i	0.0419942549606856-0.0135917735455596i	0.0485434257184178+0.0004746888976038i	0.0494347149755224+0.0182614349647162i	0.042696014751515+0.0369442604276827i	0.0279473154786433+0.0528044693090784i	0.0067152413913429+0.0621405231809839i
34	-0.022188459526956-0.120499221982913i	0.0236813040231-0.121449799469938i	0.066385820925584-0.105446117339365i	0.100038727693843-0.075286748856717i	0.120494902604765-0.035559501803861i	0.125725090315001+0.008278102780237i	0.115764146276008+0.050773094663016i	0.0923562771899486+0.0871373466079714i	0.058469549138022+0.113627555429944i	0.017835531464907+0.127681621501087i	-0.025397687125792+0.127916133400832i	-0.066898733368086+0.11410197220559i	-0.102343897549719+0.087192643079941i	-0.127664720116941+0.049404187975248i	-0.139423767321701+0.00426984260859i	-0.135318829913857-0.043449988416238i	-0.114728620634743-0.088110763157121i	-0.079145167899322-0.123822783717099i	-0.032319048818271-0.145329302953366i	0.020013309027653-0.148966502980119i	0.070853806839177-0.133483116716537i	0.113027734970206-0.100494132414926i	0.140425881910789-0.054408524003656i	0.149133917904723-0.001790598652309i	0.138183839492812+0.049744037445561i	0.109739838114718+0.092873988276703i	0.068662312370727+0.121866620448208i	0.021543529562708+0.133535713134436i	-0.024564335615491+0.127656996458485i	-0.063438016925954+0.106769533816783i	-0.0907035142727002+0.0754401481320152i	-0.104380685324866+0.039193177621i	-0.104872422188751+0.00337613136077i	-0.0944602256425209-0.0277727720147108i	-0.0764848949272291-0.0516621916651561i	-0.0544533222960417-0.0674157697594368i	-0.031306259852487-0.0755254909376166i	-0.0090131039406163-0.0772495478847347i	0.011449085944019-0.0739665007201995i	0.0297913464342604-0.0666867106777599i	0.0459330133086806-0.0558547185286745i	0.0595369579996305-0.041474699184506i	0.0697326290087033-0.0234861241226483i	0.0751310353927148-0.0022385899519897i	0.0741382379020683+0.0211151866322958i	0.0654765197431036+0.0444640117641804i	0.0487531470208583+0.0649047560726428i	0.024894610784877+0.0792186083332513i	-0.003705150343431+0.0845511586163577i
35	-0.024449913381169-0.156907701070957i	0.033756960742716-0.159509008448887i	0.089970419603573-0.140712113856042i	0.136511136603031-0.102563868370492i	0.16701094625583-0.049739667828664i	0.177234654981177+0.011160044170137i	0.165565561588662+0.072523723822853i	0.133129719405456+0.126709026046724i	0.083587313445088+0.166963633202294i	0.022653005919834+0.188193764227826i	-0.042579719185028+0.187522294230133i	-0.104436086320448+0.164605576084079i	-0.155510960725354+0.121694418838504i	-0.18950699983478+0.063433501029479i	-0.201989383734023-0.003597844435846i	-0.190978051874319-0.071584431292757i	-0.157293730241045-0.132367108896749i	-0.104582639533003-0.178444757908513i	-0.038973549509023-0.203966542270218i	0.031629446443585-0.205569824716495i	0.098551428358692-0.182918697578562i	0.153517562449752-0.138829139595989i	0.189812361397499-0.07892832642423i	0.203233631813242-0.010877356485502i	0.192671726821162+0.056728820790579i	0.160207227335606+0.115603360853593i	0.110709001788108+0.15893810820104i	0.051010220905029+0.182301516804573i	-0.011179824727431+0.18411753857281i	-0.068424242457521+0.165664769725171i	-0.114562310228897+0.130631471475405i	-0.145406327128512+0.084346417002841i	-0.159044729972467+0.032858576669905i	-0.155753063162561-0.017950466511631i	-0.137593908436646-0.063068648917388i	-0.107838958899629-0.098779833359681i	-0.070360611771293-0.122799804398813i	-0.029116829516604-0.134175523862717i	0.012198376120148-0.133045431244944i	0.050328877431437-0.120369187663224i	0.0824996667552035-0.0977129938018543i	0.106406465859665-0.067131240475558i	0.120230669241282-0.031132507000639i	0.12273179887604+0.007325230364225i	0.113424203340763+0.044885556145868i	0.0927958502670845+0.0779574162679522i	0.062490653508489+0.103023567847217i	0.02536389249186+0.117074990894305i	-0.014662251008251+0.118101644173421i
36	-0.011392679154715-0.200436657591189i	0.060637830196941-0.198831174161531i	0.129485998580223-0.171325322547643i	0.185908521414776-0.120210643140662i	0.221973859654162-0.051017605394443i	0.23215947807762+0.028154864862928i	0.214131675127546+0.107660257681852i	0.169107634512195+0.177535023821761i	0.101757556566866+0.228775549939079i	0.01966443924763+0.254497853324628i	-0.067586968012448+0.250835467059313i	-0.149577565058234+0.217465696615078i	-0.216334517355796+0.157699875516947i	-0.259569311764179+0.078124618347751i	-0.273721566359256-0.012166299288227i	-0.256677608766529-0.10266058887461i	-0.21006905383986-0.182706869663256i	-0.139105822183238-0.242827528779335i	-0.051955809342509-0.27589807806383i	0.041256773990845-0.278037698980701i	0.129708672753513-0.249089306235333i	0.203225824166486-0.192620410877645i	0.253541245021815-0.115441857478443i	0.275291335873776-0.026710497328493i	0.266616254367701+0.063257268971774i	0.22928871363701+0.144292166190904i	0.168366603777621+0.207614817556638i	0.091435924046852+0.24684514438511i	0.007569030819143+0.258650769035155i	-0.073841094672042+0.242967842846669i	-0.144202599649526+0.202796248161898i	-0.196655560861848+0.1436342611766i	-0.226708212389895+0.072664310656784i	-0.232530643675464-0.002175693965004i	-0.214914200881329-0.073103524036343i	-0.176950790930418-0.13327842302508i	-0.123514708192197-0.177391297488101i	-0.060637992345601-0.202030328868999i	0.005138858491578-0.205828636463804i	0.067379505696963-0.189424216671452i	0.120290262498537-0.155271790989713i	0.159166853346628-0.107343523808568i	0.180742949443802-0.050746113432147i	0.183435397121464+0.008727923246072i	0.167475491241361+0.065101191280155i	0.134908428955835+0.112746805272292i	0.089440247995393+0.146928411386704i	0.036117820217588+0.16429915645912i	-0.019155412556554+0.16330037376973i
37	0.022358238194859-0.244607228759138i	0.107167790940958-0.231828419140481i	0.185192570793174-0.189523904126717i	0.246163901598889-0.12109089590771i	0.281438095460369-0.033470824502683i	0.285199865449257+0.063599478924893i	0.255331768809924+0.158733615445611i	0.193824873245992+0.240294085880738i	0.106666270420375+0.297862933278105i	0.003208313302648+0.323592408852808i	-0.104906879620725+0.313257510752299i	-0.205135124470719+0.266869829740978i	-0.285555887461374+0.188768189075456i	-0.33634279613249+0.087168702355463i	-0.350991706187064-0.026773609128456i	-0.327149287371104-0.140276553988182i	-0.266935670273749-0.240452536543289i	-0.176719179236233-0.315849790960646i	-0.066371230546185-0.357819959795413i	0.051904081027167-0.361541474908323i	0.165017191617264-0.326573053813095i	0.260534299397543-0.256872806703298i	0.328119966087932-0.160287671577378i	0.360704197729171-0.047585656056789i	0.355236103276559+0.068839670526926i	0.312942673579802+0.176424571699787i	0.239076840001255+0.263867636952576i	0.142204275052439+0.322366525830393i	0.033134221080227+0.346518536529099i	-0.076361398941624+0.334793804345378i	-0.174878673237602+0.289548064223682i	-0.252604868125078+0.216600189526573i	-0.302301083115319+0.124450061714942i	-0.319950257388673+0.023248602056801i	-0.305022902191649-0.076349336027058i	-0.260359990585383-0.164317372362991i	-0.191713894896074-0.232257689939062i	-0.107019845061057-0.274176599895422i	-0.015490066608648-0.286974977318302i	0.073369353721284-0.270626056987655i	0.150721067960734-0.228043985870357i	0.209250649760952-0.164672985897501i	0.243839627298402-0.08784806369357i	0.252003098264929-0.005993921181731i	0.234058283425562+0.072260568932046i	0.193012609180559+0.138969082945972i	0.134183391322693+0.187671804498929i	0.064585238445546+0.214037914165166i	-0.007855505615974+0.216280071403642i
38	0.079527996552805-0.279429873028823i	0.17282490681392-0.248498103826759i	0.253656668480026-0.186280043452576i	0.311523917716496-0.097894364014396i	0.33804455932721+0.008031310983342i	0.32811401764884+0.120235970355809i	0.280705315380944+0.226076876522621i	0.199191116112915+0.313010492715032i	0.091128994024183+0.370120972798786i	-0.032480402066858+0.389503077802216i	-0.158384053277661+0.367320319508814i	-0.272578381173499+0.30439691308627i	-0.361941963167533+0.206258977428048i	-0.415799378021401+0.082608989419229i	-0.427222427854389-0.053711178335341i	-0.393905920841391-0.1881485604481i	-0.318507068586989-0.30608895115044i	-0.208403612094625-0.394530275981817i	-0.074897458972656-0.443578275214041i	0.068041368078613-0.44758544185904i	0.205340000223541-0.405798576680054i	0.322510385848578-0.322441074408895i	0.407259835772631-0.206225158575953i	0.450837086561015-0.069357815903952i	0.448961423155865+0.073836501716839i	0.402235083576084+0.208510460193865i	0.316002502817176+0.320918192998013i	0.199685700341001+0.399883590288293i	0.065685064407253+0.437950545068556i	-0.072018155693053+0.432095298863505i	-0.199392268432401+0.383935453258874i	-0.303844560537687+0.299429764076482i	-0.375507677317352+0.188120162701378i	-0.408190564331072+0.062015986523249i	-0.399904439732956-0.065744872928625i	-0.352924622406956-0.182305273465871i	-0.273400781243687-0.276415638557902i	-0.170575586690822-0.339541424010074i	-0.055710127729001-0.366643945279125i	0.059159513854243-0.356566321184881i	0.16249823037679-0.312000213254502i	0.244446549743951-0.239053198144862i	0.297775865559007-0.146476736649803i	0.318532909356162-0.044647212281107i	0.306317023467109+0.05558530093364i	0.264173239060219+0.144055733896369i	0.198124372769719+0.212327931302927i	0.116402505492954+0.25451637960488i	0.028470713303704+0.267804035997957i
39	0.157750163937264-0.292338882919571i	0.251695047816303-0.237902717007961i	0.326221819741593-0.153198466486469i	0.371579817572691-0.04533227193307i	0.380667057550065+0.075461839441037i	0.350023599436099+0.196821192321967i	0.280445355396117+0.305563384437407i	0.177124823100831+0.389160367473629i	0.049280174593253+0.437206437942166i	-0.090704032802436+0.442702949957401i	-0.228540335405293+0.402998797594456i	-0.349569692584051+0.320262622349012i	-0.440387815290694+0.201416044609763i	-0.490377721878428+0.057520550727229i	-0.492966780564477-0.097323839004243i	-0.446455917480866-0.247450534034181i	-0.35431704851034-0.377305439485353i	-0.224916276515744-0.473142982238051i	-0.070687458737809-0.524545051622276i	0.093154828267918-0.525588138796535i	0.250219977354147-0.475524140269886i	0.384683828270757-0.378896367126032i	0.482973499487224-0.245077398058302i	0.535206581659639-0.087281633832615i	0.536225981669185+0.078835160716385i	0.486119026045253+0.236831349374058i	0.390168892817195+0.371205161902096i	0.258250828814163+0.46900071068159i	0.103747317340351+0.521120891470935i	-0.057891680171524+0.523209624400054i	-0.210780777068339+0.476016375582227i	-0.340243529657634+0.385214824036432i	-0.434292316640995+0.260707960142152i	-0.484789586101147+0.115506971533392i	-0.488175264312252-0.035684978463234i	-0.445695430899127-0.178024995289771i	-0.363123082530876-0.298049929854236i	-0.250016627001367-0.385003241990153i	-0.118609737090723-0.431835321719555i	0.017537587651298-0.435782777604785i	0.144975912477258-0.3984804022297i	0.251736298522736-0.325610988917152i	0.328491020987375-0.226147274563026i	0.369390275844647-0.11128185859363i	0.372498886146475+0.006829185343325i	0.339802664083051+0.11636793855199i	0.276801461439393+0.207060796888647i	0.191749903455444+0.271164003638123i	0.094642696581734+0.304132034669786i
40	0.247338904237773-0.271188995049286i	0.331224560030553-0.191582684772805i	0.388795305707757-0.086063998600191i	0.412075113798396+0.036465220955982i	0.396157003855104+0.164666291306884i	0.339937445354528+0.285837646767141i	0.24647080539529+0.387204985717834i	0.122882706889197+0.45729219614126i	-0.020170389735151+0.48722156763731i	-0.169455982934797+0.471793061090616i	-0.31044577377384+0.410211529677176i	-0.428791527731969+0.306366087471224i	-0.511839661451087+0.168613579864968i	-0.550018077214325+0.009072969915455i	-0.537938264467276-0.157506932879261i	-0.47508358309736-0.31519418565697i	-0.365998020825157-0.448484678167114i	-0.219943754227635-0.5439056707664i	-0.050054380854132-0.591437966147271i	0.127933026912931-0.585600244815071i	0.29723640436992-0.526074446673592i	0.441713902953889-0.41780035929903i	0.547497029844736-0.270525177905887i	0.604397859909421-0.097853163899517i	0.6069407337437+0.084105104912979i	0.554909647417101+0.258341167762645i	0.45335515333365+0.408644785731048i	0.312063022039885+0.521209296346499i	0.144544565760532+0.585979010173517i	-0.033341017904696+0.597600783873627i	-0.204984155812353+0.555885854307973i	-0.354673026297579+0.465741474063262i	-0.469120635893018+0.336588783353884i	-0.538715316732996+0.181337366030749i	-0.558371650241876+0.015032214496983i	-0.527903814753378-0.146679371751075i	-0.451895590204966-0.289098235405645i	-0.339094860805208-0.399881065996554i	-0.201409579987173-0.470164934113073i	-0.052621607163156-0.495302310886309i	0.093039385353423-0.475144599699631i	0.222309966730393-0.413861745361051i	0.324149781309454-0.319334665568643i	0.39071803563871-0.202200761622108i	0.417980925620563-0.074666093768616i	0.405903893397297+0.050782301920563i	0.35822847378589+0.162625696854742i	0.281877514328018+0.251396583131866i	0.186069997375009+0.310490907878286i
41	0.331379897969575-0.209186983344647i	0.393736956831953-0.108098727839031i	0.424584660625186+0.011391402156216i	0.418557602640436+0.139265878403605i	0.373530883416151+0.263969401813997i	0.291049221698731+0.373472602431423i	0.176402754299994+0.456450274936932i	0.038321330177607+0.503455736516036i	-0.111700964019625+0.507967075801893i	-0.260398747177552+0.467188754013958i	-0.393956835324208+0.382512947262384i	-0.499342981734459+0.259577364286298i	-0.565617936146948+0.107896835034698i	-0.585086294294095-0.05990951211682i	-0.554163786984121-0.229230024526602i	-0.473862698930579-0.384807908861461i	-0.349834500034225-0.512193113351128i	-0.191953662872706-0.599153253328482i	-0.013474252856011-0.636899071245931i	0.170163956298316-0.620996344912659i	0.342765343586485-0.551866513287742i	0.488903666447702-0.434819462473209i	0.595390520941188-0.279609556659422i	0.652539354046763-0.099555010350642i	0.655097377464651+0.08969419928874i	0.602751250013591+0.2716183529197i	0.500155821280883+0.430374768604304i	0.356483906320577+0.552275716660278i	0.184543778232908+0.62705144159722i	-0.000445363106756+0.648775003576616i	-0.182295847969116+0.616361001375455i	-0.345367199289569+0.533594322384611i	-0.476004894028402+0.408693111948002i	-0.563762311991035+0.253457034102453i	-0.602290403669539+0.082092686560731i	-0.589815459012169-0.090161444658161i	-0.529168610270022-0.248470846143517i	-0.427376642623637-0.379759521871732i	-0.294867428277544-0.473853269284724i	-0.144380314559959-0.524306907765415i	0.010301602461914-0.52884583462156i	0.155666668086111-0.489393425173105i	0.279706850913763-0.411698412555117i	0.372950020536973-0.304615957553419i	0.429200481474577-0.179128606706604i	0.445929385288487-0.047215598155785i	0.42429464800419+0.079310917769621i	0.368808351310755+0.189886770529088i	0.286704239844193+0.276092258037814i
42	0.389664124961584-0.109376696009206i	0.421365540932884+0.004015574777838i	0.419494819996427+0.126248742813223i	0.381689388845683+0.247216564783947i	0.308675623431664+0.356217999995535i	0.204403877873944+0.4429140772904i	0.075883725383028+0.49830889537762i	-0.06728165977488+0.515659972737784i	-0.213632878979907+0.491225168321125i	-0.35080565246363+0.424765044501173i	-0.466614212620099+0.319740064283981i	-0.55016800562364+0.183169643340377i	-0.592915493025884+0.025152218217505i	-0.589511875712205-0.141921031462863i	-0.538421150961097-0.304394787960348i	-0.442186000535903-0.448530543691737i	-0.307329497261496-0.561732207099034i	-0.143887573757969-0.63370129432006i	0.035392859087182-0.657410582343018i	0.21612198516167-0.629800230738888i	0.383506043575376-0.552125370666564i	0.523643725807006-0.429916635074344i	0.624759388998994-0.272551871386398i	0.678257133294684-0.092474660424694i	0.679495940395311+0.095870514411887i	0.628212152704172+0.27728902405928i	0.528549006268318+0.437157224781498i	0.388690370569311+0.562691578727574i	0.220133535308797+0.644048526666855i	0.036670042029747+0.675154455269477i	-0.146829212070563+0.654191397753379i	-0.315710737097792+0.583697421500866i	-0.456796845201217+0.47027759831543i	-0.5594908248994+0.323958299383743i	-0.61663047523507+0.157250644674671i	-0.625017242080405-0.015984957602164i	-0.585580365401681-0.181764577310512i	-0.503170786709427-0.32718244681247i	-0.386014502634544-0.441479588251613i	-0.244886135301069-0.516886184785073i	-0.092087757938062-0.549168777313855i	0.059666722821298-0.537843485807846i	0.198356275212644-0.486049234587374i	0.313646480857697-0.400107066845924i	0.397686958789656-0.288819916585022i	0.445649428916375-0.162589025139057i	0.455970716442134-0.032436666139576i	0.430294457723355+0.090970974569589i	0.373133819408348+0.198211994031039i
43	0.405263736405815+0.014473902954287i	0.402287164845426+0.127389339697092i	0.367441562660829+0.239280911239316i	0.301193886113353+0.341033610339558i	0.206651538508454+0.423749693751941i	0.089466181412593+0.479522487241375i	-0.042491515947818+0.502169703504516i	-0.179669810397635+0.487857904754822i	-0.311549590150861+0.43555617432048i	-0.427478878742461+0.347269684809592i	-0.517559443042067+0.22802173057069i	-0.573508950089116+0.08557443252436i	-0.589421121208099-0.070098207485395i	-0.562352565118544-0.227548115456384i	-0.492678100782077-0.374744510613273i	-0.384175382766402-0.500045646448734i	-0.243822886208817-0.593168179649595i	-0.081320702063372-0.64606925434441i	0.091631221993033-0.653662027454969i	0.262240178418735-0.614298453494546i	0.417638133477785-0.529972613339085i	0.545923279504779-0.406221992205691i	0.637136001904873-0.25173068927669i	0.684084237676151-0.077665108627071i	0.68294570211015+0.103203256299467i	0.633593677092754+0.277514051665539i	0.539617233261226+0.432386747800291i	0.408033660790337+0.556450380969571i	0.248718005930549+0.64074640040904i	0.073599428248808+0.679428073033899i	-0.10430569125947+0.670198173491263i	-0.271940196862353+0.614450097464863i	-0.417242373700636+0.51710386993437i	-0.530084208621233+0.386155309812816i	-0.603033890631723+0.231981376916016i	-0.631881481737938+0.066465213010083i	-0.615888578324303-0.097981215230641i	-0.557747705342155-0.249411857991472i	-0.463262779361829-0.377274367278998i	-0.340785874005999-0.473194774473914i	-0.200465576364992-0.531557659969313i	-0.053376712780134-0.549840173733107i	0.089390999153928-0.528681061192284i	0.217607225325534-0.471689488117121i	0.322666452362866-0.385020747972311i	0.398185317538321-0.276764892812492i	0.440389767619322-0.156208364750009i	0.448270119964319-0.033036759759749i	0.423503192666968+0.083451521749143i
44	0.370258817280392+0.141619179912325i	0.334781654186251+0.240860449374534i	0.272515332668287+0.330676188802665i	0.18610546853608+0.403769835065905i	0.080203832294696+0.45362294589005i	-0.038769120749352+0.47505174205094i	-0.163017336033619+0.464689142008626i	-0.283894009224934+0.421348500198983i	-0.39252197187685+0.346233005748752i	-0.480463550180906+0.242965948838903i	-0.540387530846217+0.117430978008302i	-0.566678810778963-0.022573065219977i	-0.555938852014548-0.167842443013392i	-0.507332163451234-0.308409088466936i	-0.422745225730717-0.434264473714985i	-0.306738719271741-0.536111308280446i	-0.16629044286579-0.606083562821412i	-0.01034353503644-0.638376228240558i	0.150808953449372-0.629732135156646i	0.306257891580832-0.579743678835936i	0.445274388007309-0.490941604523308i	0.558106528111008-0.36865993838143i	0.636713431048246-0.22068427712057i	0.675377793838491-0.056708424335144i	0.671147340506839+0.112359755305459i	0.624069083125194+0.275189788789945i	0.537196899048437+0.420855662716025i	0.416371224670723+0.539633713530673i	0.26978809619029+0.623708840646933i	0.107391754241129+0.667734036519488i	-0.059860877368546+0.669200270002893i	-0.220805518571177+0.628589302432751i	-0.364882244645225+0.549299711475322i	-0.482890360001968+0.437354720146595i	-0.567628632345512+0.300917812820756i	-0.614373196912377+0.149657103387242i	-0.621159310702347-0.005989229252292i	-0.588849522365663-0.15558730146219i	-0.520988287095116-0.289460734904177i	-0.423460097416888-0.399365012451809i	-0.303983392512579-0.479033169512608i	-0.171484620396024-0.52455476260936i	-0.035404929896231-0.534564564746213i	0.095004491352784-0.510233392232565i	0.211343583242789-0.455069480358291i	0.30663183832274-0.374553549376352i	0.375744141785817-0.27564295243216i	0.415686439854736-0.166189147575414i	0.425697615871674-0.054317591479436i
45	0.287638386213471+0.250676543139817i	0.227103007819762+0.325692611981905i	0.147065814077583+0.385547916870416i	0.051460905325692+0.425164075896454i	-0.054449999485112+0.440517547934395i	-0.164368710945144+0.428988276210759i	-0.271343642664884+0.389625946703043i	-0.368221005177374+0.32330955890287i	-0.448133886921546+0.232783004926847i	-0.504994647377946+0.122558047703191i	-0.533954237362087-0.001314149461865i	-0.531793035979535-0.131591705804208i	-0.497211585068532-0.260290077226844i	-0.430996010521106-0.379200305293344i	-0.336041522960786-0.4804419342803i	-0.217227570336746-0.557011278170053i	-0.08114920581804-0.603284869150069i	0.064279818767012-0.615440161213965i	0.210326694434179-0.591760798826589i	0.348008099983175-0.532801646090049i	0.468687959976352-0.441398737391502i	0.56466181084521-0.32252060638768i	0.629685480784388-0.182969205319973i	0.659409347837731-0.030949919382857i	0.651686007540047+0.124459885056485i	0.60672827056618+0.273906560194072i	0.527105327888057+0.408377910378583i	0.417576819726582+0.519798941305975i	0.284776496080507+0.601563147027541i	0.136768225509301+0.648961626062876i	-0.017493569275813+0.659479940170535i	-0.168760117981432+0.632942501118412i	-0.308098358730003+0.571495610710199i	-0.427471458444501+0.479432193405809i	-0.520249104475273+0.362872816845242i	-0.581612602769578+0.22932789965817i	-0.608828096093763+0.087174275561674i	-0.601371360991298-0.054915090918368i	-0.560898834366559-0.188546846832409i	-0.491070872131331-0.306147637140203i	-0.397243871505159-0.401431952718816i	-0.286056991232571-0.469766590208482i	-0.164946117296261-0.508409346295496i	-0.04162197423637-0.51660946646788i	0.07644937309922-0.495567883623312i	0.182526954928515-0.448265584192855i	0.271003864381851-0.379177741933379i	0.337718889463788-0.293898881945485i	0.380153155256061-0.198709757191083i
46	0.168942356718397+0.325225031265106i	0.093776650059543+0.369888889339099i	0.007165504947903+0.396709142741587i	-0.086538204435915+0.402798874004458i	-0.182259513801132+0.386361291524159i	-0.274481119808739+0.346869419869229i	-0.357567648314412+0.285172399346281i	-0.426114806723264+0.203517429130796i	-0.475301110368349+0.105481730518127i	-0.501218670892371-0.004185106843652i	-0.501159959036213-0.119801814909176i	-0.473839539785684-0.235066589426479i	-0.41953343561962-0.343420759554451i	-0.340123793491473-0.438442795376336i	-0.239042593787772-0.514247622492282i	-0.121114837275584-0.565865046942628i	0.007691488160165-0.589571737485552i	0.14059481798577-0.583153668932157i	0.270389220149345-0.546080068246952i	0.389869327004787-0.479575464911043i	0.492264005074341-0.386583058103899i	0.571650696065546-0.271619820092722i	0.623323216672143-0.1405310504441i	0.644088561626278-0.00015895769271i	0.632472740668702+0.14205422258656i	0.588821592846297+0.27850349531349i	0.515289450577997+0.401870812541059i	0.415715983588608+0.505558319493312i	0.295399010330543+0.58407727784257i	0.160777991671831+0.633367762252653i	0.019048826594364+0.651028894433627i	-0.122264964099917+0.636445421946742i	-0.255756862674713+0.590803432292667i	-0.374569196957968+0.516995415702206i	-0.472784790780094+0.419422223475636i	-0.545754058253865+0.303706195093187i	-0.590337848620745+0.17633537907756i	-0.605052290492363+0.044262966498197i	-0.590108656803783-0.085511479409288i	-0.547348381090101-0.206351820024173i	-0.480080293255877-0.31236026640283i	-0.392833423482268-0.398694554107923i	-0.291043919788405-0.461808992889655i	-0.180698400693657-0.499606646474781i	-0.067958194101985-0.511496224986449i	0.041210702615982-0.498353829222666i	0.141378438370237-0.462396002168602i	0.227942291511333-0.406976181363037i	0.297351407826442-0.336321232810114i
47	0.029549782534722+0.356216255031767i	-0.049297425359738+0.368973965581654i	-0.131987772902387+0.363940232463329i	-0.214420997609964+0.340094619410313i	-0.292242849841044+0.297382175184085i	-0.361077226137568+0.236774034854593i	-0.416772257462743+0.160271104456943i	-0.455646143996588+0.0708477379068i	-0.474717879143755-0.027664080278041i	-0.471908284072212-0.130745803774902i	-0.446198000028645-0.233410790234524i	-0.397731214797962-0.330459057997188i	-0.327856825009511-0.416754564096816i	-0.239102292926205-0.487509353797786i	-0.135079432201095-0.538557984323696i	-0.020325504385357-0.566605701033502i	0.099912939371751-0.569434967423643i	0.219942345791655-0.546057075552253i	0.333916369847639-0.496798576988036i	0.436145545614828-0.423316000285273i	0.521404686494584-0.328536532101411i	0.585220102790255-0.216526771592945i	0.624119660715529-0.092296038689452i	0.635830715406153+0.038455256740162i	0.619413914854466+0.169628259603091i	0.575324610647871+0.295042819002169i	0.505397890776024+0.408761056162431i	0.412757798027765+0.505398801684217i	0.301655824022254+0.58040703787068i	0.177247983767696+0.630307272793835i	0.045323409261991+0.652867554668194i	-0.087999777806325+0.647209427751432i	-0.216593721280596+0.613840301278918i	-0.334636886901173+0.554610180920001i	-0.436908995663831+0.472596209662884i	-0.519048411288274+0.371922695001371i	-0.577758049175188+0.25752799570325i	-0.610949180261569+0.134892576737867i	-0.617816400746136+0.009744541020762i	-0.598841268445134-0.112240098210023i	-0.555726392319218-0.22572526932338i	-0.491265829317937-0.32597486309627i	-0.409161238513638-0.409071096136241i	-0.313796150175943-0.47208030819529i	-0.209982761565664-0.513158781745525i	-0.102696767206221-0.531595007933237i	0.003184169194019-0.527788741499141i	0.103123562746684-0.503170935298984i	0.193137882628939-0.460071989342875i
48	-0.11545764871016+0.340825219874942i	-0.188194801614237+0.323702114512509i	-0.258380481379499+0.290891866320045i	-0.322582411860148+0.242785162164377i	-0.377433025716872+0.180535984504008i	-0.419802105749693+0.106049088618422i	-0.446966455429896+0.021927775075542i	-0.45676732077731-0.068617209564054i	-0.447746540792485-0.161894610609034i	-0.419253187511419-0.253890288702025i	-0.371513743999988-0.340448465196448i	-0.305660602243055-0.417467944715944i	-0.223715756772186-0.481103523678478i	-0.128528913165387-0.527962163629213i	-0.02367169382193-0.55528344814922i	0.086707933811322-0.561094372352524i	0.19806460221379-0.544329619991566i	0.305659478968757-0.504910115386173i	0.404779253135065-0.443774713425907i	0.490959199851211-0.36286230002652i	0.560198908467025-0.265044184779463i	0.609159445980135-0.154009329917689i	0.635331541374744-0.034107522426581i	0.637165779354587+0.089842089742162i	0.614157710171826+0.21276774674568i	0.566883110673613+0.329576329869515i	0.496981240029678+0.435387491095213i	0.407086674194766+0.525758822117573i	0.300713019880337+0.596890666591899i	0.182094346600825+0.645800246664339i	0.055992389679544+0.670456407328785i	-0.072520657273658+0.669868385448853i	-0.198292723292116+0.644124462566419i	-0.316324171242749+0.594379020202816i	-0.421990231710391+0.522789230429288i	-0.511242620209591+0.432405228474116i	-0.580780653111693+0.327019981135723i	-0.628183939074086+0.210987054362484i	-0.65200088236736+0.089015989296485i	-0.651789662381047-0.034044057635348i	-0.628110906578468-0.153421410028035i	-0.582473804802099-0.264628963460671i	-0.517239778386732-0.363651373675537i	-0.435489888603945-0.447103791943764i	-0.340863836951422-0.512355371286395i	-0.237379592994572-0.557612847310578i	-0.129243333211136-0.581961756469587i	-0.020659469128316-0.585365157845757i	0.084349899283974-0.568621939488823i
49	-0.252638438025389+0.279652091892874i	-0.311228961877212+0.237037438302578i	-0.362391215265672+0.18218799662531i	-0.40355872373917+0.116450294749465i	-0.432420374082323+0.041714034461287i	-0.447036670565165-0.039638803525177i	-0.445945311849999-0.124810044877243i	-0.428250561535865-0.210684242004704i	-0.39369142871507-0.293946846656305i	-0.342684494061858-0.371216954684151i	-0.276338279644314-0.439189038521079i	-0.19643732028974-0.494777425806838i	-0.105395492162832-0.535256915707022i	-0.006179622114197-0.558392876504606i	0.097794134641807-0.56255445146896i	0.202787276737264-0.546805109883987i	0.304884196174375-0.510965693921572i	0.400149562537916-0.455646290476268i	0.484791007078375-0.3822446458305i	0.555319851078199-0.292910373464175i	0.608702560935938-0.190475805911935i	0.642495908604608-0.078355929827419i	0.654959461013941+0.039578661751195i	0.645139987981432+0.159150541805607i	0.612923619741678+0.276039604062595i	0.559053042522098+0.385955470683814i	0.485108621688398+0.484810575942011i	0.393454007019151+0.5688862653259i	0.287148420101703+0.634984535703602i	0.169829366951508+0.680558684558399i	0.045570882320563+0.703817102738832i	-0.081276472171717+0.70379568665772i	-0.206256820817068+0.680395799311831i	-0.324983890464987+0.634386301082855i	-0.433312014417872+0.567369820598079i	-0.527495861440104+0.481715060304254i	-0.604332129290294+0.3804584503885i	-0.661277356054595+0.267179804327789i	-0.696537178402414+0.145857726118974i	-0.709123740688017+0.02071132322716i	-0.698879460507292-0.103964743343625i	-0.666466907797733-0.223964705973654i	-0.613326077977925-0.335328675073276i	-0.541601760516069-0.434485730552959i	-0.454044955574665-0.518377503968i	-0.353893316600259-0.584557687212777i	-0.244736352943653-0.631264133162925i	-0.130371586151408-0.657461553775125i	-0.014658005095147-0.662854201638342i
50	-0.368816000400664+0.175208533413282i	-0.406950925814838+0.113148481896817i	-0.434364535705213+0.043102354957677i	-0.449411493285127-0.03302331168244i	-0.450796218345992-0.112984694363189i	-0.437642113257326-0.194266983272482i	-0.409547790747596-0.274164958940932i	-0.366627340747312-0.349875208507653i	-0.309532225224121-0.418596727421396i	-0.239453072029208-0.477636151867923i	-0.158100424910355-0.524513513523524i	-0.06766436473785-0.557064222883669i	0.029246190161124-0.57353298480358i	0.129682808494713-0.572655536219136i	0.230452956397572-0.553724468757517i	0.328228196896124-0.516635946702214i	0.419661245426419-0.461914833612837i	0.501507465841231-0.390716571103435i	0.570746087970319-0.304805076526836i	0.624696321298476-0.206506903177546i	0.66112363858721-0.098642894404292i	0.678331807773134+0.015560482280333i	0.675236750187969+0.132577056580549i	0.65141897883855+0.248700305919426i	0.607152194562229+0.360171698845068i	0.543406555589068+0.463313166117965i	0.461826147099389+0.554658606886497i	0.364681217792265+0.631079323326136i	0.254796774701904+0.689898478430396i	0.135460090493081+0.728990080473973i	0.010310536899978+0.746858596717684i	-0.116784123797638+0.742696062225049i	-0.241860311522173+0.716414443822165i	-0.360995037442027+0.668652005041821i	-0.470440981155996+0.600753452186237i	-0.566755142327217+0.514724679363605i	-0.646916257249154+0.413163926682526i	-0.70842665034849+0.299172078240915i	-0.749394842552007+0.176245616931078i	-0.768596032423446+0.048156389225671i	-0.765508465810245-0.081177209744263i	-0.740324675160691-0.207822758672857i	-0.693937558300078-0.327965108739176i	-0.627902235814731-0.438031668527803i	-0.54437553568877-0.534807216722405i	-0.446035766585767-0.615534286579441i	-0.335986125599172-0.677995813824903i	-0.217645617464534-0.720577500838559i	-0.094631722748057-0.742308189252777i
51	-0.449510498151638+0.033305071883483i	-0.462703724221962-0.040633888672946i	-0.463478809594991-0.117943180185716i	-0.451082076330525-0.196490025702261i	-0.425134859873201-0.273982676610085i	-0.385666083433698-0.348037980441183i	-0.333132350844406-0.416255525542326i	-0.26842423965014-0.476295998243159i	-0.192857935377979-0.525961124809145i	-0.108151859645421-0.563272398489623i	-0.01638849040589-0.586545721830607i	0.080037868493835-0.594459132712959i	0.178486061107527-0.586110931609373i	0.276143970054712-0.561065785118375i	0.370113031168784-0.519386740158942i	0.45749868574744-0.461651533122267i	0.535503781192233-0.388952103560469i	0.601521733139061-0.302876803929724i	0.653226180184252-0.205475413993691i	0.688653902058008-0.099207697289997i	0.706277934812625+0.013123146862265i	0.705068098524122+0.128450203389092i	0.684536545492255+0.243533282634119i	0.644766426682151+0.355057195116524i	0.586422343763645+0.459734635767502i	0.510741882694601+0.55441023167835i	0.419508188855627+0.636162210351961i	0.315004218091971+0.702398178468123i	0.199949956824276+0.750941664341628i	0.077424522242684+0.780106365471957i	-0.04922439344053+0.788755445749123i	-0.176480804111874+0.776343730280014i	-0.300767143582105+0.74294123070837i	-0.418553875864582+0.689237078349193i	-0.526468349950125+0.616523622131099i	-0.621399263618343+0.526661137580589i	-0.700593248654163+0.422024265939895i	-0.761740363005258+0.305431933798161i	-0.803045663082596+0.180063069926283i	-0.823284516371403+0.049360916640587i	-0.821839881880445-0.083070889202934i	-0.798720411914669-0.213577028582358i	-0.754558889430388-0.338560431417291i	-0.690591186046653-0.454589841907863i	-0.608616581873293-0.558501550050307i	-0.510940905903301-0.647492057790715i	-0.400304512951489-0.719198794169003i	-0.27979759089165-0.771766434447239i	-0.152765674570759-0.803896895732852i
52	-0.480342928056758-0.133809974713138i	-0.466550185179949-0.210712501263651i	-0.440241257261163-0.286432172818951i	-0.401461107363031-0.358895495225406i	-0.35060463407173-0.426014849971107i	-0.288422224808455-0.485748687998377i	-0.21601475248626-0.536163140906663i	-0.134817701235605-0.575493161685843i	-0.046574451170357-0.602201242091687i	0.046700890685367-0.615031752742495i	0.142770368263983-0.61305901745961i	0.239227671955394-0.595727365436187i	0.33356083887198-0.562881601216357i	0.423220459822551-0.514786588503542i	0.505691457464262-0.452134952480813i	0.578566320131092-0.376042257487345i	0.639617561377675-0.28802940158486i	0.68686713219396-0.189992374320369i	0.718650544593543-0.084159935348367i	0.733673572712285+0.026959824557425i	0.731059578839667+0.140642696337326i	0.710385762429276+0.25401964864248i	0.671706943015095+0.364154217435953i	0.615565853659857+0.468123760063607i	0.542989328593371+0.563102173756454i	0.455470203912727+0.646441583394218i	0.354935199256466+0.71575048853711i	0.243699496175933+0.768965926993313i	0.124409160294126+0.804417360444952i	-0.000027045558125+0.820880212962552i	-0.126514555098237+0.8176172889144i	-0.251856399777087+0.79440665361873i	-0.372840688752131+0.751554966681337i	-0.486329586238021+0.689895701086906i	-0.589347134118257+0.610772146202602i	-0.67916328190174+0.516005564513784i	-0.753371585139363+0.407849334471326i	-0.809958214283865+0.288930349894285i	-0.847360172876161+0.16217934537274i	-0.864510948467522+0.030752163826725i	-0.860872201137771-0.102055734623913i	-0.83645052023458-0.232899013259584i	-0.79179873597201-0.358473809192154i	-0.728001743769375-0.4756080071928i	-0.64664727024631-0.581347788441181i	-0.549782465300801-0.673037926703453i	-0.439857630021764-0.748393503950065i	-0.319658771818557-0.805560988361091i	-0.19223100418487-0.843166950643802i
53	-0.452109208837331-0.305875258220616i	-0.412593821794651-0.376386345425311i	-0.361947659846739-0.441718308620633i	-0.300858565149195-0.500089557486934i	-0.230303811429587-0.549811039331097i	-0.151537480438514-0.58933398957401i	-0.066069836251061-0.617295930855733i	0.0243610540109-0.632563558546161i	0.117824968936067-0.63427118688177i	0.212241737019568-0.621853507736036i	0.305429065273504-0.595071532262112i	0.395154864416541-0.554030742077689i	0.479192772974127-0.499190667746645i	0.555379445932105-0.431365333275251i	0.621672075340291-0.351714250299757i	0.67620455468981-0.261723907767973i	0.717340688981631-0.163179974632063i	0.743722889786179-0.058130706275379i	0.754314879427073+0.051157688272487i	0.748437059365055+0.162252710186728i	0.725793372074401+0.272613029858226i	0.686488698919334+0.379650308275266i	0.631036083147704+0.480793788724943i	0.560353340343359+0.573555950825084i	0.475748910758361+0.655597450740478i	0.378897110377155+0.724789554103434i	0.271803241359527+0.779272303151925i	0.156759318479489+0.817506746809284i	0.036291447227879+0.838319700113014i	-0.086899857330308+0.840939684208877i	-0.210004902092024+0.825022925195086i	-0.330173909990726+0.790668553184488i	-0.444588156426598+0.73842243460831i	-0.550531246754752+0.669269382600786i	-0.64545860663156+0.584613813155328i	-0.727063285682824+0.486249239078985i	-0.793336258837174+0.37631730991533i	-0.842619546712015+0.257257404459761i	-0.87365066294847+0.131748054240793i	-0.885597127129318+0.00264171314134i	-0.878080050265447-0.127105417026939i	-0.851186098013976-0.254506648654627i	-0.805467456076978-0.376619207908512i	-0.741929753248275-0.49061778307617i	-0.662008230588193-0.593865251327351i	-0.567532770414777-0.683978688082576i	-0.460682706654142-0.758888891744242i	-0.343932619585393-0.816891835298295i	-0.219990564960927-0.856690679899691i
[truncated: 71 more columns]
