# Supplementary material for: Reconstructing spruce budworm outbreak severity: a comparison of paleoecological and tree-ring signals
Source: PLoS One. 2025 Aug 12;20(8):e0329406. doi: 10.1371/journal.pone.0329406 (PMC12342301; doi:10.1371/journal.pone.0329406)
Supplement: S12 Dataset — (ZIP) [file pone.0329406.s012.zip › Lake 3 wavelet data/Lepidopteran_scales/WS_wavelet_phase.txt]

V1	V2	V3	V4	V5	V6	V7	V8	V9	V10	V11	V12	V13	V14	V15	V16	V17	V18	V19	V20	V21	V22	V23	V24	V25	V26	V27	V28	V29	V30	V31	V32	V33	V34	V35	V36	V37	V38	V39	V40	V41	V42	V43	V44	V45	V46	V47	V48	V49	V50
1	2.94458539980718	-0.551269882397721	2.30927786358313	-0.98675820795104	2.16703447001425	-0.831711143305622	2.47551337410958	-0.534177454565024	2.70845862204566	-0.351643516977714	2.85822194484037	-0.225870388180207	2.96472626623811	-0.132640769324036	3.05100922280752	-0.0508062085665189	3.12777318555641	0.0198722009855791	-3.09312545066602	0.0728982324993308	-3.0446210337692	0.122279758014826	-2.99324558554413	0.174792263737694	-2.94157662985852	0.221054731232474	-2.90292843448332	0.255710658372506	-2.86852198167891	0.29156187208437	-2.82986346719813	0.332119930530772	-2.79054711207026	0.368449715907832	-2.75676847379399	0.400630959899812	-2.7243857263612	0.435225005912837	-2.68814758026884	0.470479476602516	-2.65550729489904	0.500202784491704	-2.62829813800518	0.527392640586046	-2.59832509606684	0.559838380511276	-2.56519051592352	0.592625672882623	-2.53327999161485
2	2.89721298636995	-0.676924432825474	2.10167811032313	-1.26844108599413	1.87079241609449	-1.02609598992228	2.39187224169735	-0.571975115776571	2.68664906405413	-0.36536070456564	2.8499807231558	-0.231233206992654	2.95994926132215	-0.136898910234268	3.04864610692239	-0.0507077035446253	3.13033883071997	0.0244651085349438	-3.08890123038414	0.0747656845017759	-3.04413870469557	0.123204845960386	-2.99085177798492	0.179712635798592	-2.93417362680592	0.228342554735186	-2.89762896839137	0.259452020265297	-2.86571533838998	0.294350182068174	-2.82563235731703	0.338092498125497	-2.78386611480499	0.3749960202908	-2.75080998172863	0.405701364069433	-2.71947027722413	0.441343070385377	-2.68051951128868	0.478884289646445	-2.64703303764357	0.507873266662848	-2.62214583816169	0.532883163928516	-2.59211580509115	0.567083005135699	-2.55711049489108	0.601275680272789	-2.52438946610537
3	2.83773024723153	-0.838556493739829	1.82275053858324	-1.68789711600223	1.32710424940398	-1.38784047782755	2.34844392789395	-0.568972313035417	2.68582004461641	-0.366625565108694	2.85160694115516	-0.229036043855204	2.95905421795911	-0.139797486260045	3.04779924742792	-0.0480273076224778	3.13694466240836	0.0348139924745167	-3.08012784128662	0.0774573018209811	-3.04489793616092	0.123135346780384	-2.98848358670992	0.187034279504098	-2.92155821379919	0.240177332042979	-2.89056597207838	0.26332589408481	-2.86374176476329	0.296055952355918	-2.82089714205738	0.346450482461302	-2.77443083911319	0.383809087496084	-2.74341362877576	0.410842311566563	-2.71502683702894	0.448290061701941	-2.67046281513039	0.490307803313915	-2.6355227973062	0.517665579420017	-2.61583964970061	0.537682378293356	-2.58565078498629	0.575609808135715	-2.54721184018752	0.611966868065694	-2.51361049050489
4	2.76736581744633	-1.03261109673091	1.48076323180444	-2.23683974013123	0.410104989038485	-3.05606720504521	2.79356256958202	-0.429113246170273	2.72599859036178	-0.34739547482876	2.87212129642818	-0.211602765389285	2.96398155000907	-0.143212678807658	3.04781086845699	-0.0417240873771167	-3.13232586708602	0.0581617828302232	-3.06140662379893	0.0797299619719804	-3.05103283535718	0.119066718785175	-2.98835639861498	0.198286267457938	-2.89673880880914	0.261749433793562	-2.88162405049409	0.265748348897294	-2.8651524531482	0.293342849248283	-2.81621719947812	0.359914649493878	-2.75952857338866	0.396624266824263	-2.7338647135835	0.414314624752198	-2.7140835909012	0.455444261678963	-2.65592867561626	0.507290913340646	-2.61822307968275	0.531202970798034	-2.6112215055547	0.538585669087272	-2.57998086838305	0.586040629289289	-2.53447056540842	0.625785251490544	-2.50035618735755
5	2.69036383538509	-1.24511965513982	1.11236823181561	-2.80621851977489	-0.465278112793238	1.72417234936579	-2.62452457040089	-0.226240339784849	2.74241440204431	-0.327094451898938	2.92559534913739	-0.162291275589924	2.97334295736306	-0.15987314177461	3.04332229506114	-0.0323522530423014	-3.10565973849416	0.117042407286455	-3.0170771124072	0.0745789496066696	-3.07737266835995	0.102499219163928	-2.9997608055654	0.215649252757667	-2.83588122110253	0.307479648978708	-2.87402253705896	0.261240793754351	-2.87687899748361	0.27455691737056	-2.81365287738899	0.388222081615061	-2.73169405260631	0.417546221201087	-2.71965809863236	0.410346979160839	-2.72805050682852	0.460447543983268	-2.63021916754219	0.536215097328116	-2.58732761404759	0.553881985344818	-2.61490246184269	0.524141473958927	-2.57754004243707	0.601364648881881	-2.51595260142144	0.645586005965865	-2.48348195174506
6	2.61240360200377	-1.4583881312613	0.755476064041795	2.96672480973764	-1.1182139349192	1.05829354320959	-3.0269206347875	-0.629943679388583	2.27990520757001	-0.412639158913617	3.09875312220244	-0.0222174045758538	2.97000596067977	-0.252854051072238	3.01560663556887	-0.0295314086177414	-3.06623396340294	0.307592584478527	-2.89803971484756	0.0293448357708306	3.0998349083542	0.0561906412595763	-3.06698713480664	0.232272585859092	-2.63014266308346	0.416721124504125	-2.89386248315532	0.231522206300803	-2.91336072847609	0.190464780714067	-2.8227964938249	0.477573832112414	-2.67019465967124	0.455092276189308	-2.68747343281809	0.380738229784667	-2.80786727887556	0.455141706423079	-2.56314968443891	0.592153114481591	-2.51679480514301	0.608574779146889	-2.65147408044126	0.444320464860176	-2.58101998047686	0.639023354890068	-2.48287814034311	0.680168000603156	-2.45967345136254
7	2.53755588843245	-1.66139400699859	0.423493542342869	2.50795034903519	-1.69197454886888	0.393665268831782	2.4967012927253	-1.63752168577423	0.564292753702058	2.36157734421515	-2.23156790679879	0.334941441579538	2.88324163928018	-0.73656317431359	2.96303267159512	-0.081035558096416	2.90720990231046	1.16318503707304	-2.61901776890647	-0.162307756040984	2.59458373378417	0.0617725294968979	2.89330007948796	-0.795533320059401	-1.77653236710881	0.626372846885426	-3.09085938931534	0.108117535173685	-2.94758072974922	-0.192961383836638	-2.9895119636289	0.917883706165768	-2.54965733063463	0.504047365667925	-2.54907191051666	0.29174590986309	3.0596740413953	0.402830006098528	-2.26908955317689	0.671686722952725	-2.28903207700596	0.797344903934135	-2.79176471948794	0.00474462999250509	-2.52908251586315	0.815447756779559	-2.42346358305144	0.759815491095609	-2.41030996902286
8	2.46701979027613	-1.85169927924265	0.114120499083359	2.08114153441866	-2.23396594124922	-0.264728019477684	1.70543826472965	-2.60918981933031	-0.641450967114442	1.42559787693392	-2.01321996064789	0.606932198599348	2.66696559457148	-1.7861043071761	-0.767168663360144	-0.0872189542909163	0.975026684004873	2.24116013338519	-2.34194693323285	-0.513170103135011	1.15532218681304	1.57297323676758	2.6147292380438	-2.37514171275244	-0.970415998656453	0.735635295615376	2.55109144955324	-2.54306803341347	-2.55384679592579	-0.844022838422599	0.53323426511464	1.83746184078608	-2.61445888291941	-0.304948130505817	-1.83880678782598	0.241442089107082	2.14928367128588	-2.76511548642538	-1.53621639380024	0.217835360520219	-0.579712962546634	1.29690484951851	-3.00856932293649	-1.16479762971583	0.0360366139684419	1.3915274840287	-2.58321516370359	1.06285946685904	-2.19132071609177
9	2.40034068324755	-2.03059007606552	-0.17656049432835	1.67919747482282	-2.74693558986402	-0.889694614410207	0.96510450989268	2.81124046327096	-1.64884037280112	0.111406135426271	1.48638214142873	1.08860215345638	2.57314886763752	-2.22010142801975	-0.972946951680191	0.0610465010511109	1.20551802594318	2.55346239285576	-2.252503575559	-0.751224826260389	0.630331131847805	1.75351539688894	2.8238688177686	-2.19869196331973	-0.800303888453877	0.659139675696209	2.06985396672351	-3.0428530872407	-2.06504811217871	-0.85890328807715	0.501490164686039	1.90555083793561	-3.0209766500923	-1.98772325762807	-1.01333376375097	0.385931620787808	1.90615850675261	-2.9156484204622	-1.57697460001193	-0.476984889777636	0.445431252673243	1.72248242800705	-3.06040755837686	-1.53861191113179	-0.0750311831539195	1.35979126428445	2.73315368827275	-2.77006136971135	-1.51650891825149
10	2.33680072732994	-2.19959746513639	-0.450823646607652	1.29999359009548	3.05255251678154	-1.47720510971779	0.274966321996018	2.02031383153648	-2.53990473803049	-0.883653784619915	0.584419353660035	1.68764114360589	2.74002164411203	-2.30366365374081	-1.05724279387143	0.147761679464128	1.38228654922895	2.69143918454499	-2.22796004762172	-0.857038604334583	0.467498863870435	1.71810137747488	2.94057405171596	-2.07693777058673	-0.758888782810275	0.575175460959438	1.87648995339524	3.10570501003699	-1.99986149658136	-0.788965786330215	0.491723829298157	1.80177529538836	3.07470513346085	-2.00406399156193	-0.790265869276578	0.516915480863485	1.89028704121363	-3.02521482949271	-1.7298875845545	-0.532572498352987	0.644218308662867	1.90317165674151	-3.03716603184416	-1.65656270112416	-0.276852290659125	1.07430079308264	2.37211820164997	-2.63365376707028	-1.1640693710156
11	2.27582677249126	-2.35986626363732	-0.710238017595588	0.941742705950739	2.596109884141	-2.03046431379475	-0.371994714072288	1.28719762230228	2.94323064412882	-1.69967286943949	-0.10884689171839	1.3740989020976	2.72276689030343	-2.2866253013828	-1.03268295662857	0.217625664756892	1.47973891640363	2.76609044192805	-2.20840163241235	-0.891375859006768	0.416301263023448	1.70445295155897	2.97852426547994	-2.03131955761127	-0.753665029573396	0.521000698453481	1.78057730180825	3.01887080968029	-2.03806183728246	-0.802075900408062	0.457802459241855	1.73435992525736	3.00953167255079	-2.00566243919433	-0.728874705795272	0.573835927481372	1.89747268791816	-3.06600752184874	-1.77637123064511	-0.522635124022314	0.717181622855962	1.97116078555	-3.03393438719838	-1.73905551931757	-0.440316720876793	0.853076837555923	2.14882784440494	-2.77892504285108	-1.19554568093851
12	2.21692773598018	-2.51237402725469	-0.95627377118194	0.602388469991207	2.16392421233608	-2.55440171413356	-0.985218284851091	0.59069328557845	2.17879154935882	-2.49316837905092	-0.844376506965982	0.830418877214903	2.44525636615151	-2.36592163776036	-1.01589206748617	0.272911845832382	1.54293845480956	2.81549085560866	-2.18432095378165	-0.890127330441968	0.409079188468346	1.70462883754641	2.98927948894652	-2.02305187074617	-0.765450886173239	0.480470894014064	1.7167596713178	2.94746205541089	-2.10318595420616	-0.859522520760248	0.401649028624003	1.67974588082523	2.9688434226834	-2.0190063379999	-0.717051711926877	0.593417645500199	1.90893917749089	-3.06450090536536	-1.77291502996212	-0.504762760234215	0.744715088651429	1.98507083253153	-3.05954720426658	-1.82029430243531	-0.580867053693935	0.659748639673012	1.91217117728769	-3.06524734143812	-1.52847864793233
13	2.15963798930695	-2.65803850810424	-1.19035410284937	0.279871679635635	1.75298800387472	-3.05370919866983	-1.57284571488906	-0.0851373567736802	1.41576787799167	2.94696323384647	-1.72676985650874	0.0739615901466185	2.05282216085512	-2.48825845658257	-1.02316618678404	0.309932679484155	1.59034136913932	2.85641952123726	-2.15604803854946	-0.873222807792276	0.419712207631242	1.71307306832099	2.99483755401291	-2.02586511262218	-0.783427332059728	0.443287504409187	1.66110950831309	2.87809635629327	-2.18013576294821	-0.93866472958567	0.325354687549461	1.61267902410529	2.91825331313832	-2.04837696137637	-0.725757709595328	0.60037822925153	1.92542017242171	-3.04327470131954	-1.75023190416104	-0.484669374318527	0.754612542643642	1.97335739485282	-3.10525697151196	-1.91020969743395	-0.722179799100016	0.459865369017417	1.63637624115414	2.80726937148266	-2.31728090888679
14	2.10354803878056	-2.79765099468381	-1.41365976287194	-0.0273799665674934	1.36136707031244	2.75264948547462	-2.13673568169304	-0.740463852062716	0.658343870764675	2.06053163780881	-2.81134178301471	-1.34748711937415	1.3086936607777	-2.27101253953491	-0.889837729460656	0.396631535214829	1.65248911846972	2.90182843198128	-2.12331081555306	-0.848824708913121	0.439762741965706	1.72989072630878	3.00556205899478	-2.02639645496497	-0.8001434510436	0.407292572316182	1.60508069588467	2.80345796530447	-2.27009762632089	-1.03874158795077	0.222847764734648	1.51792894427775	2.84188211907422	-2.09881192844847	-0.747608796235846	0.605306685543876	1.95132069221838	-3.00594259488147	-1.71284992858231	-0.457935845448645	0.761536835925208	1.95234284067502	3.12137831882477	-2.00966425011314	-0.872615283663149	0.246771450796513	1.33778294716392	2.36782353683486	-3.06029887991747
15	2.04838250340614	-2.93174836258098	-1.62691037390822	-0.32009335383925	0.98872633053734	2.29929095886283	-2.67233790601492	-1.36154641151733	-0.0555882285709467	1.2357325372644	2.48763897563511	-2.64994244290329	-1.78595778596867	-1.2454152305517	-0.440817478306644	0.619842936584194	1.77463680545405	2.97263994522593	-2.07945703884736	-0.816687098138196	0.469717770130246	1.75966575180631	3.02987625620816	-2.0155564128188	-0.809383195675623	0.373952664985599	1.54577935753226	2.71794487845221	-2.38049691114614	-1.1702890783784	0.0781750643157281	1.37437695660189	2.71882803979555	-2.18305495091102	-0.78262214901209	0.619309212113981	2.00291667933277	-2.9367889526007	-1.64710322858113	-0.411202530119931	0.77951501811244	1.93532792337888	3.06448448098892	-2.11128959189102	-1.0247067342775	0.0367275943729267	1.06041578213321	2.01908446275832	2.86426180052957
16	1.99403839317676	-3.06059473075035	-1.83041965568919	-0.598423605916881	0.635465663961109	1.87112841122826	3.10814385813613	-1.93763514862795	-0.701952122787761	0.527230188584412	1.7393113715737	2.91364711309831	-2.26113341704378	-1.22720273202737	-0.22254536412942	0.814429898399185	1.90647002413516	3.05231850379221	-2.03206353743859	-0.780071793294297	0.512683189146416	1.8120317043133	3.08014135546821	-1.98222226159041	-0.803383886500851	0.346926764179111	1.48268630430761	2.61682875257354	-2.52105088983425	-1.3504117442409	-0.137428503220116	1.13793806933922	2.49472095642473	-2.34436715438048	-0.836765177977363	0.677295964930628	2.13243232476958	-2.78966088139817	-1.51953070247143	-0.320519741963619	0.827139854317187	1.93802996432391	3.02148757449468	-2.20073096977487	-1.16120582402635	-0.146009692294396	0.837687069494152	1.7789436252001	2.66805617970855
17	1.94049735586464	3.0987987203176	-2.02453370833988	-0.862852130634309	0.300920299047245	1.46706948069711	2.6360182401823	-2.4746180048237	-1.29688096563629	-0.111101762997775	1.08676595001516	2.29948623486311	-2.76163656900005	-1.5498749641963	-0.370455896661271	0.77465249810166	1.90578292771603	3.05243131222822	-2.03741558033607	-0.770815968613236	0.564510084151945	1.90458983903823	-3.1039681526538	-1.90792903675696	-0.769746927467063	0.333398626623844	1.41867480732195	2.4989591598522	-2.69785785188194	-1.5938618237512	-0.45775044105248	0.73194606249999	2.01404981933063	-2.80280760926144	-0.961692933356746	0.978706127301932	2.51639477803572	-2.46615887997349	-1.2787040849464	-0.155869564402215	0.925415770406933	1.97785026102371	3.00869615652717	-2.26141634656927	-1.26481754176701	-0.285347163122656	0.675077867306161	1.61469805962643	2.53464366303922
18	1.88765187524237	2.97964650565821	-2.21007686698021	-1.11483328297907	-0.0174589805557828	1.08250245832796	2.18579813556817	-2.98931222835944	-1.87348099209123	-0.743792614442657	0.411686791563656	1.61381396151812	2.88835394152351	-2.05053467106506	-0.709481358644883	0.55335542879118	1.7412117638878	2.90199671986757	-2.18366870559328	-0.863154914145404	0.629340581419633	2.10177130447804	-2.90064970783995	-1.75883768806695	-0.68842614813573	0.346230730654081	1.36331862339985	2.3732186589431	-2.9004134931407	-1.88621835740532	-0.864291377910977	0.163600904612118	1.17879824000267	2.09292312270142	2.48929168880763	2.58158989594074	-2.90426788646755	-1.92419862062103	-0.915782304978645	0.0884795629822172	1.08193053519313	2.06435467580638	3.03690651470233	-2.28251988458996	-1.32690123167715	-0.379129947400837	0.561074351740622	1.49462567822906	2.42400299997413
19	1.83525913343345	2.86451283730136	-2.3881658757394	-1.35617873300086	-0.322512241698117	0.713008255156606	1.75058674180383	2.79062730258722	-2.44901911415921	-1.39929903152976	-0.336653997535141	0.755998783802662	1.9246436964477	-2.98757918961024	-1.28953556859481	0.261897342146147	1.49417606007743	2.59460111849213	-2.60731773244484	-1.36931823939824	1.0100525312566	2.72549456507378	-2.47201837086633	-1.48807975839422	-0.53627092316738	0.401841091882202	1.33342899087845	2.26195614559772	-3.09394430560008	-2.16720920166513	-1.24180906002648	-0.321463639905895	0.584266726312285	1.45849546004338	2.29062027856869	3.10632874604241	-2.33455180774231	-1.45611959852812	-0.555138162982017	0.355985801271463	1.27074611901423	2.1863599737994	3.10180986825733	-2.26634668708203	-1.35168033968496	-0.437171629349496	0.477508092266368	1.39289725761548	2.3099418032971
20	1.78318938824433	2.75304695000107	-2.55933249637773	-1.5874954860782	-0.614672919522719	0.358877660496258	1.33257496789321	2.30537468182967	-3.00757922747683	-2.04240935426364	-1.08591988002438	-0.14358405195583	0.774815845096741	1.64408222545073	2.33298233279531	1.37605609978291	1.60414375687648	2.30170708591256	2.94877595813914	-2.95379078738007	-2.89946933507924	-2.53984588264203	-1.89034025062904	-1.1307480377351	-0.32566401491356	0.50137722350854	1.34040562706759	2.18683543249117	3.03884338587673	-2.38643388819264	-1.51966678686185	-0.637095137674556	0.273432716068552	1.22578022226246	2.21885832337929	-3.06428730335005	-2.09868400965286	-1.17775364653903	-0.288312598038461	0.584799570226491	1.45148361671909	2.31710987702278	-3.09877570672108	-2.2284331097056	-1.35439547113989	-0.476486381619452	0.404998328562195	1.28915185618827	2.17422683544282
21	1.73175008691056	2.64562013551069	-2.72294113316562	-1.80753694758322	-0.891485206458754	0.024808636175244	0.940497908843478	1.85405836155841	2.76297160131921	-2.61987419229708	-1.73400769353329	-0.871375022768352	-0.0452841576624894	0.722843781613942	1.39631314870198	1.91585523471378	2.23863329503276	2.47359680190403	2.77690736645815	-3.12174211467364	-2.66508968272742	-2.12816994089612	-1.51549898081054	-0.844081824937295	-0.131457368448711	0.609211380145516	1.36922536479191	2.14341360435071	2.92955152236903	-2.55466800429398	-1.73767739762816	-0.890212648018125	0.0129031198095441	1.0138704870573	2.14188090561041	-2.97119158691329	-1.90079630210689	-0.946812021345564	-0.0638806159919982	0.783409938023305	1.61486532052009	2.44100691875522	-3.0157440428252	-2.18604746658178	-1.35166793286793	-0.512309233058015	0.331217573436838	1.1767349385611	2.02023766819201
22	1.68157922399143	2.54301180234022	-2.87791036127868	-2.0146907139147	-1.15048927856175	-0.285476674099044	0.579830973547176	1.44435250345472	2.3061462588441	-3.12113049825104	-2.27585049084809	-1.44785857823457	-0.646014691120224	0.11828273674902	0.830592420510952	1.47328341369116	2.02900163490545	2.49596310033109	2.9124944707793	-2.93816689260988	-2.44857514744989	-1.89867707262063	-1.29985708859684	-0.66390913717448	1.8326536592508e-05	0.685183403755356	1.38670567215997	2.10125316795386	2.82700426466285	-2.7192156199203	-1.96816518542168	-1.19439990395524	-0.374290813451957	0.567467547712428	1.90259109020294	-2.67379463073569	-1.50889546916058	-0.609152300085036	0.210801273360039	1.00270737548193	1.78504521619446	2.56601097552719	-2.93338871690651	-2.14448749858155	-1.34930821474866	-0.547631658820636	0.259680549199537	1.07033610547126	1.88018686922057
23	1.63296873630666	2.44536585935323	-3.02428147741109	-2.20926619149425	-1.39242875314078	-0.573471314389618	0.247749448022047	1.07103461497751	1.89554912701531	2.71942096790362	-2.74388881200791	-1.93317770976854	-1.13862458317714	-0.368603396234019	0.367995147113507	1.06299929454144	1.71087263098024	2.31185770276801	2.87552437511801	-2.86249817214941	-2.31475615670481	-1.74982051736204	-1.16221998374101	-0.552713848347069	0.0753384210143068	0.718070475471308	1.37187615457559	2.03350811514671	2.6998809873517	-2.91553398258716	-2.25082954390706	-1.59694008511787	-0.971844019508396	-0.43451067934836	-0.290184947037385	-0.891391940066844	-0.635048979999388	-0.0624461290089249	0.591378627794509	1.27900201407747	1.9861227354367	2.70740787461888	-2.84242322681355	-2.09769910679639	-1.34168704488678	-0.574347094986536	0.203976806203387	0.991923066220899	1.78641163313814
24	1.58513934551345	2.35129897145237	3.1189356857994	-2.39456594418663	-1.6221245220579	-0.846066781661935	-0.0654152065848884	0.720820330837396	1.51339239958983	2.31234356741961	3.11628438117808	-2.36160132973604	-1.56123588201203	-0.774178876987713	-0.0091691494592814	0.726806812088436	1.4300326101026	2.10061662749881	2.74230507594941	-2.92146987446799	-2.3162223243036	-1.71727455778466	-1.11849789351387	-0.5161634902638	0.0911949752436359	0.703302024122477	1.318635089949	1.93467862114046	2.54785743782263	-3.13010743777405	-2.54047281059721	-1.97844418697308	-1.4631451959905	-1.02126124091285	-0.669699511864569	-0.365248784238596	-0.0102058124972065	0.442413381729619	0.977665576883044	1.56955263574519	2.19978333360984	2.85767840872759	-2.74568322976321	-2.04658832018312	-1.3288828968087	-0.591940509723062	0.165424495372585	0.943834964720628	1.74161940335587
25	1.5360559974376	2.25780562087146	2.98108870040545	-2.57656670524393	-1.84781533941021	-1.11451496975061	-0.374877345105935	0.37344503845064	1.13337056728836	1.90812643074695	2.7003616937063	-2.77294462508531	-1.95041653877756	-1.12682314287567	-0.317653639848296	0.463783757545192	1.21076452426022	1.92306258790976	2.60442617343666	-3.02295217173031	-2.38708326414105	-1.76599697825239	-1.15537070892989	-0.551918752623309	0.0465191052162062	0.640979638352165	1.23143087540346	1.81683408814981	2.39518131600044	2.96351349466943	-2.76518991621749	-2.22892808857984	-1.71477000394856	-1.22392499780343	-0.75182715254362	-0.286490448122087	0.188339983622472	0.686376474706195	1.21439283696272	1.77298119361885	2.35966024869925	2.9714411647201	-2.67697668027769	-2.01982954059864	-1.33904280373763	-0.631192416842576	0.109409848838717	0.889813174175515	1.71459943937887
26	1.48306270687031	2.16115127380337	2.84020224575904	-2.76236307788624	-2.07928892989913	-1.39245203325519	-0.699890791280996	0.00137537669669153	0.7159209095411	1.45075364533448	2.21623825416151	3.0258315864727	-2.39289034682686	-1.4825279104951	-0.568844276813838	0.298099619380458	1.09859385976513	1.83971818338769	2.53578825711252	-3.08404263085552	-2.44450162832208	-1.8226045329389	-1.21408128492939	-0.615985055210448	-0.0263429657446325	0.556052176671125	1.13177716933163	1.70088681176989	2.26302857993084	2.81759270433555	-2.91925859988103	-2.38154812808254	-1.85221255525548	-1.32996909397925	-0.812260535162619	-0.295364377160819	0.225068873523694	0.753225401300401	1.29244922587137	1.84496234198086	2.41201893410155	2.99434560050269	-2.69046687863626	-2.07453471389514	-1.43784191558102	-0.773860846006464	-0.069469689836732	0.70162844141433	1.58738572668948
27	1.42469387057365	2.05928985394761	2.69349058444431	-2.95573978537814	-2.32178130821853	-1.68740521088948	-1.05191805596977	-0.414133297940172	0.228056160419219	0.878612827851215	1.545650439625	2.24798844211418	3.03763685490122	-2.20182575973033	-0.722106755801716	0.469520399426582	1.30170250333644	2.00407404218852	2.65288796526815	-3.00901006442788	-2.40442283418979	-1.81127681600865	-1.22671202157357	-0.649047177826039	-0.0772496010323372	0.489320200472577	1.05104738566749	1.60815318531769	2.16076904929352	2.70900999169551	-3.03013280193315	-2.489971169091	-1.95316131771661	-1.41891811292825	-0.886200156718756	-0.353765164659988	0.179722877167951	0.715556302957083	1.25484832683269	1.79842866589306	2.34678365065385	2.90003374470804	-2.8252625835593	-2.26341149578337	-1.6988559540166	-1.13392247091503	-0.573551916326099	-0.0314116644827536	0.430641152022524
28	1.36370144281825	1.95586683218111	2.54595495270843	3.13353948239506	-2.56513569257627	-1.9844849996303	-1.40881006572666	-0.839764966413364	-0.27992726014841	0.266431962876489	0.79168866960338	1.2809838455503	1.70260147422645	1.98744778736606	2.04629655099031	2.03585734059199	2.23510113568292	2.60532065672989	3.05944107557097	-2.72865520321693	-2.21214396692414	-1.68382358468856	-1.14885083312569	-0.610204125577847	-0.0697095413391653	0.471459370651268	1.01252201203158	1.5529497046133	2.09238728361409	2.63060937718329	-3.11568942855265	-2.58016851583087	-2.04596597803368	-1.51297360678069	-0.981046021196209	-0.450035059236032	0.0801634982292004	0.609549602010868	1.13794269059093	1.66488364348414	2.18950178839393	2.71032107259899	-3.05822710565654	-2.55355364105154	-2.06482809134229	-1.60147484764784	-1.17776194033974	-0.812021896266804	-0.51540689256043
29	1.30915079581987	1.86253726674043	2.41285384429683	2.95944589927015	-2.78171164666643	-2.24533421746847	-1.71602226724375	-1.19562983685677	-0.686587078957158	-0.192047430455259	0.284024398633526	0.737016541206177	1.16250680788109	1.55838203186732	1.92827976565286	2.28407780992079	2.64322838427419	3.02110245952769	-2.85786354005171	-2.42701417887942	-1.97313272452053	-1.50084171686635	-1.01439948140995	-0.517279961061459	-0.0121770598593315	0.498859118658212	1.01427206956766	1.53287141978018	2.05373395645924	2.57612921040233	3.09946371584625	-2.65994677903686	-2.13616978445744	-1.61279647363478	-1.09022690786318	-0.568882304089449	-0.0492348177686521	0.468157819107942	0.98261122322806	1.49326627359195	1.99903583011641	2.49855351798759	2.99014335108832	-2.811334355548	-2.34157271014371	-1.88550816716209	-1.4437991043299	-1.01494384923735	-0.594428832202143
30	1.27374273450065	1.79448164919017	2.31238214070645	2.82696785934972	-2.94550519886207	-2.43931405380794	-1.93838168615381	-1.44352620867716	-0.955617830693674	-0.475520553599729	-0.00399070936060658	0.458478012103394	0.911859785557175	1.35681904122017	1.79487503072675	2.22840510020753	2.66041073623768	3.09407218480422	-2.75094669180322	-2.30614370466156	-1.85344305275904	-1.39238833860485	-0.92313718534133	-0.446243436908366	0.0375273355276896	0.527328081076044	1.02230946309217	1.52166048024882	2.02462370028625	2.53049565918875	3.03861981416027	-2.73480850986527	-2.22401051633724	-1.71274378139511	-1.2015667570854	-0.691027381802663	-0.18166394042883	0.325996741346622	0.831444569458149	1.33419664603315	1.83381579033689	2.32994098308195	2.82233373838682	-2.97224287181036	-2.48720435400142	-2.00517777716785	-1.52520898294334	-1.04596069357221	-0.56582092810845
31	1.26681816074159	1.76129111371833	2.25394042123882	2.74455311635316	-3.05028375826752	-2.5644359988937	-2.08132472960701	-1.60117158341195	-1.12416557389195	-0.650439705557853	-0.180043440309411	0.287086790383353	0.751155134579766	1.21252643615912	1.67173266261337	2.12946031425057	2.58651658288855	3.04377686724189	-2.78106400999757	-2.32081420894919	-1.85794982679888	-1.39190896627587	-0.92229230989176	-0.448860823509265	0.0284787955229637	0.509694954410861	0.994653290390897	1.48313685267845	1.97486293149796	2.46949659031619	2.96666191455016	-2.81723285742913	-2.31624296274048	-1.81398586859523	-1.31088424984481	-0.807332611035635	-0.303676078966412	0.199812501697931	0.702956005723138	1.20569554788147	1.70811026391821	2.21043189802731	2.71305074311589	-3.066677122722	-2.5617153967232	-2.05451166723573	-1.54433800968731	-1.03058590815784	-0.512891665945504
32	1.28936339308521	1.76219713075082	2.23433394368313	2.70572847605367	-3.10684832937765	-2.63706533752292	-2.16813967228634	-1.70009136760235	-1.23292390642837	-0.766618994400477	-0.301131193800881	0.163617132297065	0.627740008095087	1.09139055661503	1.55476166353255	2.01808416803281	2.48162240513608	2.94566724146665	-2.87265823939857	-2.40666784650671	-1.93923496808775	-1.4700619162932	-0.998874956648344	-0.525432873030915	-0.0495343396957643	0.428975752818679	0.910200836256277	1.3941880225134	1.88092452662343	2.37033578958016	2.86228633000482	-2.92660067283585	-2.43019186879881	-1.93193884130691	-1.43211325020197	-0.930962074564579	-0.428672512438244	0.0746659797528289	0.579099886072586	1.08484730794618	1.59232826715761	2.10218624285257	2.61529589626688	3.13274846484556	-2.62738470229045	-2.09742000801362	-1.55936654321721	-1.01248014293589	-0.456827203388854
33	1.33439921592382	1.78804578130802	2.24190022283571	2.69599645442099	-3.13281613814664	-2.6781315923696	-2.22309925668989	-1.76768247902065	-1.31184364892727	-0.855543692661382	-0.39874127414086	0.0586083400081159	0.516554770976548	0.97515436091912	1.43447229422407	1.89458490490191	2.35558201887543	2.81756913357765	-3.00251610981406	-2.5381615876334	-2.07239238938964	-1.60503071560099	-1.13588390977863	-0.664749109469486	-0.191420132775423	0.28430315794753	0.762602930892287	1.24362911291	1.72748347564198	2.21420348409642	2.70374817038959	-3.08719615722495	-2.59247484441787	-2.09556446036807	-1.59680423531724	-1.09653819187281	-0.59505756742283	-0.0925319907464334	0.411067173981108	0.916049680432174	1.42309753063073	1.9333712899604	2.44864274727208	2.97146504945623	-2.77780806898185	-2.22810023681032	-1.65678321544178	-1.05780238089944	-0.427549054125032
34	1.3900892202154	1.82532287826898	2.26139274713079	2.69836904354861	3.13632043691011	-2.70787264611227	-2.2677782640381	-1.82652626878452	-1.38406841369012	-0.940364714350327	-0.495384038099668	-0.0491040342520996	0.398489784687972	0.847405970121211	1.29765017285535	1.74922929986707	2.20215669523693	2.65645812507586	3.11217822147197	-2.71379838336375	-2.25499995557601	-1.79447486017546	-1.33204768124009	-0.867504750176335	-0.400598269551042	0.0689444600638829	0.541405375003414	1.01705223473379	1.4961065507479	1.97870302896518	2.46484275194502	2.95434543808905	-2.83637551383249	-2.34159145979635	-1.84535819265344	-1.34872374948959	-0.852826560057525	-0.358785769940241	0.132410106431404	0.619996341293504	1.10349647962591	1.58276213582866	2.05800886498568	2.52989224535117	2.99972239615072	-2.81308944243089	-2.33618700648683	-1.83407294132122	-1.1972623331028
35	1.44264124958504	1.85913321775769	2.27685116389338	2.69588613401003	3.11632700838531	-2.74492687854249	-2.32142685450723	-1.89628929250011	-1.46945698791674	-1.04088694774158	-0.610552494661963	-0.178444679650342	0.255427353946471	0.691037425329737	1.12834513181079	1.56730068715615	2.0078519150577	2.44995336102154	2.8935772985653	-2.94445908215129	-2.49773901913229	-2.0493443500119	-1.59910118023717	-1.14675366834926	-0.691955482702549	-0.234266362692853	0.22684283508038	0.691971301903825	1.16174782237337	1.6367583777521	2.11743086443749	2.60387090517674	3.09565827055031	-2.69154296724628	-2.19337604438366	-1.69587847605077	-1.20251300841783	-0.716973525067308	-0.24279952135119	0.216855802818096	0.65922264776308	1.08170292216635	1.48154920722742	1.85557919734982	2.20015282907286	2.51182052033665	2.78922266655128	3.03633567795249	-3.01814148325376
36	1.4785554223122	1.8752911307453	2.27344592123849	2.67312785912269	3.07444439084818	-2.80568545299118	-2.4007928999032	-1.99397493664536	-1.58515727248832	-1.17428423380866	-0.761323496022369	-0.346270574032291	0.0708474600736565	0.489969696722246	0.911001301735381	1.33381639384448	1.75826457296983	2.18418159511651	2.61140442475316	3.03979062518461	-2.81394343537648	-2.38345390599548	-1.95184977778137	-1.51891528089532	-1.08425221969883	-0.647227547572242	-0.206907733987525	0.238023573596676	0.689364306139059	1.14949583186812	1.62143979431266	2.10874292975994	2.61492097258126	-3.14113039945329	-2.59482163371764	-2.03735818950379	-1.48254667631911	-0.945200634215844	-0.435486833268851	0.0429759295927053	0.491339029919413	0.912954563124416	1.31169480351422	1.69124386194818	2.05494615354027	2.40587128163892	2.74690991773589	3.08081971994541	-2.8729837886941
37	1.48679403211975	1.86241552371076	2.2394833583119	2.61812361419361	2.99846623516592	-2.90254260371124	-2.51840254551341	-2.13217532515743	-1.74374931019959	-1.35303204783957	-0.959958993132599	-0.564503553823793	-0.166688003186532	0.233405543382599	0.635625286342664	1.03974258286784	1.44544920268302	1.85236061320396	2.26002639389501	2.66794798157158	3.0756028355664	-2.80071220846427	-2.39510901584103	-1.99118948561703	-1.58927501121444	-1.18956244802963	-0.792089939742623	-0.396687077923927	-0.00288663489661989	0.390252838534526	0.784540053135452	1.18362474788736	1.59582402444128	2.04458608633013	2.62656522795501	-2.302730389696	-0.814062056268971	-0.213197256893577	0.224791942091347	0.614963779927571	0.983939414063808	1.3410663845192	1.69057717635522	2.03477736282912	2.375126534787	2.71267046891779	3.04823309582639	-2.9006785223258	-2.5670900383473
38	1.46084200035857	1.81398261183145	2.16845448268496	2.52440455778924	2.88199264742962	-3.04179441781976	-2.68040307295803	-2.31682780238976	-1.95087486131277	-1.58235526242071	-1.21109601267742	-0.836955755000305	-0.459845502234764	-0.0797546882192604	0.303218128689624	0.688831948142809	1.07667116734519	1.46612000049492	1.85634967835758	2.24632357834597	2.63482195567728	3.02048241456675	-2.88133902040662	-2.50578837217911	-2.13760997844935	-1.77842420367165	-1.42997292950665	-1.09422157428795	-0.773494819307047	-0.470619294348492	-0.189000720791051	0.0675386633003309	0.295508517817579	0.493542104589251	0.665198054433324	0.820995355054344	0.97646419737928	1.14604420339536	1.33795765278614	1.55383928230539	1.7913633249442	2.04681876379071	2.31654248720009	2.59745379256754	2.88713934967073	-3.09941403786037	-2.79719820314118	-2.49040641685843	-2.17978175155195
39	1.39967494342682	1.72918740850218	2.05977149435967	2.391591152633	2.72483686005814	3.05972988177761	-2.88665841414942	-2.54766059439331	-2.20612064930905	-1.86164968051768	-1.51381090991092	-1.16212460702959	-0.806081950857622	-0.445173062309832	-0.0789358240084475	0.292967690214314	0.670643259314279	1.05382978642106	1.44175874933783	1.83304962815836	2.22569699769826	2.6171937866387	3.00478938576355	-2.89736629546616	-2.52518129991216	-2.16354454349544	-1.81353104002948	-1.47563701504187	-1.14987722379946	-0.835881843516686	-0.532967532902052	-0.240179356590277	0.0436846996136384	0.320048125587425	0.590511800201183	0.856782084816355	1.12057420135276	1.3835059101115	1.64700239060069	1.91223041325649	2.18007042922752	2.45112431280943	2.72574891176201	3.00410309484391	-2.99698769611361	-2.71124470157886	-2.42201008999154	-2.12947694887477	-1.83385394178844
40	1.30662180731456	1.61144045806641	1.91681490539845	2.22287709016794	2.52978988399492	2.83775554895244	-3.1361584275661	-2.8252633207629	-2.51234126409874	-2.19687749868119	-1.87820995551574	-1.55548121317976	-1.2275745381158	-0.893030936837295	-0.549947868990559	-0.195872495732299	0.172265254676366	0.558061011609036	0.965133255926564	1.39581973078684	1.84886900234273	2.31705615043745	2.78734049417495	-3.03792544970646	-2.60262098396355	-2.19375404295403	-1.81027065723779	-1.44881356179016	-1.10551968428371	-0.776853125739795	-0.459851813755884	-0.152116466327977	0.148282779710124	0.442908336023374	0.733041071471462	1.0197455592654	1.30391704844167	1.58631430372605	1.86758232996284	2.14826829438779	2.42883316097285	2.70966081937303	2.99106587861881	-3.0098844914589	-2.72662248857938	-2.44218487896886	-2.15646536059273	-1.86939379454177	-1.58093057459338
41	1.18853110418011	1.46758888324451	1.7462688851059	2.02455488863151	2.30242956463119	2.57987425701541	2.85686866449249	3.13339036888855	-2.87377118390509	-2.59827455055255	-2.32333985566539	-2.04901034102943	-1.77534229315047	-1.50241302427686	-1.23033532613678	-0.959285265034398	-0.689559946901837	-0.421710605894106	-0.156896269569656	0.101955454943235	0.344725295166762	0.497982504791027	-1.86732950271013	-1.82275028546334	-1.59012440409307	-1.33586450989465	-1.07492514009904	-0.811110392574042	-0.545801488532957	-0.279594512725438	-0.0127663525937418	0.254556861701582	0.522328125563597	0.790545121463812	1.05923190086285	1.32842823753982	1.59818292901359	1.86854928355875	2.13958191238811	2.41133436896693	2.68385738898571	2.9571975932364	-3.05178873552	-2.77669501225143	-2.50067649412182	-2.22370910138647	-1.94577455624111	-1.66686003049404	-1.38695764356992
42	1.06275156158709	1.31697675364439	1.5698869044207	1.82132062986823	2.07108692317069	2.31895834184684	2.56466240456695	2.80787071109403	3.04818519483182	-2.9980644741412	-2.76510117029767	-2.53683834684265	-2.3141694130995	-2.09818597797931	-1.89020703010368	-1.69179024077278	-1.50469667365318	-1.33075750505964	-1.1715664389931	-1.0279223682874	-0.899038862581294	-0.781786258621185	-0.670535965413127	-0.558112297979242	-0.437614089767888	-0.304072138344731	-0.15506880100108	0.00965448175813494	0.189010902377648	0.381305697291633	0.584717683798483	0.797548579156024	1.01832150579425	1.24579873906537	1.47896295470733	1.71698576294022	1.95919483830435	2.20504429794394	2.45408974791845	2.70596799041361	2.96038084405315	-3.0661029125526	-2.80731627935568	-2.54661361901083	-2.28413539657204	-2.01999804332405	-1.7542973852582	-1.48711116516907	-1.21850083195329
43	0.963620532651752	1.19847449246434	1.43191829755835	1.66383347019394	1.89409141716818	2.12255342956648	2.34907113205441	2.57348758098821	2.79563926676341	3.0153593354892	-3.05070290807019	-2.83633397248449	-2.62485885148127	-2.41638797554435	-2.21098801726246	-2.00866509950722	-1.80934673716577	-1.61286433446658	-1.41893888477078	-1.22717310579877	-1.03705323785997	-0.847962822198217	-0.659208886040722	-0.470058425550699	-0.27978063641285	-0.0876888678722744	0.106823649174536	0.304258656526664	0.505000175827239	0.709313637838766	0.917354396366276	1.12918237100361	1.34477962753202	1.56406832764148	1.78692731208832	2.01320636937939	2.24273785561586	2.4753457391424	2.71085237206244	2.94908338706333	-3.09331417731993	-2.85012830442228	-2.60469226764806	-2.35714233507478	-2.10760231300021	-1.85618292713706	-1.60298122772377	-1.34807992551736	-1.09154658488862
44	0.921901081490451	1.1443160144054	1.36586546002611	1.58652234788727	1.80626218338358	2.02506395147196	2.24291115507212	2.45979298676966	2.67570562435517	2.8906536302348	3.10465142184207	-2.96546054195702	-2.75327307941737	-2.54191879722957	-2.33132974512829	-2.12142192511097	-1.91209491808497	-1.70323203350102	-1.49470106119789	-1.28635567338501	-1.07803748261231	-0.869578712200558	-0.660805384333349	-0.451540884437338	-0.241609725238337	-0.0308413153126266	0.18092646207549	0.393844033803607	0.608047423124323	0.82365612848707	1.04077163596883	1.25947655902114	1.47983435989421	1.70188957883417	1.92566848095544	2.15118002573943	2.3784170683125	2.60735771229511	2.83796674829691	3.07019712759459	-2.9791938719286	-2.74390196755505	-2.50718630200596	-2.26912684470076	-2.02980837351907	-1.78931919388149	-1.54774990203107	-1.30519219310317	-1.06173771587316
45	0.94014949473206	1.15405539019972	1.36761188186335	1.58082909060001	1.79371980996041	2.00629973911345	2.21858770910778	2.43060589640865	2.64238001686144	2.85393949252322	3.06531758324776	-3.00663383261245	-2.79550299383655	-2.58443012426553	-2.37336629709858	-2.16225890991201	-1.95105193261676	-1.73968623912074	-1.52810002430599	-1.31622930577836	-1.10400850763894	-0.891371121392145	-0.678250437176609	-0.464580336898809	-0.25029613965264	-0.0353354890680535	0.180360728054829	0.396847442356846	0.614174451895091	0.832385471026118	1.05151718715481	1.27159833385736	1.49264878869155	1.71467870412928	1.93768768047071	2.16166399022088	2.38658386402073	2.61241084852153	2.8390952461914	3.06657364551042	-2.98841676027004	-2.75959722243158	-2.53025946885466	-2.30052459191126	-2.07052842845356	-1.84042163127035	-1.61036979695346	-1.38055372401047	-1.15116989110796
46	0.99948107379732	1.20575051544277	1.41196266464514	1.61813438365852	1.82428406466341	2.03043168867598	2.23659887856206	2.4428089449715	2.64908692390915	2.85545960455459	3.06195554582988	-3.01458022709271	-2.80774500504268	-2.60069026551337	-2.39338049031766	-2.18577854037659	-1.977845747341	-1.76954203240942	-1.56082605601564	-1.35165540263846	-1.14198680565758	-0.931776417934308	-0.720980134616467	-0.509553975516498	-0.297454535235015	-0.084639509912755	0.128931690024316	0.343297231665939	0.5584920469916	0.774546908156592	0.991487385440201	1.20933268641158	1.42809438035384	1.64777501938176	1.86836667710637	2.08984943705356	2.31218987596139	2.53533960081211	2.75923391182112	2.98379067499419	-3.07427581185041	-2.84871402397204	-2.622847007034	-2.39683055251855	-2.17083731269487	-1.94505499806789	-1.71968398742612	-1.49493441066514	-1.27102279694071
47	1.07703222065003	1.27511789285271	1.47327205981744	1.6715108386369	1.86985157403568	2.06831291676891	2.26691490815594	2.46567907123244	2.6646285090221	2.86378801042707	3.06318416420691	-3.02033982573186	-2.82038278037566	-2.6200972485742	-2.41944812953806	-2.21839782314892	-2.01690606615763	-1.81492976336799	-1.61242281675092	-1.40933595679156	-1.20561658214456	-1.00120861595883	-0.796052390145308	-0.590084572521028	-0.3832381562945	-0.175442536869794	0.0333762924921129	0.243295387021483	0.454394291199273	0.666754217395845	0.880456897215584	1.09558303329879	1.31221027577589	1.53041065031587	1.75024737744547	1.97177104999838	2.19501518195468	2.41999121162784	2.64668313686679	2.87504207668586	3.10498118220311	-2.94681386694269	-2.71414631099681	-2.48042067338743	-2.24589935156822	-2.01088271580269	-1.77570087463559	-1.54070281293865	-1.3062436904245
48	1.15414066771551	1.34303519643563	1.53201455795119	1.72109142379401	1.91027963888019	2.09959433544549	2.28905206330922	2.47867093870226	2.66847081428953	2.85847347347519	3.04870285261161	-3.04400001182438	-2.85323546304215	-2.66215673261414	-2.47072832762719	-2.27891089605897	-2.08666071803853	-1.89392911939656	-1.70066179502137	-1.50679802763817	-1.31226978557563	-1.11700068095969	-0.92090476773864	-0.723885157282133	-0.52583242849362	-0.326622810229688	-0.126116117612485	0.0758465674221525	0.279445464140507	0.484884872652686	0.692396078502986	0.902240215466543	1.11471079502717	1.33013542262914	1.54887594652027	1.77132590390033	1.99790363407037	2.22903885259511	2.46514994559382	2.70660903012863	2.95369245012176	-3.07666871836736	-2.81822186845612	-2.55457791825216	-2.28652275949633	-2.01521084234844	-1.74210959201296	-1.46887693184039	-1.19719285114411
49	1.21712672429675	1.39565341879742	1.57416843177249	1.7526749367227	1.93117634784534	2.1096763572649	2.28817897637015	2.46668858219296	2.64520996992815	2.82374841290063	3.00230973155172	-3.1022849338264	-2.92365780119088	-2.74498618048453	-2.56626111581163	-2.3874725392183	-2.2086090872642	-2.02965788024243	-1.85060425461959	-1.67143143645143	-1.4921201397255	-1.31264806839191	-1.13298929368306	-0.953113468329754	-0.772984825153758	-0.592560887269276	-0.411790787674054	-0.230613052469697	-0.0489526364389489	0.13328310078051	0.316209947120205	0.499974640771311	0.684766060300567	0.870831643078528	1.05850210384139	1.24822975777072	1.44064997118707	1.63668361525103	1.83771583785443	2.045925161935	2.26492884457477	2.50114555336412	2.76691929065919	3.08820808611457	-2.76066454167311	-2.11659954704828	-1.32891936715569	-0.714126543731817	-0.298122002680457
50	1.26120055921375	1.42843567562615	1.59547810043355	1.76231626160657	1.92893725369023	2.09532670983153	2.26146865257802	2.42734532050768	2.59293696716837	2.7582216281159	2.92317485101996	3.08776938282887	-3.03121050036593	-2.86742818626986	-2.70410706008729	-2.54128984767415	-2.37902459052871	-2.21736542711765	-2.05637350871075	-1.89611807474284	-1.73667771739793	-1.57814187043669	-1.42061256316476	-1.26420648658587	-1.10905742459473	-0.955319107374989	-0.803168544857682	-0.652809891458065	-0.504478873036581	-0.35844776263996	-0.215030806058838	-0.0745898447314954	0.0624603788175202	0.195648177728158	0.324443758736121	0.448263561303172	0.566484089939821	0.678470871772186	0.783629612464833	0.881486698250911	0.971802730785512	1.05471290428599	1.13087009733675	1.2015444436701	1.26862047602356	1.33444929844667	1.40156624074559	1.47235010068848	1.54873214762541
51	1.30145183830187	1.4578238589946	1.61391087420081	1.76969564146917	1.9251598571056	2.08028408353841	2.23504767553661	2.38942870587556	2.54340389129064	2.69694851986119	2.85003638133456	3.0026397023469	-3.12845621814373	-2.97691182699316	-2.82594519236085	-2.67559078814902	-2.52588478922065	-2.37686502724779	-2.22857090593919	-2.08104326571828	-1.9343241863203	-1.78845671413502	-1.6434844995397	-1.49945132810042	-1.35640052858555	-1.21437424052796	-1.0734125249743	-0.933552304537456	-0.794826123463366	-0.657260725710973	-0.520875459562767	-0.385680531423576	-0.251675149307907	-0.118845617637092	0.0128365317765925	0.143416264332525	0.272956494176062	0.401539120363493	0.529265502798951	0.656256245640161	0.782650186287729	0.908602536744349	1.03428218822119	1.15986826302544	1.28554607068475	1.41150268720603	1.53792241731248	1.66498241245846	1.79284870011749
52	1.36737754235963	1.51513301598589	1.6626990018043	1.81006540787336	1.95722235645358	2.10416019036448	2.25086948646096	2.39734107642481	2.54356607509223	2.6895359165534	2.83524239826204	2.9806777333802	3.12583461155329	-3.01247903892015	-2.86789874437608	-2.72361524225388	-2.57963315731401	-2.43595620561869	-2.29258708371228	-2.14952735092418	-2.00677730579999	-1.86433585796119	-1.72220039701615	-1.58036666048901	-1.43882860308848	-1.29757826999343	-1.15660567717058	-1.01589870204288	-0.875442988074182	-0.735221867003298	-0.595216302525304	-0.455404859156767	-0.315763699815259	-0.176266615276556	-0.0368850881378295	0.102411606787104	0.241656264572028	0.380883574703332	0.520129909034149	0.65943307531538	0.798832039589711	0.938366621813968	1.07807717003628	1.21800421924256	1.35818814155487	1.4986687947786	1.63948517633645	1.7806750893948	1.92227482749683
53	1.47161989022348	1.61348946260488	1.75529674530968	1.8970410248611	2.03872193834576	2.18033948706723	2.32189405120306	2.46338640537202	2.60481773500189	2.74618965337077	2.88750421917749	3.02876395447891	-3.11321344436572	-2.97205385986397	-2.83093857858246	-2.68986304500361	-2.54882215198977	-2.40781022504157	-2.26682100780801	-2.12584764913724	-1.98488269196631	-1.84391806435373	-1.70294507296174	-1.56195439929348	-1.42093609898567	-1.27987960444722	-1.13877373112041	-0.997606687622264	-0.856366090000554	-0.715038980310619	-0.573611849687531	-0.432070666052077	-0.290400906550169	-0.148587594783729	-0.00661534284786896	0.135531601855045	0.277869305098092	0.420414089726399	0.563182475126646	0.706191112468002	0.849456715949669	0.992995990323513	1.13682555499005	1.28096186499235	1.4254211292556	1.57021922644033	1.71537161879614	1.86089326442011	2.0067985283421
[truncated: 71 more columns]
