# Supplementary material for: Reconstructing spruce budworm outbreak severity: a comparison of paleoecological and tree-ring signals
Source: PLoS One. 2025 Aug 12;20(8):e0329406. doi: 10.1371/journal.pone.0329406 (PMC12342301; doi:10.1371/journal.pone.0329406)
Supplement: S12 Dataset — (ZIP) [file pone.0329406.s012.zip › Lake 3 wavelet data/Lepidopteran_scales/WS_wavelet_power.corr.txt]

V1	V2	V3	V4	V5	V6	V7	V8	V9	V10	V11	V12	V13	V14	V15	V16	V17	V18	V19	V20	V21	V22	V23	V24	V25	V26	V27	V28	V29	V30	V31	V32	V33	V34	V35	V36	V37	V38	V39	V40	V41	V42	V43	V44	V45	V46	V47	V48	V49	V50
1	0.017879383921825	0.0133909345812842	0.00792553135346844	0.00395898652766092	0.00194805517439225	0.00116613378276706	0.00089606459712196	0.000790814613443661	0.000737435663416579	0.00070543722182947	0.000685974548781685	0.000674296523772273	0.00066556956392351	0.000657462076303718	0.0006515202924964	0.000649390260356731	0.000650846851091788	0.000656076687482596	0.000663386253122386	0.000668006635470971	0.000669184279617083	0.000670018217881571	0.000672509209687993	0.000677864699918457	0.000687947950345747	0.000700745300873702	0.000711150305506197	0.000718531665425035	0.000724205744143115	0.000728759145622187	0.000734580018884651	0.000743756868320966	0.000755330529708353	0.000767333850764515	0.000778992614418621	0.000789417801564638	0.000798534174357158	0.000808840890268293	0.000822387209287655	0.000838462518833718	0.000855560864251553	0.000872606699994542	0.000887315531575685	0.000899278613194118	0.000911848213523851	0.000926856269978	0.000944098447327841	0.000963307567776364	0.000983850492738551
2	0.0214426512707784	0.015488537555046	0.00838935170157736	0.00350192450746572	0.00128833651645123	0.000613624789531449	0.000475400947019967	0.000452121901680516	0.000443174201514906	0.000436761294632906	0.000433864510314192	0.000433900549015293	0.00043330720560132	0.000430431047702096	0.000428002443421821	0.000428423316699907	0.00043159933210552	0.000438322075706317	0.000446998594530152	0.000451864262617091	0.000452107733429816	0.000451745100431485	0.000452880420411227	0.000456708840088301	0.000465804081408682	0.000477852563344765	0.000486610650952123	0.000491663473781244	0.000494871550811682	0.000496641116760066	0.000499676111568064	0.000506525197245815	0.000515844499844841	0.000525231746166436	0.000533979379500135	0.000541013158498318	0.000546071851228733	0.000552226837905314	0.000562001762523705	0.000574364292898941	0.000587608944558508	0.000600716242271219	0.00061083996510545	0.000617408777774091	0.000624615005256959	0.000634550112928675	0.000646585840047186	0.000660285186721563	0.000674896321018532
3	0.0231507995150146	0.0162429054871371	0.00814631938331395	0.0028211375437751	0.000650320471079016	0.000153218521480222	0.000137545404053097	0.000169415867188039	0.000183383705674986	0.000188575054714531	0.000192924968735124	0.000198025845437492	0.000201009898705559	0.000200510350061033	0.000199603375344247	0.000200666014098736	0.000203419291992764	0.00020914370056176	0.000216740965466648	0.000220356042615733	0.000219281066605605	0.000217803491116883	0.000217492070959737	0.000219081130596717	0.000225549715648762	0.000234764980661233	0.000240384426274208	0.000242494135586309	0.000243265982922814	0.000242613430411671	0.000242973285068958	0.000246936473020569	0.000252947064345944	0.000258625024148416	0.000263638380178545	0.000266930195067322	0.000267974587358199	0.000269868843628185	0.000275146717132535	0.000282521933233908	0.000290466394305198	0.000298403456186891	0.000303395245340229	0.000304739160623699	0.00030681078417675	0.000311509550101036	0.000317751562976574	0.000325048257982449	0.000332740441089547
4	0.0231802677517628	0.016095364214575	0.00783930977562594	0.00251528264470586	0.000438787112870586	1.34526105913718e-05	1.71639128139751e-05	4.41399306502002e-05	5.19095316845201e-05	5.42026364353368e-05	5.70642908537431e-05	6.10089582075409e-05	6.33678830759453e-05	6.28764780829253e-05	6.20684288290701e-05	6.25815493169153e-05	6.37942293943807e-05	6.71178141584677e-05	7.21359195971523e-05	7.40079767172266e-05	7.22852119926847e-05	7.06782342611434e-05	6.98285390994694e-05	6.97888754080012e-05	7.33802596939479e-05	7.9082597490832e-05	8.1678580284222e-05	8.17882727794693e-05	8.14456839479166e-05	7.99950755777925e-05	7.91196131433564e-05	8.09803862724428e-05	8.4130247812994e-05	8.67167860328529e-05	8.89181315530545e-05	8.9907922266747e-05	8.89544651497899e-05	8.85523722976935e-05	9.07166079067143e-05	9.41214523864953e-05	9.77403159678016e-05	0.000101621235889616	0.000103304518497235	0.000102058170947495	0.00010159065377066	0.000103214399436833	0.000105632933481283	0.00010849618125387	0.000111429156388452
5	0.0223002089096843	0.0157003728874255	0.00790868084218894	0.00276389801240946	0.000637124393791691	9.98152264830848e-05	2.44046314303436e-05	1.53946213615038e-05	1.11461322579132e-05	9.7565727151601e-06	1.04399018675685e-05	1.22196242709576e-05	1.31961890914257e-05	1.25278305252314e-05	1.1862562466727e-05	1.19777309141205e-05	1.21197996344802e-05	1.34365463867435e-05	1.60073556157429e-05	1.66671367740416e-05	1.5255701475188e-05	1.43325849864057e-05	1.37994647044078e-05	1.32513917624011e-05	1.48033380701602e-05	1.7639455036115e-05	1.83717191236583e-05	1.78478053115014e-05	1.75496397191118e-05	1.65556067024059e-05	1.57232473782801e-05	1.65090730598331e-05	1.78603756985228e-05	1.86780468183824e-05	1.94516143641044e-05	1.9674934528145e-05	1.86230349023483e-05	1.78627765950714e-05	1.86314281981722e-05	1.98476902961062e-05	2.10362301103684e-05	2.2655738506033e-05	2.30660947635942e-05	2.16507768743275e-05	2.08926906725118e-05	2.14430371717677e-05	2.2190921909756e-05	2.30189831547831e-05	2.38431989190075e-05
6	0.021215061977177	0.0154023674876932	0.00831221046695504	0.00332509959318505	0.000994409392490574	0.000234319825880973	4.90844093008834e-05	9.66075496234986e-06	1.73738116195481e-06	6.94393092052837e-07	9.77464560474406e-07	1.64883501620261e-06	1.93825598138603e-06	1.50674217432938e-06	1.20167615641463e-06	1.26453187321403e-06	1.13597100003621e-06	1.49913243408679e-06	2.55059694016886e-06	2.68559738541698e-06	1.91895479411754e-06	1.63612067590548e-06	1.52084557161049e-06	1.13319490380422e-06	1.66521112167297e-06	2.77383771076249e-06	2.7722046299071e-06	2.35660047968643e-06	2.34488341397155e-06	1.97812244477269e-06	1.56239311345571e-06	1.87100057208603e-06	2.32336489780288e-06	2.43854849293578e-06	2.67383036426885e-06	2.78482417630099e-06	2.2615250238183e-06	1.85464284803291e-06	2.14039771420505e-06	2.45739370192064e-06	2.68389007537072e-06	3.2886907472762e-06	3.41190925023779e-06	2.65333031592436e-06	2.29165994820512e-06	2.54326022244934e-06	2.73312683809379e-06	2.89699090022823e-06	3.08552110921232e-06
7	0.0202506347403857	0.0152201354191902	0.00881622447563396	0.00394730248819575	0.00137409455396363	0.000374826341299846	7.96504494150729e-05	1.22960024215273e-05	1.09556394543979e-06	4.96907253476872e-08	9.02612801619247e-08	2.56987127187795e-07	3.09541145062845e-07	1.2779410006943e-07	3.23978296250912e-08	7.91813893892553e-08	1.57115715058114e-08	1.23091151419862e-07	4.84964265564405e-07	4.69151191210398e-07	1.36251677997991e-07	8.16336050540109e-08	1.21105221629635e-07	3.35351073227839e-09	1.79272822502367e-07	5.00463060155331e-07	3.53557068177226e-07	1.44441205942234e-07	2.17075118756031e-07	1.57694193551113e-07	2.29906005033265e-08	1.18447528198122e-07	2.15401751993104e-07	1.72671208112545e-07	2.42686723150163e-07	3.27525012682781e-07	1.71472209955681e-07	3.84961016217623e-08	1.31890637766929e-07	1.7199302417897e-07	1.68561765966903e-07	3.80349306965527e-07	4.49693480586809e-07	1.80280903409793e-07	6.78141879940539e-08	1.64296280040507e-07	1.89731238549617e-07	2.00481767762411e-07	2.43059434912323e-07
8	0.0194549727474606	0.0150847190449606	0.00928825131068659	0.00455167020775653	0.00177841022055577	0.000553640940357279	0.000136242785113189	2.58933544669742e-05	3.62833635525982e-06	3.50070416720583e-07	5.29392102001254e-08	1.0376816164652e-07	1.2592960078068e-07	6.09890041215005e-08	1.37840615695848e-08	2.60777289825987e-08	4.73757640124021e-08	1.39717372377946e-07	2.70076121814842e-07	2.27709503936139e-07	6.6128485488677e-08	1.91624573402206e-08	6.45716799220549e-08	1.05932620090484e-07	2.02489452184207e-07	2.54869840715122e-07	1.20802094774914e-07	5.49768413577205e-09	3.87854452775725e-08	5.83676670549565e-08	3.56945757097702e-08	4.63117760219063e-08	3.82444675493908e-08	1.63873778624653e-09	2.93076651109768e-08	8.26543708903978e-08	6.17485958992954e-08	2.47465092695186e-08	2.97390918044081e-08	1.35347263094268e-08	7.93601200103371e-09	9.45239622387915e-08	1.41292992514832e-07	6.71992061126334e-08	1.82838632243277e-08	2.23813395019458e-08	1.04635368541588e-08	5.10968580966658e-09	1.63691508384329e-08
9	0.0187888393018389	0.0149605906402028	0.00970575533261933	0.00513905760483912	0.00222412472468301	0.000787307574233018	0.000227639365912776	5.33529701786126e-05	9.81286280854945e-06	1.22582398763835e-06	4.59457419058922e-08	5.02583827355203e-08	1.16952958070027e-07	1.12480956261651e-07	8.51092305828166e-08	9.40070886492318e-08	1.61268710209332e-07	2.71283921493546e-07	3.46843845676999e-07	3.07985664216291e-07	1.99159817350805e-07	1.3898202444286e-07	1.73203433480094e-07	2.65415592288776e-07	3.46399506650866e-07	3.29015293218629e-07	2.07296760726532e-07	1.02100731751882e-07	8.34639102201639e-08	9.737813730382e-08	9.63724572903661e-08	7.88843472994479e-08	4.89403018070179e-08	2.870983426016e-08	4.60305529992067e-08	8.08949126413626e-08	9.16908921058884e-08	7.68419963408308e-08	5.50469295950591e-08	3.82449312956277e-08	5.3819788669658e-08	1.09660368767781e-07	1.4457487261344e-07	1.17678094448276e-07	6.82154897716691e-08	3.06830483661469e-08	8.42937248179079e-09	2.44926647517411e-09	4.88695084743443e-09
10	0.0182164336729321	0.0148398607905227	0.0100745382365201	0.00570905359952327	0.00270556328643161	0.00107462039021543	0.000358806862430634	0.000101185785936635	2.42721130906979e-05	5.01142231850189e-06	9.52625613906934e-07	2.71805609691441e-07	2.16112350680876e-07	2.3512264741078e-07	2.55495126860953e-07	3.05599080231501e-07	4.0808950184629e-07	5.31400682786026e-07	6.03249744207375e-07	5.82602387808457e-07	5.0892671305327e-07	4.64069787387899e-07	4.9746689842322e-07	5.86027706452825e-07	6.47050431671723e-07	6.05936220771972e-07	4.74845703033055e-07	3.40162559214125e-07	2.61819670119562e-07	2.27444476372818e-07	2.00506851962538e-07	1.65649813810075e-07	1.31224405126062e-07	1.15093172325321e-07	1.25536647109221e-07	1.48964811680785e-07	1.62622800367176e-07	1.57241292029885e-07	1.4270947610516e-07	1.40361214200368e-07	1.6784966811221e-07	2.13917626938048e-07	2.35600174856038e-07	2.03711960977632e-07	1.36081675992986e-07	7.11927549532123e-08	3.10430222649602e-08	1.40000462172409e-08	8.76684209548408e-09
11	0.0177171865737011	0.0147211719031305	0.0103978765778361	0.00625270428568852	0.00320732051560555	0.00140703335299202	0.00053027006397738	0.00017330816068951	5.02051599348922e-05	1.35558363275121e-05	3.79654595599415e-06	1.3304416091613e-06	7.1575335893646e-07	5.96735744474797e-07	6.38668972753235e-07	7.55251018623136e-07	9.12351379476287e-07	1.06341732393583e-06	1.15441644134539e-06	1.16810508092227e-06	1.14250992092558e-06	1.13752040285427e-06	1.18524226758488e-06	1.26085955237647e-06	1.29314620235769e-06	1.22053561700341e-06	1.04911109673121e-06	8.44791541369024e-07	6.69200123193146e-07	5.39492139264695e-07	4.43897908222865e-07	3.71366011151024e-07	3.21100098352438e-07	2.96158558037746e-07	2.94510248923568e-07	3.06050350414824e-07	3.18837718435376e-07	3.28146680161928e-07	3.39526080398049e-07	3.63743224631831e-07	4.03647146395704e-07	4.39849328099452e-07	4.36406612302485e-07	3.72626355897081e-07	2.66491030773982e-07	1.5911011187141e-07	8.05433829093087e-08	3.55245287284965e-08	1.51414143198759e-08
12	0.0172794655597571	0.0146050948890638	0.0106783646513165	0.00676191161091541	0.003713958638961	0.00177252101821753	0.000737071094024446	0.000268510348401925	8.6856914797406e-05	2.58720887174618e-05	7.81274458245911e-06	2.91955065916785e-06	1.64618554266262e-06	1.36300216242636e-06	1.4105966007036e-06	1.60121203053117e-06	1.83950849052516e-06	2.04934851636354e-06	2.18311247005204e-06	2.24369690935221e-06	2.2777726534404e-06	2.33637539940666e-06	2.43337821877608e-06	2.52866036344447e-06	2.54652086904765e-06	2.42506781025809e-06	2.1630026097261e-06	1.82014229745889e-06	1.47344143560173e-06	1.17560581909761e-06	9.46491652527347e-07	7.85213123425027e-07	6.82008651082834e-07	6.24295194808618e-07	5.99706025501734e-07	5.98527511155966e-07	6.15882694432659e-07	6.51544474846783e-07	7.0599510175575e-07	7.74115112009088e-07	8.38302048179484e-07	8.66217048162178e-07	8.2313536307015e-07	6.97286442377086e-07	5.1480313772763e-07	3.2522728774404e-07	1.7090463403735e-07	6.94274869746745e-08	1.84432641468357e-08
13	0.0168976378907145	0.0144959726129278	0.0109234753187687	0.00723669233048413	0.00421840967897609	0.00216487413021793	0.000978050323409408	0.000388491173251004	0.000135219919278323	4.10219051126764e-05	1.09360673931983e-05	2.99824922241554e-06	1.59413472173005e-06	1.79832952681702e-06	2.30747565511044e-06	2.83027298752818e-06	3.2846344923446e-06	3.6191685096594e-06	3.81833830121715e-06	3.92559571301779e-06	4.02449874091844e-06	4.18319704226211e-06	4.40287854310577e-06	4.60588138388417e-06	4.67257240121817e-06	4.50786127835942e-06	4.09669832332143e-06	3.51125613587263e-06	2.86913835902281e-06	2.27833649010657e-06	1.80384480363937e-06	1.46374072882011e-06	1.24327354923097e-06	1.11394941703904e-06	1.0496738136442e-06	1.0359882917411e-06	1.07062969920909e-06	1.15566778228558e-06	1.28493019637161e-06	1.43338435415203e-06	1.55490146381924e-06	1.59278892449172e-06	1.50309879149165e-06	1.28027242176809e-06	9.65905880122876e-07	6.30482297551767e-07	3.40799241327906e-07	1.3659194185193e-07	2.71490865115336e-08
14	0.0165715804953007	0.0144032388051353	0.0111477749566916	0.00768794600160695	0.00472647019175926	0.00259043640399017	0.00126421672772574	0.000547319627099202	0.000208077012465235	6.76021087795399e-05	1.73363761387207e-05	2.63046048594301e-06	6.94110898216166e-08	9.76501186755153e-07	2.53516713580738e-06	3.93359192132893e-06	4.96228385185524e-06	5.59500408644678e-06	5.90446367004477e-06	6.04685115403112e-06	6.21195175347792e-06	6.53294646913943e-06	7.00797456888913e-06	7.48904339190339e-06	7.75247885119418e-06	7.61314980046912e-06	7.01698789614751e-06	6.06142939182342e-06	4.9411611101812e-06	3.86065275391163e-06	2.96400244262138e-06	2.30889801977132e-06	1.88138531982118e-06	1.63177086296344e-06	1.51085479278552e-06	1.49202787670999e-06	1.57276579699718e-06	1.75743085137372e-06	2.03156049811846e-06	2.3429308205596e-06	2.60287160148508e-06	2.71196284894748e-06	2.60047172384466e-06	2.26231410472487e-06	1.76143768364619e-06	1.20556915618787e-06	7.03532855392291e-07	3.30501591216832e-07	1.15027783713005e-07
15	0.0163051311437923	0.0143391891954884	0.0113689642409102	0.0081313568399577	0.00524941956575874	0.00306036008346079	0.00161139594111377	0.000765847953151136	0.000327848402613802	0.000125694476400438	4.25714011723154e-05	1.24960323921496e-05	3.58065658325143e-06	2.33364016649455e-06	3.55845925217579e-06	5.28280764602538e-06	6.71161661808502e-06	7.56533272694306e-06	7.89517151395297e-06	7.98036868286259e-06	8.17911979239546e-06	8.7431276066432e-06	9.67547248933326e-06	1.07117110014997e-05	1.14411018384384e-05	1.15033627541244e-05	1.07538794661071e-05	9.31487992447449e-06	7.50137097768465e-06	5.67821081613433e-06	4.1280277642732e-06	2.98527019021155e-06	2.24640234873734e-06	1.83012367214996e-06	1.64783449850483e-06	1.65046067027046e-06	1.83456621724087e-06	2.21112874037955e-06	2.75825677774853e-06	3.38770062772058e-06	3.9488608113202e-06	4.27394070984317e-06	4.2434436755433e-06	3.83714115897363e-06	3.14258838212509e-06	2.31807022385068e-06	1.53239061040676e-06	9.12469626602125e-07	5.18310277267514e-07
16	0.0161023152283643	0.0143132468878877	0.0115991455094815	0.00857501312783006	0.00578819141706876	0.00357158748533975	0.00201813067679826	0.00104743142371815	0.00050234852339681	0.000225451611180805	9.71661509961039e-05	4.22952704367757e-05	2.03281168570197e-05	1.21676112101376e-05	9.64850805512404e-06	9.31652989498122e-06	9.55447321940459e-06	9.59483131890729e-06	9.27247353919085e-06	8.88194720606701e-06	8.92088033572428e-06	9.75889143625402e-06	1.13812487182842e-05	1.3338785988899e-05	1.49287116715543e-05	1.55057776910455e-05	1.47579789097741e-05	1.28130271758316e-05	1.01442641854703e-05	7.34948585019213e-06	4.92446272405763e-06	3.13038354751428e-06	1.98930456178526e-06	1.37659142103481e-06	1.1438660821658e-06	1.20725476549213e-06	1.56450271392635e-06	2.24461269526212e-06	3.22792789133722e-06	4.38851603232251e-06	5.49736914749351e-06	6.29014085077996e-06	6.56557490250403e-06	6.262808261457e-06	5.47869739510741e-06	4.42125244694364e-06	3.32859051405526e-06	2.39412591659733e-06	1.72555367569753e-06
17	0.0159637945546281	0.0143277425029233	0.0118398161379367	0.0090135884705635	0.00632695763893679	0.00409951893476835	0.00245613489808369	0.00136465146748811	0.000707185441345398	0.000345971068599174	0.00016386685618825	7.88056643513093e-05	4.13385183794921e-05	2.53227385368003e-05	1.83981780053685e-05	1.51161231462797e-05	1.30733230616287e-05	1.1238263754821e-05	9.40680467977718e-06	7.96585417742802e-06	7.5641429589804e-06	8.67035642579391e-06	1.12104287355223e-05	1.44814774496742e-05	1.73946848706992e-05	1.89184298577422e-05	1.84914266223574e-05	1.62076971540006e-05	1.27098022896523e-05	8.87711664590468e-06	5.47955115198989e-06	2.95271456281583e-06	1.36454647425776e-06	5.42249952215451e-07	2.62046440448582e-07	3.95347224241773e-07	9.463356547975e-07	1.98127375195242e-06	3.50665991454602e-06	5.37576666588835e-06	7.28205048756204e-06	8.84624628223271e-06	9.75105606032748e-06	9.85331173320622e-06	9.22054117944705e-06	8.08336094941129e-06	6.73759493191566e-06	5.44628942470596e-06	4.378512372305e-06
18	0.0158880864191702	0.0143818830142179	0.0120896799654295	0.00944104658718888	0.006851752800615	0.00462283951415338	0.0029001031856535	0.0016914520737354	0.000916884290285154	0.000462188381287068	0.000217841041623471	9.82331854285741e-05	4.54750360762201e-05	2.48427486982306e-05	1.76600158084928e-05	1.49090973580537e-05	1.27804306603711e-05	1.01139202319301e-05	7.12316802425609e-06	4.71586645062893e-06	3.94813391992592e-06	5.48708356073349e-06	9.21349492245747e-06	1.4155790774646e-05	1.88157154835121e-05	2.17427332516014e-05	2.20827627031835e-05	1.98490186132798e-05	1.58168428807556e-05	1.11335883305942e-05	6.85489380066588e-06	3.61891480731103e-06	1.56988361819157e-06	5.07703423497253e-07	1.40869953594176e-07	2.95745256238916e-07	9.84521424753115e-07	2.32272777858981e-06	4.36754082895986e-06	6.98224403908591e-06	9.80751117035192e-06	1.23549304744189e-05	1.41707978966552e-05	1.4985631270118e-05	1.47812741014665e-05	1.3757314069848e-05	1.22289261724819e-05	1.05116018494025e-05	8.83866482532651e-06
19	0.015878471434301	0.0144830622555624	0.0123612505944024	0.009873274709341	0.00737997286659131	0.00516055054944161	0.00337221790276195	0.00205405833543571	0.0011602104574965	0.000601775102436049	0.000281627673657357	0.000115432219599389	3.9771422972624e-05	1.18746384493955e-05	5.52921395277114e-06	6.25412716492199e-06	7.20418352625064e-06	6.18493469713993e-06	3.61439889816606e-06	1.1028143291571e-06	3.89072624259533e-07	2.54853902684135e-06	7.54330520160164e-06	1.42191360175429e-05	2.07431485064306e-05	2.5300851600777e-05	2.67537985094249e-05	2.49836682984476e-05	2.08068898055196e-05	1.55475906238393e-05	1.04979414928191e-05	6.51064953650003e-06	3.86791698646217e-06	2.42027687375433e-06	1.86670453751374e-06	2.00677789442098e-06	2.84233990804651e-06	4.50447892873777e-06	7.07687353265649e-06	1.04323155479204e-05	1.41787377026641e-05	1.77427230227973e-05	2.05435518917022e-05	2.21696367159841e-05	2.24788967350234e-05	2.15921819151492e-05	1.98025312676404e-05	1.74539351022589e-05	1.4841644294305e-05
20	0.0159479736029553	0.0146522713054651	0.0126855246845981	0.0103507011666001	0.00796011485593167	0.00576885318888819	0.00393703532907573	0.00252545839097086	0.00151640302299597	0.000845358408520289	0.000430807551198602	0.000194900950089873	7.38355271416322e-05	2.0471895093463e-05	2.71775985868713e-06	4.38217426558307e-07	2.3671989084639e-06	3.48807153602056e-06	2.85663427735853e-06	1.7425247655618e-06	2.0598916449388e-06	5.17931688100217e-06	1.12611795061774e-05	1.91883515903479e-05	2.70261386251813e-05	3.27735829164636e-05	3.50823387129482e-05	3.3661839846369e-05	2.92475525389149e-05	2.32060065906556e-05	1.6992042857268e-05	1.17009023417525e-05	7.87308964222571e-06	5.56901682040512e-06	4.60709144022482e-06	4.80719644341758e-06	6.11361105564942e-06	8.55857316569027e-06	1.21194462703396e-05	1.65731734686063e-05	2.14416886812681e-05	2.60642422085611e-05	2.97628862434947e-05	3.20231023365084e-05	3.26119124076238e-05	3.15937875845788e-05	2.92548319352145e-05	2.59813524649933e-05	2.21468272797744e-05
21	0.0161122466467146	0.014910820808645	0.0130901017067661	0.0109056269658165	0.00862707462848085	0.00648454861656251	0.00463462156638233	0.00315138793455432	0.00203851861919112	0.00125277002620863	0.000728854357363674	0.000398759813342124	0.000203033284076159	9.50366302730192e-05	4.07912459968135e-05	1.69458644471035e-05	8.45978430509279e-06	6.59492852747255e-06	7.20300391336284e-06	9.1384873373765e-06	1.27518051196992e-05	1.85965110803183e-05	2.65637484595577e-05	3.55892923641447e-05	4.3908408572984e-05	4.96553757512564e-05	5.15074108439192e-05	4.91002752286582e-05	4.30756690599755e-05	3.47914354330831e-05	2.58564694585523e-05	1.76925669157882e-05	1.12727394392158e-05	7.07949294888485e-06	5.22419350811384e-06	5.61525661358189e-06	8.07352595573892e-06	1.2350782022282e-05	1.80755448974286e-05	2.46933775868683e-05	3.14683269115478e-05	3.75737578019182e-05	4.22490203432239e-05	4.49616608497271e-05	4.55107732207445e-05	4.4034377425273e-05	4.09256460921428e-05	3.66980640696988e-05	3.18538381988829e-05
22	0.0163728150584598	0.015256846637463	0.0135682089919635	0.0115235326921087	0.00935615793025113	0.00727276886337111	0.00542338253010514	0.00388988810579956	0.00269178505001256	0.0018030639675285	0.00117263696334202	0.000742099592036285	0.000457553646890096	0.00027517979772659	0.000162162362696501	9.51507644698162e-05	5.8029119169694e-05	3.99464577887429e-05	3.38398604655797e-05	3.53071191790564e-05	4.16438985479466e-05	5.09951551433817e-05	6.17066656289661e-05	7.19956425568802e-05	7.99816624759129e-05	8.39920235329227e-05	8.29587992825843e-05	7.67097212897557e-05	6.60235417490319e-05	5.24327905889779e-05	3.78578635518807e-05	2.4205088674975e-05	1.30474283838144e-05	5.44907189223524e-06	1.92873374640058e-06	2.5119240511864e-06	6.81403117712373e-06	1.41181496873736e-05	2.34450698090775e-05	3.36364784298036e-05	4.34735597791159e-05	5.18330769420993e-05	5.7854756412603e-05	6.10744866087496e-05	6.14792843392227e-05	5.94628140717867e-05	5.56942750014889e-05	5.09435250205545e-05	4.59188945470063e-05
23	0.0167085852050474	0.015657565748049	0.014073160851245	0.012140997335846	0.0100651351745738	0.00803285728836893	0.00618816175119207	0.00461875600297873	0.00335688072478161	0.00239053977083907	0.00167979375058407	0.00117290916952292	0.000818777618146285	0.000574187305098374	0.000406379324860091	0.000292369739549477	0.000216721352631098	0.000169070144606695	0.000142117232558283	0.000130282858129665	0.000128924238940297	0.000133937268679799	0.000141603259964503	0.000148607216877601	0.000152184480769264	0.000150340966184952	0.000142065863534471	0.000127447260790224	0.000107626312443692	8.45768063600587e-05	6.0751852819912e-05	3.86753844565909e-05	2.05621083017483e-05	8.02914408791294e-06	1.92953105299344e-06	2.30739937775663e-06	8.45650034281901e-06	1.90589383472185e-05	3.23834623058689e-05	4.65245972741824e-05	5.96602186446121e-05	7.02966223170839e-05	7.7462578148768e-05	8.08147040390007e-05	8.06302470756644e-05	7.76884503201876e-05	7.30705528344663e-05	6.79307013308038e-05	6.32970345396174e-05
24	0.0170901709777197	0.016071402625652	0.0145493483968691	0.0126855353468451	0.010661541138561	0.00865020608461096	0.00679210395876102	0.00518151419918933	0.00386322107493819	0.0028386510331683	0.00207796605197646	0.00153413072985107	0.00115554807992829	0.000895156713061263	0.000715339501303803	0.000589159319948662	0.000499084020041009	0.000434491115436824	0.000389005782524589	0.00035832725088992	0.00033880972558312	0.000326782001635483	0.000318438098854281	0.000310084013246479	0.000298540580939276	0.000281543544855275	0.000258029073287102	0.000228239358395266	0.000193627347389264	0.000156580316648234	0.000120014536644998	8.69127055210972e-05	5.98795689803148e-05	4.07806738966602e-05	3.05093928092377e-05	2.89041837664049e-05	3.48162271966866e-05	4.63093617423584e-05	6.09597898337395e-05	7.62118445577415e-05	8.97385242194641e-05	9.97532592082094e-05	0.000105224983218321	0.00010596365919247	0.000102566973967454	9.62466036598511e-05	8.8577353024531e-05	8.1227389374248e-05	7.57280094801003e-05
25	0.0175149900515728	0.0164923605750319	0.0149859087471066	0.0131378967531623	0.0111123345128566	0.0090714589319086	0.00715494677454012	0.00546544346764473	0.00406219569056411	0.00296259989000563	0.00214986658978986	0.00158410347672508	0.00121402453198673	0.000987045942803254	0.000856440912010909	0.000785182699810256	0.00074686902314468	0.000724570156036613	0.000708571696190063	0.000693865055095394	0.000677982635798293	0.000659483725937464	0.000637145963180063	0.000609744441294217	0.000576213541492379	0.000535972242236764	0.000489229309392551	0.000437146588394164	0.000381806540451937	0.000325989866741085	0.000272812229191539	0.000225292722448149	0.000185932079872022	0.00015636952080923	0.00013716870632544	0.000127760251145166	0.000126544338174822	0.000131134686595136	0.000138706163203916	0.000146394294733872	0.000151687641463969	0.00015275521205781	0.000148661826018351	0.000139443824911097	0.00012604276936405	0.000110120680162045	9.38010871552238e-05	7.93906538896266e-05	6.9134046372307e-05
26	0.0180546514582713	0.0170070571785528	0.0154846407510206	0.0136125726608512	0.0115393292520456	0.00941775935397799	0.00738711400738078	0.00555890422127071	0.00400842624652465	0.00277250681524527	0.00185280454524144	0.00122312280332978	0.00083878001077214	0.000646141697966246	0.000590830898657715	0.000623730326940883	0.000704501744039158	0.000802846300546057	0.00089804542202034	0.000977444282014829	0.00103450182981061	0.00106688874775202	0.00107492797858341	0.00106049243199336	0.00102633496485757	0.000975741828734445	0.00091237149705549	0.000840154137798722	0.000763165850247414	0.000685439050157116	0.000610712679326909	0.000542155280794986	0.000482107853988787	0.000431893296119322	0.000391728880724597	0.00036076187354771	0.000337229722386873	0.000318728054408577	0.000302554051751584	0.000286081430400001	0.000267117876175329	0.000244197721589379	0.000216772333649656	0.000185277139646514	0.000151074782459784	0.000116294575672451	8.36048206441792e-05	5.5963060590116e-05	3.63882649660707e-05
27	0.0189026872162389	0.0178513991954738	0.0163279914130578	0.0144403780682631	0.0123206523660495	0.0101102760018109	0.00794511010946646	0.00594244972409822	0.00419168830119016	0.00274946391517873	0.00163931249289647	0.000855148421853247	0.000367426896788562	0.000130660392608581	9.10400409178107e-05	0.000193179647976212	0.000385362941071973	0.000623044983352476	0.000870669800102978	0.00110208059017737	0.00129990729935623	0.00145433160020521	0.00156157737412134	0.00162238596559143	0.00164063754900854	0.00162219361180204	0.00157397253820236	0.0015032337179004	0.00141703210079143	0.00132180758172756	0.00122308407995283	0.00112526501247769	0.0010315207702236	0.0009437679837161	0.000862739869010899	0.000788142844288024	0.000718888283371199	0.000653381063568811	0.000589839740999972	0.000526618049524145	0.000462495317073799	0.000396905508229455	0.000330081551268993	0.000263103025118476	0.000197849608159387	0.000136877341494755	8.32466758814558e-05	4.03377142990684e-05	1.16873794621103e-05
28	0.0203857348916493	0.0194189656664043	0.0179845467303925	0.0161715255581505	0.0140927001393646	0.0118734717890576	0.0096399669084057	0.0075079714278024	0.00557396882988703	0.00390913794277697	0.0025566507358014	0.00153211583106081	0.000826622364009496	0.000411598609839625	0.000244620207431545	0.000275362197037027	0.000451046155120394	0.000720940614497911	0.00103968614936754	0.00136940350417902	0.00168068501491074	0.00195265998294997	0.00217236694311524	0.00233366923240731	0.00243592677016009	0.00248259820403509	0.00247990335023309	0.00243563319947152	0.00235815787691402	0.00225565364593126	0.00213554845571589	0.00200417080791571	0.00186657761070132	0.00172653188567352	0.00158659945476695	0.00144833394484523	0.00131252066566326	0.00117945147762361	0.00104920440645157	0.000921903689559628	0.000797938758343702	0.00067812513115634	0.000563796860548466	0.000456829011850255	0.000359598807088102	0.000274903927312703	0.000205863935450687	0.000155833817387781	0.000128355828539746
29	0.0228766960302278	0.0221467153965865	0.0209629536562318	0.0193937489824623	0.0175292318511601	0.0154733115699356	0.0133347705654868	0.0112185151479262	0.00921792283053496	0.00740899365414539	0.00584670885262954	0.00456368271708386	0.00357091392716328	0.00286023643514105	0.00240795321862323	0.00217910658186857	0.00213188043280239	0.00222172026375614	0.00240487156268092	0.00264115660550807	0.00289591821895187	0.00314114837208178	0.00335588568119082	0.00352600906724173	0.00364357706476592	0.0037058669317563	0.00371425846904946	0.00367308812000089	0.00358857318345544	0.0034678773041883	0.0033183598955269	0.00314702633063131	0.0029601744155706	0.00276321680109333	0.00256064875160286	0.00235612553933497	0.00215261270799512	0.00195257446136621	0.00175816952831363	0.00157142939533831	0.00139440046707992	0.00122923939325676	0.00107825932901006	0.000943933837401885	0.000828873629238078	0.000735798075424635	0.000667526903232793	0.00062701630384758	0.000617456972843738
30	0.0265819604693108	0.0262554337968205	0.0255000209822374	0.02436269784161	0.0229091678177144	0.0212183903075705	0.0193762937994242	0.017469356244477	0.01557869154859	0.0137751587338134	0.0121158367000999	0.0106420149178178	0.00937866917877579	0.0083352449043008	0.00750747157436149	0.00687988344253924	0.00642871832587752	0.00612489720020156	0.00593684005196757	0.00583293629846848	0.00578355199666686	0.00576251498411565	0.00574806970976393	0.00572333440871904	0.00567632412309149	0.00559962401668561	0.005489808822907	0.00534670665661952	0.00517259971045052	0.0049714419133717	0.00474815630152985	0.00450805482187427	0.00425640282344797	0.00399813164605409	0.00373768709663282	0.00347899022695852	0.00322548010809801	0.00298020614177885	0.00274593939101995	0.00252527775550498	0.00232072772657223	0.00213475499255693	0.00196980627079354	0.00182831422538916	0.00171270488105473	0.00162543122992378	0.00156905656944082	0.00154640571578112	0.00156079146692056
31	0.0312766538015683	0.0314477074172015	0.0312193812895455	0.0306190184141714	0.0296893886269665	0.0284851397250738	0.0270685898003573	0.0255052910940331	0.0238597800635897	0.0221918646153592	0.0205537021143453	0.0189878086634154	0.0175260288019145	0.0161893994721359	0.0149887719206269	0.0139260135050689	0.0129955965204366	0.0121863880271896	0.0114834765411058	0.0108699016911837	0.0103281861755205	0.00984160190378904	0.00939513213489102	0.00897611792130569	0.00857460007162245	0.00818338703485856	0.00779789428794111	0.00741581143954245	0.00703665876931784	0.00666129494084274	0.00629143226054632	0.0059292057986811	0.00557682921352276	0.00523635492098853	0.00490954120195578	0.00459781571869176	0.00430231516317943	0.00402397531477696	0.00376364497063869	0.00352220074612882	0.00330064678831737	0.00310019272538286	0.00292231311319625	0.00276880053632755	0.00264183073648357	0.00254406030298493	0.00247877465546657	0.00245009600528924	0.00246324819255112
32	0.0361646986710602	0.0367755971317049	0.0370109712035942	0.0368830878377326	0.0364169291731637	0.0356479627999389	0.034619389437789	0.0333791376532898	0.0319768731947783	0.0304612591292833	0.0288776496629402	0.0272663349736119	0.025661386595607	0.0240900915593992	0.0225729147735558	0.0211238961601925	0.019751372018592	0.0184589069286243	0.0172463298265083	0.0161107819439833	0.0150477017721248	0.0140516906425358	0.0131172204443505	0.012239161756198	0.0114131260815705	0.010635629863437	0.00990410030033917	0.00921675321627028	0.00857238067517864	0.00797008998097915	0.00740903567566161	0.00688818206175377	0.00640612607784145	0.00596100001809231	0.00555046198357978	0.00517177065327788	0.00482193147463159	0.00449789490029262	0.00419678454203437	0.00391613416914333	0.00365411682109834	0.00340975587306254	0.00318311525846112	0.00297547263685912	0.00278948361207782	0.00262934599816773	0.00250096996903332	0.00241215274234706	0.00237274598628294
33	0.0400448463223365	0.0408729220851193	0.0413381686437675	0.0414445889454148	0.0412071226972621	0.0406501865945573	0.0398057767025566	0.0387113095907855	0.0374073850149496	0.0359356402958658	0.0343368385089236	0.0326492941998334	0.0309076972695735	0.0291423533594698	0.0273788219595849	0.0256379045475063	0.0239359157282979	0.0222851605274873	0.0206945395334401	0.0191702087049212	0.0177162303756424	0.0163351644761809	0.0150285627833453	0.0137973430275626	0.0126420332046177	0.0115628889216607	0.0105598976117503	0.00963269252693115	0.00878040610133742	0.00800149613430379	0.00729357898396042	0.00665330152838261	0.00607627830444737	0.00555711257186341	0.00508951095900586	0.00466649189454435	0.00428067930499514	0.00392466601029916	0.00359142653251225	0.00327475690961771	0.00296971941430064	0.00267307226640272	0.00238366766613906	0.00210280480309289	0.00183452700171914	0.00158585315547413	0.00136693274609554	0.0011911111549415	0.00107488822616697
34	0.0418014045677286	0.0425393833562186	0.0429213635835724	0.0429505197497642	0.0426398676037879	0.0420111247989947	0.0410931838858257	0.0399203270213675	0.0385303228127337	0.0369625433911255	0.0352562254106692	0.0334489746744545	0.0315755838010927	0.0296671993653269	0.0277508427319095	0.0258492602767598	0.0239810559899469	0.0221610438208123	0.0204007489224803	0.0187089858004868	0.0170924463294451	0.0155562403827527	0.0141043449732247	0.0127399328688917	0.0114655672667288	0.010283264076427	0.00919443667735035	0.00819974886356479	0.0072989095025045	0.00649044685187707	0.00577150139964407	0.00513767365642506	0.00458295792482632	0.00409978529799333	0.0036791897659617	0.00331110118913683	0.00298475889185024	0.00268923050630847	0.00241401306353275	0.00214968756859698	0.0018885945577223	0.00162549633508357	0.00135819147283121	0.00108804837331439	0.000820426867960276	0.000564959662180709	0.000335668765056663	0.000150895873821012	3.30301960861358e-05
35	0.0409705318384598	0.0413604807681621	0.0414082885973621	0.0411221014385664	0.0405189345837342	0.0396235590336734	0.0384670475376638	0.0370850882965045	0.0355161868575021	0.0337998786800185	0.0319750666246088	0.0300785804474121	0.0281440312932389	0.0262010057446331	0.0242746140091474	0.0223853780614503	0.0205494204209047	0.0187788946249659	0.0170825855765487	0.015466602310215	0.0139350871641854	0.012490873094171	0.0111360336897889	0.00987228681803433	0.00870123104089645	0.00762441236582467	0.00664323596142527	0.00575875192774827	0.0049713550940003	0.00428044553297642	0.00368409881068526	0.00317879306580194	0.00275923428195642	0.00241831226949549	0.00214720877643191	0.00193566675302879	0.0017724170589621	0.00164574671632219	0.00154418193851008	0.00145725019935631	0.00137627895709396	0.00129518453852713	0.00121120318035956	0.00112551724696178	0.00104373303510644	0.00097617212118626	0.000937945666773109	0.000948790229987552	0.0010326541851746
36	0.0379909975113176	0.0379242814265837	0.0375458319012515	0.0368711364012896	0.035923292296123	0.0347318108378249	0.0333311422605437	0.0317590184423423	0.0300547203209312	0.0282573795930763	0.026404418064191	0.0245302140260263	0.0226650645911196	0.0208344879095267	0.0190588818888687	0.0173535288073905	0.0157289103217227	0.014191276786837	0.0127434000114383	0.0113854304700555	0.0101157788543536	0.008931947325439	0.00783124703584792	0.00681135410523256	0.00587067465542405	0.0050085090135718	0.00422502408615386	0.00352105967722952	0.00289780794573688	0.0023564144102096	0.0018975534624342	0.0015210311988378	0.00122546384801649	0.0010080718055184	0.000864618155482444	0.000789507577075971	0.000776047765789047	0.000816861975027545	0.000904428926645021	0.0010317159172145	0.00119286303730056	0.00138387139851695	0.00160324630438897	0.00185254740220785	0.00213680185603861	0.00246474320277927	0.00284884741402409	0.0033051483341299	0.00385282659210821
37	0.0339413763182035	0.0334616257608246	0.0327147848286098	0.0317225088925924	0.0305125385014448	0.0291174686181521	0.0275733095986969	0.0259179237415109	0.0241894289454135	0.0224246622001345	0.0206577901860925	0.0189191426219765	0.0172343271285833	0.0156236636623141	0.0141019536999722	0.0126785761638985	0.0113578803818338	0.0101398278217461	0.00902082025592202	0.00799464329888729	0.00705345135581117	0.00618872283924234	0.00539212252121179	0.00465622014609592	0.0039750297031537	0.00334435063996454	0.00276190934071929	0.00222731503138701	0.00174185773447875	0.00130818608311609	0.000929909150763642	0.000611168742816986	0.000356226951516008	0.000169108618228645	5.33303377848251e-05	1.17376034344911e-05	4.64605376474773e-05	0.00015898729912414	0.000350343552769391	0.000621357071049859	0.000972979178398847	0.00140662975201738	0.00192453006465277	0.00252998793357873	0.00322760230345991	0.00402335928520736	0.00492459844006723	0.00593983630290505	0.00707844329407015
38	0.0299848546919668	0.0292126182301991	0.0282203343446499	0.0270327738936861	0.0256793531672626	0.0241929855768601	0.0226087875220853	0.0209627057707277	0.0192901385945227	0.0176246231601164	0.0159966572274226	0.0144327143596387	0.0129544992424898	0.0115784742725327	0.0103156714421045	0.00917178597207677	0.00814753138318076	0.00723922091917688	0.00643952842102795	0.00573837362011636	0.00512387277942845	0.00458329574182144	0.00410397449788743	0.00367411582879725	0.00328348064918977	0.00292390445526429	0.00258964578751494	0.00227756187456223	0.00198712175521152	0.00172027645763211	0.0014812127272912	0.00127602104642613	0.00111231021615214	0.000998799731906785	0.000944917910944152	0.000960428702842901	0.0010551038940186	0.0012384506037836	0.00151949714729445	0.00190663403829934	0.00240750156184195	0.00302891129382574	0.00377678638997214	0.00465610449975194	0.00567082775678978	0.00682380633208206	0.00811664530401966	0.00954952883017966	0.0111210004860282
39	0.026958868240103	0.0260094251084657	0.0248766729252933	0.0235854227652062	0.0221640863536589	0.0206437090851743	0.0190569006744723	0.0174367128434164	0.0158155165533532	0.0142239313795344	0.0126898566633961	0.0112376482514997	0.00988747631697341	0.00865488951023946	0.00755059917856568	0.00658048538264098	0.00574581469591002	0.00504364903281972	0.00446741565696481	0.0040076015737726	0.00365253104978749	0.00338918316967401	0.00320400710155658	0.00308369587411915	0.00301588460836328	0.00298974581371162	0.00299646200361443	0.00302956393805797	0.00308513070871496	0.00316185515685718	0.00326098435644611	0.00338614982014749	0.00354310553312165	0.00373939385029288	0.00398395978251676	0.00428673341600133	0.00465819839966347	0.00510896188442668	0.0056493383130033	0.00628895633817543	0.00703639516362272	0.00789885398051308	0.0088818560852125	0.00998898781527498	0.0112216716744453	0.0125789729130152	0.0140574393121579	0.0156509748675857	0.0173507493205
40	0.0253603393331827	0.0243099047412661	0.0230954666435783	0.0217396007718437	0.0202678921650444	0.0187081950878957	0.017089816692086	0.0154426577257192	0.0137963457179238	0.0121793963707554	0.0106184373532132	0.00913752539996807	0.0077575827658787	0.00649597296691499	0.00536622871368672	0.00437793742972864	0.00353678217822444	0.00284472862465263	0.00230034222896875	0.00189921451820946	0.00163447328692884	0.00149734906319893	0.00147776921734648	0.00156495163698707	0.00174797181418705	0.00201628028319717	0.0023601513489978	0.00277104866260087	0.00324189812167978	0.00376726350741935	0.00434342494205921	0.00496836444209814	0.00564166638002016	0.00636434344376214	0.00713860065041738	0.00796755113890663	0.00885489789558521	0.00980459535649415	0.0108205041068279	0.0119060508028235	0.0130639041155474	0.0142956760714474	0.0156016567524676	0.0169805890030843	0.0184294886251254	0.019943514542602	0.0215158925748092	0.0231378957252125	0.0247988832127088
41	0.0257199883247326	0.0246447592979633	0.0234102360842619	0.0220355562032769	0.0205425956330973	0.0189554486308357	0.0172998458610011	0.0156025314954419	0.0138906215243961	0.0121909660754758	0.0105295380493721	0.0089308688787451	0.00741754978714807	0.00600981370536612	0.00472520917227182	0.00357837331553999	0.00258090660072557	0.00174134768477746	0.00106524263072979	0.000555299129188488	0.000211613390026206	3.19551325188564e-05	1.20946844301461e-05	0.000146155621278981	0.000426976609351518	0.000846467089842331	0.00139594305065569	0.00206643124372545	0.00284893266937437	0.0037346388093202	0.00471509679470421	0.00578232230651155	0.00692886140524117	0.00814780458297825	0.00943275806148087	0.0107777786915156	0.01217727973648	0.0136259153667851	0.0151184518893248	0.0166496336406877	0.0182140511423258	0.019806018609824	0.0214194672804895	0.023047860317555	0.024684134296259	0.0263206714934802	0.0279493063911587	0.0295613689554994	0.0311477663520994
42	0.0291023501750215	0.0281689042175057	0.0270787976561698	0.0258474326817279	0.0244927537845502	0.0230348980594417	0.0214957924082846	0.0198987096946654	0.0182677971948006	0.0166275914461132	0.0150025337910324	0.0134165005489169	0.0118923608506244	0.0104515737908226	0.00911383476740556	0.00789677877767509	0.00681574613171772	0.00588361363517692	0.00511069189683957	0.00450468713552369	0.00407072378870354	0.00381142243937423	0.00372702613604337	0.00381556712069012	0.00407306531681189	0.00449374965936357	0.00507029344689633	0.00579405532428061	0.00665531821089186	0.00764351941511869	0.00874746625906569	0.00995553271540734	0.0112558337735727	0.0126363754537239	0.0140851795320678	0.0155903830974966	0.0171403140049456	0.018723544111993	0.0203289228767867	0.0219455944580406	0.0235630018961673	0.0251708822749864	0.0267592569721734	0.0283184212085718	0.0298389371042558	0.0313116343429995	0.0327276223349495	0.0340783174475384	0.0353554884458505
43	0.0370352325806571	0.0365326678898644	0.0358839500713607	0.0351003386062538	0.03419528125149	0.0331841774988243	0.0320840978047612	0.0309134657281886	0.029691711190461	0.0284389038732675	0.0271753762651058	0.0259213460426485	0.0246965473269517	0.0235198798975725	0.0224090847036607	0.0213804530142368	0.0204485753434105	0.0196261349202268	0.0189237490014951	0.0183498598054719	0.0179106753300961	0.0176101588640913	0.0174500646501684	0.0174300159577197	0.0175476208009379	0.0177986197218809	0.0181770594625281	0.0186754859826022	0.0192851501400454	0.0199962194304278	0.0207979894658467	0.0216790893435255	0.0226276756858611	0.0236316109007645	0.0246786220856748	0.0257564379515782	0.0268529021455514	0.0279560623730484	0.0290542357365252	0.0301360516884935	0.0311904749196741	0.0322068113434085	0.0331747010747616	0.0340841029181459	0.0349252753549316	0.0356887593497271	0.0363653684618719	0.0369461917523699	0.0374226148157793
44	0.0503715006791797	0.0505835851627613	0.0506619985172572	0.0506126858397814	0.0504432673042345	0.0501628881600703	0.0497820364923071	0.04931233314915	0.0487662990321831	0.0481571055764778	0.0474983147017693	0.0468036147750474	0.0460865591803602	0.0453603139415107	0.0446374204931258	0.0439295791578965	0.0432474581817731	0.0426005323295379	0.0419969540802612	0.0414434594191676	0.0409453091353169	0.0405062654402646	0.0401286026583349	0.0398131497396459	0.0395593614452327	0.0393654142784495	0.0392283226126127	0.0391440700105669	0.0391077504606815	0.0391137141727673	0.0391557126873857	0.0392270383477486	0.0393206536538083	0.0394293066468099	0.0395456292383304	0.0396622162754828	0.0397716840950633	0.0398667083331999	0.039940041791315	0.0399845141812495	0.0399930165499623	0.0399584740864261	0.0398738118114628	0.0397319183195754	0.0395256132582266	0.0392476245765992	0.0388905817393852	0.0384470310732691	0.0379094791911995
45	0.0679267746989963	0.0689240297063922	0.0697856867133047	0.0705114174771106	0.0711021373854152	0.0715599439119883	0.071888034788095	0.0720906082609933	0.0721727482772689	0.07214029780715	0.0719997238035002	0.0717579774556599	0.0714223534473374	0.0710003518570169	0.0704995461507903	0.0699274604172361	0.0692914585921559	0.068598647931506	0.0678557984309187	0.067069279279622	0.0662450127971968	0.0653884456565468	0.0645045365692131	0.0635977590228609	0.0626721171373144	0.0617311722647928	0.0607780776192316	0.0598156179925968	0.0588462515129518	0.0578721504255325	0.0568952380355751	0.0559172192369569	0.0549396024561892	0.0539637113550278	0.0529906852410901	0.0520214678151188	0.0510567846137368	0.0500971102633819	0.0491426274187919	0.0481931799914889	0.0472482239538685	0.0463067796073676	0.0453673897050776	0.0444280881988349	0.0434863846200337	0.0425392691875421	0.0415832436545758	0.0406143826529303	0.0396284298659016
46	0.086504643715697	0.088063811100233	0.0894630261590483	0.0906964230086777	0.0917592426303769	0.0926478573215936	0.0933597822291544	0.0938936745329473	0.0942493210821976	0.0944276154835895	0.09443052579545	0.0942610540904847	0.093923189208399	0.0934218540283163	0.092762848550284	0.0919527899884063	0.0909990509501247	0.0899096966134894	0.0886934216249776	0.087359487233796	0.0859176589647265	0.0843781449210501	0.0827515346125505	0.0810487380313664	0.0792809245600949	0.0774594612004421	0.0755958495637876	0.0737016610723326	0.0717884698840609	0.0698677831772809	0.0679509686094221	0.0660491789959912	0.0641732745328094	0.0623337431992781	0.0605406203219409	0.0588034086338114	0.0571310005222979	0.0555316045026491	0.0540126782698089	0.0525808709545562	0.0512419774255214	0.0500009076238206	0.0488616739798253	0.0478273999320987	0.0469003524391778	0.0460820011406749	0.0453731064829846	0.0447738386775918	0.0442839288105714
47	0.102606618259396	0.104335224601931	0.105864703801449	0.107185867252556	0.108290737728825	0.10917263281181	0.109826237577267	0.110247665854461	0.110434509512018	0.110385875360579	0.110102409395928	0.109586308234419	0.108841317713847	0.107872718746399	0.106687300615446	0.105293322004839	0.103700460138496	0.101919748490412	0.0999635036021718	0.0978452416181159	0.0955795852192997	0.0931821617081016	0.0906694930673886	0.0880588788930897	0.0853682731779269	0.082616156007606	0.0798214013190897	0.0770031419631686	0.0741806334092547	0.0713731175272663	0.0685996879771499	0.0658791588277887	0.0632299381100577	0.0606699080793785	0.0582163140167618	0.0558856634292699	0.0536936375163257	0.0516550167427569	0.049783622298659	0.0480922751263974	0.0465927740533825	0.0452958943835589	0.0442114080698256	0.0433481263139591	0.0427139651214198	0.0423160339783438	0.0421607474210482	0.042253958839753	0.0426011154044419
48	0.11437995888337	0.115913268583169	0.117206803964423	0.118250011283619	0.1190336744873	0.119550021514219	0.119792820284151	0.119757463243012	0.119441039451715	0.118842393337531	0.117962169370163	0.116802842078548	0.11536873098666	0.113666000215572	0.111702642672682	0.109488448925424	0.10703496103405	0.104355411794065	0.101464650011891	0.098379052605167	0.0951164244800078	0.0916958872896167	0.0881377583199908	0.0844634208773561	0.0806951876666074	0.0768561587487653	0.0729700757466681	0.0690611740303023	0.0651540346549236	0.0612734378451936	0.0574442198158671	0.0536911346932186	0.0500387232507562	0.0465111900974439	0.0431322908565623	0.0399252307487433	0.036912575844225	0.034116178077999	0.0315571149286856	0.0292556444494852	0.0272311761096796	0.0255022576605383	0.0240865779831691	0.0230009856112354	0.022261522352256	0.0218834711613716	0.0218814171551764	0.0222693203947492	0.0230605988207157
49	0.12271555407377	0.123904575432752	0.124826064030101	0.125469422455006	0.125825419240401	0.125886296015582	0.125645865560469	0.125099599699625	0.12424470607263	0.123080192929414	0.121606921223153	0.119827643407841	0.117747028490889	0.115371673041173	0.112710098007835	0.109772731362779	0.106571876737953	0.103121668385068	0.0994380129381203	0.0955385186058444	0.0914424125599562	0.0871704474137411	0.0827447978023864	0.0781889481797459	0.0735275730344518	0.0687864108001754	0.0639921327892962	0.0591722085154804	0.0543547687881084	0.0495684679598775	0.0448423466882151	0.0402056965316688	0.0356879276447472	0.031318440759614	0.0271265045516873	0.0231411393799236	0.0193910082729478	0.0159043159010148	0.0127087161330266	0.00983122862957568	0.00729816476947845	0.00513506305078557	0.00336663395014624	0.00201671406898739	0.00110822924353285	0.000663166150435749	0.000702551802817401	0.00124644020473379	0.0023139053172817
50	0.131536174677128	0.132657954776974	0.133516239463914	0.13410209741372	0.134407889456452	0.134427363288139	0.134155740655164	0.133589796130762	0.132727926673768	0.13157021124022	0.130118459807746	0.128376251269814	0.12634895976062	0.124043769080527	0.121469675005034	0.11863747537599	0.115559747990662	0.112250816420892	0.108726704009552	0.105005076403282	0.101105173087927	0.0970477284946317	0.0928548833392543	0.0885500869443027	0.0841579913701395	0.0797043382498216	0.0752158392789281	0.0707200513575254	0.0662452474155946	0.061820283975537	0.0574744665156764	0.0532374136970259	0.0491389215021835	0.0452088283103854	0.0414768818969583	0.0379726092992509	0.0347251904352908	0.0317633362967097	0.0291151724647813	0.0268081286186763	0.0248688346192692	0.02332302366107	0.0221954428901864	0.0215097717887323	0.0212885485268773	0.021553104383874	0.0223235062399569	0.023618507043038	0.0254555040586276
51	0.146549649448474	0.148290451420431	0.149817046093289	0.151123343731172	0.152204353603368	0.153056251954515	0.153676443698881	0.15406361718694	0.154217791444079	0.15414035533996	0.153834098212098	0.153303231538088	0.152553401326897	0.151591690979854	0.150426614455796	0.149068099661183	0.147527462074151	0.145817368700384	0.14395179254746	0.141945957892052	0.139816276700011	0.137580276642093	0.135256521227007	0.132864522647601	0.130424648004756	0.127958019635899	0.12548641033052	0.12303213426289	0.120617934511831	0.118266868068356	0.116002189253961	0.113847232484874	0.111825295320492	0.109959522727483	0.10827279347438	0.106787609545224	0.105525989424885	0.104509366063458	0.103758490272941	0.10329334024658	0.103133037820533	0.103295772019309	0.103798730341639	0.104658038152715	0.105888706453145	0.107504588195295	0.109518343215178	0.111941411743616	0.114783996355438
52	0.17105716093549	0.173973965419824	0.176756326550114	0.179399779347456	0.181900629416263	0.18425599121768	0.186463821487657	0.188522947431778	0.190433089369471	0.192194877544897	0.193809862870223	0.195280521418773	0.196610252540155	0.197803370526528	0.198865089817947	0.199801503794896	0.200619557266802	0.20132701282614	0.201932411297888	0.202445026573006	0.202874815171613	0.203232360935979	0.203528815304678	0.203775833666732	0.203985508337521	0.204170298736356	0.204342959378055	0.20451646631746	0.204703942705849	0.204918584131491	0.205173584422677	0.20548206259024	0.205856991577698	0.206311129470507	0.206856953791617	0.207506599478467	0.208271801097044	0.209163839801785	0.210193495496316	0.211371004589703	0.212706023676512	0.214207599397274	0.215884144659435	0.217743421318511	0.219792529335739	0.222037902342938	0.224485309458688	0.227139863113232	0.230006032553979
53	0.200192795965252	0.204134639912225	0.208004705707564	0.211797751509647	0.215508929782148	0.219133809259305	0.222668394089138	0.226109140005074	0.229452967403899	0.232697271237028	0.235839927652496	0.238879297356531	0.24181422569582	0.244644039494272	0.247368540710896	0.249987997018009	0.25250312943101	0.254915097152083	0.257225479819985	0.259436257386285	0.261549787864595	0.263568783223199	0.265496283712684	0.267335630938391	0.269090440002446	0.270764571051551	0.272362100574308	0.273887292795525	0.275344571514379	0.276738492728532	0.278073718377054	0.279354991521382	0.280587113265491	0.281774921694036	0.282923273080501	0.284037025586706	0.285121025640313	0.286180097138819	0.287219033587036	0.288242593230773	0.289255497202703	0.290262430647812	0.291268046745833	0.292276973497373	0.293293823089581	0.294323203606894	0.295369732803373	0.296438053605974	0.297532850973731
[truncated: 71 more columns]
