# Supplementary material for: Reconstructing spruce budworm outbreak severity: a comparison of paleoecological and tree-ring signals
Source: PLoS One. 2025 Aug 12;20(8):e0329406. doi: 10.1371/journal.pone.0329406 (PMC12342301; doi:10.1371/journal.pone.0329406)
Supplement: S12 Dataset — (ZIP) [file pone.0329406.s012.zip › Lake 3 wavelet data/Lepidopteran_scales/WS_wavelet_power.txt]

V1	V2	V3	V4	V5	V6	V7	V8	V9	V10	V11	V12	V13	V14	V15	V16	V17	V18	V19	V20	V21	V22	V23	V24	V25	V26	V27	V28	V29	V30	V31	V32	V33	V34	V35	V36	V37	V38	V39	V40	V41	V42	V43	V44	V45	V46	V47	V48	V49	V50
1	0.000905401175789779	0.00067810881895203	0.000401344108810692	0.000200480680584558	9.86483344789695e-05	5.90523086624178e-05	4.53761686289135e-05	4.00463731845714e-05	3.73432954762869e-05	3.57229137694517e-05	3.47373357910088e-05	3.41459676756054e-05	3.37040397130599e-05	3.32934814490976e-05	3.29925931148599e-05	3.28847295770468e-05	3.29584904499008e-05	3.32233261980524e-05	3.35934781760911e-05	3.38274515405705e-05	3.38870867270631e-05	3.39293168558251e-05	3.40554591726006e-05	3.43266579551086e-05	3.48372676513134e-05	3.54853177332214e-05	3.60122208675548e-05	3.6386008464413e-05	3.66733403750278e-05	3.6903921868832e-05	3.719868736629e-05	3.76633974651398e-05	3.82494806699163e-05	3.88573215801596e-05	3.94477143121932e-05	3.99756394767907e-05	4.04372870750175e-05	4.09592129280152e-05	4.16451903208259e-05	4.24592342625986e-05	4.33250841214671e-05	4.41882749221961e-05	4.49331212472311e-05	4.55389244567128e-05	4.61754414064862e-05	4.69354402979088e-05	4.78085737187235e-05	4.87813119470665e-05	4.98215932283595e-05
2	0.00115041045421448	0.000830968861956959	0.000450093497287304	0.000187880244489572	6.91199879322559e-05	3.29213194734066e-05	2.55055315916344e-05	2.42565975496424e-05	2.37765483392296e-05	2.34324922322774e-05	2.32770781035967e-05	2.32790116004381e-05	2.32471783883155e-05	2.3092870878789e-05	2.29625748758415e-05	2.29851549669364e-05	2.31555500024768e-05	2.35162290258725e-05	2.39817292028367e-05	2.42427750671408e-05	2.42558374149222e-05	2.42363819480094e-05	2.42972925115904e-05	2.45026894078981e-05	2.49906542853024e-05	2.56370622038779e-05	2.6106938592539e-05	2.63780254153628e-05	2.6550140575337e-05	2.66450787963963e-05	2.68079079965506e-05	2.71753653443382e-05	2.76753512369651e-05	2.8178982349008e-05	2.86482978599325e-05	2.9025664109561e-05	2.92970658559327e-05	2.96272843969551e-05	3.0151714670439e-05	3.08149714666542e-05	3.15255545722219e-05	3.22287685603053e-05	3.27719120567413e-05	3.31243325979492e-05	3.35109508070061e-05	3.40439749925398e-05	3.46896986078875e-05	3.54246763599899e-05	3.62085720373902e-05
3	0.0013159099297177	0.00092325971740749	0.00046304329836221	0.000160355710589838	3.69647348393544e-05	8.7090631017614e-06	7.81819059264524e-06	9.62973316493408e-06	1.04236762574716e-05	1.07187566820305e-05	1.09660092682491e-05	1.12559471729231e-05	1.14255631433655e-05	1.13971683995346e-05	1.13456152324378e-05	1.14060164677311e-05	1.15625149816453e-05	1.18878949354917e-05	1.23197295388951e-05	1.252521341059e-05	1.24641109158351e-05	1.23801243452523e-05	1.23624229748596e-05	1.24527463934465e-05	1.28204259327941e-05	1.33442289542416e-05	1.36636427298577e-05	1.37835602917031e-05	1.38274327106092e-05	1.37903411048304e-05	1.38107955308847e-05	1.40360662985522e-05	1.43777131087803e-05	1.47004528776494e-05	1.49854160374305e-05	1.51725254241333e-05	1.52318895158656e-05	1.53395605547638e-05	1.56395590989896e-05	1.60587722711013e-05	1.65103417818296e-05	1.69614907167133e-05	1.7245227997997e-05	1.73216172157893e-05	1.74393699526798e-05	1.77064515596531e-05	1.80612525555763e-05	1.84760025259229e-05	1.89132323557296e-05
4	0.00139593260471364	0.00096927455422329	0.00047208894355478	0.000151472152583235	2.64240794775822e-05	8.10126006486009e-07	1.03362332903459e-06	2.65813876803592e-06	3.12602980042484e-06	3.26412223844016e-06	3.43645315147599e-06	3.67400389216996e-06	3.81606006559898e-06	3.78646729906057e-06	3.73780598454296e-06	3.76870647399374e-06	3.84173495137584e-06	4.04188364622281e-06	4.34407761010478e-06	4.45681425317481e-06	4.35306810688382e-06	4.25629473763157e-06	4.20512547621707e-06	4.20273689983233e-06	4.4190126769069e-06	4.7624116116822e-06	4.91874358598794e-06	4.92534934793374e-06	4.90471839901216e-06	4.81736170657824e-06	4.76464072123335e-06	4.87669783414867e-06	5.06638478996283e-06	5.22214800517265e-06	5.35471463549796e-06	5.41432055307762e-06	5.35690267115279e-06	5.33268834678111e-06	5.46302019123034e-06	5.66806240533265e-06	5.88599300558518e-06	6.11970482950192e-06	6.22107333395952e-06	6.1460173768792e-06	6.11786315202745e-06	6.2156462985142e-06	6.3612921799342e-06	6.53371904591916e-06	6.7103449444214e-06
5	0.00142278988029431	0.00100170952440608	0.000504586800702899	0.0001763412234454	4.06495806226192e-05	6.36837505489664e-06	1.55705548643207e-06	9.82202075900655e-07	7.11141507472333e-07	6.22485331043558e-07	6.66082850999283e-07	7.79632057445298e-07	8.41938493660346e-07	7.99296121643088e-07	7.56850929082046e-07	7.64198864796206e-07	7.73263082017339e-07	8.57273683066778e-07	1.02129552564239e-06	1.06339064497684e-06	9.73338759452713e-07	9.14442414405385e-07	8.80428466586407e-07	8.45460514550246e-07	9.44477232751517e-07	1.12542614380585e-06	1.17214579283152e-06	1.13871923287855e-06	1.11969577936644e-06	1.05627484359962e-06	1.00316895441576e-06	1.05330592093105e-06	1.13952124417441e-06	1.19169000185093e-06	1.24104487920813e-06	1.25529307171383e-06	1.18818015143895e-06	1.13967442530947e-06	1.1887156574698e-06	1.26631517287051e-06	1.34214596113388e-06	1.44547325128328e-06	1.47165465312298e-06	1.38135505196661e-06	1.33298790972581e-06	1.36810091844102e-06	1.41581719056859e-06	1.46864885526107e-06	1.52123517197527e-06
6	0.00143404233929259	0.00104113045375297	0.000561867872719302	0.000224761709587353	6.72175821572342e-05	1.58389615646881e-05	3.31788430372525e-06	6.5302338783854e-07	1.17439117001537e-07	4.69378357313936e-08	6.6072188070263e-08	1.11453797603158e-07	1.31017347235888e-07	1.01848963472773e-07	8.12278789602796e-08	8.54766414316736e-08	7.6786507247208e-08	1.01334579413436e-07	1.72408829472531e-07	1.81534249634745e-07	1.29712674179952e-07	1.1059436564289e-07	1.02802289409352e-07	7.65988556844222e-08	1.12560748345158e-07	1.8749889695534e-07	1.8738850806783e-07	1.59295545226461e-07	1.58503524522233e-07	1.33712140042802e-07	1.05610715524895e-07	1.26471185429412e-07	1.57048970050612e-07	1.64834860678233e-07	1.8073885216893e-07	1.88241532388521e-07	1.52868873963887e-07	1.2536547718817e-07	1.44681215091297e-07	1.66108711662321e-07	1.81418843189302e-07	2.22300636100306e-07	2.30629650195163e-07	1.79353141520751e-07	1.54905858701833e-07	1.71912900502229e-07	1.84747025896029e-07	1.95823496152966e-07	2.08567286494456e-07
7	0.00145024755627804	0.00108998875743295	0.000631373197200992	0.000282685745942553	9.84056694779318e-05	2.68431578796224e-05	5.70416044245224e-06	8.80577211155068e-07	7.84587226518765e-08	3.55859724542116e-09	6.46405422148588e-09	1.84041121662103e-08	2.2167763872588e-08	9.15196405981455e-09	2.32016792781311e-09	5.67056874693698e-09	1.12518291271875e-09	8.81516277561899e-09	3.47306763483482e-08	3.35982243174296e-08	9.75765281378064e-09	5.84618397188528e-09	8.67294057556755e-09	2.40161397743244e-10	1.2838608570754e-08	3.58406212596512e-08	2.53199606186312e-08	1.03441451899689e-08	1.55458169356475e-08	1.12932568173111e-08	1.64646998105299e-09	8.48261007710165e-09	1.54259789113187e-08	1.23658344943328e-08	1.73799898966992e-08	2.34556770863021e-08	1.22799683390608e-08	2.7568951797769e-09	9.44533727310705e-09	1.23172664072095e-08	1.20715371300385e-08	2.72386846155863e-08	3.22047619571437e-08	1.29108022027694e-08	4.8565075455745e-09	1.17660647031047e-08	1.35875871834992e-08	1.43574854567843e-08	1.74066816191661e-08
8	0.00147611421223196	0.00114452836602913	0.000704730864671922	0.000345350526586535	0.000134933964483892	4.200660011932e-05	1.03371983106938e-05	1.9646158864987e-06	2.75294081892559e-07	2.65610198539427e-08	4.01667592009041e-09	7.87323941143038e-09	9.55470233065841e-09	4.62744085752427e-09	1.0458431090735e-09	1.97860500107725e-09	3.5945585471551e-09	1.06008269320095e-08	2.04915836670814e-08	1.72770858835717e-08	5.01739059366979e-09	1.45392008451312e-09	4.89927051956829e-09	8.0374641529602e-09	1.53635557384775e-08	1.9337831979127e-08	9.16566120545804e-09	4.17127784886491e-10	2.94278217426146e-09	4.42855119835056e-09	2.70826750511171e-09	3.51383019997096e-09	2.90173637463812e-09	1.24336547154288e-10	2.22367111787881e-09	6.27126509803684e-09	4.68507364032238e-09	1.87760088436177e-09	2.2564049120597e-09	1.02692520433484e-09	6.02131920472533e-10	7.17185091278883e-09	1.0720374530833e-08	5.0986297683974e-09	1.38725819410146e-09	1.69814749968863e-09	7.93903731510122e-10	3.87689046990482e-10	1.24198252592944e-09
9	0.00151034137517676	0.0012026074989512	0.000780197415109233	0.000413103289953928	0.000178786328483506	6.3287741475217e-05	1.82987968247415e-05	4.2887800068333e-06	7.88807252571208e-07	9.85378956875301e-08	3.69334975401435e-09	4.04002150827362e-09	9.40126682041431e-09	9.04178482940098e-09	6.84150789166132e-09	7.55676246232775e-09	1.29635898012447e-08	2.18071656513559e-08	2.78810522798034e-08	2.475743627131e-08	1.60094675134152e-08	1.11720739397316e-08	1.39229628666875e-08	2.13354398433517e-08	2.78453340747034e-08	2.64479035895194e-08	1.66635559352916e-08	8.20737019053638e-09	6.70924876808194e-09	7.8277443031411e-09	7.74690268700363e-09	6.34112047403103e-09	3.93406753580264e-09	2.30784083364549e-09	3.70016729613332e-09	6.50273982553045e-09	7.37057493811434e-09	6.17694603483991e-09	4.42494898211849e-09	3.0743198767433e-09	4.3263052243519e-09	8.81505182445787e-09	1.16216551970625e-08	9.45955692855361e-09	5.4835040619042e-09	2.46645770499543e-09	6.77595343783638e-10	1.96884354422402e-10	3.92837681176663e-10
10	0.00155140203832243	0.00126383630803912	0.000857997752793885	0.000486211381998065	0.000230419217764742	9.15200139465452e-05	3.055777589255e-05	8.61748448515526e-06	2.0671337979428e-06	4.26797634455248e-07	8.11303324080058e-08	2.31483167602311e-08	1.84052019935797e-08	2.00242133558153e-08	2.17592349693841e-08	2.6026336685489e-08	3.47549304298273e-08	4.52567235300934e-08	5.13757467341941e-08	4.96173152333648e-08	4.33427285583771e-08	3.95224898025585e-08	4.23667537822455e-08	4.99090323950325e-08	5.51060309946685e-08	5.16045404318548e-08	4.04402203417434e-08	2.89699343571252e-08	2.22978645101072e-08	1.93703021450505e-08	1.70761601539224e-08	1.41075615242156e-08	1.11757226055023e-08	9.80190663817007e-09	1.06913248611774e-08	1.26865838082942e-08	1.38497660133236e-08	1.33914500139561e-08	1.21538483378582e-08	1.19538586817587e-08	1.42949120511969e-08	1.82182884105309e-08	2.00648819666548e-08	1.73491231689857e-08	1.15893919361149e-08	6.06312888303263e-09	2.64377807875256e-09	1.19231352459012e-09	7.4662784937946e-10
11	0.00159860656606253	0.00132827872905126	0.000938191495658232	0.000564176150946348	0.000289393782381048	0.000126955414021593	4.78458135852636e-05	1.56374468642622e-05	4.52996856968653e-06	1.22313149841729e-06	3.42559089072264e-07	1.20044606592623e-07	6.45818123841156e-08	5.38429549947638e-08	5.76265542577312e-08	6.8145652379623e-08	8.23206833500271e-08	9.5951234098978e-08	1.04162006503032e-07	1.05397120724866e-07	1.03087691365982e-07	1.02637491424975e-07	1.06943394395842e-07	1.13766277220539e-07	1.16679473988063e-07	1.10127883077727e-07	9.46603954745858e-08	7.62248170367657e-08	6.03813538055969e-08	4.86779135377983e-08	4.00525279673824e-08	3.35080370333574e-08	2.89725867848273e-08	2.67221329698878e-08	2.65734074506377e-08	2.76146609216788e-08	2.87684541831132e-08	2.96083938246238e-08	3.06351473590884e-08	3.28202395362444e-08	3.64207362109288e-08	3.9687228051304e-08	3.93765947543511e-08	3.36217568600447e-08	2.40452574013316e-08	1.43563690830087e-08	7.26736043762349e-09	3.20534779297005e-09	1.36619684228851e-09
12	0.0016518209607214	0.00139616597444231	0.0010207923674648	0.000646401203487945	0.000355033823579341	0.000169443167156155	7.04599038923371e-05	2.56680983637518e-05	8.30303876875025e-06	2.47322802278543e-06	7.46855000661833e-07	2.79092831779065e-07	1.57366197189543e-07	1.30295438456611e-07	1.34845202480748e-07	1.53066979151862e-07	1.75846797550905e-07	1.95906338853236e-07	2.08693430081695e-07	2.14484966074721e-07	2.17742417998936e-07	2.23344515112885e-07	2.32617446022083e-07	2.41725889984162e-07	2.43433255146724e-07	2.31823017112537e-07	2.06771039097513e-07	1.73995497027424e-07	1.40852819741757e-07	1.12381388580329e-07	9.04793464465509e-08	7.50620145872851e-08	6.51962400894874e-08	5.96791541321849e-08	5.73285660814507e-08	5.72159066538707e-08	5.88749658078974e-08	6.22840339981709e-08	6.74892115854988e-08	7.40011063192733e-08	8.01370210096948e-08	8.28055400058691e-08	7.86871701285075e-08	6.66567121050193e-08	4.92123214461038e-08	3.10899228356532e-08	1.63375340406815e-08	6.63688224837617e-09	1.76307364348211e-09
13	0.00171137230244801	0.00146813455154237	0.00110631635190193	0.000732923435561017	0.00042723542377159	0.000219255830235129	9.90557523310973e-05	3.93459155621181e-05	1.36949096725136e-05	4.15464887208068e-06	1.1075916619511e-06	3.03659050351521e-07	1.61452034111741e-07	1.82132636690024e-07	2.33698339985087e-07	2.86646620702185e-07	3.32663803675949e-07	3.66545003827233e-07	3.86716679120593e-07	3.97579579898503e-07	4.07596358792222e-07	4.23669130567877e-07	4.45918206937932e-07	4.66478088814518e-07	4.73232474286952e-07	4.56550731229806e-07	4.14908645063943e-07	3.5561576929253e-07	2.90582858461003e-07	2.30747160641169e-07	1.82691217247564e-07	1.48245888417596e-07	1.25917239455659e-07	1.12819447959428e-07	1.06309692685674e-07	1.04923639600563e-07	1.08432079398004e-07	1.1704463347045e-07	1.30136174231656e-07	1.45171431552933e-07	1.57478537262204e-07	1.61315733397209e-07	1.5223202534216e-07	1.296644404604e-07	9.78257778220185e-08	6.38544835788439e-08	3.45157344521136e-08	1.38338664572424e-08	2.74962660420929e-09
14	0.00177814946518586	0.00154548393169609	0.00119616895219347	0.000824925363939292	0.000507155635883792	0.000277956777125713	0.000135651895057446	5.872801948421e-05	2.23269004750302e-05	7.25378328312518e-06	1.86021290896598e-06	2.82251406713952e-07	7.44788900969799e-09	1.04779689751043e-07	2.72026321687965e-07	4.22078894234256e-07	5.3245871024668e-07	6.00350312201621e-07	6.33555678052359e-07	6.488340172893e-07	6.66549499689512e-07	7.00992598351277e-07	7.51963654597704e-07	8.03582887331901e-07	8.31849812214639e-07	8.16899646350745e-07	7.52930794880346e-07	6.50398278811675e-07	5.30192216002417e-07	4.1425243847942e-07	3.18040838630411e-07	2.47747387775675e-07	2.01874788056411e-07	1.7509087247937e-07	1.62116440403913e-07	1.60096290861733e-07	1.68759561683704e-07	1.88574332385344e-07	2.17988755764513e-07	2.51399146069799e-07	2.79291087982866e-07	2.90996703110327e-07	2.79033578378153e-07	2.42748880623651e-07	1.8900427005269e-07	1.29358943821196e-07	7.54898768352987e-08	3.54631972389078e-08	1.23426122299437e-08
15	0.00185359334683453	0.0016301019266489	0.00129244201052464	0.000924385630901312	0.000596762399273186	0.00034790662151654	0.00018318606389755	8.70628183317773e-05	3.72703299652169e-05	1.42891488044489e-05	4.83958486948266e-06	1.42056891782411e-06	4.07054758497972e-07	2.65291940823609e-07	4.04531330453361e-07	6.00558009556847e-07	7.62987295230857e-07	8.60039105824063e-07	8.97535705865966e-07	9.07221056082859e-07	9.29815399609276e-07	9.93932708622784e-07	1.09992316379109e-06	1.21772441267076e-06	1.30064272781147e-06	1.30772064813395e-06	1.22251819106807e-06	1.05893042517122e-06	8.52767832024931e-07	6.45508073372204e-07	4.69280788478552e-07	3.39370282537488e-07	2.55374606386916e-07	2.08051381658042e-07	1.87328457292161e-07	1.87627004692331e-07	2.08556417278479e-07	2.51364646258767e-07	3.13563035280611e-07	3.85119217333051e-07	4.48912803146969e-07	4.8586840514599e-07	4.82401453584674e-07	4.36212334657999e-07	3.57254465822822e-07	2.63521924879502e-07	1.74204611735557e-07	1.03731004316529e-07	5.89223400331128e-08
16	0.00193938629867132	0.00172390830201684	0.00139701797898962	0.00103278707038017	0.000697138204609003	0.000430167198650569	0.000243066598063886	0.000126154166226886	6.05035878143412e-05	2.71537204145173e-05	1.1702832745724e-05	5.09410397327151e-06	2.44834800158724e-06	1.46548481593087e-06	1.16208036293848e-06	1.12209642981407e-06	1.15075467036535e-06	1.15561545864989e-06	1.11679021815584e-06	1.06975465780384e-06	1.07444382064476e-06	1.17537509813205e-06	1.37077417209731e-06	1.60654281206787e-06	1.79803577696871e-06	1.86753844883658e-06	1.77747247447246e-06	1.54321965486918e-06	1.22178995333218e-06	8.85182780115606e-07	5.93109462826307e-07	3.77027953777801e-07	2.39594738787299e-07	1.65798675715939e-07	1.37768896944675e-07	1.45403522288325e-07	1.88430985519284e-07	2.70344422232334e-07	3.88776336618417e-07	5.28559262682518e-07	6.62111146886941e-07	7.57593725480346e-07	7.90767403831906e-07	7.54301748613144e-07	6.59862293834681e-07	5.32502084139149e-07	4.00900289510843e-07	2.88352012371729e-07	2.0782819792118e-07
17	0.00203703251708629	0.00182826691204396	0.00151079935204427	0.00115016343685336	0.000807340535524827	0.000523112054966473	0.000313410864605271	0.000174134000801012	9.02391805846036e-05	4.41470425027045e-05	2.09099480318352e-05	1.00558611090159e-05	5.27493045961193e-06	3.23126444935248e-06	2.34766782570578e-06	1.92886686657625e-06	1.66819887914376e-06	1.43403929597213e-06	1.20033911417573e-06	1.0164691064058e-06	9.65209438057152e-07	1.10636590277027e-06	1.4304874562619e-06	1.84788399521755e-06	2.21961881210821e-06	2.41405366753887e-06	2.3595666549177e-06	2.06815528831862e-06	1.62181243695934e-06	1.13274918465005e-06	6.99208689854071e-07	3.76776057694023e-07	1.74120603320635e-07	6.91928714862552e-08	3.3437984832104e-08	5.04476018257715e-08	1.207555317944e-07	2.52817025686827e-07	4.47461300497781e-07	6.85965449205084e-07	9.29213513959154e-07	1.12881002504743e-06	1.24426671884598e-06	1.25731487791604e-06	1.17657128093155e-06	1.03146335571718e-06	8.59739200244785e-07	6.94964384415288e-07	5.58712532182027e-07
18	0.00214792571805265	0.00194430062785854	0.0016344154881635	0.00127634418865499	0.000926295065743285	0.000624966130024278	0.000392067745172606	0.000228669036294146	0.000123954471018341	6.24836927846637e-05	2.94501404011667e-05	1.32802390282624e-05	6.14781396201563e-06	3.35851514325005e-06	2.38747456021574e-06	2.0155752432008e-06	1.72779874044979e-06	1.36731062529242e-06	9.62987951453316e-07	6.37542531238107e-07	5.33752030369925e-07	7.41804115754485e-07	1.24558125975548e-06	1.91373500005312e-06	2.54371471329823e-06	2.93942106681418e-06	2.98538997613905e-06	2.68340795944614e-06	2.1382942354204e-06	1.50516053844218e-06	9.26719700567876e-07	4.8924458119047e-07	2.12234079605374e-07	6.86369152144933e-08	1.90443448155424e-08	3.99820862694437e-08	1.33098400424706e-07	3.14011807340669e-07	5.90452054682231e-07	9.4393630205693e-07	1.32588688889998e-06	1.67027496015741e-06	1.9157638273434e-06	2.02592193654632e-06	1.99829469392978e-06	1.85986455022678e-06	1.65324031711888e-06	1.42107358649681e-06	1.19490761761338e-06
19	0.00227427087498662	0.002074406645799	0.00177049990747413	0.00141414752705286	0.00105703231058015	0.000739144813910603	0.000483002220465158	0.000294202440526705	0.0001661767546868	8.61921498190259e-05	4.03374857862922e-05	1.65333379951701e-05	5.69645442873163e-06	1.70080252927352e-06	7.91948413069058e-07	8.9577761426825e-07	1.03185403202078e-06	8.85867188387756e-07	5.17689764955935e-07	1.57955916581609e-07	5.5726808545096e-08	3.6502682934525e-07	1.08042637429683e-06	2.03660453375339e-06	2.97103777897586e-06	3.62383685017088e-06	3.83194219903346e-06	3.57840673748627e-06	2.98016743485311e-06	2.22687887044521e-06	1.50361844861567e-06	9.32519271730451e-07	5.54001119413431e-07	3.46655862068215e-07	2.67367786593229e-07	2.87430470667941e-07	4.07107881664107e-07	6.45175782631636e-07	1.01361944239268e-06	1.49421885522634e-06	2.03081828969913e-06	2.54128732609197e-06	2.94244958838706e-06	3.17535345268052e-06	3.21964871479118e-06	3.09264469569507e-06	2.83631332520573e-06	2.49992427931218e-06	2.12576629275116e-06
20	0.00242005278518781	0.00222343420329887	0.00192498684214284	0.00157068501682467	0.00120792137027004	0.000875404585854175	0.000597432222470377	0.000383230043208271	0.000230109194473996	0.000128280371033618	6.53736355548592e-05	2.95755811267045e-05	1.12042995275465e-05	3.10654306135965e-06	4.12411161394737e-07	6.64980598829021e-08	3.59214684833689e-07	5.29303436652077e-07	4.33484899793374e-07	2.64422428651067e-07	3.12581813629003e-07	7.85944381104117e-07	1.70884712421234e-06	2.91176953671275e-06	4.10112806059709e-06	4.97328391632613e-06	5.32363005024282e-06	5.10807399754256e-06	4.43822034973844e-06	3.52143553036705e-06	2.57848687654849e-06	1.77557362498526e-06	1.19471557898559e-06	8.45080071143438e-07	6.9911104376702e-07	7.29476322915521e-07	9.27720463497484e-07	1.29873545959621e-06	1.83908629595638e-06	2.51492481807651e-06	3.2537060634849e-06	3.95516342834611e-06	4.51642055235468e-06	4.85940094517464e-06	4.94875094587225e-06	4.79425383702186e-06	4.43932497429626e-06	3.94258518111678e-06	3.36070853738805e-06
21	0.00259036679878405	0.00239721349928615	0.00210449638696584	0.00175329826011169	0.00138697527280007	0.00104252124546949	0.000745108369659501	0.000506648815323509	0.000327732752957359	0.000201407907510176	0.000117177955989701	6.41086375984309e-05	3.26416724899262e-05	1.52790443893646e-05	6.55801091108072e-06	2.72438757939586e-06	1.36007999810846e-06	1.06026702994905e-06	1.15802734390807e-06	1.46919512274692e-06	2.05010842565326e-06	2.9897621313722e-06	4.27065533253364e-06	5.72169253324439e-06	7.05915731361365e-06	7.9830975498025e-06	8.28084933572086e-06	7.89385400759175e-06	6.92527773531332e-06	5.59342102960381e-06	4.15694604779804e-06	2.84443497724558e-06	1.81231895308916e-06	1.13817047920852e-06	8.39893883861354e-07	9.02765121302372e-07	1.29798122157792e-06	1.9856359197469e-06	2.90600636887449e-06	3.96995570223004e-06	5.05916468586192e-06	6.04073515318784e-06	6.79237737466949e-06	7.22848874133079e-06	7.31676956807541e-06	7.07940933307468e-06	6.57961842195912e-06	5.89994982265126e-06	5.12114335718974e-06
22	0.00278878062642019	0.00259869779087477	0.00231107223998458	0.00196280264602803	0.00159363383025145	0.00123877029296325	0.000923764427535511	0.000662564412391072	0.000458491589330191	0.000307115779594765	0.000199735185031771	0.000126401779886702	7.79350857771821e-05	4.68713587701351e-05	2.76211057052682e-05	1.62070241186402e-05	9.88409645689202e-06	6.80407780687639e-06	5.76394144380256e-06	6.01385953421522e-06	7.09320279160633e-06	8.6860017777867e-06	1.05104927291127e-05	1.22630135643997e-05	1.36232718677448e-05	1.43063564308335e-05	1.41303674050121e-05	1.306596231785e-05	1.1245785984873e-05	8.93087413872269e-06	6.44832767329111e-06	4.12285133109559e-06	2.22236770961299e-06	9.28140095076964e-07	3.28521105642462e-07	4.27855875973384e-07	1.16063352983194e-06	2.40474360630514e-06	3.9933973623455e-06	5.72929939360476e-06	7.40484888155349e-06	8.82872494850445e-06	9.85439725872676e-06	1.04028137137623e-05	1.04717628873975e-05	1.01282976252847e-05	9.48640258697708e-06	8.67720762200065e-06	7.82136260881757e-06
23	0.00301520265729462	0.00282553748692145	0.00253961849399373	0.00219094357661061	0.00181633704780921	0.00144959566260833	0.00111670506670587	0.000833492794433006	0.000605776943850697	0.000431392711049228	0.000303132702039784	0.000211661179047188	0.000147755206061508	0.000103616857254584	7.33345166661741e-05	5.27605422472163e-05	3.91091639613133e-05	3.05101086077172e-05	2.56462322810938e-05	2.3510621348948e-05	2.32654472579186e-05	2.41700900152885e-05	2.55534816674706e-05	2.68174037312952e-05	2.74629506438325e-05	2.71302731606605e-05	2.56369623150733e-05	2.2998914311639e-05	1.94220599346143e-05	1.52625855602247e-05	1.09631752664992e-05	6.97929361189578e-06	3.71060283262536e-06	1.44892558481631e-06	3.48199867727926e-07	4.16389338167905e-07	1.52604556233631e-06	3.43934335819096e-06	5.84386412127579e-06	8.39574910796757e-06	1.07661808336514e-05	1.26856080157689e-05	1.39787641268694e-05	1.45836830214244e-05	1.45503962338728e-05	1.40195246319101e-05	1.31861867640304e-05	1.22586579683989e-05	1.14224743986744e-05
24	0.00326745089952966	0.00307267370433859	0.0027816738386583	0.00242533348168964	0.00203836826612086	0.00165382334027709	0.001298574848589	0.000990647972635191	0.000738604967313961	0.000542718553481324	0.000397284032709454	0.000293308758571401	0.000220927960178619	0.000171144022556893	0.000136764968592261	0.000112640719185443	9.5419322155983e-05	8.30698761189992e-05	7.43735855942733e-05	6.85081910399046e-05	6.47766569491436e-05	6.2477089701792e-05	6.08818281515379e-05	5.9284619757921e-05	5.70776436940185e-05	5.38279991518773e-05	4.93322933232138e-05	4.36368306595014e-05	3.70193985317873e-05	2.99364176723511e-05	2.2945446609549e-05	1.66167441042978e-05	1.14483086086879e-05	7.79681196757966e-06	5.83305708928303e-06	5.52615894661524e-06	6.65647599549183e-06	8.85383568596118e-06	1.16548348396902e-05	1.45708583243344e-05	1.71570092578719e-05	1.90717153711219e-05	2.01178482367396e-05	2.02590748797814e-05	1.96096663859537e-05	1.84012817727242e-05	1.69350062205507e-05	1.55297747941398e-05	1.44783544306213e-05
25	0.0035477939633664	0.00334065261341704	0.00303550937979381	0.00266118054620389	0.00225088756473947	0.00183749275008361	0.00144928868929857	0.00110706699144765	0.000822828520402283	0.000600097058273128	0.000435471769429561	0.00032087216353105	0.000245909868819736	0.000199933635539132	0.000173478596828519	0.000159044705953254	0.000151283980403981	0.000146767175890649	0.00014352656661256	0.000140547625012055	0.000137330520626612	0.000133583426249746	0.000129058743127891	0.000123508357221453	0.000116716419369765	0.000108565239257375	9.90971039922998e-05	8.8547354171735e-05	7.73378080947043e-05	6.60317178563733e-05	5.52601843911046e-05	4.56347481978816e-05	3.76619517695292e-05	3.16738314065823e-05	2.77845609293095e-05	2.58788070353653e-05	2.56325146490457e-05	2.6562324507195e-05	2.80959844708778e-05	2.96532737728547e-05	3.07254812659647e-05	3.09417257797864e-05	3.01125794178553e-05	2.82454034396604e-05	2.55309180855404e-05	2.23057782602408e-05	1.90001210269957e-05	1.60811785669291e-05	1.40036249898263e-05
26	0.00387456933799962	0.00364975321877171	0.00332303918480564	0.00292128910740412	0.00247636634827283	0.0020210726144406	0.00158529149651309	0.00119295351108785	0.000860217405155291	0.000594986279329308	0.000397616076770622	0.000262484940312632	0.000180004101357263	0.000138663480529063	0.000126793656979359	0.000133853949245776	0.000151187679381695	0.0001722926452727	0.000192722593639263	0.000209761769893525	0.00022200644964832	0.00022895675602771	0.000230681993280416	0.000227584092092773	0.000220253821822314	0.000209396419540748	0.000195797001981809	0.000180298992147928	0.000163777130232131	0.000147096781842867	0.000131060332408887	0.000116347758485278	0.000103461443882817	9.26852853570256e-05	8.40659103041892e-05	7.74203200099377e-05	7.23702667560334e-05	6.83997666543705e-05	6.49287888339263e-05	6.13937267612612e-05	5.73241048187814e-05	5.24053874241984e-05	4.65198366873374e-05	3.97608962967703e-05	3.24209925191039e-05	2.49570809005969e-05	1.79417849923928e-05	1.20098003068202e-05	7.80900456740486e-06
27	0.00429777533861225	0.00405875113651145	0.00371238427750249	0.00328321047859814	0.00280126287276938	0.00229870464289426	0.00180642561030633	0.00135109434880943	0.000953035639955379	0.000625126897243905	0.000372719324170844	0.000194429276443656	8.35393527754154e-05	2.97073641785777e-05	2.06991544750678e-05	4.39219417586679e-05	8.76173490894674e-05	0.000141657497352969	0.00019795826657611	0.000250572562908333	0.000295551075344243	0.000330661477599698	0.000355045219288612	0.000368870854861284	0.000373020593160571	0.00036882712068937	0.000357863423382879	0.000341780019266924	0.000322180944282433	0.000300530393491309	0.000278084302815674	0.000255843847211058	0.000234529856883247	0.000214578103070042	0.000196155292115677	0.000179194674319896	0.000163448736158307	0.000148554805441097	0.000134107847397769	0.000119733561700615	0.000105154412449667	9.02417040240972e-05	7.50483957411121e-05	5.98199441133987e-05	4.49837188212598e-05	3.11208695335972e-05	1.89272301092414e-05	9.17131155731082e-06	2.65727992272494e-06
28	0.00491057520319413	0.004677697016073	0.00433217000438519	0.00389544418318732	0.0033946906608092	0.00286011647130049	0.00232210330957557	0.0018085420278255	0.00134267384839938	0.000941644534754021	0.000615853476618948	0.000369060524352757	0.000199119202946838	9.91470721016581e-05	5.89248281309503e-05	6.63300481367972e-05	0.00010864931171736	0.000173662275279523	0.000250442628206649	0.000329865905081659	0.000404848302132164	0.000470362424681166	0.000523286077239733	0.000562141042548862	0.000586773136113178	0.000598015487056238	0.000597366342822456	0.000586702419950562	0.000568039938571675	0.000543348420823516	0.000514417132744805	0.000482770502247037	0.000449626652100825	0.000415892029910847	0.000382184698338809	0.000348878899549249	0.000316163801243489	0.000284109707605474	0.000252735413699195	0.00022207084619447	0.000192209812460339	0.000163348756933123	0.000135809030077307	0.000110042303091584	8.66212081423847e-05	6.62196587906881e-05	4.95891044413713e-05	3.75377038674719e-05	3.09187258719286e-05
29	0.00583828281397708	0.00565198697028125	0.00534988321301559	0.00494941189205317	0.00447357489576385	0.00394889056071301	0.003403120875407	0.00286303861798641	0.00235247434205398	0.00189082375631108	0.00149211843211673	0.00116468175038865	0.000911320646285702	0.000729951090888746	0.000614525448717463	0.000556122286624661	0.000544069863752973	0.000566997577631533	0.000613738989916648	0.000674040482007761	0.000739057316058653	0.000801641658946083	0.000856444028118381	0.000899860631622849	0.00092986475540507	0.000945761537853651	0.000947903113188513	0.000937396170185114	0.000915827404271291	0.00088502502456086	0.000846867201585688	0.000803141752505732	0.000755455918720284	0.000705191044187479	0.000653494349855464	0.000601298685163969	0.0005493608763097	0.000498309804254166	0.000448696390757149	0.000401039084492774	0.000355860141341976	0.000313709952452565	0.000275178850182378	0.000240898104042342	0.000211533984546775	0.000187780492979968	0.00017035724222859	0.000160018671664813	0.000157579067718548
30	0.00718728171813075	0.00709899480692337	0.00689474483378228	0.00658723321041364	0.0061942249603427	0.00573706927755874	0.00523899967237224	0.00472339821994693	0.0042121966545262	0.00372455397509862	0.00327590328467384	0.00287740850985057	0.00253582265336802	0.00225369958645404	0.0020298846376696	0.00186019614868213	0.00173820925465358	0.00165606151296711	0.00160521425867876	0.00157712056149524	0.00156376793876784	0.00155807991075772	0.00155417416962995	0.00154748619124711	0.00153477545958963	0.00151403713695214	0.00148434509314938	0.00144565285354688	0.00139857748178697	0.00134418804880766	0.00128381565461329	0.00121889655366071	0.00115085440117505	0.00108102254231926	0.00101060304294474	0.000940656084589489	0.00087211152991863	0.000805793882050094	0.000742452386345169	0.000682789467928727	0.000627482836760993	0.00057719917040756	0.000532600017018263	0.000494343125004224	0.000463084447603841	0.000439487229559213	0.000424244540175081	0.000418120158694777	0.000422009805821649
31	0.00895950005039985	0.00900850001336297	0.00894309378527924	0.00877111403174488	0.00850481258600333	0.00815984383820652	0.0077540594086313	0.00730623737092342	0.00683486481765329	0.00635707430216873	0.00588780680624301	0.00543924147884141	0.00502050049632191	0.00463761009431489	0.00429367871736826	0.00398924128815459	0.00372271434209465	0.00349090874095752	0.00328955294583476	0.00311378849437911	0.00295860884438587	0.00281922207255406	0.00269132648812478	0.00257129581311863	0.00245627714081127	0.00234421038185295	0.00223378225525897	0.0021243309270829	0.0020157189767912	0.00190819237687173	0.00180224163406591	0.00169847835990213	0.00159753667820831	0.0015000045233789	0.00140638557198077	0.0013170887916815	0.00123243979889592	0.00115270665667387	0.00107813251117144	0.00100896847734003	0.000945502202821926	0.000888080197310758	0.000837124861600544	0.000793149698882747	0.000756777971417314	0.000728770684914856	0.000710068979612806	0.000701853702833541	0.000705621274108374
32	0.0109757492611047	0.0111611529441	0.0112325874338249	0.0111937756695924	0.0110522995670334	0.0108189233075074	0.0105067580265993	0.0101303497304563	0.00970477164851591	0.00924479270300382	0.00876417759852896	0.00827515414027588	0.00778806281582654	0.00731118506026997	0.00685073183936392	0.00641096417754524	0.00599441208706493	0.00560215739457477	0.00523414818333718	0.0048895168359026	0.00456687896417861	0.00426459610765402	0.00398099052087598	0.00371450545804294	0.00346380903919805	0.00322784402759078	0.00300582959482371	0.00279722425516057	0.00260166140791854	0.00241887012568064	0.00224859381747635	0.002090518155904	0.00194421732101081	0.00180912447630533	0.00168452887079674	0.00156959853150225	0.00146342463132802	0.0013650816526205	0.00127369663038586	0.00118852107975	0.00110900053015662	0.00103483858236213	0.000966054639742462	0.000903036463610227	0.000846590012337829	0.000797989295004735	0.000759028010694546	0.000732072563919173	0.000720112871466396
33	0.0128760243869456	0.0131422839607745	0.0132918793915292	0.013326097787281	0.0132497428631622	0.013070665566107	0.0127991539145336	0.0124472388364124	0.0120279747817559	0.0115547498193789	0.0110406709131233	0.0104980577263228	0.00993806445363678	0.00937043557438292	0.00880338948986851	0.0082436147095348	0.0076963570333276	0.00716557302053798	0.00665412456734922	0.00616399106143454	0.0056964787060321	0.00525241062150743	0.00483228576634994	0.00443639922770428	0.00406492077739445	0.00371793260337225	0.00339543066486193	0.00309729703768475	0.00282325276461468	0.00257280196627647	0.00234517820619541	0.002139303321171	0.0019537672088978	0.00178683460089603	0.00163648192574616	0.00150046432821798	0.00137641010481457	0.00126193755002728	0.00115478769088838	0.00105296570475379	0.000954883914227733	0.000859499956953788	0.00076644476926012	0.00067613609271133	0.000589874018307072	0.000509915401838107	0.00043952370880303	0.000382990014623556	0.000345619681043616
34	0.0142400615653934	0.0144914613327152	0.0146215866720556	0.0146315190082026	0.0145256922846781	0.0143115048347194	0.0139987991911628	0.0135992539096109	0.0131257352393225	0.0125916556858834	0.0120103816032753	0.0113947237799574	0.0107565346652951	0.0101064246477785	0.00945359882234727	0.00880580596674765	0.00816938371404936	0.00754937858249331	0.00694971672938783	0.00637340090315244	0.00582271075700619	0.00529938701981982	0.00480478450031134	0.00433998403326511	0.00390585879706123	0.00350309553125802	0.00313217571750352	0.00279332548380615	0.00248644565298028	0.00221103486146962	0.00196611898823934	0.00175019930375435	0.00156122990784662	0.00139663237759697	0.00125335235310508	0.0011279593418006	0.00101678761317547	0.00091611294810249	0.000822357406404208	0.000732312314376502	0.000643368399989001	0.000553741390397714	0.000462681347450226	0.000370654430929925	0.000279486520380624	0.00019245909209539	0.000114348882039161	5.14041706348291e-05	1.12520627152971e-05
35	0.0147869439517572	0.0149276829831735	0.0149449376210587	0.0148416479324232	0.0146239550181323	0.0143007991429114	0.0138833949769493	0.0133846229833807	0.0128183804523872	0.01219893638648	0.0115403314727771	0.0108558581806543	0.0101576473293169	0.00945637720674807	0.00876111050300919	0.0080792539388721	0.00741662639877597	0.00677761429581101	0.00616538824703276	0.00558215310426065	0.0050294039060101	0.0045081631129483	0.00401917911793401	0.00356307192763629	0.00314041848957025	0.00275177678344661	0.00239765395790347	0.00207842901145236	0.00179424444449751	0.00154488373336799	0.00132965231794233	0.00114727910010003	0.000995853381594533	0.000872808977141676	0.000774963233452947	0.00069861421128656	0.000639694691134283	0.000593977265147444	0.000557320853585549	0.000525945748191168	0.000496721884909176	0.00046745356525748	0.00043714330125816	0.000406217827808055	0.000376700550326478	0.000352316696794722	0.000338520135863799	0.000342434118456593	0.000372702009774503
36	0.0145269136457693	0.0145014028967708	0.0143566922038719	0.0140987036300732	0.0137362690964365	0.0132806730502923	0.0127450884960187	0.0121439432657398	0.0114922575175829	0.0108049943432535	0.0100964630099809	0.00937980901296856	0.008666617295134	0.00796664543028528	0.00728769312524719	0.00663560398379202	0.00601438595861154	0.00542642904662287	0.00487279312591123	0.00435353573459435	0.0038680491564644	0.00341537827340697	0.00299449492987276	0.00260451052563157	0.00224481559707259	0.00191514260483789	0.0016155553702576	0.00134637501575145	0.0011080573964188	0.000901040533104285	0.000725582298248429	0.000581608547431672	0.000468590157203544	0.000385464268558308	0.0003306107789751	0.000301890162042902	0.000296743429157164	0.000312349876262202	0.00034583353364686	0.00039450525172117	0.000456124331269087	0.000529161686189391	0.000613045777748245	0.00070837298042913	0.000817065570114216	0.000942463057336276	0.00108933597653424	0.00126381531366898	0.00147323531526136
37	0.0137501659613282	0.0135558117394442	0.0132532551586977	0.0128512691381027	0.0123610917943616	0.0117959278409883	0.0111703656189637	0.0104997437192225	0.00979950428029071	0.00908457052500852	0.00836878389344305	0.00766443141431175	0.00698188712290809	0.00632938294153897	0.00571291517278839	0.0051362833602433	0.00460124948248989	0.00410779792961804	0.00365447100504629	0.00323875116703398	0.00285746004620749	0.00250714541833726	0.00218443055624452	0.00188630535076333	0.00161034477821864	0.00135484713116138	0.00111889133336839	0.000902319076357169	0.000705652967798503	0.00052996600911257	0.000376720290658935	0.000247593720576464	0.000144312937027723	6.85084642512768e-05	2.16049281101708e-05	4.7550810461964e-06	1.88218679559771e-05	6.44081644835309e-05	0.000141929483026794	0.000251721166757701	0.000394168611622438	0.000569847031394768	0.000779656297330199	0.00102493645633952	0.00130755061060789	0.00162992382439076	0.00199502946518719	0.00240631771034764	0.00286758465917352
38	0.0128696362665749	0.0125381888583138	0.0121122960930698	0.0116025897361279	0.0110216953931788	0.0103837396504074	0.00970379462654081	0.00899728883811375	0.00827941538465533	0.00756456857090981	0.00686583817440207	0.00619458676908927	0.00556013010498693	0.00496953391771185	0.00442753318864494	0.00393657233253577	0.00349695759573355	0.0031071066056607	0.00276387494147516	0.00246293610595323	0.0021991895450177	0.00196717141721504	0.00176144455518274	0.00157694725566083	0.00140928485655562	0.00125495311563242	0.00111148777230906	0.000977539934788715	0.000852881712107193	0.000738350494445067	0.000635743252034707	0.000547674047605043	0.000477408613265965	0.000428689396191623	0.000405563073109738	0.000412220375671118	0.000452855399132684	0.000531548642424637	0.000652175099551733	0.000818336017247973	0.00103331064066879	0.00130002252923044	0.00162101392835876	0.00199842126788841	0.00243394511362543	0.00292880877194893	0.00348370114981819	0.00409870128850443	0.00477318408396121
39	0.0122589087735289	0.0118271719278745	0.0113120796193677	0.0107249140983476	0.0100785949261008	0.00938723926273601	0.00866567560603447	0.0079289334460891	0.00719173271322213	0.00646799693628317	0.005770412682025	0.00511005519657583	0.00449609638990326	0.00393560664364865	0.00343345669006339	0.00299232034790449	0.00261277356153931	0.00229348030593728	0.00203145178441501	0.00182236218731345	0.00166090225053363	0.00154115102027942	0.0014569465757206	0.00140223788585829	0.00137140231393016	0.00135951631425722	0.00136257034303138	0.00137762266610951	0.00140289034301111	0.00143777897416943	0.00148285563702229	0.00153977167620635	0.00161114358060893	0.00170040105804012	0.00181161164097497	0.00194929080164522	0.00211820573185363	0.0023231797830243	0.0025689032044338	0.00285975439858096	0.00319963455576507	0.00359181733818087	0.00403881433443353	0.00454225634684433	0.00510279022540277	0.00571999091475049	0.00639228859989057	0.0071169112668134	0.00788984356383224
40	0.0122177448236246	0.0117116813349097	0.0111266065617885	0.0104733967203003	0.00976437780788069	0.00901296905737464	0.00823328965291976	0.00743974475312094	0.00664660788901775	0.00586761695136177	0.00511560024109984	0.00440214747087879	0.00373733826809009	0.00312953778134524	0.00258526560814767	0.0021091406415147	0.00170390078707462	0.00137049303528008	0.00110822627376181	0.000914976650901707	0.000787433372967465	0.000721371608073116	0.00071193870746527	0.000753940217866244	0.00084211308468897	0.000971374935854101	0.00113704026386818	0.00133499654751089	0.00156183572603248	0.00181493881498573	0.00209251370438923	0.00239358819875487	0.00271796206294917	0.0030661231754124	0.0034391338380256	0.00383849385473203	0.00426598719781141	0.00472351897940897	0.00521294909753931	0.00573592839807451	0.00629374255553489	0.00688716818917347	0.00751634505055759	0.00818066748511812	0.00887869780815808	0.00960810375470547	0.0103656217559983	0.0111470474433436	0.0119472544520452
41	0.0131278192981683	0.0125790083038025	0.0119488914676575	0.0112472368307056	0.0104852101790153	0.00967510953735666	0.00883006817429217	0.00796373666582021	0.00708995536892084	0.00622242894080356	0.00537441429055476	0.0045584325830762	0.00378601467510032	0.00306748771980719	0.00241180872154524	0.00182644866221123	0.00131732857153726	0.000888806691994478	0.000543713806879088	0.000283431956981359	0.000108010249081858	1.63103186541174e-05	6.17328552651968e-06	7.45997455884119e-05	0.000217934460208181	0.000432047902082865	0.000712507637568387	0.00105473360318871	0.00145413259150784	0.0019062086192915	0.00240664723143465	0.00295137312681655	0.00353658171697495	0.00415874629846816	0.00481460340304211	0.00550111956939762	0.00621544325391594	0.00695484587507676	0.00771665608729119	0.00849819133103843	0.00929669053753488	0.0101092516078594	0.010932776965956	0.0117639301246234	0.0125991058192433	0.0134344158640457	0.0142656924715415	0.0150885103427944	0.0158982283758941
42	0.0157374990914652	0.0152327252563629	0.0146432350290977	0.0139773573577069	0.0132447959739923	0.0124564402909838	0.0116241475846874	0.01076050297855	0.00987856444676406	0.00899160046191244	0.00811282801856649	0.0072551585672433	0.00643095890732263	0.00565183334157756	0.00492843242931334	0.00427029253966674	0.00368570915786823	0.00318164559498709	0.00276367745558583	0.00243597198426558	0.00220130029159339	0.00206107949413394	0.00201544102373534	0.00206332078798309	0.00220256650536156	0.00243005739248528	0.00274183143402898	0.00313321569747409	0.0035989555368356	0.00413333903027087	0.00473031358212522	0.00538359225703527	0.00608674807085927	0.00683329511281457	0.00761675599241796	0.00843071567611862	0.00926886228974667	0.0101250159069423	0.0109931467177001	0.011867384275429	0.0127420197579576	0.0136115033511613	0.014470438976757	0.015313578640949	0.0161358186793987	0.0169322001165454	0.0176979152427404	0.0184283223397404	0.0191189702532149
43	0.0212182012998033	0.0209302722648719	0.0205586092753171	0.0201096631057133	0.0195911382362009	0.0190118573335544	0.0183816003925828	0.0177109226266303	0.0170109558135694	0.0162931982623461	0.0155692988490119	0.0148508406717023	0.0141491297901843	0.0134749942538375	0.0128385981956801	0.0122492751989359	0.0117153844514342	0.011244192420489	0.0108417819379481	0.0105129897139899	0.0102613724307455	0.0100892007330058	0.00999747966036091	0.00998599337655678	0.0100533714666444	0.0101971736047571	0.010413989054192	0.0106995472510538	0.0110488356425802	0.0114562209967449	0.0119155705626109	0.0124203697299741	0.0129638331986613	0.0135390071073276	0.0141388600726409	0.0147563616357012	0.015384547186719	0.0160165690248967	0.016645733792192	0.0172655270819522	0.0178696265519813	0.0184519053531243	0.0190064281068599	0.0195274420179597	0.0200093659819228	0.0204467807343608	0.0208344231856807	0.0211671880865237	0.0214401400773415
44	0.0305748413052675	0.030703573809588	0.0307511696889563	0.0307212375394704	0.0306184027069029	0.0304482162379166	0.030217044262778	0.0299319404841741	0.0296005049254073	0.0292307324750881	0.0288308550409044	0.0284091812823721	0.0279739379261288	0.0275331165762161	0.0270943297192241	0.0266646792978125	0.026250640797574	0.025857965276661	0.0254916011831137	0.0251556371717567	0.0248532664726601	0.0245867726989725	0.0243575363357767	0.0241660605449396	0.0240120143735492	0.0238942909830199	0.023811078137051	0.023759937910884	0.0237378924197024	0.0237415123148446	0.023767004863254	0.0238102986050958	0.0238671218699961	0.023933072813954	0.0240036791037806	0.0240744459086429	0.0241408914416642	0.0241985699098854	0.024243082358671	0.0242700765170022	0.0242752373434736	0.0242542705204354	0.024202881628172	0.0241167541366696	0.0239915296659637	0.0238227941764346	0.0236060738496664	0.0233368444035611	0.0230105574503034
45	0.0436823655414045	0.0443236805157146	0.0448777950973955	0.0453444982001071	0.0457243784915164	0.0460187848155267	0.0462297735698787	0.0463600445643628	0.046412867184492	0.046391998928874	0.0463015985670099	0.0461461362713032	0.0459303031085926	0.0456589222310356	0.0453368639849087	0.0449689669627864	0.044559966766159	0.0441144339307844	0.0436367221069757	0.0431309271943731	0.0426008577195838	0.0420500163302431	0.0414815918756833	0.0408984611673578	0.040303199175543	0.0396980961354246	0.0390851798165291	0.0384662410634997	0.037842860649884	0.0372164355036367	0.0365882024643212	0.0359592579154755	0.0353305718963595	0.0347029956276725	0.0340772617756133	0.0334539772154676	0.03283360852549	0.0322164609285568	0.0316026518863177	0.0309920810213594	0.0303843984802876	0.0297789742383304	0.0291748711688181	0.0285708249450557	0.0279652339959325	0.0273561627907217	0.0267413616760948	0.0261183063253847	0.0254842595854886
46	0.0589373235154371	0.0599996150712422	0.060952927946099	0.0617932655976642	0.0625173856124059	0.0631228163648744	0.0636078648754897	0.063971616254369	0.0642139252776764	0.0643354007773081	0.0643373836303006	0.0642219192081237	0.0639917251861075	0.063650155619099	0.0632011621617663	0.0626492532528672	0.0619994519955701	0.0612572533550875	0.0604285811659129	0.0595197453001781	0.0585373992029311	0.0574884978566991	0.0563802561037978	0.0552201071375058	0.0540156608789477	0.0527746618910529	0.0515049464489823	0.0502143983913889	0.0489109034208687	0.047602301605441	0.0462963379547925	0.0450006111025618	0.0437225203148122	0.0424692112592032	0.0412475212020556	0.040063924543192	0.0389244798419103	0.0378347797218896	0.0367999052580954	0.0358243866347466	0.0349121720103757	0.0340666066249095	0.0332904242264652	0.0325857528754702	0.0319541370955818	0.0313965781813152	0.0309135942398291	0.0305053012395724	0.0301715159641728
47	0.0740648580918233	0.0753126234468109	0.0764166522296359	0.0773703118003566	0.0781678439325222	0.0788044250350002	0.0792762186193027	0.0795804195185795	0.079715289463784	0.079680183721232	0.0794755685920926	0.0791030296668589	0.0785652708154133	0.0778661039752145	0.0770104298760392	0.0760042099096369	0.0748544294169951	0.0735690527253629	0.072156970322705	0.0706279386100159	0.0689925127231698	0.067261972967011	0.0654482454564161	0.0635638176131444	0.0616216492242516	0.0596350798281472	0.0576177332581323	0.0555834202400913	0.0535460400100938	0.0515194819876441	0.0495175286093763	0.0475537604938273	0.0456414651678413	0.0437935506361128	0.0420224651140929	0.0403401242675422	0.0387578473059784	0.0372863032588322	0.0359354687192361	0.0347145982683567	0.0336322086909065	0.0326960779584343	0.0319132597904471	0.0312901144044461	0.030832355835559	0.0305451159465322	0.0304330249622978	0.0305003080539347	0.0307508971692911
48	0.0874727116607227	0.0886453188076958	0.0896345572069046	0.090432355824121	0.0910316666310476	0.0914265459004892	0.0916122276143242	0.0915851881198624	0.0913432012601983	0.0908853833046396	0.0902122271149882	0.0893256251010527	0.0882288806428903	0.0869267077864807	0.085425219152346	0.083731902131553	0.0818555835790686	0.0798063833490796	0.0775956571491364	0.075235929318366	0.0727408162580508	0.0701249413591539	0.0674038423794882	0.0645938723217833	0.0617120949515862	0.0587761761694331	0.0558042725138399	0.0528149181192085	0.0498269114846786	0.0468592034253048	0.0439307875748772	0.041060594789563	0.038267392762811	0.0355696921043595	0.0329856600596404	0.0305330429505899	0.0282290983053142	0.0260905375130062	0.0241334796930281	0.0223734173045809	0.0208251938475796	0.0195029938182821	0.0184203448871985	0.0175901320644429	0.0170246234118094	0.0167355066545028	0.0167339358418061	0.0170305870083099	0.017635721598964
49	0.099427861659559	0.100391242806175	0.101137860799872	0.101659129297185	0.101947568683673	0.101996892892219	0.101802088849568	0.101359487690723	0.10066682696063	0.0997233031133209	0.0985296137191548	0.0970879888997902	0.0954022116265593	0.0934776266395196	0.0913211378699531	0.0889411943767879	0.0863477649355755	0.08355230154549	0.0805676922435555	0.0774082037342286	0.0740894144548465	0.0706281388017456	0.0670423433365111	0.0633510558755153	0.0595742684373802	0.0557328350812485	0.0518483657128699	0.0479431169648717	0.0440398812717136	0.0401618752585207	0.0363326285462199	0.0325758740434311	0.0289154407488165	0.0253751500267691	0.0219787162453033	0.0187496525789099	0.0157111826822133	0.0128861588339928	0.0102969870370758	0.00796555943949314	0.00591319431791146	0.00416058373757328	0.00272774887568279	0.00163400286925018	0.000897920925711033	0.000537317316949001	0.000569228766364943	0.00100990363592119	0.00187479622706751
50	0.112911851091599	0.113874797352597	0.114611556749803	0.115114462553106	0.115376957229408	0.115393673744003	0.115160510400437	0.114674698462981	0.113934861866491	0.112941068387547	0.111694871727444	0.110199344040947	0.108459098533829	0.10648030184579	0.104270676032501	0.101839490059812	0.0991975408235219	0.0963571238082393	0.0933319935975115	0.0901373145434113	0.0867896019959247	0.083306654579709	0.0797074780870356	0.0760122016300493	0.0722419867620308	0.0684189303353913	0.0645659619130517	0.0607067365891675	0.0568655241044984	0.0530670951608565	0.0493366058479087	0.0456994810941972	0.0421812980427283	0.038807670230169	0.0356041334179648	0.032596033884069	0.0298084199360463	0.0272659373507696	0.0249927293835255	0.0230123419208933	0.0213476342781374	0.0200206960639436	0.0190527704540627	0.0184641841317431	0.018274284067659	0.0185013812263223	0.019162701200605	0.0202743416918989	0.021851236671467
51	0.13327998544902	0.134863162634126	0.13625152839652	0.137439544409006	0.138422671837688	0.139197433157638	0.139761468260935	0.140113584264275	0.14025379847035	0.140183373990531	0.13990484759556	0.139422049425427	0.138740114258656	0.137865484114248	0.136805902035698	0.135570396985091	0.134169259855425	0.132614010690177	0.130917357279872	0.129093145385186	0.127156300914015	0.125122764455178	0.123009418643193	0.120834008896004	0.118615058130038	0.116371776113693	0.114123964170803	0.111891915989094	0.109696315324725	0.107558131422168	0.105498512988653	0.103538681573784	0.101699825207618	0.100002993144332	0.098468992543471	0.0971182878968757	0.0959709039767238	0.0950463330389698	0.0943634469671797	0.0939404149846516	0.0937946274983527	0.0939426265671095	0.0944000434093461	0.0951815432831943	0.0963007779848198	0.0977703461202038	0.0996017612123448	0.101805427610917	0.104390624075917
52	0.164818988823934	0.167629422266626	0.170310315282326	0.172857365722535	0.175267013920171	0.177536479567216	0.179663793914084	0.181647826936233	0.183488309152581	0.185185847823325	0.186741937301427	0.188158963361907	0.189440201385708	0.190589808329879	0.19161280847246	0.192515072978414	0.193303293391439	0.193984949215085	0.194568269804549	0.195062190847308	0.195476305765638	0.195820812426562	0.19610645559411	0.196344465604518	0.196546493786399	0.19672454518462	0.196890909177913	0.197058088605832	0.197238728040006	0.197445541847394	0.197691242699162	0.197988471177491	0.198349727124074	0.198787303358065	0.199313222367763	0.199939176549481	0.200676472528969	0.201535980055594	0.202528085907705	0.203662653189434	0.204948986335297	0.206395802069787	0.20801120649551	0.209802678405934	0.211777058838437	0.213940546800913	0.216298701021715	0.2188564474892	0.221618092464706
53	0.20436205623777	0.208385993914886	0.212336658572411	0.216208699200948	0.219997167308286	0.223697539342125	0.227305736231971	0.230818139897559	0.23423160659916	0.237543477034865	0.240751583120887	0.243854251423153	0.24685030324128	0.249739051379459	0.252520293672256	0.255194303366588	0.257761816493885	0.260224016398137	0.262582515616013	0.264839335334001	0.266996882674234	0.26905792608506	0.271025569134008	0.272903223019444	0.274694578132429	0.276403575011946	0.278034375044471	0.279591331262514	0.281078959596294	0.282501910927706	0.283864944286413	0.285172901513917	0.286430683703068	0.287643229697561	0.288815496908725	0.289952444675555	0.291059020358506	0.29214014831865	0.293200721891412	0.294245598418898	0.295279597357157	0.296307501425057	0.297334060710503	0.298363999597883	0.299402026328795	0.300452844956683	0.301521169405992	0.302611739298323	0.303729337162721
[truncated: 71 more columns]
