# Supplementary material for: Reconstructing spruce budworm outbreak severity: a comparison of paleoecological and tree-ring signals
Source: PLoS One. 2025 Aug 12;20(8):e0329406. doi: 10.1371/journal.pone.0329406 (PMC12342301; doi:10.1371/journal.pone.0329406)
Supplement: S12 Dataset — (ZIP) [file pone.0329406.s012.zip › Lake 3 wavelet data/Lepidopteran_scales/WS_wavelet_significance.txt]

V1	V2	V3	V4	V5	V6	V7	V8	V9	V10	V11	V12	V13	V14	V15	V16	V17	V18	V19	V20	V21	V22	V23	V24	V25	V26	V27	V28	V29	V30	V31	V32	V33	V34	V35	V36	V37	V38	V39	V40	V41	V42	V43	V44	V45	V46	V47	V48	V49	V50
1	-0.0320864990428387	-0.024031488529121	-0.0142232280093628	-0.00710483191064207	-0.00349599688455896	-0.00209275390405946	-0.00160808537719126	-0.00141920283429614	-0.00132340850287843	-0.00126598381924021	-0.00123105593565936	-0.0012100984496562	-0.00119443697104718	-0.00117988720272799	-0.00116922402544628	-0.00116540145110538	-0.00116801546160096	-0.00117740097181102	-0.00119051878235361	-0.00119881056099954	-0.00120092397150251	-0.00120242056441881	-0.00120689092014035	-0.00121650192983202	-0.0012345974193969	-0.00125756365678301	-0.00127623656926373	-0.00128948322244855	-0.00129966597383152	-0.00130783754802215	-0.00131828373818066	-0.00133475259258538	-0.00135552278671803	-0.00137706405185689	-0.00139798697126305	-0.00141669610345937	-0.00143305642594924	-0.00145155294862941	-0.00147586329143256	-0.0015047121827936	-0.00153539702329383	-0.00156598762947149	-0.00159238422750379	-0.00161385327859513	-0.00163641079348	-0.00166334438309116	-0.0016942873456368	-0.00172876020150142	-0.00176562671463288
2	-0.0401283153476452	-0.0289856376170116	-0.0157000431705934	-0.00655358934791512	-0.00241102526703384	-0.00114835282020406	-0.000889677254817097	-0.000846112265554474	-0.000829367315065489	-0.000817366040297443	-0.000811944925475047	-0.000812012369204103	-0.000810901971458753	-0.000805519457435081	-0.000800974506478092	-0.000801762139285768	-0.000807705814167014	-0.000820286925141	-0.000836524380066039	-0.00084563011334986	-0.000846085750734788	-0.000845407110247252	-0.000847531776529992	-0.000854696377126473	-0.000871717439832677	-0.000894265271091325	-0.000910655375883512	-0.000920111355245498	-0.000926115031055512	-0.000929426641150202	-0.00093510640654842	-0.000947923957253745	-0.000965364333856031	-0.00098293186204469	-0.000999302402446968	-0.00101246559286407	-0.00102193255730655	-0.0010334511537338	-0.00105174419280965	-0.00107487974219334	-0.00109966611547122	-0.00112419544112825	-0.00114314122993273	-0.00115543427069985	-0.00116892018553602	-0.00118751299519509	-0.00121003695676825	-0.00123567425770013	-0.00126301790085561
3	-0.0446104742294507	-0.0312992955675412	-0.0156975645993785	-0.0054361959988765	-0.00125313618638265	-0.000295244702004136	-0.000265043360550486	-0.000326456206074025	-0.000353371557246193	-0.000363375036495128	-0.000371757111040335	-0.000381586254458515	-0.00038733638120157	-0.000386373775054056	-0.000384626078513223	-0.000386673732147889	-0.000391979165874202	-0.000403009825129853	-0.000417649388227188	-0.000424615467558149	-0.000422544040626824	-0.000419696823915412	-0.000419096732290677	-0.000422158773579513	-0.000434623425030453	-0.000452380796307837	-0.000463209197009024	-0.000467274505113744	-0.000468761817709229	-0.000467504380489282	-0.000468197803060059	-0.000475834675120013	-0.000487416794746185	-0.000498357949468713	-0.000508018444772129	-0.000514361613316641	-0.000516374106895853	-0.000520024247378534	-0.000530194455098547	-0.000544406140859704	-0.000559714734226331	-0.000575009069711427	-0.000584628006683319	-0.000587217666624908	-0.000591209585308605	-0.000600263880649015	-0.000612291938442159	-0.000626352317838933	-0.000641174783734543
4	-0.0454973328675463	-0.0315913582680348	-0.0153866939818389	-0.00493689947707537	-0.000861234371667017	-2.6404263685288e-05	-3.36886641245799e-05	-8.66361484280028e-05	-0.00010188602078893	-0.000106386838090323	-0.000112003582686218	-0.000119746023177822	-0.000124376029659916	-0.000123411518948494	-0.000121825511130563	-0.000122832644175214	-0.000125212845721509	-0.000131736249331188	-0.000141585592572312	-0.000145259993871348	-0.000141878617911229	-0.000138724504182016	-0.000137056755387195	-0.00013697890502788	-0.000144027935179854	-0.000155220263225689	-0.000160315557832901	-0.000160530858019369	-0.000159858437913062	-0.000157011239917648	-0.000155292916116598	-0.000158945169634618	-0.000165127596021226	-0.000170204353184853	-0.000174525069017891	-0.000176467791942938	-0.000174596383196081	-0.000173807170900028	-0.000178055048834912	-0.000184737945871209	-0.000191840911321141	-0.000199458230819171	-0.00020276211280747	-0.000200315830048944	-0.000199398205419085	-0.000202585230601763	-0.000207332235668754	-0.0002129521076386	-0.000218708837777327
5	-0.0441706514485835	-0.0310981704804612	-0.0156649467416744	-0.00547453058578989	-0.00126197021927187	-0.000197706828492136	-4.83389403662816e-05	-3.04925598273926e-05	-2.20774578820332e-05	-1.93251181851909e-05	-2.0678607470333e-05	-2.42037537267519e-05	-2.61380631530243e-05	-2.48142265293582e-05	-2.34965113612591e-05	-2.37246287465399e-05	-2.40060282596192e-05	-2.66141456129512e-05	-3.17062198107683e-05	-3.3013066921196e-05	-3.0217397298531e-05	-2.83889544871842e-05	-2.73329881394396e-05	-2.62474046371585e-05	-2.93213883699822e-05	-3.49389650697324e-05	-3.63893811582178e-05	-3.53516503244123e-05	-3.47610653434044e-05	-3.27921561691843e-05	-3.11434786283218e-05	-3.26999856736054e-05	-3.53765488437916e-05	-3.69961330450502e-05	-3.85283600556762e-05	-3.89706965901556e-05	-3.68871693945973e-05	-3.53813043671609e-05	-3.69037942318731e-05	-3.93128788021362e-05	-4.166705306486e-05	-4.48748589267991e-05	-4.56876631160286e-05	-4.2884303137253e-05	-4.13827404602397e-05	-4.24728272613558e-05	-4.3954183611836e-05	-4.55943478264542e-05	-4.72268951890115e-05
6	-0.0420668677869958	-0.0305410070170216	-0.0164820946131221	-0.00659326496974589	-0.00197179195069286	-0.000464627496531046	-9.73283678682803e-05	-1.91560930701468e-05	-3.4450139110692e-06	-1.37689639686251e-06	-1.93819242556002e-06	-3.26943775624047e-06	-3.84332405882367e-06	-2.9876850656761e-06	-2.38277654098119e-06	-2.50741172381034e-06	-2.25249126869358e-06	-2.97259588342327e-06	-5.05752113170479e-06	-5.32521046900427e-06	-3.80505217001991e-06	-3.24422677769828e-06	-3.015650373975e-06	-2.24698661010336e-06	-3.30190956633599e-06	-5.50018021944783e-06	-5.49694202026166e-06	-4.67284992673547e-06	-4.64961642146409e-06	-3.92237436969365e-06	-3.09803405739565e-06	-3.70996482499127e-06	-4.60694784120664e-06	-4.83534279347684e-06	-5.3018779082313e-06	-5.52196503411167e-06	-4.48432695017778e-06	-3.67752946299331e-06	-4.24414634055352e-06	-4.87271053322877e-06	-5.32182508243013e-06	-6.52107069056949e-06	-6.76539788030729e-06	-5.26122882484598e-06	-4.54408081190655e-06	-5.04297331965363e-06	-5.41945554846219e-06	-5.74437790052816e-06	-6.11821019871897e-06
7	-0.0399194720306604	-0.0300029988174907	-0.0173791602526524	-0.00778119961641682	-0.00270871159436008	-0.000738883982635547	-0.000157012554342974	-2.42387426887016e-05	-2.15965251649937e-06	-9.79538442192279e-08	-1.77929368391093e-07	-5.0659105591164e-07	-6.10189223255897e-07	-2.51916696380444e-07	-6.38648748621049e-08	-1.56087910309769e-07	-3.09717521117075e-08	-2.42645914032883e-07	-9.55995586472134e-07	-9.24823744824394e-07	-2.68588867396052e-07	-1.60921889881141e-07	-2.38731109893056e-07	-6.61067564537767e-09	-3.53395165904043e-07	-9.86547897800309e-07	-6.9695649915585e-07	-2.84732639475578e-07	-4.27913704574014e-07	-3.10857858509837e-07	-4.53206847847747e-08	-2.33492078131064e-07	-4.24615046603729e-07	-3.40381600434604e-07	-4.78401096123914e-07	-6.4564028489721e-07	-3.38018051143368e-07	-7.58862164905222e-08	-2.59992078912121e-07	-3.39044716681821e-07	-3.32280779749344e-07	-7.49771240059521e-07	-8.86467340446117e-07	-3.55382365718001e-07	-1.33680085370945e-07	-3.23872354615075e-07	-3.74011529402547e-07	-3.95203726868291e-07	-4.79135811699787e-07
8	-0.0378967213466393	-0.0293838188138213	-0.0180927661162924	-0.00886628728624995	-0.00346419999880054	-0.00107844799965345	-0.000265389981777205	-5.04381708318128e-05	-7.06770724338897e-06	-6.81909001177783e-07	-1.03121321386954e-07	-2.02132028536739e-07	-2.45300728612013e-07	-1.18801672169046e-07	-2.68502427172846e-08	-5.07973175514069e-08	-9.22841759105776e-08	-2.72158198164671e-07	-5.26086551939993e-07	-4.43559789605756e-07	-1.28812968291964e-07	-3.73269248724079e-08	-1.2578043632623e-07	-2.06348219408968e-07	-3.94433158281353e-07	-4.96465940025748e-07	-2.35312759529453e-07	-1.07090462911282e-08	-7.55509262885679e-08	-1.13695518505613e-07	-6.95301610965375e-08	-9.02116129255046e-08	-7.44971452072084e-08	-3.19212933637747e-09	-5.70889732125831e-08	-1.61004063196338e-07	-1.20281295826913e-07	-4.82042086752027e-08	-5.79293576939544e-08	-2.63645576948096e-08	-1.54587127574371e-08	-1.84125071982499e-07	-2.75227379399249e-07	-1.30898645905235e-07	-3.56154942361899e-08	-4.35970482960703e-08	-2.03821277783135e-08	-9.95325677457384e-09	-3.18857885877106e-08
9	-0.0359756209957922	-0.0286455448417432	-0.0185839353732739	-0.00983992601656567	-0.00425860623198452	-0.00150748422734935	-0.00043586873144415	-0.000102156722047099	-1.87890176510014e-05	-2.34712631676571e-06	-8.79738535533216e-08	-9.62314116432721e-08	-2.23933752706708e-07	-2.15371060804028e-07	-1.62961499297683e-07	-1.79998526669586e-07	-3.0878661016614e-07	-5.1943642633363e-07	-6.64113548279565e-07	-5.89710484505458e-07	-3.81337984294886e-07	-2.66113545188229e-07	-3.31638425234705e-07	-5.08200139516878e-07	-6.63262757438205e-07	-6.29976620721556e-07	-3.96918062779069e-07	-1.95495696668141e-07	-1.5981114919715e-07	-1.86453186630617e-07	-1.84527577367276e-07	-1.51042506423887e-07	-9.37076378665202e-08	-5.49716829019045e-08	-8.81362441991888e-08	-1.54892203340552e-07	-1.75563627437309e-07	-1.47131948520483e-07	-1.05400202975821e-07	-7.32288531078636e-08	-1.03050555074136e-07	-2.09970387295951e-07	-2.76822359226151e-07	-2.25322195659201e-07	-1.30614486964489e-07	-5.87498621539665e-08	-1.61400023048569e-08	-4.68969269538327e-09	-9.35720874972621e-09
10	-0.0341280955614997	-0.0278021590982902	-0.0188744300803967	-0.0106957887755915	-0.00506881445868437	-0.00201327812172717	-0.000672216917373352	-0.000189569387395633	-4.54732803309208e-05	-9.38879161836159e-06	-1.78472353971551e-06	-5.09221946965653e-07	-4.04881827501535e-07	-4.4049720837681e-07	-4.78664609196504e-07	-5.72533285104227e-07	-7.64546879302157e-07	-9.95567716995868e-07	-1.13017538379924e-06	-1.09149300694512e-06	-9.53463219460468e-07	-8.69424736781083e-07	-9.3199350393692e-07	-1.09791026754192e-06	-1.21223502699185e-06	-1.13520843969627e-06	-8.89613182307992e-07	-6.37287217451019e-07	-4.90513504572406e-07	-4.26112320553762e-07	-3.75645262260136e-07	-3.10341353140662e-07	-2.45846092520169e-07	-2.15624575815365e-07	-2.35190200559391e-07	-2.7908236154351e-07	-3.0467030874745e-07	-2.94588168955567e-07	-2.67363125268883e-07	-2.62963707241783e-07	-3.14462732725306e-07	-4.00770059909089e-07	-4.41391845745331e-07	-3.81649964866371e-07	-2.54946084719015e-07	-1.33378090791719e-07	-5.81584326217788e-08	-2.62287846098749e-08	-1.64244895669033e-08
11	-0.0323472966491383	-0.0268772986383948	-0.0189840072398204	-0.0114159254093272	-0.00585579136594749	-0.00256890252157891	-0.000968144857101352	-0.000316418775758763	-9.16624767129796e-05	-2.47496777882379e-05	-6.93157447824824e-06	-2.42906452595465e-06	-1.30679248270163e-06	-1.08949511071488e-06	-1.16605504131876e-06	-1.37890565425496e-06	-1.66573290840527e-06	-1.94154277803032e-06	-2.10768515246499e-06	-2.13267729685962e-06	-2.08594672653171e-06	-2.07683707356747e-06	-2.16396565398117e-06	-2.30202452313518e-06	-2.36097213541013e-06	-2.22840277206613e-06	-1.91542306803049e-06	-1.54238498768815e-06	-1.22179753611109e-06	-9.84982135627407e-07	-8.1045019532226e-07	-6.78024497746198e-07	-5.86251101001078e-07	-5.4071388209278e-07	-5.37704468399247e-07	-5.5877390201084e-07	-5.82120542573767e-07	-5.99116454718826e-07	-6.19892486714418e-07	-6.64107133620485e-07	-7.36962041446315e-07	-8.03058467424884e-07	-7.96772901220571e-07	-6.80325582357533e-07	-4.86548154297609e-07	-2.90496573322867e-07	-1.4705273262516e-07	-6.48591955794627e-08	-2.76445596288724e-08
12	-0.0306365918425851	-0.0258949172583532	-0.0189328019571729	-0.0119889081860102	-0.00658487003250178	-0.00314268996224077	-0.00130683128992052	-0.000476070392400247	-0.000153997809605387	-4.58713621327516e-05	-1.38520410897785e-05	-5.17638011426629e-06	-2.91869643730047e-06	-2.41661067504708e-06	-2.50099588791343e-06	-2.83895814156823e-06	-3.26145913600707e-06	-3.6335067089841e-06	-3.87067096838974e-06	-3.9780875277985e-06	-4.03850401809745e-06	-4.14240702382491e-06	-4.31439358060375e-06	-4.48332937123897e-06	-4.51499615042114e-06	-4.29965917849332e-06	-3.83501607034405e-06	-3.22712276429092e-06	-2.61242014172094e-06	-2.0843558802734e-06	-1.67813514489865e-06	-1.39218738499874e-06	-1.20920526182238e-06	-1.1068789718348e-06	-1.06328223319737e-06	-1.06119272048258e-06	-1.09196356027288e-06	-1.15519210210185e-06	-1.25173337685447e-06	-1.37251054691375e-06	-1.48631435399782e-06	-1.53580780955627e-06	-1.45942373404822e-06	-1.23629287367701e-06	-9.12748924745405e-07	-5.76629852134455e-07	-3.03014899326683e-07	-1.23095333807847e-07	-3.27000134325643e-08
13	-0.0290045297092404	-0.0248821090282117	-0.0187499736034397	-0.0124216685819443	-0.00724083387577173	-0.0037159723999753	-0.0016788079994334	-0.000666838989521036	-0.000232102864989456	-7.04134550204847e-05	-1.87715877011769e-05	-5.14644764017851e-06	-2.73630718068346e-06	-3.0868043524729e-06	-3.96074567491929e-06	-4.85811907456792e-06	-5.63802345235228e-06	-6.2122458322324e-06	-6.55411764732168e-06	-6.73822330796065e-06	-6.90798880001528e-06	-7.18039193860177e-06	-7.5574717801157e-06	-7.90592296391416e-06	-8.02039704639326e-06	-7.73767299423302e-06	-7.03191824780828e-06	-6.0270159396441e-06	-4.92483087354642e-06	-3.91072875642907e-06	-3.0962712384059e-06	-2.5124879424134e-06	-2.13405949568835e-06	-1.91207665651627e-06	-1.80174859407924e-06	-1.77825761094939e-06	-1.8377190421017e-06	-1.98368557440408e-06	-2.20556247541795e-06	-2.46038170267625e-06	-2.66896391045693e-06	-2.7339971408877e-06	-2.58004543804907e-06	-2.1975674785586e-06	-1.65796225351408e-06	-1.0822129488607e-06	-5.84976538372482e-07	-2.34457920160795e-07	-4.66009800538588e-08
14	-0.0274639543026319	-0.0238703781130777	-0.0184751226398365	-0.0127411744298686	-0.00783314309676368	-0.00429311054809978	-0.00209517676655697	-0.000907068654788155	-0.000344844450014524	-0.00011203646066284	-2.87314443050307e-05	-4.35944215467584e-06	-1.15034471183804e-07	-1.6183479890234e-06	-4.20151321034782e-06	-6.51911197023212e-06	-8.22395528191698e-06	-9.27255771389987e-06	-9.78542272788311e-06	-1.0021400422019e-05	-1.02950203896394e-05	-1.08270024902492e-05	-1.16142629466487e-05	-1.24115346477657e-05	-1.28481242306185e-05	-1.26172152546625e-05	-1.16292006653539e-05	-1.00455608246223e-05	-8.18894872281138e-06	-6.39823044288542e-06	-4.91221870238188e-06	-3.82651912546416e-06	-3.11800557972512e-06	-2.70432143907471e-06	-2.5039281557206e-06	-2.47272645091615e-06	-2.60653279207267e-06	-2.91257678203056e-06	-3.36688976040515e-06	-3.88292142733903e-06	-4.3137193063194e-06	-4.49451540093295e-06	-4.30974200736068e-06	-3.74931595739964e-06	-2.91921727467763e-06	-1.99798059235179e-06	-1.16595964979763e-06	-5.47737773153272e-07	-1.90634670985235e-07
15	-0.0260291025886621	-0.0228907221485122	-0.0181491294944995	-0.012980694206367	-0.00838004179194138	-0.00488548211407518	-0.00257239208273236	-0.00122258047261872	-0.000523368970780254	-0.000200655510967832	-6.79599175673703e-05	-1.99483528355636e-05	-5.71607040251887e-06	-3.725364657483e-06	-5.68063513967633e-06	-8.43334168624059e-06	-1.07142565090263e-05	-1.20771075025628e-05	-1.26036538730941e-05	-1.27396604976502e-05	-1.30569417862224e-05	-1.39573097212237e-05	-1.54456817180839e-05	-1.70999069004292e-05	-1.82642881467054e-05	-1.83636799116267e-05	-1.71672235801659e-05	-1.48700407875912e-05	-1.19750005695663e-05	-9.06455339425353e-06	-6.58988003331827e-06	-4.7656104909941e-06	-3.58610039226561e-06	-2.92156354905901e-06	-2.6305616822376e-06	-2.63475403700617e-06	-2.92865551666762e-06	-3.52979048819184e-06	-4.40321197055952e-06	-5.40804035251108e-06	-6.30386240133576e-06	-6.82281180159175e-06	-6.77412710059543e-06	-6.12551594913899e-06	-5.01674930860119e-06	-3.70050919138446e-06	-2.44626995345362e-06	-1.45664363631367e-06	-8.2741753260233e-07
16	-0.0247095701534836	-0.0219641817393683	-0.017799297530962	-0.0131586598227765	-0.00888218370175211	-0.0054807268567721	-0.00309689264121489	-0.00160732043052644	-0.000770871511601459	-0.000345963442131291	-0.000149104882778158	-6.49035829442169e-05	-3.11942116672724e-05	-1.8671628180996e-05	-1.48059756180017e-05	-1.42965434325589e-05	-1.46616758488611e-05	-1.47236067747423e-05	-1.42289374020801e-05	-1.36296609819968e-05	-1.36894052414351e-05	-1.49753628061872e-05	-1.74649272263226e-05	-2.04688371504751e-05	-2.29086341385003e-05	-2.37941622808567e-05	-2.26466386990325e-05	-1.966204172441e-05	-1.55667308701552e-05	-1.12780450284232e-05	-7.55676158506539e-06	-4.80368386642697e-06	-3.0526579519131e-06	-2.11242804580212e-06	-1.75530281221165e-06	-1.85257498055362e-06	-2.4007845466211e-06	-3.44443727963294e-06	-4.95336909942519e-06	-6.73433250017028e-06	-8.43590668069325e-06	-9.65244279616732e-06	-1.00751060546623e-05	-9.61049997466781e-06	-8.40725421867587e-06	-6.78456768201726e-06	-5.10783944127414e-06	-3.67387058652461e-06	-2.64792292279456e-06
17	-0.0235058697625411	-0.0210968669204842	-0.017433522787982	-0.013272047316644	-0.0093161210353241	-0.00603633164032417	-0.00361653282595333	-0.00200937938384684	-0.00104129433796872	-0.000509424676712699	-0.00024128555192671	-0.000116037304066618	-6.08688508161143e-05	-3.72864353797603e-05	-2.70903746964637e-05	-2.22577170343233e-05	-1.92497985487529e-05	-1.65477677173767e-05	-1.38510380428569e-05	-1.17293122384698e-05	-1.11378130463029e-05	-1.27666557122184e-05	-1.65067820772625e-05	-2.13232337547549e-05	-2.56127824579502e-05	-2.78564189000375e-05	-2.72276785084726e-05	-2.38650038466072e-05	-1.8714532832772e-05	-1.30710995453789e-05	-8.06835839029985e-06	-4.34772094579392e-06	-2.00922478669326e-06	-7.98435278774326e-07	-3.85849960662148e-07	-5.82128536683975e-07	-1.39343077720016e-06	-2.91732411225708e-06	-5.16337710127607e-06	-7.91554105070513e-06	-1.07224463318628e-05	-1.30256445161556e-05	-1.43579305670058e-05	-1.45084968074409e-05	-1.35767745796625e-05	-1.19023349411239e-05	-9.9207634150148e-06	-8.0193822006516e-06	-6.44713518611641e-06
18	-0.0224129567591126	-0.0202881903841708	-0.0170546324552805	-0.0133182664882864	-0.00966560951349189	-0.00652133299136778	-0.00409110861951186	-0.00238609239580929	-0.00129342750342014	-0.000651998480562918	-0.000307303328887728	-0.000138575287119788	-6.41505836703927e-05	-3.50450921313672e-05	-2.49125766463238e-05	-2.10319194890752e-05	-1.8029058515701e-05	-1.42674738066538e-05	-1.0048488704273e-05	-6.6525639432679e-06	-5.56954138414783e-06	-7.74050211811351e-06	-1.29972646075353e-05	-1.99692472808036e-05	-2.65428955002969e-05	-3.06719718999686e-05	-3.11516435982506e-05	-2.80005523732226e-05	-2.23124551440202e-05	-1.57058960559456e-05	-9.67004044975844e-06	-5.10511958150657e-06	-2.21459858179728e-06	-7.16205499963015e-07	-1.98721991765788e-07	-4.17201006144937e-07	-1.38884164771329e-06	-3.2766184606039e-06	-6.16118902934874e-06	-9.8496904914102e-06	-1.38352296164746e-05	-1.74288152254057e-05	-1.99904174814053e-05	-2.1139884112155e-05	-2.0851602171614e-05	-1.94071253915762e-05	-1.72510638652815e-05	-1.48284740845443e-05	-1.24685004418977e-05
19	-0.0214308624454491	-0.0195475059593793	-0.0166837382451119	-0.0133257658369389	-0.009960605087805	-0.00696509417959213	-0.00455141657112246	-0.00277232237522293	-0.0015659133705192	-0.000812204090095447	-0.000380107364865397	-0.000155796609909403	-5.36787119914355e-05	-1.60269673470392e-05	-7.46267196710881e-06	-8.44107315633999e-06	-9.72334565210902e-06	-8.34768543539758e-06	-4.87828352559489e-06	-1.48844693828531e-06	-5.25123713973102e-07	-3.4397132965274e-06	-1.01810515469609e-05	-1.91912898761031e-05	-2.79966219775113e-05	-3.41480647335901e-05	-3.6109078768764e-05	-3.37199686318753e-05	-2.80826523626477e-05	-2.09842790848162e-05	-1.41688663813679e-05	-8.78729638583761e-06	-5.22045193268541e-06	-3.26660037623539e-06	-2.51945461723305e-06	-2.70850888839333e-06	-3.83625060161445e-06	-6.07960714037412e-06	-9.5515178428683e-06	-1.408029232663e-05	-1.91367650603626e-05	-2.39470063653524e-05	-2.77272303290444e-05	-2.99219252238274e-05	-3.03393274249984e-05	-2.91425457693023e-05	-2.67270892808826e-05	-2.35572349552658e-05	-2.00314771262198e-05
20	-0.0205702125318353	-0.0188989737712932	-0.0163622003231602	-0.0133506693797777	-0.0102672137815673	-0.00744085356012852	-0.00507811559516403	-0.00325741797271037	-0.00195590569959084	-0.00109037063653115	-0.000555669523232253	-0.000251389553671093	-9.52354526986435e-05	-2.64053128934157e-05	-3.50545462988007e-06	-5.65227020302307e-07	-3.05328976988069e-06	-4.49902756353271e-06	-3.6845793499496e-06	-2.24756484190256e-06	-2.65691491495138e-06	-6.6804505490399e-06	-1.4525033811085e-05	-2.47497569393952e-05	-3.48591883379968e-05	-4.2272428009064e-05	-4.52503359615197e-05	-4.3418130546949e-05	-3.77244399031366e-05	-2.99318583958841e-05	-2.19168868488273e-05	-1.50922025566618e-05	-1.01549658442351e-05	-7.18309814407207e-06	-5.94237565463878e-06	-6.20047756443852e-06	-7.88553341525359e-06	-1.10391246794443e-05	-1.56320540625202e-05	-2.13766155540307e-05	-2.76561840517092e-05	-3.36185032067009e-05	-3.83891339948086e-05	-4.13044338666714e-05	-4.20639001540676e-05	-4.07506898042528e-05	-3.77338291040918e-05	-3.35115893326032e-05	-2.85656946388716e-05
21	-0.0198410994547176	-0.0183616279655278	-0.0161195403428902	-0.0134295132137228	-0.0106236361359241	-0.00798526591860499	-0.00570721076022759	-0.00388071277711223	-0.00251029242231167	-0.00154269824866186	-0.000897532920736762	-0.00049104468722113	-0.00025002122114326	-0.000117030931466822	-5.02315528337357e-05	-2.08676411932721e-05	-1.04176298590259e-05	-8.1211910219248e-06	-8.86999312705363e-06	-1.12534049473191e-05	-1.57029518697641e-05	-2.29002965226198e-05	-3.27113894562714e-05	-4.3825712503228e-05	-5.40701194871907e-05	-6.11471056981951e-05	-6.34277567627467e-05	-6.04635384143935e-05	-5.30446592978232e-05	-4.28432077621491e-05	-3.18404250706782e-05	-2.17871528088219e-05	-1.38815864258262e-05	-8.71789805405179e-06	-6.43322717420738e-06	-6.91479390656898e-06	-9.94197984616394e-06	-1.52091201072572e-05	-2.22587632793731e-05	-3.04081591671667e-05	-3.87510331498616e-05	-4.62694422312199e-05	-5.20266994960145e-05	-5.53671256485275e-05	-5.60433189444758e-05	-5.42252412763033e-05	-5.03970571061454e-05	-4.51910869395088e-05	-3.92257632083473e-05
22	-0.0192332185469645	-0.0179222854877497	-0.0159386353477733	-0.0135367450196598	-0.0109907202634317	-0.00854335387600312	-0.00637087153875868	-0.00456946882957819	-0.00316205185018522	-0.00211806724853427	-0.00137750184752453	-0.000871747685800202	-0.000537490300609653	-0.000323254930229625	-0.00019049284748516	-0.000111774025506575	-6.81670639467639e-05	-4.69252813327909e-05	-3.97518343430493e-05	-4.14754296686224e-05	-4.89192725295229e-05	-5.99042351731837e-05	-7.24870941013371e-05	-8.45736009831819e-05	-9.3954814041214e-05	-9.86658029814971e-05	-9.74520698669516e-05	-9.01112502019181e-05	-7.75581476471656e-05	-6.15930319144457e-05	-4.44718004090725e-05	-2.84338251407722e-05	-1.53268720550353e-05	-6.40104894651759e-06	-2.26569209576826e-06	-2.9507683362539e-06	-8.00447267910315e-06	-1.6584653124492e-05	-2.75410276044029e-05	-3.95129205625758e-05	-5.10685837017519e-05	-6.08885456306376e-05	-6.7962239241812e-05	-7.17444705993177e-05	-7.2219988290668e-05	-6.98512317140759e-05	-6.54243121353098e-05	-5.98435850386529e-05	-5.39411293112515e-05
23	-0.0187108250736719	-0.0175338588034827	-0.0157595899167901	-0.0135958894534234	-0.0112712705045441	-0.00899545866510814	-0.00692970773008148	-0.00517223538493257	-0.00375914580820378	-0.00267700532001438	-0.00188108847286071	-0.00131346239247232	-0.000916894195371188	-0.000642993891665543	-0.000455076977954847	-0.00032740528215954	-0.000242691722192318	-0.000189330327020187	-0.000159147566698173	-0.000145895043694411	-0.000144373617093532	-0.000149987373219132	-0.000158572003227246	-0.000166415265299785	-0.000170421203450613	-0.000168356774985574	-0.000159090041970199	-0.000142719648222769	-0.000120523496199424	-9.4711898683967e-05	-6.80319295179731e-05	-4.33099717506709e-05	-2.30261273984877e-05	-8.99130050070686e-06	-2.16075254509711e-06	-2.58390196431842e-06	-9.46986813713794e-06	-2.13428280807987e-05	-3.62640697012409e-05	-5.20997792773796e-05	-6.68094815459983e-05	-7.87204773655882e-05	-8.67451511729071e-05	-9.04989723604798e-05	-9.02924113661017e-05	-8.69980902839436e-05	-8.18268162949659e-05	-7.60710409729101e-05	-7.08821079953064e-05
24	-0.0182342738902054	-0.0171473040063761	-0.015523355731104	-0.0135347695619789	-0.0113752788936786	-0.00922929484784844	-0.00724680192118953	-0.00552839109668245	-0.00412184472997213	-0.00302868476184266	-0.00221707566154163	-0.00163683323870512	-0.00123290634190746	-0.00095508305340506	-0.000763227963503784	-0.000628600639450387	-0.000532495241125245	-0.000463578159169066	-0.000415047806875333	-0.000382315498397836	-0.000361491370741819	-0.000348658449817685	-0.000339755963773278	-0.0003308426132121	-0.000318526404872406	-0.000300391500799098	-0.000275302850982985	-0.000243518861158832	-0.000206589746207494	-0.000167062598923158	-0.000128048919747143	-9.27310837952721e-05	-6.38882116883415e-05	-4.35107394904524e-05	-3.25518466393793e-05	-3.08391767441391e-05	-3.71470024118336e-05	-4.9409545802182e-05	-6.50407480163243e-05	-8.13138528078692e-05	-9.57460771605966e-05	-0.000106431249413155	-0.000112269278440604	-0.000113057405139061	-0.000109433328540149	-0.00010268984051849	-9.45071712637843e-05	-8.66651636877901e-05	-8.07976273508565e-05
25	-0.0177975272404799	-0.0167584015594454	-0.0152276489089999	-0.0133498263292489	-0.0112915894108733	-0.00921779212983571	-0.00727036439924368	-0.00555360743627574	-0.00412772363821485	-0.00301039007671508	-0.00218454644179183	-0.0016096569107798	-0.00123360816163893	-0.00100296814345428	-0.000870256301402062	-0.000797848611245529	-0.000758916890352128	-0.000736258316546543	-0.000720001782909566	-0.000705057906565495	-0.000688919285347181	-0.000670121966524969	-0.000647423869637924	-0.000619580329290029	-0.000585508537021586	-0.000544618098740705	-0.00049712114794911	-0.000444198272001266	-0.000387965524632232	-0.000331248462965807	-0.000277213008187606	-0.00022892695645538	-0.000188931380871909	-0.000158891943300485	-0.000139381397316249	-0.000129821172796068	-0.000128585645733362	-0.000133250041819987	-0.000140943655164821	-0.000148755805210576	-0.00015413453978849	-0.000155219331539388	-0.000151059914415624	-0.00014169321621448	-0.000128075986033504	-0.000111897054988518	-9.5314207939377e-05	-8.06713176016487e-05	-7.02492590593992e-05
26	-0.0174669569425828	-0.016453462762458	-0.0149806023059797	-0.0131694716508049	-0.0111637141075591	-0.00911120314406169	-0.00714665705926757	-0.00537795708243342	-0.00387794850636616	-0.00268225932119674	-0.00179249415529025	-0.00118330909852402	-0.000811476996181175	-0.000625109227019348	-0.000571598842052081	-0.000603427365498564	-0.000681569603132325	-0.00077671295929257	-0.000868813267050172	-0.000945627625500638	-0.00100082790078159	-0.00103216059654107	-0.00103993814345789	-0.00102597248639086	-0.000992926874344152	-0.000943980588546535	-0.000882673015956071	-0.000812806394184921	-0.000738324141960339	-0.000663127416418456	-0.000590833453569967	-0.000524507657637529	-0.000466414826493106	-0.000417834795899663	-0.000378977766953681	-0.000349018762635625	-0.000326252603341845	-0.000308353180653471	-0.000292705655767606	-0.000276769232483857	-0.000258422958345791	-0.000236248874609231	-0.000209716206759953	-0.000179246208553528	-0.000146157167665854	-0.000112509086681706	-8.08834114443799e-05	-5.41414145801682e-05	-3.52037954787806e-05
27	-0.0174080527544409	-0.0164398900209504	-0.015036938009977	-0.013298578150859	-0.0113464590459426	-0.00931085702197329	-0.0073168906803164	-0.00547258054393696	-0.00386025173260049	-0.00253206395124314	-0.00150969214222833	-0.000787531882118305	-0.000338374471815891	-0.000120329082390578	-8.38415097776266e-05	-0.000177904943597927	-0.000354892314042226	-0.00057378085001968	-0.000801825985824409	-0.00101493913717049	-0.00119712369909164	-0.00133933767877583	-0.00143810353511497	-0.00149410399452717	-0.00151091242622487	-0.00149392685014156	-0.00144951861423858	-0.0013843731086543	-0.00130498744877511	-0.00121729232731344	-0.00112637488751571	-0.00103629036844614	-0.000949958478386483	-0.000869144299989702	-0.000794523073957391	-0.000725824431968301	-0.000662045825459379	-0.000601718258004468	-0.000543201144394555	-0.000484978388664316	-0.000425925837220965	-0.000365522211035205	-0.000303982020758509	-0.000242299483069304	-0.00018220565028052	-0.000126054457462606	-7.66643656956501e-05	-3.71482133983841e-05	-1.0763258996467e-05
28	-0.0178697906641508	-0.0170223371007893	-0.0157649497047762	-0.0141756859872877	-0.0123534227596698	-0.0104080846952481	-0.00845023206561549	-0.00658136086044235	-0.00488604686993085	-0.00342668425180635	-0.00224111682472792	-0.00134302684302558	-0.000724603193442202	-0.000360800384905551	-0.000214429939477606	-0.000241377847991539	-0.000395379436390751	-0.000631964357960884	-0.000911371306669235	-0.0012003959673025	-0.00147326007860197	-0.00171166873890202	-0.00190426014688793	-0.00204565500749109	-0.00213529223681767	-0.00217620362695273	-0.00217384136365596	-0.00213503489771375	-0.00206712133938001	-0.00197726786293742	-0.00187198568310755	-0.00175682225747607	-0.00163621038627785	-0.0015134486706489	-0.00139078626673181	-0.0012695850575772	-0.00115053343244359	-0.00103388723122712	-0.000919714849959833	-0.000808125193057783	-0.000699459629500794	-0.000594433028893532	-0.000494214799155148	-0.000400448590863358	-0.000315218236668772	-0.000240976136496471	-0.000180456846483812	-0.000136601290555185	-0.000112514549939942
29	-0.0190883108842339	-0.0184792151802037	-0.0174914846056971	-0.0161821405197186	-0.0146263877744686	-0.0129109282767614	-0.0111265300630656	-0.00936072693889658	-0.00769143308385239	-0.00618206291777332	-0.00487849277190767	-0.00380793600463967	-0.00297956991221405	-0.00238658074593657	-0.00200919571475873	-0.00181824612389945	-0.00177884063396116	-0.00185380297208753	-0.00200662438161748	-0.0022037805771109	-0.00241635361966733	-0.00262097361352251	-0.00280015038403609	-0.0029421013055034	-0.00304020002062439	-0.00309217467397813	-0.00309917657112432	-0.00306482403958685	-0.00299430479235774	-0.0028935961732961	-0.00276883887550437	-0.00262587818103566	-0.00246996897809479	-0.00230562758145292	-0.00213660483888652	-0.00196595070886472	-0.0017961396405001	-0.00162922776496771	-0.00146701632522864	-0.0013112003932389	-0.00116348748864665	-0.00102567711957304	-0.000899699382234806	-0.000787618217187793	-0.000691612001039562	-0.000613949776364911	-0.000556984323071	-0.000523182286529105	-0.00051520598252937
30	-0.0211155854269705	-0.0208562064449306	-0.0202561384462827	-0.0193526970330087	-0.0181980742418993	-0.0168549920792928	-0.0153917085029217	-0.0138769179406577	-0.0123750538495629	-0.0109424036406091	-0.00962430837844131	-0.0084535666724698	-0.00745001823565159	-0.00662116611130628	-0.00596361797889216	-0.00546508850339523	-0.00510670201141552	-0.00486535935570224	-0.00471597470879962	-0.00463343796040118	-0.00459420915917535	-0.00457749824591648	-0.00456602353076363	-0.00454637485350078	-0.00450903187034268	-0.00444810454893834	-0.00436087200233635	-0.00424719769225239	-0.00410889449601129	-0.00394910324760345	-0.00377173459878225	-0.00358100813559822	-0.0033811064286954	-0.00317594672590069	-0.00296906058826449	-0.00276356273352184	-0.00256218501431333	-0.00236734974643294	-0.00218125814517353	-0.00200597387219635	-0.0018434879782381	-0.00169575910185515	-0.001564730811843	-0.00145233551370754	-0.00136050033889912	-0.0012911738406483	-0.00124639219406062	-0.0012283993136635	-0.00123982674609335
31	-0.0236583921429472	-0.023787781096823	-0.0236150698758965	-0.0231609413612612	-0.0224577476566854	-0.0215468256335225	-0.0204753141533742	-0.0192927984640223	-0.0180480954506896	-0.0167864452119567	-0.0155473007980835	-0.0143628223832502	-0.0132570979215011	-0.0122460402478033	-0.011337857498733	-0.010533962187297	-0.00983017302818348	-0.00921806880565054	-0.00868637012442149	-0.00822224776335936	-0.00781248148270829	-0.00744441776386393	-0.00710669759278762	-0.00678974544562495	-0.00648602795716003	-0.00619010527010042	-0.00589850954401358	-0.00560949314488534	-0.00532269320103171	-0.00503875922565559	-0.0047589864473715	-0.00448498988323362	-0.00421844399611412	-0.00396090128139559	-0.00371369174384001	-0.0034778953005632	-0.00325437177195545	-0.00304382900340059	-0.00284690904490993	-0.00266427498883908	-0.00249668639550744	-0.0023450582559488	-0.00221050595869713	-0.00209438545662948	-0.0019983425316389	-0.0019243866899951	-0.00187500309991878	-0.00185330989845515	-0.00186325852038105
32	-0.0260586544998499	-0.0264988404409862	-0.0266684404056748	-0.0265762934068134	-0.0262404004496343	-0.0256863178835351	-0.0249451742031796	-0.024051504576922	-0.0230410959081222	-0.0219490126131091	-0.020807934891946	-0.0196468940337972	-0.0184904404531127	-0.0173582359561723	-0.0162650266351965	-0.0152209290262842	-0.0142319498915765	-0.0133006577069264	-0.0124269292114708	-0.0116087045054418	-0.0108426967707702	-0.0101250159699417	-0.00945167879502412	-0.0088189892157946	-0.00822378507914587	-0.00766355629063689	-0.0071364490053093	-0.00664117762621819	-0.00617687176900019	-0.00574288819702648	-0.0053386177112994	-0.00496331403482542	-0.00461596618468535	-0.00429522837610063	-0.00399941314208707	-0.00372654521006909	-0.00347446684022634	-0.00324098066596516	-0.00302401409136304	-0.00282179006154488	-0.00263299215096985	-0.00245691664772734	-0.00229360961936662	-0.00214399168987728	-0.00200997636787439	-0.00189458840926676	-0.00180208641942015	-0.00173808872252508	-0.00170969398735599
33	-0.0274989801230921	-0.0280676235574528	-0.0283871105087979	-0.0284601898193323	-0.0282971206546939	-0.0279146700717941	-0.027334809915784	-0.0265832343170238	-0.0256878233144618	-0.0246771694477799	-0.0235792649083045	-0.0224204204707714	-0.0212244578497102	-0.0200121880683854	-0.018801162946163	-0.0176056669533618	-0.0164369034043047	-0.0153033222166087	-0.0142110354652351	-0.0131642704753773	-0.0121658168702765	-0.0112174325660324	-0.0103201831749156	-0.00947469890663053	-0.0086813423383109	-0.00794028899656215	-0.00725153025160781	-0.00661481425594051	-0.00602954524809042	-0.0054946641917686	-0.00500853422914142	-0.00456885275596326	-0.00417260825454018	-0.00381609475849629	-0.00349499058059554	-0.00320450144369934	-0.00293956216422621	-0.00269508619756629	-0.00246624911570738	-0.00224879062940257	-0.00203931997859767	-0.00183561101795005	-0.00163687554806905	-0.00144400572841604	-0.0012597781284882	-0.00108901265469962	-0.00093867900283384	-0.000817941507640642	-0.000738130687978794
34	-0.0273723880279971	-0.0278556311621423	-0.0281057593841547	-0.0281248514195221	-0.0279214302385994	-0.027509716991148	-0.0269086310917179	-0.0261406211760885	-0.025230418876603	-0.0242038058449514	-0.023086475019751	-0.0219030514260437	-0.0206763179599305	-0.0194266700157392	-0.0181718017185523	-0.0169266078460532	-0.0157032706595873	-0.0145114906267295	-0.0133588146461227	-0.0122510146306559	-0.0111924725524291	-0.0101865344577976	-0.00923580457355944	-0.00834236049109122	-0.00750788064256324	-0.00673368508558749	-0.0060206993289785	-0.00536935803824402	-0.00477947057401102	-0.00425007321026306	-0.00377929348185465	-0.00336425051596124	-0.00300101166292334	-0.0026846206525507	-0.00240920636385238	-0.00216817466987666	-0.00195447926696734	-0.00176096142406256	-0.00158074358895312	-0.001407658017119	-0.00123668913990149	-0.00106440721028653	-0.000889370689695769	-0.000712475635103062	-0.000537231770334824	-0.000369946781771903	-0.000219802558814086	-9.88096082599377e-05	-2.16288269080923e-05
35	-0.0256002501250244	-0.0258439079368323	-0.0258737804410575	-0.0256949576989797	-0.0253180716382444	-0.02475860030583	-0.024035959367532	-0.023172448432996	-0.0221921275179946	-0.0211197001741552	-0.0199794746766235	-0.0187944639306973	-0.0175856697070524	-0.0163715790469715	-0.0151678819492219	-0.0139874014761607	-0.0128402117105449	-0.0117339067348723	-0.0106739757556982	-0.00966423597543102	-0.00870727571523208	-0.00780486513456828	-0.00695829990646299	-0.0061686534322802	-0.00543692456619449	-0.00476407932391581	-0.00415099571864472	-0.0035983299006124	-0.00310632857704944	-0.0026746168861756	-0.0023019923541806	-0.001986254362064	-0.00172409496782071	-0.00151107140184557	-0.00134167361956732	-0.00120949255019711	-0.00110748672275462	-0.00102833733636662	-0.000964875047760405	-0.000910556146680125	-0.000859961634921688	-0.000809290157010693	-0.000756814788045363	-0.000703274323014832	-0.000652171830910754	-0.000609956701708838	-0.000586071075858825	-0.000592847251766939	-0.00064524926201487
36	-0.0226701656619238	-0.0226303545279102	-0.0224045243577127	-0.0220019169044355	-0.0214363149383539	-0.0207253285517847	-0.0198895150495212	-0.0189513899742567	-0.0179343932307996	-0.0168618756682046	-0.0157561678011635	-0.0146377840046658	-0.0135248033133591	-0.0124324530370547	-0.0113729051105589	-0.0103552788463981	-0.00938582890772405	-0.00846828503557896	-0.00760430123661284	-0.00679396730269011	-0.00603633485431027	-0.00532991336937015	-0.00467309834623937	-0.00406450306817153	-0.0035031764287335	-0.00298870091587057	-0.00252117612679669	-0.00210110319331662	-0.00172919350608585	-0.00140613062427966	-0.00113231697411802	-0.000907636848554327	-0.000731264517046609	-0.0006015413210303	-0.000515938988263071	-0.000471118652736729	-0.000463086851214226	-0.000487441696977924	-0.000539695057766528	-0.000615650345909679	-0.000711810808851053	-0.000825790211216002	-0.00095669663073568	-0.00110546074743385	-0.0012750823941559	-0.00147077308787328	-0.00169997754868716	-0.00197226356716839	-0.00229907669793978
37	-0.0193601659563644	-0.0190865161691125	-0.0186605179934601	-0.0180945236561739	-0.017404356370225	-0.01660860830721	-0.0157278197793849	-0.0147835874472461	-0.013797653765788	-0.0127910305592756	-0.0117832065071566	-0.0107914816853537	-0.00983046268446979	-0.00891174001057215	-0.00804375642816831	-0.00723186167591663	-0.00647853661098902	-0.00578375925470888	-0.00514547717746844	-0.00456014569289531	-0.00402328967256433	-0.00353004840176193	-0.00307566746525014	-0.00265590864414763	-0.00226735751706273	-0.00190761808828777	-0.00157539348703667	-0.00127046081574573	-0.000993555903441647	-0.000746189530839695	-0.000530420313965598	-0.000348610739215472	-0.000203191904618815	-9.64595802734771e-05	-3.04196323785916e-05	-6.69513069509398e-06	-2.6501097387576e-05	-9.06863783937571e-05	-0.000199836013123605	-0.000354422163111696	-0.000554987463952251	-0.000802341813805903	-0.00109775222696869	-0.00144310548289151	-0.00184102482027562	-0.00229492471764966	-0.00280899166180899	-0.00338808348547153	-0.00403754507775854
38	-0.0163661765753327	-0.0159446785083573	-0.0154030753073217	-0.0147548872725949	-0.0140161702497209	-0.0132048888648257	-0.0123402101674936	-0.0114417544345275	-0.0105288425654828	-0.00961977964126805	-0.00873121178970426	-0.00787758867260638	-0.00707075702802728	-0.00631970227516171	-0.00563044583837285	-0.00500609625333227	-0.00444704297019404	-0.00395127370294818	-0.00351478972578285	-0.00313208907919824	-0.00279668544400627	-0.00250163051241052	-0.00224000989776623	-0.00200538668704739	-0.0017921722362298	-0.00159591023854711	-0.0014134669205981	-0.00124312691134426	-0.0010846004043231	-0.000938952299526657	-0.000808467784470286	-0.000696471134317209	-0.000607115345100187	-0.000545159646218353	-0.000515750152487802	-0.000524216171804753	-0.000575891289526768	-0.000675964631797263	-0.000829363986379353	-0.00104066901960697	-0.00131404991190604	-0.00165322452201351	-0.00206142579580874	-0.00254137060789414	-0.00309522154932382	-0.00372453428552542	-0.00443018489199212	-0.00521227388464956	-0.00607000632547537
39	-0.0140971279479958	-0.0136006523101154	-0.0130083220862599	-0.0123331112963448	-0.0115898767854493	-0.0107948525770083	-0.00996509069696972	-0.00911787430232134	-0.00827013057189872	-0.00743787086293658	-0.00663568408852976	-0.00587630622417243	-0.00517028450459237	-0.00452574951273792	-0.00394830234549436	-0.00344101775982608	-0.00300455806276119	-0.0026373868927731	-0.00233606728413877	-0.00209562477352149	-0.00190995397448794	-0.00177224608824698	-0.00167541521604905	-0.00161250297686822	-0.00157704362148423	-0.00156337532022881	-0.0015668872995723	-0.0015841967133437	-0.00161325326974778	-0.0016533734392062	-0.00170520933222447	-0.00177065991200229	-0.00185273400904001	-0.00195537561465992	-0.00208326218643938	-0.00224158629012568	-0.00243582995630065	-0.00267153979628342	-0.00295410936062417	-0.00328857359177772	-0.0036794186621934	-0.00413040911859151	-0.00464443316142885	-0.00522336613127659	-0.00586795187305871	-0.0065777015945114	-0.00735081008741626	-0.00818408967521178	-0.00907292290560021
40	-0.0127217261259448	-0.0121947875461406	-0.0115855784707919	-0.0109054237592516	-0.0101671578556721	-0.00938475353551532	-0.00857291239848851	-0.00774663381519707	-0.00692078009905128	-0.00610965582804098	-0.00532661846982187	-0.00458373581205032	-0.00389150326619359	-0.00325863104278354	-0.00269190767236221	-0.00219614257702997	-0.00177418660087176	-0.00142702579764435	-0.00115394054663121	-0.000952719387451774	-0.000819914956314267	-0.000751128147249684	-0.000741306140010326	-0.000785040210406363	-0.00087685020313834	-0.00101144409855803	-0.00118394311224546	-0.00139006508170605	-0.00162626136387147	-0.00188980494133004	-0.00217882977966212	-0.00249232358036918	-0.00283007784862947	-0.00319260058784211	-0.00358099791978233	-0.00399683151522362	-0.00444195893520414	-0.0049183638776404	-0.00542798296123784	-0.00597253512917003	-0.00655335908996056	-0.00717126349836393	-0.00782639387069199	-0.0085181195691579	-0.00924494360464996	-0.0100044375063943	-0.0107932030835969	-0.0116068625375874	-0.0124400780414076
41	-0.0123955108979594	-0.0118773141962017	-0.0112823471318308	-0.0106198328557427	-0.00990031429359434	-0.00913540345013651	-0.00833750098155562	-0.00751949599454242	-0.00669445679022762	-0.00587532353970398	-0.00507461364264934	-0.00430414979653308	-0.00357481963295977	-0.00289637422610867	-0.00227727093226205	-0.00172456397995679	-0.00124384410645885	-0.000839226438646516	-0.000513383850391747	-0.000267621288181701	-0.000101985119476186	-1.54004810726265e-05	-5.82892148971509e-06	-7.04383522063851e-05	-0.000205777434560539	-0.000407946998436814	-0.000672761864386001	-0.000995897458353488	-0.00137301679553346	-0.00179987469186971	-0.0022723973652619	-0.00278673684688085	-0.00333930077940694	-0.0039267591892968	-0.00454603065416111	-0.00519425092810046	-0.00586872753499227	-0.00656688410162459	-0.00728619829792818	-0.00802413720544803	-0.00877809377594406	-0.00954532779811484	-0.0103229144878141	-0.011107703476917	-0.0118962906130772	-0.0126850046049714	-0.0134699101565636	-0.0142468288251177	-0.0150113784030481
42	-0.0134967571226263	-0.0130638541680567	-0.0125582969395975	-0.0119872284901629	-0.0113589709115001	-0.0106828631565152	-0.00996907423449344	-0.00922839736953821	-0.00847203131090208	-0.00771135533497454	-0.00695770456969319	-0.00622215210301931	-0.005515303920481	-0.00484711207705189	-0.00422671068046585	-0.00366227828929325	-0.00316092925815419	-0.0027286354455838	-0.00237017858851213	-0.00208913258949671	-0.00188787400189368	-0.00176761816989318	-0.00172847781176905	-0.00176954034307627	-0.00188895992918079	-0.00208406013114266	-0.0023514430546554	-0.00268710111027374	-0.0030865278208114	-0.00354482454123173	-0.00405680045862107	-0.00461706378619349	-0.00522010262885763	-0.00586035455499437	-0.00653226444014384	-0.0072303306382525	-0.00794913997457357	-0.00868339243513219	-0.0094279167483899	-0.0101776783156864	-0.010927781150318	-0.0116734656336895	-0.0124101039937783	-0.0131331954584332	-0.0138383630349938	-0.0145213538184511	-0.0151780446321129	-0.0158044546564475	-0.0163967665029003
43	-0.0165575145340274	-0.0163328305887069	-0.0160428052814548	-0.0156924724411173	-0.0152878442192479	-0.0148358053386034	-0.0143439875679611	-0.0138206276139055	-0.0132744121021929	-0.0127143136792225	-0.0121494224856619	-0.0115887773327194	-0.0110412008461334	-0.0105151426386891	-0.0100185342394448	-0.00955865906218744	-0.00914204015625672	-0.00877434787214381	-0.00846032891647588	-0.00820375759122818	-0.00800740933505571	-0.00787305603397268	-0.00780148196546726	-0.00779251870282583	-0.00784509684977325	-0.00795731211053844	-0.00812650293423242	-0.00834933680822791	-0.00862190221269125	-0.00893980328390951	-0.0092982543611502	-0.00969217180176096	-0.0101162607315603	-0.0105650947405215	-0.0110331869247325	-0.0115150511016574	-0.0120052524737755	-0.0124984474728986	-0.0129894129714155	-0.013473065485514	-0.0139444714078952	-0.0143988496832522	-0.0148315686694045	-0.0152381392021077	-0.0156142060950959	-0.0159555404532046	-0.0162580352514699	-0.0165177066347446	-0.016730703320524
44	-0.0217511293558988	-0.0218427104478766	-0.0218765704479535	-0.021855276533494	-0.0217821192038079	-0.0216610475074879	-0.0214965903485939	-0.021293765774417	-0.0210579804880796	-0.020794922102303	-0.0205104468466314	-0.0202104655523296	-0.0199008307631113	-0.0195872277550347	-0.019275072097682	-0.018969416156556	-0.0186748666317656	-0.0183955148613019	-0.0181348812014067	-0.0178958743461628	-0.0176807659789985	-0.0174911806762934	-0.01732810052359	-0.0171918834733218	-0.0170822940835604	-0.0169985449425575	-0.0169393468143098	-0.0169029653442135	-0.0168872820467723	-0.016889857262346	-0.01690799281741	-0.0169387922505027	-0.0169792166691589	-0.0170261345745979	-0.0170763643215989	-0.0171267082599793	-0.017173978019107	-0.0172150108346432	-0.0172466772633196	-0.0172658810728783	-0.0172695525164369	-0.0172546365901191	-0.0172180782174389	-0.0171568065925083	-0.0170677211371284	-0.0169476816764805	-0.0167935055087443	-0.016601974031927	-0.0163698514950808
45	-0.0283896943255299	-0.0288064926344446	-0.0291666183602441	-0.0294699343153794	-0.0297168230820415	-0.0299081612900933	-0.0300452854171395	-0.0301299501020083	-0.030164280157635	-0.0301507176275211	-0.0300919653459441	-0.02999092853167	-0.0298506559654131	-0.0296742822717234	-0.0294649727471765	-0.0292258720512349	-0.0289600579082181	-0.0286705007642424	-0.028360030108967	-0.0280313079167911	-0.0276868093949266	-0.0273288109561651	-0.0269593850720102	-0.0265804014167982	-0.0261935334946567	-0.0258002697569562	-0.0254019280754811	-0.0249996723416868	-0.0245945299192991	-0.0241874086885834	-0.0237791124864362	-0.0233703538656945	-0.022961763266531	-0.022553893907508	-0.022147221957193	-0.0217421418311274	-0.0213389567641259	-0.020937865124204	-0.0205389432510995	-0.020142125908325	-0.0197471857219555	-0.0193537132313198	-0.0189610993865336	-0.0185685224864834	-0.0181749416508572	-0.0177790989549751	-0.0173795323221033	-0.0169746011620044	-0.0165625265659827
46	-0.0350716034551285	-0.0357037371520238	-0.0362710213298825	-0.0367710777818248	-0.0372019770574645	-0.0375622483762758	-0.0378508843034968	-0.0380673404191697	-0.0382115303055125	-0.0382838162577492	-0.0382849961863533	-0.0382162872225554	-0.0380793065628249	-0.0378760500915105	-0.037608869304358	-0.0372804470204517	-0.0368937723182217	-0.0364521150652057	-0.0359590003345137	-0.0354181829171686	-0.0348336220527901	-0.0342094564157305	-0.0335499793140941	-0.0328596139892416	-0.0321428888472846	-0.031404412415109	-0.0306488477944406	-0.0298808863904273	-0.0291052207173862	-0.0283265161340449	-0.0275493814331391	-0.0267783383039802	-0.026017789798993	-0.0252719880627888	-0.0245450017207958	-0.0238406834688886	-0.0231626385503416	-0.022514194945936	-0.021898376231153	-0.0213178781650638	-0.0207750501629825	-0.0202718828637975	-0.0198100030283489	-0.0193906769932633	-0.0190148238522152	-0.0186830394416301	-0.0183956320695163	-0.0181526707447666	-0.0179540464415285
47	-0.0404509360744092	-0.0411324100947589	-0.041735381583113	-0.0422562280861083	-0.0426918047161954	-0.0430394770421262	-0.043297149744277	-0.0434632907650991	-0.0435369507392405	-0.0435177775417971	-0.0434060258457577	-0.0432025616302295	-0.0429088616288563	-0.0425270077525799	-0.0420596765623499	-0.0415101239055788	-0.0408821648652767	-0.0401801492032702	-0.0394089325092357	-0.0385738432960888	-0.0376806463102628	-0.0367355023532756	-0.0357449249394026	-0.0347157341438094	-0.0336550080266076	-0.0325700320512325	-0.0314682469503628	-0.0303571955291058	-0.0292444689329012	-0.0281376529458164	-0.0270442749226268	-0.0259717519940261	-0.0249273412170427	-0.0239180923705621	-0.0229508041170057	-0.0220319842638059	-0.0211678148604854	-0.0203641228570796	-0.0196263570256706	-0.0189595718074713	-0.0183684186920388	-0.017857145661993	-0.0174296051456542	-0.0170892708113476	-0.0168392634112847	-0.016682385740978	-0.0166211666236448	-0.0166579136600777	-0.016794774305563
48	-0.043958787141213	-0.0445480724965589	-0.0450452071960227	-0.0454461351989385	-0.0457473145689722	-0.0459457583284293	-0.0460390713489076	-0.0460254828438883	-0.0459038740741019	-0.0456738009269941	-0.0453355110867471	-0.0448899555704082	-0.0443387944680559	-0.0436843967898635	-0.0429298343896616	-0.0420788700024097	-0.0411359395010931	-0.0401061285462298	-0.0389951438676281	-0.0378092794825571	-0.0365553782163305	-0.0352407889497412	-0.0338733200721185	-0.0324611896683083	-0.0310129730119388	-0.0295375479752813	-0.0280440389972228	-0.0265417602747689	-0.0250401588595379	-0.0235487583484245	-0.0220771038565734	-0.0206347089506827	-0.0192310052011906	-0.0178752949829509	-0.0165767081155349	-0.0153441628864145	-0.0141863319432097	-0.0131116134753264	-0.0121281080311926	-0.0112436012356436	-0.0104655525836557	-0.00980109039261915	-0.00925701289683101	-0.00883979536619159	-0.00855560302762493	-0.00841030946404257	-0.00840952006332936	-0.00855859999049695	-0.00886270606149113
49	-0.0461005084374582	-0.0465471876673718	-0.0468933629601269	-0.0471350531901838	-0.0472687903756017	-0.0472916599320246	-0.0472013375086919	-0.0469961220075518	-0.0466749644235612	-0.0462374921863249	-0.0456840287298152	-0.0450156080674427	-0.0442339842035568	-0.0433416352688345	-0.0423417623252014	-0.0412382828451437	-0.0400358189296878	-0.0387396803881339	-0.0373558428600026	-0.0358909212147901	-0.0343521385172384	-0.0327472908941797	-0.0310847086829073	-0.0293732142798256	-0.0276220771412799	-0.025840966415469	-0.0240399017048033	-0.0222292024716859	-0.020419436607245	-0.01862136868194	-0.0168459083891906	-0.0151040596783506	-0.0134068710516765	-0.0117653874717356	-0.0101906042913847	-0.00869342357852414	-0.00728461316289593	-0.00597476868291672	-0.0047742788576553	-0.00369329415337098	-0.00274169895636088	-0.00192908730508043	-0.00126474217548047	-0.000757618255118701	-0.000416328084713788	-0.000249131391243376	-0.000263927385228324	-0.000468249747220914	-0.000869263985384436
50	-0.0484381701926123	-0.0488512654915167	-0.0491673286569673	-0.0493830707305914	-0.0494956785895757	-0.0495028498242258	-0.0494028248435959	-0.0491944158849207	-0.04887703262861	-0.0484507041502086	-0.0479160969736192	-0.0472745290256495	-0.0465279793301499	-0.045679093320177	-0.0447311836882709	-0.0436882267375478	-0.0425548542393515	-0.041336340846168	-0.0400385871508258	-0.0386680985241914	-0.0372319599031041	-0.0357378067377139	-0.0341937923422371	-0.0326085519250284	-0.0309911636024187	-0.0293511067256672	-0.027698217871364	-0.0260426448624838	-0.0243947991998754	-0.0227653072921799	-0.0211649608759681	-0.0196046670172737	-0.0180953980807688	-0.0166481420436792	-0.015273853518359	-0.0139834058304458	-0.0127875444789559	-0.0116968422808538	-0.0107216564758558	-0.00987208803786716	-0.00915794340786425	-0.00858869882961305	-0.00817346743475121	-0.00792096918786274	-0.00783950376563499	-0.0079369264074148	-0.00822062673786188	-0.00869751052631922	-0.00937398431235461
51	-0.0530570506701404	-0.0536872931768976	-0.0542399837579767	-0.0547129176764421	-0.055104288080806	-0.0554127106130516	-0.0556372457445234	-0.0557774186036968	-0.0558332360785515	-0.0558052009975032	-0.0556943232164082	-0.0555021274648112	-0.0552306578321038	-0.0548824788033236	-0.0544606727846522	-0.0539688340899492	-0.0534110593915649	-0.0527919346708706	-0.0521165187360852	-0.0513903234067316	-0.0506192904950689	-0.0498097657448029	-0.0489684699159336	-0.0481024672314641	-0.0472191314265585	-0.046326109663331	-0.0454312845945176	-0.0445427348765975	-0.0436686944472833	-0.0428175108935198	-0.0419976032440706	-0.0412174195253123	-0.0404853944199218	-0.0398099073656791	-0.0391992414256002	-0.0386615432510892	-0.0382047844467982	-0.0378367246295099	-0.0375648764537254	-0.0373964728539166	-0.0373384367277753	-0.0373973532564927	-0.0375794450273926	-0.0378905500914108	-0.0383361030532893	-0.0389211192562819	-0.0396501820860415	-0.0405274333805642	-0.0415565668950503
52	-0.0610719753952585	-0.0621133525040908	-0.0631067297445436	-0.0640505129998886	-0.0649433832722241	-0.065784310347106	-0.0665725647246927	-0.0673077276860522	-0.0679896993777503	-0.0686187048137859	-0.0691952977112281	-0.069720362094389	-0.0701951116218761	-0.0706210866112239	-0.0710001487568108	-0.0713344735582237	-0.0716265404979241	-0.0718791210287646	-0.0720952644533877	-0.0722782817985722	-0.07243172780794	-0.0725593811958752	-0.072665223323805	-0.072753415476925	-0.0728282749348128	-0.0728942500429532	-0.0729558945038102	-0.0730178411155528	-0.073084775193707	-0.0731614079157394	-0.0732524498307571	-0.0733625847760373	-0.0734964444389227	-0.0736585837966906	-0.0738534576583089	-0.074085398520568	-0.0743585959369554	-0.0746770775809252	-0.0750446921660038	-0.0754650943636418	-0.0759417318360277	-0.076477834475467	-0.0770764059146266	-0.0777402173432454	-0.078471803637125	-0.0792734617746677	-0.0801472514852992	-0.0810949980431696	-0.0821182970889776
53	-0.0707063175281124	-0.0720985418008045	-0.0734654146678353	-0.0748050847572991	-0.0761158399624186	-0.0773961151994829	-0.078644499169062	-0.0798597400676805	-0.0810407502068342	-0.0821866095065	-0.0832965678410269	-0.0843700462264136	-0.085406636849365	-0.0864061019500647	-0.0873683715821938	-0.0882935402852369	-0.0891818627154294	-0.0900337482926872	-0.09084975493139	-0.091630581932847	-0.0923770621265234	-0.0930901533555307	-0.0937709294093742	-0.0944205705133818	-0.0950403534895177	-0.0956316417073125	-0.096195874946336	-0.0967345592929168	-0.0972492571936351	-0.0977415777864012	-0.0982131676266893	-0.0986657019216736	-0.0991008763786377	-0.0995203997661117	-0.0999259872767598	-0.100319354770189	-0.100702213961607	-0.101076268608765	-0.101443211734989	-0.10180472391044	-0.102162472597247	-0.102518112547008	-0.102873287221477	-0.103229631189366	-0.103588773434212	-0.103952341490512	-0.104321966307988	-0.104699287727205	-0.105085960434084
[truncated: 71 more columns]
