# Supplementary material for: Reconstructing spruce budworm outbreak severity: a comparison of paleoecological and tree-ring signals
Source: PLoS One. 2025 Aug 12;20(8):e0329406. doi: 10.1371/journal.pone.0329406 (PMC12342301; doi:10.1371/journal.pone.0329406)
Supplement: S12 Dataset — (ZIP) [file pone.0329406.s012.zip › Lake 3 wavelet data/Lepidopteran_scales/WS_wavelet_wave.txt]

V1	V2	V3	V4	V5	V6	V7	V8	V9	V10	V11	V12	V13	V14	V15	V16	V17	V18	V19	V20	V21	V22	V23	V24	V25	V26	V27	V28	V29	V30	V31	V32	V33	V34	V35	V36	V37	V38	V39	V40	V41	V42	V43	V44	V45	V46	V47	V48	V49	V50
1	-0.0295078489204156+0.0058896543090159i	0.0221828817846713-0.0136392292553256i	-0.0134859171784665+0.0148146598565824i	0.0078072990799357-0.0118121446681368i	-0.0055772575097866+0.00821842643992745i	0.00517640560263678-0.00567953639828185i	-0.0052963266471134+0.00416234221034143i	0.00544662148001722-0.00322190745335529i	-0.00554660233237428+0.00256485828902634i	0.0056111278812339-0.00205867862229422i	-0.00565878346719346+0.00164787908003798i	0.00569502871755128-0.00130866939364822i	-0.00571495120834915+0.00102145601924341i	0.00571936685611547-0.00076310170637045i	-0.00572036858168179+0.00051959253705934i	0.00572712128344396-0.00029122393749481i	-5.74040037924094e-03+7.933432996656e-05i	0.00576282985071105+0.00011453519025176i	-0.00578918185274007-0.00028080536318982i	0.00580069008972804+0.00042361069804877i	-0.00579391294836729-0.00056361287583322i	0.00578139409818324+0.00071049217963117i	-0.00577161045984285-0.0008625380411513i	0.00576962179490029+0.00101888286810615i	-0.0057846383310254-0.00117270074210985i	0.00581200322128782+0.00130611496008635i	-0.00583091721537769-0.001418670255897i	0.00583594117706605+0.00152571263422634i	-0.00583146614425744-0.00163320022759213i	0.00581847696208684+0.00174620952651643i	-0.00580512568079453-0.00187061572656433i	0.00580168141977474+0.00200097230580045i	-0.00580743948935161-0.00212676450211016i	0.00581520987754524+0.00224514045446155i	-0.00582139604970993-0.0023577663888975i	0.00582197242189551+0.00246582168768929i	-0.00581358139850979-0.00257673405649836i	0.00580330551900137+0.00269830650244621i	-0.00580115824983521-0.00282696892115826i	0.00580811026925828+0.00295382622419382i	-0.00581975508918422-0.00307498533710022i	0.00583301892072247+0.00318812879173501i	-0.0058393834581311-0.0032916139014374i	0.00583131589889362+0.00339627433285702i	-0.00581689920102939-0.00351270908154232i	0.00580508580585379+0.00363818898417656i	-0.00579721166668714-0.00376840955979442i	0.00579336756401336+0.00390105168067591i	-0.00579225199866951-0.00403378358520491i
2	-0.0329099250217208+0.0082065394216562i	0.0224703650994786-0.0180568976918266i	-0.0107412323250782+0.0182953388989108i	0.0040815081819028-0.0130851647085787i	-0.00245687758517989+0.00794252733477805i	0.00297306239451819-0.00490736380062742i	-0.0036962107353727+0.00344144704904056i	0.00414118799696507-0.00266592564101754i	-0.00438014963013504+0.00214262398867777i	0.00452120050671772-0.00172951964728154i	-0.00462094463184974+0.00138706481931297i	0.00469641752206368-0.00110574592872472i	-0.00474220964300163+0.00087099144090963i	0.00476054378519016-0.00065581533077256i	-0.0047712441146807+0.00044475214891704i	0.00478812119077667-0.00024300294107644i	-4.81171669053034e-03+5.415249346551e-05i	0.00484790226737919+0.00011862812403588i	-0.00489031780772196-0.00025791654137363i	0.00490994017398764+0.00036778057996999i	-0.00490165293347392-0.00047920343768464i	0.00488572871738234+0.00060500979178431i	-0.00487333139022322-0.00074022542016291i	0.00487029956328998+0.00088480030047211i	-0.00489191380498267-0.00102948220476237i	0.00493187682568018+0.00114614710233754i	-0.0049581934426113-0.00123420272977551i	0.00496405743685316+0.00131763393208648i	-0.0049578423687895-0.00140354537567287i	0.00493987885138527+0.00149755658658792i	-0.0049213342616197-0.00160884339882994i	0.00491788692897735+0.0017290903672544i	-0.00492770732286901-0.00184202382642253i	0.00493950316089188+0.00194429701243073i	-0.00494889874333306-0.00203879844226176i	0.00495021741505298+0.00212626707007072i	-0.00493755958985279-0.00221755972920358i	0.00492153110148061+0.00232504107794124i	-0.00491765708700433-0.00244302342294853i	0.00492667524778116+0.00255789805691209i	-0.00494198915862356-0.00266501364504369i	0.00496048717924967+0.00276085774802051i	-0.00496955614497765-0.00284172901217836i	0.00495736829445381+0.00292383860551389i	-0.00493673109694178-0.00302318323683731i	0.00492142126746187+0.00313426031157493i	-0.00491207776640264-0.0032497985514029i	0.00490799358767875+0.00336693856541728i	-0.00490715564951907-0.00348258459606989i
3	-0.0346136189515786+0.0108539077199237i	0.0203136239964025-0.0225968227310892i	-0.0053644815905749+0.0208390411398076i	-0.0014794797749486-0.0125764402827412i	0.00146699345745268+0.00590022584611347i	0.00053691614400505-0.00290185874157723i	-0.00196176001328814+0.00199240764978178i	0.00261429078478598-0.00167189020498272i	-0.00289900320820598+0.00142107587984703i	0.00305637190903708-0.00117360446304514i	-0.00317323479765841+0.00094688446347952i	0.00326737523754862-0.00076171269516612i	-0.00332401411106221+0.00061359052537079i	0.00334303409169304-0.00047041626386925i	-0.00335352022366811+0.00031546369345274i	0.00337338514231974-0.00016213928983312i	-3.4003330997019e-03+1.580483207643e-05i	0.00344579344413181+0.00012001031568127i	-0.00350331915900941-0.00021560243276154i	0.0035284864862053+0.00027385493834606i	-0.00351396298659817-0.00034084460484684i	0.00349189917007723+0.00043216262132005i	-0.00347489219745332-0.00053623426870878i	0.00346730191890411+0.00065617360249433i	-0.00349423464142623-0.0007815050885637i	0.00354811964776507+0.00086895104544796i	-0.00358058243086971-0.00091818962399107i	0.00358464624258203+0.00096637032614088i	-0.00357590950823187-0.00101995289084648i	0.00355197603947924+0.00108342388740315i	-0.00352681814978739-0.00117147311928825i	0.00352387303799886+0.00127215765949699i	-0.00353907202910003-0.00136113272006155i	0.00355516591046101+0.00143570478398079i	-0.00356825847817674-0.00150098216856508i	0.00357105315554335+0.00155566859723309i	-0.00355308274931434-0.00161477320153341i	0.00352957655587052+0.00169754230904947i	-0.00352384880922592-0.00179500659294239i	0.00353522690942004+0.00188704609641993i	-0.00355398421759359-0.0019696542749745i	0.00357882252337878+0.00203801866107012i	-0.00359189477887671-0.00208411129632639i	0.00357466859154635+0.00213151628574622i	-0.0035471501334184-0.00220388200311851i	0.00352984405200268+0.00229055725276501i	-0.00352098385762071-0.00237990025630293i	0.00351830213151727+0.00246932230324111i	-0.0035192216547084-0.0025550560269319i
4	-0.0347763647901908+0.013657856958294i	0.015958199057748-0.0267321985077281i	0.0019535620361069+0.021639605794142i	-0.00760449623917649-0.00967697212621727i	0.00471418549363248+0.00204952058033269i	-8.96780179854471e-04-7.6885079867236e-05i	-9.55719457677169e-04+3.46732818250368e-04i	0.00148256163621036-0.00067834339598257i	-0.00161755514355244+0.00071382431871708i	0.00169876136186937-0.00061508704575848i	-0.00178686810112733+0.00049351346552004i	0.00187401664035535-0.00040257362536708i	-0.00192274290501943+0.00034513734483016i	0.00192596386880156-0.00027772373886921i	-0.00192484496967683+0.00018104647815624i	1.93962608286451e-03-8.097612404539e-05i	-1.95995026932769e-03-1.816296061151e-05i	0.00200704414528385+0.00011686507221853i	-0.00207754804422385-0.0001669482975248i	0.00210441033558573+0.00016814099040609i	-0.00207785122902801-0.00018868592133656i	0.00204847219984223+0.00024506404082426i	-0.00202661143376077-0.00031300410982476i	0.00200988813691316+0.00040383979116486i	-0.00203944361485013-0.00050959044217287i	0.00210796334546274+0.00056471421610204i	-0.00214330085045348-0.00057009214205541i	0.00214140656595864+0.00058286127612234i	-0.0021305761520779-0.0006044531902547i	0.0021010907260576+0.00063464909001196i	-0.00206827557344683-0.00069776562936028i	0.00206683043103284+0.00077775947664124i	-0.00208856924613513-0.0008392039645172i	0.00210780245523379+0.00088278922449419i	-0.00212433134445485-0.00091756796721803i	0.002129998533972+0.00093671062679717i	-0.00210619658300534-0.00095960336852754i	0.0020738684891483+0.00101575481121128i	-0.00206703603809162-0.00109104638235999i	0.00208094429388334+0.00115660418946457i	-0.00210134788569283-0.00121257167576991i	0.0021329093703683+0.00125315699227872i	-0.00215155213011234-0.00126170391351083i	0.00212816011197723+0.00127159424136328i	-0.00209350707077122-0.00131722864251365i	0.00207711034366541+0.0013788614574178i	-0.00207143324881159-0.00143890808450437i	0.00207173918351542+0.00149720265876268i	-0.0020758612067998-0.00154956290434595i
5	-0.0339445763347236+0.016448574945886i	0.0101263506831323-0.0299861058866987i	0.0099407589248127+0.0201436866710554i	-0.0125395238528999-0.0043705337188901i	0.00569794492028935-0.00286059509682303i	-0.00038553846296402+0.0024939396842089i	-0.00108469556574661-0.00061683953835801i	9.65805509127593e-04-2.22310131211887e-04i	-7.76993022428434e-04+3.27755016086497e-04i	7.47145712842198e-04-2.53492829928348e-04i	-7.97174479320623e-04+1.74916267165683e-04i	8.71365250556933e-04-1.42669750007321e-04i	-9.04615375876423e-04+1.53653881787293e-04i	8.82632448365052e-04-1.4232386565928e-04i	-8.65774490913425e-04+8.5354905926057e-05i	8.73727234960585e-04-2.8276910799026e-05i	-8.78786148142771e-04-3.1590945692251e-05i	9.19556133534131e-04+1.08121229860449e-04i	-0.0010027676203984-0.00012550946228442i	1.02834187059195e-03+7.683516229109e-05i	-9.84545593108699e-04-6.3314568173161e-05i	9.5124591868885e-04+9.7844859768877e-05i	-9.28889642737506e-04-1.32636715133462e-04i	8.98191756198424e-04+1.96753865648012e-04i	-9.26780849334073e-04-2.92496991538599e-04i	0.00101110601881664+0.00032107750235514i	-0.00104413175246773-0.00028624233844803i	0.00103090117920237+0.0002756120309379i	-0.00102129849270808-0.00027684863763189i	9.89258295193125e-04+2.78644700274765e-04i	-9.48206787106832e-04-3.22603228905563e-04i	9.49932805968425e-04+3.88501718240735e-04i	-9.79054582124332e-04-4.25409648921784e-04i	9.97858724747535e-04+4.42682693693973e-04i	-0.00101632042881403-0.0004562210705167i	0.00102738588268982+0.00044695785009718i	-9.98150088957313e-04-4.38037157503169e-04i	9.56373433192648e-04+4.74367243380882e-04i	-9.50806017978381e-04-5.33557469862336e-04i	9.67368204493792e-04+5.74903409108841e-04i	-9.85066762269741e-04-6.09745385390729e-04i	0.00102252456609157+0.00063238972400136i	-0.00104871063827494-0.00060980378015551i	0.0010175297842516+0.00058820760801566i	-9.7570578072708e-04-6.17240746533776e-04i	9.6445862048652e-04+6.6175561033531e-04i	-9.64503943158387e-04-6.96813701214691e-04i	9.67984496683231e-04+7.29146672105125e-04i	-9.75790447087943e-04-7.54366075156606e-04i
6	-0.0326889405191481+0.0191174137118019i	0.0036193915683238-0.0320629140663808i	0.0172550331621919+0.0162521291925384i	-0.0147634191452826+0.0026082877003998i	0.00358517518656472-0.00737320154606361i	0.00195154421102229+0.00346849200043961i	-0.00180954306796967-0.00020841830267081i	6.5299273096423e-04-4.76050292664984e-04i	-2.23147786590232e-04+2.60084952162592e-04i	1.98466916663221e-04-8.6883362743321e-05i	-2.56809277225848e-04+1.1008324168572e-05i	3.33764575118225e-04-7.416602949356e-06i	-3.56647786653508e-04+6.180374997556e-05i	3.08990017857562e-04-7.9838163412974e-05i	-2.82746172948546e-04+3.5811738902638e-05i	2.9223640870079e-04-8.632662471005e-06i	-2.76317329743909e-04-2.0862419092807e-05i	3.03390133039946e-04+9.6379492566834e-05i	-4.02967118193801e-04-1.00131569083453e-04i	4.2588492793096e-04+1.2501111789992e-05i	-3.59842499462628e-04+1.5034951294941e-05i	3.32032443679468e-04+1.8676776679365e-05i	-3.19736069896639e-04-2.389843125403e-05i	2.69332675757917e-04+6.3708440990995e-05i	-2.92568637770825e-04-1.64208223113465e-04i	3.95954754170092e-04+1.75267594282119e-04i	-4.19668641204028e-04-1.06144899348932e-04i	3.88469276486777e-04+9.1581474394669e-05i	-3.87800815168327e-04-9.0078034375835e-05i	3.59054117890287e-04+6.9226298968166e-05i	-3.08603491344004e-04-1.01855783611863e-04i	3.15837619731395e-04+1.63455753621031e-04i	-3.53071951531625e-04-1.79969906073937e-04i	3.64676251512969e-04+1.78454734486601e-04i	-3.82045642585926e-04-1.86493911831022e-04i	4.0279905194551e-04+1.61227963270393e-04i	-3.69413331318492e-04-1.28072887872733e-04i	3.18025118221838e-04+1.55645434780965e-04i	-3.18489344260237e-04-2.07956131633528e-04i	3.38172800640548e-04+2.27481578527249e-04i	-3.45466252364016e-04-2.4914235221428e-04i	3.86838505034619e-04+2.69548895606877e-04i	-4.23703988256554e-04-2.26063222419423e-04i	3.82380357406847e-04+1.82039566551237e-04i	-3.3334357752499e-04-2.09255628418148e-04i	3.32809665773397e-04+2.47286527878146e-04i	-3.39894594299298e-04-2.63094451979028e-04i	3.44044328856618e-04+2.78310969842307e-04i	-3.54559207287025e-04-2.87845540216368e-04i
7	-0.0313434690707705+0.021629482261203i	-0.0029869903093391-0.032879577952353i	0.0229073799659452+0.0103259450074462i	-0.0135494087223597+0.0099548615870335i	-0.00119914372895845-0.00984721908942984i	0.00478473735298759+0.00198732139890552i	-0.00190867666039707+0.00143565798451711i	-6.25680076227e-05-9.36302544895182e-04i	2.3667936505193e-04+1.49805209557251e-04i	-4.24081791897579e-05+4.19540651573902e-05i	-4.93431836869271e-05-6.3476802417293e-05i	1.28122972993126e-04+4.4593900453011e-05i	-1.43947205743087e-04+3.8039004079306e-05i	7.08675373371426e-05-6.42631792831886e-05i	-4.74022714029284e-05+8.5552670125612e-06i	7.50560651214041e-05-6.0955586641853e-06i	-3.26265890543275e-05+7.790288787894e-06i	3.72192775715408e-05+8.61967989699825e-05i	-1.61489272910884e-04-9.301554215862e-05i	1.80889093799219e-04-2.9620264379762e-05i	-8.43671387326331e-05+5.13793607964256e-05i	7.6314508437325e-05+4.7201455332155e-06i	-9.02726886519767e-05+2.28862897628871e-05i	1.08465105985997e-05-1.10686316036676e-05i	-2.3147349453916e-05-1.1091802731753e-04i	1.53376238481965e-04+1.10979055360795e-04i	-1.58917734613614e-04-8.069339744257e-06i	1.01112307556786e-04+1.0974809816609e-05i	-1.22343646158261e-04-2.4038493720486e-05i	1.04297438507305e-04-2.0378938591744e-05i	-4.01083808967664e-05-6.1471751962096e-06i	5.59516424651265e-05+7.31575271763357e-05i	-1.03070040503376e-04-6.9300401600216e-05i	9.73721617263169e-05+5.37075098573446e-05i	-1.09360323748536e-04-7.3622751146059e-05i	1.46680725687364e-04+4.4050446060514e-05i	-1.10443405544361e-04+9.067662919665e-06i	4.83033030668327e-05+2.058363652542e-05i	-6.24827045046939e-05-7.44395654936685e-05i	8.68746506622197e-05+6.9065631681226e-05i	-7.23011126779753e-05-8.27289927145567e-05i	1.15299435264254e-04+1.18087784479727e-04i	-1.68587456139099e-04-6.1506354059489e-05i	1.13624432070082e-04+5.39109933681e-07i	-5.70197710627145e-05-4.00656118576781e-05i	7.43618161042182e-05+7.89707857931469e-05i	-8.77784903190285e-05-7.6697612875574e-05i	8.6867055521607e-05+8.25324186110545e-05i	-9.82011902435536e-05-8.81090679437451e-05i
8	-0.0300051942970731+0.0239958856353927i	-0.0093787086690665-0.0325048948580042i	0.0263740892695492+0.0030229587945875i	-0.0090776934127546+0.0162156100375708i	-0.00715108212460651-0.00915401490773451i	0.00625546711930835-0.00169579811256295i	-0.00043158744552752+0.00318605250860007i	-0.00120764533758126-0.00071148339763971i	4.20392320465715e-04-3.13949643710596e-04i	2.3580731350816e-05+1.61260562329738e-04i	-2.71337656833435e-05-5.72750790478007e-05i	7.28840125523819e-05+5.06079057627819e-05i	-8.69433910853186e-05+4.4671569003604e-05i	-1.45334893136772e-05-6.64546352476146e-05i	2.32805182083693e-05-2.24468389984711e-05i	4.4312431570666e-05-3.8747141020065e-06i	3.36433029833633e-05+4.96254643456837e-05i	-6.39662701239959e-05+8.06792613899845e-05i	-9.9769115142452e-05-1.02653335702127e-04i	1.14511578232454e-04-6.4530491508156e-05i	2.85901016273973e-05+6.48073813898146e-05i	-8.30061735181e-08+3.81302136695859e-05i	-6.05026888921749e-05+3.51951013123273e-05i	-6.45831499231613e-05-6.21810332735206e-05i	7.0026230647903e-05-1.02273568236002e-04i	1.03100116807463e-04+9.3317725504936e-05i	-7.95254434274614e-05+5.33044562220053e-05i	-1.68734081800162e-05-1.15072099692782e-05i	-4.51443029581893e-05-3.00794628389651e-05i	4.42181825888734e-05-4.97323187362868e-05i	4.48160346168211e-05+2.6453554512307e-05i	-1.56206044533022e-05+5.71824004085561e-05i	-4.65553526670616e-05-2.70986256604211e-05i	1.06361680173095e-05-3.347906369935e-06i	-1.24874947165206e-05-4.54723387740688e-05i	7.6894310156527e-05+1.89348927535561e-05i	-3.74242737461369e-05+5.73105345891712e-05i	-4.02966094734993e-05-1.59306041725373e-05i	1.6422758606416e-06-4.74732329008385e-05i	3.12883559744848e-05+6.9256035656653e-06i	2.05292945427876e-05-1.34417255606564e-05i	2.29060721258837e-05+8.15301341379532e-05i	-1.02624517419473e-04-1.3732550937583e-05i	2.82003161499961e-05-6.56000909865045e-05i	3.72217332782977e-05+1.3419261755891e-06i	7.3479103060459e-06+4.0548190019074e-05i	-2.38967643753334e-05-1.49281071773993e-05i	9.5766487489665e-06+1.72039776136044e-05i	-2.04917469074192e-05-2.86717776674505e-05i
9	-0.028666355091105+0.0262408357520762i	-0.0153891035738121-0.0310770492509454i	0.0274977731611276-0.0049061070400473i	-0.0021989346520419+0.0202056421909816i	-0.0123432436072253-0.005141076320791i	0.00500908643957615-0.00618035553314462i	0.00243543234443818+0.00351674083782213i	-0.00195895761429165+0.00067176266064888i	-6.9244337124278e-05-8.85444788988804e-04i	3.11961473426328e-04+3.4898922407498e-05i	5.1240074213452e-06+6.0556538061223e-05i	2.9474854980718e-05+5.63138919995702e-05i	-8.17121546324924e-05+5.21956952796872e-05i	-5.74935300933586e-05-7.57382256644889e-05i	4.65565802309047e-05-6.83666053630327e-05i	8.67677118982096e-05+5.3034549377783e-06i	4.0671045292061e-05+1.06345925526538e-04i	-1.22860484662243e-04+8.1929646404184e-05i	-1.05214980926504e-04-1.29656700823516e-04i	1.14996103510662e-04-1.07393353838472e-04i	1.02213839015888e-04+7.457746728771e-05i	-1.9205760284613e-05+1.03938504470776e-04i	-1.12089802955537e-04+3.6862432639158e-05i	-8.5805788384374e-05-1.18206626392464e-04i	1.16222517693026e-04-1.1973997016785e-04i	1.28560682402055e-04+9.9599470529905e-05i	-6.178101201303e-05+1.1334311840574e-04i	-9.01532701870729e-05-8.9307370979671e-06i	-3.88559036133958e-05-7.21073333473679e-05i	5.77976047063909e-05-6.69864254408673e-05i	7.71787709116093e-05+4.23124096167657e-05i	-2.61618053052016e-05+7.52109062384157e-05i	-6.22664505668807e-05-7.5469642641824e-06i	-1.945391710934e-05-4.39247759555859e-05i	3.21806479764206e-05-5.16195039878438e-05i	7.47083781540131e-05+3.03545393496166e-05i	-2.82548716110638e-05+8.10693355613369e-05i	-7.65959379647223e-05-1.76070531930909e-05i	-4.109779115278e-07-6.65190204323149e-05i	4.92577834980772e-05-2.54556603057131e-05i	5.93566893343757e-05+2.83388188817796e-05i	-1.41870311163375e-05+9.28104518497887e-05i	-1.07448707663715e-04-8.742449225476e-06i	3.1297240499711e-06-9.72098850730966e-05i	7.38423427573262e-05-5.5508988473723e-06i	1.04016496807507e-05+4.85619541298985e-05i	-2.38894300954796e-05+1.03387849139458e-05i	-1.30742112983893e-05-5.0940507798285e-06i	1.075455238487e-06-1.97909342176329e-05i
10	-0.027306062324419+0.028386281874479i	-0.0209099230232785-0.0287508508952289i	0.0263650322564296-0.0127625556575207i	0.0058985392356455+0.0212466142451831i	-0.015119432634136+0.0013498053884047i	0.00089404407242052-0.00952474142132557i	0.00532024928656235+0.00150090753258915i	-0.00127558981262901+0.00264392797085555i	-0.00118525682028718-0.00081381820322817i	4.14406720400369e-04-5.05039309898011e-04i	2.37560725265011e-04+1.57147173756221e-04i	-1.7737013395461e-05+1.51108289369049e-04i	-1.2487330007251e-04+5.3026982966981e-05i	-9.4668643435952e-05-1.05176334342912e-04i	7.2468104776399e-05-1.28481939429248e-04i	1.5956883745204e-04+2.3751269433308e-05i	3.4935491865608e-05+1.83124115937621e-04i	-1.91543560944971e-04+9.2562345425197e-05i	-1.38461979858946e-04-1.79454804526753e-04i	1.45829356188075e-04-1.68377890790734e-04i	1.85850099095047e-04+9.3821475285451e-05i	-2.9178841060788e-05+1.96649650487632e-04i	-2.01687166916429e-04+4.1097937703368e-05i	-1.08307277555169e-04-1.95393362281374e-04i	1.70332492341136e-04-1.615328853439e-04i	1.90614554010244e-04+1.23574399579082e-04i	-6.0521252958184e-05+1.91774342084949e-04i	-1.70095970936086e-04+6.106965566914e-06i	-6.212219273753e-05-1.35789166282102e-04i	9.80614385207575e-05-9.8763639160828e-05i	1.15193351061315e-04+6.1698071486774e-05i	-2.7191291055987e-05+1.15620911667934e-04i	-1.05478896513444e-04+7.065762224171e-06i	-4.15659603125679e-05-8.9856427602393e-05i	7.27572747412986e-05-7.34690671874674e-05i	9.79187472269038e-05+5.56641963007456e-05i	-3.6962877261595e-05+1.11729636703374e-04i	-1.14938663039949e-04-1.3437029156223e-05i	-1.7465043539874e-05-1.0885228795027e-04i	9.41913935907947e-05-5.55143229732897e-05i	9.55975911862723e-05+7.1805380094943e-05i	-4.4040940542293e-05+1.27587946008552e-04i	-1.40878920515298e-04-1.4765219981401e-05i	-1.1282965235546e-05-1.31231923953279e-04i	1.03554633017052e-04-2.9424987966329e-05i	3.70912922498009e-05+6.8464333212794e-05i	-3.69321090992409e-05+3.577425605424e-05i	-3.01704541949524e-05-1.67945591862482e-05i	1.08097170683288e-05-2.50953753963183e-05i
11	-0.0259109904144626+0.0304504046246377i	-0.025865352486582-0.0256761030882049i	0.0232238045343664-0.0199711391414655i	0.013975427820505+0.0192058212055669i	-0.0145428052230333+0.0088261315776485i	-0.0049988104388914-0.0100978863242573i	0.00644396831969547-0.00251417697866015i	0.00110649610505957+0.00379646061928083i	-0.00208663635160066+0.00041942497048366i	-0.0001421371405895-0.00109678098619658i	5.81821770796999e-04-6.358078403817e-05i	6.7712042299057e-05+3.39793593112515e-04i	-2.3216437219382e-04+1.03351423154039e-04i	-1.52275215529483e-04-1.75086303662546e-04i	1.23032405588299e-04-2.06130010995215e-04i	2.54889862079873e-04+5.6363202433206e-05i	2.6089722348858e-05+2.85727159608229e-04i	-2.88176990109255e-04+1.13601304880483e-04i	-1.92119223016851e-04-2.59330311861982e-04i	2.03990838873213e-04-2.52556643905221e-04i	2.93650184418063e-04+1.29835513466923e-04i	-4.2692313221205e-05+3.17513555327638e-04i	-3.2268366530676e-04+5.3090927097168e-05i	-1.49898514091313e-04-3.02153458847909e-04i	2.49078014274764e-04-2.33751185650477e-04i	2.87825168006843e-04+1.6518037334853e-04i	-6.4070802188444e-05+3.00924122963772e-04i	-2.74011994805389e-04+3.3797096614016e-05i	-1.10686523445208e-04-2.19385157504354e-04i	1.5338601585662e-04-1.58589544666195e-04i	1.79522944163916e-04+8.845360640529e-05i	-2.9807322731581e-05+1.80608860649008e-04i	-1.68731243343494e-04+2.2413261801576e-05i	-6.8867712592335e-05-1.48254413533586e-04i	1.21595754172296e-04-1.08572003840346e-04i	1.39559225629135e-04+9.0210218176629e-05i	-5.4428183562466e-05+1.60642544231607e-04i	-1.71579601471144e-04-1.2993620882079e-05i	-3.5728666367783e-05-1.71343543090098e-04i	1.56979471334554e-04-9.0430554105172e-05i	1.43830331201036e-04+1.25433536335101e-04i	-7.7645442643376e-05+1.8346229391354e-04i	-1.97286514019192e-04-2.1321963805108e-05i	-3.0707031524188e-05-1.80772882576501e-04i	1.40274691698635e-04-6.6092876092546e-05i	7.8800563070805e-05+9.02598490068136e-05i	-4.65779332515435e-05+7.13992757080787e-05i	-5.29331469329101e-05-2.00855607028782e-05i	1.35468220433432e-05-3.43901214713543e-05i
12	-0.0244709975356014+0.0324498265069936i	-0.0302093854360806-0.021989975125421i	0.0184212719140354-0.0261045802213706i	0.020949332469991+0.0144057860788548i	-0.0105320657778273+0.0156240012170654i	-0.0108366838411435-0.0072117577942728i	0.00463922806958107-0.00699553191764202i	0.0042078971893341+0.00282164838485343i	-0.00164597901221705+0.00236511984053477i	-0.00125345932202285-0.00094977247318473i	5.74004620880968e-04-6.4604465470208e-04i	3.56368389190118e-04+3.89992824248224e-04i	-3.04342622038954e-04+2.54444032352887e-04i	-2.57711160490855e-04-2.52745714533537e-04i	1.93470416433479e-04-3.12112800836179e-04i	3.76758094668331e-04+1.05452914866071e-04i	1.1680434422389e-05+4.19178201964999e-04i	-4.19286635127212e-04+1.41792300414855e-04i	-2.63021036246263e-04-3.73514878650954e-04i	2.91450754781885e-04-3.59918634710389e-04i	4.2812606221391e-04+1.85608439603774e-04i	-6.3059720984469e-05+4.68367362977232e-04i	-4.76720554787955e-04+7.317758307533e-05i	-2.14851541111307e-04-4.42226983873959e-04i	3.55768422195828e-04-3.41850968866574e-04i	4.26965595304939e-04+2.22538530458067e-04i	-6.6137143802981e-05+4.49885449094652e-04i	-4.092922482707e-04+8.0469575200441e-05i	-1.90501755319705e-04-3.2336032682113e-04i	2.18840068641567e-04-2.53949626771302e-04i	2.76859628980314e-04+1.17592909171574e-04i	-2.979038014578e-05+2.72350046517446e-04i	-2.51535109833629e-04+4.3889960246865e-05i	-1.05865190890908e-04-2.20162929417776e-04i	1.80472426113195e-04-1.57347607208588e-04i	1.98303754107153e-04+1.3375921561104e-04i	-8.0492890133779e-05+2.28901420803386e-04i	-2.48826453857513e-04-1.9220558235016e-05i	-5.2151004642466e-05-2.54498495673904e-04i	2.38106192323576e-04-1.31554351871921e-04i	2.08146906670738e-04+1.91864239120004e-04i	-1.15830662484177e-04+2.6341753478906e-04i	-2.79568736381894e-04-2.2988948787154e-05i	-6.3749067071834e-05-2.50185468307994e-04i	1.85454142243681e-04-1.21733654224147e-04i	1.39321244035403e-04+1.08071799263642e-04i	-4.2791405370522e-05+1.20442640568435e-04i	-8.12297579169136e-05-6.2135881047729e-06i	1.7763454827624e-06-4.19513794792017e-05i
13	-0.0229761189284199+0.0344016025998079i	-0.0339232135490012-0.0178143238449073i	0.0123509681726863-0.0308831659176844i	0.0260191896197247+0.0074783157925985i	-0.0037450433478977+0.020327569311011i	-0.0147501444975806-0.0012996413103704i	-2.039688067731e-05-9.95265473621766e-03i	0.006249912817366-0.00053339041746392i	0.0005714128017201+0.00365628186585006i	-0.00199981135341344+0.00039421240827677i	-0.00016348518701118-0.00103964621654629i	5.49546145349267e-04+4.0719583535239e-05i	-1.86269560759423e-04+3.56027646182473e-04i	-3.38881658307657e-04-2.59406743074802e-04i	2.51701921772096e-04-4.12728097615514e-04i	5.09884571522631e-04+1.63292205647936e-04i	-1.1272279249801e-05+5.76659985950529e-04i	-5.80978093618732e-04+1.70321632690555e-04i	-3.43524226465365e-04-5.18370316426361e-04i	4.05033056116221e-04-4.83247145207974e-04i	5.83020766818762e-04+2.60159843654406e-04i	-9.2295625556514e-05+6.44321851306479e-04i	-6.6059305782377e-04+9.7647421332942e-05i	-3.00191449766071e-04-6.13484459706896e-04i	4.87389881018009e-04-4.85472530807051e-04i	6.1037802126054e-04+2.89809251736163e-04i	-5.8094743429887e-05+6.41508882128501e-04i	-5.75752915431805e-04+1.55320152151312e-04i	-3.08516502771422e-04-4.42041203937704e-04i	2.83829179351312e-04-3.87541168896841e-04i	4.05000165894022e-04+1.36623873731416e-04i	-1.6121260433198e-05+3.84689476564723e-04i	-3.46034922135623e-04+7.8594351694334e-05i	-1.54383936767369e-04-2.98303617188323e-04i	2.43885588578294e-04-2.1640127626586e-04i	2.67272844553021e-04+1.82999634330508e-04i	-1.14341975173845e-04+3.08800893961381e-04i	-3.40465668984662e-04-3.3582163618158e-05i	-6.4383497029801e-05-3.54952024281972e-04i	3.37131977528882e-04-1.77520312303688e-04i	2.89109461185973e-04+2.71834980668346e-04i	-1.57353406663097e-04+3.69534354030484e-04i	-3.89911688218597e-04-1.4173945558075e-05i	-1.19886029502051e-04-3.39546433335167e-04i	2.34693012716495e-04-2.06748561310771e-04i	2.26442591691059e-04+1.12152736244285e-04i	-1.2174974582495e-05+1.85384747069518e-04i	-1.11105282615888e-04+3.8593815982433e-05i	-3.56079129754956e-05-3.84928972375271e-05i
14	-0.0214174198736125+0.0363241461171939i	-0.0370102140398055-0.0132562433752506i	0.00541233640535-0.0341595604015741i	0.0287107489068197-0.000786295840537i	0.0046819695768344+0.0220280456864741i	-0.0154268070733446+0.0063222148530019i	-0.00624520918425108-0.00983103541354583i	0.00565679787174586-0.00516997653016157i	0.00373761270251189+0.00289087387498174i	-0.00126690053027411+0.00237670913860244i	-0.00129019266415073-0.00044228474802735i	1.17654671290896e-04-5.18081832375334e-04i	2.2361662411641e-05+8.33537345527229e-05i	-2.08584799371014e-04-2.47531960001929e-04i	3.28342796891334e-04-4.05237374161788e-04i	5.99240025544652e-04+2.50978656501905e-04i	-5.9544758529204e-05+7.27264141820824e-04i	-7.52658176447508e-04+1.83999950076987e-04i	-4.17744186535793e-04-6.77528946000027e-04i	5.32328836984952e-04-6.04532899521233e-04i	7.3874420609009e-04+3.47572291268787e-04i	-1.3264106077872e-04+8.26679470742302e-04i	-8.59147654154308e-04+1.17596611170787e-04i	-3.94429424361076e-04-8.04989637529634e-04i	6.35343072044861e-04-6.54361515539566e-04i	8.29889109731597e-04+3.58027529527609e-04i	-2.9743262844201e-05+8.67205934709701e-04i	-7.60806286678312e-04+2.67529573995911e-04i	-4.68693363055134e-04-5.57242090505092e-04i	3.26513978564616e-04-5.5465400050962e-04i	5.50005728143669e-04+1.24637625296553e-04i	2.6302075862798e-05+4.97046867589952e-04i	-4.2927567082071e-04+1.32654387405168e-04i	-2.10817822977328e-04-3.61450851423081e-04i	2.95260337994041e-04-2.73747645125136e-04i	3.29030014546756e-04+2.2767419789931e-04i	-1.52575471643691e-04+3.81418781834887e-04i	-4.30262267657187e-04-5.8725747469394e-05i	-6.6100948487093e-05-4.62189809898076e-04i	4.49736719519814e-04-2.2166648187165e-04i	3.82501334380547e-04+3.64669462911233e-04i	-2.00864248788358e-04+5.00649834384288e-04i	-5.28128370184296e-04+1.0677218019319e-05i	-2.09353691570957e-04-4.46004386132315e-04i	2.79465911702205e-04-3.33021131835721e-04i	3.48769396559573e-04+8.7856996560706e-05i	6.3443635282901e-05+2.67328977062699e-04i	-1.34699534573892e-04+1.31602555539338e-04i	-1.10730408707588e-04-9.021575106051e-06i
15	-0.0197889161162667+0.0382360058816019i	-0.0394888395121776-0.0084103198887074i	-0.0020162723053678-0.0358939640680052i	0.0288593861791542-0.0095666849150454i	0.0134297927325596+0.0204059566409829i	-0.0124176851016484+0.0139178920182921i	-0.0120716068954828-0.006120651179285i	0.0019382407096502-0.00912721432219228i	0.00609551321173039-0.00033918822331724i	0.00124300774952511+0.00356988522771663i	-0.0017460318313021+0.00133826668252725i	-0.00105070446955532-0.00056266245252423i	-1.36218096891411e-04-6.23297191215598e-04i	1.64650777413569e-04-4.88038996721283e-04i	5.75225532448242e-04-2.71379655230449e-04i	6.30791341683324e-04+4.50178067895581e-04i	-1.76822428007438e-04+8.55406993298752e-04i	-9.14178308049087e-04+1.55939497615492e-04i	-4.61383353164811e-04-8.27442509959672e-04i	6.52106640458288e-04-6.94246343564778e-04i	8.59835199880771e-04+4.36461714993734e-04i	-1.87178115965743e-04+9.79232894426192e-04i	-0.00104223439233559+0.00011692149171117i	-4.7477366655097e-04-9.96149777001687e-04i	7.86852825521347e-04-8.25533378356404e-04i	0.00106452580143226+0.00041773851416759i	2.765776349765e-05+1.10532947087571e-03i	-9.38071328564202e-04+4.2302790415883e-04i	-6.68655426840616e-04-6.36920522656889e-04i	3.13247722343308e-04-7.39853997636652e-04i	6.82948527530103e-04+5.3498572158669e-05i	1.13690732435099e-04+5.71353393177864e-04i	-4.6085442843046e-04+2.07334999898594e-04i	-2.62143777247379e-04-3.73272047853196e-04i	3.06894529874152e-04-3.05195355183339e-04i	3.52712820464974e-04+2.51437210794214e-04i	-1.91256207459714e-04+4.14701676373036e-04i	-4.90884770878879e-04-1.0196464082199e-04i	-4.268789154532e-05-5.58337513692234e-04i	5.6884872449208e-04-2.48053111201583e-04i	4.76547332250996e-04+4.70972868933475e-04i	-2.48503853116561e-04+6.51240539380199e-04i	-6.92487497035753e-04+5.350252362115e-05i	-3.39847559411834e-04-5.66317906321016e-04i	3.10419196298308e-04-5.10778218400447e-04i	5.12997676108683e-04+1.884964685592e-05i	2.03893173953539e-04+3.64187019744951e-04i	-1.39593983513372e-04+2.90249072493604e-04i	-2.33464090921232e-04+6.6459448413568e-05i
16	-0.0180874162138382+0.0401526048143667i	-0.0413838498906509-0.0033593556294189i	-0.0095952173940176-0.0361240886687978i	0.0265523866758964-0.0181040833016711i	0.0212493143191424+0.0156717850156035i	-0.0061358083393369+0.0198120936468989i	-0.0155818725200802+0.0005213893284836i	-0.0040284823473435-0.010484536050967i	0.00593945907456564-0.00502259033924739i	0.00450330061157986+0.00262183218689941i	-0.00057375537024151+0.00337248239741041i	-0.00219862939080353+0.00051003213150392i	-0.00099640906058962-0.00120644808655911i	0.00040780882568029-0.00113981436103786i	0.00105141359691707-0.00023792816385707i	7.26973252689526e-04+7.70458512632628e-04i	-0.00035336376280989+0.00101286164973218i	-1.07071461700816e-03+9.584188841497e-05i	-4.70356379797187e-04-9.4633772731511e-04i	7.35238145339507e-04-7.27447267808163e-04i	9.03285645232745e-04+5.08447503446744e-04i	-0.00025900537717579+0.00105275415588165i	-1.1685907248315e-03+7.190194667107e-05i	-0.00050689226788491-0.0011617241672731i	9.30959660007071e-04-9.65064706850389e-04i	0.00128516116520711+0.00046464957578811i	0.00011731800704366+0.00132804704724485i	-0.001075107688988+0.00062238501905818i	-8.99269283441838e-04-6.42732221994652e-04i	2.05672586943204e-04-9.18085816847039e-04i	7.62874819052311e-04-1.05505797386735e-04i	2.57563747388123e-04+5.57394716344879e-04i	-3.90595192375265e-04+2.95008702381182e-04i	-2.84497037087235e-04-2.91307589335608e-04i	2.48636508478847e-04-2.75588068675195e-04i	2.9714984340756e-04+2.38967556063971e-04i	-2.31182075503507e-04+3.67404182726836e-04i	-4.88078283917355e-04-1.79231724314151e-04i	3.195110722729e-05-6.22700139204551e-04i	6.89994949138336e-04-2.29055086924746e-04i	5.50862983613893e-04+5.98883227491755e-04i	-3.12503471537444e-04+8.12364022933926e-04i	-8.82844916330107e-04+1.06546973406061e-04i	-5.11629576841601e-04-7.0180974965729e-04i	3.23492863658903e-04-7.45127278387017e-04i	7.21962745837463e-04-1.06169099845389e-04i	4.23704727360683e-04+4.70504615836075e-04i	-1.10966462329829e-04+5.25393620640498e-04i	-4.0571704903478e-04+2.07898711019791e-04i
17	-0.0163083876913531+0.0420840707155904i	-0.0427190918946032+0.0018292347428366i	-0.0170373644465369-0.0349360496444597i	0.0220534091804595-0.0257645217377032i	0.0271369420889403+0.0084218115382813i	0.0023681514678285+0.0227487123501946i	-0.0154886535459555+0.0085739416803843i	-0.0103680423044514-0.0081631917516446i	0.00256962344938663-0.00914528380713065i	0.00660335880083041-0.00073667838993698i	0.00212792595289539+0.00404745341799377i	-0.00211161122837142+0.00236578932477761i	-0.00213292160831842-0.00085180741507709i	3.760490841121e-05-1.79717843304883e-03i	0.00142826863866008-0.00055472202185047i	9.92551658867934e-04+9.71446380946865e-04i	-0.00042461788361825+0.00121979446303683i	-0.00119275698582134+0.00010663052445953i	-4.92877013906448e-04-9.78473997272484e-04i	7.23225277886216e-04-7.02434554839241e-04i	8.30024293320695e-04+5.25613080654043e-04i	-3.44613594327236e-04+9.9378436965729e-04i	-1.19518342072635e-03-4.498941078488e-05i	-0.00044965556664582-0.00128284600268387i	0.0010698334032788-0.00103685838055981i	0.00146816769116354+0.00050846563124993i	0.0002327718657191+0.00151834907496509i	-0.00115123478748259+0.00086186643536486i	-0.00115017094110445-0.00054673507588067i	-2.454659097156e-05-1.06402380120076e-03i	7.50100637767173e-04-3.69537174145378e-04i	4.56606134349783e-04+4.10227858352125e-04i	-1.78962358423761e-04+3.7695235453309e-04i	-2.48093654004708e-04-8.7420880393915e-05i	1.04620438588767e-04-1.49975160148599e-04i	1.25351538658329e-04+1.86372191009713e-04i	-2.81768608273637e-04+2.03376456813313e-04i	-3.92410255992368e-04-3.14374325731017e-04i	1.92621424312373e-04-6.40592138098536e-04i	8.18189604241127e-04-1.28573794829399e-04i	5.79822672801643e-04+7.70077387062049e-04i	-4.20631882377045e-04+9.75642785334557e-04i	-0.00110563113104752+0.00014780568630661i	-7.14285534587717e-04-8.64355860161068e-04i	0.00032674014889196-0.00103431724148523i	9.74542631710861e-04-2.85884617801043e-04i	7.23842935742331e-04+5.79474421023662e-04i	-3.6586715271538e-05+8.32841999830056e-04i	-6.13966517953396e-04+4.2633044345227e-04i
18	-0.0144404078906484+0.0440386232528261i	-0.0435172672519846+0.0071097172080107i	-0.0241200242559157-0.0324444127402167i	0.0157311108466701-0.0320761023222082i	0.0304304575199205-0.0005313387540926i	0.0117276779146521+0.0220777648496051i	-0.0114242122245254+0.0161726658353412i	-0.014946812939355-0.0022938655693125i	-0.0033187123690464-0.0106273524092259i	0.00581708825057199-0.00535211893269582i	0.00497337387410644+0.00217156457641078i	-0.00015671678740131+0.00364083491479756i	-0.00240039825404781+0.00062121025746511i	-0.00084584279839135-0.00162575062775923i	0.00117230163287176-0.00100657013753735i	0.0012078404646795+0.00074612107267092i	-0.00022292120527169+0.001295416873709i	-0.00113591770455121+0.00027749161028674i	-5.64474043770933e-04-8.02718509417969e-04i	5.19035264063983e-04-6.06749475398322e-04i	5.90615141550808e-04+4.30029981444136e-04i	-4.36130330894036e-04+7.42694048871232e-04i	-0.00108381705452541-0.00026631156954842i	-0.00025860198434521-0.00135899227876609i	0.00123165864739235-0.00101327769619284i	0.00161273455174716+0.00058181468906782i	0.00035591938183479+0.00169077241808985i	-0.00117787008772979+0.00113843314071471i	-0.00141996768288632-0.00034926496385819i	-0.00038059054748687-0.00116632387166079i	6.24940756510267e-04-7.32235448076813e-04i	6.90120450917194e-04+1.13922536911355e-04i	1.75999532158941e-04+4.25744341459998e-04i	-1.30659124764248e-04+2.27079519839051e-04i	-1.096680996333e-04+8.3769044033957e-05i	-1.69412781304032e-04+1.06213915285503e-04i	-3.54600595825155e-04-8.5771894377771e-05i	-1.93938640715728e-04-5.25737207146312e-04i	4.68091856225862e-04-6.09378428250671e-04i	9.67763315498176e-04+8.5851425339989e-05i	0.00054075967052199+0.00101659523294029i	-0.00061228654106769+0.00113814768452287i	-0.00137653376161633+0.00014463274343587i	-0.00092964589813664-0.00107781280407315i	0.00034136470021556-0.00137177433835763i	0.00126692322320653-0.00050474755742526i	0.00108865260638146+0.00068416066807274i	9.071432961234e-05+1.1886313544997e-03i	-8.23547554161454e-04+7.18802506706862e-04i
19	-0.0124655479804183+0.0460313044409401i	-0.0438084680505519+0.0124589234231042i	-0.0306890326220469-0.0287868578382058i	0.0080089127284774-0.0367424120596415i	0.0308357829842453-0.0103046978766328i	0.0205643453795016+0.0177834898999936i	-0.003930056918446+0.0216230634527796i	-0.0161067459892849+0.0058970479193713i	-0.00992094842045349-0.00823113218977202i	0.00158438301534446-0.00914778007386021i	0.00599465788178068-0.00209799014933266i	0.00295845548295046+0.00278942272711943i	-0.00082702245708451+0.00223885870126043i	-0.00128871145679388-0.00020006326599784i	2.47011068471499e-04-8.54946749874883e-04i	9.14181607824243e-04+2.4505020339541e-04i	7.775490160026e-05+1.01282190305004e-03i	-8.03876893821731e-04+4.89539710306815e-04i	-6.19234787849897e-04-3.66385101324313e-04i	7.9534129619561e-05-3.89397276322354e-04i	1.25543339669663e-04+1.99914177610503e-04i	-5.52622123134825e-04+2.44204050677314e-04i	-8.15006862487743e-04-6.45128040310386e-04i	0.00011790996387278-0.00142221720358492i	0.00148170102443591-0.00088068147088571i	0.0017519987252365+0.00074453832469563i	0.00046030371797087+0.00190264623255498i	-0.00120580813307816+0.00145754364726715i	-1.7243568324884e-03-8.222499074893e-05i	-0.00083817734019211-0.00123464068328955i	0.00039617340138773-0.00116045899740083i	9.16202933367843e-04-3.0510892582586e-04i	6.20843554274946e-04+4.10553773005051e-04i	6.5981038804466e-05+5.85066119841594e-04i	-3.40883671717798e-04+3.88800860273511e-04i	-5.35792111367773e-04+1.8901959263673e-05i	-4.41300108038157e-04-4.60827621035912e-04i	9.1909842498719e-05-7.97952607291621e-04i	8.55595146129692e-04-5.30637718516122e-04i	0.00114574320033835+0.00042601804434176i	0.00042120468978592+0.00136139814125093i	-0.00092048731293334+0.00130153387693934i	-1.71399974269119e-03+6.822367947864e-05i	-0.00114188927806633-0.00136800669929561i	0.00039002955790419-0.00175143531389322i	0.00159320098137267-0.00074455042048757i	0.00149575319977514+0.00077397395987731i	0.00027979755631262+0.00155616117635471i	-0.00098219189152282+0.00107752743861954i
20	-0.0103700915571137+0.0480886055764241i	-0.043638544546564+0.0178636959545447i	-0.0366450866487811-0.02412725567996i	-0.0006617881292333-0.0396263429210503i	0.0283936516519359-0.020043001674863i	0.0277022815133612+0.0103917363712068i	0.0057677916093696+0.0237521536375391i	-0.013121465601949+0.0145278072559193i	-0.0150333365207854-0.00202681709259i	-0.0051457136014084-0.0100896978431417i	0.00376859561015925-0.00715341335880624i	0.00538238036811757-0.0007781790922449i	0.00239180023748231+0.00234170688847389i	-0.00012905364756133+0.00175780778739052i	-4.43436654064613e-04+4.64515979517086e-04i	4.990127795197e-05+2.52997870231475e-04i	-1.9982918447199e-05+5.99011993038555e-04i	-4.85662842358526e-04+5.41696446549463e-04i	-6.46194564116112e-04+1.26164516010493e-04i	-5.05178679868549e-04-9.6004843926425e-05i	-5.42782102450428e-04-1.3405000144907e-04i	-7.30813437936738e-04-5.01852667657752e-04i	-0.00041064449318131-0.00124105528661386i	0.00072689373204495-0.00154382480839845i	0.0019186806258159-0.0006479141275785i	0.00195561032560392+0.00107185454736986i	0.00052689006231123+0.00224633410526584i	-0.00130590424088317+0.00184463766392913i	-0.00209559750192567+0.00021608206695913i	-0.00136643292999125-0.00128619461132543i	8.206634787921e-05-1.60366829210229e-03i	0.00107110490721378-0.00079265875553596i	0.00105242394506986+0.00029515998853024i	3.10912174348521e-04+8.65109063058129e-04i	-5.04722725440985e-04+6.66607841380856e-04i	-8.51543048931121e-04-6.5960281477648e-05i	-4.85164344026894e-04-8.32067318660237e-04i	0.00043647572082065-0.00105272237780447i	0.00130015496516202-0.00038559481651201i	0.00132231901043086+0.00087544117605335i	0.00021470639392123+0.00179097940465384i	-0.00135024185411273+0.00146014052876712i	-2.12323943493703e-03-9.096622605652e-05i	-0.00134743856549541-0.00174465190149505i	0.00047765226959815-0.00217269400864917i	0.00194568560792302-0.00100427155298908i	0.00193652308738137+0.00083018269455293i	0.00055186757684169+0.00190736136029533i	-0.00104030021557272+0.00150946480544178i
21	-0.0081565215976812+0.0502378139871811i	-0.043061813963857+0.0233000789146371i	-0.0419129501472135-0.0186494235010907i	-0.0098205615867495-0.0407044816971369i	0.0233976288749441-0.0289745791312048i	0.0322781619393334+0.0008009415007701i	0.0160882732735444+0.0220516628111183i	-0.0062909828034142+0.021611856715485i	-0.0168212222131598+0.0066917289404801i	-0.0123038021131926-0.0070727901898454i	-0.0017589096295573-0.0106810202183477i	0.00515456902839903-0.00612691241408757i	0.00570743212183881-0.0002586330692869i	0.00293134815410459+0.00258577694103575i	0.00044456344805295+0.00252197824172533i	-0.00055830943177743+0.00155327980666209i	-7.22230236088294e-04+9.15676517220088e-04i	-8.08375317621912e-04+6.37805907630779e-04i	-0.00100534709999074+0.00038380275200717i	-1.21186479089657e-03-2.405932941978e-05i	-0.00127232145507484-0.00065673932470159i	-0.00091461949071907-0.00146738996813015i	0.0001142168545333-0.0020633976453108i	0.00158929127110331-0.00178769286759198i	0.0026339834511272-0.00034826497498553i	0.00231714005734687+0.00161677441359055i	0.00057612995645776+0.00281938355123826i	-0.00152233610365473+0.00236142897312223i	-0.00257265348153837+0.00055383372887704i	-0.00196924644191238-0.00130976695660687i	-0.00033866989900415-0.00201053444320324i	0.00106125316839373-0.00131079239005261i	1.34611189577387e-03+1.737000705931e-05i	5.63914992132597e-04+9.05632574975422e-04i	-4.95386234642452e-04+7.71029417329927e-04i	-9.3637849901358e-04-1.61122400327971e-04i	-0.00036917888659008-0.00107781639033466i	0.00082331463657083-0.00114358599543504i	0.00170122422224904-0.00010882331784887i	0.00141169082910356+0.0014060884414769i	-9.909048658814e-05+2.2470749345159e-03i	-0.00187889427227895+0.00158445304972574i	-0.0025856077229369-0.00032712394861664i	-0.00155175341365205-0.00219557511475923i	0.00058799977493102-0.00264027003027275i	0.00231911957241614-0.00130425984447543i	0.00242565732274923+0.00083414925196404i	0.00093258714438481+0.00224281765660507i	-0.0009831860034032+0.00203825627434378i
22	-0.0058383643315464+0.0524851800830703i	-0.0421142902754895+0.0287242814612756i	-0.0464120340007106-0.0125297781265859i	-0.0190265791885509-0.0400098979055163i	0.0162891287715282-0.0364458243714698i	0.0337716926020776-0.0099117643108594i	0.0254258368460652+0.0166520643829161i	0.0032460395103355+0.0255348318946574i	-0.0143644491939994+0.0158793636107749i	-0.0175210504315439-0.000358568501212i	-0.0091590959910539-0.0107631847358684i	0.0013786922458469-0.0111580010565488i	0.00704913167796851-0.00531458637749383i	0.00679842946815002+0.00080790812393769i	0.00354456437551454+0.00388035682548673i	0.00039194514035392+0.00400666982987033i	-0.00139066962644162+0.00281959827758933i	-0.00208343427779828+0.00156951566318134i	-0.00233809136588059+0.00054522491560567i	-0.00240175097160979-0.00049543092816926i	-0.00204893980691511-0.00170148419306351i	-0.00094910938096641-0.00279019590006656i	0.00086767468632123-0.00312372107714983i	0.00275802685641489-0.00215784647824953i	3.69097166924501e-03+6.764272737e-08i	0.00292870387668892+0.00239354340539309i	0.00068810180620949+0.00369552206180715i	-0.00182876940639939+0.00311794239460379i	-0.00318889804683001+0.00103764889620561i	-0.00272582256798407-0.001225057331961i	-0.00098271431395572-0.00234149530224548i	0.00074634689648777-0.0018883372689217i	0.00138755115476489-0.00054504082647414i	8.12401606496588e-04+5.1782595998919e-04i	-1.86703861464471e-04+5.41906609810877e-04i	-5.83831886611197e-04-2.94951189435463e-04i	6.664488736795e-05-1.07526368339104e-03i	0.00127180010967813-0.00088728128985561i	0.00195411234847775+0.00041814147351376i	0.00128780739578979+0.00201763512681404i	-0.00057856084748947+0.00265896901586042i	-0.00249256602888589+0.00161735572467793i	-0.00307137707956694-0.00064887602347259i	-0.00175050765226421-0.00270897336146496i	0.00071089201102651-0.00315695984074175i	0.00271709014392441-0.00165702105450521i	0.00297673433039138+0.00079085732799695i	0.0014134381913267+0.00258445354017049i	-0.00085152494571714+0.00266388210618244i
23	-0.0034117415835083+0.054804768740156i	-0.0407847064765628+0.0340902508723838i	-0.0500482619081822-0.0058983026341258i	-0.0278957550507639-0.0375868384778288i	0.0075615152488626-0.0419423477520087i	0.0319826502759094-0.020656857068228i	0.0323968039452355+0.0081946422032842i	0.0138351095989481+0.0253393476004829i	-0.0078532331381055+0.0233260299478771i	-0.0189464160272812+0.0085103484517621i	-0.0160518484444292-0.0067432086988955i	-0.0051575001288172-0.0136037263817102i	0.0050912397364385-0.0110378659172694i	0.00949551221452209-0.00366771114435772i	0.00799023121896985+0.00308070150023882i	0.00353197245730751+0.00634710270974383i	-0.00087313775639997+0.00619247885904038i	-0.00372882101311825+0.00407504631382822i	-0.00488601227106124+0.00133158415736023i	-0.0046611532875424-0.00133576621419342i	-0.00326645764195223-0.00354904236819603i	-0.00087544433657345-0.00483773575434314i	0.00200838592053321-0.00463895113809949i	0.00440748081541883-0.00271873437338224i	0.00522564531745342+0.00039443841092072i	0.00392252980673218+0.00342695682434986i	0.001000562461176+0.00496345011825029i	-0.00214069537070661+0.00429142606151781i	-0.00398406389362668+0.00188395722512868i	-0.00380733826387032-0.00087564884782296i	-0.00208206235653914-0.00257452745372464i	-6.905963529153e-05-2.64093248279262e-03i	0.0010860003089837-0.00159097648050267i	0.00109185956542915-0.00050672307446688i	5.65413763534317e-04-1.68840586749413e-04i	4.05450130055743e-04-5.0199554799389e-04i	9.94495070906703e-04-7.32819975354509e-04i	0.00185093192674114-0.00011573400866332i	0.00200686700988312+0.00134771989891021i	0.00083353922160844+0.00277506062528514i	-0.00132392113577614+0.00300223477761093i	-0.00323120895964238+0.00149829792594656i	-0.00357274624936932-0.00110192938271326i	-0.00192034608840767-0.0033009019861489i	0.00086631132980037-0.00371482178761409i	0.00314348765733052-0.0020342099154514i	0.0035559980303274+0.00073557105186244i	0.00191546043705944+0.0029308137577231i	-0.00072308507716064+0.00330145761291312i
24	-0.0008198420873754+0.0571557412556379i	-0.0390037788015996+0.0393875480772093i	-0.0527280394436224+0.0011948619544129i	-0.0361336268676082-0.0334618363375668i	-0.0023163629237149-0.0450888315320601i	0.0269596460150842-0.0304466882766984i	0.035958670367446-0.0023556048043691i	0.023645722095649+0.0207732471994758i	0.0015592263861041+0.0271325225585613i	-0.015735026661784+0.0171792749973412i	-0.0199256022035256+0.0005043902619086i	-0.0121753941115971-0.0120444400782555i	0.000142100898177-0.0148629663093663i	0.00935371391280901-0.00914614993285244i	0.011694163956094-0.0001072285421508i	0.00793126959993955+0.0070523529207292i	0.00137048322661875+0.0096716646902971i	-0.00460615301090712+0.00786468248304472i	-0.00794563175141681+0.00335268872177992i	-0.00807724963973452-0.0018072712295926i	-0.00545910453778948-0.00591395253570993i	-0.0011536640030845-0.00781960031394054i	0.00341003682181904-0.00701808214723767i	0.00669653301126604-0.00380014017990722i	0.00752358096831637+0.00068802115316771i	0.00559582358010378+0.0047449718241768i	0.00175239387811771+0.00680157401041475i	-0.00235104360972384+0.00617328313012437i	-0.00504306031595744+0.00340395963275162i	-5.47105738661811e-03-6.283903788627e-05i	-0.00395044227028185-0.00270914238804817i	-0.00161607874143024-0.0037423299701917i	0.00036353825066193-0.003363948357064i	0.00145838075395477-0.00238116306541026i	0.00189351493439962-0.00149921922429265i	0.002195709108029-0.00083965496457397i	2.57988036356046e-03-2.63306894514e-05i	0.00268905781144039+0.00127389315591716i	0.00190824268021521+0.00283080283896553i	4.74739059074e-06+3.81717641544336e-03i	-0.00243690602885753+0.00334940267277462i	-0.00419228588106639+0.0012232965554326i	-0.00413833815203661-0.0017297414766773i	-0.00206165358111229-0.00400108227749296i	0.00106084227024403-0.00429933483967197i	0.003559824627754-0.00239351841278906i	0.00405903772082102+0.00067765699398949i	0.00231200543487808+0.00319130156256566i	-0.00064683263923251+0.00374966158038893i
25	0.0020688345743832+0.0595274213020372i	-0.0366573369527008+0.04468660046315i	-0.054387307859017+0.0088051191725222i	-0.0435687641562973-0.0276214289293084i	-0.0129753059507064-0.0456347345804162i	0.0188873083376221-0.0384806748101329i	0.03542569264355-0.0139394759594217i	0.0309793356507227+0.0121386883182457i	0.0121512191913369+0.0259841565683085i	-0.0081077037089284+0.0231162756265225i	-0.0188693661667668+0.0089117220498642i	-0.016709433360221-0.0064549980876358i	-0.0058110631642209-0.014565075136132i	0.0060734754629467-0.0127689675126894i	0.0125121876244362-0.0041138494964478i	0.0112791152148464+0.0056414772820136i	0.0043332529536518+0.011511164113314i	-0.0041799012950783+0.011370822356103i	-0.010292982489157+0.006130340780941i	-0.0117719413166858-0.0014032186745339i	-0.00853841519329952-0.00802658000729102i	-0.0022417957012344-0.0113383322531876i	0.004584824207062-0.0103941392196867i	0.0094633096052955-0.00582701712163047i	0.0107918498883036+0.0005023896476703i	0.00835130846184091+0.0062306409166762i	0.00331382573905047+0.00938699435194815i	-0.00229191784854748+0.00912658023288266i	-0.00645608281591533+0.00597133174164249i	-0.00799748394895293+0.00143943334080237i	-0.00691330644655915-0.00273246745032183i	-0.00413184127973219-0.00534440228996495i	-0.00088050757634274-0.00607343874403391i	0.00191326212710274-0.00529275537310923i	0.00385023838231716-0.00360003129550858i	0.00487977842023752-0.00143755681792041i	0.00497332679902056+0.00094791096585579i	0.00398675916104155+0.00326620206035178i	0.00184939877114439+0.00496746501307935i	-0.00109350815725694+0.00533455843372881i	-0.0039330938049262+0.00390592554814039i	-0.00548220094730312+0.00094191217912028i	-0.00490578420322564-0.00245883321297665i	-0.00230705774948746-0.00478778528969191i	0.00116055289604049-0.00491772661511723i	0.00381291201489747-0.00278701995451975i	0.00433284962526205+0.00047595709035816i	0.00252460900692166+0.0031156906022741i	-0.00053627884956384+0.00370351589511059i
26	0.0054540671856118+0.0620066326221192i	-0.0336293589135389+0.0501878415339422i	-0.0550474043483745+0.0171120559639162i	-0.0502087798736798-0.0200091861653714i	-0.0242277197288839-0.0434670443555975i	0.0079752716721869-0.0442432780905237i	0.0304555427928033-0.0256466646897567i	0.0345391264282346+0.0000475043395675i	0.0221287618755341+0.0192492935717444i	0.0029210945437796+0.0242168017292872i	-0.0119951255842273+0.0159289999368836i	-0.0160929538048585+0.0018713038629049i	-0.00982860758920627-0.00913250098355648i	0.0010380595841078-0.0117297021628388i	0.0094870477212193-0.00606544165866486i	0.0110592685614386+0.0033980182653648i	0.0055927484650808+0.0109502896759872i	-0.0034874835848757+0.0126542523887396i	-0.0114119943893314+0.0079049970080407i	-0.0144591771717861-0.0008330458621385i	-0.0114239317806156-0.0095655753784161i	-0.0037700515829693-0.0146541279880265i	0.0053036949978841-0.0142321049971477i	0.0123131749495859-0.0087160664725359i	0.0148358016847425-0.0003909094438688i	0.0122904853216497+0.0076380881180476i	0.0059476433855698+0.0126658019935532i	-0.0017418731477416+0.0133140854017505i	-0.00816812468892946+0.00985184598429312i	-0.0114973032342766+0.0038611915495039i	-0.0111663669958524-0.0025243970612454i	-0.00781808507405287-0.00743137297275208i	-0.00282482055571357-0.00977148057925895i	0.00229617417297596-0.00934948498712008i	0.00630680835207831-0.00665507916664742i	0.0084178562029697-0.00256125300508603i	0.008292512497864+0.00189855293020837i	0.00603315626467651+0.00565692426503706i	0.00221402651894026+0.0077477012982791i	-0.00212139309840894+0.00754277257268732i	-0.00564406718545532+0.00504664348105231i	-0.00716081964343878+0.00106209672739337i	-0.00613819642271074-0.0029736141921168i	-0.00304374323036698-0.00552236574706579i	0.00075480653995254-0.00564369201909076i	0.00357301730515586-0.00349150801769861i	0.00422555753268171-0.00029402130941419i	0.00264693366067919+0.00223685996494721i	-4.635628178458e-05+2.7940750996607e-03i
27	0.0095440608877087+0.0648589719343744i	-0.0298980729749326+0.0562570561698446i	-0.054913846635801+0.0263979871422466i	-0.056312555372544-0.0105880397625009i	-0.0361151929048257-0.0386905119404823i	-0.0055781289533978-0.0476192095721204i	0.0210770451317858-0.0369077739618497i	0.0336499779598732-0.0147909882059811i	0.0300719472138928+0.0069795150777273i	0.0159571116427705+0.0192483112314838i	0.0004854138325644+0.0192998367242316i	-0.0087372793287241+0.0108668866919421i	-0.00909064389615315+0.00094844416216714i	-0.00321563386290362-0.00440080254480081i	0.00341411189792647-0.00300715719966627i	0.00591018559463025+0.0029986076761879i	0.00248854074821065+0.00902355329313029i	-0.0049970276917007+0.0108021855011542i	-0.0124227819399967+0.0066055094767476i	-0.0156905611881047-0.0020925707898837i	-0.0127282121301276-0.0115561105617209i	-0.0043308945665543-0.0176608275528948i	0.0063562793799648-0.0177381772381619i	0.0153006620322314-0.0116086431694973i	0.0192561423139643-0.0014904953354255i	0.0169512302132353+0.0090267887394837i	0.0093954980426259+0.0164191363936685i	-0.0006904665848588+0.0184743951230376i	-0.0099859394509544+0.014915158650323i	-0.0157389428670637+0.0072674666093911i	-0.0165723824836826-0.0018548427508022i	-0.0127177427253179-0.0097006632342166i	-0.0057140312167447-0.0142084377796193i	0.0022162423610814-0.014479860940872i	0.0088565496372858-0.0108497382750908i	0.0125574109436089-0.0046374674891829i	0.0125787872717147+0.002285354880813i	0.00919886078729134+0.00799598434572824i	0.0035982643897843+0.0110072858043652i	-0.0024693622827642+0.0106600099257494i	-0.00718245594135557+0.00731893018822785i	-0.00922375529792431+0.00227245290998748i	-0.0082332172666721-0.00269490800972586i	-0.00493877489045676-0.00595217999516081i	-0.00085654906045876-0.00665207054444607i	0.00236035936395577-0.00505465856478789i	0.00365436505163788-0.0023606876495227i	3.02692339965077e-03-9.511198640254e-05i	0.00148128410161295+0.00068049785674434i
28	0.0144087645718985+0.0685781503593216i	-0.0256903447540359+0.0633853547950296i	-0.054484552715936+0.0369270025825219i	-0.0624114697407543+0.000502621115975i	-0.0488484613391781-0.0317571800637908i	-0.0214984248707153-0.0489687063273955i	0.0077717353661769-0.0475573699753644i	0.0283926046693339-0.0316607332182378i	0.0352162240621685-0.0101238041862988i	0.0296035086169594+0.0080794066811638i	0.017437110150199+0.0176578783048467i	0.0054899612497843+0.0184098030904359i	-0.0018545166821504+0.01398856571713i	-0.00402971060040993+0.0091054107309117i	-0.00351405898236831+0.00682467710587006i	-0.00365254568746288+0.00727935149156802i	-0.00642621086310586+0.00820689500726433i	-0.0113281491972825+0.006733150157514i	-0.0157720074637272+0.0012986180234324i	-0.016635603935855-0.0072885243205346i	-0.0120378138395038-0.0161226344031493i	-0.0024461011434215-0.0215494550714703i	0.0093683211149054-0.0208691311924515i	0.0194306830323152-0.0135863755080801i	0.0241645685787752-0.0016872348724608i	0.0217865417799186+0.0111068485326891i	0.0129470093201016+0.0207302024227372i	0.000432256880747+0.0242180836141014i	-0.0118753278647254+0.0206643782068794i	-0.0203323318550554+0.0113993290223336i	-0.0226731569887699-0.0005874392797552i	-0.0185992820959013-0.0116977437039851i	-0.0097007871140872-0.0188552746325261i	0.0011785466587205-0.0203593481645181i	0.0108725481892064-0.0162472272776678i	0.0168185364744135-0.008125006486648i	0.0177238940999958+0.0014238606587801i	0.0138199692358425+0.0096497750194418i	0.0066684771353145+0.0144314526779178i	-0.0014000253765855+0.0148361307334287i	-0.0080408433548531+0.011294009500751i	-0.0116105218937621+0.0053427088904032i	-0.0116132410203374-0.0009703932609301i	-0.00872808309532055-0.00581918109125014i	-0.00441321221940916-0.00819419099416424i	-0.00024960872357437-0.00813371712538638i	0.0026970201226412-0.00650501244421867i	0.00421543951786796-0.00444609643830057i	0.0048381139235472-0.00274068960933327i
29	0.0197646599051465+0.0738081366301235i	-0.0216231874019095+0.0720029495011361i	-0.0545656871526029+0.0487079972753947i	-0.06918822927656+0.0127436580944144i	-0.062600064097584-0.023554338681912i	-0.0392459963170519-0.0490779210418999i	-0.0084421919754277-0.0577221817853156i	0.0196065687429545-0.0497857517781364i	0.0375123662665023-0.0307456780563019i	0.0426841790717155-0.0082996754927412i	0.0370803391394321+0.0108243651740614i	0.0252705792311802+0.022936424649655i	0.0119858792280712+0.0277066660826559i	0.0003353959271345+0.0270155251746252i	-0.0086743325777003+0.0232224331853687i	-0.0154303065583102+0.0178333374930558i	-0.0204881456841302+0.0111492488616423i	-0.0236390720861691+0.0028621405514814i	-0.0237832566312445-0.0069351059061137i	-0.0196111225928824-0.0170130641759413i	-0.0106450481687519-0.0250148009295218i	0.0019790292199566-0.0282440277278691i	0.0154557577492933-0.0248508265559426i	0.0260730060443148-0.014834385306981i	0.0304914230750617-0.0003713142370851i	0.0270053072837294+0.0147130865682562i	0.0162634149079007+0.0261420054456804i	0.0011608657540701+0.0305949107023724i	-0.0140534509543458+0.0268016402584821i	-0.0251185943494682+0.0159399260496316i	-0.0290751617461084+0.0012256308674805i	-0.0251156462900813-0.0131280639828292i	-0.0147248710770737-0.023208491775293i	-0.0011150042220764-0.0265320148080056i	0.0118176178744887-0.0226680007417511i	0.0206593612183331-0.0132094465900129i	0.0234100462252845-0.0011535215818273i	0.0199209387410747+0.0100730335018064i	0.0117531281692881+0.017622723086783i	0.0015510587954016+0.0199658032922791i	-0.0078337580501795+0.0171607801732096i	-0.0141743952028881+0.0106205683974497i	-0.0163986344789301+0.0025027259955544i	-0.0146821219322077-0.0050332295407746i	-0.0101328391731267-0.0104335782375139i	-0.0042417541295392-0.0130302730164991i	0.0016531280312378-0.0129469845887344i	0.0066749156697978-0.0107454256530814i	0.0103998067206977-0.0070301556092791i
30	0.0248148220601373+0.081064827911089i	-0.0186899523640039+0.0821564391119444i	-0.0560863963714622+0.0612295759894311i	-0.0771777479966073+0.0251162979872794i	-0.0771951564119112-0.0153340401357004i	-0.0578204460447724-0.0489271427404289i	-0.0260110402039092-0.0675457286575759i	0.0087232971578855-0.0681711251677875i	0.0374548992038548-0.0530030865153651i	0.0542582192663096-0.0279392128942046i	0.0572350514431268-0.0002284096680828i	0.0481017722249085+0.0237408512626147i	0.0308323725772663+0.0398144126494999i	0.0100808346721422+0.0463904770267237i	-0.0100114215202121+0.0439278508103257i	-0.0263621742324583+0.0341354935282858i	-0.0369576669553203+0.0192961163935441i	-0.0406487960137337+0.0019331051706975i	-0.0370467500858182-0.0152562304242461i	-0.0266412447031085-0.029451055026337i	-0.0110288965492551-0.0379754049310032i	0.0070049142143146-0.0388459919117508i	0.0237847423347759-0.0314397869219604i	0.0354859064771337-0.0169775331760309i	0.0391486276689987+0.0014698337401715i	0.0336248051951124+0.0195808481058121i	0.0200879525152043+0.0328758156841207i	0.0018674788092674+0.0379758525440024i	-0.0163954151132174+0.0336120193539789i	-0.0300278363780833+0.0210360902084661i	-0.0356405791555177+0.0036830384294167i	-0.0320637511709724-0.0138134866889816i	-0.0206171898644795-0.0269404135689684i	-0.0046514200919085-0.032548223199552i	0.0114729106308606-0.0296475186921439i	0.0236341358977979-0.0195469615274065i	0.0290455764556641-0.0053353554967597i	0.0268914478017393+0.0090908699900737i	0.0183599355339358+0.020133682066003i	0.0061248865464742+0.0254022682593808i	-0.0065128316943065+0.0241881346962231i	-0.0165364157156263+0.0174283139083374i	-0.021911950964134+0.0072433708978381i	-0.0219157637838454-0.0037473220804882i	-0.0170739286395537-0.0130982979205418i	-0.008822665590508-0.0190170397653599i	0.0009386463240644-0.0205757984839812i	0.0102458883704654-0.0176958167427994i	0.017341244729224-0.0110132210121658i
31	0.0283318689285384+0.0903150333743833i	-0.0179713010896539+0.0931962035198214i	-0.0596945578157257+0.0733461215911531i	-0.0863688463155388+0.03621514072688i	-0.0918373678288771-0.0084089509611407i	-0.0756996733222796-0.0492889774402622i	-0.043028093281394-0.076828657395525i	-0.0025959723259514-0.0854371014173955i	0.0357089904437994-0.0745636159204872i	0.0634515437956904-0.0482801811524388i	0.0754917421735023-0.0137405847711247i	0.0707327862036617+0.0208833530523354i	0.0517883484116311+0.0483577032655338i	0.0238795718969137+0.0637759840405071i	-0.0066027463547896+0.065192656472509i	-0.0334784304646175+0.0535577817107875i	-0.0518534223739448+0.0321548896779935i	-0.0588014826924283+0.0057701277394512i	-0.0536673223369858-0.0202329300649418i	-0.0380370798916698-0.0408285322745484i	-0.0154053990448575-0.0521659134364057i	0.009447687870696-0.0522490503880402i	0.0313340399859681-0.0413461537060285i	0.0456849195514201-0.0220041800278697i	0.0495407462186797+0.0014112423277506i	0.0422629194418622+0.0236232093946528i	0.0257485314997159+0.0396332610425524i	0.0040350935189805+0.0459134941751984i	-0.0176516413662978+0.0412812128439415i	-0.0341826392456561+0.0271981534496933i	-0.0418049269539502+0.0073884853955866i	-0.0390635666678329-0.0131345391654945i	-0.0271111084435979-0.0293687670351988i	-0.0093261399560695-0.0375902598674005i	0.0096377989012186-0.0362422185347481i	0.0250931075409324-0.0262187861202745i	0.033499795041213-0.0104977869616714i	0.0332760277933176+0.0067388894465061i	0.0250509007685179+0.021226984756609i	0.0113412219094172+0.0296706110982127i	-0.0042090128767596+0.030459586560313i	-0.017788114806979+0.0239094786418377i	-0.0263167647296482+0.0120230094304582i	-0.0280839206142404-0.0021078666503815i	-0.0230126013705251-0.0150730935636524i	-0.0125549545445356-0.0238986150498204i	0.0007049556821645-0.0266377930223018i	0.0136255398975337-0.0227199992371096i	0.0231455821777424-0.0130346959980564i
32	0.029096703010246+0.10064358466906i	-0.020097561439779+0.103717119938197i	-0.0652763011227202+0.0834960594612756i	-0.095908866321319+0.0446683896122497i	-0.105066469207639-0.003651933087251i	-0.0910542211249857-0.0502797386909443i	-0.0576522986411425-0.0847524069746214i	-0.0129772711843706-0.099809519401025i	0.0326550772519922-0.0929430878451019i	0.0692529065271715-0.066699532536163i	0.0894045616612697-0.027766921915927i	0.0897529574472926+0.0148175831275001i	0.071425748406062+0.0518307368311553i	0.0394395694328585+0.0758663655595858i	0.0013271185435886+0.0827585076939839i	-0.0346313688996183+0.0721916370896504i	-0.0611654458771397+0.047467887226162i	-0.0734155726878601+0.0145708984447874i	-0.0697468545506239-0.0192230191081236i	-0.0518761006135103-0.04688696003197i	-0.0243390922968703-0.063043536943473i	0.0065672274647511-0.0649728222496163i	0.0341501331991622-0.0530543016479857i	0.0527254476665595-0.030570126372062i	0.0587819445939601-0.0029141086030989i	0.0516663188759729+0.0236312403694149i	0.0336401909593597+0.0432916521634544i	0.0092921191134179+0.0520661192863711i	-0.0155661956552219+0.0485731917907593i	-0.035265230318176+0.0342816810598115i	-0.0455816940925186+0.013072986695182i	-0.0446695731768868-0.0097543522644383i	-0.033398368932225-0.0287883009862999i	-0.0150290337397219-0.0397901070764534i	0.0056737431670093-0.0406489545901436i	0.0236545166332192-0.0317814784796273i	0.0347933816422644-0.0159011076728559i	0.0368440693032783+0.0027561222388937i	0.0298700133609059+0.0195314856630304i	0.0161014394477575+0.0304838437120419i	-0.0007169939422025+0.0332939401369599i	-0.016301017254563+0.0277329302243483i	-0.0268752724281466+0.0156132754941224i	-0.0300493898479422+0.0002657694049659i	-0.0253335712518919-0.0143108413436508i	-0.0141982890013689-0.0244212588626865i	0.0003148889731005-0.0275486634091232i	0.0143335994696253-0.0229482132237682i	0.024083173508349-0.011836960134813i
33	0.026575442744937+0.110316681557488i	-0.0247099843794+0.111945078644594i	-0.0716934433474812+0.0902880367075879i	-0.104166574194537+0.04975361904279i	-0.115103094217592-0.001010230022493i	-0.102266723927416-0.051109517149556i	-0.0686739913388773-0.089905710764786i	-0.021824394593767-0.109411766446886i	0.028083553194248-0.106015512175067i	0.0704948008905098-0.0811494477293976i	0.0968315404939671-0.0407961233291657i	0.102284108361018+0.00600157505279i	0.0866828981422872+0.0492355524320653i	0.0543092660604381+0.0801307630960761i	0.0127512093548152+0.0929558828146889i	-0.0288871813179476+0.086076393192552i	-0.0619956830748315+0.0620716707799351i	-0.0802447124458802+0.0269510509074502i	-0.0807851860105675-0.0113083282843764i	-0.0646455150867429-0.0445527601906351i	-0.0362903222807117-0.0661777244606838i	-0.002480601940764-0.0724310515974945i	0.0292886727285384-0.0630433138100347i	0.0524239255883505-0.0410868744687567i	0.0625922171028728-0.0121299272685902i	0.0585271595802538+0.017102754013309i	0.0421317950516969+0.0402534782420567i	0.0178848653460488+0.0527013152515044i	-0.0082914359801499+0.052483376930241i	-0.0304298646789666+0.0405810953757565i	-0.0438588050104187+0.0205324969074266i	-0.0461841900339787-0.0025147389678337i	-0.0377031777043952-0.0230702752451849i	-0.0211782762848242-0.0365829907812317i	-0.0010519911204847-0.0404397730016945i	0.0176898229140388-0.0344606223607167i	0.0307231133184824-0.0207966442685896i	0.0353717886138046-0.003282395510539i	0.0311512799225138+0.0135788604115946i	0.0197603516528023+0.0257389628250903i	0.0045474933939086+0.0305647545067859i	-0.0103983218830721+0.0274112177578781i	-0.0212996674176113+0.0176852745853512i	-0.0256272216875977+0.0044024540072614i	-0.0226978848287808-0.0086417615453376i	-0.0137968335729355-0.0178763191177275i	-0.0018004790775326-0.0208873642160613i	0.0096047853890069-0.0170510443156622i	0.0169173893654598-0.0077085418920211i
34	0.021446920183117+0.117388633095596i	-0.030310270434379+0.116502140919856i	-0.0770255266647146+0.0932129546472964i	-0.109272844333483+0.051874507221496i	-0.120520904943387+0.000635418212722i	-0.10855393985153-0.050274715090489i	-0.0759481339685622-0.0907230959450578i	-0.029498172328961-0.112823365216882i	0.021268866404429-0.112576065667588i	0.0661485622895852-0.0906422825887801i	0.0964174310521388-0.0520966466539007i	0.106617403959749-0.00523955655005i	0.0955875430196094+0.0402437111207384i	0.0665442727221489+0.0753543921457721i	0.0262288840318409+0.0936250205062275i	-0.0166553085267598+0.0923493728437075i	-0.0533489415635321+0.0729607712959519i	-0.0768614437881344+0.0405178607690086i	-0.0833288995916387+0.0024517794016658i	-0.072639222954607-0.0331201478212786i	-0.0482301070580518-0.059131781050253i	-0.0161476609968115-0.0709833787879379i	0.0163924603465719-0.0673503655825075i	0.0426057519300946-0.0502467305974861i	0.057548858836094-0.0243718617205282i	0.0590463419584404+0.0040773806033944i	0.0479619047056005+0.0288414877306011i	0.0277935294119323+0.0449538119255109i	0.003720889542756+0.0497252514723746i	-0.0186529518302007+0.043163668165366i	-0.0345687401383062+0.027769069006533i	-0.0411041176926755+0.0077878631511495i	-0.03768620687064-0.0118734880953302i	-0.0260369741538976-0.0268087365331946i	-0.0095985700595518-0.0340766753941307i	0.0073971792272692-0.032760358381438i	0.0209771559011998-0.0240155479527789i	0.028340049758498-0.0106280067645983i	0.0284257548944605+0.0037860091236367i	0.0220246418953459+0.0157234685663907i	0.0114262242247571+0.0226453041479812i	-0.0002815692325592+0.0235300256940996i	-0.0100702339889081+0.0190071495721706i	-0.015761404671418+0.0110558832172616i	-0.0165498908402848+0.0023638175807964i	-0.0131311240922224-0.0044757873240412i	-0.00740859083241363-0.00771113895070227i	-0.00186587550495865-0.00692262083569687i	0.00122405086116845-0.00312310137596747i
35	0.015541237226848+0.120604369312293i	-0.034742567244137+0.117135122847334i	-0.0793199729030105+0.0930230053251578i	-0.109924641683098+0.052518768866623i	-0.120890949873511+0.003055037939639i	-0.110300611700089-0.046201452374332i	-0.0803703524825178-0.0861626451473324i	-0.036995492210002-0.10961731861125i	0.01145383830577-0.112637427351891i	0.0558269124843903-0.0953010610063721i	0.0880174401305377-0.061589460994916i	0.102536988522648-0.01849389535389i	0.0975152212256845+0.0254642682718885i	0.074934718484199+0.0619771342709706i	0.0400757370229546+0.0845875038352367i	0.0003142037762012+0.0898841210384745i	-0.0364522588858316+0.0780247346736679i	-0.0634078153035412+0.0525077447072622i	-0.0761173942353096+0.0192751275445641i	-0.0732667526142415-0.0146333887266139i	-0.0567196284436504-0.0425709719788538i	-0.0309186670202745-0.0596003283769283i	-0.0017942030862902-0.0633716021039326i	0.0245599620423197-0.0544047809674491i	0.0431503554257323-0.0357556333492112i	0.0510245021403974-0.0121769029219744i	0.0477114037095955+0.0110125344023739i	0.0351036696951061+0.029088853284192i	0.0168475310373162+0.0388639311244267i	-0.0025907593242369+0.0392195321171973i	-0.0189547459471896+0.0311507612109212i	-0.0290914863663584+0.017348329057751i	-0.0315238582774702+0.001449048272662i	-0.0266015769689043-0.0128516566990071i	-0.0162333450778266-0.0226150777367037i	-0.0032974710359075-0.0262248145094281i	0.0091055510635235-0.0235962630720173i	0.0183712975417638-0.0160147648056232i	0.022915201450784-0.0056757727276149i	0.0223963764212019+0.0049343764946546i	0.017617377919979+0.0136510028984618i	0.0101579501680672+0.0190858485176988i	0.0018635001820524+0.0208247609429172i	-0.0056624853909885+0.019343063020238i	-0.011424483871407+0.0156901790492792i	-0.0151692774812785+0.0110548504056229i	-0.0172684396466762+0.0063498919701755i	-0.0184025615139116+0.0019441831660865i	-0.0191585687418211-0.0023772365341758i
36	0.011101820422948+0.120015262483844i	-0.036103802515012+0.114882193314403i	-0.077432331798523+0.0914381003527269i	-0.105945432140098+0.053612209791437i	-0.116937704833618+0.007863986564219i	-0.108801129655366-0.037986671820633i	-0.0833078718183007-0.0761898089584445i	-0.045254633501042-0.100478661478078i	-0.00153946842715-0.107190893057875i	0.0401447141963938-0.0958821999400479i	0.0727406803950411-0.0693199569074256i	0.0911009160861997-0.0328699270036269i	0.0928611282183596+0.0065900046394048i	0.0787548333079335+0.0420038291221751i	0.0523267265455013+0.0674507732667278i	0.019124020728312+0.07918254741403i	-0.0144536170733815+0.07619369338802i	-0.0424040364881+0.0602355935982933i	-0.0602219446210211+0.0353002905366783i	-0.0656397200636239+0.0067054369405316i	-0.0588850328861787-0.0200150458020472i	-0.0424351769078384-0.0401825090581391i	-0.0203510253342106-0.050796955594987i	0.0026465306989536-0.0509657375193479i	0.0221534075398373-0.0418812861723045i	0.034911784384927-0.0263876849287364i	0.0393366686069807-0.0082572315676732i	0.0356584567922645+0.0086515591049046i	0.0256863130709053+0.0211724046164398i	0.0122755172726707+0.0273925575438411i	-0.0013635815419928+0.0269020992420065i	-0.0123566917605485+0.0207104011589941i	-0.0187134549085465+0.010881027643993i	-1.96332418666082e-02-9.0755479123e-06i	-0.0155318092458188-0.0094537654152511i	-0.0078155866310687-0.0155179498534814i	0.0015182374113748-0.0171592069840033i	0.0103492074552715-0.0143263317464714i	0.016860882265836-0.0078450100614644i	0.0198438170821998+0.0008533318987157i	0.0188305666673171+0.0100764125688072i	0.0140645889074887+0.0182029949473359i	0.0063437521454196+0.0239332945175905i	-0.0031979988756054+0.026422448478912i	-0.0133047631582277+0.0252991866947869i	-0.0227590219928135+0.0206031544979624i	-0.0304676127460338+0.0126909633240334i	-0.0354845508034919+0.0021591590824632i	-0.0370063815662748-0.0101864144149273i
37	0.009838621231695+0.116847625108889i	-0.033473860540013+0.111513731889808i	-0.0713710967553725+0.0903295173607881i	-0.0981829702534171+0.0566689817300372i	-0.110043614399739+0.015858585189204i	-0.10552058099842-0.025716431065456i	-0.0858224331760538-0.0616836735506687i	-0.0545493922840496-0.0867416135465752i	-0.0170358101859066-0.0975155651760296i	0.0205921139623223-0.0930619974402616i	0.052469287892785-0.0749383594794221i	0.0739642385642555-0.0468371949194404i	0.0823995520868636-0.0138636553185781i	0.0774001690505785+0.0184009992250651i	0.060822354886235+0.0448726678377972i	0.0362956356683383+0.0617973315902438i	0.0084803622369705+0.0673003190097912i	-0.0178085474376208+0.0615682837813436i	-0.0384441779205438+0.0466531476865159i	-0.0506449015728376+0.0259585267631191i	-0.0533388680230958+0.0035249403147076i	-0.0471903288617767-0.0167397216301416i	-0.0343094092672057-0.0317379109580309i	-0.0177252859064429-0.0396499633076525i	-0.0007414908004489-0.0401222503059274i	0.0136950993583161-0.0341656462653238i	0.0234937974718235-0.0238103509785414i	0.0277060084051569-0.0116058681110266i	0.0265640186690164-0.0000766808362697i	0.021290109188269+0.0087576971781488i	0.0137362080909577+0.0137126539349917i	0.0059411195088582+0.0145704090387995i	-0.0003006271448248+0.0120092697674554i	-0.00377647207248919+0.00736523746643555i	-0.00404515366086242+0.00228946718041168i	-0.00145732582846606-0.00162212283008474i	0.00297854350916094-0.0031543852840153i	0.00784376842293696-0.00169807579656147i	0.0116136805614265+0.0026555426646803i	0.0129590328188579+0.0091533947340571i	0.010993907032367+0.0165318667967689i	0.0054358812730539+0.0232443159972504i	-0.0033365680304741+0.0277222584056245i	-0.0143269240534323+0.028629979104196i	-0.0260484931834622+0.0250804029768066i	-0.0367151699925404+0.0167904769679012i	-0.0444712405455632+0.0041639199711141i	-0.0476375597281365-0.0117038717310071i	-0.0449530874110368-0.0290999070683947i
38	0.012448585480449+0.112759341014884i	-0.026962946305564+0.108679291425906i	-0.0619293356652158+0.0909783132242777i	-0.0878428168983253+0.0623396282912818i	-0.101466526718352+0.026948828339889i	-0.101393607928207-0.010152631270192i	-0.0882161108233229-0.0438373404502147i	-0.0643802514944576-0.0696596874499458i	-0.0337571691708469-0.0844977450245044i	-0.0010053105867942-0.0869687180630708i	0.0291663259081563-0.0775574858245243i	0.052711299416274-0.0584474608767326i	0.0668204150052246-0.0330932356157038i	0.0702708376262509-0.0056163419604698i	0.0635042044547431+0.0198682964849814i	0.0484362183639637+0.0398811369338212i	0.0280454994969088+0.0520615746371778i	0.0058241581026717+0.0554363219203419i	-0.0148090846825044+0.0504436909072043i	-0.0310328136929504+0.0387285499373764i	-0.0410015211039094+0.0227610371508719i	-0.0440279269810826+0.0053584571439453i	-0.0405562310522795-0.010799846203389i	-0.0319510816326691-0.0235812560768791i	-0.0201572178610754-0.0316697241013678i	-0.0073025503436885-0.034664475679149i	0.004679406560106-0.0330089522183649i	0.0143427441277615-0.027781749867031i	0.0208947850335802-0.0204031779511836i	0.0242186077063297-0.0123211012175039i	0.0247649513278407-0.004737133918773i	0.0233490823047882+0.0015793679524632i	0.0209025896608239+0.006363203496446i	0.0182339097025018+0.0098088701261988i	0.0158449382204686+0.012429843357793i	0.0138364985847682+0.0148583876172627i	0.0119160774060363+0.0176312931569422i	0.0095009885067341+0.0210066622722303i	0.0058925866681153+0.0248485919502591i	0.0004850596840255+0.0286024602849284i	-0.007032809686691+0.0313663869226211i	-0.0165224900805749+0.0320473064510537i	-0.0273184528777367+0.0295755990763609i	-0.0382473013041262+0.0231422818848919i	-0.0477464932655581+0.0124184336559585i	-0.0540703375792513-0.0022819653842102i	-0.0555570671771639-0.0199277052489814i	-0.050920164510722-0.0388051302627041i	-0.0395209274004188-0.0566681602081101i
39	0.018854220260043+0.109102828340583i	-0.01715353954255+0.107391470839339i	-0.0499587508896871+0.0938946368484901i	-0.075774442905151+0.0705914152058279i	-0.0917993346579829+0.0406383695840821i	-0.0965633002506283+0.0079226452301619i	-0.090080943367299-0.0234755031488559i	-0.0737953768091535-0.0498314740669404i	-0.0503260158740754-0.0682570497418723i	-0.0230631370422127-0.0770460164191199i	0.0043264540045315-0.0758399266730373i	0.0284073410837288-0.065597851863674i	0.0464228221274871-0.0483840673737022i	0.0566200764459223-0.0270143218850032i	0.0584132492123058-0.0046204985147109i	0.052371305658915+0.0157976799399466i	0.0400448504986269+0.0317676487968802i	0.0236695559020221+0.0416321081539037i	0.0057998074209056+0.0446969128497195i	-0.0110674767528068+0.0412295178923976i	-0.0248225680092726+0.0323224746570968i	-0.0339822734629447+0.0196559433904626i	-0.0378133482099371+0.005205504094192i	-0.0363352312832722-0.009054769651924i	-0.0302169360408481-0.0214088554162396i	-0.0205980545063459-0.0305816360715188i	-0.0088723397764758-0.0358308795583104i	0.0035266372473288-0.0369484166891528i	0.015304167046792-0.0341858569296572i	0.0254249557759498-0.0281309544445337i	0.0331669426587658-0.0195655194587935i	0.0381135552653557-0.0093342691862311i	0.0401007594103203+0.001752904824721i	0.0391419709948832+0.0129733251202554i	0.0353552299355019+0.0236985095983432i	0.0289131388639862+0.0333664682379941i	0.0200280451640113+0.0414377019001048i	0.008974597533613+0.0473564819442277i	-0.0038587173504893+0.0505372486869124i	-0.0179060613408476+0.0503897545721227i	-0.032370762995589+0.0463871561841042i	-0.0462042688961045+0.038170445032215i	-0.0581355271230922+0.0256724525621091i	-0.066760257883767+0.0092371161158266i	-0.0706882558724116-0.0102937217331363i	-0.0687346701466545-0.0315521161664491i	-0.0601302147780472-0.0526938883613317i	-0.0447174746190574-0.0715350175124558i	-0.0230974830384783-0.0857691660278881i
40	0.028861786601091+0.106699306922855i	-0.004397318171973+0.108131146890265i	-0.0357750020990785+0.0992308207493995i	-0.0621039310217732+0.0813418617437734i	-0.0808912269038019+0.0567537418843755i	-0.0905881335960691+0.0284035052230421i	-0.0907361367900368-0.000493085529582i	-0.0819743520075872-0.0268318908401387i	-0.0659117795008171-0.0479817174771123i	-0.0448858048859241-0.0620715834428647i	-0.0216425970456988-0.0681703618460204i	0.0010160978652761-0.0663409000240951i	0.0205729032939551-0.0575681675767751i	0.0350788188369907-0.0435776806444174i	0.0433484271628304-0.0265740375301995i	0.0450472069182748-0.0089381088814599i	0.0406673724280479+0.0070757053975606i	0.0314035992498134+0.0196037493719237i	0.0189522595485766+0.0273685610101297i	0.005265826971789+0.0297867036982088i	-0.007702891831261+0.0269833065135346i	-0.0182340708601429+0.0197203009089721i	-0.0250253808303211+0.0092557561421348i	-0.0273105600446186-0.0028413954169607i	-0.0249053360311582-0.0148942043044959i	-0.0181840043195478-0.0253123867456384i	-0.0079981204853391-0.0327577522514927i	0.0044459131486343-0.0362661054400069i	0.0177314707405991-0.0353189845749811i	0.0303805426726362-0.0298657235288526i	0.0409920360067592-0.0203018887892182i	0.0483593614897166-0.0074135251440724i	0.0515619707968238+0.007702287354849i	0.0500296324642075+0.0237309723970325i	0.0435809715226021+0.0392407028373823i	0.0324388725007151+0.0527845943966076i	0.017224908690156+0.0630022993106379i	-0.0010664745692812+0.0687195868104724i	-0.0211149836739612+0.0690442362691316i	-0.0413448087924376+0.0634549854935866i	-0.0600202793776053+0.0518778239613913i	-0.0753671522858401+0.034741337704476i	-0.0857165082665834+0.0130009715460932i	-0.0896636816029603-0.0118782021586218i	-0.0862296546413695-0.0379887413398788i	-0.0750079305453521-0.0631024097004948i	-0.0562771325969104-0.0848440104112721i	-0.031059403235328-0.100907685108761i	-0.001107689762903-0.109297884130638i
41	0.042739759893722+0.106306783520128i	0.011554813692383+0.111559376944911i	-0.01908279676208+0.107632422324292i	-0.0464879933265124+0.0953210538505514i	-0.0684101914922447+0.0761922297810593i	-0.0832479145026363+0.0523917385502564i	-0.0901851995210975+0.0263950366855589i	-0.0892367687545128+0.0007319617980637i	-0.0812000499694061-0.0222824427271067i	-0.0675231549778451-0.0407805404898154i	-0.0501074821425508-0.0535131247815777i	-0.0310705530728382-0.059942083003714i	-0.0124982561079366-0.0602478901652228i	0.0037844515912775-0.0552554580648869i	0.0163989495853864-0.0462912861566968i	0.02453552326577-0.0349922385720904i	0.0280025544393372-0.0230908102155212i	0.0272009590183263-0.0122030537357587i	0.0230312607916489-0.0036434644538056i	0.0167480118365312+0.0017134924875154i	0.00978137219413949+0.0035121228739286i	0.0035481071301868+0.00192905532498033i	-0.0007260189993234-0.00237616959393498i	-0.0021532041287125-0.00836441615227909i	-0.0002853149751555-0.0147598460551976i	0.0048384405859173-0.0202147815911875i	0.0127004016125215-0.0234778073177426i	0.0223664749282892-0.0235472801501771i	0.0325927913673931-0.0197950130686855i	0.0419647127782885-0.0120487136544631i	0.0490535933236117-0.0006262694918124i	0.0525758677663385+0.0136803236596597i	0.0515395492496559+0.0296691182901892i	0.0453648391868903+0.045834241174211i	0.0339680183079989+0.0605043563329911i	0.0178008489848113+0.072001731540412i	-0.0021588373177678+0.0788085190531541i	-0.0244660337957971+0.0797261504487685i	-0.0473138586050985+0.0740138829625087i	-0.0686784950447267+0.0614935415261626i	-0.0864935177484813+0.0426094112260193i	-0.0988402735101543+0.0184350736450187i	-0.104138579258607-0.009377274441697i	-0.101320569357261-0.03870493960393i	-0.0899703803531108-0.0671150987361251i	-0.0704137654159685-0.0920669186189625i	-0.043744832251202-0.111139921373266i	-0.011781873123711-0.122268956847154i	0.023049537768953-0.123963491337295i
42	0.061027253863432+0.109604622974368i	0.030991362281536+0.119466567374716i	0.000110048490901+0.121009185264703i	-0.029309604557757+0.114535166819518i	-0.055204532580125+0.100981461450121i	-0.0759264045704017+0.0818023311403499i	-0.0903644573981214+0.0588082683287861i	-0.0980098746244487+0.0339789266259236i	-0.0989576920168833+0.0092703633939413i	-0.0938490218154089-0.0135632432037236i	-0.083762675848204-0.0331155877694357i	-0.0700703415986836-0.0484283573486351i	-0.0542727924898223-0.0590374703275752i	-0.0378358785553812-0.0649636793563912i	-0.0220441778143217-0.0666519816194831i	-0.0078873693367007-0.0648697305729969i	0.0040099911549409-0.0605774638690456i	0.0134099998101507-0.0547888446682246i	0.0204346954603204-0.0484365634312529i	0.0254970307876496-0.0422595954225692i	0.029200017261142-0.0367240967695925i	0.0322177607103651-0.0319858623292165i	0.035173679246022-0.0278971918306001i	0.0385310178824489-0.0240557986549084i	0.0425089339196313-0.0198886158990005i	0.0470341845913493-0.0147595010861533i	0.0517341977512196-0.0080872873738163i	0.0559725259622012+0.0005404025210926i	0.0589228838080463+0.0112716148168342i	0.0596736362689856+0.0239248022919246i	0.057351165294179+0.0379625792264565i	0.0512483139447484+0.0525090713577737i	0.0409432904619123+0.0664108051224404i	0.026395071806794+0.0783364238214176i	0.0080034079432168+0.0869062797139103i	-0.0133751973613612+0.0908395275838842i	-0.0364599610254744+0.089104060130656i	-0.0596264450456635+0.0810537041606291i	-0.0810301658361944+0.0665376505616102i	-0.0987634816426129+0.0459691088586479i	-0.111032251396245+0.020343522503211i	-0.11633607650624-0.008798900743592i	-0.113634668111933-0.039466456388278i	-0.102483211877966-0.069359713985317i	-0.0831215838108101-0.0960553016974135i	-0.056505810233468-0.11721473254845i	-0.024275019124261-0.130799994989515i	0.011347085622151-0.135275888419274i	0.047710980588333-0.12977916853068i
43	0.0831090348469+0.119628966503185i	0.052629017265381+0.134760746534561i	0.019848763876019+0.142002238883446i	-0.013174436494486+0.141195245418414i	-0.04446691707971+0.132717110884871i	-0.072276374701702+0.117422242328843i	-0.0951833278621676+0.096549129927027i	-0.112178078192519+0.071603082333538i	-0.122698649364016+0.044226657773515i	-0.126629162158564+0.016070269237515i	-0.124261963170426-0.011325341409583i	-0.116230158889465-0.036625002883713i	-0.103419685208407-0.058766474299368i	-0.0868714347971284-0.0769957665727526i	-0.0676841654959941-0.0908705229257043i	-0.046927948544561-0.100234938241787i	-0.025575938775561-0.105172504996234i	-0.004459518552277-0.105944821085181i	0.015751283246845-0.102925599410573i	0.034543396572863-0.0965388184472953i	0.0515365252742411-0.0872087093896187i	0.0664456085855965-0.0753271653037301i	0.0790377409727411-0.0612414497075861i	0.0890917233222874-0.0452621056958442i	0.0963677433092553-0.0276880753416682i	0.100593065672195-0.008843570739612i	0.101467252475555+0.010880520633405i	0.0986876089458674+0.030988757503349i	0.091992592222233+0.0508546813854357i	0.0812181732162663+0.0697124761872472i	0.0663599287106661+0.0866713933436297i	0.047632228957293+0.100754853453986i	0.025515458588211+0.110963032455384i	0.000782845500557+0.116354605668404i	-0.025499859065887+0.116140506543845i	-0.052006048807088+0.109780383143693i	-0.0772122732504008+0.0970711700054369i	-0.0994920478834609+0.0782170149830064i	-0.117233410836247+0.053870782209762i	-0.128971063315618+0.025139449261891i	-0.13352156445663-0.006451230660519i	-0.130108711472457-0.039033684838884i	-0.11846611501945-0.070513883023546i	-0.0989051565080298-0.0987178405055634i	-0.072338942667073-0.121558394838582i	-0.04025638169213-0.137208616593195i	-0.004644809813312-0.144266589782523i	0.032135678527526-0.141896040297463i	0.067518333260429-0.129928498610101i
44	0.105667008876993+0.139317351899384i	0.072484874278905+0.159529046917354i	0.035685690981069+0.171690713634023i	-0.002756260784643+0.175253075767467i	-0.04082240444883+0.170152678503511i	-0.076568798768004+0.15679743394948i	-0.108234215574163+0.136023523119435i	-0.134330691122862+0.109028463745154i	-0.153711693355033+0.077286611074206i	-0.165615140419621+0.042454183997309i	-0.169680667065137+0.006271065717616i	-0.165942559001455-0.02953385166924i	-0.154801479914177-0.063328032833094i	-0.136979362873432-0.093647054000672i	-0.113462544042809-0.119250076807345i	-0.085438360188373-0.139158060873721i	-0.054230052205176-0.152675283642762i	-0.021234008822781-0.159395991624555i	0.012137716356012-0.159198859998351i	0.044507914681645-0.152232331330924i	0.074577258904979-0.138893840492946i	0.10116037949861-0.119805468650933i	0.123216200594799-0.095787808445328i	0.139874078686961-0.067832902461957i	0.150457204590239-0.037076191288211i	0.154504272613298-0.00476662640192i	0.151789673405914+0.027766403879095i	0.142341552015008+0.059150828234631i	0.126456139385239+0.088015551077542i	0.104705970473096+0.113040577060327i	0.077939090236556+0.133013168808025i	0.047266235101878+0.146888398535724i	0.014033332163849+0.153851186080495i	-0.020222504055708+0.153375758005204i	-0.053834022358362+0.14527758650425i	-0.08508086882791+0.129752424517351i	-0.112279748672664+0.107397157688961i	-0.133883075511507+0.079207903655289i	-0.148579892196313+0.046552099776521i	-0.15539167996019+0.01111315959356i	-0.15375508499112-0.025191490286348i	-0.143583707770757-0.060315747390191i	-0.125301981720587-0.092207890145397i	-0.099845801160518-0.118943558578361i	-0.068626854407972-0.138859225548866i	-0.033460413076281-0.150675794118363i	0.003540601076168-0.153601881478339i	0.040099372447616-0.147407207194453i	0.07392807312641-0.132458285713351i
45	0.123242390523542+0.168800707105886i	0.085219623807596+0.192513106654603i	0.042747808958904+0.207485951154792i	-0.002136365728278+0.212931759353982i	-0.047274474845002+0.208541368844759i	-0.090498837738995+0.194496131538439i	-0.129743436230606+0.171453825635223i	-0.163147228909965+0.140509879593437i	-0.189144543010252+0.103136846150806i	-0.206538225418169+0.061106140198735i	-0.214552425122238+0.01639681192112i	-0.212863163737648-0.028903456452518i	-0.201606134504532-0.072699859963643i	-0.181362369511653-0.112989438250458i	-0.153123462716913-0.147952928833771i	-0.118238886335203-0.176035600720415i	-0.078348566589659-0.19601395072674i	-0.03530428963472-0.207045987800228i	0.008916293735414-0.208703669859923i	0.052299274763054-0.20098684796183i	0.092884032032159-0.1843187844823i	0.128849258094436-0.159523932432587i	0.158592288207857-0.127789193583336i	0.180798865855073-0.090610326524503i	0.194500814278247-0.049725571094174i	0.199119436134135-0.007038912490483i	0.194492843604481+0.035464258108296i	0.180885846245329+0.075806013558364i	0.158981514477873+0.112105926267107i	0.129854111884576+0.142668655037835i	0.094923760643338+0.16606529477783i	0.05589396999285+0.181204641314492i	0.01467399958546+0.187390623117928i	-0.026711088210182+0.184362451150717i	-0.066218964197143+0.172314568612961i	-0.101892646139462+0.151894258871644i	-0.131962050843063+0.124175785331855i	-0.154938951822324+0.090611159007908i	-0.169699723856692+0.052958999322875i	-0.17555053160016+0.013194388059343i	-0.172270287472029-0.026595987189654i	-0.160127763712215-0.06432785964771i	-0.139870659052912-0.098036064307591i	-0.112686120302277-0.125986758178296i	-0.080134098302742-0.146777928467256i	-0.044056844187861-0.15942132000121i	-0.006469676011854-0.163399831604554i	0.030560287435707-0.158695857404129i	0.065039566407922-0.145787908918943i
46	0.131275237773807+0.204215904039983i	0.087444565176197+0.228807917460013i	0.039049207496754+0.243778767204969i	-0.011763018695489+0.248304041426703i	-0.062704159432501+0.242044570280495i	-0.111456555074555+0.22516716611395i	-0.155785242126814+0.198340170442045i	-0.193646596622177+0.162704062244975i	-0.223287732345037+0.119818670756637i	-0.243331692645895+0.071589720850078i	-0.25284424725231+0.020178460340501i	-0.251379077021439-0.032101072318121i	-0.238999243444747-0.082892019030458i	-0.216274034817312-0.12990649515301i	-0.18425149534442-0.171033764576213i	-0.144408117519943-0.204439597062833i	-0.098578257527429-0.228652091917887i	-0.048866771206152-0.242629948742881i	0.002450873842346-0.245810037189944i	0.053036204610669-0.238132119422545i	0.100597939009269-0.22003966431082i	0.142999556028641-0.19245681290178i	0.178359170906049-0.156742662531631i	0.205137019521318-0.114625086082481i	0.222206437991789-0.06811725034049i	0.228904989582607-0.019420804186222i	0.225063310761299+0.029179660692774i	0.211010284771339+0.075425845120271i	0.187554262540524+0.117193438484195i	0.155941190773242+0.152593075287394i	0.117791626118744+0.180059631153389i	0.075019660925675+0.198425455970645i	0.029737708832282+0.20697388479762i	-0.015848151923387+0.205470307684143i	-0.059547047439354+0.194169179694696i	-0.099290881312053+0.17379656334769i	-0.133235106244362+0.145509059188642i	-0.159847483498739+0.110831230891883i	-0.177980204830146+0.071574799662413i	-0.186921606830519+0.029743899116347i	-0.186424795389904-0.012568519173247i	-0.17671176379115-0.0532875141354i	-0.158452962602292-0.090460393924755i	-0.13272368248784-0.122352674602304i	-0.100939955160989-0.147530547845791i	-0.064777874810549-0.164925453209455i	-0.026081209658498-0.173877441730026i	0.013237160175481-0.174155329605674i	0.051294129746225-0.165953090413376i
47	0.128983123466354+0.239641840989187i	0.079966282575975+0.262522412562795i	0.026916466846964+0.275122074799737i	-0.027966928524853+0.276745664300712i	-0.082370676587077+0.26717581397108i	-0.133972723058491+0.246689550875778i	-0.180548918988593+0.216051629180049i	-0.22007630266412+0.176484675040837i	-0.250827880669773+0.129617374385126i	-0.27145424320742+0.077413032274411i	-0.281047970858221+0.022081817601117i	-0.27918761731041-0.034019171174426i	-0.265959043111997-0.088493266423859i	-0.241952979026103-0.13901388389513i	-0.208238858349737-0.183431207130187i	-0.166316117272119-0.219870778061032i	-0.118045263012151-0.24681925633424i	-0.065561996345455-0.263193231980918i	-0.011178499398689-0.268387800531057i	0.042723379269799-0.262302595247902i	0.093801922575021-0.245344068696187i	0.139863070463692-0.218403970860146i	0.178960540477227-0.182815126312115i	0.209483785078226-0.14028671142501i	0.230229634658523-0.092822220126728i	0.240454284601888-0.042624134533635i	0.239903256051587+0.008010055803747i	0.228818044589847+0.056795446209798i	0.207919314611325+0.101565735470436i	0.178367642438431+0.140372597463324i	0.141703900630556+0.171573695989396i	0.099772354606574+0.193905228784804i	0.054630361258376+0.206535684075708i	0.008449176422419+0.209098450625287i	-0.036589237000932+0.201701990197872i	-0.07839437460509+0.184917403988427i	-0.115063426675453+0.159744343085071i	-0.144967052891819+0.127557268843029i	-0.166820760838356+0.090035006928129i	-0.179738743482516+0.049077310029006i	-0.183267968347634+0.006712709485535i	-0.177401343546941-0.034997732300459i	-0.16256985526062-0.07405607301895i	-0.139614618046327-0.108618013387394i	-0.109740745932503-0.137074157001737i	-0.074455786394752-0.15811847399615i	-0.035496117659896-0.170801201967002i	0.005254839561538-0.174564299658084i	0.045852520177715-0.169258511049351i
48	0.119694536117144+0.270455041891299i	0.067227374572624+0.290044477478486i	0.011607975470417+0.299165192013347i	-0.045026737863229+0.297329696972094i	-0.100470924671307+0.284494744989675i	-0.152543528677416+0.261068990420409i	-0.199182118405511+0.227900661082449i	-0.238532565513591+0.186245545743695i	-0.269030403351313+0.137716532532693i	-0.289470052609379+0.084216815108164i	-0.29905863267889+0.027859672202328i	-0.297451771710342-0.029121617527727i	-0.284769652562273-0.084469672797122i	-0.261592446369864-0.136000366869764i	-0.228935246135638-0.181697199288159i	-0.188203572843395-0.219798356000526i	-0.141131439280989-0.248872458149843i	-0.089704777415193-0.26787951817556i	-0.036073723666164-0.276214307395532i	0.017542220835484-0.273730158744931i	0.068951806370643-0.260742142079634i	0.116087954055212-0.23800951300826i	0.157097593840168-0.206698302821087i	0.190421332662462-0.168325839932066i	0.21485935348056-0.124689827866999i	0.229620603422112-0.077785311296532i	0.234353122414254-0.029713406545352i	0.229154253309993+0.017413968793708i	0.214560417068566+0.061568976863691i	0.191517086178814+0.100898013493237i	0.161330500530565+0.133803053677539i	0.125603499056628+0.159010552524965i	0.086158548979746+0.175624876371531i	0.044951610170461+0.183163983488683i	0.00398085072834+0.181575914942261i	-0.034805583678939+0.17123555207771i	-0.069598555359544+0.152922004293622i	-0.098809688066763+0.127777866069031i	-0.121142285350041+0.097252385025754i	-0.135648352047199+0.063031277088919i	-0.141769326694485+0.0269564807824i	-0.139358895841285-0.009060461808321i	-0.128687080235616-0.043127488538408i	-0.110425618335478-0.073459613936299i	-0.0856154860702274-0.0984612205732191i	-0.05561814736982-0.116799521992394i	-0.022052796224956-0.12746611322413i	0.013277597772461-0.129824082533645i	0.048468211300587-0.12363880496141i
49	0.109209390157404+0.295805968095654i	0.055210014801745+0.31199855299627i	-0.001072400838638+0.318019984837924i	-0.057671038973525+0.313581218444121i	-0.112591999410969+0.298781877550017i	-0.16389247524696+0.274109739793469i	-0.209757616770459+0.240424273018232i	-0.24857279350112+0.198924744619096i	-0.278988126779513+0.151104110058889i	-0.299972471018328+0.098690525099824i	-0.310854458198549+0.043578888664594i	-0.311348768746359-0.01224471722486i	-0.301566428370866-0.066782489517825i	-0.282008626235421-0.118104874447799i	-0.25354427340718-0.164427611100989i	-0.217372238778138-0.204182526640671i	-0.174969879514244-0.236079025324882i	-0.128030093126577-0.259153616219203i	-0.07838963015479-0.272805348422187i	-0.027951796377341-0.276815644090987i	0.021393076790335-0.271351710369198i	0.067845917189676-0.256953439989499i	0.10977253427362-0.234504443573374i	0.145769373722382-0.205188560987448i	0.174718555961642-0.170433842414171i	0.19582983489012-0.131846542799411i	0.208667703372074-0.091138111030974i	0.213162540851165-0.050048457945746i	0.209605415264409-0.010268941695624i	0.198626883691432+0.026631491388032i	0.18116085074796+0.059273726915854i	0.158395208511611+0.08652648128749i	0.131711567114243+0.107552330691281i	0.102616865215827+0.121839767728135i	0.072670003498245+0.129219916564237i	0.043406857019208+0.129867229671784i	0.0162670851119+0.12428420907008i	-0.007473931404801+0.113270910578794i	-0.0267649318297336+0.0978806694972274i	-0.0408276737931883+0.0793641007769265i	-0.0491926563615982+0.0591039497665018i	-0.0517200236920004+0.0385437788348808i	-0.0486046633434082+0.0191137536071997i	-0.0403652143175456+0.0021569289160266i	-0.0278174133628331-0.0111405762648217i	-0.012032903827816-0.0198122826150732i	0.0057147197472558-0.0231639967314638i	0.0240142829730755-0.0208138859709149i	0.0413889928416536-0.0127179990022434i
50	0.102377531905277+0.320047952739247i	0.047877982312286+0.334039662558656i	-0.008355000403861+0.338440173026275i	-0.064583369249124+0.333081748178337i	-0.119066434464912+0.318119696675986i	-0.17012221365086+0.294027390163797i	-0.216186766407182+0.26157941897413i	-0.255869185588034+0.221823484621212i	-0.288000076628778+0.176042090786007i	-0.311671608401883+0.12570551660023i	-0.326267553839414+0.072417919323113i	-0.331482142529332+0.017858701663625i	-0.32732700383236-0.036278521137979i	-0.314125968468959-0.088346917202743i	-0.292497998035743-0.136804960354454i	-0.263329003846987-0.180270146704233i	-0.227733777422974-0.217565777281689i	-0.187009664634029-0.247758973887339i	-0.142583955854116-0.270188469647583i	-0.095957220330944-0.284481152995713i	-0.04864497284267-0.290556825101495i	-0.002120117276401-0.288621135197066i	0.042241437737224-0.279147163741507i	0.083209749645807-0.262846607727647i	0.119742409014254-0.240631964305439i	0.15101705049557-0.213571488722184i	0.176453565326033-0.182839003488816i	0.195725236719959-0.149660844244857i	0.208758516756729-0.115262334637247i	0.215721671987973-0.080816182757972i	0.217003022453506-0.047395085124429i	0.213179962912523-0.015930615393404i	0.204980365109727+0.012819826918153i	0.193238297370009+0.03829661420686i	0.17884624746278+0.06015108632807i	0.162706185041009+0.078247883252327i	0.145681843929381+0.092656463807884i	0.128554539673201+0.103632367917466i	0.111984666425613+0.111589264129977i	0.096480746522354+0.117063262688952i	0.082377547478689+0.120671346845611i	0.069824350104947+0.123066064357179i	0.05878396674721+0.124888813380245i	0.049042591610388+0.126724142687492i	0.040230038627203+0.129057460302428i	0.031849409966102+0.132238407095418i	0.023314763241889+0.136451907335807i	0.01399492967998+0.141698566101253i	0.003261298476473+0.147785657638738i
51	0.097146401257349+0.351912719536771i	0.041399499586174+0.364896209994212i	-0.015909625813534+0.368779625525859i	-0.073252396654335+0.363419359409212i	-0.129099621069616+0.348935466350684i	-0.181968072431045+0.325707006024384i	-0.230465306247386+0.29435898300754i	-0.273331171190464+0.255741383276003i	-0.309474597312456+0.210901095513143i	-0.338004425995241+0.161047763095793i	-0.358253275024596+0.107514829347916i	-0.369793699323318+0.051717205707599i	-0.372446202582461-0.004892896949708i	-0.366278965373322-0.060870383925988i	-0.351599468676202-0.114820362576986i	-0.328938495325454-0.165438397230259i	-0.299027273218693-0.211546566331902i	-0.262768771754468-0.252124142598096i	-0.221204366739112-0.286331949693743i	-0.175477240683442-0.313529716912626i	-0.126793978954922-0.333286045034582i	-0.07638585411257-0.345380899510484i	-0.025471260037829-0.349800848419895i	0.024779334001084-0.346727549384912i	0.073274686998501-0.336520249576916i	0.119029322407826-0.319693285073095i	0.161184509238924-0.296889740732499i	0.199023167425953-0.268852552185832i	0.231978461211346-0.236394392612728i	0.259636133127442-0.200367686508571i	0.2817309113581-0.161636031174946i	0.298137582124079-0.121048187508081i	0.308857544514431-0.079415630729309i	0.314001847632872-0.03749443728708i	0.313771840760061+0.004027963444918i	0.30843864052095+0.044540912995399i	0.298322631502552+0.083513540878809i	0.283774167915583+0.120492965200414i	0.265156536117209+0.155098221529143i	0.242832076275216+0.187010688776121i	0.217152153894459+0.215961963218874i	0.188451428333136+0.241720263375478i	0.157046597620026+0.264076522215285i	0.123239519959549+0.282831334903568i	0.087324336116208+0.297783878520452i	0.049597957336161+0.308723806578443i	0.010373053979897+0.315426950280845i	-0.030007507177117+0.317655437737074i	-0.071155963510995+0.315162581745897i
52	0.082015400289752+0.397608429160205i	0.02277822430198+0.40879160309903i	-0.037873645305299+0.410945132923623i	-0.0985323223782+0.403916757722793i	-0.157780614037538+0.387778663355926i	-0.214228573906354+0.362825850359737i	-0.266549140078802+0.329568429673315i	-0.313511831076989+0.288718130208317i	-0.354013547410458+0.241169478588076i	-0.387105631384336+0.187976269709395i	-0.412016469351011+0.130324081753736i	-0.428169073565651+0.069499696429833i	-0.435193249335591+0.006858361206449i	-0.432932130879311-0.056210127042889i	-0.42144304960378-0.118315529044692i	-0.400992874747148-0.178100497979179i	-0.372048132166665-0.234272236389066i	-0.335260356654828-0.285631655232333i	-0.291447261472577-0.331099325859605i	-0.241570411685296-0.369737646237849i	-0.18671016237725-0.400768787495607i	-0.128038667128098-0.423588139761516i	-0.066791775766719-0.43777313106681i	-0.00424062416017-0.443087443639797i	0.058336325335442-0.439480792450315i	0.119680103003637-0.427084556182565i	0.178576310221486-0.406203656563543i	0.233877962256168-0.377305164789372i	0.284525716056117-0.341004171444807i	0.329565223999529-0.298047487789336i	0.368161473847163-0.249295751816687i	0.399610087950243-0.195704493525035i	0.423345656136482-0.138304672930616i	0.43894726241832-0.078183145073137i	0.446141432443899-0.016463432955134i	0.444802774227095+0.045712893032073i	0.434952608108735+0.10720401684815i	0.416755883298511+0.166884732050815i	0.390516659112691+0.223662300943111i	0.356672391675128+0.276491334775935i	0.315787214908327+0.324387763696072i	0.268544342449395+0.366441998422955i	0.215737649622525+0.401831398761793i	0.158262427067957+0.429832156294167i	0.097105235414566+0.449830670467809i	0.033332738616154+0.461334450629107i	-0.0319206431248+0.463982514287138i	-0.097466437687255+0.457555178108342i	-0.162077355425624+0.441983057732921i
53	0.04476065646814+0.449842794618644i	-0.01948320400793+0.456077184998846i	-0.084536276827296+0.452979333383533i	-0.149021338374453+0.440455831962791i	-0.211553205497227+0.418619646638967i	-0.270770126772756+0.387789991863625i	-0.325364865105845+0.34848736101418i	-0.374114714004565+0.301423822321396i	-0.41590972028076+0.247488810201876i	-0.449778435440748+0.187730754132979i	-0.474910584891022+0.123334988869154i	-0.490676126021637+0.055598478176584i	-0.496640260580801-0.014098042825649i	-0.492574070550364-0.084319845830648i	-0.478460556812879-0.153609209510908i	-0.454495973025169-0.220516924226901i	-0.421086460070565-0.28363358341199i	-0.37884009617987-0.341619961250165i	-0.328554581453793-0.393235810451867i	-0.271200870572423-0.437366463203068i	-0.20790315181757-0.473046680718251i	-0.139915642481477-0.499481269993235i	-0.068596729086476-0.516062067868434i	0.004618975122408-0.522380979830107i	0.078250053463279-0.518238851559223i	0.150798572782094-0.503650042647501i	0.220780615557989-0.47884266188207i	0.286756449910607-0.44425451004709i	0.347359753055201-0.400524857597782i	0.401325336563391-0.348482259462354i	0.447514863048365-0.289128676608213i	0.484940091982175-0.223620233213001i	0.512783245683267-0.153244988986924i	0.530414143600184-0.079398148381708i	0.53740381253722-0.003555162329077i	0.533534341295929+0.072756795788943i	0.518804809447559+0.147988479459004i	0.493433180949134+0.220598831041937i	0.457854113645228+0.289085337763011i	0.412712695142056+0.352013962347346i	0.358854174054978+0.408048133337817i	0.297309813289927+0.455976289237243i	0.229279048960497+0.494737484347278i	0.156108194899136+0.523444582628588i	0.079265988557685+0.541404589366186i	0.000316329341559+0.54813569934135i	-0.079111385173428+0.54338067516423i	-0.157353866623218+0.527116211055063i	-0.232746977340529+0.49955798632548i
[truncated: 71 more columns]
