# Supplementary material for: Reconstructing spruce budworm outbreak severity: a comparison of paleoecological and tree-ring signals
Source: PLoS One. 2025 Aug 12;20(8):e0329406. doi: 10.1371/journal.pone.0329406 (PMC12342301; doi:10.1371/journal.pone.0329406)
Supplement: S12 Dataset — (ZIP) [file pone.0329406.s012.zip › Lake 3 wavelet data/Percent_defoliation/PD_wavelet_phase.txt]

V1	V2	V3	V4	V5	V6	V7	V8	V9	V10	V11	V12	V13	V14	V15	V16	V17	V18	V19	V20	V21	V22	V23	V24	V25	V26	V27	V28	V29	V30	V31	V32	V33	V34	V35	V36	V37	V38	V39	V40	V41	V42	V43	V44	V45	V46	V47	V48	V49	V50
1	2.91722338404586	-0.659158093143498	2.10340334527738	-1.32292689326701	1.65896969924462	-1.51923462599388	1.65963986862337	-1.42651764503766	1.76524307200009	-1.33335338266586	1.84429680664864	-1.26678916736749	1.90950089630206	-1.19174989111298	1.98892740721878	-1.09673182821974	2.12527393218338	-0.944349690920786	2.25898647157164	-0.813054639402886	2.38124273721756	-0.747564508145897	2.40430796209823	-0.716258974442415	2.41068040387006	-0.7517620602025	2.41075263671546	-0.720052178210671	2.42273557947639	-0.668845022668472	2.53630751312844	-0.558630414593074	2.64048403681541	-0.44191974942535	2.73854135899174	-0.382517089432685	2.77336254952486	-0.349536170595772	2.80507634674613	-0.330962066862734	2.84817936895552	-0.222242303308372	2.97698903599535	-0.107374808746415	3.1032012458949	0.00679611265250804	-3.12342840073028	0.0224289798798251	-3.10642695515045
2	2.8838105589519	-0.759224943094923	1.93496158970705	-1.55609517106066	1.38484743532825	-1.77889170711489	1.46138993879117	-1.56995167984136	1.65260499603064	-1.42866748184124	1.7579795973575	-1.35127462501183	1.82833293747074	-1.26775647047146	1.90958847182648	-1.17124990821889	2.07815069198049	-0.974861778699431	2.2344782043237	-0.814565128564404	2.39387605610863	-0.751208959348491	2.39341141291333	-0.716684694626108	2.39045525228269	-0.798023617815995	2.37491209059063	-0.758513734804845	2.36019497115983	-0.71792275837306	2.51257389760897	-0.581837836423142	2.62828834449582	-0.435424245304468	2.74794162158798	-0.382235706307099	2.76482971914165	-0.35926261964782	2.78677546440811	-0.371288041183257	2.80764970523158	-0.23419481737436	2.97337959963849	-0.104530722879183	3.13184093452502	0.043435168936925	-3.10332656852383	0.0275605245558495	-3.10477091817191
3	2.84190560593298	-0.886338645717763	1.71544352087806	-1.87652722970618	0.971340569503829	-2.20494625022994	1.16909963361425	-1.73872520150441	1.52964326990023	-1.53233817715627	1.66219276716403	-1.45265887944273	1.72835124473814	-1.35883105477279	1.80114206595947	-1.28464177231402	2.02475926152618	-1.00169957198345	2.20190987479893	-0.795880738479356	2.44126072986311	-0.750500822237799	2.37923857481691	-0.693952618676007	2.37091479445694	-0.876255755970611	2.33202299639591	-0.80013216450061	2.2543377754374	-0.799475375295667	2.49513314045041	-0.613603476040421	2.61204777617559	-0.40784914915407	2.7776727222906	-0.37618736809012	2.75333502441795	-0.364952261185672	2.76725998280357	-0.44393830180193	2.72608984383107	-0.24340818776002	2.9706077038696	-0.107825795569233	-3.09177543085033	0.116496361749976	-3.07234929280893	0.0275621602232877	-3.10581663270019
4	2.79145274680398	-1.04075041383672	1.44392534259035	-2.29114242904541	0.370770282884814	-3.00403211282782	0.615957285964012	-1.85428923106675	1.43858584239794	-1.6244825801987	1.57003170871184	-1.57488034166369	1.602443124427	-1.45450004626925	1.64605186689466	-1.50311802780739	1.98279898655559	-1.00078696542809	2.12672978899918	-0.714195135985817	2.58097245752928	-0.756283597727859	2.33670191758719	-0.594352602541735	2.36003031339441	-1.04083584363204	2.29224296876397	-0.81649573277397	2.05360542008697	-0.984065620028879	2.53408548674789	-0.665753338982213	2.56980745949177	-0.314296841492207	2.85826101456578	-0.364267559882507	2.72677948651408	-0.349109155597533	2.76337465499642	-0.584698137210801	2.5145822488394	-0.209727928026563	2.97480811700197	-0.159789614876292	-2.93658484882058	0.276387306082149	-3.02987542562837	0.00167933666766944	-3.11429975009257
5	2.73405477512217	-1.21671899622056	1.13429199723754	-2.76718583496444	-0.345524302181801	2.10601854973694	-1.93147975642861	-1.16536738950736	1.4912260547921	-1.6759096873101	1.51567529635492	-1.7366356654601	1.41538974613714	-1.48084813120662	1.44070776548216	-2.09507743737441	2.22977325262729	-0.880123392893413	1.79723354273074	-0.158813691421792	2.93253485574931	-0.827633637362629	2.05208935599296	-0.197398760623177	2.37714585236729	-1.44922957674342	2.38746684750186	-0.698089510536633	1.70002623346896	-1.98094086055367	2.92839557077495	-0.774305607922093	2.27615314830982	0.073068211614133	3.05899885446865	-0.370139239468986	2.61224304460253	-0.221250170031745	2.84393260972115	-0.832618080572029	1.74807010780149	0.318224281699665	3.0107832491914	-0.59262227114337	-2.22847285241797	0.61540396386865	-3.00003123268387	-0.134152933178905	-3.13708744116237
6	2.67288107784424	-1.40326009883799	0.811363783133527	3.03577879147413	-1.01795747107906	1.19388408619368	-2.95390230825357	-0.910458543336801	1.36883322943552	-1.85178658286977	1.59885291170834	-2.00052608776837	0.736496111900487	-1.01720963693992	1.31216664349212	-3.01263699958266	-1.8984001187238	-0.605355522558417	1.03113760718954	1.9080328362735	-2.90083602788669	-1.04803524116372	0.359376469801517	0.711060363101455	2.4324254410196	-2.08793994189347	-1.29411758918047	-0.345356319430523	1.37220979523209	2.86596243264622	-2.4960740312129	-0.938138941247902	0.598515099230072	1.32136369580036	-2.89004500524292	-0.493456403649225	1.91612259670328	0.88578986815741	3.13239492468439	-1.083252907304	0.693090696171285	1.71391253119521	3.08564539761346	-1.68036432952481	-0.723586669601236	1.04093082252229	-3.06565752384453	-0.670878194017486	-3.11614728326107
7	2.61143787751707	-1.5891581840903	0.495912802274993	2.58358966153607	-1.61143015310307	0.473184428992147	2.55307429284982	-1.6432616599975	0.448190597691659	2.18267186320049	2.28330501405243	-2.29061674310184	-0.933631943745774	-0.0797180174875839	1.40388881167241	2.98130154895852	-1.871329124952	-0.514656963739926	0.832664052806833	2.14648022923578	-2.71370008570501	-1.2507315248006	-0.00217920183772653	1.12425470302132	2.48179129809028	-2.41141508165835	-1.24306891878769	-0.0940300524508791	1.26619636104246	2.64117872380112	-2.35163207109361	-1.02585830634377	0.336401792654869	1.78950771549063	-2.70648187418261	-0.751604534910275	0.897714877747825	2.02689179400382	-2.80486542697579	-1.16432616472017	0.396134245796768	1.78203238086121	3.10913485855673	-1.82417911415165	-0.404759490612985	1.23045750206097	3.03075861912881	-1.48633680515816	-0.284341056488127
8	2.55215077063523	-1.76754915037013	0.196867697916675	2.1623952051202	-2.15424544207185	-0.186002593268349	1.78805773806425	-2.50645555874073	-0.518754827874395	1.29827648218224	2.69671726804114	-2.32206452672155	-1.06708066320649	0.181118191125577	1.53779315856899	2.96374601432267	-1.90085956734582	-0.514223566175755	0.853822430893705	2.22692489166537	-2.67238093347363	-1.31734003933654	-0.0328583800093019	1.21978267335871	2.5012930835849	-2.49922901921852	-1.26114482246633	-0.0314474381939389	1.24697740736719	2.55916614484016	-2.40902835087601	-1.08214057574657	0.302234039122044	1.82461604950462	-2.72544264004574	-0.897437682990284	0.753813878836897	2.21738317412009	-2.61906111993568	-1.14239519062919	0.317112445243547	1.72524567726006	3.09729510619292	-1.7957750038967	-0.330262265703177	1.23100519418571	2.846185186695	-1.8591904276849	-0.405226469292486
9	2.49601730222564	-1.93608205628543	-0.084442122118133	1.76795007415323	-2.66193974206521	-0.806903651726187	1.05430574021121	2.93915688694242	-1.38713025379716	0.64969861433859	2.47720513134624	-2.3288690017515	-1.01000697202919	0.294179744522892	1.63296999917807	3.00569796167771	-1.88859550929349	-0.497374031062545	0.890772776144268	2.27165290434873	-2.64866443375317	-1.31810079631756	-0.0241740879934024	1.24593278829937	2.50714508123193	-2.52251279241139	-1.27912329039252	-0.0359344244190037	1.22247632461281	2.50113416090337	-2.48470946166124	-1.16006665264492	0.224265429650956	1.73542458044993	-2.8105157163511	-0.916478873070764	0.802788445229819	2.32487587165484	-2.51708767402285	-1.10025595593264	0.302684169671723	1.69161372434861	3.0774426654473	-1.7976353953875	-0.342315985939889	1.16452319714025	2.6997473112678	-2.05812399606345	-0.569030198995236
10	2.44317884771835	-2.09465448692102	-0.348885509429885	1.39736272066152	-3.13931812771391	-1.39290656838462	0.354639532674131	2.11500877608654	-2.33034529069537	-0.142275055360506	2.20723875138388	-2.37219196840184	-0.957011048516386	0.379841962152766	1.71275016160885	3.06423948433266	-1.84633972279052	-0.458134816948031	0.934113356688466	2.31445826499327	-2.61467850039426	-1.29385457527364	-0.00448498654233658	1.26088430195933	2.51046665037336	-2.53297721848083	-1.29827388258965	-0.0626626371290517	1.18049073366965	2.43662138628329	-2.57225594115524	-1.26966241823797	0.0857053748259299	1.55732367648287	-2.96422869404015	-0.864017107151999	0.932161861011573	2.44418649596679	-2.42744888089257	-1.05078947940378	0.313706135148439	1.67709876044134	3.0506053721591	-1.83518164441394	-0.402314862683228	1.06743959575883	2.56070406420524	-2.22924303050563	-0.756747746390902
11	2.39349909375869	-2.24376067402864	-0.59747764165505	1.04907904175427	2.69520218679596	-1.94431368581204	-0.307493526170119	1.31498490093125	2.91619174403644	-1.74377173720948	2.49090613402292	-2.23965782416962	-0.866448660816521	0.465271892674063	1.79149854784463	3.13249644620843	-1.78603037861506	-0.400100066321001	0.992629311900149	2.37090078112048	-2.56499206534349	-1.25385158137869	0.0248811346152818	1.27864552190742	2.51509696835059	-2.54238752255596	-1.32192529170744	-0.101792522331665	1.12253684015067	2.35530889316283	-2.68206358690786	-1.41633868449118	-0.116215961810779	1.26219396386676	2.94364536616372	-0.669138541585749	1.17618456641064	2.61098838187275	-2.31863022403479	-0.988311403474311	0.337213307524462	1.66829087624328	3.01432277176396	-1.89810453289995	-0.494483416385648	0.943750504672014	2.40656719851481	-2.41129199670234	-0.969280800753378
12	2.34680493224865	-2.38392278873072	-0.831021161050218	0.722269019406079	2.27516418605059	-2.45820884418778	-0.918851093339601	0.591590357001899	2.02680591767067	-3.0331298453673	-2.38214626557667	-1.7511784804001	-0.650109713248024	0.593775574088866	1.8861664440322	-3.07093943884987	-1.71099877329925	-0.322917831177988	1.07324247666116	2.45003076418467	-2.49420453864855	-1.19628818056906	0.0668137008084901	1.30387895963749	2.52297400687145	-2.55252701320784	-1.35105713487879	-0.151645274048577	1.04905406943351	2.25365514319759	-2.81921488247899	-1.60249793192294	-0.380892283433602	0.837303669467976	1.99434563335847	0.605316436289744	1.61859827466102	2.85065380898934	-2.17563585492476	-0.908052873078776	0.369034145844545	1.6587007963863	2.96673657228739	-1.98234583737345	-0.614290536372517	0.791538793626455	2.22760808727226	-2.61307961755519	-1.19758871641351
13	2.30290489586574	-2.51565942288413	-1.05026904915286	0.416199019287278	1.88371717959603	-2.93213403095513	-1.46974841668843	-0.0258786955344007	1.36789243348409	2.65425396047341	-2.5058948715828	-1.48757202244118	-0.416175479144555	0.755330690812926	2.00157113564161	-2.97732282910127	-1.62010854761153	-0.222035076167947	1.18483929848703	2.56181313279806	-2.39423173532989	-1.11535921266992	0.125790028091876	1.34011864273308	2.53630361197292	-2.56242436758822	-1.38502734488196	-0.211354665178959	0.960757807624576	2.13211326841822	-2.98179639456446	-1.82009659786243	-0.68140200968797	0.389355699818833	1.23852931013491	1.58173338469945	2.15254241358873	-3.13661341383102	-2.00088205849314	-0.811255203335542	0.406385220212509	1.64508778854019	2.90595350194847	-2.08840004993012	-0.762922464835142	0.607082183658366	2.0196109003129	-2.83231547081111	-1.42488174803351
14	2.26147067792405	-2.63973742898884	-1.25649824760062	0.128939106235789	1.51796660775291	2.91245309908652	-1.96909599484638	-0.561564393472749	0.840994777538116	2.21131854181171	-2.76728867233315	-1.53541893430162	-0.34236608792713	0.857688948789131	2.09655486602474	-2.88860300838271	-1.51870628219593	-0.0894894880667547	1.34379015905762	2.72236112882798	-2.2530121436871	-1.00271941454122	0.207650809372359	1.39157831348636	2.55817952168216	-2.56969908985276	-1.4217170992047	-0.278595410283873	0.860758256471862	1.99575113715845	3.12315153007985	-2.04820661021178	-0.969047286636344	0.0433743054881887	0.935154410443102	1.69665927321772	2.48018894803	-2.87342052298674	-1.82634933669612	-0.711928071585946	0.441716257349631	1.62266049868404	2.82852212055422	-2.21967147652968	-0.945588881713158	0.381953743434898	1.77355446080248	-3.06985457020114	-1.63860773799675
15	2.22184617047065	-2.75753278849483	-1.45219095261144	-0.143907309062496	1.16988283943173	2.49388528263638	-2.44677023476389	-1.07285377337265	0.344951461466189	1.79753644407489	-3.05000810736797	-1.68577102454201	-0.395546143181253	0.856655065465795	2.11677227736401	-2.84907394985761	-1.42616161332392	0.0939028032943589	1.58665170711569	2.9597875970111	-2.05358898590804	-0.848182031611333	0.31904576066362	1.46307820864424	2.59249987694742	-2.57079009358375	-1.45738504609104	-0.348833594493564	0.755268142824326	1.85388285187088	2.94394065439189	-2.26383888156498	-1.21331733435529	-0.201686727599542	0.75992065056146	1.68084571587957	2.60136153358603	-2.7192650219912	-1.70178200855787	-0.638270742063984	0.458900749074585	1.58170707547157	2.72776663225708	-2.38264966912446	-1.17246436394535	0.0965034894133232	1.45786408315044	2.93146674358273	-1.83789419951253
16	2.18303856093841	-2.87098464655571	-1.64080450000414	-0.408453931106049	0.828365647524453	2.07439991929984	-2.94348022484002	-1.63725720817758	-0.245570440434779	1.29309044928656	2.9280171120065	-1.83693141608876	-0.483653264291607	0.781169062904308	2.03199272740276	-2.92823707948616	-1.37569467685265	0.436667171729324	2.01310450795201	-2.96501503578869	-1.7779793131632	-0.643195222945955	0.465168463399258	1.55865291701132	2.6430657910521	-2.56160491999919	-1.48720922021621	-0.416039401453664	0.652072535539277	1.71652910074233	2.77579951258366	-2.45594904599085	-1.41602689207822	-0.391402872658446	0.616445367151254	1.61158055856355	2.60432919641891	-2.67646917108865	-1.65681034830106	-0.618237166241105	0.437521109922282	1.50846489723174	2.59428767450307	-2.58538741246051	-1.45587250119951	-0.280132918373323	0.992704150004713	2.48447752630598	-2.03836715144028
17	2.14431307510811	-2.9814553966922	-1.82454346268181	-0.668110955954823	0.488094878413199	1.64499618162409	2.80534722856743	-2.30602126512437	-1.09667182733478	0.266326496813643	2.45456424125046	-1.76907230357749	-0.467330025897932	0.683811582890198	1.79014500750629	2.8942897416922	-2.00195030571229	1.64173437334814	2.75365026677044	-2.47299108304189	-1.42933948143089	-0.391039519785094	0.644493579120907	1.67843994562734	2.71143505862574	-2.53931823751662	-1.50718141279583	-0.475131557099543	0.557008082749031	1.5893910716864	2.62213890464173	-2.6278731742532	-1.59432737313313	-0.560642033865999	0.472732372123637	1.50519981787597	2.53623888069313	-2.71752364897005	-1.68947131662347	-0.662222109724628	0.36493200612515	1.39274206236524	2.42203232766703	-2.82932235156937	-1.79326134055293	-0.749534373409243	0.311374518524638	1.43398069175677	-2.56897709634169
18	2.10642833059855	-3.08769922488655	-2.00098006301092	-0.91785681790695	0.159639487737394	1.22818423157471	2.28209858843627	-2.97240093304793	-1.99205460749788	-1.1240438419395	-0.590001933040812	-0.549715713080436	-0.0838089431926436	0.66119250836932	1.41502848095337	2.00539398072305	2.32481531215833	2.74874987770437	-2.82720518316289	-1.97715079915595	-1.06390531233425	-0.119417172105114	0.842364665750219	1.81464733203348	2.79384895895725	-2.50516411106118	-1.51701317105127	-0.52521055922804	0.470474413758191	1.47081348920684	2.47712323467229	-2.7919924649177	-1.76820693413255	-0.733318350132038	0.312279896419137	1.36522468586306	2.41916887127619	-2.81649289686343	-1.78113755101198	-0.760544019371597	0.245366411105324	1.2378672365661	2.21797844937741	-3.09792674251297	-2.14686354823117	-1.22148479592079	-0.346145207207718	0.411844603889373	0.88233420790525
19	2.07246275095327	3.09820613131415	-2.16246533654552	-1.14493631581149	-0.135149775950886	0.862596163330879	1.84162347131743	2.79154465675706	-2.58694571943522	-1.7515484890361	-1.01513645655886	-0.390690400729805	0.164519871193274	0.717876725428108	1.28614166302446	1.86145995138256	2.46506068412358	3.13304216066843	-2.40689234324822	-1.60115053709271	-0.750559434920039	0.130846882769721	1.03347937201125	1.95108157097762	2.87964474922334	-2.46650277486395	-1.52237596577031	-0.571654659324805	0.385993835867139	1.35176590202058	2.32780855579767	-2.96592618064988	-1.95916829065939	-0.931364487937203	0.118921515750444	1.18765814016179	2.26351161163855	-2.9523566500099	-1.90673716815103	-0.889053637804143	0.100511068351554	1.06450981231508	2.00542977367381	2.92400941194872	-2.46508284621495	-1.60171861755377	-0.780810897824965	-0.0192340677571363	0.670961987869397
20	2.04673695116328	3.01580059978984	-2.30084262565397	-1.33821345489691	-0.381644501355996	0.565646907714428	1.49900510368845	2.41197528483543	-2.98709056488826	-2.14203912385308	-1.34667602149921	-0.608542127662821	0.0739751599024631	0.717071485227539	1.34879767801324	1.99705182300623	2.67937412865454	-2.88145806461151	-2.12074588618991	-1.32684474300057	-0.505758499073645	0.336986249054444	1.19681219890052	2.07015421959495	2.95437187451462	-2.43554471059675	-1.53430682618572	-0.625451083837476	0.291467778863252	1.21785478787155	2.1563574051516	3.11127178559747	-2.1942165227751	-1.18534045998697	-0.136890890586148	0.952880251469369	2.06872898840444	-3.1052189131282	-2.03317872466638	-1.01011015405845	-0.0326642134007978	0.907297676909373	1.81695674418958	2.70093138220149	-2.72188337866295	-1.88507449100181	-1.07297770640087	-0.286376863361032	0.476931198455528
21	2.03207597584763	2.95135568411959	-2.4130204774582	-1.49529051158471	-0.57974323068507	0.331771352312492	1.23637132872855	2.12991254375406	3.00697795027289	-2.4218773174269	-1.59630066462613	-0.803425335908417	-0.0428310852392114	0.691969038485886	1.41286166042204	2.13346411682637	2.86471550397488	-2.67043466804891	-1.90371323192097	-1.11898615579874	-0.318102680830424	0.496762476665512	1.32351997918612	2.16034070077169	3.00572455885889	-2.42465201847056	-1.56516069838742	-0.699271885021603	0.173302817125492	1.05364117203524	1.94400823919385	2.84859773165342	-2.50825592654072	-1.54676769928436	-0.526944318594414	0.58409006123849	1.79816049781483	3.03685745063899	-2.0961905978469	-1.05624985507941	-0.095745324221418	0.813566054805492	1.68883286907766	2.53970051701684	-2.9115674308468	-2.09535091775675	-1.2925470375069	-0.50094295561574	0.282274053107651
22	2.02736357525162	2.90263077963344	-2.50283653500822	-1.62223670625925	-0.738548973885947	0.147920039952088	1.03594141321943	1.92292502019253	2.80469873638781	-2.60733272853491	-1.75235374016119	-0.917685978336156	-0.104697189874508	0.688510218335475	1.46654176270935	2.23539438549856	3.00098086145775	-2.51511887499485	-1.7433294717656	-0.965081688025914	-0.179715182473675	0.612716750719298	1.4117503494953	2.21672022458826	3.02689315069515	-2.44163244153827	-1.62312721040051	-0.80129374573189	0.0235315167327788	0.851280367714377	1.68231248545987	2.51774178391324	-2.92300734479225	-2.06753510599709	-1.18356931231042	-0.221493541433022	1.04829759923849	3.08224478927858	-1.82962312346879	-0.856694289572921	0.0157089934978559	0.84928059550161	1.66263953398204	2.46326665926964	-3.0282903983011	-2.24334755108282	-1.4632775114535	-0.686349957561975	0.0892588425181995
23	2.02584966662109	2.86046777104409	-2.58235606640011	-1.73442913830287	-0.876848912630304	-0.00758292202955727	0.874608086464663	1.76892774992861	2.67117141436066	-2.70982624578139	-1.81764890917104	-0.944010493976174	-0.0933698186418001	0.734233903098468	1.54185030710363	2.33395664151618	3.11521410241933	-2.39343002396329	-1.62231076168393	-0.852213266940476	-0.0815492618462919	0.690598508634822	1.46462553905166	2.24053624705261	3.01804478025921	-2.48654205879858	-1.70754767649164	-0.92903498553048	-0.152102268435082	0.621837339537062	1.3908633825355	2.15216120277268	2.90120460799354	-2.65330968111892	-1.96155185070056	-1.34561304413975	-0.90585045969763	-0.787087906032809	-0.662151358344969	-0.222955440865536	0.382218960398136	1.05623040910512	1.76184349745754	2.48365090872812	-3.06856099582164	-2.33173608918522	-1.59048275935159	-0.845147592047198	-0.0954433649581951
24	2.01321329131593	2.80586156522222	-2.67658877405539	-1.86431757668418	-1.03563702315024	-0.183974529783163	0.698488033232255	1.61809910320145	2.57298554198521	-2.73774409086746	-1.77740609019629	-0.853112590671537	0.0278576723506755	0.870261359998237	1.68275133289965	2.4735318883165	-3.03405442501284	-2.26877253191729	-1.51029487641099	-0.756152859251313	-0.00468115936991807	0.745161357993719	1.49392350603177	2.24175769444956	2.98848643814284	-2.54954298037634	-1.80670382017048	-1.06721753011281	-0.332463909173388	0.395735201605456	1.11495202385126	1.82189707957994	2.51204523539223	-3.10402514789349	-2.46824929035241	-1.87355413948078	-1.32724339646725	-0.824732177610022	-0.340844859355896	0.160309705829689	0.701755189174193	1.28646811318789	1.90701503610823	2.55441139970564	-3.06170895024556	-2.37990556888734	-1.68643424956228	-0.98298060905418	-0.27024236052738
25	1.96822350592973	2.70981966597325	-2.82585087596115	-2.06905929308333	-1.29714917625008	-0.499278603022897	0.346128041776754	1.28351331065632	2.38674984241946	-2.63974277499115	-1.47162460620957	-0.489875519109703	0.375282077028839	1.17975272006095	1.95142335847724	2.7041800205523	-2.83773775797065	-2.1037040421476	-1.37434417940526	-0.648090930895902	0.0759875142751409	0.798380673965021	1.51924609895922	2.23847506062218	2.95573197056793	-2.61270888412242	-1.9012131220021	-1.19389981764964	-0.491910613213332	0.203389368515422	0.890397560347986	1.56727577669206	2.23199503701834	2.88247070929431	-2.76632805881023	-2.14911407175438	-1.54865355168007	-0.962296121113729	-0.384948759757986	0.190135127623119	0.769711566452244	1.35894709256559	1.96072387798738	2.57592554663826	-3.07898704712684	-2.43848403247792	-1.78654268445237	-1.12358595215273	-0.449500066202167
26	1.87754918510358	2.55452574826399	-3.05548407761808	-2.38807674647565	-1.73005371525424	-1.08881865106024	-0.482026811783046	0.0376043765476882	0.263091680929086	-0.109692452417009	-0.00783475003826933	0.478690227441593	1.07559503446114	1.71415059559524	2.37266051851589	3.04238256402948	-2.56404480744659	-1.88252538853231	-1.19763871483112	-0.51034906133012	0.178588902761451	0.868513522647975	1.55879105377015	2.24877818668063	2.93780037068097	-2.65804558548297	-1.9731560112791	-1.29153286074652	-0.614037784082946	0.0584342846212617	0.724976879633969	1.38470789985593	2.03682417468238	2.68067808799902	-2.96730964708198	-2.34079791347374	-1.72253410126065	-1.1115505254924	-0.506363991975599	0.0949121412350253	0.694370956951872	1.29408101281622	1.89589051464409	2.5013212333197	3.11157093361497	-2.55557515313987	-1.93283968729919	-1.30235680637974	-0.662684140884303
27	1.76843776993419	2.38291722717525	2.98669516988869	-2.70726915637269	-2.137914524922	-1.59534990204651	-1.08731421975068	-0.618935172749406	-0.185409291941377	0.234167847097458	0.66962906595805	1.14203844492758	1.65633500425998	2.20741964266513	2.7875031191913	-2.89361943202882	-2.27501760451859	-1.64390042600485	-1.00323728908307	-0.355265721805011	0.298269463671007	0.955950027168479	1.6165722016638	2.27907255143021	2.94248012415278	-2.67729843294911	-2.01475432177549	-1.35389568563253	-0.695506304215435	-0.0403246556038667	0.610967889480235	1.25776396452443	1.8995514519403	2.53593768523458	-3.11651099998653	-2.49150579376343	-1.87213160589059	-1.25810080648531	-0.648947138751495	-0.0440487623317094	0.557336620522198	1.15603025584361	1.75289270655574	2.34879545619625	2.94461284083107	-2.74194247162264	-2.1435190848112	-1.54212646654895	-0.936200342955021
28	1.70268764070619	2.27808358493209	2.84602359399311	-2.87769187201602	-2.32747706771743	-1.78678717987322	-1.25501813587171	-0.730364459301597	-0.209712636596787	0.311062438651547	0.836396459069014	1.37019437367715	1.9152175302035	2.47289929433548	3.04352467128526	-2.65661049741633	-2.06211989414959	-1.45738684198714	-0.843668070884321	-0.222199194895494	0.405836992898698	1.03931596071814	1.67716529731045	2.31835573309162	2.96189393226034	-2.67636626819068	-2.03098188901893	-1.38602808469409	-0.742349233098004	-0.100734253404779	0.53809487038238	1.1734951950596	1.80491460484634	2.43190222528088	3.05411636133049	-2.61185637824283	-1.99975973454808	-1.39278428527146	-0.790835619556591	-0.193733334339695	0.398771897745566	0.986979121907242	1.57121718462241	2.15182555017637	2.7291371300818	-2.97972122389569	-2.40809820791893	-1.83893717792287	-1.27203946488379
29	1.71088682051162	2.26554916249597	2.81753259766353	-2.91624248966888	-2.36913012383268	-1.8238361768933	-1.27965811800459	-0.735676465304787	-0.190792507880164	0.356203186245131	0.906541220094397	1.46137935110219	2.0217218144408	2.58836475233673	-3.12131346474212	-2.54060932803305	-1.95258729564302	-1.35731258166604	-0.755010968542066	-0.146048234399425	0.469084262760425	1.08977903336806	1.71531957787317	2.3448883455747	2.97757841767372	-2.67077441608739	-2.03482669187877	-1.3988098288795	-0.763756145949096	-0.130650855523937	0.499598665055649	1.12618822949979	1.74843483520696	2.36578631693611	2.97782268635669	-2.69893532062786	-2.09829731091998	-1.50353200268593	-0.914646125116905	-0.331591934227233	0.245709178040889	0.817341814141141	1.38336994310551	1.94380722062398	2.49858186494928	3.04749202825869	-2.69304042847349	-2.1573173668203	-1.62961232105558
30	1.77709075302242	2.31624188118858	2.85544685800798	-2.88824092478491	-2.3481557000685	-1.80712992756901	-1.26475506602284	-0.720572421788469	-0.174082067523985	0.37524552087975	0.927956165153428	1.48459824801865	2.04570962327078	2.61180580650067	-3.09981590593293	-2.52234536473055	-1.9385826822891	-1.34821143078689	-0.751003724849024	-0.146847160512959	0.464220403155924	1.08196966338458	1.70593691453585	2.33538775208417	2.9692991217884	-2.67681328976936	-2.03810222366631	-1.39941106946299	-0.762417502217729	-0.128699606708213	0.500364289103651	1.12366031197645	1.74036303059684	2.34992390991296	2.95203535620348	-2.73660290018251	-2.14959359842872	-1.57000147712366	-0.997653618536283	-0.432359755123496	0.126058408325358	0.677742004959396	1.22277217785508	1.76114782522901	2.29276220483684	2.81737683758718	-2.94859381033853	-2.43937538861879	-1.93898242416093
31	1.87035188118857	2.39287632119566	2.91667827091038	-2.84123429797619	-2.31427782675177	-1.78540391730414	-1.25435678953906	-0.720856880622648	-0.184598526128991	0.354753217394539	0.897566869477307	1.44425018985291	1.99525740073433	2.55109802846005	3.11234716216781	-2.60352889110027	-2.02942138506027	-1.44768536250074	-0.857403568101751	-0.257598713126329	0.352700294832187	0.974329034763775	1.6077709763532	2.25284759456214	2.90836178304422	-2.71135811998918	-2.04370304698916	-1.37645511562658	-0.714263329692929	-0.0610234097128908	0.580612448417871	1.20929535346176	1.8247312878476	2.42732486504229	3.01785843458171	-2.68592337857201	-2.11671371803249	-1.55683103262113	-1.00551224416237	-0.462109313255354	0.0739110722789146	0.602972774738259	1.12539707436812	1.64140971844304	2.15114794040463	2.65466803994658	-3.13123054073347	-2.64025091674694	-2.15569128422417
32	1.96284569154933	2.46575707359875	2.97031394585346	-2.80654788142588	-2.29833272814321	-1.78809563917488	-1.27569910699382	-0.760995302838102	-0.243821696074329	0.276004990690795	0.798696990984721	1.32450660905333	1.85374138642944	2.38678514357141	2.92412783630634	-2.81677630219448	-2.26870268533604	-1.71366918441525	-1.15004081392131	-0.575472556729049	0.0134710911393033	0.621891878409922	1.25732284171826	1.93030047749872	2.65300178183202	-2.85172537941104	-2.03396253008377	-1.22062658407624	-0.452806356361975	0.257058663755792	0.916696381034555	1.53834598429794	2.1321781870133	2.70539124807339	-3.02032172395709	-2.47528590934412	-1.9404116313318	-1.41409640602302	-0.895183748797654	-0.382819547630675	0.123640100662408	0.62468924942982	1.12071281133845	1.61201518982292	2.09884163440051	2.58139543582409	3.05985302794166	-2.74880693269035	-2.27804779110581
33	2.03506773378854	2.51538915757501	2.99724016129287	-2.80252947116493	-2.31752653471248	-1.8309280090991	-1.3427416521411	-0.852993303219624	-0.36172926889589	0.130980548116364	0.625038231249884	1.12031133265836	1.61662306287009	2.11373741205559	2.61133647757556	3.10898561321155	-2.67710637575186	-2.18143367905171	-1.68845228261388	-1.20009869880439	-0.719466587303774	-0.251810450633192	0.193215281969124	0.596090975608091	0.913512499228539	1.05373269233341	0.963614989981639	0.937781417324881	1.14751862884488	1.49399489694655	1.90418270595748	2.34552275192685	2.80301372635329	-3.01412157309354	-2.54368761270724	-2.07131520463122	-1.59850155413888	-1.12618915999982	-0.654979106987264	-0.185253959827141	0.282747820725921	0.748885078124991	1.2130837688009	1.67531725186391	2.13559347439402	2.59394685123572	3.05043341989416	-2.77805700313827	-2.32506052247596
34	2.07848835637342	2.53462792275923	2.99208567546277	-2.83234075509361	-2.37231856651536	-1.91109484741092	-1.44875889925418	-0.98543158068804	-0.521270086291671	-0.0564738480612812	0.408707913512259	0.87396631366154	1.33891981196665	1.80309729512496	2.26591661382602	2.7266585492995	-3.09874779128441	-2.64501240529042	-2.1966157210859	-1.75506156025559	-1.32200433474357	-0.89909963642552	-0.487720665869747	-0.0885235947934528	0.29906957194386	0.677257766114774	1.04980342578181	1.42134954235065	1.79632826560147	2.1780022208242	2.56806420630494	2.96680358325085	-2.90962480152458	-2.49599366227054	-2.07677321891473	-1.65318909673389	-1.22631360107841	-0.797037446840478	-0.366076016248496	0.0660093665222181	0.498785868998991	0.931924527492609	1.36517872239484	1.79836631984528	2.23135530521648	2.66405243634437	3.09639436608316	-2.75484460386844	-2.3233167701948
35	2.09412950860256	2.52649400453985	2.96022968583439	-2.88783194395527	-2.45131305142406	-2.01340139612785	-1.57410858201936	-1.1334541495048	-0.691463634400773	-0.248165978741394	0.196409468061772	0.642235899799298	1.08929121964054	1.53755836201301	1.9870223817269	2.43766267990684	2.88943875399959	-2.94091689216917	-2.48718643935641	-2.0328116162284	-1.57818284491617	-1.1238417602541	-0.670473083074722	-0.218862130414513	0.230181787578562	0.675922816800683	1.1177930862658	1.55545912547448	1.98884435902239	2.41810709714979	2.84358660331332	-3.01744973629322	-2.59812984113884	-2.18114027337923	-1.76601967627071	-1.35236305535749	-0.93982859941888	-0.528136413382026	-0.117062685591089	0.293568122920667	0.70389139989623	1.11400987626029	1.52400005980379	1.93391748551763	2.34380082958839	2.75367501058903	-3.11963188548669	-2.70974588030498	-2.29985807956772
36	2.08290097672951	2.49236715472817	2.90343110372675	-2.96700778504148	-2.55248806338043	-2.1360941914058	-1.71770960006549	-1.29719397360619	-0.874372406452571	-0.449021281940407	-0.0208505647791936	0.410517452614636	0.845572204703297	1.28493961528508	1.72940300350906	2.17991125837336	2.63755845072904	3.1035093095184	-2.70435013870037	-2.21896029928608	-1.72361780175637	-1.21969740087777	-0.710128775360213	-0.199230683789343	0.308035009526357	0.807132267229846	1.29482785593454	1.76951643087982	2.23102299887712	2.68015204979392	3.11823374450078	-2.73639876530976	-2.31587454048368	-1.9020027277544	-1.493573631461	-1.08955080112164	-0.689060317720059	-0.291372900227712	0.104115745650297	0.497903730232582	0.890399844619894	1.28193816984242	1.67279048048558	2.06317665019133	2.45327331834436	2.84322107868785	-3.05005487774497	-2.66009861285773	-2.27003121576156
37	2.03709174140355	2.4226207456499	2.80960158864407	-3.08509722376206	-2.69505487976929	-2.30340799939598	-1.91010513133452	-1.51508460344025	-1.11826247458674	-0.719513875497465	-0.318644711855922	0.0846510554344218	0.490856542418125	0.900733515927449	1.31548617201106	1.73703636534636	2.16850778684848	2.61511661646888	3.08586221896243	-2.68650975632415	-2.10812924257139	-1.42517147881929	-0.636792640618235	0.149869484710762	0.827844312385635	1.39818254851377	1.8980344200127	2.35506833921628	2.78543709805768	-3.08477663249205	-2.68368047874081	-2.29100342061355	-1.90447387502099	-1.52253080447313	-1.14405818358847	-0.768230205553453	-0.39441754619129	-0.0221285671141695	0.349028792825551	0.719372494731406	1.08916395328252	1.4586205023557	1.8279245294412	2.19723039685753	2.56666988017899	2.93635661381982	-2.97679542590897	-2.60632731868243	-2.23534391451995
38	1.95088254161173	2.31050807889796	2.67090037415715	3.0319482459343	-2.88969669907604	-2.52789092229881	-2.16612498612434	-1.8047992050831	-1.44442957838481	-1.08567403893479	-0.729367573067238	-0.376571652006459	-0.0286468289054641	0.312637521889119	0.644935211113666	0.965067998596145	1.26865372848613	1.54962905745439	1.79987192325744	2.00976494054638	2.17190470451475	2.2904003276779	2.38990670997176	2.50649156213435	2.66389501238248	2.86553883866762	3.10395027854159	-2.91338383520198	-2.62779647352253	-2.32808033311768	-2.01815116155906	-1.70071966229733	-1.37767061364428	-1.05032647323589	-0.719624384380183	-0.386234381862764	-0.050638874011898	0.28681326990522	0.625869412360027	0.966347076313098	1.30811552198728	1.65108262690356	1.99518552073506	2.34038394313464	2.68665563323445	3.03399328819502	-2.90078252214704	-2.55128283694644	-2.20066190563618
39	1.84342262309471	2.17987688200571	2.51703711502045	2.85478842752172	-3.09022727175546	-2.75188225670202	-2.41368686431632	-2.07605878854455	-1.73951560355205	-1.40467649419978	-1.07225609158545	-0.743048007368716	-0.417895935886998	-0.0976507551042151	0.216887031571799	0.52503868331026	0.826329090239211	1.12057171282836	1.40794363474499	1.68903228677864	1.96483355704717	2.23668718776749	2.50615119028551	2.77483764060376	3.04424713306605	-2.96754607683889	-2.69322400113227	-2.41534803890197	-2.13358377614266	-1.8478278420339	-1.55814336627418	-1.26470137656812	-0.967733760644961	-0.667498849511319	-0.364258190107138	-0.0582621379611828	0.250258137200387	0.561094273331214	0.874061530834233	1.18899792566091	1.50576245299822	1.82423291293924	2.14430366772332	2.46588353938577	2.78889398039169	3.11326760488364	-2.8442381621757	-2.51730041821396	-2.18914264582358
40	1.74463715599632	2.06572974903417	2.38894208338504	2.71441463614851	3.04224572873343	-2.9107161044034	-2.57815663585605	-2.24343459640294	-1.906864219061	-1.56891559735923	-1.23021465609203	-0.891522819351892	-0.553694582841757	-0.217616412351041	0.115864284146108	0.446008130071961	0.772239073651805	1.09417815268215	1.41165337262018	1.72468837424762	2.03347568089426	2.33834121254132	2.63970601031245	2.93804958196651	-3.04930766532071	-2.75548966155137	-2.46319678878858	-2.17197899405063	-1.88143017038273	-1.59119283366407	-1.30095934454726	-1.01047059282722	-0.719512971869152	-0.427914343186907	-0.135539548416919	0.157714114683297	0.451921162021317	0.747131754241156	1.04337498739171	1.34066160242724	1.63898611460649	1.93832839011183	2.23865471135475	2.53991837741723	2.84205988410584	-3.13817858664257	-2.83451250061193	-2.53022772973552	-2.22544060955238
41	1.63907164567988	1.94879828728957	2.26308103700569	2.58263607129676	2.90821488354484	-3.04263483088057	-2.70291873427896	-2.35544317254692	-2.00025010557452	-1.63799091536479	-1.27006573536105	-0.898629671937609	-0.526402368505155	-0.156295492618348	0.209029450167869	0.567518477072151	0.917893909125956	1.25962996206331	1.59280352119802	1.91790320920649	2.23565495340298	2.54688940026348	2.85245351975943	-3.13002718200934	-2.83343462029224	-2.54028103167887	-2.2499693508444	-1.96197507462496	-1.67584047309356	-1.39116801503022	-1.10761385132905	-0.824881773613469	-0.542717824020503	-0.260905603000087	0.0207377418625676	0.302364890475469	0.584101141132329	0.866046669597541	1.1482783037181	1.43085085551678	1.71379804799283	1.9971330703867	2.28084879360598	2.56491767676631	2.84929139614687	3.13390022900551	-2.86453308083929	-2.57975309659824	-2.29508467090753
42	1.4341273875761	1.71939670608936	2.01017475600918	2.30824799135183	2.61612281925471	2.93736209843119	-3.00613718126992	-2.64089813101899	-2.24091454355458	-1.79687206135134	-1.30629624078246	-0.784903017725622	-0.267366332588125	0.214209092001026	0.648371229190779	1.03978821096674	1.39811039390409	1.73219719318393	2.04875183791924	2.35254526372587	2.6469308216772	2.93428349098235	-3.06687279432731	-2.78891341986329	-2.51408510448137	-2.24167143488709	-1.97111530368144	-1.70197591196432	-1.43389892039246	-1.16659542589344	-0.89982695699486	-0.63339464196566	-0.367131319710739	-0.100895762833403	0.165431555010375	0.431951540286878	0.69874868412668	0.965892584934406	1.2334389292747	1.50143003459056	1.76989503346828	2.0388497648611	2.30829643075313	2.57822307567174	2.84860295006562	3.11939382577889	-2.89264796567195	-2.62122684033218	-2.3496201235071
43	1.02608431186018	1.24626422968023	1.46067221148163	1.66728878805942	1.86304606559915	2.0431189028214	2.19966307713482	2.3196795257877	2.38233455326731	2.36094024052323	2.24928963679627	2.11131327295282	2.04041077546049	2.06266604340593	2.15609749068923	2.29573733071867	2.4648222073913	2.6531804525536	2.85464333550432	3.06536511785912	-3.00031861135419	-2.77768741237421	-2.55105656995229	-2.321218652248	-2.08874058967331	-1.85403416989944	-1.61740179186759	-1.37906695027987	-1.13919503907557	-0.897907866385573	-0.655293996515585	-0.411416272338716	-0.166317405497967	0.0799757693313749	0.327448965349398	0.576097749170409	0.82592526967157	1.07694025196426	1.32915513484868	1.58258425636216	1.83724201237288	2.09314093086035	2.35028962212484	2.60869058475407	2.86833787036288	3.1292146379419	-2.89189464588425	-2.62866541765992	-2.36434710895276
44	0.635595834511857	0.815716242296498	0.990131010814307	1.15845751811904	1.32044878972968	1.47607707531157	1.6256262865252	1.76977414732229	1.90963518320901	2.04673405061888	2.18289265320383	2.32004375263188	2.46001512651002	2.60434216135994	2.75415340634866	2.91014241929323	3.07260977723839	-3.04164045316992	-2.86646694643918	-2.68541901106831	-2.49892889464328	-2.30744953311262	-2.11142340185395	-1.91126394892048	-1.70734588836528	-1.5000013193184	-1.28951943213006	-1.07614825767794	-0.860097449921851	-0.641541472757996	-0.420622820988481	-0.197455074937905	0.0278743032312934	0.255301455169462	0.484783874734634	0.71629837230861	0.949839189196454	1.18541618154481	1.42305298018765	1.66278502022311	1.90465732181072	2.14872189270246	2.39503461578428	2.64365148541758	2.8946240704528	-3.13519119014965	-2.87939803775274	-2.62117931661232	-2.36056339693455
45	0.491981799167912	0.672508990602363	0.851396884802885	1.02876490294302	1.20476742964755	1.37959365684764	1.55346558260449	1.72663402417337	1.89937270680203	2.07197071909312	2.24472384218367	2.41792541986609	2.5918575050439	2.76678297900947	2.94293920292778	3.12053355619798	-2.98344432060625	-2.8024818229906	-2.61965407978148	-2.43488025915405	-2.24810547997308	-2.05929685817897	-1.8684393166066	-1.6755314095237	-1.48058133920385	-1.28360327367409	-1.08461401785499	-0.883630046581015	-0.680664877022244	-0.475726738093099	-0.268816483321747	-0.0599256892245168	0.150965118265542	0.36388816252394	0.578890085903127	0.796033625415264	1.01539931460513	1.23708721096824	1.46121861873495	1.68793773454602	1.91741308296636	2.14983852285359	2.38543348604714	2.62444194853069	2.86712942638906	3.11377703983718	-2.91851388144806	-2.66309623662765	-2.40291169198711
46	0.50421830165228	0.686475793782642	0.868255912265122	1.04962002606717	1.23063451867243	1.41137019731751	1.59190158192122	1.77230609215633	1.95266315715337	2.13305327721192	2.31355707018242	2.49425433656785	2.67522317675958	2.85653919124619	3.03827479038954	-3.06268667230494	-2.87991008544812	-2.69652068272467	-2.5124629174384	-2.32768571901896	-2.14214229514388	-1.95578979608371	-1.76858885194691	-1.58050299330554	-1.39149796410979	-1.20154093294443	-1.01059960462768	-0.818641228943899	-0.625631496897371	-0.431533307126543	-0.236305375732153	-0.039900651264188	0.157735517747063	0.356667533595881	0.556972113083994	0.758741389769767	0.96208672200799	1.16714342995349	1.37407676058928	1.5830894831346	1.79443165767463	2.00841330956624	2.22542099390537	2.44593955629453	2.67058077688607	2.90012095471254	3.13554962830627	-2.90505435666169	-2.65370899076009
47	0.58295327580256	0.762613726008383	0.942063560291392	1.12132520864693	1.30042171440789	1.47937657281075	1.65821355919036	1.8369565490563	2.01562933247321	2.19425542525272	2.37285787945766	2.55145909561767	2.73008063885802	2.90874306085621	3.08746572916843	-3.01691864215882	-2.83802291703293	-2.65901752449728	-2.47988936566717	-2.3006272493853	-2.12122201550267	-1.94166665571339	-1.76195643553	-1.58208902192286	-1.40206462222792	-1.2218861412118	-1.04155936476061	-0.861093180649493	-0.680499849423614	-0.499795341814901	-0.318999763668261	-0.138137895535225	0.0427601173918368	0.223657877463492	0.404511584585562	0.585268535827912	0.765865151690124	0.94622435500627	1.1262520520504	1.30583234898307	1.48482095586677	1.66303594315105	1.84024454809143	2.01614394767238	2.19033257118907	2.36226613811327	2.53118820821812	2.69601659911099	2.85515014998467
48	0.687584885097544	0.861582743607514	1.03539479878859	1.20902455221001	1.38247513084718	1.55574920362654	1.72884889246806	1.90177567752419	2.0745302962334	2.24711263570644	2.41952161783997	2.59175507640455	2.76380962517768	2.93568051598505	3.10736148526986	-3.00434071965239	-2.83306529356852	-2.66200941563845	-2.49118724018428	-2.32061544701425	-2.15031351211425	-1.98030401047341	-1.81061295640922	-1.64127018764999	-1.4723098004503	-1.30377064416818	-1.13569688502352	-0.968138650179491	-0.801152764815728	-0.634803596436569	-0.469164022171963	-0.304316536092465	-0.140354514257564	0.0226163451645701	0.184476391640233	0.345090192238368	0.504304502705164	0.661946059053232	0.817819239918954	0.971703699332935	1.12335214619963	1.27248856233373	1.41880731977899	1.56197389588159	1.70162820285026	1.8373919436778	1.96888183739436	2.09573090888389	2.21762007396628
49	0.803839894503957	0.970674063803122	1.13729910679271	1.303710526768	1.46990327512107	1.63587170375678	1.8016095146098	1.96710970618261	2.13236451702386	2.29736536607027	2.46210278978394	2.62656637603345	2.79074469469173	2.95462522496066	3.11819427948337	-3.00174838180501	-2.83884840478726	-2.67630876858424	-2.51414864319231	-2.35238878433002	-2.19105162146114	-2.03016134489886	-1.86974399031998	-1.70982751852706	-1.55044188769553	-1.39161911461297	-1.23339332053849	-1.07580075626364	-0.918879799724372	-0.762670918084229	-0.607216584580248	-0.452561138606663	-0.298750575544919	-0.145832250802593	0.00614551948109183	0.157133980384055	0.307084603408562	0.455949915968103	0.603684515240119	0.750246283578802	0.895597817127354	1.03970807029332	1.18255420564023	1.32412362098986	1.46441610302888	1.60344603007579	1.74124451748605	1.87786137028432	2.01336668315628
50	0.93218410904685	1.09165273898703	1.25091882953307	1.40997733766985	1.56882291228356	1.72744988664676	1.88585227138192	2.04402374812378	2.20195766412372	2.35964702806545	2.51708450739086	2.67426242746798	2.83117277296964	2.98780719187145	-3.13902830465837	-2.98297210290134	-2.82721881490937	-2.67177803031357	-2.51665959866477	-2.36187359852681	-2.20743029975151	-2.05334011814064	-1.89961356166274	-1.74626116736691	-1.59329342812457	-1.44072070833991	-1.28855314780514	-1.13680055294489	-0.985472274802915	-0.834577073280127	-0.684122967345936	-0.534117071220766	-0.384565416875189	-0.235472763614852	-0.0868423960237679	0.0613240878790814	0.209026995759121	0.356268764133162	0.503054181595284	0.649390607337356	0.795288179445707	0.940760006768054	1.0858223375775	1.2304946978725	1.37479999200423	1.51876455847535	1.66241817425642	1.80579400185471	1.94892847465829
51	1.07920928376873	1.23185430103008	1.38434772567792	1.53668690703752	1.68886917790668	1.84089185964348	1.9927522684143	2.14444772264519	2.29597555172364	2.4473331060014	2.59851776815106	2.74952696592995	2.9003581864044	3.05100899168525	-3.08170827095807	-2.93142522148629	-2.78132926964243	-2.631422364053	-2.48170627556222	-2.33218257172738	-2.18285258967958	-2.03371740739578	-1.8847778134531	-1.73603427536447	-1.587486906626	-1.43913543264078	-1.2909791557214	-1.14301691941324	-0.995247072422559	-0.847667432476942	-0.700275250489805	-0.553067175444204	-0.406039220453655	-0.259186730496932	-0.112504352358967	0.0340139926609107	0.180375132690593	0.326586665281729	0.47265697286506	0.618595233079942	0.764411423418911	0.910116319668724	1.05572148768567	1.20123926811532	1.34668275375502	1.49206575936021	1.6374027838118	1.7827089646887	1.9280000254248
52	1.24917544426903	1.39566851851385	1.5420770627445	1.68840048777309	1.83463830669754	1.98079013638893	2.12685569963324	2.2728348278829	2.41872746457581	2.56453366898013	2.71025362052449	2.85588762357291	3.00143611260369	-3.13628564942913	-2.99090633651681	-2.84561039653803	-2.70039681617662	-2.55526442155749	-2.41021187157434	-2.26523765114283	-2.12034006443587	-1.97551722816085	-1.83076706494135	-1.68608729686912	-1.54147543929447	-1.39692879492596	-1.25244444831258	-1.1080192607832	-0.963649865919611	-0.819332665640184	-0.675063826971204	-0.530839279582418	-0.386654714161744	-0.242505581701771	-0.0983870937673088	0.0457057761910449	0.189778290417802	0.333835943274785	0.477884456458977	0.621929772978836	0.765978049861324	0.910035649572232	1.05410913014348	1.19820523401283	1.34233087559382	1.48649312760616	1.63069920620993	1.77495645499937	1.91927232792488
53	1.43963277736512	1.58047117199605	1.72127549947733	1.86204669314319	2.00278573990043	2.14349368338969	2.28417162701503	2.42482073684936	2.56544224442114	2.70603744938598	2.84660772208486	2.9871545059888	3.12767932002862	-3.0150015463728	-2.8745158024925	-2.7340469974228	-2.59359328952491	-2.45315275192184	-2.31272337096146	-2.17230304483828	-2.03188958238345	-1.89148070203328	-1.75107403098655	-1.61066710456172	-1.47025736576468	-1.32984216507844	-1.18941876048542	-1.04898431773345	-0.908535910855819	-0.768070522955644	-0.62758504726409	-0.487076288481518	-0.346540964409781	-0.205975707883076	-0.0653770690038313	0.0752584823109767	0.215934553468795	0.35665482602271	0.497423052173167	0.638243050949796	0.779118704074398	0.920053951507577	1.06105278668304	1.20211925143503	1.34325743062604	1.48447144648317	1.62576545265339	1.76714362798909	1.90861017007689
[truncated: 71 more columns]
