# Supplementary material for: Reconstructing spruce budworm outbreak severity: a comparison of paleoecological and tree-ring signals
Source: PLoS One. 2025 Aug 12;20(8):e0329406. doi: 10.1371/journal.pone.0329406 (PMC12342301; doi:10.1371/journal.pone.0329406)
Supplement: S12 Dataset — (ZIP) [file pone.0329406.s012.zip › Lake 3 wavelet data/Percent_defoliation/PD_wavelet_power.corr.txt]

V1	V2	V3	V4	V5	V6	V7	V8	V9	V10	V11	V12	V13	V14	V15	V16	V17	V18	V19	V20	V21	V22	V23	V24	V25	V26	V27	V28	V29	V30	V31	V32	V33	V34	V35	V36	V37	V38	V39	V40	V41	V42	V43	V44	V45	V46	V47	V48	V49	V50
1	294.132705698416	231.465424659693	146.295236543445	77.8139123691166	38.2030177915207	19.7627672751068	11.8419330767194	8.15080383706628	6.10425428857346	4.79482389991897	3.88064474543722	3.17341384226666	2.60080024347182	2.16893407717863	1.8155049440392	1.5041773535241	1.30723857312481	1.20866892221896	1.12754366313328	1.08250481171321	1.10764292257966	1.12687544603806	1.0856180436036	1.07269865495957	1.06807704916475	0.96700710373405	0.866385369765918	0.814200960306851	0.715225804599477	0.616323823410767	0.576824277516473	0.547178849469829	0.519519887426752	0.517577270230093	0.529418640069592	0.535835326197555	0.528386018535366	0.514972421684346	0.502823847529783	0.470084833843527	0.420090287618889	0.397268557877607	0.395371415587954	0.390397405881312	0.402768266240485	0.439341593893461	0.471676055084571	0.482723774875474	0.485271951365246
2	385.906885602011	296.303152218486	176.589731495996	84.0568216684326	34.5727426745196	14.6301615015323	7.78720932304621	5.25297770039244	3.97961762086506	3.16566486443497	2.59303551513477	2.12604446458035	1.72516655157806	1.43370602626732	1.18775963121239	0.943396601571535	0.803211651694383	0.759005182588651	0.708209460503624	0.682288984287001	0.739150187672269	0.781792164406077	0.743345993082443	0.751149059016746	0.779546953450922	0.684000351706732	0.592172916789193	0.570806805288944	0.486186307980533	0.391577661160666	0.369144791100373	0.352953776277378	0.329672807546499	0.334501722579696	0.355145126924394	0.367415996988163	0.362368215574702	0.353220896474884	0.350082520987277	0.321364381612214	0.26886087417298	0.249218904835992	0.252690234530841	0.245720281974185	0.256166048300293	0.296128764038205	0.329399298335014	0.335734064368484	0.334302454242082
3	453.694085396182	340.685357815876	191.997667234286	81.1919496416856	26.3685031615423	7.64637935389184	3.11174868981057	2.14474381096273	1.74542239520036	1.44757043232465	1.22645818322203	1.01723486373764	0.809537402313661	0.676141551172557	0.558779524873464	0.403750566751773	0.326548374894882	0.330575960273641	0.304660960477263	0.28799613176522	0.35664557246901	0.404653823106613	0.361854493788807	0.382681956512633	0.438677645948151	0.357921319715753	0.284417320910693	0.299769535349288	0.24405333243097	0.165991015778028	0.162731321250048	0.160900386590551	0.142198051322341	0.149560723848484	0.172571821793443	0.18550846609483	0.180594505427467	0.175501464482585	0.182663128968619	0.163929638893391	0.11765480043752	0.104924879951128	0.113727178048035	0.104864580039572	0.110154832794927	0.145816715904911	0.172948768979205	0.171877345657076	0.166574300063362
4	487.218217283429	360.933873855888	196.268908267022	76.3724933194196	20.1142103378897	3.22222775791602	0.451821815005951	0.426579107319343	0.473188626090122	0.429595505904569	0.392471763220317	0.33471822870208	0.250558058974139	0.217030194326043	0.189486331544773	0.107947096590812	0.0721956074217186	0.09638414484512	0.0826214143628396	0.0670101344309587	0.125177667749346	0.160189709047584	0.111733597126371	0.134220827481278	0.200004696342536	0.137249041037879	0.0818616743357638	0.120378474960355	0.0949043025006668	0.0378641025701247	0.0448724944825376	0.0509602941462548	0.0360845125483357	0.0414848183998038	0.0597198543365569	0.0683447554880788	0.0619006586024777	0.0588877819375742	0.0723907862303161	0.0650721316483671	0.0311742781018675	0.0248761447324219	0.0355572408785541	0.0266185044129427	0.0271177978263251	0.0530092394702729	0.0698417558265211	0.0627638983718799	0.056100510559993
5	491.273377527993	364.222147177556	198.122797595611	76.9279136460005	20.0361681725335	2.97433425711885	0.136245112294077	0.0551412071365657	0.0939549545170403	0.0812748348961807	0.0849450357705531	0.0774316682107453	0.0444499275999661	0.0452596753863425	0.0554166582772905	0.0206730416152879	0.00346872281139053	0.0231014328045369	0.0151212916986303	0.00376901700330825	0.0427969479563796	0.059540616388798	0.0151087671344361	0.0341001932553996	0.0920972677465964	0.0477266883416798	0.00599985376322083	0.0453815908902901	0.0409498194864959	0.00316197529112581	0.00818777737126639	0.0139823817537071	0.00353712452753924	0.00606954243808379	0.0166703817486309	0.0200476324942253	0.0132254730955527	0.0110772226022269	0.0250492126989495	0.0262342729809287	0.00589141795721217	0.00218507929076755	0.00996136491643837	0.00357320207209691	0.00284208482173861	0.0182136470726732	0.025263376886687	0.0162613251420468	0.0108224533239437
6	478.695255225704	360.430018845385	203.095271572918	84.4867036881841	25.4085751351159	5.42864155650938	0.876839475496444	0.154293536488931	0.0376253213060553	0.00886222099674173	0.0137762130592179	0.016818803168378	0.002814475617314	0.00736013647331437	0.0241961222786909	0.0157826101650808	0.00650410326991537	0.0136257408726656	0.0105855716732617	0.00936862130051449	0.0333975134693073	0.0382907150016362	0.00900237888738284	0.0257570248567813	0.0679788597134273	0.0405599979699181	0.00898343359721042	0.0336113680705502	0.03731269264955	0.0128946727362391	0.00841969863405085	0.00835822028381687	0.00202731306647795	0.00260262352821509	0.0067038836825447	0.00687495635823862	0.00198172658087322	0.00112385938456783	0.0124408470326241	0.0182060651315807	0.00871578590246581	0.00435689339135973	0.00665538821311106	0.00377289072353368	0.00445309390028922	0.0116636912947863	0.012052189461217	0.00410756619767031	0.000366921360928317
7	460.727973195945	355.517630395926	211.268447546809	96.346735957727	33.633081026179	9.0347921690002	1.91906462665699	0.340523052759651	0.0494649960688746	0.00289992039755255	0.00392119145146437	0.00870335621433178	0.00540485658045999	0.0104893695623743	0.025886339694963	0.0311596877848782	0.0281984101502367	0.0283909854372653	0.0303562822302787	0.0394986411127046	0.0579570468015391	0.0627633898333579	0.0539841475969861	0.0725606757832292	0.101580348763855	0.0873506903818338	0.0627872425991728	0.0675655714342555	0.0656774076375459	0.0436920924276849	0.0263356452956832	0.0164113291080335	0.00951203429202831	0.00705178071650655	0.00649753958952586	0.00559815424255535	0.00396454224605458	0.00581035848661971	0.0156493110391823	0.0240148824042916	0.0217921337990885	0.0165835838711786	0.0141116360479897	0.0127221284883946	0.0136461808397814	0.0149459506975304	0.0113113758947457	0.00450169205699672	0.00112779791973827
8	443.161886467858	351.271684661663	220.645504056405	109.788016255632	43.2746079441894	13.5308512478513	3.3763686656909	0.691107035626423	0.129803722563855	0.0299973988097122	0.0146100835095536	0.0161878671968449	0.021285336236189	0.0326895997325583	0.0508714536634865	0.0652208275243659	0.0710036585952025	0.0748045278301461	0.0844603064229091	0.104310391647049	0.130263446909508	0.150973664899736	0.168776530745497	0.197978618201873	0.224001471190763	0.218580224350108	0.194707396488272	0.175424533249033	0.150322667061655	0.111429850540428	0.072532721978557	0.0440806898134192	0.0260901828277951	0.0155625373624561	0.0102438004426222	0.00932295955713953	0.0119333065830928	0.0190435655212056	0.0317898635686877	0.0439672385174097	0.0473327151723601	0.0429852948749417	0.0372106979257492	0.0330852372022459	0.0299293092128202	0.0252701957831344	0.0179800851051359	0.0103614129004735	0.00550251612307505
9	427.729791342036	347.757513010693	229.905390312971	123.603764645527	54.0236471747668	19.1638992906498	5.49822752354036	1.28177466601842	0.26575271887869	0.0752505159562245	0.0459559065154736	0.0465931214481871	0.0600883857585974	0.084085910669791	0.114067847253616	0.141595233568178	0.162210352424933	0.181129062857447	0.208479438075671	0.25113030704338	0.307788757918943	0.37130729032025	0.436757735976313	0.498990395038951	0.54041975350319	0.541684187396355	0.504819162305637	0.44361835155903	0.363755545473221	0.271413766100311	0.182512028321345	0.111456555243274	0.0620863827291544	0.0317000379670461	0.0172139711708038	0.0161267447160181	0.0256365365004612	0.0435595249521473	0.0669526547159853	0.0884330258607189	0.0992347311494129	0.0971934216649591	0.0871726138072782	0.0743743344915045	0.0607780622192671	0.0467943071843843	0.0333363494480985	0.021864759178249	0.0133692615002152
10	414.493129163256	344.791718558398	238.630996387226	137.439576051539	65.8416778384178	26.1543382574072	8.52147434007687	2.2096372293097	0.43039491126679	0.0780311017678181	0.0631965454519308	0.100129691094295	0.143831114082533	0.194571834709358	0.249514149519544	0.301292926272967	0.347617952541154	0.39691612088709	0.464746259879578	0.564883005055785	0.701201977456446	0.864503032147027	1.03460380793557	1.18295497078831	1.27611788491878	1.28753345293409	1.21104207200517	1.0603270243463	0.859512987307108	0.638856385597822	0.430748091503136	0.259885831476144	0.136636928175732	0.0599884444752672	0.0239834347494372	0.0212675581326685	0.0441511076031974	0.0846249269275951	0.132705078783936	0.175204534530702	0.199436209412549	0.199980613663898	0.180702753721909	0.150233068161785	0.116835844551772	0.0862180672724043	0.0610711455130685	0.041538408534742	0.026589324478073
11	403.125925166289	342.244296076022	246.758658097432	151.172701518557	78.7114820054538	34.7686092772914	12.9042639801461	3.88143628026095	0.831298660968125	0.0671985803523708	0.0192715387055015	0.138451084864706	0.273087953648421	0.395939471392256	0.504594138846523	0.598647170858055	0.685547568592	0.78756912766501	0.937802352002004	1.16625910946015	1.48353996883097	1.86990026127637	2.27459746598195	2.62580633882798	2.84875723962913	2.88812755143932	2.72625656954319	2.3880470219091	1.93186122793031	1.43254361247044	0.961860696652675	0.571696369972127	0.286708455391533	0.108237064931876	0.0238303258774612	0.0155448686179951	0.0640023866841468	0.148468478565313	0.24527859650803	0.328626804223187	0.376440088827665	0.378484079988615	0.339940652704252	0.277230211904242	0.20936063260297	0.150186810917371	0.105022722734785	0.0722834826475736	0.047923654165965
12	393.277818358837	339.983163022346	254.232306350671	164.63042746407	92.4934243174098	45.197185364748	19.2337502388782	7.07868102249555	2.18035598704963	0.528583954964143	0.164155780585585	0.258448122280534	0.485179795909796	0.719469764308523	0.91679021906846	1.071728862507	1.21074670528195	1.39136419294575	1.68959844080841	2.1719315960402	2.86162096788907	3.71466653395033	4.61756098126091	5.41035950475931	5.92895642678923	6.05292357199964	5.74194462995228	5.04718770536626	4.09389425638533	3.0429995615615	2.04700586427487	1.21617676816978	0.605134227697668	0.219505403971244	0.0334725059028958	0.00702683486837359	0.095934635234511	0.253950884564724	0.432173082914339	0.582059163079739	0.664960584499986	0.663917204041183	0.589070946453412	0.471269904743479	0.346757014937359	0.241907957038137	0.166224569483119	0.115510223594649	0.0804857399326767
13	384.598129762427	337.780891662913	260.798923490774	177.312488282888	106.523939899283	56.9461359278664	27.4485178764935	12.2043951655965	5.19453422668741	2.26924273433459	1.19835892292561	0.954015081900218	1.06994997103974	1.30597898702527	1.53128949215065	1.70186257403571	1.86026796518584	2.12523595153075	2.65580831663495	3.5901621248097	4.97668856676991	6.72527568645921	8.60285889265251	10.2810626509204	11.4231009074854	11.7808261211823	11.2674570184237	9.97980483812989	8.16320909536024	6.1348688912348	4.19648171019023	2.56790338202784	1.36020798124748	0.586934905152164	0.197116015497458	0.109624779192235	0.235082840223558	0.483389366311202	0.764922301803091	0.99611667821873	1.11389856657254	1.09275873380241	0.951900980425339	0.744224039772359	0.531145371909431	0.357283601598676	0.238474229999414	0.166530973135381	0.123382399072719
14	376.723294149043	335.290496168377	265.953034071021	188.272834874634	119.359328674115	68.3047469566781	35.9034568038574	17.9543552516143	9.0736849328379	5.01629960472065	3.2521109335097	2.54596159617845	2.33937085978	2.34024064657429	2.37008471800048	2.36195416115486	2.39374774601574	2.68564341794585	3.53543220719513	5.20200322126329	7.77549449829705	11.0863610797243	14.6971170551986	17.9910437569691	20.3338099402871	21.2533750335034	20.5741391043757	18.4578046964411	15.339674600779	11.7896949570099	8.35413429250346	5.43450006316906	3.23661935480542	1.78867488136995	1.00014279108259	0.725436771307516	0.806762534273785	1.09109697632459	1.43374539704498	1.70583835034502	1.81358040638945	1.72101059913671	1.45873850653589	1.10707838944099	0.759052529319972	0.482863543296593	0.303108781813621	0.206341745212638	0.161402231845859
15	369.390666515288	332.26938321276	269.313012510476	196.685782671749	129.529542830926	77.1716919153931	42.0255000449957	21.5215867303872	11.080205318492	6.42071456121974	4.58132173707694	3.91466624781886	3.63946733534257	3.40561002994236	3.06530137861385	2.63334665941543	2.32431738225129	2.55360009398224	3.84144064158212	6.62725750735191	11.0580328818564	16.8398215331959	23.2261603346824	29.1672731077088	33.5799976335604	35.6476272242234	35.0437084259912	32.0018401539898	27.213511000165	21.6019935607083	16.0629468658702	11.263597925822	7.5549803299861	4.99729581642681	3.45464243597929	2.70067064239528	2.49245861785408	2.60196088781528	2.82246741749149	2.97619456453128	2.93622492479054	2.65376313021573	2.16853267148703	1.58700100767154	1.03439419967716	0.604634738822928	0.333038044919375	0.200546306187383	0.15917182270087
16	362.756846321639	329.135093652827	271.521455431171	203.221136821317	137.518100847728	83.6879231747461	45.4795012725148	21.9785685947323	9.68461688637458	4.53151976746934	3.14148917401006	3.24354162226575	3.55511244072425	3.48419712059487	2.88918282993681	1.9692435076964	1.23258232104456	1.43899356829103	3.43874247770047	7.90496847121357	15.0375905178838	24.3601914088771	34.7147896759578	44.4891665654565	52.0187133942936	56.0308570717133	55.9781544324026	52.1468539248893	45.5143005062867	37.4233425887092	29.2033817327828	21.870741012485	15.9893629758933	11.6960872217138	8.83131373797637	7.09244184765866	6.14704226778783	5.68628626514977	5.43857084322895	5.17735042788906	4.7429442599974	4.07112501133158	3.20423784906012	2.26657691483522	1.40890128278483	0.748081786712637	0.330631111932902	0.132696825554972	0.0876701369872963
17	357.72758682872	327.457823855729	274.953757865244	211.054974304463	147.213290328038	92.2926856749365	50.9533652601028	23.7905400832119	8.60601644917651	1.95974915450815	0.391788389706153	1.10454959182516	2.19161641983177	2.61106563005444	2.07407774361101	0.931258828875353	0.05104530017243	0.636250284440945	3.93496867986119	10.8627184270938	21.628531314994	35.5019541762201	50.8382755171135	65.3966768943262	76.8746038486468	83.4915849840227	84.4288649371466	79.981683629497	71.3884302789391	60.4190601312894	48.8833738292644	38.227050724876	29.3231906016878	22.4740949784608	17.5580301413314	14.221907080259	12.0386628956571	10.5967611020845	9.53621921169663	8.56594796852142	7.48630872717393	6.21437003903068	4.79082563815236	3.35114649976356	2.06487676599245	1.06813624209081	0.419051366865221	0.0916753647891714	0.00255598901888792
18	355.75882788495	329.521905034788	282.919687779569	224.614146132914	164.183067359495	109.645986411165	65.9848538899831	34.8997714580077	15.4904726445337	5.32131240483331	1.41610622876477	0.967821943843112	1.75598851098672	2.35778660448124	2.23119987320363	1.696989559531	1.80175006783938	4.03522453989765	9.90759803535669	20.4533020007745	35.7873720177171	54.8632983535507	75.5443023442948	95.0069363752364	110.379771371442	119.428875519158	121.076793638888	115.596852777892	104.439234669609	89.7723917295778	73.9108848269493	58.8156188155142	45.7959996906119	35.4486142833561	27.7795225415361	22.4123638969076	18.791248282596	16.3286636405334	14.4944265680912	12.8672930380364	11.1692171657756	9.2847939824986	7.25441587571918	5.2318735030072	3.41348576774972	1.96277411912	0.958707084027209	0.383526416708459	0.146612039930312
19	357.740654794527	336.571776029827	297.081947163651	246.01320216769	191.071690116898	139.078710987196	94.7534283526379	60.3504080140149	35.9993492518595	20.3988887921741	11.5384953695859	7.27226134202323	5.71911051592227	5.53590259818649	6.0983235156999	7.57491876945961	10.8455378145831	17.2272654922272	28.0271468757356	44.0154691889299	64.9697337622124	89.4472036501706	114.891326274464	138.077559596886	155.791445408206	165.548647127414	166.146541359978	157.889756191299	142.438910425752	122.351981510179	100.47567674942	79.3694225909588	60.904587746938	46.1008901050569	35.1783911107327	27.749143176464	23.0602086699747	20.2209226972887	18.3810656655564	16.853203289929	15.1831107669842	13.1711197427987	10.8452323533868	8.39193726341631	6.06208376499518	4.0788420129742	2.57437357809632	1.56962675736252	0.993870401965635
20	362.509265943861	346.853837256496	315.012011152656	272.145955643495	224.293182444599	177.005282068221	134.39938863148	98.8086876668543	70.9604416280482	50.4513480070289	36.2763782634295	27.2588534838317	22.3440995992734	20.7881000779778	22.275381265142	26.9622571029999	35.4072951899251	48.3541286347412	66.3776235799236	89.4704690092989	116.698265496182	146.057947183663	174.627362357862	199.006873757329	215.957708379371	223.071698563842	219.289116106609	205.122762112758	182.533005233512	154.499521914493	124.416182266706	95.4703316759307	70.1501343703067	49.9671117580643	35.4109949220178	26.0957401659719	21.0238614623857	18.8921388358428	18.3761625306472	18.3522261300557	18.0346503134609	17.0225397756375	15.2638819384762	12.9580525312044	10.4283684909403	8.00012926788683	5.9134863287629	4.28563556712707	3.11897860899829
21	366.239043170406	355.173045048008	330.025284709424	294.855420667216	254.487373977155	213.482060606944	175.379692168319	142.37208638383	115.389942180568	94.459924365943	79.1447879827123	68.9192040493092	63.4115719760854	62.5100140700433	66.3618772061922	75.292690514134	89.6547941438681	109.611534255381	134.880182020558	164.487587124966	196.617405454643	228.627515581096	257.283135772945	279.192609275965	291.36818440096	291.78648149034	279.810556729098	256.363585547699	223.805321664568	185.537669241522	145.431657474554	107.205596887542	73.8846462876396	47.4395967672851	28.6511793387309	17.1925976689423	11.8809981422674	11.0251189858814	12.7916223831235	15.5227258884498	17.9576405015506	19.3353367827348	19.3820987940118	18.2098627541603	16.1660531235356	13.6791953430019	11.1364883169898	8.81299344627465	6.85325426681618
22	363.312838972862	354.265696387285	333.014737356612	303.023395222442	268.457714542136	233.367560009292	201.031167892017	173.608027839097	152.129733945651	136.753807111513	127.146454522147	122.856596229571	123.581547039923	129.279211925881	140.129794671012	156.380514250038	178.120422022825	205.036306986825	236.201330738188	269.946844551041	303.861384625813	334.944526514731	359.915595039864	375.642059402035	379.6184645259	370.404452327027	347.928271802181	313.583328654523	270.086076227523	221.114016584294	170.789590660019	123.107017596997	81.4072638750333	47.9907814280363	23.9243359169772	9.05673926795862	2.21852065055501	1.55019598881391	4.88721372221805	10.1281246686868	15.5247820165207	19.8560818998779	22.4747942877892	23.2441362038781	22.4007366758507	20.3892159630675	17.7097806194499	14.8068101572249	12.0088573417347
23	348.459053870433	337.498884043812	315.641628017409	286.109049966908	252.841323348841	219.821832951092	190.480136472935	167.300282936171	151.690987193594	144.096783189585	144.269920594686	151.595977404522	165.373364717839	184.978974312705	209.895163752583	239.613909748197	273.463472047052	310.417654013992	348.948115305137	386.968827231353	421.902130986933	450.871580079401	471.001469322065	479.780401943261	475.430124375698	457.214427291306	425.628297307459	382.424878708012	330.46477692294	273.403860175587	215.265402661879	159.963617647954	110.853742628729	70.3774841992311	39.853829726857	19.4384861205155	8.24604623399741	4.60269278271864	6.37809486119051	11.3360401822092	17.4455707475708	23.1072957095395	27.2703060451793	29.4389659215204	29.5901843980061	28.0356879591422	25.267719164032	21.8209619187319	18.1715307852889
24	320.564776122758	303.850018933795	276.818536709905	242.593154903147	205.088900121518	168.461489463981	136.56635267723	112.530405732945	98.5006407277904	95.5840394487939	103.947462017232	123.015875774576	151.69812505407	188.580131915367	232.049546134134	280.344679871132	331.545814515064	383.542932242659	434.018299717648	480.476024675527	520.336868201585	551.099341146185	570.551377279265	577.003698057731	569.508289391182	548.024128296371	513.497542721241	467.83570880918	413.767272798817	354.601521890615	293.913879147943	235.19770578629	181.528164229153	135.282275572424	97.9508145093177	70.0639815353701	51.2361404229006	40.3177500265344	35.6273781810578	35.2256833350296	37.188482184732	39.8386780337109	41.9067019895327	42.6042932773186	41.6135265651487	39.0080195002268	35.1329031138785	30.4727682665694	25.5328481122005
25	287.888571355386	264.6637420959	231.471811393139	191.321915100824	148.06828375707	105.969748499479	69.2150059515643	41.4896632276404	25.6444840142303	23.4974581935887	35.7732040499547	62.1590360334925	101.442497407576	151.691596917174	210.444660323728	274.887905602151	342.011328091429	408.743712217682	472.073533381781	529.16379395997	577.466366388575	614.836777805437	639.645198188943	650.87497774979	648.197261190337	632.009465786196	603.426972952827	564.22122774656	516.703204662228	463.558096643432	407.643978303427	351.772840928966	298.495783532323	249.914734319301	207.540842423437	172.214943215076	144.098737026185	122.73708715659	107.182882709407	96.1673251141056	88.2917619823668	82.2138930265181	76.8024753535967	71.2407504618776	65.0686336763253	58.1650963620217	50.6825090949539	42.9517152386953	35.3789996964894
26	269.739107202667	244.899520135215	211.073797211755	171.009722009489	128.239425070958	86.7332661199739	50.5040524339352	23.2161811866904	7.84898296046919	6.45056915353543	20.00148482198	48.3902729249297	90.4887405422169	144.305062631378	207.188286275019	276.057674184707	347.633436010351	418.650399762377	486.041912965905	547.086871111305	599.517660161784	641.590578260715	672.122729355909	690.500390422186	696.663605513616	691.070668636333	674.644822784626	648.704540982749	614.878596725876	575.007878160231	531.037324349805	484.903038499926	438.42113316335	393.185890486801	350.485225962292	311.241126916973	275.981543221781	244.847925791599	217.639108892153	193.887687864361	172.960089220543	154.167225252221	136.870181521549	120.565740029668	104.939960689041	89.8839428443029	75.4729504167374	61.9166508210833	49.4927933267084
27	287.7023972115	270.471291693523	246.139892703641	216.927789971644	185.649877950742	155.456231519081	129.531872074935	110.794364004989	101.625610482076	103.667391392575	117.699806156952	143.609886376586	180.446149177163	226.545277760782	279.710406059384	337.417085365066	397.022908616261	455.959586636632	511.891341985265	562.829914786195	607.203228204479	643.880806341594	672.163518015085	691.747629306905	702.673435408489	705.26730415901	700.083504708357	687.849505317559	669.416151764828	645.712637850798	617.705496002973	586.360797681068	552.609121989138	517.31343853987	481.240749447089	445.03906289454	409.221885310118	374.162680603902	340.101368548742	307.163727000627	275.392573216509	244.787196338343	215.345327344243	187.100670867217	160.149216309521	134.659337939527	110.86375970307	89.035086389035	69.4499007464644
28	348.474017480705	346.694283879688	339.857307300452	329.3953132388	317.105472480941	304.976228757275	294.992300105349	288.942408855646	288.252571200051	293.863397696282	306.16324408503	324.981355747846	349.637521811013	379.038191793131	411.804254348512	446.413189543915	481.338235366945	515.169402270007	546.705178790739	575.008897874223	599.429120325617	619.588167180145	635.346380994793	646.751408537248	653.981753500073	657.292392911023	656.967972403608	653.286638764129	646.495454395962	636.79684775039	624.344708160584	609.248371331382	591.58264181636	571.401993441764	548.757118778831	523.712097032209	496.360673284303	466.840500307521	435.344614128396	402.129763393116	367.521364705912	331.91476746606	295.772260694622	259.615024538172	224.009238557591	189.545965427221	156.81525304064	126.37599763293	98.7242151841793
29	432.73729805042	447.114548299158	457.56217150117	464.665936128396	469.211672024853	472.091696654932	474.203404476424	476.352960713861	479.175800695528	483.082824815344	488.237324683802	494.56340004227	501.782539071876	509.471658745993	517.13362356057	524.270307283068	530.448687378668	535.352140773702	538.811745468974	540.815545614393	541.496888054433	541.10557767494	539.967334510911	538.437678159517	536.855969223287	535.504177565041	534.573430494477	534.139937974954	534.150803899906	534.41963283243	534.631653994576	534.358092751751	533.07946815282	530.217190159296	525.172212213199	517.368652441541	506.299427972757	491.57028513164	472.938345363418	450.341518046367	423.915839535006	393.998872325579	361.118576985778	325.968383046582	289.370388947232	252.22960937329	215.482891355182	180.046495977081	146.766368127432
30	503.221517144497	526.620439895053	545.944427099413	561.148889415797	572.328503482513	579.681578003972	583.470716269336	583.985483226162	581.512002805674	576.312971281925	568.619740228139	558.636193012726	546.552390425812	532.564622926031	516.897737571353	499.825483048735	481.685124074916	462.883615522683	443.894014790142	425.242307018008	407.486159688119	391.188078811704	376.885859398815	365.063082359967	356.121817387102	350.358865479672	347.946085532527	348.914840249263	353.144511046807	360.355366950585	370.106677307405	381.801575246765	394.700521719223	407.945059835755	420.592786161238	431.663162924511	440.192168142758	445.292144512454	446.211900581484	442.3914205855	433.505615696352	419.492414455543	400.562016056435	377.186080869942	350.067716375314	320.09504220377	288.282642786889	255.706178517483	223.435759157915
31	528.092592032551	550.50525036565	568.079849660908	580.515987131005	587.657764866948	589.485922372905	586.105139806992	577.728855934252	564.663726375005	547.295338645928	526.07611409989	501.515593793142	474.172652484736	444.648717611862	413.58085759427	381.633670145833	349.489220287947	317.834775070791	287.348644820836	258.684936736837	232.458330690435	209.230011327662	189.495611179887	173.675491495242	162.107041032076	155.038088466594	152.620189316901	154.900608142793	161.812327249038	173.162314684457	188.619403553467	207.704216339162	229.784331495231	254.078096178191	279.670002501734	305.539370446783	330.602371985137	353.765462017247	373.986391888816	390.337506587828	402.065232935058	408.63969850024	409.789281266459	405.51644263433	396.093200611657	382.036759421842	364.067828054732	343.055781950784	319.955878366722
32	500.546474265787	515.321986283906	524.890635898815	529.021527683487	527.638299090211	520.815125626026	508.766708115725	491.833714182219	470.465214198624	445.199522171029	416.644578862134	385.4586717556	352.331953211292	317.968963717517	283.072237683101	248.327078007165	214.387709226575	181.86520055811	151.317710611343	123.243661343627	98.0783329509428	76.1940537980219	57.9036615656568	43.4663102208644	33.0941147608793	26.9577078290421	25.1886664465981	27.8770469866615	35.062963198132	46.7221882252641	62.7470045367263	82.924750694319	106.917483432567	134.246675058808	164.28675782499	196.270570562799	229.308437093251	262.420895361985	294.583259521503	324.778520112726	352.053831626694	375.575193593337	394.67499146775	408.887805393697	417.971194429213	421.909821538709	420.903063181481	415.337911517286	405.750329491711
33	438.32334554325	444.610665014571	446.201019328366	443.070184795948	435.330483619099	423.220849786491	407.091764931906	387.386529776517	364.620396572221	339.358978240787	312.197114773365	283.739077851868	254.580696110675	225.293742831016	196.412781564605	168.424621382424	141.760570085496	116.79174323731	93.827727135046	73.1188433626197	54.8620771815872	39.2103991148857	26.2847560858522	16.1875028155479	9.01558381844231	4.87147194715441	3.86982133821668	6.13806706860778	11.8098139758711	21.010753087029	33.837915537098	50.3341648493434	70.4607631259549	94.0714604413669	120.891727030675	150.506418543563	182.358358418045	215.759138209217	249.912037727852	283.945547912428	316.954738336697	348.046816013707	376.386784877298	401.239177473288	422.002360403003	438.232818149154	449.65795731186	456.17718663357	457.852164394567
34	365.886610336616	366.338979532039	363.180711218857	356.555425874042	346.703640731758	333.948430031589	318.6781549956	301.327641885225	282.359127957711	262.244108933024	241.446950724389	220.410825733037	199.546253109163	179.222306212256	159.760424005269	141.430728250683	124.450784016523	108.986807711769	95.157375846046	83.0396722321047	72.6781985155003	64.0956531226618	57.3053757487261	52.3244047772915	49.1858707190484	47.949225813876	48.7067580208431	51.5850049312354	56.7400842258862	64.3465664516289	74.5802678494058	87.5961391642119	103.503157521515	122.338680952798	144.04500791353	168.450842462531	195.259991243782	224.048951015141	254.274167600132	285.288770673406	316.367637620919	346.738830932252	375.618880547458	402.249102649448	425.930175016179	446.052500747097	462.120427644689	473.769068097737	480.773193509269
35	297.862305999843	295.033530191332	289.65753489617	281.942974730092	272.155863309994	260.605675781149	247.630531603672	233.582520890317	218.814100658437	203.666271147004	188.458982767233	173.48396133198	158.999910403137	145.229883491663	132.360530375615	120.542909928967	109.8946102025	100.502996926764	92.4294901319079	85.7148125870573	80.3851391617027	76.4589931174588	73.9545911070988	72.8971575616087	73.3255485919339	75.2973894002215	78.8918794572	84.2094878552059	91.3679611933133	100.494390136525	111.713498105299	125.132777234594	140.825541777636	158.813333974725	179.049346050252	201.404575018044	225.658288023938	251.494054612077	278.502132812817	306.188432169341	333.989684271468	361.293897805907	387.464721184666	411.868027136663	433.89889577164	453.007209049409	468.720263167039	480.661122489987	488.561835238504
36	237.854762017637	232.887302112346	226.111396817844	217.730104793697	207.976608509428	197.103299662828	185.371098529849	173.039734195783	160.359566907152	147.565342184163	134.872053605788	122.472883580593	110.539012930091	99.2209590414945	88.6510288275852	78.9464575737714	70.2128398285113	62.547528603218	56.0427650537489	50.7883829172688	46.8739939812534	44.3905927806919	43.4315186688324	44.0926878366853	46.471970181529	50.6675537742101	56.7751312582088	64.883772760197	75.0704270830661	87.3931164748028	101.883049931589	118.536057083842	137.303914611947	158.08627310771	180.723969781913	204.994513131374	230.610440791088	257.221083688314	284.418031905503	311.744313522596	338.706996765395	364.792640077089	389.484774430206	412.282431724673	432.718648207001	450.377877966106	464.911343845953	476.049517697033	483.611138346475
37	187.723688489519	181.415544613691	173.81116192104	165.088849708363	155.440530476134	145.063594670354	134.153476929025	122.897459775286	111.470088543057	100.03042850708	88.7212270302152	77.6698764959723	66.9909235610305	56.7897500091569	47.1669694663711	38.2230469597095	30.0626543779539	22.7983195233153	16.5530014686067	11.4613202489192	7.66927401094932	5.33238212616237	4.61229105547573	5.67196623275069	8.66966594001552	13.7519523623036	21.0460424204886	30.6518386400142	42.6340096481972	57.01451095839	73.7659478447701	92.8061801256169	113.994549390471	137.130068462074	161.95184762836	188.141941540264	215.330686738264	243.104467941188	271.015710010775	298.594752770972	325.363139671991	350.847750427388	374.595142206564	396.185440599163	415.245143177806	431.458263393283	444.575344778482	454.420005520777	460.892819565513
38	151.858434809535	145.542917562107	138.391564077268	130.561621210574	122.213205152183	113.5029881804	104.578772737862	95.5753289733045	86.6117746063948	77.7906549469552	69.1987457254392	60.9094629528302	52.9866335134684	45.4892680922004	38.4768932206144	32.0149482181079	26.1797392867127	21.0624676386949	16.7719089816617	13.4354130289649	11.1980069356921	10.2195172576514	10.6697620607884	12.7219990184776	16.5449381541653	22.2937318165416	30.1004334372543	40.064466191301	52.2436602004102	66.646401534965	83.2253889002198	101.873417159832	122.421504965048	144.639562360828	168.239660177344	192.881824041725	218.182140236733	243.722836713379	269.063898158456	293.755695874153	317.352066456508	339.423260854702	359.568207890702	377.425591661138	392.68332587653	405.086113409996	414.440897836192	420.620136407095	423.562941597174
39	130.934378186638	125.655925346998	119.946665704729	113.948857879742	107.801854911109	101.637141233834	95.5742081478676	89.7175392457112	84.1549024777022	78.9570535221685	74.1788522209561	69.8616874672094	66.0370040512781	62.7306354478469	59.9675765019661	57.7767852718546	56.1955879430922	55.2732766291263	55.0735365817376	55.675414099671	57.1726343600698	59.6711928416272	63.2852670035612	68.1316177649549	74.3227643554775	81.9593131069259	91.1218937109449	101.863200035264	114.200643476636	128.110104033479	143.521209171252	160.314486765844	178.320631595394	197.322002270231	217.056335496512	237.222536003409	257.488282016875	277.499085741197	296.888372455448	315.288095246369	332.339387599795	347.70277322163	361.067499373759	372.159632360001	380.748645473135	386.652333339884	389.739994143306	389.933924629249	387.209364730902
40	116.168823685607	111.432131024163	106.509578681846	101.540048899883	96.6599572468983	91.9993207456273	87.6783943144582	83.8050523018473	80.4730427971771	77.7611830238111	75.7334983880455	74.4402402587425	73.9196532052553	74.2003061062749	75.3037577190917	77.2472996414097	80.0465106783875	83.7173676767486	88.2776886543271	93.7477327771208	100.149845239975	107.507109005414	115.841044361331	125.168475572567	135.497755647698	146.824599919681	159.127822052557	172.365288722615	186.47040953732	201.349456352179	216.879962325695	232.910388733409	249.261171069206	265.72717070849	282.081470485382	298.080368252945	313.469347892737	327.989747629799	341.385805067163	353.411739802663	363.838538896058	372.460137153605	379.098730862593	383.609026441933	385.881299516178	385.843219443383	383.460473292205	378.736295788142	371.710072557783
41	96.1089080170207	90.2163001600231	84.2183909400257	78.2698940846565	72.5279915263198	67.1488437360814	62.2842759174162	58.0787543958853	54.6667454681947	52.1705216800092	50.6984498997334	50.3437638499539	51.1837932856698	53.2795950592134	56.6759099489369	61.4013550174558	67.4687555273903	74.8755235500493	83.6040021192901	93.6217131626046	104.881472883531	117.321367629756	130.864614032022	145.419356625009	160.878481578213	177.119544140607	194.004917966964	211.382275313031	229.085497595283	246.936096280039	264.745195608154	282.316093163179	299.447374286053	315.936514821492	331.583866875386	346.19688737401	359.59444217341	371.611001683153	382.100539134668	390.93995056075	398.031836123472	403.306514528234	406.723183884029	408.270190737284	407.964420770481	405.849876140461	401.99555190183	396.492763907593	389.452109979452
42	72.1385998555414	64.1276114045721	56.0492505665616	48.0858405327964	40.4268617285659	33.2653177638292	26.7939549767738	21.2014279693978	16.6685019995291	13.3643785702516	11.4432235498135	11.0409682858109	12.2724441356609	15.2289003174325	19.9759446359703	26.5519369982296	34.9668570876307	45.2016603271645	57.2081303360788	70.9092312947973	86.1999596284865	102.94869072498	120.999012468549	140.172032640383	160.269141213765	181.075200888861	202.362129686974	223.892828105324	245.425390523975	266.717526815699	287.531106231004	307.63672259495	326.818168760791	344.876700253845	361.634964184236	376.940470728414	390.668491445669	402.724281746237	413.044543911752	421.5980717143	428.385546990858	433.438491214941	436.817409545142	438.609199158287	438.92392590411	437.891101462691	435.655615398911	432.373491216322	428.207641535648
43	67.1464299778732	58.4594327589071	49.8011502096602	41.3689729599496	33.3682478477834	26.0084145539565	19.4988659243743	14.0446229905898	9.8419236823021	7.0738297081232	5.90595889518172	6.48245033343692	8.92226695038664	13.3159346985417	19.7228094860411	28.168952489099	38.6456817698213	51.1088534413265	65.478909266836	81.6417098756897	99.4501540829878	118.726565496776	139.265808103504	160.839073284805	183.198262210407	206.080870271225	229.215264677992	252.326233074368	275.140670509168	297.393264860552	318.83203723266	339.22359430082	358.357954307607	376.052817520219	392.157165406652	406.554090359155	419.162779090884	429.939597274508	438.878249823905	446.009019531584	451.397115531327	455.140191141807	457.365116914398	458.224118032642	457.890404549959	456.553437405938	454.413982025345	451.679104116202	448.557258860525
44	118.445382638876	112.88067919877	107.470284209635	102.390687742393	97.8232136491151	93.9503684933583	90.9519531986845	89.0010234667095	88.2597937550852	88.8755860375383	90.976928387956	94.6699094036544	100.034892454198	107.123688643946	115.957279234334	126.524167206903	138.779423876463	152.644480293996	168.007695004724	184.725710018757	202.62558614475	221.50768771622	241.149265824212	261.308669092534	281.730092422076	302.148757592613	322.296405702271	341.906970638532	360.722295517511	378.497750605383	395.007611836209	410.05006372594	423.451699180969	435.071401203474	444.803507463783	452.580177676232	458.372905101687	462.193136636104	464.091990088484	464.159081617653	462.520500084843	459.3359875037	454.795405093772	449.114582007934	442.530658053377	435.297042232811	427.678115417097	419.943807800811	412.364180030226
45	260.743303285425	262.885410744142	265.201857640809	267.804646959681	270.805922974394	274.315125036628	278.436018482832	283.263672336185	288.881459255976	295.358157119299	302.745233487824	311.074393848184	320.355471813753	330.574734404016	341.693668114793	353.648301874087	366.349111335368	379.681535555808	393.507122270606	407.665302092844	421.975775474632	436.24147962688	450.252086298269	463.787965849037	476.624538899844	488.536924438929	499.304783037033	508.717246094839	516.577817106632	522.7091289593	526.957442400791	529.196775015837	529.332557252367	527.304722069485	523.090147358406	516.704385073159	508.202627581389	497.679879636237	485.270323068565	471.145880274061	455.514001288239	438.614717185034	420.7170192148	402.114638076122	383.121310615989	364.065631770732	345.285597473314	327.122949425463	309.917435018109
46	511.557085465749	524.903742076337	538.195443978596	551.446104745846	564.666132593478	577.860822878647	591.028742553453	604.160152898932	617.235519318613	630.224158187652	643.083070623038	655.756011484134	668.172838892282	680.249185078237	691.886483476516	702.972379781645	713.3815463027	722.976909581429	731.611291095513	739.129450204641	745.370507591083	750.170716594522	753.36653934799	754.7979747932	754.312076784539	751.76659285828	747.033648095262	740.003394053735	730.587540162549	718.722684362427	704.373361229635	687.53472932013	668.234824983865	646.536317312028	622.537708034486	596.373930870604	568.216316800618	538.271904677234	506.782090220938	474.020620402119	440.290954164369	405.923024043795	371.269446157266	336.701237957434	302.60311380208	269.368437514044	237.393918512651	207.074143621656	178.796040196395
47	869.823029074102	896.081825804144	921.78467469481	946.837676532737	971.142523465386	994.596261213742	1017.09111790639	1038.51442170478	1058.74862943092	1077.6714877755	1095.15634732124	1111.07264754654	1125.28658818484	1137.66199883012	1148.06141455069	1156.34736057179	1162.38384390656	1166.03804426691	1167.18219080003	1165.69560531761	1161.46688686567	1154.39620688526	1144.39767899924	1131.40176278779	1115.35765693622	1096.23563399278	1074.02926678319	1048.75749539461	1020.46648364019	989.231215097353	955.156781196327	918.37931741007	879.066548319676	837.417908126408	793.66420995006	748.06684486249	700.91649990012	652.531393104888	603.255032768265	553.453517295305	503.512401257156	453.833162052535	404.829309947918	356.92219191941	310.536546498756	266.095872573595	224.017679673955	184.708690585999	148.560069093011
48	1331.74947603308	1372.24586273727	1411.60981544147	1449.65880292988	1486.20768918593	1521.06963364564	1554.05707901234	1584.98282900684	1613.66121730846	1639.90936757485	1663.5485428182	1684.40558057746	1702.31440828268	1717.11763099062	1728.66818132055	1736.8310189822	1741.48486482052	1742.52395186267	1739.85977350806	1733.42280681929	1723.16418691977	1709.05730685032	1691.0993159493	1669.31248895706	1643.74543766291	1614.47413705426	1581.60273863042	1545.2641448303	1505.62032040484	1462.86231903832	1417.21000656962	1368.91146575289	1318.24207158049	1265.50323070813	1211.02078340032	1155.14307156908	1098.23868181497	1040.69387779698	982.909741647957	925.299049406739	868.282910446243	812.28720553192	757.7388623444	705.062010950115	654.674064719304	606.981774500415	562.377305405061	521.234386296181	483.904581977672
49	1912.55355543009	1970.91415422274	2027.83984166138	2083.09744273759	2136.45382819636	2187.67744866523	2236.53993714139	2282.81777028832	2326.29397776016	2366.75988754798	2404.01689414697	2437.87823519671	2468.17076117004	2494.73668170334	2517.43527129576	2536.14451638284	2550.76268523454	2561.20980176482	2567.4290041905	2569.38776956439	2567.07898554838	2560.52185140256	2549.76259105828	2534.87496232191	2515.96054772641	2493.14881430389	2466.5969315872	2436.48933944635	2403.03705990567	2366.47674984344	2327.06949441515	2285.09934412622	2240.87160166842	2194.71086787893	2146.95885943284	2097.97201408595	2048.11890239199	1997.77746777136	1947.33211955614	1897.17070612403	1847.68139741639	1799.2495079668	1752.25429300717	1707.06575123719	1664.04146841134	1623.52353599904	1585.83557879675	1551.27992451387	1520.13494702406
50	2648.31934795435	2731.78550311289	2814.0450536701	2894.84962651625	2973.95202156049	3051.10783968505	3126.07714914525	3198.62617710814	3268.52901217945	3335.56930303963	3399.54193771111	3460.25468752302	3517.52979954065	3571.20552109589	3621.13754010173	3667.20032506715	3709.28834915424	3747.31718324058	3781.22444376868	3810.97058217855	3836.53950392524	3857.93900647291	3875.20102722127	3888.38169404445	3897.56117299229	3902.84330969899	3904.35506314385	3902.24573258905	3896.68598075352	3887.86665854336	3875.99743891736	3861.30526969147	3844.03265724816	3824.43579518356	3802.78255386819	3779.35034868558	3754.42390632039	3728.29294986707	3701.24982469945	3673.58708796046	3645.59508518202	3617.5595379163	3589.75916634125	3562.46337059065	3535.92999405284	3510.40319108582	3486.11142051919	3463.26558496812	3442.05733438878
51	3562.95734736355	3679.83745064602	3796.20774060384	3911.81860690901	4026.42014366684	4139.76352885018	4251.60242518385	4361.69439093987	4469.80228866257	4575.69567951862	4679.15219076894	4779.95884379422	4877.91333017777	4972.82522356324	5064.51711536118	5152.82566287811	5237.60253908222	5318.71527399738	5396.0479786259	5469.50194333248	5538.99610376738	5604.46736865431	5665.87080510527	5723.179678535	5776.3853457161	5825.4970010251	5870.54127746174	5911.56170555809	5948.61803481414	5981.78542378027	6011.15350633588	6036.82534306993	6058.91626793227	6077.55264148022	6092.87052307459	6105.01427527057	6114.13511438818	6120.389621824	6123.93823107268	6124.9437056568	6123.56962321364	6119.97888085662	6114.33223661876	6106.78690129981	6097.49519438413	6086.60327688247	6074.24997298818	6060.56569134057	6045.67145547116
52	4619.25080923118	4772.96246845098	4926.95128385518	5080.95752951535	5234.71799478388	5387.96705919095	5540.43779009622	5691.8630551925	5841.97664171536	5990.5143740495	6137.21522134372	6281.82238675288	6424.08437002053	6563.75599529857	6700.59939637128	6834.38495180696	6964.89216299999	7091.91046858321	7215.23998928131	7334.69219793461	7450.09051013905	7561.27079171872	7668.08178005849	7770.3854171699	7868.05709323178	7960.98580022757	8049.07419618421	8132.23858139058	8210.40878882748	8283.52799186376	8351.55243305599	8414.45107862086	8472.20520382222	8524.80791511991	8572.26361545718	8614.58741951339	8651.80452611087	8683.94955523801	8711.06585733065	8733.20480254017	8750.4250577083	8762.791858669	8770.37628530615	8773.25454652017	8771.50728189801	8765.21888644877	8754.47686426625	8739.37121641958	8719.99386776134
53	5687.2575939008	5871.64788821809	6056.7105179489	6242.16265912289	6427.71508743146	6613.07307433241	6797.93731655901	6982.00489397801	7164.97025052207	7346.52619274672	7526.36490043295	7704.17894357434	7879.66230005427	8052.51136833371	8222.42596953362	8389.1103334073	8552.27406285563	8711.63307184043	8866.91049179503	9017.83754191538	9164.15435903381	9305.61078312947	9441.96709490937	9572.99470229689	9698.4767730876	9818.20881146841	9931.99917654249	10039.6695414526	10141.055292145	10236.0058652612	10324.3850250787	10406.0710798408	10480.957038219	10548.9507070278	10609.9747316667	10663.9665810848	10710.8784793611	10750.6772862475	10783.3443292486	10808.8751900008	10827.2794478628	10838.5803837487	10842.8146473111	10840.0318906293	10830.2943715694	10813.6765299624	10790.2645396986	10760.1558397647	10723.4586471461
[truncated: 71 more columns]
