# Supplementary material for: Reconstructing spruce budworm outbreak severity: a comparison of paleoecological and tree-ring signals
Source: PLoS One. 2025 Aug 12;20(8):e0329406. doi: 10.1371/journal.pone.0329406 (PMC12342301; doi:10.1371/journal.pone.0329406)
Supplement: S12 Dataset — (ZIP) [file pone.0329406.s012.zip › Lake 3 wavelet data/Percent_defoliation/PD_wavelet_power.txt]

V1	V2	V3	V4	V5	V6	V7	V8	V9	V10	V11	V12	V13	V14	V15	V16	V17	V18	V19	V20	V21	V22	V23	V24	V25	V26	V27	V28	V29	V30	V31	V32	V33	V34	V35	V36	V37	V38	V39	V40	V41	V42	V43	V44	V45	V46	V47	V48	V49	V50
1	14.8947021184828	11.7212689518764	7.40830219643042	3.94044940585456	1.9345776889403	1.00077456840666	0.599668320685135	0.412751770977038	0.309115741032203	0.242806979014098	0.196513500168894	0.160699755462408	0.131702949538396	0.109833508373347	0.0919360710733853	0.0761706303993311	0.0661977698068323	0.0612062623691293	0.0570981283705766	0.0548173882058005	0.0560903669188891	0.0570642902614816	0.0549750403836603	0.0543208103654487	0.0540867750463926	0.0489686542078855	0.0438732305264495	0.0412306436292321	0.0362186016739137	0.031210265231913	0.0292100321448993	0.0277088056189977	0.0263081725287066	0.0262097995701273	0.0268094393688206	0.0271343764690212	0.0267571480395823	0.0260778916170129	0.0254626951778177	0.0238048113482999	0.0212731177993064	0.020117439223822	0.0200213690869984	0.0197694882472292	0.020395941125231	0.0222479922923369	0.023885389828458	0.0244448396692475	0.0245738777837623
2	20.7041242215656	15.8968328880759	9.4741396786494	4.50969636050502	1.85484733680467	0.784916497762832	0.417788215704339	0.281825245673907	0.213508752113057	0.169839723110568	0.139117832356194	0.114063496500136	0.0925561681311863	0.0769191449350267	0.063723980751522	0.0506137650243526	0.0430927626153834	0.0407210603682621	0.0379958409456236	0.0366051926325366	0.0396558285817755	0.0419435949220226	0.0398809359319235	0.0402995748638536	0.041823138075427	0.0366970084693844	0.0317704142819949	0.0306241102300656	0.0260841723504113	0.0210083645603091	0.0198048283040176	0.0189361711365106	0.017687133903473	0.0179462079455096	0.0190537383468962	0.0197120775151923	0.0194412611671902	0.018950502287256	0.0187821266547561	0.0172413821196955	0.014424539040065	0.0133707361972502	0.0135569750126164	0.0131830330879308	0.0137434544011391	0.0158874768628739	0.0176724599784885	0.0180123237844087	0.0179355170856953
3	25.7883340763167	19.3648277662542	10.9133007105164	4.61501524719874	1.49880677423525	0.43462630790133	0.176874280175597	0.12190895073477	0.0992112026155377	0.0822810592189845	0.0697128624278696	0.0578204418892419	0.0460147523411244	0.038432425649302	0.0317614743640731	0.0229495045980261	0.0185612703690282	0.0187902015378744	0.0173171722570251	0.0163699300866198	0.020272019110936	0.0230008464104608	0.0205680983579354	0.0217519479693206	0.0249347876678718	0.0203445336030904	0.0161665076200653	0.017039139747081	0.0138721862853299	0.00943506187613827	0.00924977823639037	0.00914570644839299	0.00808265077844152	0.00850115096372137	0.00980912014464923	0.010544449336299	0.010265135888302	0.00997564337434014	0.0103827181021208	0.00931789156806209	0.00668759280102941	0.00596401395608734	0.00646434360831138	0.00596058646096666	0.00626128865170407	0.00828833856272008	0.00983054612367004	0.0097696455665378	0.0094682162206533
4	29.3406358545912	21.7357007285957	11.8194565858995	4.59920716488468	1.21129239443721	0.194044902123542	0.0272090387325115	0.0256889044929788	0.0284957636560786	0.0258705542124308	0.023634935393144	0.0201569754862602	0.0150887887767891	0.013069716351487	0.01141100487637	0.00650065276764664	0.00434767205436698	0.00580432339296484	0.00497552174080789	0.00403539909461597	0.00753829031073355	0.00964674093473786	0.00672867858736351	0.00808287597534381	0.0120444284643419	0.0082652372009761	0.00492976964310744	0.00724927942603619	0.00571520620930759	0.00228020383077064	0.00270225429549853	0.00306886602460168	0.00217303562369721	0.00249824597476906	0.00359637311828762	0.00411577094659468	0.00372770273932127	0.00354626511247591	0.00435942586435693	0.00391869115572516	0.00187733772952204	0.00149805955148738	0.00214128293976482	0.00160298572029717	0.00163305353325443	0.00319225500412954	0.00420592139714502	0.00377968766687683	0.00337841360032698
5	31.3440467233151	23.2379699796555	12.6405592259819	4.90812698172312	1.27834037031714	0.189767400779982	0.00869266148118423	0.00351809939623693	0.00599448009800053	0.00518546768244215	0.0054196325139849	0.00494026734864855	0.00283597823792502	0.00288764147393833	0.003535673630502	0.00131897393985226	0.000221310200885572	0.00147390927805704	0.000964763195399773	0.000240469462536531	0.0027305154272961	0.003798788917519	0.000963964107675405	0.00217564822268517	0.00587595663714648	0.00304504094412377	0.000382800504341874	0.00289541988291961	0.0026126656033237	0.000201739206308545	0.000522393616719954	0.000892098874147628	0.000225674342491837	0.000387246756023538	0.00106359767967442	0.00127907181283203	0.000843806861122515	0.000706744958491012	0.00159818082789026	0.00167378961629073	0.000375882122183415	0.000139411640273676	0.000635551409156188	0.000227976148968647	0.00018132967003514	0.00116206053688572	0.00161184485410043	0.0010374991976973	0.000690490260948972
6	32.3576364919712	24.363440838983	13.7283227670517	5.71091945554833	1.71750488233557	0.366951642434636	0.0592703869532759	0.010429545963257	0.00254330172782039	0.000599046099566783	0.000931209761408521	0.00113687510626315	0.000190245835834791	0.000497511972251563	0.00163554854714408	0.00106683314079515	0.000439647995288637	0.000921038521435993	0.00071553681914313	0.000633276472168193	0.00225752101943444	0.00258827933537053	0.000608520139736051	0.00174105850921258	0.00459506378584986	0.00274167261132951	0.000607239523715855	0.00227197662427617	0.00252216944310744	0.000871621618404027	0.000569133587179819	0.00056497792846526	0.000137037203825192	0.000175925591766579	0.000453152248567746	0.000464715988532544	0.00013395576335959	7.59678167622321e-05	0.000840945051239468	0.00123064774727938	0.000589147748792419	0.000294506308664828	0.000449874173938196	0.000255030366863511	0.000301009028431322	0.000788412834577433	0.000814673555380346	0.000277652916840082	2.4802226235687e-05
7	32.9949962459116	25.4603661221155	15.1299726503081	6.89986364226912	2.40863035621512	0.647025904745688	0.137433656812672	0.0243865306669206	0.00354243166151848	0.000207677562894571	0.000280815806175379	0.00062329014586787	0.000387068363452992	0.000751195346207745	0.0018538481072267	0.00223149850084875	0.00201942684442136	0.00203321810790486	0.0021739626775427	0.00282869196370247	0.00415058918254052	0.00449479504699316	0.00386607032984246	0.00519642688170411	0.00727466839678162	0.0062556125716305	0.00449650326087273	0.00483870289090959	0.00470348219451484	0.0031290056378113	0.00188602509119882	0.00117529599636377	0.000681203560485741	0.00050501270121311	0.000465320768081279	0.000400911359768015	0.000283920369796379	0.00041610834940965	0.00112072413447603	0.0017198238459001	0.00156064188571752	0.0011876320071857	0.0010106036653196	0.000911094194699701	0.000977270128523601	0.00107035304094042	0.000810063262697751	0.000322388309723244	8.07671560938305e-05
8	33.6241827437212	26.65216409267	16.7411164554449	8.3299860262639	3.28339004347985	1.02663119038072	0.256176445881248	0.0524366150857147	0.00984864497957882	0.00227600353327588	0.00110851617168998	0.0012282279263591	0.00161499004589845	0.00248026987155259	0.00385978827749186	0.00494852353133273	0.00538728637317287	0.00567567110490003	0.0064082875005104	0.00791438022516831	0.00988352581180285	0.0114548797021745	0.0128056430075005	0.0150213035936519	0.0169957449685305	0.0165844167382943	0.0147731050006501	0.013310049315636	0.0114054863067996	0.00845455751517709	0.0055033015545289	0.00334455018586802	0.00197954991619638	0.00118078204874951	0.000777231590961562	0.00070736429605915	0.000905420103892137	0.00144489936235409	0.00241200386285712	0.00333594225448669	0.00359129228688165	0.0032614388879144	0.00282330079657593	0.00251028821696372	0.00227083734656453	0.00191733474138316	0.00136420952654871	0.00078615524368642	0.00041749440401384
9	34.38307129469	27.9544974540931	18.4809512598183	9.93589209384953	4.34269239601276	1.54049058291515	0.441975173960103	0.103035492541124	0.0213625397737539	0.00604901483940849	0.00369416683644113	0.00374538937671075	0.0048302065774712	0.00675924829170117	0.00916934710637594	0.011382136828692	0.0130392837372026	0.0145600648068675	0.0167586254872312	0.0201871167875356	0.0247416079530653	0.0298475469647855	0.0351087828777689	0.0401113569250318	0.0434416570691948	0.0435432986232229	0.0405799025455316	0.0356602736541441	0.0292404997430803	0.0218176032137188	0.0146712345245394	0.00895943832475673	0.00499081562008592	0.00254820844263743	0.0013837455562154	0.00129634882710032	0.00206079370688354	0.00350153363714349	0.00538199103047197	0.00710869126846213	0.00797698665158266	0.00781289593132142	0.00700737301013328	0.00597858296774944	0.00488564623913955	0.00376156169776755	0.00267974338701627	0.00175759928086421	0.0010746884613227
10	35.3002951620559	29.364176576616	20.3230017932739	11.705037454689	5.60740455783454	2.22743344894164	0.725731111702261	0.188183689686633	0.0366545699675048	0.00664551648850005	0.00538213193588734	0.008527542198949	0.0122493726032331	0.0165707045840025	0.0212498652099009	0.0256596032101805	0.0296048727106864	0.0338033497688545	0.0395801015624289	0.0481082445220566	0.0597178457997563	0.0736253753225968	0.0881120028928823	0.100746325316773	0.108680542160371	0.109652748674859	0.103138362466347	0.090302719862423	0.0732003983004768	0.054408185301631	0.0366846485519521	0.0221331691988815	0.011636679971938	0.00510891411050501	0.00204254851549441	0.00181125096325465	0.00376012778129959	0.00720707941442117	0.011301824134054	0.0149212890335473	0.0169849789126219	0.0170313430846865	0.0153895447093581	0.012794594834221	0.00995032126711364	0.00734275916505992	0.00520112231256569	0.00353761734192925	0.00226447903763916
11	36.3737068659338	30.8804096309907	22.2648223196382	13.6401833469259	7.10206958847562	3.13714182849122	1.1643406837227	0.350218670304508	0.0750073659976718	0.00606327033553046	0.0017388544272866	0.0124923227749791	0.0246404921006456	0.0357252792986062	0.0455290968575161	0.054015421359788	0.0618563697989233	0.0710616876712395	0.0846171027969319	0.1052305603013	0.133858540424795	0.1687194986136	0.205234980686233	0.236924256399144	0.25704092517427	0.260593274679983	0.245987794659907	0.215471436924225	0.174310183552234	0.129257182879448	0.086787866623749	0.0515836736848586	0.025869458304113	0.00976613764107852	0.00215018988825613	0.00140260017796466	0.00577488051905617	0.0133961836265882	0.0221312776304093	0.0296517150073444	0.03396586671511	0.0341502942864558	0.030672553863109	0.0250142445143562	0.0188904305185176	0.0135512272826027	0.00947611029839261	0.00652207671334238	0.00432411025874396
12	37.5951757017792	32.5005025780767	24.3031968245947	15.737754730737	8.84185778130881	4.32059995680507	1.83863972459029	0.676682600325939	0.208429925612445	0.0505296910538859	0.0156923811247009	0.0247062054185474	0.046380494456311	0.0687773145054846	0.087640054329489	0.102451328322451	0.115740662174578	0.13300669108989	0.161516229195734	0.207624600609622	0.273555074956003	0.355101494409629	0.441413190117396	0.517200326832638	0.566775312992492	0.578625883728675	0.548898023625574	0.48248311937586	0.391353558956328	0.290893861379587	0.195682394321482	0.116259746035426	0.0578474720704854	0.0209834977833896	0.00319978570327098	0.000671726395875328	0.00917081843715048	0.0242762944644944	0.0413133470215688	0.0556416240207249	0.0635665395860814	0.0634667982077444	0.0563119115772825	0.0450507860975417	0.033148045208336	0.0231250574630911	0.0158901458560485	0.0110421359880264	0.00769398982857405
13	38.95163283209	34.2100396532795	26.4133991423517	17.9579940869854	10.7886156319782	5.76743568472039	2.77995265023955	1.23604636278835	0.526096135872109	0.229826156069166	0.121368340495288	0.0966214921778435	0.108363237352167	0.132267970258869	0.155087145365825	0.172362580534292	0.188405686720261	0.215241323499724	0.268977050111703	0.363607272296531	0.504032991247842	0.681127777182273	0.871287130542927	1.0412535748672	1.15691782647809	1.1931478029143	1.14115440187945	1.01074254841249	0.826759931491258	0.621332091947511	0.425014585647838	0.260074144788008	0.137760217122112	0.059444056412721	0.0199636713411071	0.0111026648804366	0.0238089053713529	0.048957089633071	0.077470404401904	0.10088549086774	0.112814297885761	0.110673281223245	0.0964073785406552	0.0753741094891297	0.0537937600472992	0.0361852504976949	0.0241523812208617	0.0168660552893144	0.0124960199613859
14	40.422838618449	35.9770521956412	28.5370635246317	20.2018896590033	12.8073919386873	7.32917715996462	3.85248181561238	1.92652277176992	0.97361672986871	0.538254662062892	0.348955207910629	0.273184579582632	0.251017158222706	0.251110487336579	0.254312790198427	0.25344037218671	0.256851860060951	0.28817259818124	0.379355903331466	0.558180871668066	0.834319417367779	1.18957917323332	1.57701740270859	1.93045949018936	2.18184097049558	2.28051135254935	2.20762856358085	1.98054347072019	1.64596455933913	1.26504769949109	0.896408126461952	0.583128047660687	0.347292943867938	0.191926852396564	0.107316460827458	0.0778401919655409	0.0865665389766369	0.117075948517261	0.153842514399347	0.183038398251735	0.194599243603074	0.18466639783103	0.156524303519412	0.118790772350384	0.0814472010947315	0.0518118082650033	0.032523917584558	0.0221407043220419	0.0173186433435184
15	41.9929208662754	37.7729140997721	30.6159333404343	22.3595538706291	14.7251252806595	8.77300117593946	4.77752595755453	2.44660834831469	1.25961543509184	0.729917084851638	0.520811971192719	0.445025510561277	0.413740458713267	0.387155186777965	0.34846835584052	0.299363053553834	0.264232111822855	0.290297336644459	0.436701106706971	0.753397216805802	1.25709483708692	1.91437780417343	2.64038699776237	3.3157821854342	3.81742775641424	4.05247919017289	3.98382473676435	3.63802029390493	3.09367538899673	2.45574912519093	1.82606145136522	1.28046379956114	0.858862228805782	0.568100568821208	0.39272926899833	0.307016551451725	0.283346675998595	0.295795068916958	0.320862603347493	0.338338550916874	0.333794738441805	0.301684030558407	0.246522257123459	0.180412808906454	0.117591584490615	0.0687358426782054	0.0378602967900911	0.0227984243489327	0.0180949069933845
16	43.6909629160744	39.64151005551	32.7024395554576	24.4762497046028	16.5628803573284	10.0794953562617	5.47761737287016	2.64713081271366	1.16642936316579	0.5457828408245	0.378365531607984	0.390656877112406	0.428182920281641	0.419641775839099	0.347977388050741	0.237178556214479	0.148454009967929	0.173314481218442	0.414167152445494	0.952085916036168	1.8111493037996	2.9339769332156	4.18109982968258	5.35834001835754	6.26520960499488	6.7484380330772	6.74209045043872	6.28064303713289	5.48180864326976	4.50732188742514	3.51729782979666	2.63414390165997	1.92578216487195	1.40869378000375	1.06365628916079	0.854224026073148	0.740358723725732	0.684864599689905	0.65502939348325	0.62356762619956	0.57124711463838	0.490332225843316	0.385923073422686	0.272989824827983	0.169690122523511	0.0901000599516537	0.0398216926760706	0.0159821989390177	0.0105591189878272
17	45.647212768574	41.7846917840127	35.0850008467564	26.9313065937925	18.784898434974	11.7768492425609	6.5018164406102	3.03575090387879	1.09815591083698	0.250070416491806	0.0499934828725878	0.140944148810155	0.279657439645719	0.333180533892884	0.264659119249047	0.118831679382445	0.00651354763680075	0.0811876220266105	0.502114903017813	1.38611848105547	2.75987149763769	4.53016573406739	6.48713061212187	8.34483035266246	9.80945145854571	10.6537999429604	10.7733999375352	10.2059250240952	9.10939772648148	7.7096701362614	6.23767874826654	4.87789698698572	3.74173524696484	2.86776819299131	2.24046220411326	1.81476196516626	1.53617285018142	1.35218145453289	1.21685283269054	1.09304304135439	0.955277534925372	0.792973988696338	0.611325056534118	0.427617278973264	0.263485044342616	0.136297686015167	0.0534723281305595	0.011698077073859	0.000326152577757944
18	48.0953788693114	44.5483839785717	38.2481853064405	30.3658029286148	22.1960671377472	14.8231465942702	8.920556002341	4.71813374443678	2.09417192858664	0.719393353396113	0.19144476609772	0.130840781503308	0.23739377945493	0.318751443807277	0.301638061584775	0.229417654336617	0.2435803284369	0.545525895233394	1.33941772865697	2.76510161309002	4.83812931969104	7.41702218894036	10.2129070535438	12.8440793088549	14.9223476903693	16.1457048028258	16.3684884419142	15.6276499546223	14.1192408073713	12.1364161724599	9.99208376486937	7.95134020196389	6.19120534243255	4.79233233504314	3.75554042997867	3.02994907923197	2.54040696882166	2.20748777729551	1.95951549939106	1.73954174901585	1.50997723501416	1.25522024840993	0.980731475006698	0.707302022045163	0.461472431312421	0.265349325145864	0.129608534818686	0.0518493059684467	0.0198206230023091
19	51.2391356664396	48.2071206119755	42.5509988612042	35.2364308407878	27.3671670264562	19.9202211017351	13.5715180960063	8.64397910137219	5.15618092463946	2.92172951622499	1.65265681075127	1.04160480647567	0.81914726685178	0.792906426661498	0.873461882989672	1.08495438046741	1.55340461311591	2.46745842801959	4.0143236779557	6.30432847641804	9.30560437523242	12.811508396906	16.4558659324187	19.7768263513112	22.3139833283045	23.7115057399031	23.797142033363	22.6145240396949	20.4015019195313	17.5244543655755	14.3911148010221	11.3680694587003	8.72335417417499	6.60302297426436	5.03859522392053	3.97450525342989	3.30290992846731	2.89623946146703	2.63271703875013	2.41388155976498	2.17467447996628	1.88649733357201	1.55336086195855	1.20197580616442	0.868271269404132	0.58421187657522	0.368727107909886	0.224817384572536	0.142351895650288
20	55.0095943563173	52.6339343043627	47.8020414340495	41.2972578416226	34.0357561648523	26.8599720896687	20.394667240036	14.9938948823323	10.76801471306	7.65582689692088	5.50482164308764	4.13644177855604	3.39064396605941	3.15452613259595	3.38021618381897	4.09143424873573	5.37294113181039	7.33758072286688	10.0725870770801	13.5768507716798	17.7085797526205	22.1638153335755	26.4991305582441	30.1986416016325	32.7708752633892	33.850399984733	33.2764054799306	31.1267076379163	27.698785983832	23.4447966637007	18.8797483563165	14.4873102895232	10.6450532394097	7.58234563139017	5.37350255404361	3.95994314026797	3.19030215086516	2.86682022093163	2.78852250577563	2.78489023534674	2.73669914483	2.58311468407295	2.31624411462168	1.96634205068786	1.5824707790329	1.21399342628861	0.897352191343025	0.650331167378145	0.473294793280118
21	58.8802715504917	57.1011904105246	53.0581835677682	47.4039225494105	40.9139494146571	34.3215228799262	28.195802964971	22.8891683282099	18.5512474884502	15.1863273482772	12.7241120113453	11.0801443077683	10.194681989867	10.0497384746516	10.6690027274971	12.104810084862	14.4138062924607	17.6222525216131	21.6846944427358	26.4446786250935	31.6101913234191	36.7564585271857	41.3634241956679	44.8858114819023	46.8432793789271	46.9105290254919	44.9851589286667	41.2155880542831	35.981194140253	29.8289015098347	23.3810557443913	17.2354498357893	11.8784387354466	7.62686663803868	4.60625171227683	2.7640548933355	1.9101087389585	1.77250899889211	2.05650984933143	2.49558951335101	2.88705087252381	3.10854318106636	3.11606111224706	2.92760065824894	2.59901726908608	2.19920500396626	1.79041385251255	1.41686545158407	1.10179807357936
22	61.8830545046508	60.3420552398919	56.7223806374498	51.6139570947984	45.7263867364893	39.7494827777091	34.2416270092909	29.5706451761653	25.912248639911	23.2932679261367	21.6568481243648	20.9261568135727	21.0496376424833	22.0201205675673	23.8682996886865	26.6362837992722	30.3392410122155	34.9238221158647	40.2321587793767	45.9800301633665	51.7566917806128	57.0510815113081	61.3044021452526	63.98308989557	64.6603907465623	63.0909685903802	59.2626020828611	53.4126299355118	46.003745486637	37.6623374464622	29.0905809371367	20.9688110703652	13.866094470252	8.1742669794661	4.07503073033007	1.5426338671047	0.377880491991762	0.264044791645328	0.832438826007158	1.72512287942861	2.64433520823892	3.38208526275267	3.82813038984278	3.95917235318392	3.81551616115483	3.47289395639511	3.01650589182919	2.52204310365152	2.04546796506867
23	62.8823238050762	60.9044703375281	56.9601473656422	51.6307489323309	45.627311988391	39.6686713274373	34.3737190556107	30.190722403169	27.3738956387284	26.0034585962188	26.0347026756863	27.356750334984	29.8429940431073	33.3809887579717	37.8773216124184	43.2403155941213	49.3487496080877	56.0174379678422	62.9705789936157	69.8317315224085	76.1357356627522	81.3635128091731	84.9961181309684	86.5803492697989	85.7953056338051	82.5081321490781	76.8081532524699	69.0117383575743	59.6351074188687	49.3379921519032	38.8464257245204	28.8667603560395	20.0044764558658	12.7002002124709	7.19195382619743	3.50783589903575	1.48806737445444	0.830594053227898	1.15098007030118	2.04568238789423	3.14819780553332	4.16990299126277	4.92115270345111	5.31250534891247	5.33979397607846	5.0592722122249	4.55976930614978	3.93777339940246	3.27920331006616
24	61.2884252278897	58.0927492756891	52.9246300670975	46.3811171486468	39.2107201302565	32.2079659707788	26.1099700220925	21.5145638926548	18.832228628365	18.2746068535419	19.8736003703426	23.5192693203645	29.0029968577305	36.0544269840008	44.3652962419098	53.5987894806599	63.3878778208151	73.3291492869387	82.9794790042513	91.8616800894025	99.4826307051118	105.364073905746	109.083087193769	110.316699271678	108.883660373367	104.776127360011	98.1750276260051	89.4449920702084	79.1077075510226	67.7958730305615	56.1930696924094	44.9671894061566	34.7061690765866	25.8644687397102	18.727107961376	13.3954551882967	9.79578105634442	7.7083060645183	6.81155905563168	6.73475946201132	7.11002480461186	7.6167128197268	8.01209603406141	8.14546774132822	7.95604414871911	7.45790013283367	6.71702091407906	5.82605488345124	4.88159700921231
25	58.3140117447625	53.6096465807287	46.8863694887639	38.7537037392409	29.9923529349756	21.4649755962692	14.0200239661157	8.40404569501366	5.19448457072705	4.75958822061577	7.24613356930265	12.5907837891405	20.5479465801405	30.7262824729856	42.6271606961131	55.6806283775291	69.2769862633601	82.7941363654755	95.6220715550184	107.186136464557	116.970188546384	124.539848571476	129.564982118118	131.839659067325	131.297267286498	128.018306656437	122.228706135192	114.287285342915	104.662149676078	93.897205313771	82.5713769273705	71.2542546612504	60.4625829525496	50.6221232877443	42.038970375306	34.8834417913397	29.1882911634492	24.8613271039925	21.7107051236091	19.4794204568949	17.8841654636222	16.6530470485845	15.556923391265	14.4303538677514	13.1801448405982	11.781781042649	10.2661262887325	8.70019540926843	7.1662844902316
26	57.8866269693646	52.5559949910869	45.2969177844279	36.6990759655044	27.5204727962225	18.6131565192336	10.8382847189001	4.98224537755806	1.68440962615111	1.38430683708848	4.29236421344511	10.38466282031	19.4190898865819	30.968195220047	44.4630782847988	59.2426058397013	74.6029274030706	89.8433296266967	104.305701902522	117.406089003114	128.657855789731	137.686799871152	144.239069059512	148.182956995323	149.505596995987	148.30533999938	144.78031605556	139.213472479492	131.954347774179	123.398000730011	113.961819701399	104.061296847353	94.0861740594581	84.3785879187557	75.2149280241707	66.7930549567317	59.2262679616033	52.5449227273962	46.7058486292063	41.6087395622769	37.1176292126417	33.084637788069	29.3726527945178	25.8736825029196	22.5203546552194	19.2892989226606	16.1966671142294	13.287454334827	10.6212662104737
27	65.4129359201891	61.495216735344	55.9631521491609	49.3213951717335	42.2099491964102	35.3450253084831	29.4507801456761	25.1905604653292	23.1059233803576	23.570149209395	26.7606038482312	32.6516024409469	41.0268128023051	51.5080579126824	63.5958512862931	76.7162262020937	90.2683965510056	103.66842790306	116.385250439072	127.966807043356	138.055665305676	146.394796615128	152.82524427312	157.277950365951	159.762076537044	160.351826820697	159.173221621105	156.391660445549	152.200594307672	146.811287677732	140.443494455444	133.316863733416	125.642974948916	117.618035629314	109.416433824932	101.185502746092	93.0419948543264	85.0708220970323	77.326533400043	69.8377260184168	62.6141350204482	55.6555987831817	48.9616014145539	42.5398061075747	36.4120373193208	30.6165771612183	25.2063384928873	20.2433016097985	15.7903512491497
28	83.9414364158713	83.512729001795	81.8658181676622	79.3457025628941	76.3852899215295	73.4635623615713	71.0586045452753	69.6012891180555	69.4351190141179	70.7866712445505	73.7494940714295	78.2824556248644	84.2217047281784	91.303823755961	99.1966083499897	107.533309473731	115.946156246267	124.095506278154	131.691935988402	138.509818288366	144.392232607186	149.248202535669	153.044086982127	155.791363238755	157.533029794986	158.330506260001	158.252358903157	157.365588532562	155.729708259622	153.393479639343	150.393971982572	146.757522392378	142.502150007527	137.640976641967	132.186213269919	126.15329547686	119.564804851313	112.45389959407	104.867078785506	96.8661887874085	88.5296168993251	79.9525960361842	71.2464837240005	62.5368233546494	53.9599979100048	45.6583842887942	37.7741149463993	30.4418184359592	23.7809765316246
29	110.437395629	114.106564154409	116.772866093579	118.58579340104	119.745895005139	120.480896173114	121.019817854202	121.568398699186	122.288805969965	123.285904141064	124.601366302073	126.215822209362	128.058193820742	130.020507573947	131.975891228962	133.797219705364	135.373982813231	136.62537626828	137.508290068807	138.019673003484	138.193556061285	138.09369108688	137.803203968727	137.412825638927	137.009163148203	136.664177054232	136.426644299544	136.316014166443	136.318787221732	136.387394127842	136.441503318501	136.371688695776	136.04537531505	135.314903205076	134.027391756715	132.035872140311	129.21093348244	125.451959660334	120.696966474424	114.93010799096	108.186101579514	100.551095402297	92.1598284576642	83.1892685082725	73.8492204657606	64.3706500114547	54.9926466497933	45.9490462167633	37.4557393941858
30	136.062003948817	142.388649792083	147.613506706441	151.7245185397	154.747284143849	156.735422608698	157.759937117835	157.899120800023	157.230336395394	155.824612228971	153.744501585135	151.045130842098	147.777889002705	143.995849459583	139.759806793741	135.143777702908	130.238952471399	125.155364342271	120.020919486815	114.977834781406	110.17689343489	105.770186907021	101.903125249412	98.706460000927	96.2889035400096	94.7307054930836	94.07833339946	94.3402671673997	95.4838937118751	97.4335788326972	100.070156926187	103.232245977219	106.719887991873	110.300971741506	113.720688368502	116.713918179951	119.020007053634	120.398948496539	120.647633915649	119.614645168965	117.212084112402	113.423167745348	108.30473013094	101.984299709562	94.6519840369511	86.5479146111713	77.9464167268149	69.1383295146188	60.4129913151581
31	151.277231731682	157.697554530246	162.731968514255	166.294420399198	168.340251720895	168.86394512399	167.895487252445	165.496019705306	161.753386951585	156.77804426559	150.699592120554	143.663993481319	135.831343429143	127.373926671591	118.474237620473	109.322656720216	100.114568094464	91.0468460383315	82.3137991067804	74.1028026346973	66.5899376176995	59.9359608265178	54.2828509944891	49.7510246676969	46.437130119854	44.4121602727429	43.7195296706659	44.3727777040117	46.352706505655	49.6040202057983	54.0318528435078	59.4988820915899	65.8239446800856	72.7831285903051	80.1141777316336	87.5247084385935	94.7042476876034	101.339538905991	107.132019884067	111.815954869547	115.175475535208	117.058794797438	117.388103901833	116.164107940411	113.464729102997	109.438125542796	104.290751322054	98.2716474459902	91.6544565969086
32	151.912577650414	156.396848806393	159.300871314527	160.55456992448	160.134769103003	158.063980630823	154.407364802527	149.268312011173	142.78311217475	135.115140069535	126.448901736564	116.984183117041	106.930440933466	96.5014986111165	85.9105707432806	75.3656422728747	65.0652660633527	55.1948976210787	45.9239344295581	37.4036442894686	29.7661318903264	23.1243964530368	17.5733821654398	13.1917405597345	10.043847148775	8.18148782261128	7.64459534570089	8.46050123764687	10.6413797585986	14.1798782164608	19.0433050457466	25.1671188923466	32.4487561878465	40.7429869106462	49.8599553450686	59.566833099458	69.5936092785794	79.6430235618856	89.4040905037122	98.5681543920197	106.84603285352	113.984612206102	119.78127580654	124.094771775767	126.85152087526	128.046868415136	127.74132384539	126.052336752706	123.142568381894
33	140.93853778718	142.960163196593	143.471525901383	142.464837013969	139.976212627735	136.08247960425	130.896331847431	124.560308320984	117.24008329189	109.117524002583	100.383895370668	91.233494980658	81.8579056386144	72.4409753896427	63.1545878582387	54.1552716877958	45.5817096371279	37.5532302462273	30.1693779278821	23.5106411123171	17.6403584626715	12.607716138082	8.45160342587129	5.20493147455245	2.89887183420316	1.56637363737101	1.24430278800213	1.9736347750701	3.79732891305385	6.75579990890805	10.8802471646907	16.18445302249	22.6559616942901	30.2477479625886	38.8715394959248	48.3938507332418	58.6355270601801	69.3752175479978	80.3567446975117	91.2998833871345	101.91366218591	111.911012336475	121.023449109877	129.014490218241	135.690686390943	140.909429598709	144.583070129106	146.679263857876	147.21783639539
34	124.642889659476	124.796993696403	123.721098384157	121.464129457536	118.108021489253	113.762832911782	108.560862813369	102.650239057112	96.1884273327202	89.336047316721	82.2512898465181	75.0851259802102	67.977403123238	61.0538497628522	54.4239672583805	48.179775257671	42.3953894512178	37.1274331013613	32.4163004679295	28.2882849794995	24.7585465614139	21.8348176569513	19.5216425650886	17.8248255795794	16.7556529363001	16.3343776282981	16.5924384608594	17.5729417149542	19.3290704213801	21.920293762097	25.4065052770732	29.840490468881	35.2593734722699	41.6758806698522	49.0703554602521	57.3844441882871	66.5172456601193	76.3244893110723	86.6210080392949	97.1864390758067	107.773762236161	118.120009378816	127.958283685265	137.030132015577	145.097323343811	151.952192461496	157.425890549301	161.394115036489	163.780139575697
35	107.503442755563	106.482490684512	104.542204885248	101.757892266655	98.22556155176	94.0569074494718	89.3739628766554	84.3038029902497	78.9736353691449	73.5065326510377	68.0179702419262	62.6132368224887	57.3857027957486	52.4158718705123	47.7711090450578	43.5059339705257	39.6627861232483	36.2731972433079	33.3593348375093	30.9358964281347	29.0123289593837	27.5953177833621	26.6914375919632	26.3097923003785	26.4644057230167	27.1760757503647	28.4733867839939	30.3925997844191	32.9762114506796	36.2700909100692	40.3192529120924	45.1624931497405	50.8262719520514	57.3183642705731	64.6218764033353	72.6902490346402	81.4438160191794	90.7683723611812	100.516035393081	110.508479680371	120.542412318681	130.396955500411	139.842439391098	148.649996949114	156.60130256063	163.497809507747	169.168911153789	173.478565181235	176.330063351967
36	90.9503781003874	89.050931762831	86.459976075084	83.2551561585104	79.5256358103361	75.3679240100263	70.881790875912	66.1665510414715	61.3179367043256	56.4257093375643	51.5720777106517	46.8309104859281	42.2676634075121	37.939890981194	33.8981844318062	30.1873719286238	26.8478304816598	23.9167857202105	21.429508613545	19.4203495874947	17.9235741992593	16.9739767379763	16.6072480992054	16.8600645040334	17.7698492274314	19.3741472068759	21.7095491838432	24.8101135964726	28.7052639579113	33.4171866870807	38.9578154109507	45.3255554728189	52.5019673463335	60.4486796466205	69.1048320581833	78.3853487718729	88.1803105640209	98.3556293697784	108.755138307702	119.204101465177	129.514032680057	139.488603304859	148.930327054561	157.647644854492	165.462000136861	172.21449737479	177.771771930357	182.030762225571	184.922158013844
37	76.0497113435911	73.4941866533901	70.4135359727246	66.8799951001787	62.9713147494683	58.7674607819145	54.3476067313746	49.7876235864231	45.1582223072362	40.5238426474018	35.9423137270914	31.4652441316209	27.1390384476778	23.0063884330304	19.1080541924775	15.4847356311174	12.1788369175006	9.23594476977203	6.70587177189343	4.64315454037879	3.10693913719986	2.16022881678576	1.86850901036467	2.29779948509465	3.51221306958474	5.57112432628552	8.52607075794005	12.4175243917262	17.2716834686865	23.0974425000373	29.8837034671539	37.5971901375065	46.180919657202	55.553469074575	65.6091480132283	76.2191519934828	87.2337247452736	98.4853044494535	109.792571634073	120.965259843651	131.809539078393	142.133741139658	151.7541694644	160.500726565374	168.222100948456	174.790281673473	180.104210144841	184.092431417027	186.714666488391
38	65.1783321976104	62.4676834169292	59.3982899144741	56.0376427571808	52.4544645434704	48.7159997291045	44.8856857959581	41.0213667059789	37.1741683272353	33.388103573974	29.7004169851186	26.1426190471202	22.742104549579	19.5242011473269	16.5144578989676	13.7409616585757	11.2364633957695	9.04010708643283	7.19857975993173	5.76654049353465	4.8062356030543	4.38626337452934	4.57951049567815	5.46033994940095	7.10116284652629	9.56857128209876	12.919243190713	17.1958514521222	22.4232170180882	28.6049392282326	35.7207161513114	43.7245348543019	52.5438677723176	62.0799592481977	72.2092287702381	82.7857577884323	93.6447687859513	104.606952095697	115.483451140211	126.081283233557	136.208953009712	145.682010217814	154.32831328068	161.992783766165	168.541472816733	173.864805742208	177.879921845126	180.532079196857	181.795144593998
39	59.5393168293698	57.1390650365198	54.5429140224777	51.815552535607	49.0203480799919	46.2170900978105	43.4601144362615	40.7969325419453	38.2674548178819	35.9038557380926	33.7310815202942	31.7679527863606	30.0287683122222	28.5252752605061	27.2688394468154	26.272628864361	25.5536167146814	25.1342174224707	25.0433903522261	25.3170799418435	25.9979055025696	27.1340659755517	28.7774808643863	30.9812444400423	33.7965221653832	37.269062394255	41.4355295750874	46.3198850000115	51.9300460905783	58.2550448455964	65.2628810166336	72.8992274762527	81.0870966724841	89.7275213223707	98.7012433856555	107.871346897456	117.086716377879	126.186156872067	135.002977181319	143.369816662236	151.123489241134	158.109626089062	164.186919735923	169.230805301561	173.136456209114	175.821018867357	177.225059711195	177.313245020548	176.074315739676
40	55.9661692852144	53.6841926332011	51.3126751385328	48.9185255188558	46.5674641332513	44.3221287400575	42.2404540493485	40.3744102357003	38.7691619248196	37.4626805614143	36.4858113982264	35.8627638274776	35.6119627757083	35.7471717523556	36.2787770299306	37.2151091092821	38.5636733263436	40.3321667798721	42.5291735819448	45.1644539064007	48.2487729044889	51.7932511587139	55.8082564083458	60.3018940092307	65.2781881554442	70.7350746408293	76.6623466127454	83.039705675697	89.8350708542288	97.0032871314001	104.485354168174	112.208265785806	120.08551394171	128.018269856984	135.897212595802	143.604934792072	151.018819277795	158.014251649329	164.46801432427	170.261698704181	175.284974180768	179.438565585781	182.63681316672	184.809719441495	185.904422955749	185.886077278029	184.738151610628	182.462204333747	179.077210096306
41	49.0552468944343	46.0475825765137	42.9861710621381	39.9499802665958	37.0192379092577	34.2736503422336	31.7907111402079	29.6441578100835	27.9026237129088	26.6285183593081	25.8771536198922	25.6961172092104	26.1248792482124	27.1946039549458	28.9281276093517	31.3400567354347	34.4369375154093	38.2174490365368	42.6725789517686	47.7857500270228	53.5328790338804	59.8823644323492	66.7950149839261	74.2239464546437	82.1144865408659	90.4041378360931	99.0226540490759	107.892285101727	116.92824189076	126.039421528125	135.129419349695	144.097835862823	152.841866384445	161.258139930075	169.244753596645	176.703430874577	183.541718521648	189.67512806437	195.029125525264	199.540877025251	203.160668409883	205.85293343269	207.596846273479	208.386458856741	208.23038985623	207.151098549783	205.183800917978	202.375105769582	198.781463683023
42	39.0099474048856	34.6778944019266	30.3094088471814	26.0030845325592	21.861385623425	17.9886814960701	14.4892024035109	11.464965935725	9.01372341051766	7.22697288509196	6.18808168878375	5.97055658123377	6.63649421003774	8.23523885419097	10.8022688432072	14.3583278282772	18.9088124614862	24.44342412394	30.9360891396736	38.3451493218637	46.6138225325178	55.6709309388518	65.4318925220813	75.7999688362017	86.6677587573788	97.9189238098439	109.430125503373	121.073148996652	132.71718047392	144.231198191773	155.486429647947	166.358820274754	176.731453061882	186.496854180897	195.559117599246	203.835782331985	211.259399746596	217.77873539341	223.359560154184	227.984998828788	231.655420130016	234.387869731422	236.21506663586	237.184001695723	237.354194544295	236.795680417061	235.586810353779	233.811956225816	231.559215290101
43	38.4694888774041	33.4925400954185	28.5320425032839	23.7010850119186	19.1173147978496	14.9007239064244	11.171277550376	8.04643624540977	5.638628498244	4.05273390360396	3.38363811901047	3.71392121789131	5.111739363094	7.62895662429997	11.2995791496948	16.1385378913609	22.1408587991014	29.2812509860299	37.5141339990104	46.7741151842334	56.9769174267693	68.0207464840006	79.7880759648115	92.1478169847708	104.957828923822	118.067717812505	131.321859970322	144.562580913541	157.633413531619	170.382355376718	182.665042864136	194.347760442495	205.310205500258	215.447934993383	224.674427482993	232.922704338689	240.146466064871	246.320713711177	251.441840700971	255.52719663199	258.61414107864	260.758621516573	262.033324539354	262.525462899873	262.334271988985	261.568297644655	260.342562263124	258.775697794804	256.987132246646
44	71.8947962378689	68.5170941186541	65.233055208533	62.1498066694452	59.3774097051911	57.0266434099538	55.2066445898704	54.0224557896841	53.5725390610163	53.9463169127608	55.221804202712	57.4633953202269	60.7198697782856	65.0226762387747	70.3845500526408	76.7985126802299	84.2372929979661	92.6532006826433	101.97847083314	112.126087026842	122.991077439216	134.452265834905	146.374446543035	158.610940342645	171.006476888304	183.400339267564	195.629697839797	207.533053958798	218.953709776576	229.743178248084	239.764447821122	248.895019139612	257.029636368475	264.082643337939	269.989904397523	274.710241382188	278.226351074572	280.545181590623	281.697760771026	281.738484450678	280.743886917234	278.810929481179	276.054855416576	272.60667019297	268.610314568017	264.219604488012	259.59501567954	254.900392236014	250.299657433319
45	167.678862084343	169.056409030378	170.546070221357	172.219872561569	174.149933815711	176.406632266659	179.056697350302	182.161266075433	185.773953750528	189.938990068248	194.68947279972	200.045791116415	206.014268820631	212.586074504172	219.736440894113	227.424229459095	235.59186886223	244.165687226654	253.056648638799	262.161494101233	271.364276540173	280.538268772919	289.548212860334	298.252869324317	306.50781560712	314.168435177154	321.093032104726	327.146000963589	332.200978736682	336.143904141037	338.875910503889	340.31598102531	340.403299896498	339.099239191291	336.388929538776	332.282372093045	326.815059974288	320.048088860511	312.067748433663	302.984598586607	292.93204633481	282.064450915251	270.554795281669	258.59197183773	246.377738545518	234.123408310544	222.046339633352	210.366299844303	199.301773771919
46	348.533953180574	357.62729412413	366.68319333873	375.711130416875	384.71819668143	393.707999963885	402.679563900383	411.626253309208	420.534758883688	429.384175263757	438.145206460553	446.779531548085	455.239361478078	463.467214821827	471.395936230115	478.948976493958	486.040947380443	492.578458033226	498.46123281609	503.58350321248	507.835658963471	511.106136232959	513.283513439878	514.258778700816	513.927726783811	512.193438273725	508.968789460703	504.178938430243	497.76373107117	489.679970307366	479.903492844671	468.431000111571	455.281593827419	440.497971682691	424.147244852815	406.321346347742	387.137007350638	366.735287523946	345.280654543185	322.95961762985	299.978929360033	276.563379291654	252.953211754542	229.401208272297	206.169482340699	183.526040507028	161.741168739576	141.083706840319	121.817276064012
47	627.867093821447	646.82156368377	665.374731968005	683.458819109531	701.002863241843	717.932548553792	734.170081736351	749.634132521794	764.239854348118	777.89900072443	790.520151903356	802.009064972818	812.269158465424	821.202140068557	828.708783038065	834.68985352474	839.047187283012	841.684910226418	842.510793118276	841.437726442222	838.385297297144	833.281446120235	826.064177277662	816.683294189391	805.102126782604	791.29921679726	775.269924885945	757.027922631349	736.60653260397	714.059880435427	689.463824603447	662.916632204804	634.539372401585	604.47600341077	572.893133792835	539.9794442876	505.944762433161	471.018788559946	435.449478338777	399.501093733237	363.451940812499	327.591819270455	292.219214523794	257.638268785971	224.15557240772	192.076820923572	161.703386551205	133.328855279038	107.235582091487
48	1018.46284138066	1049.43267903455	1079.53648146931	1108.63465691935	1136.58562158314	1163.24648809706	1188.47382097211	1212.12446080945	1234.05641825454	1254.12983760435	1272.20802875029	1288.15856473425	1301.85444063185	1313.1752877822	1322.0086355854	1328.25121122611	1331.81026579391	1332.60491340628	1330.56746814662	1325.64476196074	1317.79942516163	1307.01110992885	1293.27763620298	1276.61603871597	1257.06349360491	1234.67810316527	1209.53951783718	1181.74937550223	1151.43153960729	1118.73211952325	1083.81925887699	1046.88268033876	1008.13297847023	967.800655692837	926.134900166681	883.402108312303	839.884158788765	795.876448884173	751.685708397187	707.627610106304	664.024199753756	621.201172030831	579.485022263044	539.200106284839	500.665643299781	464.192698288407	430.08118170764	398.616904790377	370.068728681713
49	1549.60886385671	1596.89439002266	1643.01730751462	1687.78869087277	1731.0196517081	1772.52258170032	1812.11245098151	1849.60815416899	1884.83389531175	1917.62060202288	1947.80735810229	1975.24284302441	1999.78676579385	2021.31127987505	2039.70236520158	2054.86116268502	2066.70524619402	2075.16981667943	2080.20880300093	2081.79585408088	2079.92520728733	2074.61241844281	2065.8949395776	2053.83253150218	2038.50749946392	2020.02474157664	1998.51160135996	1974.11751758732	1947.01346669929	1917.39119527221	1885.46224241305	1851.45675445143	1815.62209688255	1778.22127114399	1739.53114644398	1699.84051945663	1659.44801721664	1618.65986093945	1577.78751071809	1537.14521306462	1497.04747503174	1457.80649013417	1419.72954245679	1383.11641616148	1348.25683806563	1315.42798104723	1284.89205572608	1256.89401717646	1231.6594123489
50	2273.34146361805	2344.98957187102	2415.60191973789	2484.9653014777	2552.86751827964	2619.09877571369	2683.45311418361	2745.72986095912	2805.73509164053	2863.28308828346	2918.19778089706	2970.31415863839	3019.47963676837	3065.55536532256	3108.41746549028	3147.95817989562	3184.08692333921	3216.73122109292	3245.83752254247	3271.37187884354	3293.32047429207	3311.69000230235	3326.50787822935	3337.82228275176	3345.70203113734	3350.23626542487	3351.53396835924	3349.72329978771	3344.95075814355	3337.38017158388	3327.19152528734	3314.57963332745	3299.75266539296	3282.93054040163	3264.34320072071	3244.22878224366	3222.83169695142	3200.40064578864	3177.18658068851	3153.44063536871	3129.41204507989	3105.34607580636	3081.48198348895	3058.05102365768	3035.27453142694	3013.36209112273	2992.50981388643	2972.89874044494	2954.69338486723
51	3240.34144878015	3346.63838311874	3452.47166631421	3557.61428956095	3661.83897524938	3764.91943149633	3866.63162618313	3966.75507000737	4065.0740976518	4161.37913587984	4255.46794718673	4347.14683757601	4436.2318170966	4522.54970197016	4605.93914746262	4686.25160110802	4763.3521664756	4837.12036837787	4907.45081124424	4974.25372332291	5037.455380416	5096.99840398718	5152.84192969674	5204.96164370193	5253.34968539557	5298.01441662895	5338.98005885758	5376.28620104467	5409.98718253885	5440.15135649234	5466.86024068557	5490.20756385721	5510.29821678806	5527.24711843772	5541.1780083695	5552.22217750991	5560.51714996091	5566.2053291082	5569.43262163881	5570.3470532901	5569.09739019831	5565.83177959538	5560.69642332063	5553.83429717224	5545.38392852803	5535.47824392492	5524.24349741087	5511.79828948483	5498.25268533347
52	4450.79436217664	4598.90041108161	4747.27350874273	4895.66340100718	5043.8164760849	5191.47680024585	5338.38717544218	5484.29021124071	5628.92940321679	5772.05020980346	5913.4011195135	6052.73470045854	6189.80862418105	6324.38665599116	6456.2396042611	6585.14622147354	6710.89405024277	6833.28020802689	6952.11210481763	7067.20808872938	7178.39801509965	7285.52373545481	7388.43950347744	7487.01229592587	7581.1220472933	7670.66179784218	7755.53775550039	7835.66927294705	7910.98874203824	7981.44140851618	8046.98511069913	8107.58994655459	8163.23787420662	8213.92225151107	8259.64732084313	8300.42764567477	8336.28750586888	8367.26025888007	8393.3876742254	8414.71924867166	8431.31150957778	8443.2273137346	8450.53514886005	8453.30844464183	8451.62489987435	8445.56583182014	8435.21555344323	8420.66078362241	8401.99009486273
53	5805.7017018993	5993.93215002946	6182.84893578193	6372.16334503067	6561.58013001645	6750.79842411403	6939.51269069944	7127.41370095648	7314.18953523831	7499.52660242056	7683.110671551	7864.62791001663	8043.76592241528	8220.21478433388	8393.6680653004	8563.82383529035	8730.38564932922	8893.06350493896	9051.57476742578	9205.64505829604	9355.00910241318	9499.4115298674	9638.60762891771	9772.36404677741	9900.45943544572	10022.6850402337	10138.8452290879	10248.7579612759	10352.2551944546	10449.1832295991	10539.4029937109	10622.7902606535	10699.2358108727	10768.6455311473	10830.9404558721	10886.0567517106	10933.9456477497	10974.5733135551	11007.9206877537	11033.983259964	11052.7708090468	11064.3071007696	11068.6295480588	11065.7888370594	11055.8485222338	11038.8845937134	11014.9850200657	10984.2492695634	10946.7878129434
[truncated: 71 more columns]
