# Supplementary material for: Reconstructing spruce budworm outbreak severity: a comparison of paleoecological and tree-ring signals
Source: PLoS One. 2025 Aug 12;20(8):e0329406. doi: 10.1371/journal.pone.0329406 (PMC12342301; doi:10.1371/journal.pone.0329406)
Supplement: S12 Dataset — (ZIP) [file pone.0329406.s012.zip › Lake 3 wavelet data/Percent_defoliation/PD_wavelet_significance.txt]

V1	V2	V3	V4	V5	V6	V7	V8	V9	V10	V11	V12	V13	V14	V15	V16	V17	V18	V19	V20	V21	V22	V23	V24	V25	V26	V27	V28	V29	V30	V31	V32	V33	V34	V35	V36	V37	V38	V39	V40	V41	V42	V43	V44	V45	V46	V47	V48	V49	V50
1	3.39354899869685	2.67052675499552	1.68787776356691	0.897776137399881	0.440766396466434	0.228012450838033	0.136626017292822	0.094039702705525	0.0704276866443382	0.0553201651134349	0.0447728451649286	0.0366131856751649	0.0300066700882079	0.0250240246094763	0.0209463445091703	0.0173544099415724	0.0150822335120874	0.013944988541865	0.0130090078215791	0.0124893731594761	0.0127794035073676	0.0130012982829577	0.0125252919973328	0.0123762348624161	0.0123229131970129	0.011156821139007	0.0099959003099415	0.00939382394428573	0.00825190047219484	0.00711082124934835	0.00665509619116322	0.00631306278000364	0.00599394817245463	0.00597153527339629	0.00610815479235327	0.00618218715380996	0.00609624094630481	0.00594148189611821	0.00580131801478471	0.00542359243391296	0.0048467815625137	0.00458347640599206	0.00456158817257663	0.00450420065553937	0.0046469291585979	0.00506889304439245	0.00544195111060765	0.00556941391126859	0.00559881343606756
2	4.64266752167356	3.56468638601325	2.12446950719359	1.01124880248342	0.415928700779143	0.176008716543225	0.093684319086925	0.063196148790252	0.0478769417349151	0.0380846520208833	0.0311956127703764	0.0255774591063415	0.0207546820679152	0.0172482550898135	0.0142893875935445	0.0113495688353444	0.00966306844339929	0.00913124082896095	0.00852014095496874	0.00820830367616638	0.00889237455452928	0.00940538048375279	0.00894285235171781	0.00903672743437189	0.00937836938763165	0.00822889234725174	0.00712415888538259	0.00686711306519227	0.00584908294140021	0.00471089000354972	0.00444101050377253	0.00424622388174999	0.00396614129853478	0.00402423574521605	0.0042725870093776	0.00442021218019793	0.00435948465317227	0.00424943748148509	0.00421168113535408	0.0038661864631056	0.0032345410122041	0.00299823755013893	0.0030399995145728	0.00295614723421787	0.00308181542483738	0.00356258840235201	0.00396285083552305	0.00403906148015853	0.00402183843987206
3	5.61945618115505	4.21972977261907	2.37808363087852	1.00564371006861	0.326600352194458	0.0947080755662975	0.0385421277729187	0.0265648027017678	0.0216188065552367	0.0179296113293623	0.0151909144079251	0.0125994738012183	0.0100269324766163	0.00837469109996108	0.00692104472160152	0.00500085562278569	0.00404462906353909	0.00409451474704328	0.00377353148876866	0.00356712087481498	0.00441741303491417	0.00501204335846432	0.00448193074861133	0.00473989975880677	0.00543346252112863	0.00443321444379752	0.00352279371379392	0.00371294628377077	0.00302284524221449	0.00205596517489424	0.00201559058956558	0.00199291262787116	0.00176126545214658	0.00185245953416932	0.00213747505617915	0.00229770836783749	0.00223684403758718	0.0021737616185303	0.00226246601441912	0.0020304329551697	0.00145727267963795	0.00129959984971689	0.00140862513799201	0.00129885297484762	0.00136437805992778	0.00180608624155204	0.00214214392505178	0.00212887327285688	0.00206318973564585
4	6.14577562409825	4.55282361202119	2.47573803566163	0.963363419395811	0.253720856912614	0.0406452142128606	0.00569928504024729	0.00538087326481824	0.00596880621590855	0.00541892214772129	0.00495064287414181	0.0042221391933338	0.00316054194330103	0.00273762111240266	0.00239018254284654	0.00136164579111799	0.000910676137549373	0.00121579059839239	0.00104218737396733	0.000845266527695863	0.00157899239364415	0.00202063464413385	0.00140940874797503	0.00169306290388742	0.00252286130502398	0.0017312608209614	0.0010326040054203	0.0015184553262447	0.00119712385177778	0.000477618180825241	0.000566022108780952	0.000642813676605071	0.000455170413913362	0.000523289927690329	0.00075330685930161	0.000862101451492412	0.000780815546832128	0.000742811089468402	0.000913138125056547	0.000820820540583363	0.000393232665899813	0.000313787946539614	0.000448519403625837	0.000335766089542274	0.00034206418181466	0.00066865909408078	0.000880984629220378	0.000791704462197658	0.000707652419528686
5	6.252264579155	4.63532797401027	2.52143960245343	0.979034671199494	0.254993309829792	0.0378533125811237	0.00173394392744336	0.000701762871756987	0.00119573186953233	0.00103435641873166	0.00108106578255	0.00098544577948627	0.000565698693622853	0.000576004070698821	0.000705268442156725	0.000263098575552869	4.41452229259629e-05	0.000294003861512535	0.000192443394661722	4.79669621557589e-05	0.000544661799403867	0.000757752615747077	0.000192283998910472	0.000433981241780045	0.00117208973925356	0.000607400882377453	7.63580419371655e-05	0.000577555646708938	0.000521154040926268	4.02413544416882e-05	0.00010420298103261	0.000177948885833825	4.50157476614613e-05	7.72449453464371e-05	0.000212158122331834	0.000255139212245262	0.000168315973875829	0.000140975940645943	0.000318792575493138	0.000333874423531524	7.49780173316567e-05	2.78087404635164e-05	0.000126774809863447	4.54748939621948e-05	3.61702202373013e-05	0.000231798720750376	0.000321518168261572	0.000206952201862289	0.000137733581081331
6	6.09713440033229	4.59079183013514	2.5868214763654	1.07610589786403	0.323628646468824	0.0691445273792417	0.0111682914573656	0.00196523449690769	0.000479233162130551	0.000112877978030311	0.000175467422400209	0.000214220847712361	3.58479343964473e-05	9.3745949625982e-05	0.000308185652332179	0.000201022872723433	8.28426673492238e-05	0.000173550860381041	0.000134828270160722	0.000119327991225064	0.000425383636115767	0.000487708271810044	0.000114663167014695	0.000328066845430606	0.000865845732811109	0.000516612095482739	0.000114421861133399	0.000428107499015332	0.000475251215547	0.000164239256317844	0.000107241577228288	0.00010645852838877	2.58218566048618e-05	3.31495774645028e-05	8.53872675161515e-05	8.75662176614553e-05	2.52412222105648e-05	1.43145803932272e-05	0.000158458885029307	0.000231890382861873	0.000111012836395881	5.54936868185892e-05	8.47695814377618e-05	4.80552534582896e-05	5.67189912809176e-05	0.000148560263867181	0.000153508559278828	5.23180100326028e-05	4.6734719584341e-06
7	5.83203604723706	4.50025124698808	2.67430083133413	1.21958654526957	0.425737859074816	0.114365171368692	0.0242921088598222	0.00431044528256782	0.000626143097300989	3.67080821581714e-05	4.96356445093299e-05	0.000110169753361905	6.84163329366226e-05	0.000132777658313664	0.000327677230416051	0.000394428888529362	0.000356944127638229	0.000359381804708208	0.00038425913451492	0.000499985918346232	0.0007336380810423	0.000794478245841742	0.000683347903929181	0.000918495297440296	0.00128583522196896	0.00110571184016482	0.000794780181470033	0.000855265733971754	0.000831364777298531	0.00055306791174388	0.000333364678567829	0.000207739639243517	0.000120406248591446	8.92636039669912e-05	8.2247849727042e-05	7.08631540518391e-05	5.01843921683287e-05	7.35493004826176e-05	0.000198093780722362	0.00030398774982222	0.000275851515984348	0.000209920092887349	0.000178629418887844	0.00016104060586385	0.000172737544049391	0.000189190429709711	0.000143182866680312	5.69837992858313e-05	1.42760121038173e-05
8	5.54111836207907	4.39216015950947	2.75886282500924	1.37274529102457	0.541088329148794	0.169184333295475	0.0422167586651547	0.00864132499253036	0.00162301364925019	0.000375075435037803	0.000182678620337916	0.000202406594308603	0.000266143301269498	0.000408737634842231	0.000636076238972424	0.00081549505050107	0.000887801249228605	0.000935325792635238	0.00105605777274068	0.00130425527140417	0.00162876185795445	0.00188771411150442	0.00211031400072737	0.00247544518180718	0.00280082449111491	0.00273303939647705	0.00243454313842945	0.0021934379558064	0.00187957429581989	0.00139327412795927	0.000906920044073123	0.000551167253314697	0.000326221174590069	0.000194587721040179	0.000128084369309147	0.000116570544463402	0.000149209275993752	0.000238113100000673	0.000397487694964987	0.000549748703843914	0.000591829273178359	0.000537470874648869	0.000465267632073547	0.000413684526971168	0.00037422407004653	0.000315968385691523	0.000224815767713903	0.000129554948277487	6.88012531272106e-05
9	5.25473072117468	4.27225815018184	2.82442547116193	1.51849254478587	0.663689376389832	0.235431649556411	0.067546627952441	0.0157468122433502	0.0032648157888326	0.000924464944886709	0.000564575857642764	0.000572404147723788	0.000738195685740784	0.00103300921974166	0.00140134223379949	0.00173952069475476	0.00199278081497546	0.00222520027914891	0.00256120412971992	0.00308517705839114	0.00378123543088807	0.00456157103137509	0.00536564050342284	0.0061301789388	0.00663914541036034	0.00665467918836177	0.00620178630177262	0.00544992429239055	0.00446879660590977	0.00333436268351144	0.00224219023696006	0.00136926208267031	0.000762741406601281	0.000389440171668188	0.000211476462419952	0.000198119706897006	0.000314949060505738	0.000535135916644131	0.000822524357016217	0.0010864142436718	0.0012191149668164	0.00119403714461063	0.00107092987463177	0.000913700911720951	0.000746668474307092	0.000574875747528283	0.000409542526900259	0.000268612156765007	0.000164243572803703
10	4.9798824377952	4.14246245145818	2.86700604765456	1.65125277810697	0.791047648496396	0.314228440947009	0.102380322916178	0.0265474451997582	0.00517093266240785	0.000937496151214405	0.000759267994286683	0.00120299723951743	0.00172804321382613	0.00233766206092427	0.00299776050252544	0.00361985096160113	0.00417641793102002	0.00476870539126572	0.00558364318915828	0.00678672517917253	0.00842451458708565	0.010386477276235	0.0124301344719881	0.0142124833181758	0.0153317789766315	0.0154689300719745	0.014549932728642	0.0127391832465865	0.0103265249274173	0.00767547028182184	0.00517517590779023	0.00312236994280817	0.00164160945285201	0.000720724615426311	0.000288146357812575	0.000255516754773395	0.000530448661009698	0.00101671694355264	0.00159437067769117	0.00210497574783171	0.00239610455960736	0.0024026452450364	0.00217103350190042	0.00180495879201967	0.00140371149592488	0.00103585755425485	0.000733732608814316	0.000499058673357767	0.000319454535394822
11	4.7172253076153	4.00481178225101	2.88747538717645	1.7689651022314	0.921051641029715	0.406848960472519	0.151000758877474	0.04541908199923	0.00972753880834621	0.000786332071655438	0.000225508171077759	0.00162010161247055	0.00319557072798982	0.00463313217567174	0.00590456751413172	0.00700514010241102	0.00802201530155209	0.00921583254409995	0.0109738042438729	0.0136471177935603	0.0173598169925229	0.0218808572819295	0.0266164691014145	0.0307261809304539	0.0333350670525285	0.0337957633750563	0.0319016110898765	0.0279440123898709	0.0226059008024217	0.0167630771457348	0.0112553257863008	0.00668977214400656	0.00335495262707885	0.00126654871355156	0.00027885335400225	0.000181900103840043	0.000748931436472855	0.0017373213200876	0.0028701562728489	0.00384546510374618	0.00440495786294646	0.00442887586531507	0.00397785542907538	0.0032440418489354	0.00244985800435855	0.00175742858769803	0.00122893571122928	0.000845833652417796	0.000560784261572463
12	4.46609434158894	3.86087597552777	2.88708239274722	1.86955629386599	1.05036271992655	0.513262849798128	0.218420005145094	0.0803860675194115	0.0247602968737154	0.00600264164445218	0.00186416616597345	0.00293495753543416	0.0055097405447589	0.00817035615365114	0.0104111430105367	0.0121706386303048	0.0137493363651224	0.0158004429925277	0.0191872149503403	0.0246646288160162	0.0324967964524268	0.0421840500880427	0.052437391603751	0.0614404750082303	0.0673297031083771	0.0687374839185878	0.0652059821948781	0.0573162670245142	0.0464905904172389	0.0345565462605045	0.023245962220264	0.0138110005933237	0.00687195266059077	0.00249272091346298	0.000380116452627707	7.97972984489272e-05	0.00108944138617123	0.00288388654445081	0.00490779207493893	0.00660991038230519	0.0075513455506035	0.00753949683871167	0.00668953675477718	0.00535177870879966	0.00393780037933637	0.00274712609681839	0.00188765949806061	0.00131174333234587	0.000914002496230153
13	4.22516196400873	3.71083181424904	2.86511453518589	1.94793974089104	1.17026283876322	0.625605349844835	0.301547055810733	0.134076435263124	0.0570667060937053	0.0249297054411999	0.0131650680243906	0.0104807276094281	0.0117543783268574	0.0143473727893123	0.016822614613643	0.0186965158156839	0.0204367438141791	0.023347659315188	0.0291764816695172	0.0394412122173887	0.0546734724165775	0.0738833000707851	0.0945102676329257	0.112946869734111	0.12549320376351	0.12942314218368	0.123783313389367	0.109637277322028	0.089680312785899	0.0673971418151134	0.0461021870166314	0.0282107656209757	0.0149431278541526	0.00644801637004806	0.0021654995870398	0.00120432839244955	0.0025825998569397	0.00531047398905969	0.00840337059620347	0.0109432521243	0.0122371938161878	0.0120049534321769	0.0104575022725154	0.00817598127034441	0.00583511735779179	0.00392508690765415	0.00261985737323321	0.00182949494308672	0.00135546842079607
14	3.99258671211387	3.55347386395041	2.81862196038833	1.99535210709609	1.26499337055214	0.723906987725692	0.380511815383847	0.190283747555591	0.0961646769801917	0.0531637184555571	0.0344665039330275	0.0269825959698493	0.0247931071811259	0.0248023253506715	0.0251186186217864	0.0250324493996329	0.0253694039931436	0.0284629710732049	0.0374691978734985	0.0551318414872756	0.082406202367017	0.117495410079664	0.155762903893468	0.190672579468143	0.215501670948227	0.225247400583535	0.218048726152872	0.195619402650073	0.162572853684462	0.12494947924991	0.088538739402369	0.0575958882187055	0.0343023211701217	0.0189567241382852	0.0105997077428215	0.00768831993822841	0.00855022618510676	0.0115636578808893	0.0151951124597342	0.018078806477805	0.0192206777344538	0.0182396049202146	0.0154599942931583	0.0117330320041261	0.00804458627705765	0.00511748170785392	0.00321240579860532	0.00218684993172848	0.00171057223214435
15	3.76741600635222	3.38881597779819	2.74672385099073	2.00599861617996	1.32107201722305	0.787074210894556	0.428618143057278	0.219498697936925	0.11300703199773	0.0654848782140437	0.0467249078200484	0.0399256874048527	0.0371189332505731	0.0347338222138526	0.031263013727515	0.0268575068464683	0.0237057167479184	0.0260441714963935	0.039178859328189	0.0675914100563291	0.112780895280555	0.171749367104411	0.236883646889232	0.297477065688343	0.342482450277907	0.363570207823479	0.357410839021715	0.326386819586511	0.277550642787616	0.220318767329661	0.163826021113504	0.114877453497059	0.0770532566276627	0.0509674281293845	0.0352339038024756	0.027544144257972	0.0254205894822883	0.0265374033110607	0.0287863497645385	0.0303542131862977	0.0299465627658148	0.0270657344652436	0.0221168682303993	0.0161858258488278	0.0105497881186458	0.00616667068100872	0.00339665555978951	0.00204537210177153	0.00162339367764912
16	3.55265975702112	3.22338506826419	2.65914580981565	1.990246529823	1.34678374149972	0.819597810010679	0.445403568750278	0.215247146829041	0.0948463110297411	0.044379446120115	0.0307661792707489	0.0317656300866324	0.0348169993975735	0.0341224900959998	0.0282952166848756	0.0192857894551356	0.0120712969406182	0.014092785822013	0.0336773299778155	0.0774173214178314	0.147270666886547	0.238571573684141	0.339979348441785	0.435704724206272	0.509445353166581	0.548738288714702	0.548222145331974	0.510700297658757	0.445744375102109	0.366505565742622	0.286003365899244	0.214191137229136	0.156591851982563	0.114545648989211	0.0864894852755392	0.0694598406251676	0.0602010683214361	0.0556886536696481	0.0532626522872475	0.0507043897301088	0.0464500322272263	0.0398705693365079	0.0313807085206231	0.0221977246554529	0.0137980769755813	0.00732634017955379	0.00323803632569263	0.00129956657417738	0.000858597627379134
17	3.35764314337108	3.07353013157143	2.58072520496546	1.98096907658129	1.38174888681342	0.86626224716666	0.478249997474143	0.223298808167506	0.0807763594037595	0.0183942713775444	0.00367733898302654	0.0103673395624386	0.0205705853165609	0.0245075496898757	0.0194673633543069	0.0087408266418498	0.000479112901648653	0.00597186653665573	0.0369337481753732	0.101957839954249	0.203006121263293	0.333222534143374	0.477169761281441	0.613815405515882	0.721547613366939	0.783654820518531	0.792452161634783	0.750710768533592	0.670054204002084	0.567095327417064	0.458820988388748	0.358800381864689	0.275228451734313	0.210942610204758	0.164800260549576	0.133487297462904	0.112995294227371	0.0994615555701921	0.0895072737713337	0.08040027529873	0.0702667451224273	0.0583282858805981	0.0449668503277345	0.0314539735867521	0.019381002669387	0.0100255626389796	0.00393323020220124	0.000860468052601672	2.39905987678549e-05
18	3.19478510137132	2.95917231074611	2.54067512189774	2.01707975003431	1.47439663160569	0.984642787064825	0.592557124659897	0.313406895784366	0.139107528299931	0.0477864447996261	0.012716915862675	0.0086912337364967	0.0157691264231785	0.0211733931129477	0.0200366190642997	0.0152393040931808	0.0161800743142473	0.0362371197291049	0.0889722028316596	0.183674723953875	0.321377725520306	0.492683341785398	0.67840287494171	0.853181203297354	0.991232322095172	1.07249507890083	1.08729371169511	1.03808275177827	0.937885119828968	0.806173950249451	0.663734460443724	0.528175966389528	0.411257194610747	0.318335613623477	0.249465642965321	0.201267489804943	0.168749150671313	0.146634650316956	0.130162836233634	0.115550853192578	0.100301793794813	0.0833792984447918	0.0651460988239882	0.0469832656551032	0.0306537817750978	0.0176261023525456	0.00860938048069962	0.00344414357717291	0.00131660530712816
19	3.06903884094791	2.88743210915083	2.54865088037969	2.11053472038918	1.6391942892572	1.19314917174799	0.812884831594682	0.517743073871344	0.308836582093985	0.175001027074536	0.0989881635781542	0.0623883593353749	0.0490639575731766	0.0474922261863057	0.0523172065671394	0.0649848419767932	0.0930433160386611	0.147791832464035	0.240443464307933	0.377606466396612	0.557372033985903	0.767363000367469	0.985646831297022	1.18456034500618	1.33652686838129	1.4202334045378	1.42536270868013	1.35452816962391	1.22197615143858	1.04965141224264	0.861975708887793	0.680906230395225	0.522497353549688	0.395497186127629	0.301793624051216	0.238058484743668	0.197832354640166	0.173474265018686	0.15769022533379	0.144582771899076	0.130255133280987	0.112994364849704	0.0930406955026294	0.0719940019873212	0.0520063075932363	0.034992177702302	0.0220854196927257	0.0134657479365982	0.00852636351396232
20	2.96701731621801	2.83888285905513	2.5782681429482	2.22742378965285	1.83576481690768	1.44872913962921	1.10001412604021	0.808716120778369	0.580787524227039	0.412927440002532	0.296910045035754	0.223104615260519	0.182878995530587	0.17014365892701	0.182316558907682	0.220677072903597	0.289796890226853	0.39576239960754	0.543278688499878	0.732285918677307	0.955136342786337	1.19543553552172	1.42926666068031	1.62880482226307	1.76754174452352	1.82576737914219	1.79480820456382	1.67886132663233	1.49397170827908	1.26452700643159	1.01830491488794	0.781392791519513	0.574155429847557	0.408964127969452	0.289827171298858	0.213584921065038	0.172073287148271	0.154625849136284	0.150402755339529	0.150206843891975	0.147607591857422	0.139323805003505	0.124929777743059	0.106057333857226	0.0853527145353404	0.0654783871744636	0.0483999113539214	0.0350764963360549	0.0255277986280345
21	2.85638674639839	2.77008035454332	2.57394689834239	2.29964863496458	1.98480848972689	1.66499814774736	1.3678285743662	1.1103942853374	0.899954026362214	0.736715762713296	0.617269315372101	0.537517516741591	0.494562164079544	0.487530696239205	0.517572307083839	0.587225876912258	0.699239391646363	0.854886827436871	1.05196311387277	1.28287841663073	1.53346662930901	1.78312120880017	2.00661331116387	2.17749058627043	2.2724508371376	2.27571323715869	2.18231010769507	1.99944151688082	1.74551175385922	1.44705309076658	1.13425661917695	0.836122340858189	0.576244199939522	0.369992872107598	0.22345746707774	0.134089221325529	0.0926627738369393	0.0859875655968339	0.0997649522120619	0.12106548802639	0.140055975139028	0.150800961157097	0.151165669376326	0.142023117400171	0.126082952499835	0.10668734807983	0.0868561619064445	0.0687346642731423	0.0534501851249204
22	2.69728686856228	2.63011957834738	2.47234939631957	2.24968935067472	1.99306875651821	1.73255439290572	1.49248435827334	1.28889101494805	1.12943306614091	1.01527996971044	0.943953599703238	0.912105073586545	0.917487212865312	0.959787497990965	1.0403437878194	1.1609914716423	1.32239167958726	1.52221908803883	1.75359271513286	2.00412427228241	2.2559107047565	2.48667642910487	2.67206524007349	2.78882077762322	2.81834218224798	2.74993602797868	2.58306962502827	2.32808781812159	2.00515794831138	1.64158232082854	1.26796653120427	0.913964237903104	0.604379257491951	0.35629047661471	0.177617717255391	0.0672385373677416	0.0164706169902882	0.0115088783984262	0.0362833789030526	0.0751926569653961	0.115258218753951	0.147414413212185	0.166856111326746	0.172567816571097	0.166306296944289	0.151372477319939	0.131479963232263	0.109927892213466	0.0891554873366807
23	2.46028937277923	2.3829052754261	2.22858248162126	2.0200682039138	1.78518197166974	1.55204840714375	1.3448818456132	1.1812208740137	1.07101170020842	1.01739294874178	1.01861538252006	1.07034088516783	1.16761589987938	1.3060409813842	1.48196132384108	1.69179003723855	1.93078431066061	2.19169869977795	2.46374238293085	2.73218698914375	2.97883300115376	3.18337131618911	3.32549806545522	3.38748157368199	3.3567665110391	3.22815488377124	3.00514153668404	2.70010451592844	2.33324107871704	1.93036342203043	1.51987780662743	1.12942047038019	0.782681011995389	0.496899060406358	0.281387304053227	0.137245108984895	0.0582210727246409	0.0324972360847335	0.0450324330255444	0.0800379237672435	0.123174163034593	0.163148678263317	0.192541543719909	0.207853330822787	0.208921006368976	0.197945510034242	0.178402312246285	0.154066539859338	0.128299791845272
24	2.15068994568089	2.03854955188718	1.85719357841145	1.62757326444814	1.37595477830412	1.13021909645452	0.916232547985102	0.754973815652647	0.660847209162057	0.641279541365968	0.697390287677447	0.825321516566736	1.01775259365207	1.26519637800206	1.55683550702833	1.88085070236501	2.22436244691173	2.57321449377012	2.91185701914675	3.22354491940394	3.49097391280347	3.69736134584101	3.82786632221564	3.87115536224179	3.82086817768929	3.67672954269371	3.44508843304576	3.13874021761234	2.77599156159142	2.37904468818259	1.97188734341007	1.57795671501999	1.21788426784621	0.907617591119948	0.657158389279089	0.470063811954149	0.343746600596033	0.270494408847146	0.239026398881795	0.236331402017093	0.249499947240641	0.267280283668813	0.281154790977469	0.285834976327157	0.27918785797513	0.261707341507587	0.235708933475162	0.204443785498371	0.171301539687811
25	1.83397678014176	1.68602440612385	1.47457721351615	1.21880472078212	0.943260071101216	0.67507389136888	0.440930020788643	0.264307397188973	0.163366638694236	0.149689140199303	0.227891038779379	0.395980389998513	0.646233311344003	0.966342169051568	1.34062501585761	1.75115682308142	2.17876253757509	2.60387716576215	3.00731597182059	3.37100603349863	3.67871465783933	3.91678060981582	4.07482115557677	4.14635978895753	4.12930155711902	4.02617818284574	3.84409513617191	3.59433730098612	3.29162660092389	2.953068895678	2.59687137719061	2.24094766635187	1.90154938555279	1.59206674165296	1.32212641906434	1.09708490879964	0.917972313070893	0.781889210980695	0.68280208968439	0.612628144414577	0.562457344489631	0.523738646886277	0.489265536984545	0.453834904011075	0.414515806293047	0.37053723821142	0.322869867330461	0.273621311343364	0.225379783721624
26	1.63055821369799	1.48040426257934	1.27592960957442	1.03374445676976	0.775200340943709	0.524297870410461	0.305294246634078	0.140340550976231	0.047446674559328	0.0389933392506614	0.120907886516178	0.292516564613482	0.546999508778828	0.872316245100518	1.25244190755742	1.66875360701049	2.1014251894029	2.53071886787109	2.93809689520692	3.30711034283446	3.62405160739011	3.87838010610836	4.0629452967714	4.17403725711388	4.21129355670772	4.17748455786242	4.07819121420086	3.92138362335378	3.71690763240044	3.47589130993442	3.21009170668085	2.93121246108043	2.65023187461345	2.37678729603608	2.11866410436077	1.88143566277094	1.6682933994855	1.48009237758188	1.31561656115137	1.17204051448355	1.04553432034829	0.931932481073893	0.827372793677323	0.728813332759517	0.634356347587737	0.543343539630763	0.45622987519407	0.374282782381767	0.299181240401628
27	1.64932466314344	1.55054311811817	1.41105739665129	1.24359184208817	1.06428352833165	0.891191033404109	0.74257327483885	0.635155907152153	0.582593775372255	0.594298785984128	0.674743050538974	0.823278949942176	1.03445187489476	1.29872645327615	1.60350861071368	1.93432632488449	2.27603134822809	2.61390033216736	2.93454285876261	3.22656073987931	3.48094165889671	3.69120488503676	3.85334247706166	3.9656132056771	4.02824807296609	4.04311806273557	4.0134006590378	3.94326625237419	3.83759252516986	3.7017063091338	3.54114848882542	3.36145730619303	3.16796753453778	2.96562635914401	2.75883080803537	2.55129574730171	2.34596497867851	2.14497947576785	1.94971463760141	1.76089151663468	1.57875557331076	1.4033027324613	1.23451998636096	1.07260055509766	0.91809472149865	0.771967732416763	0.635553735037744	0.510415503276426	0.398138615681403
28	1.89355884925489	1.88388802692534	1.84673685681126	1.78988785102451	1.72310658310899	1.65719797691286	1.60294671139281	1.57007245237136	1.5663239714753	1.59681241431641	1.66364805142436	1.76590302619408	1.89988116830964	2.0596402781025	2.23768645828986	2.42574654947348	2.61552434139305	2.79935814895507	2.97071912768934	3.12451756042421	3.25721361810424	3.36675504629995	3.45238296608835	3.51435628331051	3.55364496195147	3.57163451135494	3.56987165589979	3.54986780614223	3.51296546446915	3.46026459864296	3.39260142167815	3.3105700484328	3.21457695634074	3.10491814852006	2.98186908128038	2.84577795201642	2.69715415833448	2.53674568605917	2.36560146583647	2.18511663373575	1.9970594578623	1.80357821130391	1.60718490764792	1.4107115665833	1.21723472829381	1.02996614430558	0.85211205196867	0.686709414897767	0.536453514236819
29	2.22781401149173	2.3018308334647	2.35561718712797	2.39218872011616	2.41559103410272	2.43041794930794	2.44128942328093	2.45235574810624	2.46688826585243	2.48700236999038	2.51353871682463	2.54610655737094	2.583272059752	2.62285711198394	2.66230236582818	2.69904337258724	2.73085084979641	2.75609476158162	2.77390546532514	2.78422141003411	2.78772909065555	2.78571455030923	2.77985465775841	2.77197969558677	2.76383675679664	2.75687747593403	2.75208581278343	2.74985411074799	2.74991005059871	2.75129403313331	2.75238555844876	2.75097721307962	2.74439461017072	2.72965905802977	2.70368655090681	2.66351233926123	2.60652586391232	2.53069743186698	2.43477665807669	2.31844388819763	2.18239946328668	2.02838121935261	1.85910719793128	1.67814730628989	1.48973386373629	1.29852605820317	1.10934695659603	0.92691364544915	0.755581210131671
30	2.45348101295752	2.56756360031967	2.6617786409832	2.73590873744083	2.79041549025323	2.82626576316611	2.84473989130414	2.84724966267051	2.8351900884257	2.80984195704677	2.77233323439543	2.72365796376318	2.66474279578794	2.59654475415984	2.52016009165971	2.43692348334196	2.34847927975732	2.25681160920615	2.16422688607008	2.07328957651736	1.98671861551322	1.9072565285086	1.83752536126482	1.77988283606072	1.73628926325957	1.70819171058793	1.69642808445693	1.70115129525525	1.72177326120719	1.75693014032373	1.80447312884233	1.86149217326935	1.92438161495482	1.98895600553076	2.05062061115561	2.10459477217539	2.14617835246649	2.171043535618	2.17552785112327	2.15690091485131	2.11357774038914	2.04525569531807	1.95295961604172	1.83898910566762	1.70677219895112	1.56063896640429	1.40553606383201	1.24670792586245	1.08937192475473
31	2.43750180462067	2.54095126775933	2.62206984079744	2.67947096322031	2.71243506152845	2.72087323560461	2.70526865464708	2.66660648183145	2.60630213869401	2.52613537045735	2.42819440536153	2.31483111742048	2.18862508880274	2.05235231085077	1.90895328196623	1.76149556672277	1.61312735304348	1.46702083970628	1.32630688419677	1.19400463031936	1.07295123829746	0.965736951978572	0.874649448197902	0.801628976291223	0.748232811857063	0.71560485059591	0.704444622958398	0.714970286615236	0.746872509916003	0.79926032082957	0.870605161830616	0.958694383887177	1.0606089370378	1.17274096871018	1.2908647954566	1.41026929383775	1.52595186996293	1.63286507913436	1.72619824418285	1.80166961452153	1.85580094407767	1.88614651589846	1.89145261204427	1.87173059353123	1.8282360060627	1.76335609431304	1.68041741406029	1.58343271654726	1.47681115524871
32	2.18650625834233	2.25104921520806	2.29284735652465	2.31089207605438	2.30484980399492	2.27504455663387	2.22241419832791	2.14844684642039	2.0551041472953	1.94473758478835	1.82000278899723	1.68377531649222	1.53906991721493	1.38896419188003	1.23652697816909	1.08475184242376	0.936496593294699	0.794430526712372	0.660991812468649	0.538357676425816	0.428429526188508	0.33283378076375	0.252936989677041	0.189871199201583	0.144562978183198	0.117757690662438	0.11003009641726	0.121773583141998	0.153163377249229	0.204093650060839	0.274093865735504	0.362235068443073	0.467041041482567	0.586421461879819	0.717643700665388	0.857356615074478	1.00167388758563	1.14631699458161	1.28680986414187	1.41870995663943	1.53785501586896	1.64060192907065	1.72403439684846	1.78611935438077	1.8257977618698	1.84300262348994	1.83860486311824	1.81429495471216	1.772414112115
33	1.81154079461713	1.83752557463602	1.84409832908004	1.83115894418453	1.79917163490117	1.74912388837182	1.68246420553492	1.60102469811542	1.50693484537405	1.40253226152225	1.29027535294241	1.17266150612776	1.05215321341128	0.931113549073087	0.81175180379115	0.696079904377575	0.585880397175232	0.482687060819488	0.387779380449561	0.302191906850044	0.226738757819762	0.162052143222716	0.108631923008955	0.0669011176600704	0.0372603878859261	0.0201332423924757	0.0159935337538795	0.0253679367251083	0.0488086249834917	0.0868350653228558	0.139848276445985	0.208025408444899	0.291206361970804	0.388786702628259	0.499631829959596	0.622025999334964	0.753666463063407	0.891708106929624	1.03285817653358	1.17351482352774	1.30993807284552	1.43843811208367	1.55556399697339	1.65827612373834	1.74408800961145	1.81116665513972	1.85838546264305	1.885328699835	1.89225119341189
34	1.4303323208932	1.43210073291734	1.41975435806027	1.39385464078144	1.35534181656374	1.30547885462734	1.24578394556026	1.17795692214714	1.10380477286549	1.02517067958746	0.943869952181307	0.861635050352569	0.780070784969656	0.700619946066262	0.624539110201677	0.55288424355924	0.48650585648807	0.426053725982754	0.371991394051734	0.32462058942437	0.284115278953156	0.250564195846791	0.224019487947164	0.204547762093848	0.192278532838371	0.187444212239133	0.190405574500369	0.201657283273362	0.221809637373237	0.251545071981707	0.291550891976442	0.342432834360248	0.40461691500906	0.478249174795554	0.563104045519702	0.658511893163245	0.763314831871987	0.875857293067777	0.994014402309181	1.11525739929824	1.23675161809698	1.35547938290184	1.4683779346024	1.57248140903672	1.66505599975045	1.7437186565719	1.8065317645734	1.85206889674429	1.87944958429251
35	1.10114645756084	1.09068895287484	1.07081480950091	1.04229538818641	1.00611409618366	0.963415010648616	0.915448101914024	0.863514987447382	0.808918641100313	0.752919682956683	0.6967009154551	0.641340799478104	0.58779571824371	0.536890262774312	0.489314445662215	0.445626705959993	0.40626174676018	0.371542544360117	0.341696158200556	0.316873133456433	0.297170234183611	0.282655937740584	0.273397588004925	0.269488435422446	0.271072124449193	0.27836168569002	0.291649906163884	0.311308203075623	0.33777186564394	0.37151072651546	0.412985867034966	0.462594667405468	0.520608157994355	0.587105976812611	0.661915083447733	0.744558575725868	0.834220441699439	0.929730891608174	1.02957517884164	1.13192673472942	1.23470325143317	1.33564230080033	1.43239139887179	1.52260628461107	1.60405067171793	1.67469086704291	1.73277936474997	1.77692269768886	1.80613029354773
36	0.831368955162991	0.814006292686763	0.79032260749506	0.761027646427538	0.726936447469591	0.688931190234957	0.647923864104724	0.60482229491526	0.560501561789642	0.515782166012806	0.471415570307634	0.42807700125275	0.386364783723034	0.346805018107986	0.309860154092895	0.275939961807698	0.245413523749117	0.218621115935568	0.195885147019783	0.177519611052466	0.163837726308046	0.155157544150465	0.151805311739657	0.154116283004647	0.162432540624596	0.177097279384326	0.198444971851683	0.226786943045009	0.262392150563967	0.305463398402371	0.356109770735486	0.414316690954571	0.479915605062634	0.552555763795986	0.631680848665775	0.716513189605762	0.806048025206021	0.899059668925146	0.994120613810792	1.0896336151221	1.18387573836492	1.27505236161533	1.36135828109224	1.44104247309366	1.51247276862475	1.57419671843881	1.62499524877275	1.66392628331857	1.69035626355247
37	0.620264182496513	0.599421231158333	0.574295333344371	0.54547564682741	0.513596309226507	0.479309524984305	0.443261036292137	0.406069649663165	0.368312086233239	0.330513918951597	0.293146804203437	0.256631663467816	0.221346974223708	0.187640931983806	0.15584597762967	0.126294061051937	0.0993310321752913	0.0753286979134388	0.0546933314937618	0.0378697355231412	0.0253403074114902	0.0176189039692121	0.0152396267300084	0.0187409352906539	0.0286457361884929	0.0454382904915672	0.0695389399269137	0.10127777580465	0.140868471921507	0.188383572231049	0.243732560893994	0.306644035760324	0.376653242623063	0.453096092958286	0.535110572252649	0.62164614653464	0.711481398276377	0.803249687250897	0.895472165319888	0.986597012425396	1.07504334411378	1.15924790765942	1.23771246728349	1.30904970175877	1.37202550909397	1.42559582745436	1.46893641929759	1.50146449551646	1.52285153912409
38	0.474246766535172	0.454523702502894	0.432190361119594	0.407737816936967	0.381666105304037	0.354464506394706	0.326594600302265	0.298477267877642	0.270484508170216	0.242936565371016	0.21610443601463	0.190217394858595	0.165474770267873	0.142060849842389	0.12016153214724	0.0999811811064137	0.0817580974084801	0.0657770981600791	0.0523778847921844	0.0419581644841966	0.0349708502366111	0.0319150728839676	0.0333211662781527	0.0397302060036628	0.0516690655476493	0.069622278415142	0.094002241277076	0.125119448043917	0.163154499472367	0.208133584866748	0.259908984503001	0.318145901770518	0.382316615845946	0.451702566595781	0.525404564732625	0.602360886241998	0.68137258659864	0.761134983295917	0.840273929156712	0.917385254854865	0.991075613014311	1.06000291751367	1.12291464188267	1.17868241350845	1.22633160155242	1.26506492506617	1.29427947789178	1.31357695001162	1.32276719254038
39	0.386426704176922	0.370848403334743	0.353998662133026	0.33629732851694	0.318155675189283	0.29996175223722	0.282068214401683	0.264783424168137	0.248366411137907	0.233025996584342	0.218924088389617	0.206182837617409	0.194895047295208	0.18513695977142	0.176982342346336	0.170516658953508	0.165850070385484	0.16312805248448	0.162538559569987	0.164314881028066	0.168733628026873	0.176107625082446	0.18677384419456	0.201076881929548	0.219348816353383	0.241886566989829	0.268928096293306	0.300628919705358	0.337040423491037	0.37809142227608	0.423574225559606	0.473136235194357	0.526277780583582	0.582356536571217	0.640598485350252	0.700115004278101	0.759925311915623	0.818983208231429	0.876206821044936	0.930509933293497	0.980833422031493	1.02617539068072	1.06561871450995	1.09835493284717	1.12370369209136	1.14112724942162	1.15023986449191	1.15081221164443	1.14277121648004
40	0.323965180155984	0.310755754057626	0.297028012777212	0.283169263415498	0.269559934153322	0.256562609261215	0.244512648993881	0.233710887358442	0.224418763833259	0.216856079524653	0.211201384938926	0.207594818309813	0.206143033973713	0.206925703236907	0.210002947967448	0.215422990015118	0.223229274688736	0.233466357333383	0.246183927850139	0.261438483878854	0.279292340461069	0.299809870083957	0.323051087334248	0.349062910789726	0.377868634857982	0.409456310696921	0.443766855026469	0.480682768767493	0.520018348322164	0.561512209833325	0.604822824557637	0.649527589695029	0.695125745698084	0.741045213334477	0.786653178582406	0.831270018394718	0.874185952319594	0.914679638727964	0.952037821615489	0.985575082211965	1.01465276191615	1.03869619753101	1.05720953991222	1.0697876023696	1.07612439164323	1.07601819604572	1.06937332557495	1.05619880105421	1.03660445893708
41	0.253233681740734	0.237707474925258	0.221903813580384	0.206230346983078	0.191101227788563	0.176927917242694	0.164110453760746	0.153029486132349	0.144039314454004	0.137462109974487	0.13358340440601	0.132648855714312	0.1348622171099	0.140384364955126	0.149333185013754	0.161784079288327	0.177770840572247	0.197286650031297	0.220284984001468	0.24668026725309	0.276348177007523	0.309125579352954	0.344810160729743	0.383159894689453	0.423892551101454	0.466685504979654	0.511176129936706	0.556963063431877	0.603608605970092	0.650642464948246	0.697566978860591	0.743863864041727	0.789002420718624	0.83244902574914	0.873677634541564	0.912180922723386	0.947481626874288	0.979143599414546	1.00678208000298	1.03007270671005	1.0487588444322	1.06265689259439	1.0716593438563	1.07573549297932	1.07492983140167	1.06935829872158	1.05920268736661	1.04470360198139	1.02615245253154
42	0.179570187585145	0.159628925878324	0.13951995822485	0.119697130550841	0.100632104845596	0.0828053131456975	0.0666965470769061	0.0527754129573013	0.0414918786448955	0.0332671270529883	0.0284849138122123	0.0274836044804715	0.0305490417055768	0.0379083665637125	0.049724892535409	0.0660941065818981	0.0870408505164033	0.112517717842641	0.142404686484305	0.176509995905432	0.214572267154007	0.256263855164216	0.301195412859482	0.34892163482282	0.398948133308622	0.450739380245027	0.503727625165822	0.55732267083575	0.610922356447182	0.663923564062106	0.715733529426126	0.765781205832636	0.813528402105533	0.858480395826143	0.900195713334493	0.938294771075113	0.972467090198392	1.00247682881399	1.02816642379782	1.04945819540268	1.06635384088349	1.07893182470897	1.08734275865562	1.09180295053057	1.09258638049592	1.09001543402538	1.08445077581714	1.07628078559935	1.06591099175655
43	0.157893068457305	0.137465822406627	0.117106098148443	0.0972780545700817	0.0784645593736933	0.0611581044738648	0.045851071654168	0.0330255624914233	0.0231430253288727	0.0166339249715594	0.0138877073948719	0.0152433118872548	0.02098047665164	0.0313120710903421	0.0463776690641046	0.0662385527450608	0.0908743067840295	0.120181127989157	0.153971937253925	0.191978338842759	0.233854428178671	0.279182403887452	0.327479894015132	0.378208861098583	0.430785907247474	0.484593759760541	0.538993681260309	0.59333851711124	0.646986068185734	0.699312459989936	0.749725170761087	0.797675382219462	0.842669327771504	0.884278334378292	0.922147285923902	0.956001277235865	0.985650277990361	1.01099168321145	1.03201069016928	1.04877850805593	1.06144847443869	1.07025021853441	1.0754820731161	1.07750199170913	1.07671727320982	1.07357343004696	1.06854255684968	1.06211156319784	1.05477062598301
44	0.263088345445409	0.250728145424652	0.238710692028115	0.227428001218869	0.217282825651082	0.208680544992317	0.202020529200575	0.197687165891425	0.196040762341691	0.197408546962072	0.202076003555727	0.210278773841366	0.222195359213155	0.237940841385697	0.257561823487237	0.28103276858677	0.308253882051645	0.339050648216159	0.373175091473615	0.410308788129258	0.45006760935763	0.492008128694851	0.535635581038209	0.58041321552988	0.625772843366028	0.671126344838505	0.715877869023682	0.759436435574652	0.801228631953643	0.840711091838681	0.877382441772129	0.91079441352604	0.940561838980486	0.966371272084265	0.98798801793522	1.00526139114476	1.01812807315486	1.0266134895655	1.03083118215849	1.0309802044252	1.02734062224192	1.02026725114583	1.01018180680877	0.997563684319536	0.982939613535587	0.966872461102785	0.949949464145384	0.932770185826547	0.915934479065945
45	0.547033736305201	0.551527830810963	0.556387685637031	0.56184828058991	0.568144891898139	0.575507120923259	0.584152665067206	0.594280977057244	0.606066970905515	0.619654941090946	0.635152865430053	0.652627261338988	0.672098759523112	0.693538548490257	0.716865827752644	0.741946387403098	0.76859240732446	0.796563541169188	0.825569319119807	0.855272870121312	0.885295929673357	0.915225064362914	0.944619010127888	0.97301698879708	0.999947837754113	1.02493976156441	1.04753049293394	1.06727763416238	1.08376893988679	1.09663229779074	1.10554516629249	1.11024323704561	1.11052810520229	1.10627375142704	1.09743166604234	1.08403447670693	1.06619797579863	1.04412148120757	1.01808650347442	0.988453732017782	0.955658392466052	0.920204064752256	0.8826550866249	0.843627698652733	0.803780113865441	0.76380171723854	0.72440161683247	0.686296779248449	0.650199987067347
46	1.01365629579719	1.04010285061101	1.06644051203313	1.09269684997041	1.1188924884223	1.14503792020042	1.17113030570372	1.19715034754768	1.2230593377029	1.24879647621101	1.2742765602868	1.29938813953199	1.32399222700082	1.34792164698036	1.37098108867834	1.39294792073584	1.41357380488025	1.43258712846483	1.44969625554123	1.46459357498082	1.47696030255032	1.48647197234382	1.4928045321819	1.49564093811252	1.4946781255749	1.48963421966291	1.48025583474165	1.46632530485023	1.44766768119828	1.42415733187027	1.39572398171788	1.36235803736362	1.32411505315995	1.28111920863766	1.2335656861165	1.18172185832579	1.12592721958927	1.06659201979396	1.00419458735874	0.939277355079213	0.872441630370396	0.804341178377791	0.735674712025169	0.667177406696508	0.599611578352091	0.533756681967501	0.470398801856546	0.410319816385298	0.354286426594356
47	1.62781540372149	1.67695697892887	1.72505813507817	1.77194314609547	1.81742803543459	1.86132013107416	1.90341774519204	1.94351002000655	1.98137698135127	2.0167898403653	2.0495115811667	2.07929786850446	2.10589830416232	2.12905805436715	2.14851986272795	2.16402645443304	2.17532332773739	2.18216191838863	2.18430311181358	2.18152106688451	2.17360730419488	2.16037500129857	2.1416634276067	2.11734244289215	2.08731697590501	2.05153139371505	2.00997366829711	1.96267924475276	1.90973451555912	1.85127980744738	1.7875117919739	1.71868523753696	1.64511402942994	1.56717139537158	1.48528928662004	1.39995687901792	1.31171817383874	1.22116869478457	1.12895129456159	1.03575110175703	0.942289655866731	0.849318294889398	0.757610875527901	0.667955920361078	0.581148299036453	0.497980561290828	0.419234048180326	0.3456699140941	0.278020195791953
48	2.35374770117737	2.4253214309414	2.49489368522361	2.56214185647856	2.62673873340921	2.68835409208391	2.74665644181028	2.80131492996194	2.85200140797692	2.89839265832957	2.940172779432	2.97703572217215	3.00868796818429	3.0348513360293	3.05526589730803	3.06969298042461	3.07791823535485	3.07975472846471	3.07504603227931	3.06366927124512	3.04553808107737	3.02060543636318	2.98886629881386	2.95036003703429	2.90517256800013	2.85343817068442	2.79534092351669	2.73111571963238	2.6610488171957	2.58547788645041	2.50479152053817	2.41942818346652	2.32987457582511	2.23666340683269	2.14037056991921	2.04161172815746	1.94103832529072	1.83933304767687	1.73720477199666	1.6353830428604	1.53461213329862	1.43564474935003	1.33923544738199	1.24613383922976	1.15707766557081	1.07278582203206	0.993951425259361	0.921235007483314	0.855257927948942
49	3.19229425934242	3.28970549468723	3.38472168113782	3.4769536200552	3.56601218916856	3.65151090323137	3.73306858877527	3.8103121570248	3.88287945697637	3.95042218860234	4.0126088541462	4.06912772356025	4.11968978834065	4.16403167637396	4.20191849896533	4.23314660001302	4.25754617636731	4.27498373780532	4.2853643748049	4.28863380244563	4.28478014933381	4.2738354614677	4.25587689244655	4.23102755339646	4.19945699843835	4.16138132445599	4.11706286731758	4.06680948054002	4.01097338662441	3.94994959589182	3.88417389255372	3.81412039290102	3.74029868581687	3.66325057123476	3.58354641759067	3.50178116466996	3.4185700034352	3.33454376935134	3.25034409030928	3.16661833440288	3.08401440645657	3.00317544525725	2.92473447584949	2.84930907295251	2.7774960925069	2.70986652852791	2.64696055181337	2.58928278562382	2.53729787123239
50	4.17449162562049	4.30605761897442	4.43572166617238	4.56309226176109	4.68777974929305	4.80939888743728	4.92757147669163	5.04192902572058	5.15211543501359	5.25778967441042	5.35862843009571	5.45432869594694	5.5446102836485	5.62921822577775	5.70792504614335	5.78053287202335	5.84687536362134	5.90681943703838	5.96026675834864	6.00715498796584	6.04745875638793	6.08119035459821	6.10840012486665	6.12917654041335	6.14364596534314	6.15197208940537	6.15435503544262	6.15103014082842	6.1422664177163	6.12836470048632	6.10965549233525	6.08649652646392	6.05927006072333	6.0283799278395	5.99424836639908	5.95731266059753	5.91802161928472	5.87683192704911	5.83420440192453	5.7906001957521	5.74647697425571	5.70228511447459	5.65846395732494	5.61543815272794	5.57361413394331	5.53337675649221	5.49508613535538	5.45907471201176	5.42564458036774
51	5.30374764090522	5.47773304449471	5.65095955008057	5.82305559267922	5.99364916733236	6.16236988250544	6.32885104541638	6.4927317621174	6.6536590344953	6.81128983587321	6.9652931466022	7.1153519309337	7.26116503657115	7.40244899861732	7.53893973016461	7.6703940825192	7.79659125900339	7.91733406743807	8.03244999775977	8.14179211276319	8.24523974166507	8.34269896804285	8.43410290569068	8.51941175803515	8.59861265893937	8.67171929496993	8.73877131148197	8.79983350716216	8.85499482393118	8.90436714131641	8.94808388653299	8.98629847352957	9.0191825861364	9.04692432217293	9.0697262169051	9.08780316556935	9.10138026578047	9.11069060149984	9.11597299084562	9.11746972036932	9.11542428849748	9.11007918064227	9.10167369802326	9.09044186151885	9.07661041089245	9.06039691852576	9.04200803535959	9.02163788510794	8.99946662099951
52	6.49352947812246	6.70961023049906	6.92608059624106	7.14257546463201	7.35872482629813	7.57415528424887	7.78849159690495	8.00135824200467	8.21238098993705	8.42118847482133	8.62741375154084	8.83069582694918	9.03068115359967	9.22702507460689	9.41939320862905	9.60746276446102	9.79092377534529	9.96948024383526	10.1428511888758	10.3107715876918	10.4729932060823	10.6292853118023	10.7794352668525	10.923248995688	11.0605513275766	11.1911862125746	11.3150168118315	11.4319254641584	11.5418135320001	11.6446011311026	11.7402267492725	11.8286467606503	11.9098348428668	11.9837813053013	12.0504923374084	12.1099891867061	12.1623072765354	12.2074952740771	12.2456141193722	12.2767360262072	12.3009434657192	12.3183281434309	12.3289899801609	12.3330361068622	12.3305798829422	12.3217399470075	12.3066393082725	12.2854044860839	12.2581647041546
53	7.55005723911731	7.79484257782365	8.04052046812839	8.28671545013203	8.53304356723532	8.77911355575326	9.02452807887486	9.26888499825714	9.51177867625137	9.75280130152652	9.99154423068381	10.227599338347	10.4605603681686	10.6900242772128	10.915592566259	11.1368725887186	11.3534788310671	11.5650341579604	11.7711710155308	11.9715325867319	12.1657738930294	12.3535628371962	12.5345811824804	12.7085254639459	12.8751078283475	13.0340567994827	13.1851179665539	13.3280545936727	13.4626481492344	13.5886987544828	13.7060255511595	13.8144669886904	13.9138810318959	14.0041452907112	14.0851570738733	14.1568333689632	14.219110751574	14.2719452267283	14.315312005957	14.3492052237092	14.3736375969589	14.3886400320316	14.3942611827767	14.3905669642745	14.3776400262811	14.3555791905879	14.3244988564102	14.2845283778196	14.2358114171033
[truncated: 71 more columns]
