# Supplementary material for: Reconstructing spruce budworm outbreak severity: a comparison of paleoecological and tree-ring signals
Source: PLoS One. 2025 Aug 12;20(8):e0329406. doi: 10.1371/journal.pone.0329406 (PMC12342301; doi:10.1371/journal.pone.0329406)
Supplement: S12 Dataset — (ZIP) [file pone.0329406.s012.zip › Lake 3 wavelet data/Percent_defoliation/PD_wavelet_wave.txt]

V1	V2	V3	V4	V5	V6	V7	V8	V9	V10	V11	V12	V13	V14	V15	V16	V17	V18	V19	V20	V21	V22	V23	V24	V25	V26	V27	V28	V29	V30	V31	V32	V33	V34	V35	V36	V37	V38	V39	V40	V41	V42	V43	V44	V45	V46	V47	V48	V49	V50
1	-3.76262909495695+0.85867596464923i	2.70641044708887-2.09680982536917i	-1.38208823382971+2.34481007980175i	0.48701191563652-1.9243879026544i	-0.12248069816422+1.38548770024043i	0.051558813092469-0.999057684620443i	-0.068708416493104+0.7713283828488i	0.092371682603823-0.63578238669373i	-0.10742887691682+0.54550414978861i	0.115904766271349-0.478929080522034i	-0.11973643873233+0.42682160841339i	0.119999954359879-0.382491524632945i	-0.120582158004831+0.342290655305245i	0.122633733392705-0.307887115364566i	-0.123119250546593+0.277087930480976i	0.125991301508622-0.245554112862103i	-0.135462607760126+0.218741060858858i	0.145042565980295-0.200421846171971i	-0.151768137330469+0.184565871335457i	0.16091429790696-0.170070505776019i	-0.17160874463608+0.163220114211814i	0.175182865062808-0.162404599842085i	-0.17357557469091+0.157627917116166i	0.175795747016265-0.153025049245024i	-0.173160405032751+0.155248990899413i	0.16164838304591-0.151123970522642i	-0.15596637554289+0.13981316184989i	0.15264964972993-0.133898200385823i	-0.14322087278993+0.125325110297994i	0.13859990009104-0.109546031085871i	-0.140545638683702+0.097246879599756i	0.141154733040881-0.088227812843543i	-0.142255790322098+0.077919590916161i	0.146341585133606-0.069238284429287i	-0.15061547745984+0.064221626562747i	0.152820146983629-0.061484787914762i	-0.152610945974446+0.058881637276548i	0.151721684698511-0.055303001810559i	-0.150620158031082+0.052690256903052i	0.145914888903347-0.050136379452686i	-0.139619638527361+0.042183816053025i	0.138347596967167-0.031263103448509i	-0.13958432819245+0.02318586660146i	0.13979425424635-0.01506833524103i	-0.142709124831568+0.005481497517916i	0.149154164329604+0.001013684109815i	-0.154523493190089-0.002807112536145i	0.156309131310997+0.003506442363552i	-0.156663657570859-0.005511458997662i
2	-4.39983048900971+1.16000684892211i	2.89210956968664-2.74454643338436i	-1.09629270374475+2.87615750374791i	0.03121831693676-2.1233750910267i	0.25179205486317+1.33844988621631i	-0.183035447537483-0.86684169414466i	0.070575510349271+0.642500827270502i	0.000448399495696-0.530871966308072i	-0.037759186611505+0.460524696340483i	0.058376588117288-0.407960656277481i	-0.069409570870135+0.366469840270408i	0.073545666541467-0.329627868107518i	-0.077487246597854+0.294197033883535i	0.082765511423989-0.26470552516665i	-0.083896665338886+0.238086812521267i	0.087515405809767-0.20725544328269i	-0.10086005345905+0.181438728587975i	0.113263768029104-0.167010117119028i	-0.120078095352544+0.153548337542706i	0.131284193070503-0.13917490176883i	-0.146016416585087+0.135406922531404i	0.149681990778582-0.13978160307631i	-0.146367153092379+0.135858722309448i	0.151361167030278-0.131868768019898i	-0.149476889847073+0.139570045056498i	0.133735698529353-0.137156011199839i	-0.128373416937388+0.123655489590291i	0.127023502414688-0.12037084391318i	-0.11465790115349+0.113744178108103i	0.10916698878085-0.095346384938448i	-0.113794711270937+0.082798502346249i	0.114965798098324-0.075624310933231i	-0.115853733991494+0.065307321363697i	0.12146348526559-0.056505129790537i	-0.127477625939373+0.052945190827473i	0.130267487125314-0.052368495426626i	-0.12965223236399+0.051298731078109i	0.128872051084144-0.048399346448293i	-0.128511187740834+0.04761303687223i	0.122359327115386-0.047640079634331i	-0.11346743349035+0.039365982487142i	0.112475322987017-0.026833522247673i	-0.114791011488218+0.019493555194687i	0.114190675169151-0.011980099847005i	-0.117226906018574+0.001143200092483i	0.125926653941626+0.005473087788426i	-0.132840486835556-0.005085767963741i	0.13415903026648+0.003698429716318i	-0.13383277019831-0.004930183236121i
3	-4.8518797586752+1.49919874722284i	2.78225975867843-3.40937800800863i	-0.47618155990624+3.26902918808042i	-0.64660494056573-2.04863791286668i	0.69071784517049+1.01079950168086i	-0.390608037905444-0.531085368490781i	0.164432433312833+0.387086883077195i	-0.058357954420362-0.344243082560334i	0.012958653150714+0.314711416894998i	0.011028876176562-0.286634650922157i	-0.02409799656111+0.262929931711113i	0.028341159449494-0.238782789518634i	-0.033657529149759+0.211853541562697i	0.041243606698234-0.191654351778986i	-0.040689574164379+0.173510325106014i	0.042760627059511-0.145330772280008i	-0.059745290161198+0.122440886441509i	0.07386706479565-0.115472326885491i	-0.077646701642777+0.106245762179123i	0.0895174764641882-0.0914141755643146i	-0.108867657741411+0.091759752663327i	0.110916365227636-0.103433100771226i	-0.103720077130925+0.099046675652898i	0.113375580224965-0.094328817325211i	-0.113288960072989+0.110001814500728i	0.091290566138159-0.109592728487181i	-0.0877076813105845+0.0920536270832725i	0.0909315759380369-0.09365141880669i	-0.0743832672359111+0.0913198545807043i	0.0677106278149389-0.0696443304012975i	-0.0767695613920275+0.0579328290355831i	0.0781876266985381-0.0550672450703959i	-0.077590107429998+0.0454139406729133i	0.0846389398280121-0.0365704912260078i	-0.0925546829000062+0.0352526710750906i	0.0955055374742127-0.0377245496733988i	-0.0937759906713196+0.0383562180345584i	0.0933002480983739-0.0356469785412737i	-0.094839539027451+0.0372582868524757i	0.0871723756798069-0.0414592388545749i	-0.0748195231128555+0.0330095707665868i	0.0749505457447441-0.0186126206820096i	-0.0792287044657777+0.0136804969568299i	0.076756461878229-0.0083085510711941i	-0.0790301367417792-0.0039403221035539i	0.0904232388420972+0.0105818920815293i	-0.0989115132146924-0.0068599327438227i	0.0988039761999343+0.0027239408254617i	-0.0972424948055261-0.0034804345490935i
4	-5.08804000138916+1.85808632707283i	2.35706010130939-4.02243314517608i	0.43500610587161+3.41031175609414i	-1.41465862514735-1.61181516905038i	1.02580076280848+0.39877962518007i	-0.436344029388364-0.060405216171029i	0.134636940816623+0.095299175757468i	-0.044831376630157-0.153879992729477i	0.022253078089575+0.167333691083469i	-0.008630924579249-0.160611523102603i	0.000117549756057+0.153736532988093i	-0.000579827475872-0.141974079628496i	-0.003886730824395+0.122774924558265i	0.01326537418709-0.113550632755452i	-0.008031384437643+0.106519959352155i	0.0054525082520734-0.0804420469742517i	-0.0264041073792082+0.0604193277674803i	0.0411130671991121-0.0641407756302192i	-0.0372251435445806+0.0599150267369819i	0.0480006458738418-0.0416093389794888i	-0.0735328913417459+0.0461649672550143i	0.0714427914548729-0.0673993210935645i	-0.0568613511869345+0.0591224604406787i	0.0744871469018982-0.0503442243138063i	-0.077900026169132+0.0773046854155064i	0.0459566298019718-0.0784424972716997i	-0.0463732404856+0.0527189928770662i	0.0583039454435137-0.0620477990887345i	-0.0350982643092087+0.0669575839751444i	0.0264371993124423-0.0397652904338047i	-0.0426820392432161+0.0296731835423686i	0.0435673379080749-0.0342162694080652i	-0.0392009431122318+0.0252254173961261i	0.0475340157442601-0.0154519682239349i	-0.057578737062163+0.0167649084880865i	0.0599447889361731-0.0228559232146141i	-0.0558769481048044+0.0246062880137224i	0.0559583075044915-0.020369902643574i	-0.0613595078309218+0.0243810718202457i	0.0522003503646669-0.0345516219233075i	-0.0350865800526968+0.0254218337207948i	0.0378566595685783-0.0080580939307105i	-0.0456318852793385+0.0076820560801203i	0.0395272600718071-0.0063703556818198i	-0.0395648251111957-0.0082266729104134i	0.0543557293414208+0.0154178368097388i	-0.0644487890544698-0.0072301442971405i	0.0614790778030939+0.0001032441667047i	-0.0581024753011825-0.0015861791205457i
5	-5.14004910612253+2.21899569850059i	1.6714152092432-4.52154190271041i	1.50311280492313+3.22198869049194i	-2.06195482397537-0.81022792201196i	1.06381424218649-0.38293554083987i	-0.22218175785631+0.374703439076641i	-0.0329037190534654-0.087235352659543i	0.0233940401635392-0.0545052133383922i	0.0061541520649652+0.0771790548682855i	-0.0075553024058856-0.0716127438937915i	0.0040558539119704+0.0735063436924301i	-0.0116029987157582-0.0693227074590329i	0.0082427346624569+0.0526121237283704i	0.0048270112405245-0.0535195425655169i	0.0077134660742078+0.0589591050782154i	-0.0181802970022855-0.0314396364603814i	-0.0091090035255903+0.0117616434079748i	0.0244575534344255-0.0295928599168662i	-0.0069733342734135+0.0302677353713655i	0.0153119303832326-0.0024523968837791i	-0.051116594790915+0.0108447758979841i	0.0417030160016552-0.045383338064588i	-0.0143728112848792+0.027520654124578i	0.0457380232028128-0.009147756893585i	-0.0553267710127343+0.0530556787389526i	0.0066917721583204-0.0547746394739837i	-0.0142605582998575+0.0133954089642026i	0.041221625833389-0.0345860874712895i	-0.0065871182204271+0.0506880210392339i	-0.0056635273839384-0.0130255005232016i	-0.0223384609856933+0.0048359877492207i	0.0213528518377639-0.0208843145097494i	-0.0097391449783755+0.0114378056279174i	0.0196260779708979+0.0014365999804304i	-0.0325016704342666+0.0026905573134087i	0.0333420598993036-0.0129374980001268i	-0.0250726707173022+0.0146686074398441i	0.0259366435607203-0.0058339934260469i	-0.0382192692290137+0.0117246870956295i	0.0275313645591167-0.0302624120288477i	-0.0034189540652623+0.0190838380647877i	0.0112144571451791+0.0036942646375993i	-0.0249947656833638+0.0032883274760776i	0.0125242015123749-0.0084332986100383i	-0.0082314129406545-0.0106570873617309i	0.0278350499992734+0.019679190238007i	-0.0397461854741001-0.0056644147410717i	0.0319208248490589-0.0043081479376873i	-0.0262769147010275-0.00011838388361i
6	-5.07489183922997+2.56965159352164i	0.8230846132194-4.86682366215014i	2.55105021028496+2.68709240474844i	-2.376386967035+0.25239738202783i	0.688169472364-1.11531504950029i	0.222952666621112+0.563243953257531i	-0.239179498821861-0.045426361252024i	0.0626418977231936-0.0806569191879652i	0.0101161329429441+0.0494061289932846i	-0.0067872098050779-0.0235155242898949i	-0.0008560548418648+0.0305037199619365i	-0.0140475912122118-0.0306519214307642i	0.010218194776267+0.0092646819345869i	0.0117266540126917-0.0189736016063948i	0.0103432646439707+0.0390968723000813i	-0.0323912071097194-0.0042003384114154i	-0.006746912821669-0.0198526361641329i	0.0249556624011929-0.0172700155053109i	0.0137450600832866+0.022947987764725i	-0.0083266035497909+0.0237475081954466i	-0.0461429890724787-0.0113289707781223i	0.0254006505364274-0.0440804524443299i	0.0230923049171904+0.0086755745255029i	0.0316145445109403+0.0272319497021119i	-0.0514437800478878+0.0441429641079345i	-0.0258872330793158-0.0455139953731452i	0.0067313262136544-0.0237050368302018i	0.0448508555127386-0.0161362134359836i	0.0099078321753541+0.0492341782168897i	-0.0284088506710521+0.0080348504624474i	-0.0190562993467167-0.0143523880378195i	0.01405452632652-0.0191689388908832i	0.00967142163202952+0.00659551419077413i	0.0032741985432426+0.0128532181054398i	-0.0206174245974588-0.0052984952142894i	0.0189855095012543-0.0102110928656206i	-0.0039178168234834+0.0108906599752825i	0.00551439110358024+0.0067497635157824i	-0.0289978259666768+0.0002667216635223i	0.0164337458290286-0.0309932209572716i	0.0186721241089476+0.0155080472675471i	-0.0024476681846917+0.0169857360488875i	-0.0211770511033376+0.0011860356254443i	-0.0017462659401211-0.0158739069585872i	0.0130024219704327-0.0114867772388138i	0.014191455506433+0.0242284012098687i	-0.0284602363365835-0.0021652951406583i	0.0130516659448901-0.0103589059703753i	-0.00497857118874253-0.00012670893539857i
7	-4.95562397818335+2.90461481659201i	-0.09264554181546-5.04497600843624i	3.42114960573449+1.85086683083653i	-2.22831709887077+1.39085101615856i	-0.063045381904-1.55069521055419i	0.715995293242164+0.366574200948125i	-0.308351964221534+0.205797772032143i	-0.011306420689612-0.15575203214761i	0.0536398630209142+0.0257914085814644i	-0.0082777449646841+0.0117964613844245i	-0.0109549900447185+0.0126808516786333i	-0.0164586813773247-0.0187723720714133i	0.0117044602379503-0.0158137273908219i	0.0273209010101588-0.0021825934575286i	0.0071531058520188+0.0424579931685015i	-0.046633179548903+0.0075395666989909i	-0.01330296855391-0.0429238613369655i	0.0392501766605806-0.022195534235924i	0.0313748311658778+0.0344903268592132i	-0.0289546151411589+0.0446130275337804i	-0.0586166478638436-0.0267334579833338i	0.0210936830563243-0.0636384442150537i	0.0621775841458182-0.0001354977201253i	0.0311303628035029+0.06501790056151i	-0.0673901405883671+0.0522803724954379i	-0.0589282878278012-0.052754805139573i	0.0215847957522128-0.0634870053885674i	0.0692534960087881-0.0065311699924562i	0.0205685173121139+0.0654249057324205i	-0.0490786832167928+0.0268381909136403i	-0.0305680851234161-0.0308482943302608i	0.0177708979656798-0.02931708003634i	0.0246369398113365+0.0086153791105397i	-0.004875898113117+0.0219371447276899i	-0.019561354065672-0.0090925351359616i	0.0146285206692179-0.0136717863791927i	0.0105042226488521+0.0131750398989803i	-0.0089845421364516+0.0183135565089902i	-0.0315971724644025-0.0110608691670609i	0.0163962758570728-0.0380918099323053i	0.0364456765363578+0.0152431803612205i	-0.0072256084476504+0.0336960322552514i	-0.0317732491199834+0.0010316519175917i	-0.0075666144707617-0.0292205499631776i	0.0287353158107052-0.0123106357992849i	0.0109208970947916+0.0308396992136011i	-0.0282869753949408+0.0031480606258082i	0.0015146831830653-0.0178911722527671i	0.00862619510592235-0.0025210938277644i
8	-4.82012258145614+3.22344552357532i	-1.00920999682099-5.06296941280377i	4.01255802449069+0.80030903752252i	-1.60958577312323+2.39566685188555i	-0.99824817741067-1.51224687791912i	0.995751269752627-0.187378224900198i	-0.109101361419926+0.494240163096411i	-0.184335086939653-0.135857244225934i	0.0861840033424912-0.0492032778119537i	0.0128409039743741+0.0459468684286185i	-0.0300536540628647+0.0143280860256922i	-0.0239212695032653-0.0256125124052922i	0.0193975530863687-0.0351955250019084i	0.0489876859893916+0.0089708691305447i	0.0020500220487086+0.0620933626653579i	-0.0692361742527138+0.0124449068369584i	-0.0237885455124522-0.0694362403617511i	0.065594077029844-0.037055204270155i	0.0526025541761681+0.0603428437733398i	-0.0542721011600161+0.0704905615018443i	-0.0886715486403437-0.0449542242011361i	0.0268372792427-0.103608108490715i	0.113100937546291-0.00371765163115i	0.042142726066306+0.115088201972888i	-0.104544075304595+0.077886335690143i	-0.103112222673065-0.077151061390719i	0.037037908037373-0.115763976991399i	0.115312145048868-0.003627467417477i	0.033981495715115+0.101245959207088i	-0.0767891280932243+0.0505765491296063i	-0.0551531563685698-0.0496128098086874i	0.027148659135642-0.0510636905540986i	0.0424754784034686+0.0132432492460443i	-0.0086285333838206+0.0332615462718407i	-0.0254994686184267-0.0112698132699452i	0.016585866308395-0.0207911840658294i	0.0219382789578999+0.0205944657677131i	-0.0229008260523814+0.0303389440896129i	-0.0425585577435063-0.0245106716686785i	0.0239934932998346-0.0525381245740413i	0.0569393993103075+0.0186868160226134i	-0.0087854230691553+0.0564292054649927i	-0.0530826179954953+0.0023529690436232i	-0.0111772067958487-0.0488401296600097i	0.0450779916559633-0.0154535437628214i	0.0145939038644401+0.0412838068905792i	-0.0353353067878326+0.0107529354484466i	-0.0079745029410063-0.0268805235538726i	0.0187779012353459-0.0080551119923584i
9	-4.68365864756814+3.52794741567249i	-1.88867388173844-4.93836090444311i	4.28363003418949-0.36258101164851i	-0.61743513549625+3.09106226842881i	-1.84875393314209-0.9616658934913i	0.858560715807862-0.896305796135808i	0.328305205456609+0.578092437271235i	-0.314436699057222+0.064537235973673i	0.026693832975043-0.143701005754498i	0.0619299290676269+0.0470499598840126i	-0.047851494925585+0.0374753421575821i	-0.0420761337644111-0.0444408409478278i	0.0369637436494241-0.0588548063703455i	0.0786827311843993+0.0238385424274374i	-0.0059497112891058+0.0955716905885432i	-0.105703497958373+0.0144536275051i	-0.035681616113448-0.108471682981021i	0.106045128780463-0.057571655081321i	0.081402840651976+0.100658844723254i	-0.091624384589311+0.108591385183935i	-0.138568879238597-0.07443301458106i	0.043193661782465-0.167277776607078i	0.187318631679518-0.004529139375413i	0.063924688360596+0.189802505628963i	-0.167866647988007+0.123541270685004i	-0.169943760657713-0.121088466984833i	0.057926384803094-0.192936353467084i	0.188717370612127-0.006784370522684i	0.058365080549981+0.160729639816291i	-0.118435368017654+0.088264754099481i	-0.0959187081659125-0.0739650995289121i	0.0377934232914479-0.0867818845190065i	0.0688765761757251+0.0157109157720184i	-0.0082729105673678+0.0497972629105433i	-0.035178572452282-0.0120918814266i	0.0219131895902804-0.0285685307476733i	0.0315367451564693+0.0326531378556404i	-0.040511422061202+0.0431318712754577i	-0.0595151614515729-0.0428944820211782i	0.0382248409132518-0.0751502016339193i	0.0852537486034732+0.026623016370022i	-0.0106531594438118+0.0877462598928646i	-0.0835378695966147+0.0053663165572178i	-0.0173894589470286-0.0753404916713386i	0.0658419359862154-0.0234624317735111i	0.0242375365945626+0.0563391827913291i	-0.0467948216471789+0.0221356737874632i	-0.0196314717933149-0.0370432800396036i	0.0276167125870437-0.0176636815870112i
10	-4.55030284208665+3.82034543037066i	-2.71065329986867-4.69217809386293i	4.23651006694849-1.54109838943463i	0.59039172914934+3.36993695205727i	-2.36798976943667-0.00538606329262i	0.26409511515049-1.46890681089553i	0.798886355647331+0.295823769266074i	-0.22459829844622+0.371132448085176i	-0.131834046056568-0.138832108202171i	0.0806963560786017-0.0115591783503658i	-0.0436024386287435+0.0589996549270756i	-0.0663337545771944-0.0642446511597778i	0.0637461158913983-0.0904754403802132i	0.119551988027527+0.047728678408986i	-0.020623656564044+0.144307068433356i	-0.159707152711519+0.012378553346819i	-0.046812523804873-0.165570106981014i	0.164897365300977-0.081315488596273i	0.118280563303865+0.159968152789702i	-0.148487698463962+0.161430009375371i	-0.211226408042238-0.122887144752128i	0.074188474073534-0.261000853709787i	0.296833674846098-0.001331303963448i	0.096800731378273+0.302284540989784i	-0.266161400334879+0.194521595541851i	-0.271679457401556-0.189322531941804i	0.086441697730147-0.309299523698109i	0.299914321952858-0.018818059144892i	0.102938617511758+0.250207992129038i	-0.177654519493136+0.151152429703575i	-0.161319808565554-0.103250026229175i	0.044126324292638-0.142077572837174i	0.107477499285959+0.009234019665062i	0.0009629510255424+0.0714701814453231i	-0.0444855597791408-0.0079739254217042i	0.0276371650237987-0.0323641479526647i	0.0365527561537439+0.049234376190468i	-0.0650725499439537+0.0545219465739515i	-0.0803336395128722-0.0696299540188693i	0.060695990347012-0.106006064870567i	0.123966038750712+0.040216913718966i	-0.013846799744994+0.129767519901971i	-0.123541453387913+0.011271823462081i	-0.029558286856109-0.109182885620197i	0.0917868619413804-0.0390575631865022i	0.0413341211561349+0.0750616386265973i	-0.0602895449701402+0.0395764207560402i	-0.0363938572922291-0.0470436445582409i	0.0345988770046561-0.0326710383620699i
11	-4.4206901746589+4.10258519053635i	-3.46372475628327-4.34545975055587i	3.90110475413519-2.65446868825043i	1.8406098075369+3.20192737008897i	-2.40383369541711+1.15050126173461i	-0.64629684434059-1.64907313891368i	1.02843374487245-0.32659564622071i	0.149741625272637+0.572534816378198i	-0.266946951483097+0.061210220482798i	-0.013402010509508-0.0767049962507886i	-0.0331790220034835+0.0252587989852835i	-0.0693072342764308-0.0876859740889673i	0.101645741381619-0.119618708234233i	0.168919343409592+0.084802916934965i	-0.046711065102007+0.208199839708277i	-0.232402564946434+0.002114040232962i	-0.053118381875701-0.242970795170593i	0.24552050748295-0.103833366874788i	0.158968519995154+0.243610575401566i	-0.232728615050955+0.225982194072376i	-0.306713767057391-0.199462290978167i	0.128017867848716-0.390295944284678i	0.452888454154892+0.011270704477766i	0.140189726058664+0.466123478390373i	-0.410707704283236+0.297254279728087i	-0.421549089398168-0.287905609371471i	0.12216272362961-0.480691235217892i	0.461786188051233-0.047169412221652i	0.180945554625492+0.376256414979874i	-0.253996302576186+0.254446578198793i	-0.264036661078958-0.130661808613015i	0.03494116018411-0.224416552441764i	0.159754911340215-0.018650110101367i	0.0300154792249935+0.0941552369651976i	-0.0454646389683826+0.0091190181341387i	0.0293751673756538-0.0232314381736686i	0.0292153544023454+0.0701522885314623i	-0.0998275405492422+0.0585717147988484i	-0.101168549712819-0.10906971247516i	0.094725558793821-0.14380119442669i	0.173918689046503+0.060976686655276i	-0.017988267421833+0.183920408116164i	-0.173719337051945+0.022229390395191i	-0.050847351008416-0.149762449932495i	0.120978777825391-0.065227033003136i	0.0683040118348357+0.0942644644066327i	-0.0722120864677058+0.0652803558995598i	-0.0601636244002097-0.0538740662320274i	0.0372119498339013-0.0542160589521515i
12	-4.29471844453992+4.37613633058978i	-4.14137333216551-3.91784755978394i	3.32330433043472-3.64126971699551i	2.9765333584865+2.62259487846562i	-1.92551356374479+2.26588951565244i	-1.61183484150424-1.3124741523238i	0.82270953238822-1.07786304784413i	0.682809065432166+0.458753071368019i	-0.201046604224568+0.409890459198814i	-0.223467174358475-0.024333372929469i	-0.0908474154038161-0.0862503810956648i	-0.028199335414978-0.154631830166693i	0.171431350485774-0.130352547067309i	0.217365322200092+0.146729789784947i	-0.091822435406887+0.281440392775161i	-0.319281622304308-0.0225958841646i	-0.0475417143959-0.336868590947384i	0.345850724607009-0.115732309139224i	0.191813407647071+0.353162633700895i	-0.350971300383038+0.290592062722059i	-0.417196983624587-0.315438982705925i	0.217990483785655-0.554600435799076i	0.662906947369822+0.044357290789902i	0.189686773258089+0.693699686379901i	-0.61332783443395+0.436582501368358i	-0.632470642809984-0.422618941497184i	0.161492629724479-0.723061653090694i	0.686638615365744-0.104931078639614i	0.311784942727314+0.542350171425116i	-0.34033440326923+0.418409315540373i	-0.419571748527394-0.140149713375188i	-0.010807448904139-0.340797513317821i	0.223278096798716-0.08941120489306i	0.096977033506952+0.107605542401779i	-0.0232488195169054+0.0515681887828275i	0.0213126846267348+0.0147477411787932i	-0.0045759812185903+0.0956549989965897i	-0.149260663808112+0.044693944825403i	-0.1155779589045-0.167197734545175i	0.145135616540339-0.185949662092139i	0.23515010099328+0.090944871152428i	-0.022116927549552+0.250953461270237i	-0.233682841099462+0.041282458174943i	-0.084907036076524-0.194529127182131i	0.148781200045708-0.104939028589439i	0.106866879220376+0.10818746502617i	-0.0769692447378774+0.0998292603424928i	-0.0907440106646515-0.0529873618565785i	0.0319813920396358-0.0816772942241671i
13	-4.17181341782643+4.64193985731541i	-4.74007474207296-3.42662094385146i	2.55601551324419-4.4587199775728i	3.87592543339379+1.71324140790391i	-1.01112870502003+3.12509749829709i	-2.34905945903151-0.49935492653518i	0.16819253248026-1.65881401074907i	1.11140395842712-0.02876810700903i	0.146163472681712+0.710445195019103i	-0.423590967819732+0.224492423147662i	-0.28032628400239-0.206846597730538i	0.025839588122713-0.30976411648784i	0.301087000784147-0.13307838032894i	0.264780196028145+0.249317905594777i	-0.164445631474672+0.35783345239751i	-0.409576776126301-0.067892893532962i	-0.021395652671478-0.43352959849014i	0.452551934185782-0.102166875084008i	0.195236146563448+0.480478820747345i	-0.504458626370269+0.33034643418259i	-0.520739891838509-0.482558759422995i	0.363014309337125-0.741180402060634i	0.926052483341943+0.117106484189163i	0.23330570211131+0.993389160515427i	-0.884507337877746+0.612016826336104i	-0.914176629079626-0.59785357217208i	0.19730795745567-1.04986854977379i	0.982985345592355-0.210908413210957i	0.520916121832114+0.745255879216426i	-0.419584659156626+0.667293642819957i	-0.64362563983409-0.103733415040651i	-0.125823966345974-0.494208937880504i	0.288276895135255-0.233787614841525i	0.225563158245431+0.092549003533628i	0.046087877155131+0.133564886554965i	-0.001152405888531+0.105362881704634i	-0.084786064786923+0.128919465517433i	-0.221259747487814-0.001101714436594i	-0.116051448329282-0.252987086118205i	0.218712843309346-0.230326253473809i	0.308523020795946+0.13276988937521i	-0.024692253586226+0.331758306355814i	-0.301914935903741+0.0724896545646i	-0.135843876649416-0.238580281385508i	0.167647025699692-0.16027549663422i	0.156234197392873+0.108517860570045i	-0.06743221732855+0.140018846185137i	-0.123707572274833-0.039528367676662i	0.01625332977091-0.110597690901501i
14	-4.05034281962484+4.9007715374176i	-5.25847288099066-2.88539688007162i	1.65147689764198-5.08032357052054i	4.45734051546989+0.57793181964136i	0.18897598363072+3.57374873435418i	-2.6364838632799+0.61492275826262i	-0.76126517911063-1.80913159905134i	1.17482877677933-0.73912117884763i	0.657867802232313+0.735409195383588i	-0.438444702902802+0.588235415934272i	-0.549823932620407-0.215983450820798i	0.018486866955435-0.522343579775615i	0.471938636559132-0.168199528969061i	0.327819230215545+0.379005329299558i	-0.25308982284943+0.436186120559184i	-0.487403699910181-0.126007958084307i	0.026387586417463-0.506118123903908i	0.534669018933115-0.047975393425583i	0.138619604755551+0.600117079001157i	-0.682416383130838+0.304119633865838i	-0.57591874109739-0.708968984526528i	0.586798020913124-0.919373295177621i	1.22881648741173+0.2588965874122i	0.24767641516437+1.36715612991373i	-1.23277358431868+0.81370157938992i	-1.26983976481766-0.81732387964453i	0.22068370745595-1.46932884843535i	1.35305539162883-0.38702012596807i	0.836308155903194+0.972909670888785i	-0.46370876934455+1.02470575128866i	-0.946627336913039+0.017458850789213i	-0.350872322107354-0.67824528103016i	0.333602844661805-0.485800458935034i	0.437682534444581+0.01899609009066i	0.194489411847806+0.263610184754976i	-0.035022939399075+0.276791592504884i	-0.232179585418571+0.180718507883109i	-0.329933617699673-0.090662872383725i	-0.099147495627143-0.37948951040867i	0.323911571652898-0.279499001789066i	0.398793692586445+0.188581108163946i	-0.022277511086463+0.429150451859045i	-0.376400821809379+0.121847137268941i	-0.20827500534807-0.274612990402211i	0.167028661004014-0.231405763752629i	0.211219212494342+0.084842516100557i	-0.036316159920804+0.176649523387878i	-0.148414809846064-0.01066529607646i	-0.00891716542183-0.131297857957996i
15	-3.9271393710975+5.15465781854153i	-5.69824034199424-2.30281807892884i	0.6547257495591-5.49429408871591i	4.67971051816687-0.67813224137143i	1.4975559147752+3.53305131052201i	-2.36204407846746+1.78710630554432i	-1.67902593973408-1.39942768704017i	0.74707425853671-1.37422283511318i	1.05621178058181+0.37951562504335i	-0.192060243592879+0.832484202662538i	-0.718648552177415-0.066001739719673i	-0.07653101476247-0.662697905791699i	0.593560672464855-0.247843068929384i	0.407533316230048+0.470182712294385i	-0.306520969284074+0.504493063609076i	-0.523898590109996-0.157776173215705i	0.074088379880024-0.508667891447463i	0.536418760085629+0.050519802777277i	-0.010477329773445+0.660750582495233i	-0.85367925871098+0.156936101813678i	-0.52052320232996-0.993051072665998i	0.91504779066614-1.03781758752222i	1.54292509376901+0.50967553676849i	0.19576793615534+1.81037485085484i	-1.66660857608276+1.01972722359542i	-1.69393914406258-1.08768072814839i	0.22587854214711-1.98312975393993i	1.7924831201805-0.65193907520021i	1.28062242465256+1.2056871876543i	-0.43771864057302+1.50470977829143i	-1.32500871785583+0.26535513745033i	-0.722942044090956-0.870527771209355i	0.324281904513087-0.868160973098392i	0.738446532286771-0.150987707363381i	0.454275324226129+0.431698041225085i	-0.060854340836307+0.550738867933891i	-0.456497794811929+0.273781736663425i	-0.496084553977926-0.222924166974961i	-0.073984506661152-0.561594957350579i	0.467154042371974-0.3465626229304i	0.51797571416644+0.255921663748054i	-0.005992693917139+0.54922501597981i	-0.454599178388586+0.19965431157849i	-0.308183437205364-0.292293992306961i	0.133010864882891-0.316069129010918i	0.260955351996402+0.025261570470563i	0.021927364084218+0.193337754963714i	-0.1476703623364+0.031494260371836i	-0.035503602077665-0.129747451739505i
16	-3.79874309091+5.40929883121075i	-6.06702433252786-1.68307035028986i	-0.40002211941562-5.70459655536094i	4.5403591491205-1.96504160302029i	2.75148150572026+2.99870470053452i	-1.53212110588033+2.78066543711712i	-2.29465180399438-0.46064136950071i	-0.1080523046396-1.62340860912333i	1.04761189359574-0.26256177094646i	0.202534222765189+0.710466557575655i	-0.601138421143943+0.130376877676032i	-0.164384560270334-0.603021221398663i	0.579303454426837-0.304286752867711i	0.459995189105275+0.456120819344064i	-0.26251545238853+0.528264162430111i	-0.475967305529633-0.103119737593439i	0.074696145683453-0.377987428081894i	0.377246564756248+0.176066778802962i	-0.275460064976414+0.581626086973997i	-0.960576626728342-0.171401459210148i	-0.27683421025398-1.31700877895049i	1.37062275038678-1.02731212848762i	1.82750841142145+0.91723107005075i	0.02810898160457+2.31463817982653i	-2.198389731679+1.19678410444124i	-2.17295971947271-1.42361655322853i	0.21678575426515-2.58748804580551i	2.29234083802995-1.0128260064952i	1.86095124353265+1.42079875860871i	-0.30830329630097+2.10054063633987i	-1.75136719336349+0.67082843097676i	-1.25622453197058-1.02763993058623i	0.21392107494923-1.37113819090729i	1.09712571158594-0.45277914371225i	0.841507858856234+0.596255660471229i	-0.037684067503674+0.923473842146883i	-0.739215557166288+0.440362445911395i	-0.739650030116466-0.371190561085025i	-0.06952868258133-0.806346796224648i	0.643497517431466-0.457688290498129i	0.684615296514491+0.320232744135817i	0.043618532383129+0.698877420923053i	-0.530484480581647+0.323278965113268i	-0.443727472279912-0.275854590630758i	0.04723696053109-0.409217292014029i	0.288465830410452-0.082991111796758i	0.10904157156151+0.167127581049529i	-0.100094580775343+0.077222236683652i	-0.0463148089797155-0.0917281715559601i
17	-3.66588203025497+5.67525521089825i	-6.38140233165749-1.03072598954769i	-1.48693272712415-5.73358804866234i	4.07375289645162-3.21494073544825i	3.82804631490902+2.0324762842123i	-0.25440112663264+3.42229883401917i	-2.40707377704932+0.84131579828964i	-1.16868196170998-1.29225902057308i	0.478442302637995-0.932335172501518i	0.482440044165324+0.13161314629461i	-0.172866780677733+0.141811702657801i	-0.07395104054357-0.368069820024243i	0.472122687046628-0.238238552760864i	0.447442238602229+0.364658713055797i	-0.111941277653526+0.502123759252978i	-0.334232016441668+0.084383876231078i	-0.0337288382416231-0.073320618571253i	-0.020195742801454+0.284217793248959i	-0.655944112098837+0.268052653075251i	-0.923842441585024-0.729817528003876i	0.23421734684164-1.64469259500861i	1.96775140272071-0.81124604846992i	2.03607000209061+1.53021225936424i	-0.31035447781058+2.87202201432464i	-2.84667891464716+1.30608981905876i	-2.68970987098996-1.84912432055271i	0.20866152386605-3.27564654778153i	2.84080574252048-1.46141977451993i	2.56195186879093+1.59555643851296i	-0.05162773775174+2.77614925984826i	-2.16808593113254+1.23979116930703i	-1.92351655003246-1.08534836284805i	-0.04551323305691-1.93382103426908i	1.43420516104159-0.90045752205918i	1.33265766812125+0.68153190953241i	0.0883037326284+1.34423376537348i	-1.01917971953116+0.7052981989753i	-1.0598321594412-0.47847387425761i	-0.13060455892569-1.09535167041383i	0.82450017545431-0.642839406096272i	0.913020406370973+0.348814094433632i	0.157719233427733+0.876412364188973i	-0.588043060754165+0.515296434329785i	-0.622299776916478-0.200898647638468i	-0.113253471259627-0.50065826228103i	0.270245821815059-0.251525111682055i	0.220121249567401+0.070844644253785i	0.014751535606932+0.107146951758304i	-0.0151789325701875-0.009785324919881i
18	-3.53955987284671+5.96379868673019i	-6.66476693868229-0.35953529954533i	-2.57917519776787-5.62103554566768i	3.34777097932834-4.37701181156526i	4.65136480102458+0.7489142978584i	1.29342999929645+3.6263184404007i	-1.94979946885778+2.26248492449849i	-2.14111117000774-0.36575497550256i	-0.59174267640335-1.32061066689227i	0.366442799909927-0.764926812048241i	0.363572651377963-0.243433139214278i	0.308428226816266-0.188978333166218i	0.485520586980591-0.040786506015509i	0.445601312363498+0.346685612950993i	0.085204631482848+0.542566339131582i	-0.201670529719366+0.434449826538494i	-0.337863626487441+0.359761724386648i	-0.682334258443866+0.282746980509524i	-1.1006066494725-0.35788647892018i	-0.6572673166836-1.52744927493831i	1.06780897600103-1.92299592055279i	2.70402549088972-0.32445081839778i	2.12742045694186+2.38474091945625i	-0.86529337352468+3.47783649509133i	-3.6317250167141+1.31640460852364i	-3.23150819133745-2.38810795655154i	0.21749094158164-4.03994877841838i	3.42036597730514-1.98210659045261i	3.34931168884926+1.7033355565798i	0.34773377196366+3.4663377498876i	-2.48849878684277+1.94921972921254i	-2.64924089801968-0.96584826252563i	-0.48801548670823-2.43988651932123i	1.62643748322839-1.46527589490609i	1.84419524582282+0.59538586249857i	0.35531839194795+1.70402403726458i	-1.19572631148461+1.05387169847428i	-1.40793580446717-0.47455721235158i	-0.29227493072083-1.36897438407853i	0.955503999445544-0.909150073452901i	1.19200642592008+0.29849273957568i	0.36614985254163+1.05884584992041i	-0.59710359501222+0.790062511343363i	-0.840210841316963-0.036711907858407i	-0.370044745755673-0.569683523942057i	0.176300569755386-0.484011812097381i	0.33865866155747-0.122142727048271i	0.208664690373796+0.09115016708517i	0.089448264943175+0.108718125908078i
19	-3.44226421962652+6.27614154626221i	-6.93660096298277+0.30114397274723i	-3.63824714320129-5.41425494285149i	2.45219778168351-5.40584469627959i	5.18365982222265-0.70486727398201i	2.90317270615453+3.38995712951867i	-0.98556281015574+3.54967379392026i	-2.7617679485174+1.00827421861028i	-1.93031043759084-1.19586058517175i	-0.30728127324644-1.68146000111125i	0.678136474023-1.09214821949721i	0.943685214421602-0.388668268009783i	0.892846515179263+0.148230790269857i	0.670692789737206+0.585728271859932i	0.262457711122649+0.896982626845098i	-0.298513417251663+0.997919896679158i	-0.971844902810827+0.780334606432727i	-1.57075715317088+0.01343107524042i	-1.48671815746095-1.34312799026438i	-0.07620292848932-2.50968555602244i	2.23085977822747-2.08059343099975i	3.54871986715242+0.46700717487394i	2.07629254885053+3.48494981083034i	-1.65070371164817+4.12940717387643i	-4.56262780103714+1.22327874072406i	-3.80133694435761-3.04324550034417i	0.23611343993669-4.87251397913277i	3.99938573294874-2.57282681087962i	4.18447724268458+1.70048584968714i	0.90959618512846+4.08620718338844i	-2.60523925254682+2.75750670679355i	-3.31976793487904-0.58924554919765i	-1.11844996451313-2.73357345814148i	1.53340290424032-2.06196472024419i	2.22882772904562+0.26631218176768i	0.74527941931433+1.84907107504725i	-1.16063855022449+1.39850923636567i	-1.67145340479037-0.32012962543587i	-0.53489081188727-1.53186450383469i	0.97903889398014-1.20638484897611i	1.46723507610184+0.14797199540013i	0.66605455851486+1.20119467974745i	-0.52480587295356+1.13045993191798i	-1.07049692042423+0.23666886049215i	-0.726591159257928-0.583383713084581i	-0.023631301265718-0.763972144895159i	0.431340908556117-0.427401600974855i	0.474061413511256-0.009119253930315i	0.295506862758169+0.234579602082347i
20	-3.39821113559929+6.59255302854715i	-7.19760081817794+0.91020699103383i	-4.61090986029432-5.15184934701027i	1.48120694667018-6.25326185464503i	5.41427946162908-2.17286310572796i	4.37542015388129+2.77770959005403i	0.32393400666702+4.50441272524629i	-2.88644850645941+2.58114507571554i	-3.24237742048969-0.50497858980216i	-1.49601072176593-2.32761225664462i	0.52144794755399-2.28755626839634i	1.66871696811405-1.1626802909159i	1.83633414275537+0.13609144796903i	1.33870502807312+1.1672167666752i	0.40480832879329+1.79341751992071i	-0.83632632127432+1.84173628217492i	-2.07472625203916+1.03365957205935i	-2.61766044212368-0.69673132024314i	-1.65873371622121-2.70576967529593i	0.88999370979563-3.57557855013759i	3.68132569426121-2.03873021397946i	4.44305536226928+1.55662274857646i	1.88060531196002+4.79191550623254i	-2.63150392752199+4.82429566683768i	-5.6245498813202+1.06551109610844i	-4.4271859991839-3.77497339240464i	0.21044554829469-5.76473053586493i	4.52299688882918-3.26637517464816i	5.04098827396604+1.51235683804084i	1.67367742964177+4.54352292007077i	-2.40138443664068+3.62120161600765i	-3.80447044790431+0.11539020992265i	-1.90480030154409-2.64892224322407i	1.03530514871279-2.55156596631146i	2.29639614914405-0.31633412752968i	1.15285946597698+1.6219920443625i	-0.85307959039631+1.56925376001283i	-1.69204874332096-0.06157329906386i	-0.74490585086348-1.49453597451683i	0.88741298691694-1.41328992991455i	1.65341472707558-0.05402670746568i	0.98984189150091+1.26622577524818i	-0.3708646864524+1.47604319007414i	-1.26830471131981+0.59811805685152i	-1.14878113348772-0.51261358387734i	-0.34060374764545-1.04784660775253i	0.452338952825002-0.832311037473495i	0.773588115569651-0.22779946186842i	0.611192831643458+0.3158134193282i
21	-3.41536409774446+6.87135791749563i	-7.42020897994263+1.42887686820923i	-5.43485867164143-4.8497932726099i	0.51936753736934-6.86543370156157i	5.35125066770821-3.50400709274532i	5.53897733491087+1.90820674018039i	1.74287129280524+5.01579531297743i	-2.53775084528837+4.05573531871201i	-4.26814993006687+0.57805160921872i	-2.93049111131794-2.56876413762801i	-0.09096633772779-3.56592724782009i	2.31092443692595-2.39578224273133i	3.18998295612275-0.13671404285358i	2.44097379012485+2.02271733827915i	0.51372702930974+3.22569175012952i	-1.85595873616341+2.942826405774i	-3.65195553906892+1.037799129468i	-3.7404986045346-1.90549802180108i	-1.52180933973702-4.40099883847121i	2.24516203316844-4.62643773003728i	5.34022668607102-1.75845678502316i	5.32991135108571+2.88937770406596i	1.57418546406074+6.2358130440551i	-3.72490806797908+5.56874055482985i	-6.78113957062116+0.9270520496083i	-5.16300489104287-4.50043437020909i	0.03779850998291-6.70699114367313i	4.91324853971884-4.13226050016619i	5.90857980175949+1.03434948953086i	2.70025810535891+4.74736849994586i	-1.76302467006789+4.50253259367696i	-3.97463362379736+1.19905687620264i	-2.77808507880502-2.03977499503437i	0.06635295193901-2.76088100500685i	1.85507878444895-1.07932127550802i	1.3869184141251+0.91679452763213i	-0.31153212285268+1.34649785569432i	-1.32406061733885+0.13918505848103i	-0.71925553830946-1.24063746515354i	0.77745511585491-1.37519200702376i	1.69135022065807-0.16243553676373i	1.21109735040916+1.28132212534486i	-0.20787895088398+1.75295392239113i	-1.41033789834551+0.96878670033155i	-1.56968388151008-0.36757282436754i	-0.74271304636718-1.28358183795278i	0.36752950081993-1.28659858485061i	1.04406687579657-0.5716553248667i	1.0081246581407+0.29237432723833i
22	-3.46813501596965+7.06081397684828i	-7.54728065639694+1.83864350363753i	-6.04651497968022-4.49021572287484i	-0.36939940615854-7.17478230844171i	5.00023042506037-4.55237107810754i	6.23587006902902+0.92919710497673i	2.98267305258084+5.03441043923705i	-1.87551005008173+5.10422444923886i	-4.80425511345644+1.68267092586122i	-4.15374299119334-2.45757748387491i	-0.84027808454909-4.57720229670826i	2.77974579166285-3.63306621840359i	4.56286574916857-0.47947241583598i	3.62356424347287+2.98159399331837i	0.50841552896921+4.85899303751193i	-3.1830312089472+4.06258490645307i	-5.45374425105375+0.77195508697962i	-4.78739741777506-3.46477244276524i	-1.08893613132698-6.24871001737698i	3.86067941092295-5.57451205482975i	7.07834702673354-1.28596078857219i	6.1792008507196+4.34379538626929i	1.24004091606542+7.73089261804458i	-4.81485552910013+6.38750781834855i	-7.9883317488427+0.92029702650499i	-6.07533158358565-5.11676799746353i	-0.40267084603154-7.68768224321332i	5.08502046395443-5.24930441265092i	6.780728311126+0.15959027956427i	4.04438680333579+4.61576351554816i	-0.60022418095867+5.36006640534697i	-3.71661552234887+2.67499161295895i	-3.63511533036113-0.8074843684094i	-1.36252007826387-2.51352462008907i	0.76229480311714-1.86920768334358i	1.21168590852956-0.27285733667176i	0.306774113457778+0.532700793414048i	-0.512948216331787+0.03047817263823i	-0.233520780947398-0.881990289557019i	0.860222783133415-0.992542010600462i	1.62594056249471+0.02554399094333i	1.21473212294139+1.38076469112118i	-0.17944430173638+1.94831469029444i	-1.54928073130088+1.24855979784859i	-1.94081016308059-0.22084399932511i	-1.16097381134252-1.45774955522954i	0.18638007183845-1.72677976611109i	1.22849289405681-1.00640365306544i	1.42450506015922+0.12748842555085i
23	-3.48524470239874+7.12287815208696i	-7.49777233766046+2.16515133654481i	-6.39745788888295-4.00408290693531i	-1.17053602011682-7.08947066838843i	4.32021178141291-5.19259878597722i	6.29812594305073-0.04775911335625i	3.75987052167017+4.49856562871839i	-1.08154585092584+5.38711248959163i	-4.66369284576914+2.37146888637615i	-4.63138014149845-2.13395796143049i	-1.24679279248916-4.94774801382238i	3.06784407286877-4.23616372199516i	5.43907899224766-0.50932677054859i	4.28898926405645+3.87111868208406i	0.17812211164627+6.15187728467994i	-4.54520661609204+4.75199036311675i	-7.02242261132093+0.18528431152202i	-5.4856750479662-5.09164091781453i	-0.40860688704982-7.92487346305739i	5.50126578726419-6.2902946083856i	8.69658168171662-0.71077613633482i	6.95333444481521+5.74583787690877i	0.97698605963278+9.16742146790752i	-5.77628827639656+7.29485044519506i	-9.19197308218896+1.14146243482587i	-7.20329056599087-5.53360074192067i	-1.19476040006961-8.68220598919972i	4.97282844290413-6.65452595118676i	7.63322016139178-1.17006725729367i	5.70925603824015+4.0917462826673i	1.1154246597984+6.13206764092129i	-2.95054299878373+4.49010649855522i	-4.34402871208108+1.06484318304666i	-3.14727476814436-1.67178400108172i	-1.02145610024775-2.47963329173168i	0.41819537375923-1.82563647213845i	0.752676053561942-0.959971943782143i	0.64334558294983-0.645523441965388i	0.846116136269414-0.659596508667005i	1.394871725105-0.31625189074032i	1.64628024206969+0.66178483671378i	1.00500139244419+1.77760377824981i	-0.42123933849684+2.17800599704267i	-1.82374783708338+1.40941447972062i	-2.30463969560997-0.16861153429476i	-1.55111048637253-1.62890407062235i	-0.04203493751469-2.13494786123172i	1.31687757747714-1.48445506679737i	1.80261538113949-0.17257200742154i
24	-3.3516587252268+7.07494233315727i	-7.19632921784562+2.51109439569096i	-6.50247811370177-3.26227044371355i	-1.97040751927634-6.51909590024768i	3.19340437640621-5.38636135243507i	5.57943354261945-1.0382135205591i	3.91315682150084+3.28590531093548i	-0.21932641210545+4.63319110523274i	-3.65678152919385+2.33670226518306i	-3.9309901549916-1.67985810558541i	-0.91452351519107-4.3631693882435i	3.18934235117273-3.65340453377128i	5.38335350004501+0.15000650413782i	3.87068321453983+4.59045078795976i	-0.7441450477562+6.61902896124573i	-5.74725758713044+4.53517581884445i	-7.91565865770291-0.8545325245701i	-5.50332710655328-6.56068137049916i	0.5507901374465-9.09264038817894i	6.9725053780431-6.57615760475391i	9.9739887072813-0.04669017173756i	7.54433405428612+6.96039493010885i	0.8020911129586+10.4134402115863i	-6.53023646999572+8.22634249941102i	-10.3126691210869+1.591388064662i	-8.49383570997853-5.71234472803462i	-2.31582907314671-9.63389658082199i	4.56385849992087-8.28348885813872i	8.40721160012731-2.90284354757665i	7.59746062662322+3.17402978207065i	3.29998299557169+6.73076384382539i	-1.66618196740954+6.49546203573202i	-4.76181728669681+3.46861142313491i	-5.08212386035169-0.19101258532937i	-3.38297124768459-2.69863178272164i	-1.09123671174288-3.49351651309126i	0.7547633270302-3.03745178999021i	1.88448057759608-2.0388818055938i	2.45975576264872-0.87244520959663i	2.56186633209713+0.41424673623156i	2.03640520188766+1.72135953778887i	0.77416996710768+2.64903259356228i	-0.93385955781517+2.67207828484471i	-2.37599316055122+1.58117811847433i	-2.81165099270544-0.22508408192862i	-1.97628911126778-1.88472318432126i	-0.29903380929176-2.5744124951102i	1.33851682751154-2.00858845608544i	2.12924494785293-0.5898414712913i
25	-2.9556332059167+7.04118200992171i	-6.64989865898825+3.06406501333034i	-6.50887179496016-2.12625432287295i	-2.97504832615733-5.46834446576561i	1.48000236752408-5.27275506041184i	4.06746845673316-2.21825966688979i	3.52226845853057+1.27029479734288i	0.82141721775709+2.78016536367639i	-1.66007916060735+1.56160870618866i	-1.91263815345752-1.04947773418705i	0.26651944423078-2.67863789175573i	3.13103316181111-1.66955536858758i	4.21750793010581+1.66149734866928i	2.11278285351361+5.12468838924715i	-2.42552176434329+6.06168333607176i	-6.75940838166143+3.16085853961458i	-7.94199194736732-2.49033133765625i	-4.62272113804391-7.83738385211274i	1.90870479747453-9.59056398503843i	8.25386061422557-6.24979371063503i	10.7840664708178+0.8210352607335i	7.78802067624357+7.9929082640725i	0.5865189397645+11.3675405278105i	-7.10934080817263+9.01648115068047i	-11.2611586819538+2.1174447870856i	-9.76862431949981-5.70896536693944i	-3.5868845136787-10.4576749624725i	3.93450363995456-9.9401693370938i	9.01744849565833-4.83195325973122i	9.49032156773535+1.95729452427278i	5.71658347985547+7.06343048703772i	0.02971768897372+8.44117121732597i	-4.77481499443616+6.13707786503131i	-6.8773932825142+1.82307019211354i	-6.03254708301191-2.37641454013195i	-3.22843478945775-4.94577098151123i	0.11961920022139-5.40129451246529i	2.85024947788992-4.09113737459166i	4.31848357311201-1.74968704412269i	4.33401176836457+0.83412376094459i	3.03686983711874+2.94305743335405i	0.85806531965195+3.98958280472973i	-1.49928495516924+3.64815953796818i	-3.20700698416431+2.03604029215357i	-3.62333454443935-0.2271378869117i	-2.618403529883-2.21940172058715i	-0.68591828992683-3.12979909711093i	1.2755642771702-2.65953589636908i	2.41107122845703-1.16319388819677i
26	-2.29744571043956+7.25316277060894i	-6.03575145481568+4.0156816814555i	-6.70536237710413-0.57882050425364i	-4.41800799034286-4.14491029610666i	-0.83193644781993-5.17960949715432i	1.99981658818618-3.8228118097611i	2.91703753994106-1.52616405064291i	2.23051638836962+0.08391673714228i	1.25318983636874+0.33752756950093i	1.16949431618534-0.12880171388092i	2.07173857890442-0.016231886034i	2.86030929977033+1.48434953092504i	2.09410708113824+3.877345150913i	-0.79502368419665+5.50782466692735i	-4.79202849750793+4.6367597699116i	-7.6590738782086+0.76236026119149i	-7.23636309516823-4.71571591149826i	-2.90712378889658-9.02174932608573i	3.7232322232814-9.51016528321357i	9.45469675436027-5.29290074403478i	11.1623421503598+2.0149375940785i	7.57971922247659+8.95737999526487i	0.1441793503545+12.0090916132089i	-7.63520590212884+9.48085374992254i	-11.9742189552012+2.4746065159714i	-10.7818693515342-5.6618577592366i	-4.7118026857428-11.0715505466121i	3.252333283883-11.341772378691i	9.38876243602418-6.61857142396151i	11.0895053774884+0.6487458768006i	7.99061217431612+7.07897851254472i	1.8873591825463+10.0249275390604i	-4.35852177004873+8.6654175917534i	-8.22720970507822+4.08553648709964i	-8.54127304207884-1.50385599205107i	-5.68931503767366-5.86726080542122i	-1.16327676713002-7.60743420113896i	3.21318590791355-6.49771952677106i	5.97657366114666-3.31457627791159i	6.42145147998443+0.61131043871561i	4.6817620293461+3.89855531103699i	1.57141086264637+5.53310994729239i	-1.73102697155701+5.13577632089443i	-4.07913006097607+3.03881234178106i	-4.74342313886339+0.14244852022682i	-3.65915925612027-2.42896118968788i	-1.42542398059743-3.76361974563945i	0.96680502751472-3.51464683483267i	2.56923450506558-2.00506864432471i
27	-1.58810325069806+7.9303760305115i	-5.69123419362544+5.39491149961263i	-7.39128675612294+1.15413701003067i	-6.37087577541288-2.95522199267515i	-3.49016810090588-5.47984268239785i	-0.14596046847917-5.9433762164383i	2.52275591537784-4.80483951210675i	4.08797510813367-2.91187568082992i	4.72447672938247-0.88613938738841i	4.7224084678574+1.12650231784214i	4.05595191426374+3.21089674661323i	2.37561229436894+5.19692877263005i	-0.54722594452287+6.38179885047673i	-4.26655628203934+5.77100991204079i	-7.47997075917124+2.76512002058433i	-8.49086519987032-2.14975216239569i	-6.15131206325196-7.24083948527355i	-0.7436662816542-10.1545747505541i	5.79947065275749-9.09677913257635i	10.6058382941485-3.9348444850754i	11.2309179852181+3.4528461470184i	6.97931662434616+9.88351840552005i	-0.5656952338286+12.3493009184951i	-8.15827394151362+9.524731841956i	-12.3899735349799+2.5001264647097i	-11.322476450275-5.6703927424532i	-5.418954245185-11.393338251351i	2.6912682013333-12.212646556502i	9.47144695354383-7.90520631697096i	12.1067208798553-0.488464138917i	9.70697952516463+6.79838531957981i	3.5556235294852+10.9851902600723i	-3.6190132419419+10.6087566709565i	-8.91614535989217+6.17417100108082i	-10.456941022342-0.2623323849489i	-8.00735813039107-6.08832641353536i	-2.86283910587218-9.21119683364846i	2.83733960219647-8.77612249680005i	7.00600239068546-5.31436392259249i	8.34879080782059-0.36799193695963i	6.71542392402839+4.18535739704931i	3.00630782072298+6.82771646088511i	-1.26714503196308+6.88156558368262i	-4.57768075226797+4.64592779086051i	-5.91754940151516+1.18095148077658i	-5.09719102856737-2.15295628834183i	-2.72077065730112-4.21944848567399i	0.12897536087363-4.49740669342745i	2.35582124587444-3.20007148461348i
28	-1.20488208493858+9.08238380477644i	-5.93798037164451+6.94644643740665i	-8.65562172251312+2.63553234934066i	-8.59923699275936-2.32353732598663i	-6.00002184506392-6.35492154005737i	-1.83691600088083-8.37193537763397i	2.61787346437152-8.01282366396608i	6.21476724009162-5.56578451519096i	8.15020919864686-1.73470718924261i	8.00970950650625+2.5751164761878i	5.75501228921688+6.37411386958158i	1.76299349216628+8.67031196505891i	-3.09871225343385+8.63826875586754i	-7.4974006881481+5.92391818624443i	-9.91189468915281+0.97516768872534i	-9.17401232982312-4.83433627771009i	-5.08018993124476-9.49409429639005i	1.2606544001196-11.0682544586585i	7.62821403208052-8.57334745995824i	11.4796799716134-2.5936009788912i	11.0402727199278+4.7439024944452i	6.1915556271649+10.5315165788879i	-1.3134210239644+12.3011793010238i	-8.48565585398412+9.15341509855747i	-12.3491113861095+2.2433184723632i	-11.2456299859444-5.6450254631161i	-5.5868874777205-11.2711599764375i	2.304667665732-12.3310216723146i	9.19568224460953-8.43618019697273i	12.3224264672193-1.245506161894i	10.5305222595993+6.2850674556965i	4.6874195715617+11.1707484150579i	-2.7693087416154+11.6117646850571i	-8.89950575810978+7.64459115344553i	-11.4532654003279+1.0044525571533i	-9.69237218534691-5.6754926568161i	-4.5479973687825-9.94386870311853i	1.8777619680298-10.4368534331709i	7.20162068484922-7.28036663204935i	9.65794007054295-1.89483043600461i	8.67077261773691+3.65339829622079i	4.9287370204084+7.46057286137197i	-0.00355236116612+8.44076247176347i	-4.34059151862768+6.61030170439041i	-6.72972718503512+2.94461711008479i	-6.66876597053423-1.08901089022969i	-4.56553995785007-4.11460324207252i	-1.46177822656801-5.32024650296307i	1.43533362800228-4.66055725294202i
29	-1.4673890829108+10.4059677545317i	-6.83861238948115+8.20609192861276i	-10.2436941343703+3.4408714848199i	-10.6143741653262-2.4332806002382i	-7.83720382155173-7.63702371769226i	-2.7479162902654-10.6268458271873i	3.1577284944909-10.5379584649629i	8.17427850124854-7.39929521530343i	10.8577635215546-2.0970878093116i	10.4064302830893+3.8719649926446i	6.88137644372598+8.78908553501476i	1.2268026156549+11.1673979758753i	-4.9316201322158+10.1851517756127i	-9.70175278222454+5.99136883579585i	-11.4857139167394-0.2329528960536i	-9.54029183158749-6.54064610520313i	-4.3350163051991-10.7972967194057i	2.476433221747-11.4233381621358i	8.5399100982377-8.03605783844448i	11.6231051654011-1.7097073777433i	10.4857692867365+5.3143389548107i	5.4371190019676+10.4178418132223i	-1.6906529896692+11.6165785168116i	-8.19468949591963+8.38211725665965i	-11.5480065518849+1.9112058564752i	-10.4184057303577-5.3029236362484i	-5.2275343471191-10.4450719934921i	1.9981341971045-11.5031940736825i	8.43259663809344-8.07527715691212i	11.5789691250626-1.5214690692514i	10.2531286495082+5.5959678532971i	5.0226822416987+10.542502160052i	-2.0610690567943+11.4803035525275i	-8.30393214706721+8.14614105586075i	-11.4221153467826+1.8875043739048i	-10.3831749878046-4.9219456836642i	-5.72192010059802-9.82194297706989i	0.7528283487169-11.1752051049501i	6.70237251845993-8.70489339958952i	10.1365474275591-3.4900593461722i	10.0888538001271+2.5300455685966i	6.86044919597438+7.31336668243505i	1.78877564911367+9.43186673648447i	-3.32381590456472+8.49361621106317i	-6.87737286264959+5.15276265452346i	-7.98763625886998+0.75386803052011i	-6.68211092193596-3.21590427045606i	-3.75171523020181-5.64567790865146i	-0.35975282041274-6.10952676582981i
30	-2.3893024992808+11.4172342323239i	-8.09392232438954+8.76795707099615i	-11.6556122655476+3.4293161740584i	-11.9244435643873-3.0874203179098i	-8.7252343650038-8.86665491713788i	-2.9312892925182-12.1713994960426i	3.7842308744381-11.97662447465i	9.44228972662343-8.29109676210117i	12.3496346866925-2.1718332119746i	11.6143785070791+4.5750217620542i	7.43306713907607+9.92441507047758i	1.0580666081342+12.2444120273229i	-5.5586485273662+10.8110737464839i	-10.3548284489426+6.0641056432546i	-11.8116902407933-0.4937412776828i	-9.46652901139579-6.74748887952476i	-4.1032747100246-10.6490416998654i	2.4696099568515-10.9112964859035i	8.00844910444344-7.47567136974023i	10.6073659950145-1.5689555217454i	9.38568090899732+4.69956245935444i	4.82948414916122+9.07999282819219i	-1.3600561261827+10.0026682731682i	-6.87750414243158+7.16982543523644i	-9.66740571190561+1.68231101209747i	-8.70050125677586-4.36256614550717i	-4.36941096200962-8.65947927097987i	1.65650917021377-9.57059269514681i	7.0665024868996-6.74895816511829i	9.78920935657249-1.26686976674435i	8.77715581390807+4.79913458287705i	4.39317186386123+9.1614565955309i	-1.7433318240246+10.1823711454266i	-7.37962417084867+7.47275844909574i	-10.4729741754787+2.00935320147i	-9.92949430310522-4.25664904174068i	-5.96775807111011-9.13268146046569i	0.008721602722-10.9726419986339i	5.95633575555975-9.22874304998735i	9.93043389440153-4.58269875050564i	10.7405467501063+1.3611537830766i	8.29627374472176+6.67794951298589i	3.54919945077423+9.78304213369049i	-1.91072023026363+9.91632229766777i	-6.42947064141118+7.30163620760326i	-8.81842871049193+2.96365141154337i	-8.66480789943889-1.69337556160362i	-6.34772889918964-5.37072316704292i	-2.79753545305829-7.2516747516722i
31	-3.6295224950537+11.75175723837i	-9.19936001414733+8.54806000565934i	-12.4353451166766+2.8450237860873i	-12.3181937781735-3.8153010946144i	-8.78192043618738-9.55081803686832i	-2.7674178423762-12.6966666337936i	4.0321619403675-12.3141040006611i	9.66435188571171-8.49095532519436i	12.5021480288171-2.3344553148707i	11.7414428535261+4.3493176456739i	7.65424380937383+9.59750716734386i	1.5127358992248+11.8901481731943i	-4.7997398962324+10.6204444519831i	-9.37489437011805+6.28373155224826i	-10.8799327036995+0.3182797251512i	-8.97837720802227-5.35830191671595i	-4.42969200600436-8.97175550415885i	1.17174087731673-9.46962878653416i	5.93719856687955-6.86028223065377i	8.32426349617214-2.1930435200865i	7.65794727101424+2.8188262117529i	4.34876724511141+6.40501243358386i	-0.27235567614264+7.36265396308708i	-4.44639522962305+5.47545378299207i	-6.62997570186716+1.57497692443575i	-6.05691864297863-2.77954975222262i	-3.0116406534532-5.88638685826321i	1.28642949054452-6.53589143651186i	5.1441747002328-4.45984003739369i	7.02990263982163-0.42952192077603i	6.14606435740372+4.03208950274662i	2.728118157225+7.21500196894007i	-2.03815375670633+7.85301686895612i	-6.44602286245994+5.5885523927891i	-8.88222179098133+1.10467813749073i	-8.40089527558634-4.11699732902811i	-5.05267525093856-8.31713415162677i	0.1405806132699-10.0657724987784i	5.54428311954368-8.74030574833686i	9.46521049565911-4.7144188552155i	10.7026835168062+0.7924904253626i	8.9114121056947+6.13559525065954i	4.66773402595706+9.77754381042375i	-0.7604349615306+10.7510858339841i	-5.84067384207175+8.90793231752106i	-9.24541789778451+4.89493344572953i	-10.2117360753238-0.1058189490781i	-8.69327183696925-4.76431235484696i	-5.2857160109709-7.98220914586147i
32	-4.7092818692406+11.3901379239435i	-9.75688827736564+7.82304160473395i	-12.4367632012891+2.1512304361896i	-11.9664487656534-4.1663741866846i	-8.41560287193368-9.45052365770834i	-2.7105135906922-12.2766891589506i	3.6139113323189-11.8889448516117i	8.84733202049678-8.42573605866368i	11.5957611159416-2.8846899862491i	11.1839600960889+3.167676851989i	7.84493639181399+8.05641823299638i	2.6370011837553+10.4895380200424i	-2.88697130087253+9.92954367740052i	-7.15548404277912+6.73056808335299i	-9.05049283069391+1.99978755492647i	-8.22738590100615-2.77051683062924i	-5.18352794526838-6.18031585794565i	-1.05784167720094-7.35362962128603i	2.76795256590851-6.18565865712283i	5.13080352250249-3.32843799746136i	5.45533963638257+0.07349382313997i	3.908472053326+2.80147151715066i	1.29268390542229+3.98777512983142i	-1.27778970991477+3.39985205810053i	-2.79839082246465+1.48756712571925i	-2.74100225815315-0.81755393914447i	-1.23530401565395-2.4735843091777i	0.99784860358292-2.73217850843873i	2.93336647685147-1.42714430632737i	3.64188707143114+0.95735927185333i	2.65517187383451+3.46314414458087i	0.16276454637565+5.01404293906522i	-3.03250531502085+4.82210200039535i	-5.78533683857528+2.69682490623139i	-7.00929886851492-0.85421584912951i	-6.06716005802345-4.77036706447029i	-3.0137043330807-7.7788942319169i	1.39272011795552-8.81495060876279i	5.91315847660293-7.37825503315595i	9.20950165526282-3.70853524369541i	10.2577286428926+1.2747689760506i	8.66007303707008+6.24401691210981i	4.7612873233414+9.85451261256121i	-0.4590391916839+11.130321414778i	-5.67473425525256+9.7287672398677i	-9.58616649818098+6.01267663227358i	-11.2645344503249+0.9228149667366i	-10.3723033311402-4.2974015822965i	-7.21021703738258-8.43536239030264i
33	-5.3158324076582+10.6151054446421i	-9.687931150086+7.00743556715194i	-11.8533803388466+1.7230497508863i	-11.2563150060915-3.9699130340108i	-8.03622461452524-8.68304707879863i	-3.0004421109016-11.2729688522314i	2.5866140772168-11.1447637688277i	7.34071564452529-8.40679499852385i	10.1270419217075-3.8318540170352i	10.3564566874811+1.3643052748238i	8.12495840860506+5.86250340973083i	4.15879745678016+8.59871494434702i	-0.41447393162771+9.03803723153514i	-4.39737925720222+7.28725126902939i	-6.85568638115626+4.01922282306757i	-7.35511476273323+0.23991355697306i	-6.03612177810851-3.02439142919233i	-3.51377196802893-5.02062115708021i	-0.64475489356704-5.45469238867816i	1.75654599406252-4.51942333523427i	3.15909295205896-2.76775905434756i	3.43875479537961-0.88469293844576i	2.8530674283184+0.55822009578653i	1.88796817311046+1.28082303690806i	1.04024004214768+1.3478770303391i	0.61867767390102+1.08793914038766i	0.636444383358931+0.91610115974875i	0.83108522351904+1.13266593765258i	0.80041981159449+1.77669835319924i	0.19942548916808+2.59153031685491i	-1.07942423503977+3.11690399042055i	-2.81416477442742+2.87487906612814i	-4.4896011610058+1.58096271600107i	-5.45517298981149-0.69916780090313i	-5.15308737818007-3.50959113982898i	-3.3383240685024-6.10323218851286i	-0.21212242052398-7.65444518818256i	3.58240700214298-7.51941338263795i	7.10914826681362-5.46047210577736i	9.39160479220955-1.76001216304922i	9.69437268883496+2.81652274194272i	7.74842510637501+7.20228579739604i	3.8518307191538+10.3047003460004i	-1.185035747507+11.2964676113983i	-6.23486730989698+9.83956889395673i	-10.1344947506469+6.1807318132904i	-11.9743437564943+1.0946057419967i	-11.3196046960834-4.3064850379727i	-8.30833341729123-8.84247885055496i
34	-5.42768304339189+9.75618503514321i	-9.17588150223469+6.37182802289503i	-10.9989175034327+1.6567776365094i	-10.4982534597795-3.3542217803485i	-7.80756450114967-7.55975912642994i	-3.5599636030613-10.0543270315154i	1.2683851565311-10.3417629980609i	5.59776893937537-8.44483403972374i	8.50500103405093-4.88399270510437i	9.43670657750608-0.53349441119332i	8.32226179469541+3.60433745188643i	5.56121704404375+6.64514792681453i	1.8946992592745+8.02418331296978i	-1.79884801355472+7.60381454185874i	-4.72497150899763+5.6655636522363i	-6.35215802114307+2.7981893667332i	-6.505198889889-0.27888501968504i	-5.35726970501992-2.9029458157253i	-3.3350519543759-4.6145128593973i	-0.97450994249243-5.2286341764827i	1.22520681218685-4.82259420113125i	2.90793738294652-3.65769296603931i	3.90316746862277-2.07048938103376i	4.20541402584422-0.37325386911876i	3.91166662529252+1.20603364334196i	3.14958025218268+2.53269063712073i	2.02749132567851+3.53294740764108i	0.62415289687498+4.14528344944912i	-0.98316309594016+4.28514419222521i	-2.67138176427764+3.84499846964623i	-4.23396679167396+2.7349644392707i	-5.37941200430884+0.94995629203611i	-5.77891736032959-1.36509619249015i	-5.15641141295563-3.88423763564912i	-3.39506986540672-6.12730414368826i	-0.62344006580873-7.54955407111119i	2.7542974573311-7.67665885503965i	6.10524057849659-6.24904206976965i	8.69034822599864-3.33149452200918i	9.83684855361156+0.65026887447948i	9.11658428401765+4.96605006303433i	6.48066185955552+8.72473674335901i	2.3095637089253+11.0735811352823i	-2.6409975245975+11.4041774841786i	-7.39069989249582+9.51182834385026i	-10.9478566891476+5.6653884575889i	-12.5341336544703+0.5669074714408i	-11.7657802697256-4.7917146911126i	-8.74695557128526-9.34188994848789i
35	-5.18180832437678+8.98066285109192i	-8.42772671319668+5.95448680678553i	-10.0568924009885+1.8442126016776i	-9.76446072838273-2.5324294561797i	-7.64196324193365-6.31078120050877i	-4.15373044134024-8.76375666424823i	-0.03131327609349-9.45372848961698i	3.88875998347317-8.3175326137736i	6.84555386280999-5.66674753986024i	8.31093902007682-2.10590248007885i	8.08873477767836+1.60945330416971i	6.33628388714234+4.73969865329317i	3.50824130102063+6.71401115351782i	0.24059459248829+7.2358818476104i	-2.79446628574782+6.32155575969054i	-5.02808658937813+4.26899042166195i	-6.09868504482717+1.57125009061247i	-5.90186000249939-1.20051895203941i	-4.58253812288145-3.51563354032349i	-2.47928033886711-4.9788618608515i	-0.03978571020327-5.38616246103358i	2.2705121721448-4.73709745091912i	4.04799896597368-3.21016229549834i	5.00694826099612-1.11367024387221i	5.00867394723086+1.17370823177977i	4.06687032780863+3.26138643634182i	2.3354156560117+4.79783498024362i	0.08454988422946+5.5122999829015i	-2.33132162262998+5.24796636255774i	-4.51385503586403+3.9868789328589i	-6.06987198504395+1.86437844797427i	-6.66858615001018-0.83213695365178i	-6.10209435902335-3.68655888134541i	-4.3392501959299-6.20397227650925i	-1.55940663938415-7.88607173035979i	1.8475566779027-8.32326758890866i	5.32386350953622-7.28699480931667i	8.22913460591911-4.80101197653638i	9.95715205679919-1.17096469240544i	10.0625584504573+3.0419396955727i	8.36975338797559+7.10560627555117i	5.0366017576552+10.2483949101894i	0.5531872789513+11.8125536284711i	-4.3305950820599+11.3971901442572i	-8.73842014486602+8.95775172308487i	-11.8365637851111+4.8366897015152i	-13.0033587305423-0.2856096612843i	-11.9619421832185-5.5127583283301i	-8.84602928028519-9.90342513094858i
36	-4.67315131969669+8.31336483282217i	-7.51680904289316+5.70513046086684i	-9.03592327645427+2.19364231749752i	-8.98572349489304-1.58490675808946i	-7.41453150133541-4.95483182621175i	-4.65038024364969-7.33088586730819i	-1.23243772570017-8.32843851680392i	2.19789565939644-7.83171792851848i	5.02314631927327-6.00715721115213i	6.76708739846124-3.26071119223267i	7.17980920376142-0.14972477495241i	6.27473100161938+2.73105498722467i	4.31237182975666+4.86529676478561i	1.7368630547577+5.90958524011726i	-0.91957530028126+5.74913608283182i	-3.14352069706016+4.50617904169133i	-4.53712608673549+2.50246225840153i	-4.88693308623408+0.18620078109687i	-4.19369912824538-1.96020311072576i	-2.66052158119244-3.5131146442301i	-0.64447330059268-4.18428349470761i	1.41697352635257-3.86861251142994i	3.09013357285876-2.65675038366357i	4.02487862938792-0.81266015204997i	4.01701453763961+1.27806237399569i	3.04403128561932+3.17931136239385i	1.26957471486132+4.48304909935504i	-0.98331814235019+4.88294982847434i	-3.28587348235605+4.23181987044115i	-5.17616199704859+2.57381694519844i	-6.23991685743367+0.1457841667182i	-6.18727413272994-2.6539017086678i	-4.91288108068238-5.32593342367389i	-2.52826568554121-7.35231611602326i	0.64130915056285-8.28815749316986i	4.09816305667385-7.8479556785692i	7.24795088282158-5.97055429287992i	9.49942439699343-2.84895866863394i	10.3721008807799+1.0838180781971i	9.59245342109019+5.21430137500624i	7.15943868199329+8.84626872974336i	3.3643222884881+11.3212163146917i	-1.2425492419129+12.140279998253i	-5.9354290992641+11.0642815520078i	-9.93444142461055+8.17122229032126i	-12.5432291687695+3.8577064940868i	-13.2772869539155-1.2187793375928i	-11.9579053372811-6.248140697055i	-8.7525039107832-10.4074892892363i
37	-3.92063174778878+7.78963144454356i	-6.45094479377393+5.64619322385191i	-7.93307400626879+2.73493560870946i	-8.16497146243685-0.46177496442585i	-7.15735753918141-3.42688602171i	-5.12712021449925-5.69913143277006i	-2.45369005878209-6.95176321711323i	0.39290052408334-7.04508713676404i	2.93828555977319-6.04356685050017i	4.78791043799542-4.19520634595443i	5.69339821702955-1.87817210857158i	5.58930304243069+0.47427379381107i	4.59442387845524+2.45566847777914i	2.97879388284914+3.75941158115615i	1.10394618814553+4.22958118566797i	-0.6511564401372+3.88081575465587i	-1.9639032814759+2.88477396315704i	-2.62752859489126+1.52710125820156i	-2.58554939687182+0.14424315661129i	-1.93549258549473-0.94711297735472i	-0.90220697952506-1.51425285315767i	0.21327958715409-1.45421478279144i	1.09902470435903-0.81280607131912i	1.49885762414718+0.22633008556204i	1.26775613328542+1.38022007524233i	0.40540403463021+2.32524663100306i	-0.93855431049875+2.7649930495725i	-2.48893113614502+2.49454328309894i	-3.89511332851965+1.44906025639898i	-4.79822495902538-0.27290977011305i	-4.90341582630407-2.41665403016334i	-4.04407374191341-4.60897577640337i	-2.22571238229457-6.4208351519489i	0.35960354970182-7.44474004661122i	3.35259799051663-7.373549669407i	6.27836332848179-6.06640799065295i	8.62278716979457-3.58904808684696i	9.92154658702655-0.21958545242188i	9.84641537184769+3.58338889308909i	8.27322491962953+7.24700001882657i	5.3182259614069+10.1747732997748i	1.3345555736563+11.8470545943066i	-3.1327366084003+11.9138629674337i	-7.4272579088269+10.2633603912726i	-10.8849077046603+7.0527218298669i	-12.9433608376209+2.6943815432515i	-13.2384680642531-2.2016297274046i	-11.6703461805557-6.9206539750963i	-8.4268510800446-10.7565258035828i
38	-2.99520226094215+7.49713916195087i	-5.32765304857351+5.83813295591618i	-6.86892431649391+3.49516360829544i	-7.44087759238561+0.81913577159981i	-7.01398240081458-1.80513584655942i	-5.70604450942623-4.01958403140813i	-3.75705149892947-5.54709381841969i	-1.48509943778902-6.2302364614722i	0.76841703257503-6.04844637830939i	2.69449074891935-5.1115382399002i	4.06335571029614-3.63174301909185i	4.75472264611726-1.88022115869912i	4.76691163702859-0.1365942690615i	4.20443014203605+1.35903212915136i	3.24753868198301+2.44293888748608i	2.11055299626056+3.04738046665513i	0.99746749964913+3.20023780099436i	0.06363839117319+3.00600353319847i	-0.60925241264786+2.6129277176406i	-1.02059356681664+2.17369024125038i	-1.23987767739242+1.80802072669488i	-1.38035259582616+1.5750841519504i	-1.56333738028634+1.46133046607452i	-1.88110071283876+1.38629003370812i	-2.36649160291924+1.22510421590942i	-2.97619335680502+0.84311587875476i	-3.59178868174245+0.13526735164046i	-4.03927506864048-0.93814091264674i	-4.12391568948825-2.32734535556734i	-3.67405628120311-3.8866759153272i	-2.58540573252364-5.3885427853498i	-0.85669701171428-6.5567221295722i	1.39122722936386-7.11395491752613i	3.91817242055455-6.83577970176068i	6.39064957608066-5.60078804865692i	8.4284067464401-3.42749434791588i	9.66461800114582-0.48982412953975i	9.80995292776542+2.89340208936185i	8.70940151519808+6.29521853371876i	6.38130998638597+9.2390565585025i	3.0305758192144+11.2705174332728i	-0.9680053060402+12.0310006211159i	-5.1153037652076+11.3208648375613i	-8.85638888889453+9.14096054114832i	-11.6619004714568+5.7045201560314i	-13.1095240519872+1.4160455051224i	-12.9523204857601-3.1807728430816i	-11.1623874401058-7.4788492319224i	-7.9420584499665-10.8958181047278i
39	-2.0776694090825+7.43119146947059i	-4.32462878119943+6.1997299087413i	-5.99114007154535+4.31846670307892i	-6.90427171476437+2.03631643521129i	-6.99221898825738-0.35947419969291i	-6.28857161322821-2.58281961489975i	-4.92170499825939-4.38599297153679i	-3.0916649794504-5.58914485380235i	-1.03876446294077-6.09823115406536i	0.99081537874884-5.90949580110921i	2.77698677130649-5.10092403318094i	4.1506320087381-3.81316229846034i	5.00828183527275-2.22393376041176i	5.31546151738854-0.52071500618631i	5.09961773763281+1.12371632400539i	4.43527705754913+2.56923068001675i	3.42520699317011+3.71773772187065i	2.181671772111+4.51381498305421i	0.81137224914245+4.93812367459014i	-0.59353184992104+4.99647874857612i	-1.95753354531143+4.70807475743005i	-3.21793425763359+4.09621350628844i	-4.31737345542891+3.18398607263665i	-5.19591252633879+1.99593022390011i	-5.78595468144737+0.56502264522805i	-6.01260789856982-1.0571701151238i	-5.80077708837786-2.79043271662979i	-5.08856962340213-4.51955132593939i	-3.84486476751004-6.0948388830336i	-2.08750042735189-7.34148396520772i	0.10221477701186-8.0778978178728i	2.57285027845949-8.14123264136848i	5.1072508156232-7.41640652734195i	7.43940951616098-5.86367694993715i	9.28300747569919-3.53935242548244i	10.3684904518002-0.6047748741347i	10.4835819850224+2.6797808009599i	9.51090277834273+5.97736440356277i	7.45615871826929+8.91115449026084i	4.4612857023264+11.1115591410231i	0.7989128974425+12.2672420463376i	-3.1527485978043+12.1725018943562i	-6.952392867642+10.7634173546269i	-10.1503513432052+8.1364103209617i	-12.3481696882222+4.5452350390253i	-13.2544329909288+0.3755328964765i	-12.7283665328986-3.9004801134451i	-10.804216951211-7.7834530313809i	-7.6920600856632-10.8123321895983i
40	-1.29397213923215+7.36829731946977i	-3.4801037714047+6.44771822999857i	-5.22833655022579+4.89664906401366i	-6.3656708655092+2.89771633374683i	-6.79038748140724+0.67683231719476i	-6.4808381651998-1.52343868158427i	-5.49464132793141-3.47122035122184i	-3.95892450795996-4.97004295514378i	-2.05335595421573-5.8781707401288i	0.01151132963418-6.12066565421641i	2.01769031707571-5.69339417066878i	3.76217625043067-4.65926965179878i	5.07594608969299-3.13795061628426i	5.83788072454461-1.29086033262555i	5.98280259418055+0.69631181879746i	5.50365292040543+2.6315230648799i	4.44850996642221+4.33294731158664i	2.91358236026295+5.64297834568206i	1.03346588641772+6.43903112615211i	-1.03014649376004+6.64102794059735i	-3.10038837180256+6.21581570258324i	-4.99721349967529+5.17890996227748i	-6.54920508072278+3.59390723572281i	-7.60512399162133+1.56970796051251i	-8.04511166259616-0.7445579170242i	-7.79127045846931-3.16720370102916i	-6.81701914453461-5.49459703670742i	-5.15425923011481-7.51487308372359i	-2.89710809742484-9.02451303539777i	-0.20087177115276-9.8469760669433i	2.72487147062567-9.85192517413446i	5.62969367932602-8.97300478450574i	8.24207120561388-7.22175713959561i	10.2943224430845-4.695231122617i	11.5505800628981-1.5752183360992i	11.8347987274928+1.8821460814208i	11.055279170779+5.366527903024i	9.22213981451244+8.54203657747459i	6.4546619534918+11.0817576850613i	2.9764618932222+12.7044233754381i	-0.9021007921766+13.2087542312484i	-4.8131712969683+12.5008778752463i	-8.3694976453151+10.6107644555793i	-11.207135947033+7.6947919599048i	-13.0275858685329+4.0232361841869i	-13.6339249897318-0.0465473135181i	-12.9560181983201-4.1084965687494i	-11.0611159446757-7.7533166059556i	-8.1479771641492-10.6154452675716i
41	-0.47782515097572+6.98762692332163i	-2.50440961750827+6.30678325648233i	-4.18492412147241+5.04703686925868i	-5.3586606511307+3.35182581477905i	-5.9194018989044+1.40709596989854i	-5.82572867513877-0.57839065163562i	-5.10446431840944-2.39481839860412i	-3.84705169377494-3.85283675692429i	-2.19941092628263-4.80262587448339i	-0.34648220645858-5.14863753238812i	1.50684932169258-4.85865812149885i	3.15646240708601-3.96646722939484i	4.419290253195-2.568025098442i	5.15127928935185-0.81174234707846i	5.26141273501249+1.11609302533442i	4.72062820054679+3.00927335541938i	3.56495912976186+4.66133070255016i	1.89274602456862+5.88514753621492i	-0.14374874725657+6.53084337964331i	-2.35156111497646+6.50045462637449i	-4.51397110532443+5.75820665608456i	-6.40980602123712+4.33552202190942i	-7.83356533922309+2.33029377119038i	-8.61475586957409-0.0996381567594i	-8.63484249591295-2.74845076572998i	-7.84033260569113-5.37897039109063i	-6.25072639919636-7.74280785835898i	-3.96038476737133-9.60248080425573i	-1.1337899015646-10.7537324845781i	2.0058107606149-11.0460918301781i	5.1938058144944-10.3997019433741i	8.14649166358501-8.81660418970725i	10.5864721895922-6.3850194176241i	12.2689790233144-3.2757126942921i	13.0066129202451+0.2697664537304i	12.6899473153535+3.9583668359727i	11.3016485664272+7.4709074550969i	8.9222638254841+10.4913457808247i	5.7265806672201+12.7371660657732i	1.9704084912114+13.9877935144544i	-2.0313272163728+14.1079544282616i	-5.9332712487542+13.0632777556552i	-9.3923386156434+10.9261531017359i	-12.1010753016548+7.8708598895179i	-13.8181090152846+4.1581550112931i	-14.3923188179521+0.1107140108833i	-13.777967451316-3.9180880322494i	-12.0390118351296-7.5787399878338i	-9.3420261418243-10.5597353777684i
42	0.8509512402497+6.18755439504196i	-0.87185998555551+5.82389513706366i	-2.34186983705021+4.9824747378683i	-3.42880376771558+3.77443893248501i	-4.04482103253925+2.34538023317182i	-4.15316089701732+0.86019536127347i	-3.77160096291431-0.51403169168325i	-2.97036250072556-1.62539612095281i	-1.86465594241825-2.35303668201793i	-0.60259615694757-2.61989518048413i	0.65032145146516-2.40107552953838i	1.7286510883875-1.72694006724336i	2.48460925760143-0.68059609687317i	2.80412285470846+0.61002776157536i	2.61970935495322+1.98479009942559i	1.91888130221273+3.26744890951574i	0.74718554921703+4.28375141861983i	-0.79451054208694+4.87977224083796i	-2.55833413384627+4.9387261109795i	-4.36264206295318+4.39459936199141i	-6.00902261336997+3.24121424230583i	-7.30153654252503+1.5357392542432i	-8.06642807291127-0.60384655884608i	-8.17044945999269-3.00727858002994i	-7.53602102002513-5.46590760470009i	-6.15168937600828-7.7508478007861i	-4.07673386283913-9.63381370563878i	-1.4392753730876-10.9087870726802i	1.57217698227-11.4125124319906i	4.7231972574997-11.0418569932109i	7.7528057380991-9.7662906384791i	10.3960966413184-7.6341335395134i	12.4081350698498-4.7717540957437i	13.5869333619765-1.3755348043972i	13.7933237418839+2.3028976857052i	12.9657615003003+5.9770235945087i	11.128509671783+9.3496348715673i	8.3922402092671+12.1387412717864i	4.9467867368576+14.1027962168583i	1.0465338494553+15.0628604763748i	-3.0103473577607+14.9195586032442i	-6.9069842490822+13.6631415975373i	-10.3349207552345+11.3756089779354i	-13.0207494711788+8.2246024161974i	-14.7497591928887+4.4495840587735i	-15.3843754999751+0.3415712119387i	-14.8756783629224-3.781666774937i	-13.2669655104041-7.6026036574034i	-10.6891204652425-10.8306010437849i
43	3.21389723815945+5.30474819571628i	1.84536109858957+5.48517843932454i	0.58704406782399+5.30918277757666i	-0.46903294758557+4.84572936780397i	-1.25970167072991+4.18693999223894i	-1.75619560985326+3.43751376526066i	-1.96606385295032+2.70293737931499i	-1.93123377429749+2.07768437314777i	-1.72239403728796+1.63462144809092i	-1.43024470853222+1.41673355904332i	-1.15448753390424+1.43206028262437i	-0.99167340324132+1.65242400103457i	-1.02316041362391+2.01615528446768i	-1.30444966162601+2.43461859530066i	-1.85705368620336+2.80195124087721i	-2.66382329093961+3.00708885236347i	-3.66833269668197+2.94689565908862i	-4.77853062193678+2.53907386289615i	-5.87444281822903+1.73350961184753i	-6.81930009473535+0.52082761272407i	-7.47310491668636-1.06283598497955i	-7.7073751257276-2.93549231906949i	-7.41964355062631-4.9736270011392i	-6.54626528459184-7.02098481756786i	-5.07219604207828-8.90116038696909i	-3.0366481351475-10.4329519272261i	-0.5338855023033-11.44713179101i	2.2911448660867-11.8031028173165i	5.2521699768451-11.4038644356177i	8.1352856375811-10.207814799049i	10.7159098571294-8.2361592261207i	12.777576022207-5.5750615637154i	14.1309303873567-2.372132350426i	14.6312282078557+1.1726449262379i	14.1927091358171+4.8209371359816i	12.7984706959329+8.3139552671419i	10.5048295967117+11.3927617902298i	7.4396321001785+13.8192831914384i	3.7945042480411+15.3962196078313i	-0.1884282607636+15.9841074640574i	-4.234322619033+15.5140147298043i	-8.0564656790084+13.9947126544111i	-11.378463254106+11.513639672767i	-13.9559206168734+8.2315091347457i	-15.595799313871+4.3709627944476i	-16.1718342631153+0.2001854414907i	-15.6347369598172-3.9871747466659i	-14.0163624737231-7.8941295150264i	-11.4275365414049-11.2427105646949i
44	6.82326923272426+5.03366598173015i	5.67296334501797+6.02781726703263i	4.43071779046327+6.75291011859371i	3.15934385750802+7.22276630242676i	1.90900886212469+7.46546012443443i	0.71421270580081+7.51774857393i	-0.40718894261518+7.41895152665674i	-1.4528549663426+7.20497524190456i	-2.43288696352614+6.90315870335609i	-3.36519002817132+6.52853834997215i	-4.26981603916303+6.08197954570862i	-5.16296067685681+5.55042632321672i	-6.05133941781993+4.9092933329171i	-6.92764737710674+4.12678786191401i	-7.76771320149273+3.16972895875914i	-8.52979578494558+2.01024788206694i	-9.15625871831998+0.63262886525625i	-9.57761100989989-0.96050404772067i	-9.71864738777025-2.74342191165085i	-9.50618261912613-4.66460920535329i	-8.87767607351862-6.64664915373839i	-7.78990627011379-8.58892462056495i	-6.2267960534776-10.3731122355555i	-4.2055159790148-11.8711657259469i	-1.7801070627516-12.9552188608856i	0.957943429323-13.5086151641751i	3.8824834662589-13.4371135283595i	6.8388477680099-12.6792434776206i	9.6530795134122-11.2148011879086i	12.143623447394-9.0705891658694i	14.1346344840462-6.3227016237946i	15.4698557091906-3.094928670654i	16.025915949675+0.4468269714625i	15.7238918736762+4.103884462662i	14.5380762719509+7.6572999620271i	12.5010869149741+10.8826957747817i	9.7047245592206+13.5663065092984i	6.2963220757478+15.5210022198656i	2.4706914259852+16.6010073383693i	-1.5418597463228+16.7141004236946i	-5.490636272258+15.8302495319246i	-9.1217090941741+13.9858983509262i	-12.1958457294643+11.283448159126i	-14.5058606210266+7.8858530189397i	-15.8920494097365+4.0066295219935i	-16.2545002153549-0.1040540102042i	-15.5613017530831-4.1762307681728i	-13.8519739548465-7.9387158779155i	-11.2358066315914-11.1380566873583i
45	11.4133053587316+6.1168065910808i	10.1710920165095+8.0997096381336i	8.60522339714872+9.82324796116445i	6.7699903477431+11.2422018863314i	4.7231937352807+12.3223932235064i	2.524073429682+13.0397732184357i	0.2318946644082+13.379197368113i	-2.0947938027514+13.3331581029922i	-4.398310181244+12.9007294871295i	-6.6215632741865+12.08693053981i	-8.7075774420683+10.9026404090983i	-10.5990829699726+9.3651071169555i	-12.2384391001123+7.4989917464598i	-13.5681260047654+5.3377927294886i	-14.531978842821+2.9254113908842i	-15.0772472620543+0.3175601643315i	-15.1574557962783-2.4173131046885i	-14.7359253510648-5.1979025841679i	-13.7897054382936-7.930994424654i	-12.3135731935482-10.5136772495813i	-10.3236895924977-12.8368886315154i	-7.8604745502016-14.7902403164571i	-4.9902764306372-16.2679240841037i	-1.8054697252858-17.175364578238i	1.5772851278568-17.4361689379451i	5.0207501997276-16.9988382723376i	8.3727565089746-15.8426633034395i	11.4735855840306-13.9822328263234i	14.1647138980503-11.4700418012779i	16.2983972551338-8.3967940938721i	17.7474548937839-4.889146683931i	18.4145414959675-1.1048269179378i	18.2401783630685+2.7747420024112i	17.2088572782129+6.5539660030695i	15.3526316180955+10.0342230360816i	12.7517636421591+13.0259316790606i	9.5321943571248+15.3607399142192i	5.8598287001322+16.9029730067115i	1.9318668604891+17.5594885707701i	-2.0343563140882+17.2871626640677i	-5.8143563956096+16.0973695378979i	-9.1904788031116+14.057010716536i	-11.9659366641076+11.2858829974546i	-13.9779322705324+7.9504327730092i	-15.1089200618437+4.254206519474i	-15.2951728261833+0.4255543769349i	-14.5319812795652-3.2966437059103i	-12.8750389655938-6.6782985466917i	-10.4378238515312-9.5054514367454i
46	16.345743822163+9.0194574160974i	14.6273936348213+11.9861023513117i	12.3732744622408+14.6145568670688i	9.6509416330527+16.809832123263i	6.5440860169625+18.4903524813354i	3.1499621814317+19.5904501790907i	-0.423485124061+20.0624082365523i	-4.0607333105892+19.8780456355619i	-7.6419841350598+19.0298407077722i	-11.0466171252987+17.5315836521067i	-14.1567600464414+15.4185392125206i	-16.8609389933173+12.7470886013912i	-19.0577592959714+9.5938090503665i	-20.6595494947597+6.0539433013038i	-21.5958760275282+2.2392129942791i	-21.8168088900924-1.7250583605032i	-21.2957921047714-5.7035239993184i	-20.0319515266861-9.5550706991484i	-18.0516605125088-13.1376857001993i	-15.4091849991514-16.3138138053126i	-12.1862464190233-18.9560295731547i	-8.490375154199-20.9527961373636i	-4.4519788680935-22.2140360492623i	-0.2201172843415-22.6762061880278i	4.0429456833305-22.3065532296106i	8.168255158502-21.1062323956534i	11.9874994319101-19.1120026902116i	15.3408396442101-16.3962671800894i	18.084842287187-13.0653056037256i	20.1000747305513-9.2556450954874i	21.2979030158086-5.1286274941626i	21.6260404285533-0.8633513156004i	21.0724369175479+3.3517154090677i	19.667172917583+7.3280475648415i	17.4821236601621+10.8868084020807i	14.6282862654222+13.8684745839116i	11.250804263699+16.1417598411874i	7.5218734534994+17.611266486925i	3.6318588520005+18.2233437058716i	-0.2209156979724+17.969719360197i	-3.8411360799817+16.8885938720515i	-7.0475808556994+15.0630336710117i	-9.6836401694386+12.6166685310892i	-11.626601584769+9.7068709614038i	-12.7950885677218+6.5157647966185i	-13.1541353437109+3.2395622954903i	-12.7175179308886+0.0768532179149i	-11.5471271808176-2.7834440375805i	-9.74935514364801-5.17371726585787i
47	20.9188300152647+13.7938263224497i	18.3886689932963+17.5692463224451i	15.1704806599878+20.8621966368103i	11.3588719794208+23.5464402079096i	7.0716624356981+25.5145929545697i	2.446114376007+26.6823738264286i	-2.3656044206648+26.9921099112552i	-7.2015835261926+26.4153615768754i	-11.895792955886+24.9545579864443i	-16.2839827402542+22.6435621499696i	-20.2096606270962+19.5471166477553i	-23.529939847907+15.7591559331931i	-26.1210445900492+11.4000082451761i	-27.8832626418143+6.6125490180534i	-28.7451433316811+1.5574074223443i	-28.6667550125323-3.5926328195622i	-27.6418404290423-8.6588593347147i	-25.6987405593338-13.4632701781725i	-22.8999977623406-17.8353832480009i	-19.3405966308233-21.6189511402845i	-15.1448546374153-24.6783037364545i	-10.4620326785169-26.9040390713714i	-5.4607956180433-28.2177938275766i	-0.3227120698402-28.5758490881613i	4.7649622704174-27.9713650246838i	9.6169258193967-26.4350894566574i	14.0575681138024-24.0344482693435i	17.9284510551849-20.8709981887113i	21.0951764550883-17.0763012075993i	23.453293906671-12.8063611288584i	24.9329341469412-8.2348417973717i	25.5019031137872-3.5453589070523i	25.167039357502+1.0768019221425i	23.9737196303156+5.453143175985i	22.0034905028935+9.4201666376933i	19.3699029279453+12.8369118112409i	16.2127262556717+15.5914165421816i	12.6908123770852+17.6057396825458i	8.9739634800594+18.8392531114516i	5.234222774837+19.2899975551221i	1.6370516757183+18.9939991213943i	-1.6671243580793+18.0225557467623i	-4.5505280514736+16.4776184255051i	-6.9143644994753+14.4855042147095i	-8.6935053852518+12.1892795736384i	-9.85923955640681+9.74023697314165i	-10.4199139821964+7.288949111829i	-10.4194102307178+4.9764189657878i	-9.93352905172608+2.92584734222438i
48	24.6620442079766+20.2545406480736i	21.0967948461449+24.5836922827761i	16.7628383269672+28.2585161091886i	11.7845744810405+31.140945091955i	6.311465429866+33.1172315526336i	0.5131838283708+34.1025384752419i	-5.4260862767026+34.0445503522941i	-11.3139967509376+32.9259462784173i	-16.9568022854432+30.7656183833014i	-22.166297125177+27.6185645782455i	-26.7666597092559+23.5744343889559i	-30.6009410864371+18.7547585790555i	-33.5369410192337+13.3089454016572i	-35.4722340639145+7.4091766274711i	-36.3381362576649+1.2443829413714i	-36.1024405999919-4.9864811190021i	-34.7707951207486-11.0816096513475i	-32.3866494332368-16.843688785266i	-29.0297523777492-22.0871217009638i	-24.8132424714004-26.6448449050887i	-19.8794319725924-30.3744565319069i	-14.3944418879377-33.1634008006361i	-8.5418966138534-34.9329878258533i	-2.5159306234888-35.6410736624721i	3.4862065924593-35.2832801366257i	9.2716391779905-33.8926955274794i	14.6591303849431-31.538062942965i	19.4858137074172-28.3205303562992i	23.6130986192069-24.3691016085308i	26.9314939994537-19.8349880383288i	29.3641393466041-14.8851126737493i	30.8688918905494-9.695060277705i	31.4388841946243-4.441794577334i	31.1015387232757+0.7035230894737i	29.9160996585228+5.5822828115398i	27.9698142594287+10.0544317892838i	25.3729625071507+14.0034614434964i	22.2529910568551+17.340151034743i	18.7480523883425+20.0049053994552i	15.0002798374413+21.9685961068238i	11.1491419687431+23.2318925857229i	7.3252144656279+23.8231485128097i	3.6446842875307+23.7949847385383i	0.2048602115314+23.2197790381082i	-2.9190920362546+22.184331069105i	-5.6760402017216+20.7840146727442i	-8.0393287819594+19.1167563787165i	-10.0057842376151+17.2771868827269i	-11.5933730191083+15.3513006198669i
49	27.317273672834+28.343878050475i	22.5678010300029+32.9786104421162i	17.0262521082345+36.7848344655981i	10.8426169380841+39.6260816736495i	4.1905902387711+41.3939440638219i	-2.7378270637521+42.0122230388885i	-9.7384573569927+41.440015676729i	-16.601593892896+39.6736087895259i	-23.1189303122549+36.7470945317973i	-29.0905219127174+32.7316687150013i	-34.3315238751848+27.7336226719465i	-38.6784570863154+21.8910895216861i	-41.9947675539688+15.3696539935672i	-44.1754702535541+8.3569795831031i	-45.1507017082948+1.0566458489774i	-44.8880464589855-6.3185795698853i	-43.393549246646-13.5537865547942i	-40.7113753648655-20.4390247463144i	-36.922134182775-26.7761985798973i	-32.1399331183595-32.3854991196408i	-26.5082791497918-37.1111350379377i	-20.1949901513379-40.8261532749556i	-13.3863169556792-43.4361768338294i	-6.2805073580979-44.8819313179264i	0.9189360879807-45.1404813435804i	8.0100426468366-44.2251507444859i	14.7989436704882-42.184154224041i	21.1059781960335-39.0980204355141i	26.7711084562697-35.0759350370298i	31.6584524798335-30.2511748838675i	35.6597817197849-24.775839241292i	38.6968787206516-18.8151091341669i	40.7227010327596-12.5412805358557i	41.7213505122046-6.1278203777327i	41.7068993055774+0.2563137889558i	40.7211727306355+6.4518687911625i	38.8306325913072+12.3138129665651i	36.1225401350568+17.7150206076836i	32.7006041726852+22.5490132258476i	28.6803355999303+26.7316958485613i	24.1843339864298+30.2020771581121i	19.3377249085519+32.9220121726383i	14.2639487678082+34.8750528029154i	9.0810739995673+36.0645325933369i	3.8987714062068+36.5110451724922i	-1.1839561396844+36.2494997056032i	-6.0802408240907+35.3259497713386i	-10.7160138834134+33.7943939674461i	-15.0299130427054+31.7137371856049i
50	28.4209211113227+38.2830603113443i	22.3249057269899+42.9719461527174i	15.454845255682+46.6556500100558i	7.9822232066582+49.2061928435516i	0.0997084980443+50.5258109929475i	-7.984329715754+50.550462457863i	-16.0518859415617+49.2523103204581i	-23.8817656709789+46.6410884242164i	-31.25620546993+42.7642924793811i	-37.9674473580725+37.7061802546407i	-43.8240491015989+31.5856059184829i	-48.6567201203126+24.5527543418647i	-52.3234885113416+16.7848797068038i	-54.7140276551319+8.4811875982093i	-55.7530001429333-0.1429704597261i	-55.4023112404681-8.8623974809264i	-53.6622024580683-17.4486375023525i	-50.5711565513035-25.6766303505049i	-46.2046268464852-33.3312163072326i	-40.6726445570149-40.2132796919409i	-34.1163961477443-46.1453354975586i	-26.7038973345-50.9763854098232i	-18.6249196576991-54.5858978672478i	-10.0853486457523-56.8868000984884i	-1.3011685562256-57.8274069237557i	7.5077229762527-57.3922500093586i	16.1236665484437-55.6018106305347i	24.3371622109361-52.5111972374111i	31.9523781032929-48.2078447110816i	38.7920852294136-42.8083437560692i	44.7018834913204-36.4545352132729i	49.5536147078814-29.3090242538077i	53.2478917666689-21.5502827776824i	55.7157077940415-13.3675145562145i	56.919123758785-4.9554567148578i	56.8510657740191+3.4907166315546i	55.5342931725908+11.7802367876099i	53.0196240239503+19.7311964702499i	49.3835251894973+27.1745104932324i	44.7251886073872+33.9572987648069i	39.163223888554+39.945637305404i	32.8320994406989+45.0266512425965i	25.8784604760464+49.1099507928755i	18.4574429547601+52.128435841002i	10.7290885809057+54.0385157979937i	2.8549484250428+54.8198081044897i	-5.0050572266671+54.4743904605111i	-12.6954763389871+53.0256883120922i	-20.0678344814574+50.5170803203438i
51	26.8695836193229+50.1833331386464i	19.2345629607591+54.5588670229445i	10.8919348000981+57.7393922952487i	2.0340870985357+59.6110457821075i	-7.1283678827312+60.0918076494444i	-16.3720073840641+59.1343961304458i	-25.466466227032+56.728218058481i	-34.1805905229648+52.9003053063853i	-42.2886979569382+47.7151980270296i	-49.5767609257376+41.2737678434148i	-55.8483300583832+33.7110067615404i	-60.9300227878623+25.1928394716951i	-64.6764144355661+15.9120467839779i	-66.9741872777149+6.083415197053i	-67.7454156636712-4.0617488867517i	-66.9498916667564-14.2815827875487i	-64.5864250554503-24.3299376290261i	-60.6930825671919-33.962775164434i	-55.3463634814994-42.9445090857723i	-48.6593402400005-51.0541117906362i	-40.7788232884378-58.0908164138391i	-31.8816374236689-63.8792579729359i	-22.1701218212907-68.2739161622202i	-11.8669868334838-71.1627449385973i	-1.2096769776685-72.4698997308901i	9.5555991410851-72.1575009384599i	20.1800051522151-70.2264013809205i	30.4182118697078-66.7159545213455i	40.0343675912918-61.7028086403219i	48.8077496089712-55.2987787803702i	56.5379562465656-47.6478723989541i	63.049515880087-38.9225655776166i	68.1958094922159-29.3194437957042i	71.8622255592648-19.0543343128818i	73.9684896274888-8.3570659084144i	74.4701349639185+2.5340039395552i	73.3591043567554+13.3775542583678i	70.6634957481024+23.9348218661873i	66.44648525556+33.9749498722435i	60.8044797407745+43.2800450178121i	53.8645670032668+51.6498384484297i	45.7813446455344+58.9058593184259i	36.7332185387182+64.8950466453904i	26.918268619607+69.492741431713i	16.5497835947307+72.6050176743702i	5.8515672467972+74.1703269824337i	-4.9468822520691+74.1604466909081i	-15.6152219422381+72.5807352758256i	-25.9270494698336+69.469711321714i
52	21.0886986415488+63.2934526770548i	11.8157118323836+66.7779107562949i	1.9784985265597+68.872048410971i	-8.2096926571045+69.4857132616703i	-18.5213681401378+68.5622009441236i	-28.7201517759796+66.0804788285508i	-38.5664888405377+62.0565315978493i	-47.8235448608424+56.5437774488379i	-56.263145125582+49.6325286862808i	-63.6715976642832+41.4484964827569i	-69.8552438804268+32.1503658131536i	-74.6455868579196+21.9264922660993i	-77.9038574737075+10.9907968272237i	-79.5248925543665-0.4220428978497i	-79.4402170022805-12.0619868550617i	-77.6202425707661-23.6694774916763i	-74.0755191799776-34.9815881351825i	-68.8569996589181-45.7383187928748i	-62.0553048474016-55.6888790075153i	-53.7990023446809-64.597797450427i	-44.2519380971704-72.2507023477547i	-33.6096847476318-78.4596254555145i	-22.0951935388933-83.0676948395481i	-9.9537569587984-85.9530977820523i	2.552593304882-87.0322142353805i	15.1511145969958-86.2618428061381i	27.5646590546342-83.6404646490093i	39.5181020637285-79.2085152128721i	50.7447364941659-73.0476588274799i	60.9924777635497-65.2790859677055i	70.0297306678742-56.0608770292093i	77.6507784830889-45.5844989829312i	83.6805677494511-34.070521794304i	87.9787779858485-21.7636595182851i	90.4430838650974-8.9272561189924i	91.0115375877493+4.1626519898332i	89.6640207655679+17.2235561374731i	86.4227374984967+29.9728327347616i	81.3517429365345+42.134090656064i	74.5555239155396+53.4433635014775i	66.1766697312972+63.655006816845i	56.3926913008774+72.5471686668649i	45.4120654390921+79.9267130652554i	33.46959739505+85.6334893301394i	20.8212088575603+89.5438560794888i	7.7382701222782+91.5733859117091i	-5.4983961426811+91.6786954166636i	-18.6047061897099+89.8583646146366i	-31.2995651690528+86.152929811417i
53	9.9653956658871+75.5406684582657i	-0.7490195633756+77.4168658608907i	-11.7877372741527+77.7425120879013i	-22.9220000071041+76.4640128472538i	-33.9144403330538+73.5621564862816i	-44.524342473764+69.0534673379477i	-54.5131121690687+62.990739734837i	-63.6498250516045+55.4627214609653i	-71.7167192751006+46.5929362849641i	-78.514497035751+36.5376567070687i	-83.867302003663+25.4830595921561i	-87.6272455231686+13.6416183804914i	-89.678363632696+1.2478055045646i	-89.9398992907523-11.4468030429117i	-88.3688193816814-24.1789128454562i	-84.9614937418769-36.6792641207449i	-79.7544831541237-48.6786202161464i	-72.8244045083439-59.9138515949698i	-64.2868635819425-70.1339713564154i	-54.2944685848338-79.1059778991862i	-43.033960163063-86.6203635128431i	-30.7225153838182-92.4961543976746i	-17.6033037752389-96.5853577159311i	-3.9403922419172-98.7767045196247i	9.9868878562537-98.9985934566362i	23.8899844062351-97.2211586297114i	37.4774412479991-93.4574054133256i	50.4613427021736-87.7633799142314i	62.5637368311879-80.2373605508833i	73.5228880357773-71.0180833624623i	83.0992128786356-60.2820355716538i	91.0807598322134-48.239874057051i	97.2881037968341-35.1320462041304i	101.578539476041-21.22370959709i	103.849473702132-6.799063734239i	104.040935185087+7.844778997719i	102.137140467074+22.40424479778i	98.1670766140227+36.5759262714106i	92.2040838465657+50.063236109636i	84.3644443683127+62.5829352650537i	74.8050065485491+73.8713869121078i	63.7198958256107+83.6903935750269i	51.3363847030856+91.8324841963651i	37.9100135321479+98.1255303733529i	23.719070970478+102.436586210842i	9.058557693751+104.674863870092i	-5.766231218346+104.793776521329i	-20.446361054921+102.792001581715i	-34.6759997859281+98.7135393539796i
[truncated: 71 more columns]
