# Supplementary material for: Reconstructing spruce budworm outbreak severity: a comparison of paleoecological and tree-ring signals
Source: PLoS One. 2025 Aug 12;20(8):e0329406. doi: 10.1371/journal.pone.0329406 (PMC12342301; doi:10.1371/journal.pone.0329406)
Supplement: S13 Dataset — (ZIP) [file pone.0329406.s013.zip › Lake 4 wavelet data/Coherence_Lepidopteran_scales_GSI/coherence_wavelet_coi.txt]

x
1	7.30472168585185e-06
2	0.730472168585184
3	1.46094433717037
4	2.19141650575555
5	2.92188867434074
6	3.65236084292592
7	4.38283301151111
8	5.11330518009629
9	5.84377734868148
10	6.57424951726666
11	7.30472168585185
12	8.03519385443703
13	8.76566602302221
14	9.4961381916074
15	10.2266103601926
16	10.9570825287778
17	11.687554697363
18	12.4180268659481
19	13.1484990345333
20	13.8789712031185
21	14.6094433717037
22	15.3399155402889
23	16.0703877088741
24	16.8008598774592
25	17.5313320460444
26	18.2618042146296
27	18.9922763832148
28	19.7227485518
29	20.4532207203852
30	21.1836928889703
31	21.9141650575555
32	22.6446372261407
33	23.3751093947259
34	24.1055815633111
35	24.8360537318963
36	25.5665259004815
37	26.2969980690666
38	27.0274702376518
39	27.757942406237
40	28.4884145748222
41	29.2188867434074
42	29.9493589119926
43	30.6798310805777
44	31.4103032491629
45	32.1407754177481
46	32.8712475863333
47	33.6017197549185
48	34.3321919235037
49	35.0626640920889
50	34.3321919235037
51	33.6017197549185
52	32.8712475863333
53	32.1407754177481
54	31.4103032491629
55	30.6798310805777
56	29.9493589119926
57	29.2188867434074
58	28.4884145748222
59	27.757942406237
60	27.0274702376518
61	26.2969980690666
62	25.5665259004815
63	24.8360537318963
64	24.1055815633111
65	23.3751093947259
66	22.6446372261407
67	21.9141650575555
68	21.1836928889703
69	20.4532207203852
70	19.7227485518
71	18.9922763832148
72	18.2618042146296
73	17.5313320460444
74	16.8008598774592
75	16.0703877088741
76	15.3399155402889
77	14.6094433717037
78	13.8789712031185
79	13.1484990345333
80	12.4180268659481
81	11.687554697363
82	10.9570825287778
83	10.2266103601926
84	9.4961381916074
85	8.76566602302221
86	8.03519385443703
87	7.30472168585185
88	6.57424951726666
89	5.84377734868148
90	5.11330518009629
91	4.38283301151111
92	3.65236084292592
93	2.92188867434074
94	2.19141650575555
95	1.46094433717037
96	0.730472168585184
97	7.30472168585185e-06
