# Supplementary material for: Reconstructing spruce budworm outbreak severity: a comparison of paleoecological and tree-ring signals
Source: PLoS One. 2025 Aug 12;20(8):e0329406. doi: 10.1371/journal.pone.0329406 (PMC12342301; doi:10.1371/journal.pone.0329406)
Supplement: S13 Dataset — (ZIP) [file pone.0329406.s013.zip › Lake 4 wavelet data/Coherence_Lepidopteran_scales_GSI/coherence_wavelet_period.txt]

x
1	2.06608729549851
2	2.18894323930528
3	2.31910457769123
4	2.45700571202355
5	2.60310687451894
6	2.75789566422579
7	2.92188867434074
8	3.09563321629042
9	3.27970914633246
10	3.47473080077187
11	3.68134904625132
12	3.90025345195806
13	4.13217459099701
14	4.37788647861055
15	4.63820915538245
16	4.91401142404711
17	5.20621374903788
18	5.51579132845158
19	5.84377734868148
20	6.19126643258083
21	6.55941829266493
22	6.94946160154375
23	7.36269809250264
24	7.80050690391613
25	8.26434918199403
26	8.7557729572211
27	9.27641831076491
28	9.82802284809422
29	10.4124274980758
30	11.0315826569032
31	11.687554697363
32	12.3825328651617
33	13.1188365853299
34	13.8989232030875
35	14.7253961850053
36	15.6010138078323
37	16.5286983639881
38	17.5115459144422
39	18.5528366215298
40	19.6560456961884
41	20.8248549961515
42	22.0631653138063
43	23.3751093947259
44	24.7650657303233
45	26.2376731706597
46	27.797846406175
47	29.4507923700106
48	31.2020276156645
49	33.0573967279761
50	35.0230918288844
