# Supplementary material for: Reconstructing spruce budworm outbreak severity: a comparison of paleoecological and tree-ring signals
Source: PLoS One. 2025 Aug 12;20(8):e0329406. doi: 10.1371/journal.pone.0329406 (PMC12342301; doi:10.1371/journal.pone.0329406)
Supplement: S13 Dataset — (ZIP) [file pone.0329406.s013.zip › Lake 4 wavelet data/Coherence_Lepidopteran_scales_GSI/coherence_wavelet_phase.txt]

V1	V2	V3	V4	V5	V6	V7	V8	V9	V10	V11	V12	V13	V14	V15	V16	V17	V18	V19	V20	V21	V22	V23	V24	V25	V26	V27	V28	V29	V30	V31	V32	V33	V34	V35	V36	V37	V38	V39	V40	V41	V42	V43	V44	V45	V46	V47	V48	V49	V50
1	-0.126117032920328	-0.12905941822153	-0.12212299094343	-0.112655666174521	-0.116644691225944	-0.156910327371426	-0.249559525539482	-0.346967464258417	-0.370715060519114	-0.341480876758697	-0.298189273464442	-0.249407108874808	-0.236589522111151	-0.355468543594694	-0.618026961626055	-0.865035288258035	-0.984320904624035	-0.919278866693591	-0.754301638839966	-0.581115792474583	-0.386351640900419	-0.160494957076765	0.0296064393587349	0.151341225235491	0.221302783004949	0.107733998503989	-0.289852413681312	-0.475814126276484	-0.459018821771522	-0.526436371639817	-0.975602564510912	-1.48359331016944	-1.59819636189151	-1.42994844378731	-1.10447282503135	-0.746982192053509	-0.424797040362242	-0.0893649210627336	0.306210441734835	0.695533653973956	0.92898401716467	0.409941496497658	-0.74196644429969	-0.738444127716249	-0.495552483890661	-0.228632000869139	-0.139588907102101	-0.490282307194003	-0.864160380956347
2	-0.131069902425377	-0.127619269276071	-0.111059584562094	-0.0847633719750836	-0.0621478097853704	-0.0819844699770413	-0.214242695453722	-0.384604260534595	-0.409213167050289	-0.3450191614918	-0.26451309541872	-0.164106754216214	-0.0832032956034119	-0.189713306435315	-0.637129916146604	-1.06863635503186	-1.20710402092991	-1.0654031962607	-0.828537613951442	-0.610693967317221	-0.370749630802185	-0.0807276423235601	0.174660486176278	0.350129732465483	0.504887210678109	0.481201400085651	-0.338513213518507	-0.55229036634592	-0.370409744449065	-0.248843716323809	-1.050690028843	-2.03819328345374	-1.98279136826363	-1.65925437968961	-1.21845392457803	-0.783445101537489	-0.412756987178126	-0.0240180303606255	0.462201133074723	0.999032088122292	1.52866841547755	2.39388730044308	-1.46807054737985	-0.983371050319252	-0.530648046421818	-0.0930406824424139	0.178630024099232	-0.423666621767162	-1.17611311869397
3	-0.140745420601166	-0.131156262723362	-0.10560302670335	-0.0609735028733351	0.00545233653219881	0.0714443116685789	-0.0992940251969963	-0.515645344154716	-0.514471847814493	-0.372803884089418	-0.233453671671389	-0.049284796542281	0.180103772633721	0.272725090266854	-0.647296773493554	-1.60824728266457	-1.59402703314563	-1.2762712199508	-0.928308311072762	-0.657747121478509	-0.363688063712378	0.0156465456494844	0.365256881379608	0.612057137927942	0.905484115621621	1.34697525237411	-1.35617186297955	-0.790585898153607	-0.254906810705433	0.338672286315767	1.89720902924797	-2.97828869188956	-2.47879474171748	-1.93308848567554	-1.34765376547832	-0.822197089633741	-0.407079165250936	0.033370414324791	0.622705605328658	1.31297438531443	2.06914467723031	3.04206504148981	-2.06418025334763	-1.24739207109329	-0.550460323086622	0.115695730028454	0.757817308434723	2.13583728396344	-1.87566554477419
4	-0.156773326190121	-0.142738911108322	-0.112422225861511	-0.0588322930977483	0.0392027639750792	0.279444888399748	0.842119549903758	-1.17422771428192	-0.758190116958369	-0.439596520862709	-0.223692729888335	0.0688362901639992	0.524884230337641	1.13083663027019	2.3647525477525	-2.70612358132058	-2.12076290114858	-1.53080060764173	-1.03943931236562	-0.726993263629167	-0.378940131980426	0.122943977780032	0.605026172942186	0.919900052408589	1.3255042883522	2.17549117384708	-2.51889552476376	-1.1274244943959	-0.178904435275523	0.733656269015133	1.74956108285479	2.5989834384749	-2.96404299639073	-2.20940051005229	-1.46882094552645	-0.850158125189854	-0.417222962096431	0.0574855777441738	0.760983761034201	1.59312097479117	2.45677733284542	-2.99084954012167	-2.22400900174751	-1.41431201826024	-0.512224612241107	0.381927841155592	1.30752858519571	2.50379380463021	-2.6026692885742
5	-0.180111129829148	-0.164477337976215	-0.135982691341066	-0.0917791321550535	-0.028293957558963	0.0881566627228778	0.552556484445783	-1.84773917057216	-1.00476899239029	-0.507408034951141	-0.266414842461594	0.113502668112794	0.780126788096778	1.59400733783757	2.31944403186171	2.88696361029819	-2.58323350208662	-1.75236676475051	-1.114179563992	-0.826890111177489	-0.447596487828713	0.227016107427792	0.900121145068845	1.24328882126035	1.59023842199087	2.48374995334193	-2.56142156910658	-1.28679145068468	-0.161948071238309	0.809835205467852	1.53007100557524	2.0970284067642	2.90823676623628	-2.43726495382337	-1.53902662459144	-0.83702928553979	-0.467755791645844	-0.00506940506314414	0.85308964079666	1.84446734007192	2.78759970896748	-2.75102584408683	-2.28025013203238	-1.51915188737952	-0.34642269211642	0.716016313559444	1.68513089078786	2.59830985066064	-2.96814521650769
6	-0.210222544750805	-0.195478602691451	-0.172514756824655	-0.14398931766119	-0.128158392302942	-0.189428135216913	-0.464458018119633	-0.916114375530036	-0.903820945548111	-0.47926327415677	-0.441844439029758	-0.0156072907080281	0.870057302927581	1.80585986119756	2.2392817016084	2.35749517350841	-2.89355351821201	-1.84457419161206	-1.04469267276658	-1.01060935177762	-0.646619476134686	0.305821639392938	1.29301447380969	1.66428356621555	1.55086757376098	2.50180933582723	-2.54739444337105	-1.28041461050161	-0.101287563897541	0.860437858863735	1.21013537317141	1.5172439162344	2.54724567704577	-2.55349674523001	-1.47270266981745	-0.706013698043365	-0.642878943123567	-0.313382516955636	0.903209881204403	2.17423576354999	-3.08310639342429	-2.4272872395266	-2.5378855680575	-2.15319944430778	0.360691876794772	1.26632102868221	2.08895882980198	2.77618198921893	-3.07338118363821
7	-0.245075800599773	-0.232013729531484	-0.212857111567366	-0.189573947154307	-0.177148030570475	-0.233759201636332	-0.525564928246408	-1.04756341881826	-1.1522160788381	-0.689038209862686	-2.07486835721879	-0.295822687612001	0.918337040891593	2.10328086456679	-2.62846284824858	1.5254845499902	-2.9403690436362	-1.68738522019786	-0.622546295975283	-2.13282411559573	-1.1658330535513	0.323896849029324	1.92602901070911	-2.96446380275602	0.86018628580652	2.18050257643673	-2.59724396222761	-1.1267900498546	0.182384963637199	1.23194334477922	-0.147229227640955	0.567924669357267	2.20558172136197	-2.29212665337839	-1.05310383547032	-0.262860119910289	-1.42787013856911	-1.64150620943389	1.84919733167844	3.0694525682942	-2.39037955651395	-1.83876276363596	-2.12276281241687	1.73851539529104	1.5576796988393	1.97444045132943	2.59524374221104	3.11760077532638	-2.70920711664061
8	-0.282399830147553	-0.270585142580362	-0.251769375958122	-0.223115250149949	-0.1855020377442	-0.15792799704034	-0.253850208814181	-1.14698069958551	-1.73789584038178	-1.39571670001787	-0.480770232066407	0.165829404076727	1.12641800883153	2.51784469262242	-2.12446068060987	-1.20793129007446	-1.75173856623321	-1.20045351583313	-0.108496833856054	2.06812352738669	-2.41553600440826	-2.35301993145535	-2.93781173169514	-1.82554001965138	-0.221941618818254	0.926771300320845	3.10722183550586	-0.134408818607802	1.05727262306247	2.10976355661756	-2.42904706220957	-1.22374713757124	-0.821401841327558	-0.698779829902379	-0.18239460253972	0.48818145639548	1.92168709802879	3.06927047649714	-2.72181178282614	-2.09511950407788	-1.55202191519406	-1.0669005131751	-0.1740819766957	1.0291314546192	1.65375266145876	2.42992534043919	3.10295677087645	-2.72357283106539	-2.15530183348622
9	-0.321141658561582	-0.310526208051538	-0.291126747107513	-0.255566632219483	-0.193045577988169	-0.0886171155080624	0.0842153296040883	0.477115284808214	-2.8144854834686	-2.24357192795954	-1.5982486506471	-0.892713172653051	0.0526606477181907	2.96870679426317	-2.37934762596429	-1.78129744159699	-1.40540742008204	-0.964700809292148	-0.201871553822189	1.34425219848468	3.09888545543155	-2.52766827732218	-2.10904098317593	-1.53043810641739	-0.847768786426728	-0.324472674956396	0.177112112854077	1.48361050579243	2.09507906786474	2.63607235048378	-2.92734452276933	-2.11134768282095	-0.692757569373052	0.0697806566435829	0.479743944988377	0.990397656703428	1.72667609644849	2.48207114662171	-2.81310962351428	-1.41114512999408	-0.866287554625498	-0.473493574260977	0.0433261954318431	0.675410654986278	1.40112655905347	2.90204301299206	-2.66414275472639	-2.33487452877925	-1.90836372240004
10	-0.361841923597865	-0.35386424459302	-0.336618761303328	-0.300537592191955	-0.230152866181645	-0.100622440039918	0.136589648145938	0.621264581853583	1.72511560268394	2.83594806163414	-2.76842654479269	-2.21129101682282	-1.82146941905127	-1.98728330699007	-2.07632018617862	-1.79228935863542	-1.45742578033659	-1.10571820280768	-0.722217680236202	-0.614060225036991	-2.57423512961638	-2.25893190619054	-1.89054835320885	-1.50879686643707	-1.15787175121893	-0.923799088825469	-0.955712721933693	2.91775691964876	2.7126122033945	2.8007386641397	2.98202133052479	3.01331303801815	0.576268231193142	0.674326493552224	0.903608297623322	1.22030199997657	1.5953215273998	1.91828236970393	1.46083300639113	-0.390554728363975	-0.261369385345293	-0.0666567027927167	0.161817812646138	0.368092638022571	0.326343543374315	-1.94821018158388	-2.10429553343171	-2.07911368621553	-2.00737922438597
11	-0.40587256898648	-0.403460906838876	-0.393558974233668	-0.366528858335415	-0.30700603707196	-0.192439651982196	0.0114572275902404	0.362279371834031	0.935846414140908	1.67411194029507	2.34127714916387	2.90570540972901	-2.83755418771869	-2.34484679255614	-2.00671074175124	-1.76720753936048	-1.54458619946709	-1.34210713853313	-1.23053138789272	-1.41902079780585	-1.8432729764956	-1.90082464706642	-1.73890217462904	-1.53324062748425	-1.37808119125801	-1.37713441776129	-1.72519876447372	-2.54493730982411	3.09862014589286	2.76056096182821	2.46756264086581	1.88474717472433	1.28469726912981	1.12538313876159	1.17548799051203	1.29860128455275	1.40167398431902	1.32392520815122	0.821529949633747	0.345384027877563	0.219313224564181	0.212251346210887	0.195334504035996	0.0519743800951597	-0.431509200907171	-1.20232962416725	-1.6751793513155	-1.9538683194571	-2.24952399856492
12	-0.454218154941685	-0.461129064317335	-0.464605094820605	-0.45608391745933	-0.421986566065408	-0.344293324276445	-0.201559292203722	0.030102984351241	0.370021955222837	0.806772996728364	1.28066827350688	1.7487507668219	2.26648181936082	3.01163067486333	-2.41847056794344	-1.93208428687292	-1.68623528432382	-1.54793432333756	-1.49817266928903	-1.5501886485679	-1.64781859897668	-1.67756570599818	-1.62151474271183	-1.53928169722228	-1.5035980874934	-1.59461188109344	-1.90199782838681	-2.46087110138369	-3.12350217223005	2.60575124507088	2.16210616168277	1.77120587051106	1.49160624016642	1.35647070953801	1.31699126975764	1.30828351426059	1.26490878751972	1.12617476833571	0.896630800241295	0.681683591925954	0.535613051090703	0.413361024277292	0.245276618421887	-0.0346953964205628	-0.46085107459801	-0.968428671523124	-1.44682621753927	-1.88043128185254	-2.31550770028717
13	-0.50627828586943	-0.526337342092096	-0.549071747599093	-0.567426731576252	-0.569521867326724	-0.540493075564534	-0.466058610408957	-0.335855209274401	-0.146389929613602	0.094962254267682	0.368440526228887	0.652105157798093	0.94194302267252	1.29836170333871	2.88662489584684	-2.0518640486627	-1.81265559418551	-1.69399126266109	-1.63442447113885	-1.61409204065214	-1.60783684079088	-1.58886708926495	-1.55093977479447	-1.51511896353463	-1.52044769525489	-1.6194028752654	-1.89057183951308	-2.46103924779938	3.00912257929097	2.3934750055923	2.00617055208288	1.74274364878896	1.56583739754986	1.454937930085	1.3841759733261	1.32462427791731	1.25068068816153	1.14907862187196	1.0263765206542	0.898182378237778	0.764639271879107	0.603186432598822	0.381029283398024	0.0715660141537331	-0.329923475472047	-0.799202500443407	-1.2971837604757	-1.79022974213506	-2.25324874322571
14	-0.558636832687423	-0.594988101550674	-0.642175388788475	-0.694855573035254	-0.741936588634305	-0.769170671452904	-0.764770582880938	-0.72391472715778	-0.649505154843968	-0.54989170645547	-0.434822865562397	-0.312727012434835	-0.197949325752301	-0.139947271640567	-0.322688849318028	-1.11289550017875	-1.60580400580956	-1.69385555518204	-1.68401777545793	-1.65051779758367	-1.60766620002683	-1.55676840670636	-1.50199071112405	-1.45582352372416	-1.43866927252044	-1.48043882187195	-1.64741692725694	-2.26534849569269	2.57590851165835	2.0544147577461	1.8270020357508	1.67934021441818	1.57311611037149	1.49413625166414	1.43160809812719	1.37577460559736	1.31901850993905	1.25675063005177	1.18593258348112	1.10090259488311	0.989601865319651	0.833662996749615	0.612122997869165	0.306436328576945	-0.0941731639479993	-0.58528268508304	-1.13541986739097	-1.68355788449122	-2.17004796017362
15	-0.603407465369436	-0.65738290735408	-0.732850897607356	-0.826897114811047	-0.928062448577916	-1.01917209560925	-1.08664273982007	-1.12794030660333	-1.15105996552406	-1.16762455009592	-1.18219128359279	-1.18481319829135	-1.16248491254509	-1.12650759404811	-1.12715927561583	-1.23049214714747	-1.42433216357289	-1.58450080402835	-1.65052135544565	-1.64639629277688	-1.60052662405282	-1.52912332263399	-1.44299624704323	-1.35195117426428	-1.26318698175664	-1.17374292054613	-1.04318012429996	-0.482466743709812	1.3178574118121	1.55775568865145	1.58766024356399	1.57290859061851	1.54465787935667	1.51378602167658	1.48468406104419	1.45875515343719	1.43545041156787	1.41194713064947	1.38205231014163	1.33543112790492	1.25818707692061	1.13447113479688	0.947423148829572	0.677619430427695	0.297753928714091	-0.23117809234287	-0.914273147115014	-1.60603411183098	-2.14724552701804
16	-0.625888688106733	-0.694504378553503	-0.798533245386039	-0.940567585939663	-1.10860745808764	-1.27620934919456	-1.42081206928648	-1.54093750231658	-1.65455380758781	-1.78479641679283	-1.93467153261018	-2.06387269890715	-2.11821831785365	-2.08257695362439	-1.98284168621255	-1.86638832625834	-1.77840639929045	-1.73135482800855	-1.70225359402166	-1.66182078708976	-1.59378914724022	-1.49379524526964	-1.36379597217771	-1.20748647448681	-1.02298537697782	-0.789049231206702	-0.440650229824245	0.126753331625349	0.771133325062866	1.17174175611246	1.36950767091041	1.46613539792009	1.51367579694333	1.53838559426301	1.55484217192799	1.571164720762	1.59056695213922	1.61126926859712	1.62623952516951	1.62426050177359	1.59265998713831	1.52006451172552	1.39714176537886	1.21420477433157	0.951727527357889	0.534735355380991	-0.440344615056797	-1.79517376293655	-2.34329572825661
17	-0.602548707321786	-0.672615701166899	-0.793852662120706	-0.98482219297996	-1.24186849430277	-1.51555701316647	-1.75045337211374	-1.94470344779231	-2.14540390929981	-2.42125823235258	-2.78587966678873	-3.09041346625074	3.06697114906131	3.10064813895929	-3.02267522727394	-2.75928793218406	-2.44682300874355	-2.16892874755349	-1.96157277304112	-1.80297763132819	-1.65692452961336	-1.49480939790183	-1.299745634674	-1.06518510739669	-0.789445406339836	-0.467533091106857	-0.0913195329985981	0.327351341459234	0.730452613786628	1.05195746305076	1.27550991557469	1.42238878935631	1.52062723213252	1.59313316649009	1.65630646166306	1.72061810514464	1.79046482210941	1.86336519442368	1.9302762642609	1.97883421194883	1.99843412705539	1.98383356018397	1.9362915944615	1.86503825614492	1.7949445722054	1.80024741650676	2.17066034935982	3.0691525232283	-2.93514367862332
18	-0.505856837439941	-0.544959730587927	-0.63709031627193	-0.833187731523364	-1.20204254020801	-1.68026153811056	-2.042186227569	-2.26719650272714	-2.49120262563621	-3.06492209401855	2.12378765416221	1.76701364616367	1.72703602937574	1.79684235735828	1.9469448918563	2.21472850328354	2.70580260592137	-2.88373451244514	-2.35721405364355	-2.04101553577752	-1.80679807520277	-1.57829764234773	-1.31370796712846	-0.992525180394969	-0.617093372793443	-0.210671120522511	0.194920368449257	0.56968820890487	0.890302284197811	1.1455765534734	1.33907361057334	1.48487880403042	1.60084459262203	1.7040282126404	1.80854086226056	1.92382998413999	2.05199001385818	2.1853389382437	2.30843126980108	2.4058447854298	2.46945397010519	2.49978147299124	2.5039511170491	2.49497202532158	2.49427377261607	2.53503855400821	2.6512575073675	2.82774074712816	2.98256854048482
19	-0.331070474065319	-0.298379830975088	-0.277739485357182	-0.295875793184966	-0.475123823883297	-1.51713399948648	-2.29013260640419	-2.26646315420391	-1.84259250864574	-0.833887527493788	-0.153013331064654	0.141320571511452	0.317434057302997	0.448914411676646	0.557273742001285	0.648297265733679	0.716432474846581	0.698245019441572	-1.70939099820939	-1.93236192932667	-1.84647685930738	-1.69037475658408	-1.45125261861233	-1.07811772885964	-0.512009680016776	0.148962431874742	0.669045853881899	1.015650062242	1.25073868015338	1.41913723205893	1.54868259563491	1.6591587919699	1.76674715388315	1.88602716548543	2.02984089172953	2.2054588499666	2.40657587619046	2.60923186688477	2.78402204956359	2.9143819244588	2.99973330133511	3.04739425688185	3.06595984621298	3.06299537600917	3.04522166693632	3.01964174445092	2.99420973190616	2.97625749437871	2.96932969660439
20	-0.126801312510384	-0.023065321537328	0.108136314573294	0.285565302657977	0.562191446559762	1.21622005843553	3.01608885793436	-2.48921640342751	-2.0197584603838	-1.6305285695797	-1.31489860890969	-1.06901058562016	-0.880134252783861	-0.736881636350461	-0.633846398969381	-0.573015472496414	-0.565846515874334	-0.637538502278063	-0.826643886803598	-1.13947186984627	-1.46181403621828	-1.67227444633939	-1.77854410572384	-1.86031816037124	-2.51929062100517	1.85830052388787	1.77502816799792	1.7815998753559	1.79856807135197	1.82001844366672	1.85256596495703	1.9059497631613	1.99242067808734	2.12858797526964	2.33391292691154	2.61371812581389	2.92629524218231	-3.08534196757953	-2.89148084506709	-2.76742623181062	-2.69422128031579	-2.65764846177788	-2.6502641033801	-2.6704325164424	-2.7211088904747	-2.80719578193778	-2.92870574592855	-3.07089210306586	3.07859394584733
21	0.0480513548475819	0.191170059273894	0.372747075641309	0.615716758657876	0.968811345125636	1.52762397385476	2.30810730366202	2.98793821571355	-2.83984058998805	-2.51524946096748	-2.26266331775214	-2.05739473737591	-1.8884472671174	-1.75056536823553	-1.64173007212657	-1.56242832749545	-1.51535251957032	-1.50497498650018	-1.53662340282174	-1.61487978186356	-1.74224713600741	-1.92158054415869	-2.16582407132746	-2.5032002849704	-2.92708947916667	2.95558713708116	2.65931418260887	2.44752586689673	2.29108034386664	2.1813716494802	2.11996177139568	2.11345570178197	2.18003711125767	2.36818774855872	2.77315243676028	-2.9238679623524	-2.48947709746014	-2.2640929408632	-2.14842375416621	-2.08694280587365	-2.05618803392796	-2.04700418525225	-2.05777022399381	-2.09268156919644	-2.16247924990453	-2.28593882406545	-2.48622015455169	-2.76525318012924	-3.06398023609986
22	0.172937968497246	0.332540152522485	0.529601473046771	0.778303831817611	1.09487489804771	1.4840171449004	1.91307236627688	2.31809013285495	2.65810771484601	2.93219328888995	-3.12837266261231	-2.94369849278967	-2.78776182429156	-2.6550003695552	-2.5425070074471	-2.44938302915059	-2.37633628580791	-2.32534507146745	-2.29928285455731	-2.30149288514931	-2.33533151229631	-2.40356771016074	-2.50729542913415	-2.64458007610409	-2.81196654719716	-3.01170707257219	3.03175487125415	2.76222217518898	2.50247369732562	2.28874060839773	2.12884801240346	2.0127411882211	1.92589988204499	1.83719039388474	-1.26201475257242	-1.3189565623093	-1.34733138629556	-1.36692643798651	-1.38161021076466	-1.3935715400647	-1.404754773246	-1.41746931126537	-1.43506040282362	-1.46309406648688	-1.51198758450516	-1.6038772739405	-1.79280579118928	-2.21190667903279	-2.92289604550465
23	0.234593712365378	0.387909175517545	0.566523999358091	0.773105971034646	1.00686164539672	1.26079283479811	1.52128614905121	1.77242059531631	2.00231258833347	2.20604620011315	2.38422161600074	2.54011419563333	2.6775987669582	2.80010645120894	2.91019283921903	3.00936835009466	3.098057662893	-3.10746690005479	-3.04195142882675	-2.98948792816856	-2.94955273692131	-2.91867880099564	-2.88949730504891	-2.85393730622655	-2.82095724635957	-2.85721857180577	-3.1019505650139	2.69231340610299	2.22920228786796	1.8957639442545	1.59710061819739	1.23453965887795	0.74138795715701	0.209208710124911	-0.181062310177132	-0.419597033051504	-0.565351805338439	-0.658137147827765	-0.718990617850076	-0.759156092948515	-0.784978879366562	-0.800186612013681	-0.806903464627324	-0.805951690351196	-0.796451895138991	-0.773893407361408	-0.722357262797255	-0.56961552905055	0.33461701960537
24	0.215521966634365	0.342928268770343	0.482642323599681	0.633611265319219	0.793362005287872	0.957999686932969	1.12272785012825	1.2827947938603	1.43445912456546	1.57555222192297	1.70551219495993	1.82505830876102	1.93574732350625	2.0395601608738	2.13855403736072	2.23455739281341	2.32889326204112	2.42218510121959	2.51441475495136	2.60552823436616	2.69699091305952	2.79493291007847	2.91655679213789	3.10445510768024	-2.83283274556656	-2.25654368143598	-1.51251283556658	0.68799178531644	1.05960588328828	1.03651131670055	0.899724907952892	0.709006787004409	0.504032138207698	0.314911766286471	0.157055536767701	0.0330343345746916	-0.0609312579223629	-0.130119518042172	-0.179194943396251	-0.211627169956357	-0.229647849784177	-0.234275381036317	-0.225202525024464	-0.200404703182939	-0.155274303960565	-0.080990883779012	0.0379489057206728	0.22459653847064	0.495595383653965
25	0.115682352935514	0.210209018667572	0.309256273992886	0.411722475784417	0.5161660168672	0.620918943310633	0.724271783787742	0.824693876776303	0.921038803223132	1.0126923515092	1.09964498771271	1.1824959399179	1.26240817741478	1.34102907013139	1.42037410267413	1.50264708141552	1.58994984005387	1.68384036943068	1.78477395729474	1.89164214803628	2.00182576330853	2.11209081171611	2.21984593268026	2.32154657233894	2.38379366372988	1.35455596193457	0.150121910760144	0.323364685956318	0.497855311582657	0.589044966333823	0.607631471971856	0.580766895303194	0.530704726166655	0.472441230916818	0.415133105805553	0.363848568633236	0.321062097463168	0.28776960198974	0.264240688996667	0.250493716240972	0.246591176759012	0.252833133620468	0.26989704468548	0.298939042178774	0.341625595587366	0.399986340093165	0.475856228526369	0.569574101088698	0.677829578485637
26	-0.046985135296908	0.0167440241984631	0.0811658253337723	0.145611777755054	0.209372846135678	0.271754734606375	0.332144412577379	0.390081602649017	0.445328566293714	0.497933020242662	0.54828179642342	0.597145760506638	0.645718068757587	0.69564616457948	0.749049767456146	0.808496323237801	0.876861545445256	0.956925199096455	1.05045578837417	1.1565307321746	1.2691710447361	1.37510583607353	1.4526838197727	1.47180554901276	1.3978371243709	1.22096779444079	1.0104853724824	0.859913793651299	0.783085641923991	0.749245328303039	0.732426572123131	0.719602991344604	0.706180999661279	0.691637995743269	0.677005006197384	0.663664933235206	0.652869641352617	0.645602683245555	0.64258874290704	0.644352330736542	0.651280950247776	0.663672659230987	0.681757397874925	0.705682917414286	0.735454252181443	0.770814865361934	0.81106398255792	0.854825935270115	0.899827397953873
27	-0.250036595124038	-0.212181687543541	-0.175577500960804	-0.140637288202412	-0.10774897842871	-0.0772450251051528	-0.0493678483163593	-0.02423198994204	-0.00178416793798923	0.0182379041098586	0.03634799151228	0.0533569858196293	0.0704266276494003	0.0891406014260343	0.111607608847768	0.140614732002934	0.179842266607192	0.234103446821972	0.309399852382038	0.412109028655083	0.545787044797258	0.70430416365339	0.865678664974895	0.998652339321628	1.0815778282631	1.1130254301869	1.10676737086812	1.08119007836684	1.05105938120595	1.02448685620988	1.00415060690737	0.989858386923749	0.980491458379493	0.974962892567751	0.972518844637831	0.972737374946293	0.975432388966128	0.980552732950561	0.988104245064695	0.998096434321206	1.010507085258	1.02525697967462	1.04218824666749	1.06104176618109	1.08143112624311	1.10281299402132	1.12445661587917	1.14541846345774	1.16453121117744
28	-0.473725308305675	-0.456980538054446	-0.442746056915541	-0.431376914008211	-0.42320044526	-0.4184932900418	-0.417453748260262	-0.420170020887611	-0.426585615158108	-0.436463904676217	-0.449354031115839	-0.46455917757228	-0.481104516681424	-0.497694207866806	-0.512632209452745	-0.523655302157115	-0.527575885185506	-0.519524006795866	-0.491332304533482	-0.428068124279664	-0.301021549966627	-0.0597732130626121	0.33237697349056	0.758307401545209	1.04616610410311	1.19676253055349	1.26741617268202	1.29632265467608	1.30426946827913	1.30262936551709	1.29770649926101	1.29291450599758	1.28997102543792	1.28961190747535	1.29203030068907	1.29714022299679	1.30472584671531	1.31451876794249	1.32623235939546	1.33957225868769	1.3542347328239	1.36989973211154	1.38622237558903	1.40282485819502	1.41928989919002	1.43515654221005	1.44991914091892	1.46303054375477	1.47391067251223
29	-0.701008404929382	-0.701400994392551	-0.705453866087598	-0.713629031115397	-0.726386820163778	-0.744162671276247	-0.767335109742256	-0.79618470427967	-0.830846111618048	-0.871259071526374	-0.917128972236517	-0.967911884276347	-1.0228402681466	-1.08100168734637	-1.14147443487267	-1.20351702647997	-1.26681555408912	-1.33183595369115	-1.40046196629364	-1.47753110043833	-1.57563582535287	-1.73555918600698	-2.16647714559321	2.68311878603409	2.05055603168024	1.86732278956409	1.77820507452717	1.72355110626679	1.68660008636342	1.66092419305641	1.64350565186485	1.63267160186766	1.627338473547	1.6267003926107	1.63009263169785	1.63693020814811	1.64667959699211	1.65884469348407	1.67295857470008	1.68857757112863	1.70527649510206	1.72264486835937	1.74028430784287	1.75780723015703	1.77483692012539	1.79100887919221	1.80597326583903	1.81939816448768	1.83097334844279
30	-0.913417237324334	-0.926939707969576	-0.945340317765216	-0.969363711844955	-0.999827305789599	-1.03760065705013	-1.08356275271377	-1.13852787381952	-1.20313294183796	-1.27768904740136	-1.36202117843782	-1.45535144802282	-1.55630744972796	-1.66313049489315	-1.77409917206679	-1.88809651857034	-2.00520068773469	-2.12721334383016	-2.2581148636658	-2.40442067351546	-2.57508543923064	-2.77962093833467	-3.02177164809864	2.9943405825619	2.73373713734657	2.51097234314114	2.33871016695521	2.2131864267485	2.12479265262633	2.06425369784329	2.02433446181251	1.99976035679587	1.98674312374287	1.98254255691194	1.98514217546265	1.99302430537833	2.00501672470241	2.02018820965286	2.03777731925496	2.05714406803967	2.0777376326657	2.09907542352702	2.12073019908018	2.14232274319808	2.1635181797371	2.18402439352007	2.20359133351108	2.22201022222807	2.23911189034711
31	-1.08438793138475	-1.10453476714809	-1.13042940564138	-1.16327453159022	-1.20456187105782	-1.25612841475284	-1.32019189795542	-1.39931712215818	-1.4962176275589	-1.61324120696941	-1.75139280554165	-1.90898830234916	-2.08064009111864	-2.25778440156063	-2.43120292917709	-2.59407267155546	-2.74347135015405	-2.87989379568033	-3.00582330929306	-3.12435015284473	3.04502482101637	2.9343389910884	2.82670038757631	2.7236173964731	2.62778694994054	2.5422828634261	2.46964873403307	2.41129103197724	2.36735384672576	2.33696986797351	2.31865816204427	2.31068844647923	2.31133512654827	2.31901877306592	2.33236365916059	2.3502036722233	2.37156193806436	2.39562082293537	2.42169190899884	2.44919064566312	2.47761730434896	2.50654408511204	2.53560730461464	2.56450322841273	2.59298608969264	2.62086701979763	2.64801290069462	2.67434445996359	2.69983321168142
32	-1.17492226902832	-1.18808041512291	-1.20531094309609	-1.22773845065086	-1.25698671143434	-1.29549660700014	-1.34710700723086	-1.41816189726777	-1.51967919900242	-1.67144579992583	-1.90743958961889	-2.26677500945337	-2.71967500271878	-3.12344574103398	2.88160861999429	2.70165017750119	2.58134968124098	2.49694905007627	2.43555854687867	2.39026555440993	2.35737151930874	2.33494151052487	2.32199587074125	2.31800866833388	2.32256837065673	2.33515284116281	2.35501300875028	2.38116441013183	2.41246719770194	2.44775260652516	2.48594594545835	2.52614897304511	2.56766890751248	2.61000285543573	2.6527967224277	2.69579725146603	2.73880989601769	2.7816685755765	2.82421839084872	2.86630952368409	2.90779933838511	2.94855951500184	2.98848540999949	3.0275054596523	3.06558913832954	3.10275264406537	3.13906203435326	-3.10855137006828	-3.0735510982776
33	-1.15672189743731	-1.14324780760809	-1.12668524870236	-1.10569257464555	-1.07822602789224	-1.04105464964599	-0.988837181732076	-0.912283707812348	-0.794442723721041	-0.604124424066063	-0.293726388049724	0.147741375585993	0.587217605237274	0.895664227007102	1.08731873935302	1.2101402734672	1.29561809308019	1.36149430312527	1.41828545842289	1.47292722060202	1.53055118892476	1.59530286456713	1.67061422008375	1.75908242146824	1.86202394695522	1.97885165912158	2.10663374072048	2.24033693530227	2.37397900713348	2.50222367661114	2.62154369485583	2.73046763126476	2.82911638324123	2.91851754973394	3.00003541871905	3.0750173111236	-3.13856108420304	-3.07340492717254	-3.01199837663859	-2.95382119475918	-2.89848387159405	-2.84568012769272	-2.79514703078714	-2.74663433282748	-2.69988276676248	-2.65461007869972	-2.61050319792843	-2.56721496057475	-2.52436404865444
34	-1.09135083343364	-1.05452352156819	-1.01143779226146	-0.96084782034152	-0.901383034247753	-0.831661244808365	-0.75051483702013	-0.657362940687369	-0.552704818459538	-0.438581389373666	-0.318705703691098	-0.197977538725815	-0.0814217378450526	0.0269754329045207	0.124974393545679	0.212145777251574	0.289506848391379	0.359062347013734	0.423470395893736	0.485921964896124	0.550270857727138	0.621492136387917	0.706693653267728	0.817238276879526	0.973175838561145	1.21122656846575	1.58561925550727	2.09299885096743	2.56553245175341	2.89095148185478	3.10436739237553	-3.02825461155305	-2.91220641130874	-2.8159938776785	-2.73188441576786	-2.65567950568278	-2.58505493380087	-2.51871407470528	-2.45592684593279	-2.39626404741117	-2.33943906323548	-2.28521331779164	-2.23334169165249	-2.1835434334893	-2.13548900604077	-2.08879632614456	-2.04303200909862	-1.99771487206863	-1.95232022646253
35	-1.10458560769006	-1.0721410045058	-1.03732304241092	-1.00018695232531	-0.960893403392791	-0.919731093224655	-0.877132842313102	-0.833679822958886	-0.790089254695151	-0.747183551476512	-0.70584331674067	-0.666951576157178	-0.631340409924325	-0.599752204219474	-0.57282584970602	-0.551114622443184	-0.535139267083437	-0.525478899917382	-0.522904970029745	-0.528570100088806	-0.54427364167785	-0.572835340117991	-0.618600021518684	-0.688003269330338	-0.78974300095868	-0.932994745446199	-1.12053338003606	-1.33684425730688	-1.54637886406185	-1.71558533346371	-1.83248290935276	-1.90227057291962	-1.93559357182399	-1.94243739817741	-1.9306562788653	-1.90613648351954	-1.87324373928967	-1.83519611401617	-1.79432788135933	-1.75227794614684	-1.71013382836794	-1.6685482789016	-1.62783547197258	-1.58804896387939	-1.54904235132642	-1.51051381574344	-1.47203628065941	-1.43307524516983	-1.39299644009346
36	-1.22330126098712	-1.20804110248803	-1.19345746796249	-1.17982669816723	-1.16745316968569	-1.1566629106804	-1.14779435079329	-1.1411862773359	-1.13716345131637	-1.13602078984377	-1.13800748489906	-1.14331280328809	-1.15205546468369	-1.16427827385823	-1.17994896416953	-1.19896695022734	-1.22117398603264	-1.24636484038485	-1.27429242722733	-1.30466083550967	-1.33709991918922	-1.37111718292206	-1.40602748100232	-1.44086939521039	-1.474329077518	-1.50470533791838	-1.52995738977122	-1.54786976789731	-1.55634121374882	-1.55375937530331	-1.53937578842102	-1.513565709821	-1.47786447175178	-1.43473079413463	-1.3870904575104	-1.33781084690873	-1.2892794819686	-1.24318927154971	-1.20052684726513	-1.16169028897116	-1.12665240119161	-1.0951122566088	-1.06660983153064	-1.04060028074522	-1.01649417209037	-0.993671974640577	-0.971479411108801	-0.949207381732312	-0.926056987790329
37	-1.39332139655615	-1.39415532041263	-1.39731539657417	-1.40314023107292	-1.41197932028928	-1.42418100018655	-1.44007527585113	-1.45995072105131	-1.48402518969243	-1.51241116251584	-1.54507824084574	-1.58181743445552	-1.62221390315083	-1.66563567752462	-1.71124441413548	-1.75802978744859	-1.80486239895072	-1.85055337040788	-1.89390494921147	-1.93373718880081	-1.96888041698127	-1.99812918221584	-2.02015788110455	-2.03340006486222	-2.03589382710773	-2.02509972647202	-1.99771740313129	-1.94958880437868	-1.87592695849643	-1.77237840531177	-1.63758922339472	-1.47703628161288	-1.30499488283858	-1.14022408298332	-0.997405318540254	-0.882496887582887	-0.794479863114309	-0.729193442190001	-0.681977270588961	-0.648790606613964	-0.626473245376788	-0.612672573613555	-0.605686998851502	-0.604317685665467	-0.607753602233024	-0.615491844948233	-0.627289740159154	-0.643146298773629	-0.663314560603296
38	-1.54741015433251	-1.55834969290788	-1.57285700480574	-1.59154279190462	-1.61510202631759	-1.64431059383655	-1.68000824673382	-1.72305845823324	-1.77427290223792	-1.83428800647762	-1.90338808856955	-1.98129026247668	-2.06694293562207	-2.15842930769384	-2.2530741999405	-2.34778922271357	-2.43957058379722	-2.52597062223224	-2.60538122090401	-2.67707888432548	-2.74109257051084	-2.79799828102067	-2.84872555555303	-2.89442273708596	-2.9364023346247	-2.97618917791781	-3.01573924796664	-3.05805951781919	-3.10910407427073	3.0978741955535	2.91905375677121	1.52326670292021	0.342181931660688	0.179158227017869	0.106615949827156	0.0577264375094529	0.0177595546935865	-0.0185056066759454	-0.0534965350577458	-0.0885912993086583	-0.124716599739258	-0.162595716144606	-0.202868048307498	-0.246155092629839	-0.293101667243011	-0.344404216593571	-0.400830533308754	-0.463230882324465	-0.532536854451067
39	-1.60771528154526	-1.61520308082612	-1.62616163252301	-1.64156975221154	-1.66275572460141	-1.69155228581675	-1.73052821402159	-1.78332720967485	-1.85512772548994	-1.95312648770465	-2.08653359147031	-2.26447132155128	-2.48891075065678	-2.74372670772408	-2.99485465711766	3.0715085114318	2.89925799098848	2.76629713146904	2.66250964313491	2.57843085563785	2.50652402843394	2.44093289175449	2.37694975882926	2.31055812297645	2.23811664784911	2.15619665111899	2.06160772477338	1.95168656336344	1.82492893102933	1.68191701050664	1.52614835869681	1.36399830599703	1.20327700279347	1.05094528843599	0.911397630389563	0.78614537981691	0.674547760889277	0.574799271344443	0.484689234023998	0.402037942694973	0.324891433570107	0.251578478567631	0.180702760847226	0.111111199375909	0.0418583352680744	-0.0278248756572968	-0.0985552849520716	-0.170814929484733	-0.244962975870937
40	-1.49499728125873	-1.47021479368228	-1.44199520874249	-1.40932217631199	-1.37071291571787	-1.32391909955635	-1.26537680075763	-1.18914560599062	-1.0847810979259	-0.933096736693077	-0.699426235367677	-0.337441090471861	0.136711848094857	0.568891693316271	0.863721539544868	1.05074304716707	1.17338722665986	1.2577490870605	1.31770856129265	1.36069584118098	1.39078803689807	1.41025819988146	1.42037867757228	1.42186680481641	1.41515223988088	1.4005496419694	1.37837579025487	1.34902846783438	1.31303358530179	1.2710622858805	1.22391920578677	1.1725054509734	1.1177636711866	1.06061588113523	1.00190560881491	0.942353854353795	0.882533996291487	0.822865901107779	0.763625716711477	0.704965973081826	0.646940554024078	0.589530180275078	0.532665522902472	0.476246429818665	0.420156756991141	0.364274916165009	0.308480555511838	0.252657880881678	0.196696093554753
41	-1.30704257709196	-1.25177996603173	-1.18999932480239	-1.12092341142969	-1.04379764490392	-0.957974678043609	-0.863037256078179	-0.758954621235194	-0.646247657153462	-0.526111794113322	-0.400429905776179	-0.271624056433714	-0.142355942523727	-0.0151633633992378	0.107842547459355	0.225129097910166	0.335730603737339	0.439126006884556	0.535077758730754	0.623488241207191	0.704301990897695	0.777458454097648	0.842885937642005	0.90052160616698	0.95034218022344	0.992393128429179	1.02680877698178	1.05382037604876	1.07375272307085	1.08701201322709	1.09406828449412	1.09543558081912	1.09165225394238	1.08326302641126	1.07080374468076	1.05478922875151	1.03570426503578	1.01399755597945	0.990078297136542	0.964314973341518	0.937035933371342	0.908531305936813	0.879055850351678	0.848832384782848	0.818055495841319	0.786895298404033	0.755501078263251	0.724004708507355	0.692523781271369
42	-1.28028593528171	-1.2304275203464	-1.17723756157929	-1.12058786460797	-1.06036095784426	-0.996446863312652	-0.928736733938359	-0.857113258340032	-0.781438547729673	-0.701541460905672	-0.617208016143043	-0.528180626635293	-0.434174143633152	-0.334918454949519	-0.230237217961017	-0.12016757415055	-0.00511296465441651	0.114001210791127	0.235625664955888	0.357607892500646	0.477378906623007	0.59228160899598	0.699941824153369	0.798558230734603	0.887033201770646	0.964944890245953	1.03241667619387	1.08995118217387	1.13827677939523	1.1782285422395	1.21066676658419	1.2364269202128	1.25629240086912	1.27098231973834	1.28114843569004	1.28737723966149	1.29019465433791	1.29007183731208	1.28743124088404	1.28265249192509	1.27607789718106	1.26801751561315	1.25875381189423	1.24854594091214	1.23763372875873	1.22624142126191	1.21458127256293	1.20285704694231	1.19126750894386
43	-1.45152381144272	-1.42066937685146	-1.38843676644218	-1.35468961298225	-1.31924086902466	-1.28183186378427	-1.24210251370899	-1.19954822215411	-1.15345625657122	-1.10280973780169	-1.04613946807237	-0.981290629064201	-0.905050950102814	-0.812563105983435	-0.696454090577385	-0.545840606355042	-0.346475874818687	-0.0865604722743499	0.225396713827222	0.545448415477492	0.821729463797471	1.03441891865868	1.19127301150026	1.30694314249779	1.39365802518056	1.45994853369995	1.51150976960215	1.5521530135936	1.58447958459621	1.61031138453699	1.63095992956613	1.6473954048238	1.66035463559627	1.67041144144874	1.67802344777495	1.68356387988576	1.68734358891705	1.68962660333355	1.69064131321184	1.69058866108011	1.68964825110862	1.68798299190268	1.68574269426033	1.68306691616539	1.68008725975549	1.67692926450627	1.67371399814989	1.67055941588006	1.66758153518851
44	-1.78458870581875	-1.78178771979858	-1.7807527437487	-1.78187122667844	-1.78562788420393	-1.79263844524825	-1.80369801729124	-1.81985128484057	-1.84249541217593	-1.87353145518077	-1.91558500611366	-1.97231501899624	-2.04879659072649	-2.15182202883343	-2.28952725470327	-2.46881806091592	-2.68862380673008	-2.93167403341138	3.11574142334884	2.91290594574049	2.75169697188811	2.62819562610114	2.53436717398563	2.46262138922324	2.40705165741309	2.36335837700873	2.32847078979421	2.30019316707593	2.27694002119767	2.25755149812105	2.24116743130426	2.22714152648602	2.21498242086338	2.20431270128227	2.19484000598565	2.1863363474206	2.17862310161227	2.17155995736339	2.16503667093602	2.15896683519207	2.15328311383507	2.14793355409343	2.14287870206164	2.13808932138549	2.13354456932373	2.12923052183867	2.12513896616945	2.12126639861879	2.11761317928015
45	-2.16436737305961	-2.18255453954799	-2.20354035052481	-2.22760200734799	-2.25502344445326	-2.28608562185003	-2.32105230861211	-2.36015046415934	-2.40354474486942	-2.4513065832932	-2.50337983772727	-2.55954714110935	-2.61940337281699	-2.68234422968814	-2.74757744265452	-2.81416079349295	-2.88106490639994	-2.94725169119868	-3.01175429526149	-3.07374391994629	-3.13257312962361	3.09539308929837	3.0440435516665	2.99665685776086	2.95319290741769	2.91351272861153	2.87741018980492	2.84463852667791	2.81493098421116	2.78801591179494	2.76362715406089	2.74151072749548	2.72142871908465	2.70316119939882	2.68650677568775	2.67128225515812	2.6573217586213	2.64447552282563	2.63260855341605	2.62159923506938	2.61133796623451	2.60172585892571	2.59267352584038	2.58409996513982	2.57593154565012	2.56810109064154	2.56054705575666	2.55321279540198	2.54604591152487
46	-2.42111755989517	-2.43867304389605	-2.45743927759255	-2.47741263652523	-2.49857519379295	-2.52089315194981	-2.54431557440705	-2.56877354889181	-2.59417991316789	-2.62042965632631	-2.64740107572462	-2.67495772066543	-2.70295109269193	-2.73122400546435	-2.75961444332369	-2.78795970633123	-2.81610059904948	-2.84388541574228	-2.87117349680561	-2.89783817633625	-2.92376900141025	-2.94887317058231	-2.97307620312566	-2.99632190420701	-3.01857172995198	-3.03980367867377	-3.06001084148894	-3.0791997399804	-3.09738856418101	-3.11460540467835	-3.13088655131435	3.13691039696267	3.1223667348186	3.10861575581537	3.09560261113428	3.08327053290557	3.0715615887361	3.0604172881672	3.04977905668971	3.03958859367916	3.02978813041508	3.02032060354428	3.01112975819232	3.00216019361047	2.99335736290095	2.98466753708233	2.97603774259708	2.96741568035894	2.95874963360394
47	-2.5259669776731	-2.53460161787801	-2.54352569766904	-2.55272073448663	-2.56216560015115	-2.57183665116361	-2.58170791658782	-2.59175134287426	-2.60193709283307	-2.61223389376101	-2.62260942760867	-2.63303075417814	-2.64346475680119	-2.65387859887548	-2.66424017911405	-2.67451857343093	-2.68468445204165	-2.69471046155159	-2.70457156345219	-2.71424532242653	-2.72371214004724	-2.73295543169095	-2.74196174666136	-2.75072083349429	-2.7592256541229	-2.7674723519504	-2.77546017988241	-2.78319139500954	-2.79067112692433	-2.79790722664591	-2.80491010285977	-2.81169255171696	-2.81826958583219	-2.82465826742855	-2.83087754984427	-2.83694813088397	-2.84289232079439	-2.84873392699439	-2.8544981571069	-2.86021154133375	-2.86590187478512	-2.87159818002208	-2.87733068978692	-2.88313084967387	-2.8890313403214	-2.89506611857592	-2.90127047697109	-2.90768112077487	-2.91433626176126
48	-2.52640852048839	-2.52581766595261	-2.52517273983621	-2.5244729315242	-2.52371770390325	-2.52290681780917	-2.52204035449133	-2.52111873568899	-2.52014274096434	-2.51911352200105	-2.51803261365304	-2.51690194161332	-2.51572382666461	-2.51450098556841	-2.51323652874401	-2.51193395497947	-2.51059714350077	-2.50923034379896	-2.50783816367661	-2.50642555602252	-2.50499780485631	-2.50356051120221	-2.50211957935433	-2.50068120408609	-2.49925185933462	-2.49783828886055	-2.49644749934625	-2.49508675635424	-2.49376358352466	-2.49248576534968	-2.49126135382436	-2.49009867924215	-2.48900636537842	-2.48799334929079	-2.48706890596063	-2.48624267800739	-2.48552471072765	-2.48492549274443	-2.48445600260027	-2.48412776169074	-2.4839528940148	-2.48394419331527	-2.48411519829911	-2.48448027676496	-2.48505471962635	-2.48585484600842	-2.48689812081517	-2.48820328642121	-2.4897905104403
49	-2.46047795668737	-2.45118458438744	-2.44168544038109	-2.43199468146025	-2.42212755904778	-2.41210032655445	-2.40193013164251	-2.39163489480297	-2.38123317604656	-2.37074403185953	-2.3601868648675	-2.34958126887171	-2.33894687205925	-2.32830318123788	-2.31766942990252	-2.30706443280833	-2.29650644951096	-2.28601305904796	-2.27560104759207	-2.26528631052145	-2.25508376994256	-2.24500730828503	-2.23506971818075	-2.22528266845639	-2.21565668572189	-2.20620115073599	-2.19692430848007	-2.18783329067712	-2.17893414935312	-2.17023189995238	-2.16173057248243	-2.15343326917189	-2.14534222717107	-2.13745888490196	-2.12978395076595	-2.12231747303629	-2.11505890989263	-2.10800719869116	-2.10116082370107	-2.09451788167285	-2.08807614473278	-2.08183312021914	-2.07578610718739	-2.06993224941312	-2.06426858481277	-2.05879209128283	-2.05349972902968	-2.04838847952436	-2.04345538127179
50	-2.34864967828344	-2.32997842836785	-2.31099521221781	-2.29173530200472	-2.27223595080677	-2.25253605746893	-2.23267579361106	-2.21269620065062	-2.19263876597466	-2.17254498829303	-2.1524559426677	-2.13241185570944	-2.11245170096271	-2.09261282359526	-2.07293060223419	-2.05343815422988	-2.03416608888588	-2.01514231137147	-1.99639187823845	-1.97793690378604	-1.95979651503098	-1.94198685179923	-1.92452110748921	-1.9074096053775	-1.89065990493452	-1.87427693246906	-1.85826313049113	-1.84261862043303	-1.82734137375647	-1.81242738695705	-1.79787085651883	-1.78366435043707	-1.76979897348965	-1.75626452397511	-1.74304964013227	-1.73014193490235	-1.71752811808326	-1.70519410525513	-1.69312511312648	-1.68130574116392	-1.66972003952939	-1.65835156346108	-1.64718341430398	-1.63619826742606	-1.62537838725315	-1.61470562962184	-1.60416143158961	-1.59372678875703	-1.58338222005036
[truncated: 48 more columns]
