# Supplementary material for: Reconstructing spruce budworm outbreak severity: a comparison of paleoecological and tree-ring signals
Source: PLoS One. 2025 Aug 12;20(8):e0329406. doi: 10.1371/journal.pone.0329406 (PMC12342301; doi:10.1371/journal.pone.0329406)
Supplement: S13 Dataset — (ZIP) [file pone.0329406.s013.zip › Lake 4 wavelet data/Coherence_Lepidopteran_scales_GSI/coherence_wavelet_power.corr.txt]

V1	V2	V3	V4	V5	V6	V7	V8	V9	V10	V11	V12	V13	V14	V15	V16	V17	V18	V19	V20	V21	V22	V23	V24	V25	V26	V27	V28	V29	V30	V31	V32	V33	V34	V35	V36	V37	V38	V39	V40	V41	V42	V43	V44	V45	V46	V47	V48	V49	V50
1	1.65030969565923e-05	1.12678947474997e-05	4.99385378421497e-06	1.55717358747741e-06	4.03541847130084e-07	1.11352598138863e-07	4.12630836935933e-08	2.26571877723477e-08	1.55953169819731e-08	1.09664525534968e-08	7.56216342484864e-09	4.95889395419849e-09	2.89790667714604e-09	1.60870617626135e-09	1.16665628723209e-09	1.26248216377139e-09	1.80578837326716e-09	2.63804399012664e-09	3.14322930899069e-09	3.20951244712544e-09	3.04747876028247e-09	2.46703179854973e-09	1.63754342507707e-09	9.81780162143904e-10	5.17707489464117e-10	2.25140048702204e-10	1.56072430142206e-10	1.96652368737121e-10	1.91380019470952e-10	1.21630810254321e-10	8.17182929096087e-11	1.60269413937982e-10	4.6357888243105e-10	1.15178629012355e-09	2.04307756605743e-09	2.54231058338941e-09	2.56508853429288e-09	2.3595924078588e-09	1.73074937935325e-09	8.25038150621923e-10	2.12210765530311e-10	2.44687411565731e-11	6.31023716409895e-11	1.96273554879269e-10	3.24098831332454e-10	3.1160589126405e-10	1.78885293175203e-10	1.05009508873532e-10	1.58619732562144e-10
2	3.22545728209867e-05	2.1079565751044e-05	8.39829827301765e-06	2.14044902287611e-06	3.9961873925576e-07	7.29545452655435e-08	1.97767231846237e-08	1.08347966217642e-08	8.47961842109414e-09	6.37009587582528e-09	4.49498741067032e-09	2.92585519988888e-09	1.5351631311592e-09	6.30211030534123e-10	3.62039359061444e-10	4.87964590415232e-10	9.92275118305983e-10	1.76389109264161e-09	2.21919308532352e-09	2.30430494362298e-09	2.25768148493908e-09	1.83740239286471e-09	1.15751999706427e-09	6.43105875465016e-10	3.02455698414871e-10	8.19705118653394e-11	4.0791903988597e-11	9.44424838178008e-11	1.02438373408981e-10	4.67063976426593e-11	9.36806008323667e-12	6.37439010996551e-11	3.23198320456546e-10	9.68266670485453e-10	1.79742953002678e-09	2.20724291746118e-09	2.19629268836037e-09	2.08001680164381e-09	1.59645743392863e-09	7.81432422063277e-10	1.94574862204008e-10	9.73352010902036e-12	3.38818590700851e-11	1.39588394414062e-10	2.45263194168004e-10	2.27646452865711e-10	9.5572315745572e-11	2.07735959479124e-11	6.54134619976298e-11
3	5.04650599470643e-05	3.16822767451505e-05	1.13917581148575e-05	2.34571315100866e-06	2.89183395696052e-07	2.61192038018418e-08	3.15954000040965e-09	1.96104494921804e-09	2.30860215645222e-09	2.00263917436696e-09	1.49590916736945e-09	1.01638115725526e-09	4.94727926038328e-10	1.20388277979709e-10	1.9269092536758e-11	8.39172434922804e-11	3.43626080784748e-10	7.46982143002831e-10	9.53621741674539e-10	9.85209504179154e-10	1.01621038051274e-09	8.47910052509359e-10	5.05598955486326e-10	2.62094882074805e-10	1.21805206829282e-10	2.29483757931084e-11	2.50833638242984e-12	3.2403527367452e-11	4.11754003478262e-11	1.79516396434722e-11	2.93858024074958e-12	3.20359417257643e-11	1.83166907591199e-10	5.75026115496741e-10	1.05123538819347e-09	1.22249553720757e-09	1.17169431058043e-09	1.16965869144273e-09	9.91289401667647e-10	5.52335607061649e-10	1.85218416870884e-10	4.81489563837772e-11	4.06713310473472e-11	8.34375133205113e-11	1.34816140220947e-10	1.25865860475792e-10	4.84238610828434e-11	1.32973159838755e-12	2.10030703317284e-11
4	6.53374418594475e-05	3.99681297064452e-05	1.34038712767018e-05	2.35919363473581e-06	2.02417304316122e-07	7.6469749819682e-09	9.30925632445414e-11	8.97727608761836e-11	3.22026875110541e-10	3.33592370419905e-10	2.67316494897775e-10	2.11403059239228e-10	1.17018934958798e-10	3.07002078180671e-11	4.70670362562832e-12	2.05069630035482e-11	9.65296827301738e-11	2.08583259512867e-10	2.4138136093192e-10	2.34689383427644e-10	2.65547264059996e-10	2.35884289831534e-10	1.33368897853745e-10	6.48678168480373e-11	3.77440143160984e-11	1.5601175901718e-11	7.35755822064004e-12	1.30890576668547e-11	1.54864765070688e-11	1.07409011617079e-11	8.81809150585944e-12	2.19060721402305e-11	8.45018586980635e-11	2.36975645860305e-10	3.9798645305699e-10	4.12614779779497e-10	3.6188303392675e-10	3.92921041389219e-10	3.90433390514833e-10	2.65532063775968e-10	1.20835571178506e-10	4.65139147831766e-11	2.85405785818504e-11	3.55932165347846e-11	5.26675567940509e-11	5.71375967822404e-11	3.42733801360806e-11	1.38796765035674e-11	1.239275972723e-11
5	7.36741294006316e-05	4.49946441524152e-05	1.49670904106605e-05	2.57207191483403e-06	2.06792140408402e-07	6.42471435128538e-09	2.92406212286894e-11	1.60504184561427e-11	4.13821566059656e-11	3.33670087959772e-11	2.4593622003832e-11	2.65169169752132e-11	2.1167056660903e-11	9.81587639300601e-12	4.23411395071357e-12	7.30159434674835e-12	2.21772252787316e-11	3.86368402451083e-11	3.43320668300649e-11	2.78785232263999e-11	3.85486595295098e-11	3.87530410364111e-11	2.07668881242431e-11	8.5674443701313e-12	7.54264868568169e-12	6.8685473169669e-12	5.521564161036e-12	5.30361777069109e-12	4.9843377930637e-12	3.87924297491807e-12	3.36132678611957e-12	7.3373731316049e-12	2.50396569287299e-11	6.23624370431787e-11	9.44497062686334e-11	8.1398500049766e-11	5.76024097046378e-11	7.1055927916575e-11	8.7426139639448e-11	7.61509211660938e-11	4.42321257336058e-11	1.72544511212922e-11	7.3215301209678e-12	6.84157770668726e-12	1.20153765300694e-11	2.03063284235996e-11	2.08538452237671e-11	1.37717982632362e-11	6.28594901537951e-12
6	7.6596943021693e-05	4.79508903558426e-05	1.68704213773942e-05	3.22048954441084e-06	3.17126421108471e-07	1.60527105648847e-08	5.87855589307297e-10	4.94239784062001e-11	1.2729038744415e-11	2.56125440391638e-12	8.7504017661901e-13	1.85870324298233e-12	2.31313896296996e-12	1.27393530567773e-12	3.34873095232014e-13	8.89192049489469e-13	2.92814787316153e-12	4.51761495436287e-12	2.60415748514554e-12	1.23962194036317e-12	3.02073377961789e-12	3.63393744193148e-12	1.91183128573396e-12	4.10930016611034e-13	7.12136418295628e-13	1.24294455090346e-12	1.29706086267873e-12	1.18089762980705e-12	9.7756747637771e-13	5.97779348018865e-13	3.09712913268682e-13	1.03248451853098e-12	3.8081250356757e-12	9.19709681911377e-12	1.4187409782042e-11	9.80858063970132e-12	3.78376291920491e-12	5.79831992407541e-12	8.52603669188157e-12	1.17027859475102e-11	1.0343253448314e-11	3.82625321554229e-12	6.69603311335659e-13	1.61161938483155e-13	1.27313968867619e-12	6.23054466585771e-12	1.03597383056419e-11	8.3437074953961e-12	2.55767836180143e-12
7	7.69532976444391e-05	5.02768686163754e-05	1.94407538460895e-05	4.35507916729389e-06	5.45349118933002e-07	3.69940519280788e-08	1.59339737082206e-09	1.07744972508784e-10	1.03585549152732e-11	3.00450651490502e-13	1.19940499265486e-15	6.58330255004141e-14	1.53658800606823e-13	8.83080015891041e-14	4.99395810452088e-16	3.88453536219965e-14	1.76069110437758e-13	3.92498057962254e-13	1.48879596039607e-13	7.02380501695299e-15	1.43548919860376e-13	1.54178577342844e-13	1.19027706025488e-13	1.16010434182739e-14	4.51362559730757e-14	1.00690040387963e-13	1.0196131046442e-13	1.04786790108997e-13	1.01913108776622e-13	4.65864219690445e-14	2.25516837423504e-15	7.55478246095191e-14	1.77531215175999e-13	5.97363677407086e-13	1.82891729097308e-12	1.24721835908783e-12	2.80340985734953e-14	3.04212311983179e-13	4.30105476498403e-14	1.38432113733457e-12	2.97117883804054e-12	1.44003707057039e-12	9.78813665242595e-15	3.41245048783635e-13	1.26100109346407e-12	3.46474689771129e-12	6.34867569794404e-12	5.82742066766166e-12	1.60481640489092e-12
8	7.68280485031691e-05	5.27506901706055e-05	2.26832399167897e-05	6.01159864823023e-06	9.44552849342639e-07	8.04103352749168e-08	2.98586711548558e-09	7.22813555410431e-11	1.52493417597679e-11	1.19592967245263e-12	6.0717027856696e-14	2.12924659104291e-14	1.72894060683269e-14	1.38322163137666e-14	7.55248217207318e-15	6.1811742069162e-15	2.80541870633237e-14	7.52967746490603e-14	3.09205028473257e-14	8.241927893946e-15	1.18250240881624e-14	1.87633175070659e-15	1.76162772454763e-14	1.86500234555019e-14	1.6814129739714e-14	8.11135597165072e-15	1.18713864417062e-16	2.90197532849102e-15	1.21154590515256e-14	1.20946990049514e-14	9.93506016081581e-15	1.74346834761891e-14	1.65255165264784e-14	1.56278954619299e-13	7.64881761903343e-13	7.53569636574447e-13	2.84091124603961e-13	5.58908533564812e-13	6.69983243710209e-13	1.31760967942614e-12	2.71102227296728e-12	2.21741173434485e-12	7.5320481551156e-13	1.10161351597908e-12	1.90450332292838e-12	2.81658982359227e-12	5.55278395382544e-12	6.07936568721743e-12	2.51283920512688e-12
9	7.71161385893759e-05	5.56760428571572e-05	2.66279327188128e-05	8.34930365163904e-06	1.66591552941506e-06	1.96497452885846e-07	1.12113590597999e-08	1.18772797394447e-10	1.83418586092568e-11	7.96817842617893e-12	1.23771505596464e-12	1.54688940853177e-13	7.63628143092836e-15	6.95130831112323e-15	2.73314097241268e-14	6.00861581347036e-14	9.77026334499468e-14	8.75230380418623e-14	3.19129009046181e-14	6.77955275028592e-15	1.40263866809683e-14	3.60297250341202e-14	5.32590037488344e-14	4.99535946027398e-14	3.49590083154001e-14	1.59873906427179e-14	3.47730923006461e-15	2.7558703986492e-15	1.10737109818485e-14	2.09383994511767e-14	2.93484027980352e-14	2.88379751064385e-14	5.25287092860519e-14	4.15265241823705e-13	1.36106995908209e-12	1.89249683370857e-12	1.73428084128721e-12	1.44452880252807e-12	6.92410161041599e-13	1.69484382240473e-12	5.0975448306133e-12	6.38700616420819e-12	4.83510795120301e-12	3.4117490115551e-12	1.6530997076814e-12	1.55138842241126e-12	6.18881794897996e-12	8.68436159830991e-12	4.81211046670809e-12
10	7.79934567553146e-05	5.91036208021369e-05	3.13222614751253e-05	1.15795358511231e-05	2.94536869257685e-06	4.98237740428979e-07	5.24544885564533e-08	3.15585341804261e-09	1.87759215451196e-10	4.53316517431105e-11	1.04582890896426e-11	1.75198027923209e-12	2.49678013820085e-13	6.66525428758913e-14	1.16324015559793e-13	2.29051906311066e-13	3.0154175838339e-13	2.33131561926149e-13	8.72885282690727e-14	4.99091672769248e-15	2.63620303137445e-14	1.11714862920835e-13	1.76847251132431e-13	1.70822473617426e-13	1.13641440749768e-13	4.6757274401259e-14	6.20727174968154e-15	3.07763094425251e-15	2.39381791168589e-14	5.36327949187456e-14	6.65744552921855e-14	1.82035285828378e-14	1.00104511492481e-13	1.20512685120956e-12	3.83529547957448e-12	6.17439402611954e-12	6.09492781885091e-12	3.187744960766e-12	1.28959338822751e-13	3.58577880339932e-12	1.3362074452423e-11	1.92595470807457e-11	1.64608191508224e-11	8.79713787853076e-12	1.46890475664382e-12	1.70622429649255e-12	1.08609879290375e-11	1.60508528115346e-11	9.5002924248238e-12
11	7.92392020977806e-05	6.27872438875784e-05	3.6593966397704e-05	1.57697132915966e-05	5.02346832163227e-06	1.17370354425298e-06	1.99264162680945e-07	2.51476975391188e-08	2.81284210171155e-09	4.15630099561048e-10	8.28822703292157e-11	1.67308140187664e-11	3.58828107861255e-12	1.21996230061206e-12	8.85434955412352e-13	1.00671991969554e-12	1.1070908725828e-12	9.09906154030605e-13	5.11178674100785e-13	2.39195659021611e-13	2.6303774215361e-13	4.75929838884368e-13	6.38217122096472e-13	6.00952409741741e-13	4.04381829443945e-13	1.90878483283888e-13	6.86337366575347e-14	4.55947836146883e-14	8.39917713629765e-14	1.6252612887704e-13	2.39286540300613e-13	3.50730581090167e-13	1.34181199543988e-12	5.44999509048594e-12	1.36665775799646e-11	2.16308499018276e-11	2.25112854460417e-11	1.58636006112995e-11	1.26754301072711e-11	2.58306055149919e-11	4.97384599610089e-11	6.2822946693522e-11	5.41948566600639e-11	3.32209766677857e-11	1.7584085586537e-11	1.99044407176835e-11	3.52943909000153e-11	4.32365107610666e-11	3.3386795885418e-11
12	8.0309685771414e-05	6.60853591924755e-05	4.18485047368372e-05	2.06311569753244e-05	7.98775722676544e-06	2.43985435020301e-06	5.91617990728922e-07	1.1682882294488e-07	2.02368153063689e-08	3.50124677194352e-09	6.62096249100407e-10	1.3057894819305e-10	2.47731637336809e-11	5.56587204029834e-12	3.46799046685896e-12	4.13096433163302e-12	4.65473187206305e-12	4.36899520534488e-12	3.48405250291315e-12	2.70843761169469e-12	2.49582313249047e-12	2.66245288090204e-12	2.70188057668193e-12	2.3072008318152e-12	1.5899306554717e-12	8.9505440538859e-13	4.65059920115862e-13	3.08400021470066e-13	3.65193242934907e-13	6.8557859354996e-13	1.50016652227041e-12	3.75602550961757e-12	1.06242805500833e-11	2.75953219146056e-11	5.64248268227346e-11	8.74604736216363e-11	1.06193479111944e-10	1.13400846107033e-10	1.3045955498678e-10	1.7231698372037e-10	2.19811635486579e-10	2.36176553242313e-10	2.09327129171963e-10	1.63266506365259e-10	1.31735863445842e-10	1.30244904502826e-10	1.48402853707382e-10	1.64242445264926e-10	1.69768132282006e-10
13	8.03638556973552e-05	6.79462591904257e-05	4.59700890165185e-05	2.53124399978935e-05	1.1510550034226e-05	4.36260031619684e-06	1.3873917016367e-06	3.75674027810696e-07	8.9666818789948e-08	1.99603885126446e-08	4.3752425238301e-09	9.48786255367958e-10	1.84843340950756e-10	2.31426716599702e-11	9.40747771162109e-13	7.54161058960068e-12	1.56360859059864e-11	1.94411754195679e-11	1.94179351515175e-11	1.76864112338996e-11	1.58279181673849e-11	1.41074728422172e-11	1.20415826818097e-11	9.34272364769438e-12	6.33341667726613e-12	3.6822085706113e-12	1.88058185537389e-12	1.04371230795521e-12	1.24028032400871e-12	3.09461703177297e-12	8.72120410078287e-12	2.3738602687132e-11	5.98019984575860e-11	1.32226899884361e-10	2.46843042601387e-10	3.8683380476039e-10	5.23931861159494e-10	6.48364084152314e-10	7.72211289250781e-10	8.92262117317111e-10	9.66940659558305e-10	9.51198889779092e-10	8.49556775343059e-10	7.18120046113332e-10	6.16814414249288e-10	5.73409181687572e-10	5.88371815433466e-10	6.56489645768255e-10	7.79674070426087e-10
14	7.83853496067213e-05	6.70557387907476e-05	4.7411880143085e-05	2.83340955846846e-05	1.460077223456e-05	6.55763270274029e-06	2.57195169556257e-06	8.83528159814599e-07	2.70155188981204e-07	7.61301428937894e-08	2.07026862061599e-08	5.61377037479895e-09	1.49761417140533e-09	3.61839095912798e-10	7.10708929713425e-11	2.70073303003139e-11	4.69666197995487e-11	7.12955129122767e-11	8.31998672473742e-11	8.26595651983631e-11	7.44809806753715e-11	6.27213642826122e-11	4.95558478859741e-11	3.61523885838321e-11	2.35737793967254e-11	1.29862301751592e-11	5.35818469972395e-12	1.36981064058959e-12	2.26384717059256e-12	1.21193572177358e-11	4.21997040602373e-11	1.17425058377081e-10	2.80403448105329e-10	5.81230689357807e-10	1.0463679513196e-09	1.64782615135355e-09	2.3093250131827e-09	2.94495366900991e-09	3.47924559438678e-09	3.83130954050208e-09	3.91304254499334e-09	3.68078156800644e-09	3.19691646237876e-09	2.61981227976181e-09	2.1209611016235e-09	1.82037083137700e-09	1.79204876189691e-09	2.09410393442651e-09	2.7616570294421e-09
15	7.35159758179334e-05	6.22861306113514e-05	4.46853232535306e-05	2.79690088766972e-05	1.57135433119457e-05	8.02700095711461e-06	3.70513028515965e-06	1.52824055920055e-06	5.65248540455844e-07	1.93244060931223e-07	6.45163622479469e-08	2.22066544801507e-08	8.03782001416896e-09	3.03150519829076e-09	1.20480431267719e-09	5.56958073041122e-10	3.60210231000142e-10	3.25217786460665e-10	3.26523666757738e-10	3.14170769563547e-10	2.78914619309182e-10	2.29158277083842e-10	1.75617524256622e-10	1.25116124412045e-10	8.07877018156145e-11	4.42667117691188e-11	1.72111554290532e-11	2.56040390873278e-12	7.93581141684744e-12	5.39451344382573e-11	1.89163880579127e-10	5.08392490363452e-10	1.15761244133616e-09	2.2974727159816e-09	4.01607827388423e-09	6.23872805632399e-09	8.71336942614876e-09	1.10881868767476e-08	1.30029591736156e-08	1.41240495294041e-08	1.416676436904e-08	1.30016335503339e-08	1.0812510337945e-08	8.12209014866101e-09	5.60107620149223e-09	3.83690843811782e-09	3.26682346933036e-09	4.23256340274106e-09	6.93917088685402e-09
16	6.56696513391521e-05	5.35235667041462e-05	3.73644061609204e-05	2.32881319441106e-05	1.35916400655931e-05	7.59555633209357e-06	3.98124818907524e-06	1.88637975906944e-06	7.97485120162482e-07	3.1203369913935e-07	1.23518097928195e-07	5.36501440758003e-08	2.5377256877615e-08	1.24430135377867e-08	6.3229957152106e-09	3.50511239879352e-09	2.22651596368219e-09	1.62924377262958e-09	1.31525600716701e-09	1.09678067641282e-09	8.96885254406122e-10	7.02875349732076e-10	5.26737208249706e-10	3.78403228336401e-10	2.59148952178691e-10	1.66982537971573e-10	1.03220059058083e-10	7.85930036500165e-11	1.2566844083943e-10	3.26046236141572e-10	8.54350291972769e-10	2.0209021272007e-09	4.26133360368863e-09	8.00884973613965e-09	1.34537524347023e-08	2.03328064032537e-08	2.79368667085206e-08	3.53351199573677e-08	4.15575867123826e-08	4.55470607880638e-08	4.61219422467758e-08	4.23850760759719e-08	3.4492252750717e-08	2.40322991706824e-08	1.35064108732844e-08	5.37880110077394e-09	1.57384366997238e-09	3.54994363889126e-09	1.22179531821059e-08
17	5.62772092198211e-05	4.25967378196031e-05	2.72210509051797e-05	1.54860928830006e-05	8.63135253501275e-06	5.0511030642766e-06	2.9520369287141e-06	1.54714078130743e-06	6.87717757473292e-07	2.76035194508295e-07	1.27380726783095e-07	7.89753486528143e-08	5.30852514436167e-08	3.22178694521823e-08	1.75772187590458e-08	9.59691415313335e-09	6.04882517376076e-09	4.54318315264931e-09	3.70523348465461e-09	3.01150600175646e-09	2.3539637328742e-09	1.76525862271598e-09	1.29197037401684e-09	9.47985614794679e-10	7.1696471085812e-10	5.77162544581248e-10	5.24949156971964e-10	5.95556271866637e-10	9.00512195890944e-10	1.70196898255173e-09	3.51689211198363e-09	7.18320921360202e-09	1.37534943615043e-08	2.41151800052517e-08	3.84698548981266e-08	5.60895993466793e-08	7.56600456233095e-08	9.58336403609384e-08	1.15085744127434e-07	1.30667993773984e-07	1.38043971982624e-07	1.32522402896009e-07	1.12621743627469e-07	8.22245208011566e-08	4.92556479549705e-08	2.21398849474333e-08	7.35487762259748e-09	9.37710584569184e-09	3.09443139364086e-08
18	4.86393742487594e-05	3.35082206084422e-05	1.84038025256916e-05	8.17325998444248e-06	3.42502113702278e-06	1.90357249107809e-06	1.31718563916055e-06	7.53868271129359e-07	2.77308610594666e-07	6.13849514243169e-08	5.29916922522344e-08	9.85520486256079e-08	1.0849562950026e-07	8.01666837866406e-08	4.33092393843059e-08	1.7942251579815e-08	6.76415573566722e-09	4.12480033727553e-09	4.33115580503232e-09	4.4923769864753e-09	3.96794778471019e-09	3.07200138666393e-09	2.21768930522396e-09	1.61596707020076e-09	1.2962730670896e-09	1.22573745715668e-09	1.41137586452831e-09	1.97605811785691e-09	3.25598140364451e-09	5.95541704346690e-09	1.13110231534534e-08	2.10824082448902e-08	3.71225967079956e-08	6.05387671209572e-08	9.10705699256172e-08	1.27641314343746e-07	1.70069493763401e-07	2.19912252127303e-07	2.77848474210983e-07	3.38230631717431e-07	3.86258784023822e-07	4.03344500272626e-07	3.78939696379022e-07	3.19268462722943e-07	2.44903627029615e-07	1.79726930692882e-07	1.41586278206119e-07	1.40803805989386e-07	1.82264428192109e-07
19	4.7274408196705e-05	3.12059571684315e-05	1.57259243040113e-05	5.46432275356833e-06	1.03866828919887e-06	1.65854883835231e-07	3.13099268611498e-07	3.04497716828888e-07	1.41893596403104e-07	1.00135000718253e-07	2.15102887423964e-07	3.3900839986605e-07	3.58731099502135e-07	2.77931425995056e-07	1.6324403111467e-07	7.12263200684997e-08	2.05226789392865e-08	2.34067001537787e-09	2.85803006830998e-10	2.40045196970227e-09	3.59491091088422e-09	3.23062080749298e-09	2.1993878771107e-09	1.30059466163515e-09	8.6494922392508e-10	9.64333827596263e-10	1.70807198666778e-09	3.47246578659853e-09	7.11015264002106e-09	1.416324282861e-08	2.69160434328808e-08	4.79321610916033e-08	7.8896816581465e-08	1.1950014734594e-07	1.68269162637592e-07	2.26799069914807e-07	3.05149566576164e-07	4.21507619492137e-07	5.90127446891774e-07	8.01887944212426e-07	1.01404999287941e-06	1.16462042041917e-06	1.20704050044033e-06	1.13975722022211e-06	1.00663427071588e-06	8.69731457264862e-07	7.79153426481623e-07	7.60802765301099e-07	8.19314171470784e-07
20	5.66361774685134e-05	3.97844966161464e-05	2.24840189301173e-05	9.6167715535081e-06	2.71556553732486e-06	3.64471927604192e-07	2.16713749861525e-07	6.48615633401221e-07	1.08023027508648e-06	1.44452687594582e-06	1.70075592125658e-06	1.74849855893595e-06	1.54659941505883e-06	1.17171106493581e-06	7.6049194672257e-07	4.2287040918936e-07	2.01476769399296e-07	8.32699527328752e-08	3.19291534946907e-08	1.36568554915203e-08	7.54914603660238e-09	4.55119048085977e-09	2.28887010760386e-09	7.132541204271e-10	4.3019188910307e-11	3.87372547121516e-10	2.01808933787366e-09	5.72242454678678e-09	1.31010401007127e-08	2.66592394523403e-08	4.92230935799035e-08	8.22169199929387e-08	1.23497448019997e-07	1.67786444463648e-07	2.14016797097424e-07	2.80029276045556e-07	4.14968882646935e-07	6.91228179926419e-07	1.16470258882439e-06	1.81869811668771e-06	2.53378967481638e-06	3.12155065430264e-06	3.41533453750105e-06	3.36076190845032e-06	3.04232790769776e-06	2.6312302438679e-06	2.29753795476774e-06	2.14352333608103e-06	2.18133153723808e-06
21	8.16930670023559e-05	6.38526605838886e-05	4.27951735387415e-05	2.42326212438063e-05	1.15629373931951e-05	5.19163965585352e-06	3.50120257078607e-06	4.31997584732317e-06	5.89016648848538e-06	7.13480243991528e-06	7.55764582774127e-06	7.08834308780895e-06	5.94692067452536e-06	4.49392087688065e-06	3.07502005181287e-06	1.91462980815085e-06	1.09069450198624e-06	5.72672671716535e-07	2.80270496230108e-07	1.30004835420599e-07	5.83784094441548e-08	2.59668639087704e-08	1.18393310912179e-08	6.09535594333498e-09	4.38414890233478e-09	5.00350584297912e-09	7.72101737907553e-09	1.34564514034871e-08	2.42515081853781e-08	4.27202379735075e-08	6.9834523473464e-08	1.01007752178837e-07	1.24157766543106e-07	1.27861236052864e-07	1.26591399010397e-07	1.96896910099238e-07	4.96540197355864e-07	1.22745728827133e-06	2.52699160217596e-06	4.3305032148978e-06	6.3009026982618e-06	7.90902804520601e-06	8.65756342439452e-06	8.33067327363143e-06	7.1152964196429e-06	5.51646898065395e-06	4.11931521573446e-06	3.33366193816931e-06	3.24464049058453e-06
22	0.000133779103865711	0.000117159973774678	9.30632503922973e-05	6.80893618750063e-05	4.77809129522873e-05	3.48523970598659e-05	2.89750170716145e-05	2.78062321760339e-05	2.84407769817689e-05	2.85636544606379e-05	2.69899056369648e-05	2.36326536618634e-05	1.91207417372521e-05	1.43211140365412e-05	9.96441067610825e-06	6.46632599443735e-06	3.92910758483641e-06	2.24362306639307e-06	1.2085096632679e-06	6.17206154875166e-07	3.01769207238611e-07	1.44090360762259e-07	6.98431026919858e-08	3.66305687974499e-08	2.25111737009041e-08	1.73033340197376e-08	1.71013129471486e-08	2.15021910700999e-08	3.21773737464389e-08	5.04707057023395e-08	7.22396742872018e-08	8.25667275089988e-08	6.09106958991725e-08	1.18706832276262e-08	2.62222979144219e-08	3.45651277205701e-07	1.36802420154812e-06	3.52573710243367e-06	7.03082323963752e-06	1.15929568507871e-05	1.63027709768843e-05	1.98392385437996e-05	2.0984662887227e-05	1.92130494649666e-05	1.50192230585233e-05	9.7709862211954e-06	5.13340371260226e-06	2.3580680655823e-06	1.79717624260565e-06
23	0.000241101162021131	0.000235982249763581	0.000217876994456676	0.000192935827137413	0.000167611242052641	0.000146328371568161	0.000130401184765456	0.000118466736601985	0.000107916238486165	9.64461399014189e-05	8.30214920812783e-05	6.80089248839858e-05	5.26794715496592e-05	3.84942503039943e-05	2.65411415355286e-05	1.72952160528169e-05	1.06742294793094e-05	6.25000149614915e-06	3.4732105241103e-06	1.82942400954647e-06	9.10960164685847e-07	4.28094544070807e-07	1.90761856718528e-07	8.2486659749659e-08	3.66515619653341e-08	1.82441752147243e-08	1.151950701321e-08	1.25947230893372e-08	2.4277108738133e-08	4.98333330725468e-08	8.62643028812759e-08	1.27300054615134e-07	1.96071980794385e-07	4.23286368144222e-07	1.1551290591477e-06	3.02079251137359e-06	6.84884806605223e-06	1.33504125646852e-05	2.26148409215107e-05	3.36435050685114e-05	4.42531858400149e-05	5.1585298450473e-05	5.31484781706224e-05	4.79589395312527e-05	3.71751051374628e-05	2.38104779336182e-05	1.1581568257292e-05	3.42910108429465e-06	4.39743741785709e-07
24	0.000454575018257222	0.000483686778412447	0.000492504969330694	0.000483712725345205	0.000461824054873554	0.000431241159345476	0.000394967754012904	0.000354446022648203	0.000310308173215405	0.000263391347688675	0.000215369269353217	0.000168709867140611	0.000126096196669361	8.96971305221569e-05	6.06600573474483e-05	3.90025177640817e-05	2.38560638466849e-05	1.38820358365384e-05	7.66883601297407e-06	3.99474046938906e-06	1.93407105483611e-06	8.48510760337608e-07	3.24368835257577e-07	1.03015494566965e-07	2.72980112521111e-08	7.53743160639487e-09	1.63876058829604e-09	2.33293476463419e-09	2.7027793161892e-08	1.11450648648254e-07	3.17769117444576e-07	7.77582716332251e-07	1.78848408015838e-06	3.95464476071592e-06	8.30357516964444e-06	1.6248705412649e-05	2.92575554615525e-05	4.81849245618987e-05	7.24406884709525e-05	9.93867023327336e-05	0.000124430432584351	0.000142072635401519	0.00014770165776274	0.000139437481112763	0.00011913312946128	9.19328451413837e-05	6.44673057848798e-05	4.24687369462588e-05	2.88963314545976e-05
25	0.000835135597286968	0.000930371874647012	0.000994512130880458	0.00102313138530048	0.00101557893175723	0.000974302009040685	0.00090398116220089	0.000810833238336575	0.000702136577622271	0.000585798232455775	0.000469759809275295	0.000361201799423158	0.000265710712032524	0.000186673345507278	0.000125104991673025	7.99538909923484e-05	4.87528819052957e-05	2.83930880259997e-05	1.58005762430863e-05	8.37935284657367e-06	4.19136813299205e-06	1.92934851797195e-06	7.77139267463379e-07	2.46338423590531e-07	4.55419217215462e-08	1.40698102929036e-09	2.46469208225058e-08	1.04946897243745e-07	3.24657731436426e-07	8.95293775077977e-07	2.23350227256427e-06	5.09168707468972e-06	1.07304848038014e-05	2.10627715949143e-05	3.8630970159312e-05	6.62480539729366e-05	0.000106196606805187	0.000159069047390005	0.000222598842825272	0.000291041329289076	0.000355643267159909	0.000406399283399658	0.000434717008196756	0.000436071790830375	0.000411552315160429	0.000367556685164516	0.00031367632250566	0.000259619835873232	0.000212444635085914
26	0.00141895097253532	0.00160840747323556	0.00175087523914175	0.00183269432005321	0.00184646866366809	0.00179192892496931	0.00167566541288985	0.00150989769811414	0.00131056502393058	0.0010950757293648	0.000880070668951473	0.000679536380741646	0.00050353374190561	0.000357683231794747	0.00024339200691457	0.000158663583395892	9.92383230647616e-05	5.97916789893028e-05	3.4961735660271e-05	2.00647401034634e-05	1.14573728012079e-05	6.59065000668435e-06	3.85460944739673e-06	2.32909298091615e-06	1.53948368727133e-06	1.28109071489763e-06	1.53857452374708e-06	2.50027310090841e-06	4.65608219365586e-06	8.96631124207376e-06	1.70846436119563e-05	3.15964275195135e-05	5.61875641172769e-05	9.56012074797116e-05	0.000155204558452862	0.000240025906917425	0.000353270466350761	0.000494571800725327	0.000658500509362315	0.000833992004638394	0.00100523529166644	0.00115414502874796	0.0012639374720515	0.00132280121089559	0.00132647184915955	0.00127882875271607	0.00119033842690823	0.00107496749150729	0.000946711485738985
27	0.0021771909981269	0.00246854080697465	0.00269259722531855	0.0028276485024287	0.0028609741894541	0.00279072449537401	0.00262588209436115	0.00238441230859034	0.0020901112975612	0.00176889626085348	0.00144530180708303	0.0011397774827944	0.000867101118616484	0.000635929278389457	0.000449281316870488	0.000305637610171532	0.000200320462915955	0.000126883325192752	7.83191708231496e-05	4.79825321765201e-05	3.01888630753581e-05	2.05083250692635e-05	1.5810741932979e-05	1.41445197208355e-05	1.45431886220402e-05	1.68482517420338e-05	2.16184563078733e-05	3.01677642845203e-05	4.47408927612323e-05	6.87970889365507e-05	0.000107328152145471	0.000167085803780665	0.000256544863172908	0.000385403917619319	0.000563456582056341	0.000798783859168485	0.00109542687763124	0.00145095939338106	0.00185460122993479	0.0022865824982068	0.00271929533367882	0.0031203494754341	0.00345708729604211	0.00370160840506691	0.00383511075859903	0.00385049584218004	0.00375267921786761	0.00355671469083773	0.00328442851170313
28	0.00299479174469351	0.00336307408361409	0.00364262391905221	0.0038082642502181	0.00384617567100661	0.00375579465259508	0.0035493497086424	0.0032492622031128	0.00288413927749387	0.00248433956665223	0.00207804540391172	0.00168848439203669	0.00133253966429955	0.00102061767504282	0.000757408518785657	0.000543108441112674	0.000374743232422893	0.000247365505091753	0.000155031273927417	9.15515433532004e-05	5.1055116331134e-05	2.84045503399519e-05	1.94997629305992e-05	2.14989863465037e-05	3.2989446555305e-05	5.41460501113314e-05	8.69170821405335e-05	0.000135263509548004	0.000205448335294136	0.000306324696535357	0.0004495119952456	0.000649291286511514	0.00092201491034069	0.00128483654005931	0.00175365004370008	0.00234028870304124	0.00304926385411512	0.00387456399736092	0.00479721467283182	0.00578433333412827	0.00679024685603404	0.00775987483804628	0.00863409287076601	0.00935630551241324	0.00987912316626105	0.0101699584739209	0.0102145672536956	0.0100179975265959	0.00960295016882637
29	0.00368128402674186	0.00406468095044644	0.00434025464867165	0.00448581075091854	0.00449216276175471	0.00436412319097843	0.0041190313638691	0.00378326029124537	0.0033876089048576	0.00296266352884354	0.00253507334063631	0.00212530843385466	0.00174700496849983	0.00140760492629535	0.00110977280039269	0.000853044676790974	0.00063529267227687	0.000453787629930881	0.000305833943988516	0.000189079377757848	0.000101654275821329	4.22832589298002e-05	1.04671247684245e-05	6.78081506615688e-06	3.32918823722352e-05	9.40771126526005e-05	0.000195797566313272	0.000348275092443219	0.000564988633141646	0.000863374142228218	0.00126477316854072	0.00179384548831684	0.00247725977826635	0.00334152325182738	0.0044099200221338	0.00569869765025915	0.00721285022543167	0.00894205186730515	0.0108574408895857	0.0129099874514455	0.0150310605320613	0.0171355406845081	0.0191274390694143	0.0209075497723447	0.0223822687189479	0.0234724441691336	0.0241210444595176	0.0242985646283486	0.0240054260240839
30	0.00402427036049656	0.00433273331210087	0.00451855860840816	0.00456858299622612	0.00448358401881369	0.00427789212743244	0.00397667037211217	0.00361149651351545	0.00321525544431481	0.00281743896358301	0.00244074725013677	0.00209947650942609	0.00179970054303525	0.00154085289525372	0.00131808811875723	0.0011247738265538	0.000954603114779099	0.000803044073870755	0.000668077525022979	0.000550354061217349	0.000452997954081603	0.000381300663875227	0.000342502892114423	0.000345790260359429	0.000402548425663681	0.000526853588552649	0.000736118684198976	0.00105177212291148	0.00149981088561085	0.00211104162823608	0.00292080575772729	0.00396798589374208	0.00529312313378382	0.00693554692534293	0.00892953547145494	0.0112996775857869	0.0140557786580871	0.0171878169352627	0.0206615809980681	0.0244156767579564	0.0283605613548181	0.032380130814981	0.0363361582868894	0.0400755628493063	0.0434401133290497	0.046277783281004	0.0484546355039613	0.0498658996749875	0.0504448801935664
31	0.00390751238833862	0.00405659817794061	0.00407457509540152	0.00396046750803077	0.00372725929476042	0.00340019660817965	0.00301306377348127	0.0026031641917355	0.00220600632538415	0.00185071352863196	0.00155695230455111	0.00133378256223779	0.00118039211045697	0.00108830329047983	0.00104441535165498	0.00103420161005173	0.00104449292920752	0.00106549043188616	0.00109189071105971	0.0011232160288278	0.00116358259230978	0.00122119991502422	0.00130788180512272	0.00143878454729987	0.0016324932969166	0.00191147374437955	0.00230280768009656	0.0028390481677864	0.00355896919416625	0.00450795064909773	0.00573773586075628	0.00730532756755333	0.00927084827290819	0.0116942778847244	0.0146310875880336	0.0181269048896287	0.0222114631175004	0.0268922055638583	0.0321480295372595	0.0379237676810448	0.0441261040869268	0.0506216877576725	0.0572381970865709	0.0637689797733622	0.0699816060362295	0.0756302233382653	0.0804710307825824	0.0842795952277842	0.0868682390727849
32	0.0034759627290981	0.00344841588861229	0.0032927341398836	0.0030186709769798	0.00264852474702261	0.002214632797576	0.00175530845928122	0.00130992762044265	0.000914032678276257	0.000595288537552311	0.000370913994290062	0.000246884014498092	0.000218840811266484	0.000274349401847203	0.000395947091977898	0.00056438956403079	0.000761575478841107	0.000972796871666578	0.00118816333447907	0.0014032369176615	0.00161905811334394	0.00184182426754721	0.0020824984875387	0.00235658843363995	0.00268425512776364	0.00309080924808864	0.00360754369089529	0.00427275274610477	0.00513271391167907	0.00624236778250154	0.00766542790135004	0.00947368161401175	0.0117452935090267	0.0145619802039142	0.0180049770904481	0.0221497619948656	0.0270595499381423	0.0327776534057443	0.0393189450496873	0.0466608856680195	0.0547348828601702	0.063419077445491	0.0725339270238745	0.0818420560794986	0.0910536647823377	0.0998382762856525	0.107842777166016	0.114714683226536	0.120128536591455
33	0.00320194875766215	0.00309662229358517	0.00288283978217887	0.00257537150101399	0.0021985696715043	0.00178376130381595	0.00136563597187695	0.000978199296735879	0.000650931368681836	0.000405728304811288	0.000255034566428331	0.000201338782895487	0.000237963266556334	0.000350879289654323	0.000521161402463802	0.000727666026607338	0.000949571458706857	0.00116852218056225	0.00137024806510616	0.00154564957447942	0.00169143268562793	0.00181043175221148	0.00191177389529965	0.00201102069350328	0.00213038180822133	0.00229904231215889	0.00255359233022226	0.00293850371881618	0.0035065696407037	0.00431920897367694	0.0054465315346061	0.00696704919054008	0.00896688734293408	0.01153829167611	0.014777141089506	0.0187790946320422	0.0236339645445982	0.0294179784591484	0.0361838252417471	0.0439487950462342	0.0526818964196714	0.0622914687393766	0.0726153563946945	0.083415993516519	0.0943826056801016	0.105142081446984	0.115278930323237	0.124363283327615	0.131984375742209
34	0.00363128050291501	0.00362000752335069	0.00352885561766461	0.00336935290283637	0.00315891392736364	0.00291882080648314	0.00267170248537459	0.00243888960165925	0.00223803038348616	0.00208128952362666	0.00197433515134749	0.00191617793765673	0.00189979267658306	0.00191335236232974	0.0019418523083679	0.00196889829480149	0.00197846774708903	0.00195650955177732	0.00189230831891362	0.00177958853826339	0.00161736561509653	0.00141056383432424	0.00117042128290371	0.000914697291568926	0.000667697987107143	0.000460146572133623	0.000328948706243262	0.000316935210334666	0.000472692666586547	0.000850599824835832	0.00151115384139503	0.00252157811997025	0.00395654661511346	0.00589865068240357	0.0084380115284534	0.0116702663576887	0.015692107661053	0.0205937085773368	0.0264477710838984	0.0332955825183645	0.0411312825320335	0.0498863770964432	0.0594171869783121	0.0694981746992519	0.079823793541698	0.0900205846725493	0.0996697936891003	0.108339009291467	0.115619576212392
35	0.00486974604776531	0.00505787708218042	0.00518239319998086	0.0052457835797314	0.00525389835960255	0.00521495065450851	0.00513831303394246	0.00503329390200577	0.00490806716119249	0.00476888670296317	0.00461965751987473	0.00446187239400971	0.0042948708067935	0.00411634388425062	0.00392299829234205	0.00371129922964138	0.00347823002358559	0.00322202417948133	0.00294283786935005	0.00264333376284756	0.0023291427495957	0.00200916468209749	0.00169567123586661	0.00140419128112613	0.00115319625646183	0.000963658347420984	0.000858618554385003	0.000862957978724255	0.00100359105232976	0.00131026968019558	0.00181708312112693	0.00256455367434476	0.00360197726826434	0.00498938064893257	0.00679822738300171	0.00910988366570952	0.0120109315737769	0.0155847480419503	0.0198993611893571	0.0249923950085423	0.0308547921049564	0.0374157792556672	0.0445320065172169	0.0519837672747581	0.0594805909210561	0.0666773071983064	0.0732000627627493	0.0786799973740177	0.0827907013115347
36	0.006342057121617	0.00667355584002654	0.00693684817152608	0.00712796136231669	0.00724612566430871	0.00729354348168442	0.00727495632720302	0.00719707407663048	0.00706793592894287	0.00689626791994653	0.00669089116422867	0.00646022194698973	0.00621189224040286	0.00595250846469364	0.00568755696100863	0.00542145521165086	0.00515773677923971	0.00489934468047141	0.00464899364787679	0.004409549559751	0.00418436872621431	0.00397754548310434	0.00379403721816631	0.0036396722560602	0.00352109445753818	0.00344575040808814	0.00342206726616911	0.00345998489606472	0.00357197766208098	0.00377461624994673	0.00409057484223123	0.00455079558592539	0.00519631047305728	0.00607903811289248	0.00726077876892639	0.00880968490752469	0.0107937297723139	0.0132711432569029	0.0162783956639014	0.0198169968884139	0.0238410080866691	0.0282475797031508	0.0328728896861806	0.037495463930377	0.0418480051592429	0.0456376254590474	0.0485729575974214	0.0503952656263768	0.0509096593978259
37	0.00712380942273719	0.00741134023800389	0.00761401631381846	0.0077289234080362	0.00775742088875318	0.00770497957137756	0.00758069708809917	0.00739653511302218	0.0071663495475735	0.00690480369407077	0.00662626361046058	0.00634377348669393	0.00606819744398291	0.00580759420439166	0.00556686517534497	0.00534768794840577	0.00514871971450551	0.00496603227804905	0.00479372528919308	0.00462465906466008	0.00445125357782843	0.00426631483910066	0.00406387114567466	0.00384002502236008	0.00359384610744409	0.00332833883259738	0.00305150954572851	0.0027775251162772	0.00252789661953902	0.00233254030328771	0.00223047379276713	0.00226981665005838	0.00250670653164111	0.00300274476799821	0.00382067556222728	0.00501819825685802	0.00664011052357926	0.0087093547250162	0.0112179354216341	0.0141190155348555	0.0173216937620432	0.0206899357973617	0.0240468248889096	0.0271847092954645	0.0298810106120116	0.031918531439763	0.0331082204545206	0.0333116897913171	0.0324604855704015
38	0.00662028311126796	0.00666927054392362	0.00662016569363847	0.00647741921612662	0.00625061114840952	0.00595390274147204	0.00560510067174216	0.00522440604564276	0.00483295344682603	0.0044512666041585	0.00409776442821861	0.00378744354571147	0.00353084257524571	0.00333336267063204	0.00319498309261143	0.00311037507350612	0.00306938694307322	0.00305785207350176	0.00305866047134789	0.00305303438299539	0.00302195554365934	0.0029477024562561	0.00281546516154787	0.00261500717189621	0.00234233539524489	0.00200131672279046	0.0016051449875187	0.0011775180205483	0.000753338846728152	0.000378718199147527	0.000110040305010774	1.18736836520507e-05	0.000153574953389204	0.000604552793766235	0.00142832941894908	0.00267574544782316	0.00437787611236773	0.00653942668317387	0.00913351042326098	0.0120987411457721	0.01533946159283	0.0187296640030906	0.0221207521996183	0.0253527868048548	0.0282683156391588	0.0307274073691243	0.0326221694129404	0.0338889185015894	0.0345163302585192
39	0.00524795588510407	0.00502169337740332	0.00470358243771583	0.00430680944281673	0.00384935063354688	0.00335297343579679	0.00284190695828951	0.00234128769078675	0.00187551140238464	0.00146663279554796	0.00113294902071289	0.000887882413624874	0.00073924478504483	0.000688925152499014	0.00073300096494766	0.000862235776979095	0.00106289919102922	0.00131783102909089	0.00160767189355662	0.00191219451996593	0.00221169008726756	0.00248838465558382	0.00272787627419688	0.00292058695701056	0.00306321173945481	0.00316011878948416	0.00322461337781181	0.00327993169471054	0.00335978848802325	0.00350827741942313	0.00377892659694946	0.00423275279556907	0.00493524006888267	0.00595228837580012	0.00734532416015925	0.00916591872823646	0.0114503974909465	0.0142150173555733	0.0174523169070113	0.0211291879896322	0.0251870730566381	0.0295444699046829	0.0341016489229908	0.0387471952576969	0.0433657244277344	0.0478459303255716	0.052088046576568	0.05600985753741	0.0595505841089915
40	0.00441656555539616	0.00408492327153603	0.00368443472251241	0.0032318326365576	0.00274712778552338	0.00225248162984808	0.00177090383581228	0.00132488829660046	0.000935110623916888	0.000619305345611993	0.000391422301479085	0.000261131064909442	0.000233703581412608	0.000310263913585572	0.00048835591487782	0.000762750383942119	0.0011263970602584	0.001571425916869	0.0020901162210926	0.00267577774484661	0.00332352100983973	0.00403092578396047	0.00479864212201906	0.00563096996941443	0.00653645784355523	0.00752853765668598	0.0086261742332169	0.00985446082447411	0.0112450448608218	0.0128362314516497	0.0146725953609733	0.0168039425978207	0.0192835036628108	0.0221653102082307	0.0255007985277382	0.0293347855270828	0.0337010613459351	0.0386179226089899	0.044084018210278	0.0500748866037141	0.0565405267798875	0.0634042682110556	0.0705630981654399	0.0778894828317254	0.0852345988079998	0.0924327900599793	0.099306995039536	0.105674855783016	0.111355224707063
41	0.00569590211891911	0.00552840586365352	0.00531473131828627	0.00506843199114945	0.00480486924176921	0.00454033706621809	0.00429114300251167	0.00407273546848377	0.00389896755061997	0.00378157686398179	0.00372994130937831	0.00375114336580003	0.00385034407580683	0.00403143593663139	0.00429791553815389	0.00465389565293897	0.00510516530078961	0.00566020639410981	0.00633108656259348	0.00713416760947532	0.0080905942851655	0.00922655426423658	0.0105733227203298	0.012167119578011	0.0140488115061913	0.016263482958544	0.0188598821504729	0.0218897219837852	0.0254067875130182	0.0294657765601617	0.0341207846427217	0.03942334476664	0.0454199503935071	0.0521490271343889	0.0596373737784706	0.0678961617179114	0.0769166569624744	0.0866659025064313	0.0970826620504289	0.108073970777525	0.119512658361904	0.131236199289329	0.14304720429643	0.154715795568196	0.165984011187027	0.176572267271148	0.186187776848987	0.194534691180632	0.201325600533556
42	0.00973268373860431	0.00987583947077969	0.0099618500264123	0.00999480432002873	0.00998009915623278	0.00992409776730933	0.009833815263222	0.0097166880613618	0.00958048233407416	0.00943338852286139	0.00928433537793213	0.00914353878822417	0.00902327941996821	0.00893888081918922	0.00890983825872952	0.00896103023957034	0.00912393086958028	0.00943773347620002	0.00995029421881454	0.0107188088872924	0.0118101455858913	0.0133007691961356	0.0152762087290714	0.0178300342923828	0.0210623251051902	0.0250776230404182	0.0299823775090547	0.0358818977980064	0.0428768395329293	0.0510592644527423	0.0605083289123426	0.0712856779148687	0.0834306487534152	0.096955421227616	0.111840288371973	0.128029259884224	0.1454262460132	0.163892097755294	0.183242794645861	0.203249069260133	0.223637733648333	0.244094924669877	0.264271411878843	0.283790014881269	0.302255061017121	0.319263685235159	0.334418640521054	0.347342158985844	0.357690291114802
43	0.0158103140268768	0.0160764193050377	0.0161940930961741	0.0161517074904837	0.0159402128117019	0.0155537204541191	0.0149901671903431	0.0142520783769487	0.0133474433023586	0.0122907086696894	0.0111038859928248	0.00981775590179874	0.00847313767548117	0.00712217665407174	0.00582958661280623	0.0046737698761762	0.00374772609749622	0.00315965231682994	0.00303313307493956	0.00350682071461698	0.00473351299670049	0.00687854797519211	0.0101174546246784	0.0146328216571607	0.0206103757500842	0.0282342932898608	0.0376818058055605	0.0491171974581507	0.0626853320321814	0.078504885442972	0.0966614962222199	0.117201078972576	0.140123572386326	0.165377411952491	0.19285502571308	0.222389647225506	0.253753721348268	0.286659144164547	0.3207595275731	0.35565461202369	0.390896868900216	0.42600023975768	0.460450856879205	0.493719483506753	0.525275308651731	0.554600637265912	0.581205938564828	0.604644659884284	0.624527186111676
44	0.0251093550057312	0.025503134813379	0.0256367926666776	0.0254886842132486	0.0250434551071614	0.0242937556104265	0.0232420501519249	0.0219024908714102	0.0203028158253792	0.018486223425736	0.016513165110369	0.0144629886241438	0.0124353551612269	0.0105513456374498	0.00895416526224323	0.00780935215069221	0.00730439574929983	0.00764767508875289	0.00906663596447762	0.0118051405611597	0.0161199430440685	0.0222762702344818	0.0305425173568541	0.0411841043418585	0.0544565772899003	0.070598081092796	0.089821371199527	0.112305573136333	0.138187935478621	0.167555853224119	0.200439461621099	0.236805113264197	0.276550051741555	0.319498581763248	0.365400007535869	0.413928567870233	0.464685538611806	0.517203601829317	0.570953499044405	0.62535289575845	0.679777290527825	0.733572708364587	0.786069830194401	0.836599132500264	0.884506548930612	0.929169122831579	0.970010099792244	1.00651291463211	1.03823355868978
45	0.0480818074143036	0.0504815505505044	0.0527700345764257	0.0549451364450446	0.0570152893424029	0.0590016542505576	0.0609402973878065	0.0628843070939518	0.0649057751359916	0.0670975599166502	0.0695747431200319	0.0724756873985894	0.07596260127979	0.0802215190294182	0.0854616082013325	0.0919137264224323	0.0998281619086054	0.10947150946112	0.121122655274544	0.135067869628398	0.151595036049302	0.170987078193723	0.1935146806393	0.21942843586247	0.248950585567513	0.282266558664077	0.319516538865776	0.36078732032082	0.406104728110418	0.455426890187249	0.50863864690734	0.565547372584111	0.625880459734565	0.68928468068258	0.755327593311021	0.823501099029525	0.893227193116091	0.963865872793007	1.03472508956474	1.10507255278127	1.17414911470028	1.24118339723166	1.30540726069892	1.36607166868592	1.42246247318013	1.47391563289381	1.51983138608755	1.55968692769494	1.59304718826369
46	0.10366292249994	0.112614843837001	0.122126085289818	0.132245408893207	0.143032252172713	0.154558060158148	0.166907489718527	0.180179422433626	0.194487718326584	0.209961640578665	0.226745881155484	0.245000119398344	0.264898050347079	0.286625827085561	0.310379871896137	0.336364024549407	0.364786012613767	0.395853248098174	0.429767976759461	0.466721830582532	0.506889859692469	0.550424146541199	0.597447131737486	0.648044806335307	0.702259948633914	0.760085603376611	0.821459016447316	0.886256247573081	0.95428768606514	1.02529468935673	1.09894755034477	1.17484497693728	1.25251523572984	1.33141907176354	1.41095446866357	1.49046325936271	1.56923953873359	1.64653976781148	1.72159439721023	1.79362077734805	1.8618370678298	1.92547681036898	1.9838037913934	2.03612679407849	2.08181382667436	2.12030541577697	2.15112657015453	2.17389705271167	2.18833964428941
47	0.197113408818223	0.216813000062398	0.238054098786748	0.260930793012747	0.285542112970888	0.311991894517828	0.340388455701018	0.37084405141393	0.403474071673599	0.438395950893214	0.475727758760857	0.515586448095179	0.558085741424353	0.603333646081793	0.651429597337816	0.702461240438138	0.756500875276136	0.813601601585371	0.873793217715535	0.937077941871571	1.00342604068357	1.07277146557858	1.1450076120111	1.21998332948088	1.29749932068991	1.37730507541668	1.4590964879907	1.54251430596875	1.6271435511827	1.7125140423278	1.79810213045333	1.88333373508849	1.96758873951645	2.05020676939871	2.13049434032408	2.20773331795372	2.28119059054396	2.35012880924973	2.41381800839797	2.47154787762148	2.52264042212402	2.56646271811093	2.60243944911849	2.63006489693122	2.64891405900203	2.65865257342389	2.65904515275709	2.64996225915106	2.63138479450751
48	0.294930674050494	0.324134333560963	0.355545265976704	0.389265746131419	0.42539658247065	0.464036081197248	0.50527884017228	0.549214359331423	0.595925456795067	0.645486483126535	0.697961330381992	0.753401237730963	0.81184240151371	0.873303404613146	0.937782487886744	1.00525469501541	1.07566893131874	1.14894498664412	1.22497058209142	1.30359850976362	1.38464394356677	1.46788200690979	1.55304568953665	1.63982421020637	1.72786192407072	1.81675787295939	1.90606607299111	1.9952966266801	2.08391773579065	2.17135867651775	2.25701378018456	2.34024744074981	2.42040014537495	2.49679549664291	2.56874816544195	2.63557268287191	2.6965929487648	2.75115230460473	2.79862399090932	2.8384217846379	2.87001059203326	2.89291675751014	2.90673784067421	2.91115161200658	2.90592402367856	2.8909159256106	2.86608831821891	2.83150596197173	2.78733919927761
49	0.337307817011148	0.368330070248257	0.401509546948461	0.436934582405302	0.474691182616403	0.514861957270276	0.557524883974835	0.602751894049064	0.650607273563722	0.70114587753224	0.754411160216672	0.810433030391903	0.869225547035557	0.930784478174459	0.99508475337493	1.06207784842778	1.13168914892503	1.2038153473944	1.27832193615918	1.35504086481191	1.43376843680185	1.51426352380814	1.59624617897896	1.67939673046274	1.76335543467697	1.84772276424147	1.93206039829957	2.01589297299624	2.09871063719665	2.17997244323434	2.25911058479842	2.33553547433247	2.40864163095757	2.47781432747363	2.54243692204841	2.60189877745073	2.65560364884821	2.7029784010191	2.74348189806888	2.77661389410939	2.80192374250579	2.81901873479233	2.82757187865336	2.82732892777692	2.81811448507414	2.79983701470723	2.77249261739552	2.73616744720738	2.69103867595949
50	0.288616361179846	0.312532002946389	0.338043187730466	0.365235001663372	0.394194504661511	0.425009908303613	0.45776954749186	0.49256063480034	0.529467790892181	0.568571349691954	0.609945443067757	0.653655876509769	0.699757814557049	0.748293302357464	0.799288657551711	0.852751774429593	0.908669389771408	0.967004366700269	1.02769305896542	1.09064282308577	1.15572974944987	1.22279668555722	1.29165162488709	1.36206653322815	1.43377668057295	1.5064805408118	1.57984031344864	1.65348311147166	1.72700284747827	1.79996283638262	1.87189911779646	1.94232448480629	2.01073318876322	2.07660627229424	2.13941746550592	2.19863956377764	2.2537511901272	2.30424383136587	2.3496290256018	2.38944556951761	2.42326660759852	2.45070646240749	2.4714270652969	2.48514385071969	2.49163098456699	2.49072580761963	2.48233238906119	2.46642410176492	2.44304515034932
[truncated: 48 more columns]
