# Supplementary material for: Reconstructing spruce budworm outbreak severity: a comparison of paleoecological and tree-ring signals
Source: PLoS One. 2025 Aug 12;20(8):e0329406. doi: 10.1371/journal.pone.0329406 (PMC12342301; doi:10.1371/journal.pone.0329406)
Supplement: S13 Dataset — (ZIP) [file pone.0329406.s013.zip › Lake 4 wavelet data/Coherence_Lepidopteran_scales_GSI/coherence_wavelet_power.txt]

V1	V2	V3	V4	V5	V6	V7	V8	V9	V10	V11	V12	V13	V14	V15	V16	V17	V18	V19	V20	V21	V22	V23	V24	V25	V26	V27	V28	V29	V30	V31	V32	V33	V34	V35	V36	V37	V38	V39	V40	V41	V42	V43	V44	V45	V46	V47	V48	V49	V50
1	1.03386412851411e-06	7.05896124464022e-07	3.12848328051658e-07	9.75517454812891e-08	2.52805543831858e-08	6.97586987069301e-09	2.58499493609535e-09	1.41939744718532e-09	9.76994732738837e-10	6.87011773725494e-10	4.73744383825447e-10	3.10658210991324e-10	1.81544213741411e-10	1.00780090750866e-10	7.30871356356485e-11	7.90903080461348e-11	1.13126634820079e-10	1.65264680805544e-10	1.96912860586544e-10	2.01065278706798e-10	1.90914407214104e-10	1.5455133585732e-10	1.02586648465095e-10	6.15052613698601e-11	3.24326521154105e-11	1.41042751464991e-11	9.77741858988446e-12	1.23196167579579e-11	1.19893216143478e-11	7.6197656703348e-12	5.11937922347993e-12	1.00403456638647e-11	2.90416749379074e-11	7.21555797802796e-11	1.27992013430845e-10	1.59267301320566e-10	1.6069426417621e-10	1.47820615416368e-10	1.08425691460694e-10	5.16858957338247e-11	1.32942985636807e-11	1.53288524076523e-12	3.9531536799052e-12	1.2295885329848e-11	2.03037137023013e-11	1.95210725634671e-11	1.12065685743121e-11	6.57849642783936e-12	9.93699861315997e-12
2	2.14079530361366e-06	1.39908953724193e-06	5.57410498071291e-07	1.42065537225659e-07	2.65234304910125e-08	4.84212730853858e-09	1.31261748061231e-09	7.19125373391703e-10	5.62807865819967e-10	4.22794975776658e-10	2.98340579240422e-10	1.94194389296026e-10	1.01891599671973e-10	4.18282648460667e-11	2.40292179314725e-11	3.23871070712489e-11	6.58591240675174e-11	1.17072695030584e-10	1.47291925434565e-10	1.5294095596244e-10	1.49846471284478e-10	1.21951775189344e-10	7.68267305013493e-11	4.26841194134823e-11	2.00745408197267e-11	5.44053358914577e-12	2.70743367053454e-12	6.26832129945946e-12	6.79902319342083e-12	3.09998948915109e-12	6.21775372486553e-13	4.2307999199222e-12	2.14512667834498e-11	6.42656392420789e-11	1.19298702785924e-10	1.46498770821137e-10	1.45771983981869e-10	1.38054539587617e-10	1.05959815246717e-10	5.1865106647949e-11	1.29142913632571e-11	6.46031626357856e-13	2.24880128400719e-12	9.2647383941219e-12	1.62785691547747e-11	1.51093136431845e-11	6.34331032189263e-12	1.37878175883087e-12	4.34161174649073e-12
3	3.54862800293205e-06	2.22785060737898e-06	8.01051497638484e-07	1.64947062051386e-07	2.03349465358098e-08	1.83666358709829e-09	2.22174156408386e-10	1.37897765882044e-10	1.62337472076901e-10	1.40822609967805e-10	1.05190109092079e-10	7.14704122034498e-11	3.47885323828737e-11	8.46552475934227e-12	1.35497394511678e-12	5.90093582565727e-12	2.41632752262585e-11	5.25266739627492e-11	6.70572633870014e-11	6.92784678934743e-11	7.14584034367627e-11	5.96237745374428e-11	3.55529670146829e-11	1.84301225230177e-11	8.5651610898852e-12	1.61369567472336e-12	1.76382485957626e-13	2.278567879054e-12	2.89539294829936e-12	1.26233261595633e-12	2.06636594549283e-13	2.25271980311914e-12	1.28800246778744e-11	4.04349817083231e-11	7.39213099148117e-11	8.59640690280522e-11	8.2391802283864e-11	8.22486605718971e-11	6.97059972475512e-11	3.88394188829149e-11	1.30242837610063e-11	3.3857630430768e-12	2.85994754435107e-12	5.86720191306157e-12	9.48007058620556e-12	8.85070021844919e-12	3.40509393288982e-12	9.35047494518264e-14	1.47690468623051e-12
4	4.86763092351939e-06	2.97762046657472e-06	9.98586667376733e-07	1.7575961905141e-07	1.50800628537635e-08	5.69698641916224e-10	6.93538385805798e-12	6.68805901324766e-12	2.3990960326613e-11	2.4852588223444e-11	1.99150441140675e-11	1.57495004272298e-11	8.71789543992356e-12	2.28716149088238e-12	3.50648808155572e-13	1.52776607750072e-12	7.19144881285199e-12	1.55394257142391e-11	1.79828800056321e-11	1.74843285516376e-11	1.97832366466839e-11	1.75733489233687e-11	9.93596554981616e-12	4.83264392122878e-12	2.81192415916775e-12	1.16228557625244e-12	5.48137130826514e-13	9.75133094374398e-13	1.153740486264e-12	8.00195740042351e-13	6.56946670680504e-13	1.6319995262749e-12	6.29537748628712e-12	1.76546548056167e-11	2.96499390075506e-11	3.07397474464392e-11	2.69602389764233e-11	2.92725664968937e-11	2.90872368301901e-11	1.97821042275002e-11	9.00223434206238e-12	3.46528060372473e-12	2.12626939357379e-12	2.65169000410118e-12	3.92372613345385e-12	4.25674353139064e-12	2.55336236399954e-12	1.03403409491523e-12	9.23258988403265e-13
5	5.81508892410497e-06	3.55142108883218e-06	1.18135039234496e-06	2.03013283300835e-07	1.63220752666342e-08	5.0710182215438e-10	2.30795822121303e-12	1.26685732632173e-12	3.26628794249267e-12	2.63365342568048e-12	1.94117121005141e-12	2.09297661823e-12	1.67071287772373e-12	7.74765776775685e-13	3.3419803312914e-13	5.76313839871717e-13	1.75044534811465e-12	3.04960049883964e-12	2.70982532388676e-12	2.20044801279798e-12	3.04264040705751e-12	3.05877221135222e-12	1.63912763003587e-12	6.7622720851872e-13	5.95340225766502e-13	5.42133497233328e-13	4.35816301567319e-13	4.18613822883771e-13	3.93413098060906e-13	3.06188115704625e-13	2.65309061990676e-13	5.79137854450918e-13	1.97637668546915e-12	4.92225859850979e-12	7.45490235549345e-12	6.4247724395111e-12	4.54655029384473e-12	5.60843464023525e-12	6.9005332052183e-12	6.01058175829013e-12	3.49123561466753e-12	1.36189145936588e-12	5.77887367795293e-13	5.40004789594697e-13	9.48372020780995e-13	1.6027757160616e-12	1.64599114196913e-12	1.0870061471655e-12	4.96149093232564e-13
6	6.40528735756449e-06	4.00981057028941e-06	1.41075991420187e-06	2.69307888150853e-07	2.65191504483473e-08	1.34238025670003e-09	4.91584105803969e-11	4.13299501986805e-12	1.06444392853196e-12	2.14180485613711e-13	7.31737267774693e-14	1.55430855515567e-13	1.93432259451989e-13	1.06530644512819e-13	2.80031854883639e-14	7.43571527577638e-14	2.44861319696911e-13	3.77777765169161e-13	2.17768181844876e-13	1.03661248472006e-13	2.52603656567269e-13	3.03881756069454e-13	1.59873596532957e-13	3.43633144667011e-14	5.95511807263431e-14	1.03939096052448e-13	1.08464479363815e-13	9.87505292037408e-14	8.17473955303284e-14	4.99882678006351e-14	2.58992086312443e-14	8.63397385396252e-14	3.18447893411755e-13	7.69091371767697e-13	1.18639769328345e-12	8.20225652469414e-13	3.1641065340611e-13	4.84874511170454e-13	7.12975125093092e-13	9.78625306973947e-13	8.64936744666271e-13	3.19963831212069e-13	5.59944229558473e-14	1.34768893687361e-14	1.06464112412185e-13	5.21018560331537e-13	8.66315262451296e-13	6.97728160252308e-13	2.13881445254587e-13
7	6.81773707824313e-06	4.45431816226514e-06	1.72236866232671e-06	3.85841615972508e-07	4.83156280828393e-08	3.27751671760541e-09	1.41168275667959e-10	9.54574939025378e-12	9.17724205259957e-13	2.66186584532563e-14	1.0626221540285e-16	5.83252794442829e-15	1.36135205944772e-14	7.82371587922581e-15	4.424435908348e-17	3.44153422676993e-15	1.55989793720235e-14	3.47736698077818e-14	1.31901032598105e-14	6.22279452086495e-16	1.27178278700388e-14	1.36595706174659e-14	1.05453519153618e-14	1.027803437671e-15	3.99888159884398e-15	8.92071220826261e-15	9.03334136649264e-15	9.28366692662213e-15	9.02907090058419e-15	4.12736017978804e-15	1.99798390885651e-16	6.69321810484034e-15	1.5728515675097e-14	5.29238982255397e-14	1.62034345627659e-13	1.10498277678853e-13	2.48370270216033e-15	2.69519256815846e-14	3.81055282156643e-15	1.22645004633971e-13	2.63233893156808e-13	1.27581200943919e-13	8.67187556932166e-16	3.02328697154565e-14	1.11719369718738e-13	3.06961938140686e-13	5.62465846539871e-13	5.16284852924795e-13	1.42179953846179e-13
8	7.21138444175808e-06	4.95138837702762e-06	2.12913859731652e-06	5.64272421421106e-07	8.86594655841974e-08	7.54763204396851e-09	2.80265294788551e-10	6.78461386086568e-12	1.43136351965137e-12	1.12254688247171e-13	5.69914033437292e-15	1.99859504939526e-15	1.62285202289405e-15	1.29834652140115e-15	7.08905842247147e-16	5.80189453929878e-16	2.63327693539265e-15	7.06765302253381e-15	2.90232066945373e-15	7.73619944050023e-16	1.10994352185415e-15	1.76119917897746e-16	1.65353344416245e-15	1.75056495128706e-15	1.57824070725516e-15	7.61363947089072e-16	1.11429527569331e-17	2.72390879919106e-16	1.13720489601301e-15	1.13525627594791e-15	9.32544033949819e-16	1.63648833488176e-15	1.55115032976722e-15	1.4668960670911e-14	7.17948268248249e-14	7.07330260087252e-14	2.66659163668078e-14	5.2461365111322e-14	6.28872766400037e-14	1.23676054873781e-13	2.54467271021852e-13	2.08135033930566e-13	7.06987824611122e-14	1.03401800836243e-13	1.78764213068301e-13	2.64376258780406e-13	5.21206259864962e-13	5.7063330367879e-13	2.35865024578156e-13
9	7.66884490786592e-06	5.53672610643471e-06	2.64802530278398e-06	8.30299804481127e-07	1.65667628830802e-07	1.95407669333154e-08	1.1149180367266e-09	1.18114078214087e-11	1.82401338512784e-12	7.92398655668527e-13	1.23085063359631e-13	1.53831029154835e-14	7.59393027682974e-16	6.91275604820124e-16	2.71798285186109e-15	5.97529176477763e-15	9.71607703294598e-15	8.70376314071255e-15	3.17359105466578e-15	6.74195305129052e-16	1.39485957209119e-15	3.5829902587704e-15	5.29636269616759e-15	4.96765497607003e-15	3.47651241111978e-15	1.58987238680752e-15	3.45802391948733e-16	2.74058621969577e-16	1.10122956916345e-15	2.08222741630039e-15	2.91856352598439e-15	2.86780384227696e-15	5.223738274424e-15	4.1296216245093e-14	1.35352140497267e-13	1.88200096268018e-13	1.72466244314094e-13	1.43651738198666e-13	6.88570023705781e-14	1.68544414370705e-13	5.06927362183208e-13	6.35158354591734e-13	4.80829222894643e-13	3.39282730084536e-13	1.64393154368775e-13	1.54278435369815e-13	6.15449449128444e-13	8.63619774531092e-13	4.78542228951628e-13
10	8.2172912809691e-06	6.22708222068909e-06	3.30007358088078e-06	1.22000515101697e-06	3.1032029459448e-07	5.24936938379489e-08	5.52653811479211e-09	3.32496697222373e-10	1.97820718331423e-11	4.77608509889782e-12	1.10187202010787e-12	1.84586411115604e-13	2.63057575772042e-14	7.02242703701114e-15	1.22557501435743e-14	2.41326171569004e-14	3.17700556571764e-14	2.45624444771633e-14	9.19660817861107e-15	5.25836630618576e-16	2.77746994245148e-15	1.17701356911775e-14	1.86324011686385e-14	1.79976382820652e-14	1.19731174777838e-14	4.92628688666455e-15	6.53990246736797e-16	3.24255276998266e-16	2.52209606706318e-15	5.65068297257873e-15	7.01419982863454e-15	1.91790058973674e-15	1.05468838501864e-14	1.26970630343696e-13	4.04081847572425e-13	6.50526291651286e-13	6.42153833251746e-13	3.35856749550605e-13	1.35869917117826e-14	3.7779308832403e-13	1.40781114803036e-12	2.02916135386243e-12	1.73429094327768e-12	9.26855243940806e-13	1.547619345455e-13	1.79765619043299e-13	1.14429985699934e-12	1.69109741185249e-12	1.00093871148802e-12
11	8.84497153027229e-06	7.00854337180976e-06	4.08475328370953e-06	1.76027346833462e-06	5.60738032586861e-07	1.31013111680337e-07	2.2242599613025e-08	2.8070786037311e-09	3.13979793462444e-10	4.6394162238096e-11	9.25162422157678e-12	1.86755507067902e-12	4.00537147557064e-13	1.36176684409362e-13	9.88355102675816e-14	1.12373784603196e-13	1.23577559972597e-13	1.01567075570612e-13	5.70596459783184e-14	2.6699900279159e-14	2.93612413949452e-14	5.31250411904037e-14	7.12401453526716e-14	6.70805209352696e-14	4.51385889067566e-14	2.13065591991219e-14	7.66115042404123e-15	5.0894576462695e-15	9.3754708126153e-15	1.81417649949185e-14	2.67100447821843e-14	3.91498389990132e-14	1.49777996047944e-13	6.08348521177526e-13	1.52551371557072e-12	2.41451511994235e-12	2.51279257752204e-12	1.77075351669251e-12	1.4148781848462e-12	2.88330730675286e-12	5.55199005880745e-12	7.01252865048195e-12	6.04942946868567e-12	3.70824774928716e-12	1.96280038517889e-12	2.22180696944239e-12	3.93968988107315e-12	4.82621854619428e-12	3.72675710097547e-12
12	9.49751756081337e-06	7.81533202893697e-06	4.94905321586212e-06	2.43986480324129e-06	9.44641531142962e-07	2.88540034919775e-07	6.99654369490895e-08	1.38163135227096e-08	2.39322949530937e-09	4.14061546647354e-10	7.83002783833338e-11	1.54424194494541e-11	2.92970337684085e-12	6.58226550586127e-13	4.10128617032271e-13	4.88532683273721e-13	5.50474046450974e-13	5.16682493366725e-13	4.12028132240453e-13	3.20303006198461e-13	2.95158968707481e-13	3.14864798041657e-13	3.19527563553127e-13	2.72852274367731e-13	1.88027062685793e-13	1.05850182968682e-13	5.49985311946401e-14	3.64717479782464e-14	4.31881809092975e-14	8.1077327958817e-14	1.77411451091482e-13	4.44191978760718e-13	1.25643986931574e-12	3.26345511083488e-12	6.67286614892379e-12	1.03431781125735e-11	1.25585652965979e-11	1.34109169643396e-11	1.54282998689539e-11	2.03784084471308e-11	2.59951816278678e-11	2.79305159810457e-11	2.47552716234512e-11	1.93080883881211e-11	1.55792376031329e-11	1.54029150511551e-11	1.7550295404871e-11	1.94235040661783e-11	2.00769782888226e-11
13	1.00690564750504e-05	8.51321424438977e-06	5.7597463244369e-06	3.17148033339697e-06	1.44219534202028e-06	5.4660479615719e-07	1.73830950189912e-07	4.70694564043925e-08	1.12346558598956e-08	2.50090388836806e-09	5.48188780667689e-10	1.18876605722216e-10	2.31596408972623e-11	2.89962279566754e-12	1.17869437129568e-13	9.44913634128015e-13	1.95909754042945e-12	2.43584994202105e-12	2.43293809104695e-12	2.21598966363384e-12	1.98313284656301e-12	1.76757249308037e-12	1.508730199914e-12	1.17058111788083e-12	7.93534974772464e-13	4.61356236938491e-13	2.35624395362826e-13	1.30770208588338e-13	1.55398873274176e-13	3.87734926244963e-13	1.09270885349163e-12	2.97428898876714e-12	7.49279255661855e-12	1.65671508777581e-11	3.09277910431124e-11	4.84677022125404e-11	6.56451765948162e-11	8.123570631441e-11	9.67529371838425e-11	1.11794507267646e-10	1.21151231789834e-10	1.19178892763182e-10	1.06443812027955e-10	8.99756642763831e-11	7.72827425688785e-11	7.18443556947779e-11	7.37190741598834e-11	8.22537851272352e-11	9.76879740167948e-11
14	1.04051595562288e-05	8.90122535370695e-06	6.29362731970636e-06	3.76117204196026e-06	1.93816019839153e-06	8.70484279594332e-07	3.41410326004938e-07	1.17282776965555e-07	3.58613932373345e-08	1.01057951239967e-08	2.74815069778244e-09	7.45192523282498e-10	1.98798812345996e-10	4.80318521961585e-11	9.43421168471856e-12	3.58505233914837e-12	6.23452182433253e-12	9.46402856168164e-12	1.10442563324582e-11	1.09725346515992e-11	9.88687926659681e-12	8.32586454253653e-12	6.57822548199174e-12	4.79900100517383e-12	3.12927016587848e-12	1.72383994820964e-12	7.11265140898103e-13	1.81833701688721e-13	3.0051139835591e-13	1.6087680440563e-12	5.60174389953547e-12	1.55874340606148e-11	3.72217848397846e-11	7.71546990871145e-11	1.38898729706898e-10	2.1873850294456e-10	3.06548294418729e-10	3.90923979614707e-10	4.61847854561286e-10	5.08582117426794e-10	5.19431657002855e-10	4.88600480815474e-10	4.24370447358868e-10	3.47763515951095e-10	2.81544176120572e-10	2.41642718275997e-10	2.37883142623386e-10	2.7797905698396e-10	3.66592509634759e-10
15	1.03390682870107e-05	8.75973624181071e-06	6.28441101958005e-06	3.93347826072983e-06	2.20990601737311e-06	1.12889355153283e-06	5.21078508505528e-07	2.14927209014882e-07	7.94948743301658e-08	2.71772702436169e-08	9.07338938903573e-09	3.1230778690191e-09	1.13041511155351e-09	4.26341878875128e-10	1.69440096831522e-10	7.83289276392814e-11	5.06588960366067e-11	4.57376626638894e-11	4.59213177866825e-11	4.41840430486111e-11	3.92257228881097e-11	3.2228138835717e-11	2.46983265267636e-11	1.75959597857465e-11	1.13617422135685e-11	6.22553874488184e-12	2.42052573334582e-12	3.60087594025513e-13	1.11606892568255e-12	7.58668333656344e-12	2.66034458086652e-11	7.14988084697226e-11	1.6280317234051e-10	3.23109732732178e-10	5.64809309237792e-10	8.7739616703406e-10	1.22542237254678e-09	1.55940963882117e-09	1.82869752232044e-09	1.98636433712424e-09	1.99237162518579e-09	1.82851109060299e-09	1.52063930994918e-09	1.14226661274594e-09	7.87718705814313e-10	5.39611396180785e-10	4.5943634094804e-10	5.9525513418224e-10	9.75904364407814e-10
16	9.78476097312868e-06	7.9749975209194e-06	5.56728680192538e-06	3.46992560394409e-06	2.02515083547182e-06	1.13173591837178e-06	5.93204944908509e-07	2.81070093576667e-07	1.18825075530201e-07	4.64929400320935e-08	1.84041644722778e-08	7.99385751638132e-09	3.78120467579072e-09	1.85400578151173e-09	9.42124717366459e-10	5.22260835968481e-10	3.31750299616662e-10	2.42756898461472e-10	1.95972803055345e-10	1.63420035584193e-10	1.33635669684993e-10	1.04728244337918e-10	7.84837070591187e-11	5.63819826240564e-11	3.86131264868382e-11	2.48803547364672e-11	1.53797619588307e-11	1.17103371069241e-11	1.87245650068875e-11	4.85808044016751e-11	1.27297971343001e-10	3.01113891447705e-10	6.34937598853904e-10	1.19331652810391e-09	2.00460561432471e-09	3.02958286684436e-09	4.16258587500763e-09	5.26492368528138e-09	6.19206961371972e-09	6.7865002135935e-09	6.87215740145231e-09	6.31536531371837e-09	5.13933669066536e-09	3.58080632719379e-09	2.0124517079804e-09	8.01439965339003e-10	2.34502297571513e-10	5.28940679085356e-10	1.82047184703884e-09
17	8.88390480284153e-06	6.72430934204304e-06	4.29710762540346e-06	2.44463037253958e-06	1.3625429424068e-06	7.97365743512558e-07	4.66007739415976e-07	2.44231219143116e-07	1.08562936458913e-07	4.35748400505589e-08	2.01082865718796e-08	1.2467026864504e-08	8.38002322428412e-09	5.08590402991689e-09	2.77473492944786e-09	1.51496623445661e-09	9.54865881902962e-10	7.17185645655552e-10	5.8490714103106e-10	4.75395510965875e-10	3.71596068854644e-10	2.78663241728066e-10	2.03950088676656e-10	1.49648748988301e-10	1.13179852493769e-10	9.11107208923159e-11	8.28683298536471e-11	9.40143496336515e-11	1.42154608108663e-10	2.68672356500813e-10	5.55175623629231e-10	1.13393943511432e-09	2.17112284542688e-09	3.80681569750955e-09	6.07284073663186e-09	8.85428875975463e-09	1.19436740381112e-08	1.51282721669942e-08	1.81674039840662e-08	2.06272136369106e-08	2.17915835326785e-08	2.09199501519933e-08	1.77784375413569e-08	1.29799402881453e-08	7.77548306855478e-09	3.49499616177816e-09	1.16103896304603e-09	1.48026735536763e-09	4.88486090570876e-09
18	8.1347676986846e-06	5.60413440460545e-06	3.07797254038037e-06	1.36694956177587e-06	5.72822980210843e-07	3.18365938125151e-07	2.20294758230525e-07	1.26081870002732e-07	4.63789093275627e-08	1.02664215513544e-08	8.86267788371282e-09	1.64824904551324e-08	1.81455200840639e-08	1.34076015543078e-08	7.24332101388078e-09	3.00077973550152e-09	1.13128173290143e-09	6.8985863953725e-10	7.24370880278047e-10	7.51334567196357e-10	6.63625590741452e-10	5.13781643709888e-10	3.70900892630506e-10	2.70264922767636e-10	2.16797202630628e-10	2.05000364983114e-10	2.36047748779597e-10	3.30488909369057e-10	5.44551667429411e-10	9.96022974095434e-10	1.89172963692339e-09	3.52596011461618e-09	6.20862634965334e-09	1.01249001431451e-08	1.52312389288315e-08	2.13475698850636e-08	2.84435366565893e-08	3.67795662008501e-08	4.64691996566538e-08	5.65679073815556e-08	6.46004503170663e-08	6.74579774706605e-08	6.33763581350358e-08	5.33965499737803e-08	4.09592875159579e-08	3.0058709696938e-08	2.36798170271996e-08	2.35489512458833e-08	3.04830974077387e-08
19	8.37662570625307e-06	5.52943194799285e-06	2.78650091676352e-06	9.68231823322845e-07	1.8404324503378e-07	2.93880840911013e-08	5.5478544990922e-08	5.39544226904149e-08	2.51423464094423e-08	1.77430760766383e-08	3.81144142257168e-08	6.00694241403873e-08	6.35641198768398e-08	4.92471004159081e-08	2.89254630483735e-08	1.26207021178361e-08	3.63644530987462e-09	4.14746950169894e-10	5.06418780322634e-11	4.25339807372467e-10	6.36987839646849e-10	5.72438711249439e-10	3.89712948975869e-10	2.30454385187373e-10	1.53261694437023e-10	1.708718064971e-10	3.02655924366482e-10	6.15291598174527e-10	1.25985897342095e-09	2.50960696257448e-09	4.76929547996348e-09	8.49317396180906e-09	1.39798492911414e-08	2.11744164410037e-08	2.98158738963965e-08	4.01868789408786e-08	5.40699249580885e-08	7.4687588813972e-08	1.04565597543401e-07	1.42087768483e-07	1.79681090928421e-07	2.06360898503864e-07	2.13877378272116e-07	2.0195534950061e-07	1.78367087617222e-07	1.54109065779264e-07	1.38059404027316e-07	1.34807821912698e-07	1.45175548717244e-07
20	1.06321911592025e-05	7.46866035284029e-06	4.2208778554138e-06	1.80533641325145e-06	5.09787439560726e-07	6.84215527893834e-08	4.06832190720552e-08	1.21763256480416e-07	2.02789370576121e-07	2.71178009642335e-07	3.19279352495117e-07	3.28241978027779e-07	2.90339873957031e-07	2.19962867950899e-07	1.42765562825697e-07	7.93845776150942e-08	3.78228125932896e-08	1.56320940933185e-08	5.99399321565796e-09	2.56377292235466e-09	1.41718539875885e-09	8.54385471571514e-10	4.29684798840069e-10	1.3389770447848e-10	8.07590237286954e-12	7.27206382018429e-11	3.78851691192433e-10	1.07425879349599e-09	2.45943086135348e-09	5.00468327287475e-09	9.24054842295457e-09	1.54344104591408e-08	2.31839176602669e-08	3.14981983459633e-08	4.01769257694889e-08	5.25693103978401e-08	7.79012405608715e-08	1.29762820728696e-07	2.1864718138655e-07	3.4142039420396e-07	4.75663037019726e-07	5.8600217657928e-07	6.4115361061444e-07	6.30908805084438e-07	5.71129856028898e-07	4.93955351281104e-07	4.31311995662035e-07	4.02399153369683e-07	4.09496807908795e-07
21	1.6247998728901e-05	1.26997061816035e-05	8.51156592321985e-06	4.81964521121418e-06	2.29976176633909e-06	1.0325693186031e-06	6.96356949337161e-07	8.59203414093459e-07	1.17149987299615e-06	1.41904650209007e-06	1.50314615803423e-06	1.40980616479257e-06	1.18278775795964e-06	8.93799478641593e-07	6.11593170957332e-07	3.80802237333724e-07	2.16929092420788e-07	1.13899320757027e-07	5.57432207357807e-08	2.58567645722489e-08	1.16109280413788e-08	5.16457010692327e-09	2.35473392761223e-09	1.21231016601017e-09	8.71966843776277e-10	9.95151235715375e-10	1.53563925513317e-09	2.67636426593057e-09	4.82340164996611e-09	8.49666192936397e-09	1.38894436243595e-08	2.00895117447795e-08	2.46938364172005e-08	2.54304223980564e-08	2.51778635040279e-08	3.91609822278393e-08	9.87572726979838e-08	2.44129951187138e-07	5.02595359027399e-07	8.61297210559275e-07	1.25319152271923e-06	1.57303284526756e-06	1.72190963905034e-06	1.65689419834059e-06	1.41516693428559e-06	1.09717488000668e-06	8.19293862320848e-07	6.6303466036351e-07	6.45329114222603e-07
22	2.81895920377106e-05	2.46876512730441e-05	1.96100510950916e-05	1.43476169140077e-05	1.00682722816442e-05	7.34400834109442e-06	6.10554179937112e-06	5.85925842301267e-06	5.99296808832238e-06	6.0188605177067e-06	5.68724417384402e-06	4.97981258840818e-06	4.02907399927436e-06	3.01770867459891e-06	2.09967523880009e-06	1.36256774412997e-06	8.27931543030774e-07	4.72770538151501e-07	2.54654078228467e-07	1.30056108961232e-07	6.35880387578236e-08	3.03623538286812e-08	1.4717160712269e-08	7.71870016072117e-09	4.74349718738976e-09	3.64611447388877e-09	3.60354510801068e-09	4.5308869372564e-09	6.7803342416434e-09	1.06350585591638e-08	1.52221601748616e-08	1.73982505272563e-08	1.28349467032931e-08	2.50136013567245e-09	5.52549582960933e-09	7.28347567757905e-08	2.88266575459102e-07	7.42934342343872e-07	1.48151716589152e-06	2.4428383409005e-06	3.43527837788415e-06	4.18047381637361e-06	4.42183471668054e-06	4.04852484855507e-06	3.16481242966125e-06	2.05891733030353e-06	1.08169775578992e-06	4.96886096894808e-07	3.78696400521366e-07
23	5.38251990816602e-05	5.26824154093026e-05	4.86404648722371e-05	4.3072414992118e-05	3.74187681062152e-05	3.26674233542728e-05	2.91117208712162e-05	2.64473867678729e-05	2.40920158657413e-05	2.15313465822141e-05	1.85343293324303e-05	1.51828132661151e-05	1.17605532047521e-05	8.59373994195082e-06	5.92523990771617e-06	3.86111140817151e-06	2.38299360297898e-06	1.39529636427641e-06	7.75385097050545e-07	4.08414089310684e-07	2.03369456242522e-07	9.55709788672201e-08	4.25870818248565e-08	1.84149294237638e-08	8.1823646261191e-09	4.07296404041039e-09	2.57169958498277e-09	2.81173874061436e-09	5.4198005517808e-09	1.11251602897601e-08	1.92582782982123e-08	2.84194017371234e-08	4.37725530317778e-08	9.44975662619114e-08	2.57879518507615e-07	6.74383967899836e-07	1.52898728295219e-06	2.98044442462496e-06	5.04870364205753e-06	7.51082385060739e-06	9.87940712466472e-06	1.15162819436773e-05	1.18652576969757e-05	1.07067068709886e-05	8.29924425967807e-06	5.31562645431859e-06	2.58555459418293e-06	7.65537780847028e-07	9.81716315596001e-08
24	0.000107517148825448	0.000114402730574265	0.000116488429759766	0.000114408867603619	0.00010923170795742	0.000101998169821928	9.34186989691299e-05	8.38344040852918e-05	7.33948164799384e-05	6.22979389350297e-05	5.09396444051286e-05	3.99036532258674e-05	2.98245680011194e-05	2.12153755579003e-05	1.43474589487786e-05	9.22496692203854e-06	5.64249213876074e-06	3.28341165504332e-06	1.81385106926031e-06	9.44845379345741e-07	4.57451019281789e-07	2.006917539133e-07	7.67204772238316e-08	2.43654662395375e-08	6.45658960689123e-09	1.78277099100906e-09	3.8760349553878e-10	5.51791198845209e-10	6.39267699081126e-09	2.63605686545371e-08	7.51594964972029e-08	1.83915686692407e-07	4.23016446780458e-07	9.35361848347492e-07	1.9639810624014e-06	3.84318189057211e-06	6.92006559640841e-06	1.13968113010846e-05	1.71338414354792e-05	2.35071757945405e-05	2.94305775752425e-05	3.36033527382385e-05	3.49347423013375e-05	3.29800798691566e-05	2.81776470238887e-05	2.17441720200733e-05	1.52479582732513e-05	1.00448052076983e-05	6.83462804758754e-06
25	0.000209273868717182	0.000233138812649766	0.000249211507438601	0.000256383111800498	0.000254490567432329	0.000244147119812933	0.000226525651254486	0.000203184020921178	0.000175946084018214	0.00014679324266857	0.000117715557777985	9.05123649362508e-05	6.65835690003955e-05	4.67778565871183e-05	3.13496463188699e-05	2.0035381249844e-05	1.22168235201298e-05	7.11493007283066e-06	3.95941417069692e-06	2.09975433120741e-06	1.05030108554666e-06	4.83469067504029e-07	1.94740760138157e-07	6.17291312763524e-08	1.14121996217676e-08	3.52570725242478e-10	6.17619041655996e-09	2.62982960700168e-08	8.13549077387709e-08	2.24348707632202e-07	5.59685951462956e-07	1.275909033071e-06	2.68891671651593e-06	5.27805030930737e-06	9.68040711448594e-06	1.6600880856881e-05	2.66114566580044e-05	3.98605867701079e-05	5.57803082054534e-05	7.29310846463503e-05	8.91194707105724e-05	0.000101838253042054	0.000108934298092473	0.00010927378859429	0.00010312953423723	9.21048147475986e-05	7.86031127747285e-05	6.50572764775127e-05	5.32357988535869e-05
26	0.000376713540113625	0.000427011845310741	0.000464835235607804	0.000486557166961025	0.00049021408100974	0.000475734470057869	0.00044486797779053	0.000400858745704008	0.00034793844133448	0.000290728758559172	0.000233647633828041	0.000180408316129339	0.000133681841128729	9.49603750212216e-05	6.46175000650807e-05	4.21231750392221e-05	2.63465198729658e-05	1.58739346865186e-05	9.28189871533393e-06	5.32693477233399e-06	3.04178759653173e-06	1.74973423587131e-06	1.02335006549925e-06	6.18344734298336e-07	4.08713451700828e-07	3.40113384998414e-07	4.08472080281807e-07	6.63790891528236e-07	1.23613094474866e-06	2.38044225286164e-06	4.53575683812393e-06	8.38845195937396e-06	1.49170877631953e-05	2.53809116776393e-05	4.12048476573381e-05	6.37238430812631e-05	9.37888415966914e-05	0.000131302559072012	0.000174823558283532	0.000221414331132549	0.000266877258411683	0.000306410910594985	0.000335559415931078	0.000351186994243146	0.000352161502285817	0.000339512862642455	0.000316019800129297	0.000285390275683181	0.000251339927990419
27	0.000612387339025375	0.00069433648097908	0.00075735773815827	0.000795344158409235	0.000804717809511151	0.000784958393244015	0.000738592502790827	0.000670673317156479	0.00058789407860016	0.000497544622923737	0.000406525898963209	0.000320589833583732	0.000243893047120033	0.000178870406379729	0.000126371177516736	8.59679297590547e-05	5.63449487633253e-05	3.56889872998419e-05	2.2029150706725e-05	1.34962413607986e-05	8.49134391186859e-06	5.76845973910355e-06	4.44715148495649e-06	3.97848640798465e-06	4.09062162614924e-06	4.7389760753238e-06	6.08071085339074e-06	8.48540936942885e-06	1.25844522998867e-05	1.93508361291189e-05	3.0188624494324e-05	4.69969014451131e-05	7.21594137741007e-05	0.000108404122451315	0.000158485717256169	0.000224677174576531	0.000308115159058899	0.0004081172311988	0.000521651207050765	0.000643156329758646	0.000764867223338866	0.000877673347783584	0.000972388959821643	0.00104116640351862	0.00107871715175499	0.00108304457658954	0.00105553129809139	0.001000411561075	0.000923824523540364
28	0.000892446382417578	0.00100219432788335	0.00108550003345845	0.00113486076600133	0.00114615834967972	0.00111922485319753	0.00105770436726544	0.000968278446684099	0.000859472004739106	0.000740331898832099	0.000619256449636795	0.000503167470696999	0.000397096126947476	0.000304143536370213	0.000225707344692742	0.000161846032997216	0.000111673288369341	7.37147918699853e-05	4.61992390032688e-05	2.72823123060504e-05	1.52143981144479e-05	8.46454122895361e-06	5.81091921207852e-06	6.4066867502821e-06	9.83083791666225e-06	1.61354947734451e-05	2.59012452749195e-05	4.03084554988235e-05	6.12234970701542e-05	9.12846002572775e-05	0.000133954340805524	0.000193488465703567	0.00027475996376931	0.000382880620732846	0.000522586801001995	0.000697404816392543	0.000908679042695913	0.00115461805616939	0.00142956747761686	0.00172372832531248	0.00202349003169504	0.00231243866606035	0.00257295518515633	0.00278817417676614	0.00294397356571105	0.003030642336139	0.00304393572931216	0.00298535805286646	0.00286167415610478
29	0.00116225297235518	0.0012832988386699	0.00137030281541782	0.00141625770812699	0.00141826316150172	0.00137783857849405	0.00130045832136407	0.00119444886261193	0.00106953402406506	0.000935370503192134	0.00080037196366526	0.000671001212206201	0.000551563449765998	0.000444408254729671	0.000350376859412534	0.000269322797140858	0.000200574253794473	0.000143269581448724	9.65577249312002e-05	5.96960373646109e-05	3.20942321667368e-05	1.33496473010585e-05	3.30467488673539e-06	2.14083521086168e-06	1.05108948294532e-05	2.97019743700275e-05	6.18171001678783e-05	0.000109957221026399	0.000178377901146886	0.000272584010299111	0.000399313490568276	0.000566351912972996	0.000782119097486281	0.00105498388698566	0.00139229752888965	0.00179918969426252	0.00227723711421427	0.00282317970746961	0.00342790527827333	0.00407593415219055	0.00474559818099685	0.00541002349962911	0.00603890456440685	0.00660092013847634	0.00706651759486032	0.00741070718962204	0.00761548291730106	0.00767152948756787	0.0075789799283261
30	0.00134609069483151	0.00144926942579619	0.00151142670644985	0.00152815951933871	0.00149972794732302	0.00143092542756477	0.00133016882684091	0.00120802068841611	0.00107548078220184	0.000942413911690284	0.000816413130215066	0.000702260419950286	0.00060198742565697	0.000515404671804729	0.000440891389665021	0.000376229091508474	0.000319308161468249	0.000268612707035824	0.000223467326819596	0.000184089639687129	0.000151524692961165	0.000127542443622547	0.000114564856415665	0.000115664458432598	0.00013464967347226	0.000176228893578065	0.000246226625531589	0.000351810524867327	0.000501676402496639	0.000706128872469669	0.000976989391786757	0.00132726392869137	0.00177051320083391	0.00231989263728778	0.00298686806067628	0.00377966425967144	0.00470156106955195	0.00574920628299184	0.00691115641608512	0.00816687556942466	0.00948641227355516	0.0108309305496301	0.0121541944686518	0.0134049995177089	0.0145304184601168	0.0154795994979578	0.0162077415607054	0.0166797996975581	0.0168734646899001
31	0.00138475636050124	0.00143758984505469	0.00144396056082529	0.00140352276007394	0.00132087771008996	0.00120497222073643	0.00106777888596741	0.000922517400761835	0.000781771364179986	0.000655861600819757	0.000551757587041432	0.000472670001532537	0.000418311017443952	0.000385676295779353	0.000370123151886995	0.000366503574456652	0.000370150644060695	0.000377591804190004	0.000386947617011911	0.000398048780287438	0.000412354008263189	0.000432772613804141	0.000463491210887131	0.00050988093069399	0.000578528038228962	0.000677393994542424	0.000816076128521408	0.00100611069585966	0.00126123854223917	0.00159754153378843	0.00203335663164372	0.00258888464305436	0.00328543196727008	0.00414425447009939	0.00518501020215436	0.00642386878081964	0.00787136719509537	0.00953014322196246	0.011392718424171	0.01343954242275	0.0156375456366734	0.0179394707259135	0.0202842498249769	0.0225986488507035	0.0248002986160624	0.0268020731364388	0.0285175734937723	0.0298672643752679	0.0307846360105147
32	0.00130507042847587	0.00129472780695838	0.00123627618870068	0.00113337757979267	0.000994404024384519	0.000831496767745595	0.00065904077275761	0.000491819945758465	0.000343178886555109	0.000223504544587493	0.000139261816993483	9.26940395210939e-05	8.21650557230405e-05	0.000103006078984549	0.000148660639153472	0.000211903345220301	0.000285937944088879	0.000365242244831348	0.000446102836214894	0.000526853464237468	0.000607884787722497	0.000691523636287314	0.000781886172334669	0.000884794837149987	0.00100781920369958	0.00116046231335364	0.00135447326607088	0.00160422987578387	0.00192710729832743	0.00234373329967409	0.00287802950012111	0.00355694887627587	0.00440983877763776	0.00546738018365072	0.00676007339475309	0.00831625699990696	0.0101596654464988	0.0123065606591724	0.0147625266616507	0.0175191009794361	0.0205505301966899	0.0238110615751069	0.0272332848760571	0.0307280760811642	0.0341866281582993	0.0374848616527648	0.0404901980754548	0.0430702951840263	0.0451029579256357
33	0.00127367624337082	0.00123177931582878	0.00114674057016654	0.00102443535076768	0.000874550522799492	0.000709547393935609	0.000543224837783561	0.000389109664092255	0.0002589285098242	0.000161391247084966	0.000101448053383376	8.00888596450907e-05	9.4657404707818e-05	0.000139573319046443	0.000207308407322739	0.000289452143473558	0.000377722037382309	0.000464816601974816	0.00054505944352614	0.000614830933468167	0.000672820770098195	0.000720156407099903	0.000760468445134492	0.000799946993565379	0.000847426646646912	0.000914516688780211	0.00101577199774826	0.00116888265896099	0.00139484882023865	0.00171810177997447	0.00216652993206013	0.00277136385120224	0.00356686263587067	0.00458971992033834	0.00587807456493607	0.00746997797750779	0.00940115581334332	0.011701930020507	0.0143932592595092	0.0174820212351031	0.0209558881181002	0.0247783990009722	0.0288850513683288	0.0331813458928486	0.0375436622321067	0.0418235835277267	0.0458558353135891	0.0494694236261386	0.0525009538259191
34	0.00153034835775878	0.00152559753067466	0.00148718293586126	0.00141996292421536	0.00133127659434781	0.00123009297249494	0.00112594868604365	0.00102783321025684	0.000943184124507295	0.000877128054950803	0.000832053749112642	0.000807544269221995	0.000800638948260036	0.000806353473149396	0.000818364345231767	0.000829762467984715	0.000833795369210914	0.00082454141923166	0.000797484778688417	0.000749980728514784	0.000681614326123136	0.00059446083706262	0.000493256383454754	0.000385485367179764	0.000281391238497825	0.000193921827418107	0.000138630467126443	0.000133567560606304	0.000199209189555763	0.000358472457306031	0.000636852977246821	0.00106268103820656	0.00166742685120976	0.00248589729643926	0.00355607259614132	0.00491825760658251	0.0066132019186039	0.00867890764048419	0.0111460139232244	0.0140319206920804	0.0173341581915472	0.0210238606471718	0.0250404766147681	0.0292889567283099	0.0336405329355722	0.0379378166482959	0.0420043301440989	0.0456578402074189	0.0487261252440738
35	0.00217431594523068	0.00225831546058718	0.00231391125094589	0.00234221472141722	0.00234583792786225	0.00232844798280444	0.00229422968912611	0.00224733920020031	0.00219142612041157	0.00212928277933706	0.0020626527355729	0.00199220250845151	0.00191763717991048	0.00183792584988823	0.00175159806209326	0.0016570755463182	0.00155301137416246	0.00143861681505546	0.00131396159898169	0.00118023459390937	0.00103994996237808	0.000897081441625402	0.00075710827009258	0.000626964006492191	0.000514896050802466	0.00043026837334025	0.000383368659342501	0.000385306189439843	0.000448098115624076	0.000585028506673138	0.000811318036982411	0.00114505969958877	0.00160826386672455	0.00222773216413981	0.00303537269770927	0.00406751504478111	0.00536281764629638	0.00695850786419657	0.00888495989514257	0.0111589726535153	0.0137765020603838	0.0167059482447059	0.0198833062122273	0.0232104781173416	0.0265577703647902	0.0297710662536193	0.0326834422361654	0.0351302041591142	0.0369656118025101
36	0.00300007643191048	0.00315689013970872	0.00328143917849649	0.00337184425819277	0.00342774125355269	0.00345017200017537	0.00344137944548426	0.00340453766056712	0.00334344954579477	0.00326224290605204	0.00316509052273603	0.00305597367485287	0.00293850262629748	0.00281580250906379	0.00269046860768733	0.00256459058870556	0.00243983998514503	0.00231760897542038	0.00219918174933445	0.00208591399539103	0.00197939339826352	0.00188155676177052	0.00179474915185088	0.00172172762652453	0.00166563502882761	0.00162999392646836	0.00161879074199015	0.00163672747539105	0.00168970505844129	0.00178556216600021	0.00193502469968529	0.00215272967776362	0.00245808706609915	0.00287565668700952	0.00343467282685373	0.00416737464781516	0.00510591653171255	0.00627784382039608	0.00770040859678234	0.00937432510872997	0.0112778622302233	0.0133623675253699	0.0155503458428578	0.0177370300336231	0.0197959765409213	0.0215886362930041	0.0229771795683633	0.0238392127012274	0.0240825439423141
37	0.00357026370985321	0.00371436650293674	0.0038159423586898	0.00387353073650082	0.00388781291548519	0.00386153072274074	0.00379924364942249	0.00370694656827744	0.00359158368837916	0.00346050386664179	0.00332090698901072	0.00317933045636837	0.00304121907715939	0.00291061166843041	0.00278996468515059	0.00268011889156862	0.00258040130751304	0.00248884322588542	0.00240248754835943	0.00231775605567161	0.0022308498401925	0.00213816346577626	0.00203670407389239	0.00192451835369182	0.00180114003264209	0.00166807485194513	0.00152933538011452	0.00139202167511664	0.00126691451545499	0.00116900712840776	0.00111785410944294	0.0011375717025583	0.00125629460729335	0.00150489577120333	0.00191482091918481	0.00251498742626734	0.0033278466933834	0.00436489682215788	0.00562213071106389	0.00707607486270734	0.00868117196319544	0.0103692452384739	0.0120516287204496	0.0136242528822752	0.0149755673504265	0.0159967185685055	0.0165929590436989	0.0166949324607465	0.0162683315567542
38	0.00351520290083612	0.00354121398865238	0.00351514055504443	0.00343934578563649	0.00331891643780163	0.00316137177766559	0.00297616670006925	0.00277402748162409	0.00256617605174214	0.00236350999139311	0.00217580927626799	0.00201103673587278	0.00187478811016018	0.00176993127520499	0.00169645521898519	0.00165153050063186	0.00162976683998836	0.00162364211597023	0.00162407135478162	0.00162108404415387	0.00160458196647039	0.00156515545496794	0.00149494079584469	0.00138850267305204	0.001243720855696	0.00106264856520576	0.000852291393216206	0.000625232288717849	0.000400003875185354	0.000201089785718823	5.84286189701456e-05	6.30462572609e-06	8.15444162396411e-05	0.000321002243958209	0.000758406798085974	0.00142075316145891	0.00232454149634528	0.00347227018242959	0.00484966304235813	0.00642412556340628	0.00814486616087524	0.00994497790030918	0.0117455599698488	0.0134616886049812	0.0150097606803843	0.0163154761969736	0.0173215469224809	0.0179941586516487	0.0183272984269287
39	0.00295222765716591	0.00282494411141243	0.00264599140396721	0.00242278750614435	0.00216544491822855	0.00188620886448355	0.00159870938419448	0.00131708696213358	0.00105506539206363	0.000825051505141868	0.000637338328738885	0.000499476572441232	0.000415860755617182	0.000387553541503236	0.000412348306431099	0.000485049105504274	0.000597931929542796	0.00074134335286555	0.000904392782964873	0.00107570141047643	0.00124418207539515	0.00139983608146053	0.00153456163853615	0.00164297066865942	0.0017232039702625	0.00177771884796623	0.00181400015664469	0.00184511937118684	0.00189004265922353	0.00197357482673012	0.0021258280096409	0.00238112707930614	0.00277630996622218	0.0033484485676304	0.0041320982133296	0.00515627024412345	0.00644139945121608	0.00799663112705163	0.00981776786667506	0.0118861847397585	0.0141689403091068	0.016620185664381	0.0191838181016682	0.0217971614056569	0.0243953062547617	0.0269156376087153	0.029302032082162	0.0315082394204587	0.0335000684563611
40	0.00263226847717037	0.00243461002094408	0.00219591926229009	0.00192616888983048	0.00163728530277491	0.0013424767084936	0.00105545684415651	0.00078963204670479	0.000557324959208661	0.000369105341820591	0.000233287284547609	0.000155633843073206	0.000139287091437511	0.000184916969779147	0.000291059617308743	0.000454598435462449	0.00067133147630356	0.000936568211951239	0.00124570709375806	0.00159476075274557	0.0019808150649379	0.00240242757451398	0.00285998571346456	0.00335605224477486	0.00389572207592877	0.00448700061265297	0.00514119087056988	0.00587324840136937	0.00670203504063075	0.0076503805937076	0.00874485157358923	0.0100151323098511	0.011492948125495	0.0132105018290835	0.0151984493981357	0.0174835016618626	0.0200857975083611	0.0230162417069186	0.0262740289997825	0.0298445803309296	0.0336980951507591	0.0377888779044844	0.0420555331111133	0.046422050751755	0.0507997322336668	0.0550898467327212	0.0591868657504026	0.0629821041300514	0.0663675981004052
41	0.00359661418128449	0.00349085052972887	0.00335592810936376	0.00320040513261197	0.00303398135946975	0.00286694545293037	0.00270959462689677	0.00257168361336742	0.00246195979006552	0.00238783474376053	0.00235523004584472	0.00236861784907706	0.00243125703650601	0.00254560548231119	0.00271387106936814	0.00293865076227028	0.0032235999733271	0.00357407451199595	0.00399769434912348	0.00450479096378303	0.0051087159739619	0.00582600529614463	0.00667640729164285	0.00768279262986403	0.00887096611536379	0.0102693958260782	0.0119088632816284	0.0138220220199635	0.016042834016878	0.0186058376050445	0.0215451907986535	0.0248934335424065	0.0286799236166519	0.0329289244470594	0.0376573578316537	0.0428722778220363	0.0485681694369999	0.0547242223410259	0.0613017695524731	0.0682421094693836	0.075464941800826	0.0828676416145031	0.0903255696506374	0.0976935721140661	0.104808761814719	0.111494598613201	0.117566205425591	0.122836771848326	0.127124816195404
42	0.00651103123929113	0.00660680045046773	0.00666434032638205	0.00668638629447966	0.00667654874263622	0.00663908458552219	0.00657868683498783	0.00650033035174389	0.00640921059801937	0.00631080686625997	0.00621109236725703	0.00611690138986628	0.0060364495304859	0.00597998803014506	0.00596055895759931	0.00599480568701206	0.00610378396262251	0.00631371358014084	0.0066566096504159	0.00717073536832714	0.00790082457373075	0.00889803121816626	0.0102195730308585	0.0119280471238228	0.0140904051148861	0.0167765840757448	0.0200577971947612	0.0240044949330054	0.0286840145163301	0.0341579439788419	0.0404792378306604	0.0476891357290024	0.0558139537806157	0.064861840103536	0.0748196110095395	0.0856498097583353	0.0972881536311552	0.109641553862994	0.122586903300046	0.135970825195985	0.14961056057878	0.163296139334524	0.176793931109639	0.189851607420649	0.202204468713018	0.21358300382166	0.223721459970721	0.232367115650669	0.239289873378089
43	0.0112058162505523	0.0113944226783123	0.0114778258845193	0.0114477843996868	0.011297884119125	0.0110239513981207	0.0106245238908278	0.0101013914846387	0.0094602167171781	0.00871123892336855	0.00787005912034092	0.00695849357838876	0.00600547362283038	0.00504795810847453	0.00413181397211568	0.00331261013163715	0.0026562615982548	0.0022394547772953	0.00214978221453831	0.0024855160046047	0.00335495403636237	0.00487528233465694	0.00717090990442794	0.0103712494539007	0.0146079377751554	0.0200115128663818	0.0267075904455972	0.034812609573882	0.0444292448058507	0.0556416096194632	0.0685104017117124	0.0830681638012089	0.099314852435117	0.11721392043075	0.136689124419828	0.157622265983951	0.179852061729368	0.203174313336713	0.227343512626495	0.252075969156839	0.277054489769508	0.301934572665714	0.326352005774612	0.349931683968403	0.372297386357872	0.393082188189066	0.411939126586331	0.428551700113158	0.442643762745324
44	0.0188549068272577	0.0191506006665442	0.0192509659037278	0.0191397495427701	0.0188054218266602	0.0182424637516259	0.0174527258859883	0.0164468352361516	0.0152456206314786	0.0138815202620921	0.0123999278160695	0.0108604264382607	0.00933785287894784	0.00792312820663444	0.00672378687930962	0.0058641333936669	0.00548495575657079	0.00574272820670472	0.00680824243824141	0.00886461740305716	0.01210465279125	0.0167275105088959	0.0229347316528815	0.0309256231373748	0.040892077502511	0.053012920518429	0.0674479127272304	0.0843315615707377	0.103766928601144	0.125819639739106	0.150512323893182	0.177819714835188	0.207664651579864	0.239915202489749	0.274383117176666	0.310823777773345	0.348937777672895	0.388374202403366	0.428735625615306	0.469584765558097	0.510452676831495	0.550848282007893	0.590268981606684	0.628212022628882	0.664186259040875	0.697723905443024	0.72839187023749	0.755802258619877	0.779621659320189
45	0.0382521148693481	0.0401612621131677	0.0419818957071155	0.0437123266331833	0.0453592640235465	0.046939542776058	0.0484818558454843	0.0500284383594452	0.0516366438722401	0.053380347108606	0.0553511028173439	0.0576589872281106	0.0604330474703537	0.0638212855532969	0.0679901074780332	0.0731231750688056	0.0794196084107243	0.0870915005075695	0.0963607229428731	0.107455021806161	0.120603426626924	0.136031021044661	0.153953151738585	0.174569180852291	0.198055915699356	0.22456087668996	0.254195588822942	0.287029102325524	0.323081962681042	0.362320858031017	0.40465417160465	0.449928657501129	0.497927439248568	0.548369501919104	0.600910810493497	0.655147140449234	0.710618652520489	0.766816184072031	0.823189166812652	0.879155017275365	0.934109785479848	0.987439791431575	1.03853393149862	1.0867962998993	1.13165874678073	1.17259298535457	1.20912186727337	1.240829468084	1.26736966255613
46	0.0873743480190587	0.0949196522752069	0.10293639057228	0.111465662957404	0.120557567526572	0.130272323138646	0.140681284512912	0.151867795947946	0.163927826620067	0.176970328562591	0.191117258265402	0.206503204624915	0.223274569946735	0.241588257045704	0.261609824334053	0.283511082200948	0.307467117942951	0.333652752881096	0.362238453858462	0.393385741690177	0.427242160842294	0.463935897022505	0.503570151723724	0.546217404209469	0.591913711016795	0.640653209769796	0.692383006918437	0.746998636948135	0.804340282733259	0.864189942262139	0.926269715370714	0.99024136506879	1.05570728151037	1.12221294296952	1.18925092801747	1.25626648750187	1.32266463530058	1.38781866486605	1.45107994625171	1.51178880775153	1.56928625969848	1.62292627754059	1.67208832908252	1.71618980852915	1.75469802911295	1.78714142759094	1.81311964819277	1.83231220054928	1.84448542500002
47	0.176020196375091	0.19361172371003	0.212579800976304	0.233008447785343	0.254986097089137	0.278605473213184	0.303963303032117	0.331159828982571	0.360298093133472	0.391482963177968	0.424819874102986	0.460413263542825	0.498364684516434	0.538770586434091	0.581719763944075	0.627290483326976	0.675547307625492	0.72653765434199	0.78028813308865	0.836800724699105	0.896048877587432	0.95797361107419	1.02247972842391	1.08943225383309	1.15865321691535	1.22991891468339	1.30295778397895	1.37744901615696	1.45302204008743	1.52925698882121	1.6056862493649	1.68179717390927	1.75703600476257	1.83081303460132	1.90250898915607	1.97148258203182	2.03707915216895	2.09864025482092	2.15551403833599	2.20706620304338	2.25269130673652	2.2918241551382	2.32395099671053	2.34862023041767	2.36545233346484	2.37414872419349	2.3744992934	2.36638836514925	2.34979888504074
48	0.279030777332628	0.30666004933154	0.33637759877574	0.368280186798811	0.402463187200077	0.439019606433635	0.478038942530819	0.519605870429914	0.563798743474748	0.610687903943369	0.660333799431318	0.712784906772508	0.768075470939909	0.826223073001614	0.887226048651569	0.951060786981421	1.01767894785687	1.08700464530471	1.15893165345037	1.23332070046645	1.30999692434909	1.38874757174458	1.46932002708645	1.55142026354441	1.63471180930594	1.71881532210597	1.80330886133262	1.88772894017934	1.97157242998523	2.05429937502182	2.13533675858866	2.21408324056288	2.28991486285469	2.36219169305394	2.43026534856905	2.49348731455611	2.55121793982915	2.60283596674275	2.6477484248094	2.68540069463844	2.71528652971108	2.73695780951031	2.75003378945464	2.75420961161964	2.74926384584116	2.73506484370728	2.71157570812613	2.67885770828868	2.63707200333791
49	0.338099403468317	0.36919445903699	0.402451800592639	0.4379599707321	0.475805177289952	0.516070223821279	0.558833270930108	0.604166418742236	0.652134104193536	0.702791311029964	0.756181595491064	0.812334936540966	0.871265426150591	0.932968822415261	0.997419996066565	1.06457030901978	1.1343449717635	1.20664043438578	1.28132187355029	1.35822084447262	1.43713317257152	1.51781716365157	1.59999221388792	1.68333790123022	1.76749363785778	1.85205895878844	1.93659451452396	2.02062382563602	2.10363584448251	2.18508835391307	2.26441221510163	2.34101645686083	2.41429417738277	2.48362920683927	2.54840345627679	2.60800485543434	2.66183576022548	2.70932169040749	2.74992024016022	2.78312998962962	2.80849923461338	2.82563434504631	2.83420756123447	2.83396404020634	2.82472797325506	2.8064076097286	2.77899904119553	2.74258862390868	2.69735394546757
50	0.306495976983633	0.331893178855566	0.358984766707487	0.387861097707066	0.418614625081919	0.451339025066804	0.486128104859742	0.52307447980309	0.562268012760868	0.603794014297576	0.647731208707448	0.694149478092528	0.743107404403001	0.794649637459207	0.848804125264382	0.905579251154996	0.964960930262595	1.02690972510236	1.09135804657529	1.1582075119905	1.22732653560814	1.29854822942165	1.37166869221796	1.4464457631989	1.52259831248695	1.59980613460519	1.6777105025132	1.75591542906554	1.83398966998109	1.91146948778677	1.98786218001798	2.06265035757614	2.13529694097756	2.20525082374162	2.27195313386092	2.33484400669505	2.39336976626084	2.44699039727312	2.49518717790976	2.537470333576	2.57338656530601	2.60252630316974	2.62453053536336	2.63909706766959	2.64598607568779	2.64502482355472	2.63611143759563	2.61921764114878	2.59439037728305
[truncated: 48 more columns]
