# Supplementary material for: Reconstructing spruce budworm outbreak severity: a comparison of paleoecological and tree-ring signals
Source: PLoS One. 2025 Aug 12;20(8):e0329406. doi: 10.1371/journal.pone.0329406 (PMC12342301; doi:10.1371/journal.pone.0329406)
Supplement: S13 Dataset — (ZIP) [file pone.0329406.s013.zip › Lake 4 wavelet data/Coherence_Lepidopteran_scales_GSI/coherence_wavelet_rsq.txt]

V1	V2	V3	V4	V5	V6	V7	V8	V9	V10	V11	V12	V13	V14	V15	V16	V17	V18	V19	V20	V21	V22	V23	V24	V25	V26	V27	V28	V29	V30	V31	V32	V33	V34	V35	V36	V37	V38	V39	V40	V41	V42	V43	V44	V45	V46	V47	V48	V49	V50
1	0.998886724862119	0.998463232685495	0.997680768360136	0.996207174031795	0.993402095565218	0.988115788212523	0.978681501780357	0.964125140776517	0.947572334958192	0.934600818713574	0.917793369989038	0.878101450029862	0.803259476285264	0.698523452588118	0.609476637333733	0.592038954824006	0.629536798688167	0.67398476439701	0.703394621018669	0.714449487103994	0.708936949882706	0.688806167860616	0.654803225054842	0.606568639401374	0.544692183412947	0.474984372458573	0.408410851134256	0.340112890375096	0.247598153944182	0.177851574598721	0.188059407150186	0.249036414403912	0.317808427210696	0.373854655830792	0.409931502905482	0.423220909467824	0.412687811924549	0.379053343090658	0.324781704669709	0.253852759231466	0.173736433092702	0.103010463642426	0.0794386513226194	0.135088382100202	0.236009775399808	0.309830523062378	0.335375188150922	0.351376529899086	0.404437818038676
2	0.998251434230323	0.99779217406115	0.996969776819789	0.995475809504071	0.992726284866352	0.987670460273758	0.97868140293334	0.964195254495123	0.945139322882719	0.925489387720064	0.901016151237103	0.853946330916618	0.770015245414536	0.655540507354444	0.560652041399753	0.542817775026082	0.58315157523266	0.63150823287326	0.664277640146335	0.677362458194705	0.672357003568672	0.651201412492694	0.614546346641861	0.561717578143476	0.492822795529559	0.413335059155632	0.335002191055979	0.259715306630683	0.179170603220006	0.128274817833577	0.142112743450695	0.198554970111708	0.263801799982571	0.318895358797613	0.355340976243163	0.369015857742568	0.358362452999124	0.324590692004841	0.271567905321633	0.205163723945561	0.134145288989377	0.074699854298717	0.053572334931378	0.0898978737665655	0.159234108285115	0.211191157736772	0.229582196223063	0.245207561176357	0.29914784449459
3	0.99737049997352	0.996893415726118	0.996055604378637	0.994584021815655	0.991981103270086	0.987379610018206	0.979443519079078	0.96668451556425	0.94872984905359	0.926653633499095	0.896140365684402	0.841848438905457	0.749958878907357	0.62812950745063	0.529160151927729	0.510272460273625	0.551213695130433	0.601219686390767	0.635714577122048	0.649849905899296	0.644868687635234	0.622531648271676	0.583271740378359	0.526094635196151	0.450902388244326	0.363674807304151	0.278273995757437	0.202512553204244	0.134721779839745	0.0973282842800176	0.111993006732697	0.163087487529641	0.224036246449387	0.27731466321538	0.313473925700404	0.327282092057596	0.316698366521108	0.283300331464777	0.23204935951033	0.170176054224745	0.107114168360585	0.0568791135714932	0.0386074602583554	0.0631567561446072	0.111408128937145	0.14759626944727	0.160361071432425	0.1739950179189	0.223312006063591
4	0.996213951639979	0.995732546982433	0.994893515974433	0.993462350463994	0.991032640151707	0.986928555583543	0.980140730263257	0.969463243637193	0.953915931535076	0.932154941510992	0.897816000079687	0.83606473146611	0.734126608789526	0.602545954079975	0.497893482020283	0.476902565742638	0.517567176426193	0.568537869904335	0.604288599289907	0.619121695816071	0.613795297877161	0.589774888509757	0.547253389366212	0.485139895402884	0.403830915197152	0.311043102962164	0.223571944877277	0.152985264722114	0.098879544221821	0.0725367895266517	0.0867551929515822	0.131636925254563	0.18707806168804	0.237286723022446	0.272296910486961	0.286087031136254	0.276249311492236	0.244552779816733	0.196581383196828	0.140291031852545	0.0852383541130496	0.0434143005421692	0.0282296257022497	0.044823784971946	0.0779635643681336	0.102683376604483	0.111431154334291	0.122627496756416	0.164236745206912
5	0.99466460112406	0.994163542054056	0.993311429578132	0.991914949337937	0.989655332634954	0.986016903026703	0.980212106265229	0.971107746741126	0.956940669042472	0.933801328066309	0.89149937542601	0.811389671058225	0.679491604230934	0.516306549026924	0.394419894777811	0.370899433316562	0.415149162567227	0.471541797791196	0.51223583343794	0.530110135444722	0.525292849408229	0.499110958352772	0.452061521890043	0.384249388180052	0.298979770365962	0.20840215377045	0.131986371318365	0.0799932692939002	0.0477955235969584	0.0354749963869502	0.0483728334741913	0.0826521427119229	0.126699671566444	0.168636183754313	0.199183196367782	0.212044204918337	0.204595278808983	0.178620208024836	0.139755886818073	0.0956925376704331	0.0546976486578548	0.0251497808077746	0.0140520514155152	0.0220188640191009	0.0390553619131856	0.0512157545980101	0.0543974734281005	0.0595389309585164	0.0847291026849763
6	0.992622730210608	0.992051794718051	0.991143795730382	0.989742459368973	0.987593819909317	0.984268918466464	0.979022406673799	0.970474484196849	0.955744053715892	0.92808282341251	0.871924695216315	0.759449217055459	0.570025150499562	0.346695328109605	0.195469887605537	0.162339162808808	0.200813318955189	0.255527843853291	0.298261281558218	0.319540832067012	0.317963271477148	0.294993699615895	0.253164637850693	0.196657359746657	0.133639031790348	0.0770303112275751	0.0382173983408678	0.0176319149125068	0.00786253628974861	0.00566966086665387	0.0129635635524721	0.0301120319989706	0.0536988573891087	0.0781492360982848	0.0974944506734317	0.10681291748146	0.103730287650711	0.0893516102722286	0.0677087801357423	0.0440192181791695	0.0231225880703498	0.00875305728910846	0.00285970780680827	0.00431694978074312	0.00858343164130944	0.0106270933195692	0.00929331425797084	0.00837886954932186	0.0136225484264064
7	0.990028574948019	0.989303880105597	0.988212635609111	0.986589320707896	0.984151952661378	0.980383203217081	0.974287387365367	0.963863540855378	0.944931564798652	0.908674608432719	0.837780756819625	0.706251983496605	0.501577289219213	0.27275231970606	0.112442531007367	0.0529575968413208	0.0564301889424984	0.0805611253327003	0.103116588423174	0.115484960428802	0.115508344571876	0.104202666306557	0.0843580388221729	0.0600272880996119	0.0362593648547462	0.0179269508173506	0.00724976818392124	0.00251055659603359	0.00057274605473909	0.000185036389708503	0.00196805227092667	0.00662695474762615	0.014001444139701	0.0229416668717539	0.0314694643660737	0.0372989047917102	0.0387103843205318	0.0352909063780163	0.0280389541468565	0.0188948234650319	0.0101482941379048	0.0038743866428783	0.00113206733170957	0.00113063353916698	0.00163660633090712	0.00109396472097064	0.000139416659430959	0.000329828990054972	0.00147770875351999
8	0.9865206082506	0.985439531096472	0.983851285662752	0.981501345128625	0.977945886415055	0.97236861617235	0.963229936586649	0.947599215722593	0.919948523031093	0.870354787317158	0.78348758676273	0.64423050260213	0.457957418321036	0.268249927500087	0.127491131375622	0.0511664436941281	0.0227948772173679	0.0198318057353438	0.0248754416728291	0.0283580357617278	0.027531350699705	0.0231056422427314	0.0168304750348789	0.0104863103355775	0.00544545926754576	0.00234555349440533	0.00094698096290645	0.000520863297596904	0.000486188377026977	0.000514333021924199	0.00035265918884273	6.02040008204883e-05	0.000324083858487489	0.00219891835940379	0.00633652128502688	0.0123258270636148	0.0185922668199455	0.0229257248187898	0.0235346613416768	0.020197959460714	0.0146420702608026	0.00953472278471625	0.00650253384510425	0.00482832359207386	0.00281303897960245	0.000741087120519083	0.00145128484322234	0.00754965833763672	0.0182221215933095
9	0.981334183546402	0.979489275110771	0.976808276942078	0.972853856235622	0.966890048490075	0.957640715791342	0.942874829868754	0.918740407493566	0.87887946905393	0.8139147145343	0.713429869391114	0.574016712730449	0.411371820335898	0.259149160696676	0.145331561651728	0.0748395293030697	0.0370370684032388	0.0193815596007938	0.0130372240880526	0.0122116698666174	0.0122400697897949	0.0102637586805748	0.00668044906355235	0.00333818653313114	0.00124986824063468	0.000266748066210611	5.23783158970278e-05	0.00114952675280321	0.00457248352863829	0.0102279986712842	0.0166671147936286	0.0226819368114835	0.0287573357646461	0.0368634509096175	0.0488083166274227	0.064449014685906	0.0809253260371888	0.0935692473852923	0.0984351128003825	0.0946928302270469	0.084454953714675	0.0703084424616369	0.0535336115868662	0.0350636861726737	0.0178274407424297	0.00724396505905119	0.00904584609398416	0.0264132832850127	0.0582987422307792
10	0.973331767734605	0.970088481462719	0.965448958080329	0.958714399498493	0.948768963304603	0.933807669009048	0.910935785805392	0.875687885098279	0.821792067500382	0.74214926328618	0.632637301206701	0.498739471017714	0.358919173594257	0.236460516271944	0.145374746577598	0.0858226613814795	0.0502773192319652	0.0304702242612556	0.0204297006655132	0.0168276314375958	0.018446267534115	0.0251517022809346	0.0351886464283379	0.040826697372388	0.031844536964028	0.0115201554782846	0.000236467468557184	0.0196962071310694	0.0761534723102164	0.156504640961722	0.239134238736386	0.30690374931942	0.352529502685661	0.376499926651208	0.382151198025597	0.372369851256684	0.349355763338377	0.315858704811265	0.275600026429151	0.232217874163731	0.188013176889399	0.143909909447339	0.100747969496739	0.0608995728549529	0.0289571463609403	0.0109021042841493	0.012199395879483	0.0358137246305499	0.0809663982271275
11	0.961273166629958	0.95584040387372	0.948219015952795	0.937393447374472	0.921820740868619	0.899166305181907	0.866010422326839	0.817731991215864	0.749118736045792	0.656591207216533	0.542267019379534	0.417183456992635	0.298562988588533	0.201049692446578	0.130139241028741	0.0831506455279777	0.0540302961985158	0.0370019242157178	0.0279486494877109	0.0245120005806532	0.0258128971802017	0.0320155918068742	0.043026938719499	0.0542659961397759	0.0498124159815079	0.0167603810990688	0.00540171045197703	0.0935607101144667	0.257238250542313	0.41726357598191	0.527503656085272	0.581554357514042	0.590659348932477	0.568685142380175	0.526864364439201	0.473363783601157	0.41412503925628	0.35348835842377	0.294365795983088	0.238290368301197	0.185704146718943	0.136601843274071	0.0913878242397268	0.0516709587521351	0.0207154775365082	0.00334256755035566	0.00516391276036887	0.0310688970506619	0.0830135637378591
12	0.943993661003387	0.935517285881045	0.923831173210756	0.907554580123516	0.884680773228648	0.852368338833684	0.806864174405735	0.743927929514476	0.660369111136318	0.556993663274055	0.441490516723499	0.327639032147559	0.229296137850212	0.153953551019052	0.101507365391956	0.0674771351095067	0.0465421138485118	0.0343684993079838	0.0280274243207201	0.0258019466024787	0.0268276749665315	0.0305805943744674	0.035802424701174	0.0382261838896456	0.0289157524309179	0.00706462387829079	0.0182642217794927	0.124640839899652	0.293446913498822	0.444255033302624	0.538469284505012	0.576542746499425	0.572568073232286	0.541080864096972	0.493327560871317	0.437222583737269	0.378131994619408	0.319549753816084	0.263553887275291	0.211167624574214	0.162742741882059	0.1184078222314	0.0785658493744224	0.0444022420592044	0.0183540721356832	0.00444300187280387	0.00822009101846125	0.0358066115020541	0.0914420810949302
13	0.920246892527455	0.907842599882528	0.890944583346449	0.8677467310214	0.835742121625506	0.791652367369879	0.731734323459979	0.65294900147853	0.555346727956944	0.444810244679259	0.333302333588042	0.234362884700752	0.156738606945512	0.101814031051805	0.0658670147072932	0.0436228396646236	0.0304540051675837	0.0230451414245958	0.0192719968577745	0.0178568877673053	0.0180058573871196	0.0189970469257069	0.0195725930820485	0.0172027471573757	0.00904609759963768	0.00145176699288216	0.0294024840533734	0.133298308199132	0.282634869078316	0.409339030495587	0.483277739221417	0.508170683046987	0.497859800030668	0.465532831127579	0.421102797174274	0.371323394863068	0.320518329262237	0.271282028867044	0.225027239124171	0.182408045601644	0.143671249929469	0.108978826050069	0.0787338041649977	0.0539363646600111	0.0365813821564608	0.030045568219604	0.0392413506328186	0.0700111004197633	0.127026823047327
14	0.888051913121509	0.870690823067487	0.847202089910505	0.815311481354522	0.772078254451822	0.714140867684843	0.638659913798333	0.545301745759372	0.438747042265	0.329498134595074	0.230565283341057	0.151506428176659	0.0949525970834155	0.0579085100821786	0.0351732444849661	0.0218638260071544	0.0143560146519328	0.0102711781337188	0.00814965052426541	0.00711538266285767	0.00660505827495251	0.00613900274581474	0.0051226462028295	0.00290329188357248	0.0002016140187108	0.00468083695379419	0.0392674055794986	0.126728713168222	0.24316876711425	0.337528818238712	0.388692365396627	0.402393985048472	0.390694724074663	0.363930021312645	0.329471088019215	0.292170623713265	0.255031097454044	0.219789005194855	0.187370409865011	0.158235368756543	0.132644691237856	0.110884562408483	0.0934822219853441	0.0814394127770995	0.0764905139057945	0.0813366004527478	0.0996816169467801	0.135697968965383	0.192430762149449
15	0.842077549706174	0.818086825731784	0.785903778300713	0.742953376646087	0.68640787974539	0.614013690109308	0.525704933066871	0.425577534722927	0.322577334103667	0.22804611795115	0.150934712431106	0.0944805749430402	0.0566906515246033	0.0330721409331166	0.0190323326274358	0.0109815774489436	0.00648309136513119	0.00401344022123745	0.00266540048760985	0.00190974815849629	0.00142854242151351	0.00100651912947732	0.000501671552550038	6.12889696376394e-05	0.00113519360761787	0.00930270465390637	0.0377156402064871	0.0989305209334839	0.17867372180847	0.242575453107808	0.27550529735579	0.282846795047279	0.274126447776966	0.256657305293911	0.23520095849958	0.212707307487235	0.190946187982325	0.1709486801879	0.153315013138891	0.138435169348292	0.126654765022555	0.118411385196224	0.114360381614537	0.115499503560642	0.12328178087702	0.139665113387947	0.166975947023417	0.20738114756915	0.261767297288302
16	0.764926792532518	0.731109560028914	0.687046862884508	0.630805230660466	0.561315994085012	0.479565606575046	0.389732000992925	0.299182109520191	0.216479181865938	0.148214731537779	0.0969115787588594	0.0612881929767709	0.0380273927869287	0.0234973920298125	0.0146843725193373	0.00943088086239643	0.00632415554898643	0.00448761769795589	0.00339034709635915	0.00270445429111296	0.00220648061200956	0.0017172278834291	0.00110085958918412	0.000419517080568827	0.000501658472622181	0.00433413176118942	0.0187900039984288	0.0516463639577479	0.0983716026553548	0.139599888082259	0.163003465341734	0.170468631457255	0.168198103034396	0.161056106531534	0.15201529230426	0.142785675836527	0.134352303772818	0.127309518070736	0.12206443602844	0.118967972341703	0.118407051660877	0.120876827668029	0.127041878799421	0.137784968462507	0.154226182694325	0.177670038068133	0.209404687849384	0.250254782339045	0.299833247698168
17	0.616447456639064	0.570520762583581	0.51503628453085	0.450573038289755	0.379400278038513	0.305667313933586	0.234776222544222	0.17193438967285	0.120597323575035	0.0817305149648069	0.0541827609751207	0.0356756183994532	0.0237387759394842	0.0162588254574284	0.011658986917987	0.00886262339205696	0.0071754606966558	0.0061616774178479	0.00554237780452869	0.00512077442791417	0.00473071563768751	0.00420846808167869	0.00340168233944698	0.00226036921843548	0.00110998466316242	0.00124509681907641	0.00567495629223509	0.0183433533734529	0.0392009523468077	0.0608168494573927	0.0758983533089939	0.0835789112580433	0.0864186964181866	0.0869033354953869	0.0866057635265135	0.0864063552072868	0.0868011409366548	0.0881072780957726	0.0905836981484418	0.0945031639286627	0.100199508011066	0.108102570484457	0.118765089959597	0.132877801074315	0.15125848897655	0.174786079629103	0.204234052063549	0.239950144529976	0.281359640331664
18	0.380678965012041	0.332922171712542	0.281822163772839	0.22974019742907	0.179579091121408	0.134219697715614	0.0958633001145326	0.0655725247040677	0.0432107502219718	0.027746548627156	0.0177146665141131	0.0116214276993828	0.00819114490279629	0.00645692228338605	0.00574905364193873	0.00563600887784042	0.00585496084451768	0.00625024977162437	0.0067259770985374	0.00721312403717405	0.00765033510837369	0.00797915303641401	0.00815803114698	0.00820404257035649	0.00827401815888749	0.00878302578177471	0.0104717933043902	0.0141069707893411	0.019546791581818	0.0252889070903815	0.0299120395235152	0.0333036635509377	0.0360825694052531	0.038809285574086	0.0417873315646154	0.0451424076155062	0.0489248408036688	0.0531766060263904	0.0579688620968395	0.0634233824803915	0.0697271691771296	0.0771451144263499	0.0860318427537681	0.0968398213840397	0.110115191849269	0.126464597266318	0.146466119070328	0.170490001069496	0.19840279069129
19	0.184601144827175	0.149951655541361	0.117098753338346	0.0873164390924868	0.06167108568041	0.0408243564938324	0.0249337439884281	0.0136795423476011	0.00639504012263095	0.00224206799894926	0.000372673490389358	4.09952790223415e-05	0.000657612748059157	0.00179758060231135	0.00317995330174252	0.00463476079524425	0.0060682535530492	0.00743221843689358	0.00869968956327795	0.00984757881224867	0.0108461978362118	0.0116556749901917	0.0122290810122656	0.0125209150934232	0.0124976742008871	0.0121478843383238	0.0115001091607744	0.0106763287839959	0.00997003625363754	0.00979612763945853	0.0104409263487151	0.0119150040673422	0.0140554264320287	0.0166623099789976	0.0195564054216857	0.0225913150380735	0.0256550224525472	0.0286706149216977	0.0315973624986945	0.0344325336009917	0.0372147714691353	0.0400298800254211	0.0430193152136424	0.0463904368857477	0.0504253027134725	0.0554810081921226	0.0619690974630082	0.0702954029396758	0.0807387363582862
20	0.141471526929934	0.116166176902166	0.0933539576319748	0.0734352473869171	0.0566577605037134	0.0430793862477981	0.0325651206823457	0.0248173403114821	0.0194290835340414	0.0159452247978108	0.0139174871786678	0.0129443216268143	0.0126927717180262	0.0129041594106024	0.0133878324258631	0.014007581188275	0.0146644860581576	0.0152787235140756	0.0157718454815745	0.0160506376397334	0.0159941729435806	0.0154475507329463	0.0142299407631109	0.0121725609441847	0.00921492966561464	0.00559361465401855	0.00209666871868997	0.000115654276584504	0.000987825850432628	0.00482157814519425	0.0102915438431352	0.0158051053805817	0.0204481350826873	0.0239866395192271	0.026512273532225	0.0281899141904979	0.0291561119554227	0.0294984627317468	0.0292643417420025	0.0284765471338158	0.0271488000625036	0.0253000293674085	0.0229680917642146	0.0202235506488006	0.0171832379353477	0.0140217279812742	0.0109765507856244	0.00834018392871398	0.00642956539710508
21	0.186561255597252	0.164560541890544	0.144342627908008	0.126078487387482	0.109871682677598	0.0957487393714916	0.0836583102619537	0.0734795967614725	0.0650381409629457	0.0581256215595586	0.0525199229426521	0.0480023578752382	0.0443700908695681	0.0414430525893181	0.0390656059400394	0.0371037862397425	0.0354391555485774	0.0339603978471962	0.0325540662760628	0.0310968381065173	0.0294538857715784	0.0274923528650054	0.0251259247338835	0.0224138230689438	0.0197319868792614	0.0179750265733366	0.0185758358979677	0.0229460938212176	0.0313099244330962	0.0420445024261778	0.0526264671293388	0.0611917834268814	0.0671048523308572	0.0705715200249172	0.0721051609980944	0.072218450947899	0.0713159633699434	0.0696847834933944	0.0675180603362723	0.0649438599210644	0.0620505590235529	0.0589072445014395	0.0555796585140125	0.0521423462682461	0.0486870823691626	0.0453268406733162	0.0421937756180993	0.0394292068389074	0.0371639610484499
22	0.244066358570402	0.223695608104626	0.204430050627481	0.186394803698296	0.169681165101379	0.154345284344558	0.140407416023592	0.127853262653162	0.116637814963318	0.106691345024731	0.0979267783054909	0.0902475397506955	0.0835550760260245	0.0777555132096467	0.0727652290816827	0.0685154460776001	0.0649562843675578	0.0620611216467606	0.0598327183755628	0.0583135263905004	0.0576038455329309	0.0578921269810377	0.0594984714918554	0.062917119162009	0.068804023297617	0.0777955043464599	0.0900502796394813	0.104672358574086	0.119625557089329	0.132582999399466	0.14206615053198	0.147834917940546	0.150478171686755	0.150847540229045	0.149721994145453	0.147701496989172	0.14521441499428	0.142558315213234	0.139940456092479	0.137508927180957	0.135374246984453	0.133623191141248	0.132326356462224	0.131540261163363	0.131304218046593	0.131632000875034	0.132498607784895	0.133823391568097	0.13545263001889
23	0.286937296818877	0.267739214019809	0.249163499906042	0.231354399362562	0.214423639199488	0.198457528255727	0.183519984604379	0.169654177944989	0.156884307622713	0.145218296761654	0.134651719511115	0.125173012934234	0.116769913222823	0.109437065085111	0.103184853775051	0.0980496724119973	0.0941060274188489	0.091481027937897	0.0903716926661398	0.0910645665508799	0.0939539809014238	0.0995471316077174	0.108427184298217	0.121120313585314	0.137801603419671	0.157848251799566	0.179481417506654	0.199975765998241	0.216647175491601	0.227990089142966	0.234040103525829	0.235863030766495	0.234816856300607	0.232085790364152	0.228535614444192	0.224743197839422	0.221075731519585	0.217762926388667	0.214947711602737	0.212717326358182	0.211120216752459	0.210173362059476	0.209863156238578	0.210141878574564	0.210921309512495	0.212065135444448	0.213382326413075	0.214624485112557	0.215490941312908
24	0.311059646082657	0.292869567093019	0.274861527627772	0.257258156071903	0.240225314101048	0.223891962779553	0.208360958478831	0.193714948713424	0.1800200305917	0.167328828021396	0.155683994908316	0.145122751073699	0.135682838170961	0.127410204869155	0.120368764362117	0.114652670806361	0.110401638775362	0.107819643212134	0.107196329103474	0.108927463292612	0.113523745615882	0.121583953858928	0.133689920069096	0.150172526528457	0.170742563741811	0.194127081860409	0.218038864448421	0.239752708325793	0.257076605920114	0.269052253649445	0.27595264204504	0.278780154842292	0.278725668705628	0.276842690223226	0.273936083001513	0.270571153804089	0.267124386454522	0.263835727832151	0.260848852843093	0.258238096851214	0.256024760092772	0.254186046523528	0.252659433732664	0.25134473844401	0.250105807163005	0.24877360413498	0.247152358060805	0.24503018985614	0.242195099817737
25	0.318061040413008	0.301017456224241	0.283565830594357	0.266075488404874	0.248810982732976	0.231967959573516	0.215695432354255	0.20010915503494	0.185299686712508	0.171337684223411	0.158278166402918	0.146164978119814	0.135036410313333	0.124932870539087	0.115907612165187	0.108041750737595	0.101464946564495	0.0963827821868295	0.0931100789277059	0.0921044602358086	0.0939840134849647	0.0994958843303895	0.109385709932462	0.124125901527364	0.143535861757077	0.166476032171461	0.190896927573901	0.214366861252999	0.234821546164531	0.251079800115905	0.262897279340962	0.270689674838873	0.275184048082244	0.277159926422945	0.277311774967461	0.276200081807582	0.274249862230413	0.271768063503035	0.26896492393907	0.265973144165793	0.262863259144472	0.259655552703885	0.256329528519452	0.252832066036091	0.249085278957852	0.244994878894379	0.24045955448686	0.235381507305321	0.229677854051742
26	0.309774982927769	0.294257080787939	0.277470015711614	0.259985460549278	0.242216555330717	0.22446294527565	0.206944118819	0.189822295031863	0.173217670068533	0.157218847719061	0.141890861288073	0.127282796056555	0.113436798146172	0.100400230750726	0.0882428530496429	0.0770809717065379	0.0671101353711953	0.0586462618876493	0.0521706200285683	0.0483648485255022	0.0481071749316943	0.0523845664370252	0.0620746800756108	0.0775967685067693	0.0985387593683183	0.123480593900115	0.150209466641781	0.17629121898531	0.199702422370211	0.219206725791798	0.234379042794486	0.245397611555345	0.252777744388663	0.257156510891132	0.259158805992597	0.259331577584184	0.258121678970024	0.255876820743155	0.252856521599888	0.249246013428487	0.245169882831775	0.240704314338296	0.235887797063294	0.23073055153176	0.225223018402357	0.219343684003641	0.213066382001166	0.206367053850641	0.199229807377198
27	0.288819134061671	0.275221934629287	0.259313362327029	0.241859842652835	0.223454336530518	0.204546097435083	0.185474117139135	0.166496331815845	0.147812881362525	0.129584473347501	0.111947867366468	0.0950306804825046	0.0789676105995351	0.0639199315924126	0.050099636271735	0.0377985562436828	0.0274205580668322	0.0195106394853018	0.0147676851840136	0.014018376178385	0.0181226691533253	0.0277872359299197	0.0432973882359406	0.0642440649726624	0.0893864988691345	0.116780927347156	0.144179357076222	0.169534443470035	0.191384338493688	0.208988101856187	0.222236676748	0.231451858795916	0.237179435409278	0.240032376778213	0.240594943329177	0.239375767002407	0.236792673251242	0.233174926877192	0.22877342141035	0.223773406492707	0.218307066541375	0.212464841901679	0.206305198464237	0.199862915766386	0.193156084492361	0.186192005863539	0.178972137574614	0.171496172535022	0.163765289662094
28	0.26110387590299	0.249631671304246	0.23492717491833	0.217852181229347	0.199156706187399	0.179462827998525	0.15927675036421	0.139011861205989	0.119013762245004	0.0995837462481933	0.0810001856499585	0.0635385743305691	0.0474911863174426	0.033186809077341	0.0210098129507787	0.0114157755801676	0.00493781158044439	0.00217382379324507	0.00374127957210821	0.0101859523688335	0.0218397184758033	0.0386451297366742	0.0599988578175966	0.0846937351561559	0.111028242401911	0.137085581399667	0.161092887731997	0.181723169012272	0.198238801330629	0.210463818760258	0.218644561565858	0.223277275066145	0.224958827360386	0.224283480539689	0.221784755684522	0.217910963373491	0.213021702165849	0.207395368338142	0.201241187495241	0.194712092744647	0.187916653713707	0.180929363619752	0.173799167562686	0.166556374508432	0.159218182143549	0.151793046221032	0.144284094454974	0.136691746409663	0.129015668684651
29	0.235223925756502	0.226026917573845	0.213044722336685	0.197086952240583	0.178972211632144	0.159456281309102	0.139204624976023	0.118792457383581	0.0987188340057027	0.0794261967934241	0.0613208566283452	0.0447923349587196	0.0302304843289166	0.0180391863039296	0.00864444830815919	0.0024931184025558	3.66023925905877e-05	0.00169277271973257	0.00778036655709427	0.0184259567537873	0.0334559208502826	0.0523032067745113	0.0739728304857284	0.0971067384945204	0.120157767033385	0.141632768939749	0.160326694337997	0.175471520213388	0.186766062562936	0.194304629510536	0.198452733734078	0.199718099278018	0.198647068607627	0.19575635786773	0.191496812491259	0.186240403539501	0.180281485834074	0.173845364535756	0.167099614323426	0.160165549136344	0.153128570872762	0.146046925073746	0.13895882008799	0.131888064743341	0.124848448982956	0.117847096250922	0.110886992987041	0.103968869637876	0.0970925791139818
30	0.217281987086171	0.210800714683755	0.200360458406565	0.186586321028799	0.170237007936228	0.152097926656352	0.132914439485911	0.1133600986501	0.0940293144661393	0.0754443223308985	0.0580689330356421	0.0423241714552898	0.0286026442121254	0.0172791962001194	0.00871531549469893	0.00325417965518081	0.00120273892294332	0.00279762704094948	0.00815410163880726	0.0172026987494257	0.0296268022663532	0.0448232474252106	0.0619115124990083	0.0798082888203526	0.0973618146810881	0.113513416890367	0.127438620941424	0.138628036421629	0.146894357289991	0.152319641525182	0.155172015794762	0.15582008937031	0.154663103744291	0.152083364936411	0.148419540394961	0.143955774146514	0.138921041865324	0.13349415707904	0.127811235185782	0.121973663109257	0.116055529953848	0.11011005911472	0.104174922043387	0.0982764900765643	0.0924331579887842	0.0866578954704104	0.0809601781989929	0.0753474345777011	0.0698261261492542
31	0.206389511904343	0.203216198644814	0.196236238983429	0.185813569043846	0.172528831528336	0.157072815210624	0.140160165412574	0.122471894399223	0.104624906184491	0.0871619182732732	0.0705543839200807	0.0552121901987253	0.0414954862507492	0.0297252155714875	0.0201895906192037	0.0131440032766666	0.00880207414131754	0.00731624170001011	0.00874810402897774	0.0130321018394321	0.0199408115664223	0.0290645006326184	0.0398186927494699	0.0514883067158579	0.0633052335255763	0.0745425378840025	0.0846004135197225	0.0930618483734183	0.0997081167160182	0.104498515417472	0.107528035261291	0.108978336014348	0.109073528687002	0.108046582445046	0.106117434929795	0.10348111443686	0.100303166354081	0.0967197498403996	0.0928403221347887	0.0887514686145282	0.0845209835471025	0.08020170644318	0.0758348824542543	0.071452974385393	0.067081941650483	0.0627430443503074	0.0584542472735583	0.0542313011242465	0.0500885740252833
32	0.196332190877643	0.196439860085168	0.193206447434548	0.186745645537097	0.177409831926262	0.16571092334316	0.152240317592069	0.137603142317216	0.122373094831301	0.1070672790778	0.092136808813942	0.0779679365588649	0.0648889161355552	0.0531787429605666	0.0430747978014289	0.0347770805395794	0.0284472544977108	0.0242013830639629	0.0220963460025281	0.0221117026406136	0.0241311231150202	0.0279297497709787	0.03317468359278	0.0394438504407229	0.0462634441901272	0.0531575586882227	0.0596986567522085	0.0655469633756297	0.0704710578678494	0.0743485038287185	0.0771509961146745	0.0789211534838173	0.0797477062718259	0.0797436987279554	0.0790298768762379	0.0777235461889305	0.0759321099891619	0.0737501040414257	0.0712585668743689	0.0685258016433646	0.0656088469568165	0.0625552073943905	0.0594045739570064	0.0561903902160208	0.0529412014152135	0.0496817731649911	0.0464339940790837	0.0432175906417457	0.0400506882596645
33	0.180663890740061	0.182890866645541	0.182476499477053	0.179371588595271	0.173735732789014	0.165891703408756	0.156267314444258	0.145338643391169	0.13358381932245	0.121451142032099	0.109341068089283	0.0975992497219285	0.0865170444859212	0.0763360983903071	0.0672541877956553	0.0594301564915671	0.0529863940615062	0.0480079153822463	0.0445378401502141	0.0425700395809653	0.0420408877060098	0.0428231611772917	0.0447256546704695	0.0475014348177394	0.0508656002424657	0.0545204391882699	0.0581831909689769	0.0616105401419473	0.0646150655472747	0.0670715401678614	0.068913911513488	0.0701257959448048	0.0707279321560052	0.0707655224271355	0.0702973391380715	0.0693874180984738	0.068099385664733	0.0664930333238813	0.06462259407038	0.062536185713526	0.0602759778940084	0.0578787532389441	0.0553766377095218	0.0527978587048954	0.0501674503504783	0.047507866808837	0.0448394909609446	0.0421810417218095	0.0395498920502349
34	0.156763485806994	0.159354836795965	0.160096400642784	0.15887684832402	0.155738323331537	0.150855732757177	0.144502177868787	0.137009436329146	0.128731200115979	0.1200138938033	0.11117682116328	0.102501059692476	0.0942252264260054	0.0865458135104645	0.0796199185505835	0.0735685872786215	0.0684794704368191	0.0644080077466278	0.061376892938588	0.0593741619056676	0.0583508532143487	0.058219699273876	0.0588565111058793	0.0601056021567019	0.0617896781523985	0.0637233021495707	0.0657278078427781	0.0676449274232343	0.0693467163627372	0.0707404448346928	0.0717684844888974	0.0724043086662469	0.0726462386379285	0.0725105159812033	0.0720248734372449	0.0712232633020859	0.0701419600686944	0.0688169576316512	0.0672824298439873	0.0655699790994548	0.0637084171157568	0.0617238702138475	0.0596400557260802	0.0574786250551232	0.0552595078912495	0.0530012207648768	0.0507211228911782	0.0484356151330828	0.0461602857609015
35	0.126961430568612	0.128740047869624	0.129410600220881	0.128853795422098	0.12704847522534	0.124064916784065	0.120047972164271	0.115194385587841	0.109728959976595	0.103883309282522	0.0978793803582842	0.091918392495008	0.0861747096250039	0.0807935362505835	0.0758911360248062	0.0715563666387223	0.0678525738256786	0.0648192031821588	0.0624728254348797	0.0608076044778983	0.0597955406013497	0.0593870465336842	0.0595124953729789	0.0600852585148802	0.0610064197263626	0.0621708848264062	0.0634741596514251	0.0648188142931094	0.0661196918155039	0.0673072321375294	0.0683287335784012	0.0691477971971949	0.0697424698324476	0.0701026836737459	0.0702275201547069	0.0701226746905473	0.0697983328682214	0.0692675306705013	0.0685449777523463	0.0676462720700925	0.0665874159824329	0.0653845463157999	0.0640538038251717	0.0626112841065948	0.0610730283028245	0.0594550259492347	0.0577732134049747	0.0560434595867323	0.0542815365695258
36	0.0960770929420074	0.0972428166064774	0.0978913743900217	0.0978980143534862	0.0971952902813383	0.0957734144834188	0.0936744843246591	0.09098207891803	0.0878084003732399	0.0842811678069913	0.0805320030552131	0.0766873377048713	0.072862171944595	0.0691564838601054	0.065653774676509	0.0624211180183266	0.0595101035153153	0.0569581694377275	0.0547899613827339	0.0530185056386063	0.0516461283917987	0.0506651712237997	0.0500586358661193	0.0498009252621026	0.0498588286585542	0.0501928327576116	0.0507587492775119	0.0515095601714222	0.0523973219192646	0.0533749546168467	0.0543977686886553	0.0554246373316535	0.0564187862576057	0.0573482266888798	0.0581858931408469	0.0589095625741254	0.0595016299142903	0.0599488029679836	0.0602417634415205	0.060374824532694	0.0603456019709649	0.0601547054092662	0.0598054506714004	0.059303589943407	0.0586570557942247	0.0578757151766683	0.05697113067481	0.0559563277600648	0.054845568368848
37	0.0667076564617944	0.0682927689372756	0.0697622046907484	0.0709858015266818	0.0718654677214662	0.0723385115528697	0.0723776311606926	0.0719877154547685	0.0712001668191984	0.0700657898388579	0.0686473485073805	0.0670127221268018	0.0652292861394164	0.0633598127836641	0.0614599037996225	0.0595767700430562	0.057749064381199	0.0560074390201568	0.0543755145802875	0.0528709957832812	0.0515067324514964	0.050291594127983	0.0492310943704431	0.048327760451622	0.0475812905943134	0.0469885702712656	0.0465436302098566	0.0462376232140693	0.0460588790696955	0.0459930724934622	0.0460235142138614	0.0461315544242468	0.0462970735989026	0.0464990285420416	0.0467160205476759	0.0469268558780565	0.047111074473322	0.0472494292496045	0.0473243044061207	0.0473200662451432	0.0472233439300572	0.0470232404551075	0.0467114761004919	0.0462824680560927	0.0457333509435877	0.0450639438157666	0.0442766699608904	0.0433764365254926	0.0423704815823695
38	0.0358835778987645	0.0379124330991538	0.0400562224234135	0.0422103715730924	0.0442872452033977	0.0462189105544311	0.0479582978884181	0.049478580390412	0.050770910105636	0.0518409154953655	0.0527045268848573	0.0533837249197987	0.0539027209282082	0.0542849195491012	0.0545508323566805	0.0547169466696628	0.0547954302187019	0.0547944778270256	0.0547190772783941	0.0545719785666637	0.0543546823406517	0.0540683088019383	0.0537142585440782	0.0532946248600758	0.0528123579714902	0.0522712124954863	0.0516755291314223	0.0510299104503179	0.0503388504384135	0.0496063704382075	0.0488357029475354	0.0480290518030601	0.0471874445451143	0.0463106815867193	0.0453973779341496	0.0444450868602643	0.0434504909759264	0.0424096442199823	0.0413182479435553	0.0401719450505744	0.0389666176824788	0.0376986758932177	0.0363653269289404	0.0349648169570532	0.0334966392894422	0.031961705259477	0.0303624759071886	0.0287030544752738	0.0269892413944042
39	0.00708298352715192	0.00837004093057834	0.00994944687658064	0.0117772464980486	0.0138156394870382	0.0160324295638065	0.018400033405097	0.020894150372624	0.0234922643896337	0.0261721860752402	0.0289108364676353	0.0316834265986283	0.0344631142249128	0.0372211395255097	0.0399273730634096	0.0425511629294645	0.0450623472571954	0.0474323005333271	0.0496349011008415	0.0516473357592971	0.053450689010596	0.0550302945176003	0.0563758517568312	0.057481330201139	0.0583446963487295	0.0589675059657551	0.059354405923158	0.0595125880899116	0.0594512330435504	0.0591809749517045	0.0587134117946144	0.058060677879849	0.0572350888879365	0.0562488638318413	0.0551139234985233	0.0538417612187267	0.0524433791364323	0.0509292814142138	0.049309514873896	0.047593747281691	0.0457913736970924	0.0439116418841343	0.0419637886209498	0.0399571797483196	0.0379014478985022	0.0358066229863277	0.0336832516818	0.0315425031825042	0.0293962596360646
40	0.0034588247162769	0.0038057924008283	0.00461285718879328	0.00587974441971992	0.00760311424639645	0.00977368157921951	0.0123738052643828	0.0153758770015744	0.018741727811163	0.0224231133258133	0.026363176075541	0.0304986509561304	0.0347625048785541	0.039086690285129	0.0434047345619565	0.0476539627490338	0.0517772368004244	0.0557241729944944	0.0594518594460847	0.0629251347583823	0.0661165085366621	0.0690058092614313	0.0715796399734401	0.0738307118056644	0.0757571129021269	0.0773615578048254	0.0786506511221741	0.0796341896980453	0.0803245196533386	0.0807359584323552	0.0808842871292488	0.0807863146579073	0.0804595125464778	0.0799217171040728	0.0791908942746417	0.0782849615430494	0.0772216606953346	0.0760184749803676	0.0746925842083668	0.0732608514977967	0.0717398356993032	0.0701458239437922	0.0684948792479521	0.0668028986362626	0.0650856777803481	0.0633589786950224	0.0616385975495709	0.0599404301396178	0.0582805330086037
41	0.0391950565817208	0.0396817792855778	0.0406387572317464	0.0420577494111666	0.0439249607679897	0.0462193364167557	0.0489114840508646	0.051963379102974	0.0553288951877974	0.0589550834796116	0.0627840249899262	0.0667550188862557	0.0708068558860175	0.0748799537149586	0.0789181880664738	0.0828703206130556	0.0866909905167016	0.0903412876979639	0.0937889606886344	0.097008329669645	0.0999799795384667	0.102690302851593	0.105130952326295	0.107298250469738	0.10919259198905	0.110817864136395	0.112180901563144	0.113290985641412	0.114159393351009	0.114798997411388	0.11522391703332	0.115449217180684	0.115490653329613	0.115364458207588	0.115087166756089	0.114675475494567	0.114146132508204	0.113515854396363	0.112801266676253	0.112018864320134	0.111184989303205	0.110315822245358	0.10942738543745	0.108535554746987	0.10765607809505	0.106804598382254	0.105996678913249	0.105247829523814	0.10457353174947
42	0.0950390524937377	0.0963382115829821	0.0979339407118061	0.0997924205402362	0.101879101079765	0.104158867123437	0.106596340606657	0.109156299446962	0.111804176077244	0.114506589286471	0.117231861388533	0.119950478575316	0.122635463482645	0.12526264264854	0.127810804883471	0.130261757520096	0.132600294976333	0.134814097905677	0.136893581955371	0.138831713683363	0.140623808429172	0.142267321684915	0.143761642339968	0.145107893415027	0.146308743706533	0.14736823214449	0.148291605560055	0.149085169862698	0.149756154232468	0.150312587743972	0.15076318777657	0.151117259571708	0.151384606333131	0.151575449303994	0.15170035728283	0.151770185052085	0.15179602018772	0.151789137698249	0.151760961909987	0.151723034976029	0.151686991342959	0.1516645374643	0.1516674360053	0.15170749374097	0.151796552308846	0.151946480939719	0.152169170252931	0.152476526167012	0.152880462940433
43	0.147008846716272	0.149249329053284	0.151566707658088	0.153913421501484	0.156246396216582	0.158527921939406	0.160726289826317	0.162816140644348	0.164778508486958	0.166600573696019	0.168275166314617	0.169800080892709	0.171177273192058	0.172412009341797	0.173512030023262	0.174486779033152	0.175346730023537	0.17610282989228	0.176766064008455	0.17734713819258	0.177856265398429	0.178303041110588	0.1786963900293	0.179044567000187	0.17935519672164	0.179635338985558	0.179891568664861	0.180130062069175	0.180356683473759	0.180577067497298	0.180796694533207	0.181020957637495	0.181255220176985	0.181504864188258	0.18177532983581	0.182072146630828	0.182400957218177	0.18276753459093	0.183177793575571	0.183637797367711	0.184153759803795	0.18473204394092	0.185379157393208	0.186101744745367	0.186906577236272	0.187800539780099	0.188790615271396	0.189883866003909	0.19108741192122
44	0.186612900649877	0.189888208541829	0.193065190500512	0.19609339951956	0.198929236486644	0.2015368904855	0.203888937937456	0.20596656739361	0.20775942975789	0.209265145252211	0.21048852433734	0.211440577188925	0.212137394000706	0.212598976811186	0.212848094480056	0.212909218360926	0.212807579765857	0.212568373826113	0.212216119566436	0.211774173988744	0.211264389135329	0.210706895406241	0.210119991449745	0.209520120170029	0.208921911203496	0.20833827204804	0.207780512424387	0.20725848904826	0.206780760546259	0.206354744597405	0.20598687143923	0.205682729608169	0.205447201190766	0.20528458496895	0.205198706685277	0.205193016272744	0.205270672328648	0.205434614399773	0.205687623819393	0.206032373922427	0.206471470486103	0.207007483217519	0.207642969050598	0.208380487933823	0.209222611694695	0.21017192646307	0.211231029027376	0.212402517388105	0.213688975663718
45	0.212627030161184	0.216956522263396	0.22107668336835	0.224938866494234	0.22850136674657	0.231730283193158	0.234600074075116	0.237093780753211	0.239202920992798	0.24092707610521	0.242273216395255	0.243254823421359	0.243890874879908	0.244204758615204	0.244223177294932	0.243975096171871	0.243490774773629	0.24280091094065	0.24193591370445	0.240925311014294	0.239797289832022	0.238578359818316	0.237293127654421	0.235964166726571	0.234611966097053	0.233254943019803	0.231909504374598	0.230590143985294	0.22930956460893	0.228078815250549	0.22690743624689	0.225803606191715	0.22477428620429	0.223825358255746	0.222961755269171	0.222187581513815	0.221506222443227	0.220920443605863	0.22043247860898	0.220044106365325	0.219756718017689	0.219571374036512	0.219488852035388	0.219509685860662	0.219634196494459	0.219862515273078	0.220194599871062	0.220630243440031	0.221169077224194
46	0.224038172824227	0.22924223507189	0.234189041677322	0.238833395584939	0.243135969858046	0.24706408391452	0.250592245064825	0.253702433877269	0.256384129177105	0.258634085271976	0.26045588861164	0.26185933226917	0.262859653654026	0.263476683590609	0.263733953684793	0.263657804495045	0.263276530372327	0.262619588928194	0.261716894842664	0.260598209869186	0.259292633956647	0.257828196695193	0.256231543922038	0.25452771126531	0.252739974527166	0.250889765922067	0.248996645080249	0.247078314191684	0.245150667514767	0.243227866549066	0.241322433348263	0.23944535563529	0.237606198512312	0.235813218593016	0.234073477301234	0.2323929508699	0.230776635238929	0.229228644597128	0.227752302753122	0.226350226866246	0.225024403333967	0.223776255830415	0.222606705633073	0.221516224472085	0.220504880198358	0.219572375600377	0.218718080712219	0.217941058951956	0.21724008741511
47	0.246698325818678	0.252944109528785	0.258938184668333	0.264632730421849	0.269984976613678	0.274958019996931	0.279521444548171	0.283651721930327	0.287332382298987	0.290553959706286	0.293313729171419	0.295615262960656	0.297467841046619	0.298885754807094	0.299887543881685	0.300495204151306	0.300733400671013	0.300628713795445	0.300208940404081	0.299502465690443	0.298537714921774	0.297342689248232	0.295944585240649	0.294369494434377	0.292642176726687	0.290785899922285	0.288822336912704	0.286771511761483	0.28465178620092	0.282479878593	0.280270908152054	0.27803845807621	0.275794652117458	0.273550239984115	0.271314687779715	0.269096270417413	0.26690216359807	0.264738533500165	0.262610622802866	0.260522832055735	0.258478795727447	0.256481452520397	0.254533109736871	0.252635501634473	0.250789841821368	0.248996869823131	0.247256892008693	0.245569817098698	0.243935186500249
48	0.282030006801185	0.289458427731974	0.29665374593618	0.303563207677163	0.310138564602329	0.316336954070105	0.322121605331769	0.327462345602047	0.332335892324481	0.336725930572836	0.340622986383122	0.344024116916812	0.346932446030503	0.34935657871758	0.351309929967296	0.352810003108079	0.353877650117499	0.354536342255991	0.354811474307832	0.354729720242834	0.354318452710026	0.353605233791457	0.352617380113657	0.351381601860423	0.349923712487288	0.348268403970511	0.346439081151216	0.344457748052155	0.342344938834438	0.340119686210973	0.337799520538593	0.335400493383067	0.332937220017453	0.330422936017996	0.327869563820897	0.325287785768629	0.322687120787167	0.32007600238504	0.317461856147147	0.314851175310848	0.312249593362318	0.30966195288226	0.307092370108331	0.304544294873157	0.302020565728505	0.299523460183942	0.297054740078189	0.2946156921684	0.292207164071592
49	0.320883436790123	0.32920365831278	0.337306920216564	0.34513858165741	0.35264799418096	0.359789360877161	0.366522445603643	0.372813108238799	0.378633651989219	0.383962979239874	0.388786562412209	0.393096245021189	0.396889895032317	0.400170937387996	0.402947795116421	0.405233268886794	0.40704388352771	0.408399227279575	0.409321305848129	0.40983392909542	0.409962143828868	0.409731721936826	0.409168709295333	0.408299037578278	0.407148198411757	0.405740977233487	0.404101242716415	0.40225178663002	0.400214208465039	0.398008838953996	0.39565469669917	0.393169472397252	0.390569535561181	0.387869959131141	0.385084557896063	0.382225937182057	0.379305548781911	0.376333751584419	0.373319874804446	0.370272282109281	0.367198435282723	0.364104956366624	0.36099768747295	0.357881747671858	0.354761586536997	0.351641034072947	0.348523346865959	0.345411250392213	0.342306977491885
50	0.357778050652266	0.366521021111479	0.375066669429282	0.383361954477753	0.391357309848919	0.399007409481129	0.406271810554698	0.413115453831329	0.419509009263019	0.425429062683346	0.430858147092068	0.435784628906452	0.440202465161664	0.444110851737542	0.44751378517299	0.450419561553751	0.452840235495807	0.454791060648589	0.456289930705781	0.457356836940312	0.458013355056039	0.458282170912567	0.458186651620524	0.457750465756099	0.456997254087815	0.455950350281672	0.454632549553885	0.453065922147326	0.451271667775444	0.449270006752964	0.447080103360081	0.444720017011287	0.442206676971072	0.439555876632318	0.436782283712101	0.433899463093794	0.430919909430433	0.427855087004928	0.424715474705507	0.421510614311794	0.418249160593385	0.414938931996583	0.411586960935954	0.408199542916685	0.404782283893525	0.401340145425029	0.397877487310916	0.394398107508717	0.390905279216651
[truncated: 48 more columns]
