# Supplementary material for: Reconstructing spruce budworm outbreak severity: a comparison of paleoecological and tree-ring signals
Source: PLoS One. 2025 Aug 12;20(8):e0329406. doi: 10.1371/journal.pone.0329406 (PMC12342301; doi:10.1371/journal.pone.0329406)
Supplement: S13 Dataset — (ZIP) [file pone.0329406.s013.zip › Lake 4 wavelet data/Coherence_Lepidopteran_scales_GSI/coherence_wavelet_scale.txt]

x
1	2
2	2.11892618871859
3	2.24492409661875
4	2.37841423000544
5	2.51984209978975
6	2.66967970834007
7	2.82842712474619
8	2.99661415375336
9	3.1748021039364
10	3.36358566101486
11	3.56359487256136
12	3.77549725072677
13	4
14	4.23785237743718
15	4.48984819323749
16	4.75682846001088
17	5.03968419957949
18	5.33935941668014
19	5.65685424949238
20	5.99322830750673
21	6.3496042078728
22	6.72717132202972
23	7.12718974512271
24	7.55099450145355
25	8
26	8.47570475487436
27	8.97969638647498
28	9.51365692002177
29	10.079368399159
30	10.6787188333603
31	11.3137084989848
32	11.9864566150135
33	12.6992084157456
34	13.4543426440594
35	14.2543794902454
36	15.1019890029071
37	16
38	16.9514095097487
39	17.95939277295
40	19.0273138400435
41	20.158736798318
42	21.3574376667205
43	22.6274169979695
44	23.9729132300269
45	25.3984168314912
46	26.9086852881189
47	28.5087589804909
48	30.2039780058142
49	32
50	33.9028190194974
