# Supplementary material for: Reconstructing spruce budworm outbreak severity: a comparison of paleoecological and tree-ring signals
Source: PLoS One. 2025 Aug 12;20(8):e0329406. doi: 10.1371/journal.pone.0329406 (PMC12342301; doi:10.1371/journal.pone.0329406)
Supplement: S13 Dataset — (ZIP) [file pone.0329406.s013.zip › Lake 4 wavelet data/Coherence_Lepidopteran_scales_GSI/coherence_wavelet_significance.txt]

V1	V2	V3	V4	V5	V6	V7	V8	V9	V10	V11	V12	V13	V14	V15	V16	V17	V18	V19	V20	V21	V22	V23	V24	V25	V26	V27	V28	V29	V30	V31	V32	V33	V34	V35	V36	V37	V38	V39	V40	V41	V42	V43	V44	V45	V46	V47	V48	V49	V50
1	0.971298454578026	0.959497327207147	0.943417467369498	0.920723350710156	0.885169313397304	0.850294499137352	0.824505288530951	0.83243375366819	0.839724878177811	0.84432125979885	0.853010144704292	0.870741771394987	0.877027142915152	0.878457212986506	0.865213908655967	0.862808926520035	0.862974437785311	0.853039513276603	0.83820595540582	0.848514703109774	0.849024341915931	0.850289800948172	0.859311142644781	0.849835831803303	0.852112849548559	0.851810080526294	0.864439694601971	0.870105226624728	0.866331095279296	0.860407020576904	0.853654375165532	0.842956281505399	0.854810606601507	0.854108441948029	0.852717809323127	0.864106291364949	0.858853217883988	0.866850378384846	0.867701115340588	0.86319221926723	0.857936908761961	0.857830401484031	0.852340878289262	0.854468942115433	0.863798010203321	0.852571591957477	0.840460375689031	0.84221190340201	0.846090810900438
2	0.964518091890712	0.949450189609305	0.928345747411593	0.900577307888404	0.858960956620548	0.815817525602052	0.788973636776229	0.794994665771602	0.804989326210115	0.825900129947507	0.830083396819186	0.844225506766304	0.846807911533336	0.845399732782279	0.840373902781259	0.831658631027578	0.839846438682119	0.825511411470477	0.818077323342581	0.815098111564207	0.82477149589046	0.831435209841037	0.823915316771268	0.826969111878199	0.827510236040574	0.827085383296688	0.841887607931936	0.842050107242955	0.841152106061887	0.829498873242107	0.81464546748142	0.812074257325584	0.817188945133898	0.827825815460341	0.819339741982136	0.832626074864946	0.82343116903986	0.8385786893879	0.833029997613088	0.825408199707797	0.827595901981154	0.825129501277711	0.826516497613072	0.822176625519083	0.83008331757773	0.82279662929547	0.817138786296853	0.805770793864348	0.81070123465204
3	0.95339951516161	0.936701217228724	0.9143725349425	0.883996581945067	0.827649691465687	0.782534374366199	0.76402115359646	0.766194760773825	0.771190026632972	0.785556369089016	0.799407567824523	0.812539039254691	0.811506973804525	0.821893155287071	0.815803993120929	0.810672461453182	0.806594552533136	0.802000024853818	0.791125006106637	0.795465650644486	0.804797410845458	0.812292748113331	0.797539762963297	0.79969867135948	0.798891509250779	0.799874184423441	0.808917169760863	0.809437676887589	0.809559870048273	0.802080885906095	0.781993024234453	0.777389917754764	0.785904915818142	0.781879011163846	0.790854773743285	0.797321188663854	0.790912953201208	0.799601013207452	0.804407151288004	0.792556830191267	0.789433456161343	0.79836551584029	0.789914135488526	0.789813992766172	0.794737688926167	0.787290761225333	0.783657837444596	0.771925145870102	0.773239271140104
4	0.942398110385616	0.924402285656118	0.895383370143892	0.862037451375036	0.810399406320545	0.746324210342674	0.727470739734616	0.72172501029489	0.738720949429965	0.753531913212791	0.765351674413841	0.781830590348491	0.778793952779463	0.783534479961524	0.788654523927842	0.782395189974357	0.784474019347926	0.77829863543488	0.763577424160178	0.771320379468351	0.779102162211639	0.778400932645592	0.773114896985744	0.773308274844092	0.76624207791176	0.775749997025459	0.777412833234844	0.776912900789381	0.762946029974507	0.75378221334589	0.750136901295796	0.739875239536822	0.746017382629621	0.752444164806174	0.747059487522907	0.750306852620074	0.746407513308095	0.753582918434064	0.763989613569481	0.749496032371562	0.750724278783438	0.762846530940491	0.765087434790024	0.76262431006981	0.758095223331102	0.764153308858397	0.747309585234749	0.745085889597519	0.734047136559688
5	0.935341248137265	0.914744603037396	0.884752838148116	0.84466570842574	0.78777903654579	0.728151800499404	0.690425095331204	0.690724327914451	0.705958802271578	0.71859556617002	0.741635576970711	0.747900438498526	0.757334481161007	0.760496765012782	0.75829115520713	0.754832128040636	0.754050279529922	0.753608186512703	0.740297088801878	0.746087377131072	0.749892162868806	0.748378367442411	0.749637301082455	0.747314962733654	0.743760366601163	0.746262196533182	0.74131545725255	0.742742872206406	0.720652656141935	0.721139849179925	0.723888376159422	0.708852637799	0.711251044005876	0.715721714083821	0.711196118240117	0.715284761655789	0.719268796756087	0.718347326414879	0.731148189242707	0.726705422640666	0.723360132007737	0.726311905568804	0.740710973707397	0.726391960589539	0.727547637275094	0.728630569549023	0.721896514610362	0.722167298818529	0.70423078834202
6	0.924966330496809	0.905856313233724	0.876073194925476	0.823993868436454	0.767200028160671	0.719235747584045	0.678084852587907	0.664214316966169	0.682026885597151	0.686631092014752	0.714972886569174	0.722106280386002	0.729299529290788	0.73989100901729	0.73694023830116	0.739660694533041	0.73798741987184	0.738883760115013	0.717356018992237	0.729712135394403	0.726746952141113	0.734058712782214	0.741050679126472	0.7309106750133	0.731341809228287	0.723215245902794	0.717554067726619	0.707487993203147	0.700733272186946	0.709966664528056	0.693311634388534	0.69658991686912	0.694383812292714	0.704146879687321	0.701698871665535	0.705712065468555	0.692938047563991	0.693846904282383	0.710234721482596	0.7228584374776	0.70796366633521	0.709269189598093	0.71251357315627	0.70298109754706	0.708869763948806	0.704305372634531	0.706076507677229	0.703149095445771	0.696838103169665
7	0.915947949657703	0.894066521379627	0.867883415321939	0.818286426196337	0.767269427588753	0.7130453550847	0.689007604614248	0.664825166499063	0.657180483503783	0.67766964355629	0.696384697736859	0.703602404762306	0.706731105829592	0.714785946093248	0.716403270117771	0.719829578327022	0.714475216895701	0.700330920973584	0.708502616433063	0.706691052820942	0.709936392730535	0.712345961466788	0.702723732644312	0.701862982281848	0.706593382114135	0.709464779612339	0.70512664451491	0.699631002970397	0.703582585393415	0.687779044862537	0.691537733856468	0.67655741073958	0.675251299821228	0.677238712097412	0.686846781319777	0.678123660902924	0.683684643086243	0.684258252099703	0.70315684180483	0.691117071859164	0.69303926319625	0.6891495623801	0.691814061884714	0.686478809248972	0.693721602976019	0.697386704676883	0.692197392489249	0.690902450970988	0.685526963662896
8	0.915752153324992	0.894251620202486	0.863250740919826	0.828702682843892	0.780211893204331	0.74106729427478	0.705739066088021	0.680564491417223	0.65552718945883	0.656479477348937	0.680481367481872	0.683832549207577	0.684963184108925	0.684746375161336	0.694404392564169	0.697719961170312	0.693750920126691	0.682614828826273	0.68952136096185	0.706668396643057	0.709112403410822	0.698260820554152	0.686207848028784	0.684816539058883	0.693915969524666	0.702729579074556	0.694611314608793	0.693962438342909	0.702766249987114	0.691001333160317	0.685335526985602	0.671048646981323	0.665671247249526	0.664118557635989	0.664354852521416	0.671556794050086	0.67814469725698	0.674061116285947	0.674085423635494	0.676570354814091	0.679384206071121	0.681195631305634	0.691990239389909	0.686818259667454	0.691728130480099	0.691403520214645	0.689776360666678	0.69963202936991	0.703291971598976
9	0.911570048645058	0.888370290713491	0.860031361556184	0.827187202793863	0.787534238558507	0.745160447621864	0.718319861144268	0.691871602034505	0.668184832976963	0.662799036749072	0.663622796695438	0.676982106703876	0.673479255430309	0.66964910020332	0.672111246384745	0.682180802420012	0.677753515130159	0.688019983813067	0.689503625083275	0.682547681733089	0.690503074910252	0.704875157444271	0.703311364918694	0.697199475132152	0.693074014147523	0.696299907098384	0.691635486444465	0.697221874138213	0.691639296039674	0.675391209214393	0.67873835597064	0.67337189453561	0.674435265477889	0.650776731472921	0.666028765485149	0.687490730486399	0.679619528178191	0.688086802342424	0.664102024944554	0.675351799686108	0.6721499674556	0.685517429381045	0.689369279304756	0.696277922835629	0.692103191512447	0.694488375638099	0.697481482246296	0.716642593790832	0.713706376001754
10	0.902276461109928	0.880667231789026	0.856880966114227	0.823990245099768	0.777071515454084	0.749170040546332	0.725187746677012	0.69901695670577	0.686698124459974	0.669817021323076	0.67593512107978	0.675011972196736	0.664725908545447	0.66215046309707	0.679156850135602	0.69662126161965	0.688821363900451	0.682961946948843	0.695162056772602	0.69524495211323	0.698159284359116	0.710143806400401	0.707215994563054	0.702327468586639	0.699653678793476	0.693806017935253	0.702897560316565	0.695042187550663	0.700690360909454	0.699641386351281	0.698122530979652	0.695027482731049	0.694392973763984	0.686481332793765	0.68357899445224	0.696503208015772	0.680690737073713	0.683638613947702	0.683833165468046	0.685501781211552	0.683558469518223	0.680564808457089	0.684939163871362	0.687600054864439	0.698630768758196	0.708888404115421	0.708062558226843	0.713698339824515	0.713025539215293
11	0.903252733266227	0.883584500578776	0.859419633684667	0.825475614503857	0.779446233390039	0.746443566119877	0.726221344078665	0.704731709674132	0.693565746533667	0.684211403063548	0.687312788265849	0.674769678730503	0.664217420395126	0.667853170097436	0.691627095040503	0.701329629952729	0.694026654034462	0.697634634172524	0.704717596024072	0.705907270685905	0.710823906431172	0.71506816258331	0.707672726793609	0.691031219671213	0.684641272819227	0.676295847003138	0.692101699580147	0.693845135155287	0.690697015944451	0.697166049207076	0.699992969684625	0.707641594028272	0.705837412907463	0.717816520942411	0.710081369653694	0.697372447908632	0.691763828211291	0.68689621202227	0.687463483432752	0.694077172975473	0.688029796656351	0.68404296583329	0.688829506464324	0.70438350173368	0.723030136801317	0.71061124736561	0.704043144967332	0.710252628281673	0.70483939519606
12	0.903877330596289	0.88700353247329	0.85911697334277	0.825865183919048	0.792628091477963	0.757148463522708	0.735090168600776	0.71253475349575	0.695693049205806	0.690176354577757	0.678047125731377	0.674530542740478	0.668613258072476	0.677715952177962	0.681360351175357	0.684898969945198	0.699239600735296	0.709070958937519	0.70709547560415	0.702896641203164	0.698270871957895	0.708270789830347	0.705138259357195	0.696041876465711	0.685327079123232	0.685315948158597	0.693035229098074	0.685545932630655	0.692131978267816	0.697979992718948	0.6998875147463	0.698886388844413	0.695757253915777	0.715782076701308	0.704089327428599	0.70971365435478	0.710046448023186	0.702281346929733	0.694065095440909	0.68009634573912	0.681685663531926	0.694594048656298	0.696584043618165	0.711306702723955	0.710804846286479	0.705691456136858	0.703918594300784	0.697472445443603	0.69123396241713
13	0.901463480215563	0.878963342964315	0.856588982774058	0.835070659965922	0.804338883369681	0.769909545961855	0.741382594874624	0.714375283399653	0.692139244317728	0.672857953728589	0.679822423759901	0.674844619063544	0.664410451622586	0.672962327131417	0.682967429245398	0.690470521126384	0.69691894993221	0.69558244963512	0.706629217054939	0.710568325251227	0.701222254186218	0.694282366126491	0.690154792384921	0.699957748758297	0.693222167946563	0.690353619266979	0.691133889714234	0.700033463766371	0.697939314071942	0.689727244249996	0.68923987478795	0.682089551790521	0.683096941757436	0.690803094308114	0.697753486791011	0.695789960331032	0.694404793677703	0.693047124298121	0.699135208617569	0.688384215890964	0.686843852013857	0.6949208469853	0.704531311283404	0.707203804390164	0.706082037814802	0.699617728880962	0.702989596222064	0.704045053302896	0.711463569005511
14	0.897529290880404	0.880256518562157	0.858286836028759	0.836641480480345	0.815857739278873	0.789827946114933	0.753721947281472	0.728160476146434	0.697562524638112	0.686636422546311	0.681013225180888	0.680922722708318	0.674155726991098	0.6751728403155	0.68783707099945	0.679950183756041	0.692176872617483	0.695550013655777	0.693406487097502	0.693460295600084	0.707544309555705	0.691392789051847	0.689255368717524	0.692795736420971	0.690955970300013	0.689138368146726	0.680920696922194	0.68638102330402	0.686808157816162	0.684655299250586	0.685723154965532	0.687694257349545	0.687370151476614	0.67297413270864	0.677568951277314	0.682115980034528	0.68798988517996	0.692378310615484	0.700160645087263	0.70446146250691	0.69896042549879	0.698007768160996	0.691063603603275	0.691633118874357	0.710277843008656	0.7034614800097	0.713594465323418	0.722723712878724	0.719597820548893
15	0.897022459190013	0.882953846344371	0.866486046448804	0.850218916289229	0.829359513863652	0.808207469327361	0.775787757133048	0.747637977816053	0.729677457385781	0.709614415590867	0.691451361362845	0.682863506182295	0.683290119891605	0.671516071665557	0.673086432289044	0.676143885345606	0.67773324166333	0.679912954097862	0.682268290911564	0.688838410255035	0.696562093047334	0.694141609232903	0.686503240997328	0.679565276378247	0.679385615719694	0.682691009376651	0.688341032840389	0.682585150610159	0.680793547398933	0.683708759434516	0.684493195596083	0.692708230806711	0.690488471619771	0.68444166484743	0.68303987959009	0.699915426031228	0.697455460606313	0.702808564057749	0.708815891296518	0.712057656164658	0.709257532799395	0.713536391498161	0.706201898171096	0.709821971643272	0.721661769584243	0.724381144732691	0.712101624704509	0.724769527063908	0.720633855464811
16	0.894838044791914	0.885575072496062	0.870765082080888	0.855453194737909	0.834176891438985	0.81118064428028	0.782072535596462	0.754497293777741	0.745754702120653	0.713638212322286	0.691705597009609	0.679454101104595	0.685475354321865	0.664817573465438	0.669588015119931	0.67512176783813	0.682301827360227	0.681352036959016	0.679737009334095	0.68338000959719	0.681481779737647	0.687466900825196	0.685995486385918	0.686874577827351	0.682389047442749	0.690099025450127	0.68706050790494	0.69300709599187	0.681258605608765	0.683580640995991	0.691446315036419	0.692863792852618	0.692141563076111	0.695990976106627	0.706870939004878	0.695843735284898	0.713332491840181	0.708754254970177	0.720561142117115	0.727212869471522	0.718238266303764	0.722237059364423	0.720456835460308	0.711806650991199	0.723537676596644	0.729784837535487	0.721507347943363	0.719114558326884	0.730583121630482
17	0.89920597005228	0.885884025249798	0.865369344823428	0.852894395379218	0.836786610294545	0.820234656922466	0.791961688273835	0.763241586681223	0.740979975676205	0.705813213737617	0.692633343115364	0.679947209215622	0.673661893384253	0.66716534551146	0.668348562724917	0.675779147640919	0.673949490706141	0.673938955722878	0.679942345323922	0.673964245583972	0.67516460210709	0.681598151772379	0.684969085166564	0.679670952930179	0.678061381529829	0.673745908359929	0.678199434871114	0.674484500994881	0.676472391203917	0.680913737840342	0.679799236063015	0.691518536102169	0.697037578348172	0.70234412581642	0.707516030638328	0.708976575933261	0.708792461075925	0.712258341850573	0.72133029752084	0.726001614909152	0.739494788801794	0.742546555256707	0.724511935268025	0.730024870561529	0.727925984782456	0.715726038958129	0.705168625373136	0.706865469098002	0.704808714176197
18	0.892003422042166	0.878363722100005	0.8650030918474	0.850436516123983	0.836380404967635	0.815390558542325	0.791253942561861	0.767613058285503	0.746501735170583	0.71611013122301	0.701445210041014	0.687151982625736	0.677907759491503	0.682826144338305	0.678876662831158	0.667296040709151	0.667648158225421	0.669965153847519	0.667712108332912	0.672167784200522	0.677154443615347	0.67908229076442	0.685855212008814	0.681318085128663	0.677586175455831	0.674246715334981	0.668011060868851	0.658782000358924	0.663661321296554	0.670833588352797	0.688324126827702	0.701642854527394	0.700935609906374	0.714926969588888	0.706189400046066	0.70973127430705	0.714066081140088	0.715615131980059	0.722393056259975	0.724874826068648	0.726085084670974	0.726078902283519	0.722389978378124	0.721476838470172	0.721923079738879	0.704469006250976	0.695648726166418	0.700193025612865	0.692394015539252
19	0.88413192439381	0.874777978710533	0.858711192209254	0.841994723918385	0.829189584735745	0.813721454130568	0.796130915208836	0.775114151073159	0.750802604690845	0.727730143353067	0.706040841308859	0.693121815099968	0.68274285342797	0.680742519150362	0.687697931229486	0.686306248525665	0.668520523169127	0.675084725331376	0.674553910217934	0.672771808202068	0.673772402854095	0.681826585260786	0.686046832365763	0.680311289651559	0.687581455044141	0.686869107596871	0.679667007663021	0.682381399289019	0.68395376662231	0.68707736781339	0.695904847415909	0.706845779722323	0.703359424624821	0.708871148869602	0.707892548445829	0.7101699867076	0.706534495368736	0.704940305821501	0.7160091130447	0.724800426250067	0.725651348375382	0.722311858200591	0.724183107632777	0.71155517356316	0.708536474152729	0.700096423513485	0.698220320310261	0.702636842180372	0.701085334335733
20	0.889317269052393	0.875125248285276	0.857086394204065	0.838678656868512	0.822776058473514	0.809007316952145	0.799450508982789	0.777861299688101	0.763256301263926	0.747915507742378	0.722879930753987	0.709733822870109	0.700656017588647	0.692014489066062	0.687264929987041	0.680643941694774	0.682219533770964	0.671331896295209	0.68103110709794	0.685477273730931	0.68633504896127	0.685734222184551	0.679496174833713	0.696297126179883	0.691481979399926	0.69239947913591	0.696218702202218	0.691226840410148	0.686746782524524	0.692886829880186	0.694041439677396	0.693430387933323	0.694267394378769	0.700569197984549	0.697706344928904	0.685812481035333	0.68103590923016	0.690811826982421	0.695425880233312	0.699971669230541	0.699205461841359	0.707881759320602	0.712506002730073	0.713230740216094	0.718635413968384	0.707549808084176	0.717062004319479	0.714531880939079	0.715635851939654
21	0.883365732250776	0.869931512526361	0.864493159719245	0.851046125710616	0.835205690130076	0.826609644615409	0.805523929960062	0.783066664252922	0.76817147153582	0.752758888089058	0.74233741250051	0.732698919663403	0.719302264816195	0.703888260217768	0.693451671217663	0.691000403482729	0.692887810541911	0.687592498644659	0.68520141344451	0.682151911186879	0.680114102168379	0.683816133643133	0.676046905811913	0.681049831138716	0.688915355952138	0.692406338412406	0.696013920506188	0.684715109364874	0.693391927624756	0.699302480868751	0.696838695526124	0.697049187609358	0.698340980868982	0.695969403404252	0.690495552847869	0.691593261851834	0.70189400899714	0.70243438600405	0.699923712787099	0.701223867717164	0.703413741313036	0.69930032630184	0.69908204638554	0.711663470043506	0.71563324999536	0.720081566998903	0.712887955929372	0.714841599577018	0.717096433091734
22	0.886754962787082	0.875379348996239	0.867138312929821	0.850609469973712	0.838477041324199	0.823803669392294	0.812882918089333	0.795357388979163	0.78010489306968	0.76642097464109	0.75847731836056	0.741100005891413	0.725353221653503	0.71557160139344	0.701824948402069	0.696435895102763	0.689765619196141	0.689684544328124	0.682772932735085	0.690860658182641	0.686842517943391	0.680344293156638	0.67979497339771	0.680624598318775	0.68937497403849	0.695031938961401	0.700560446214659	0.688851832043725	0.690423220754704	0.703276102627871	0.708023936706246	0.700965120645976	0.695436617905634	0.694741310634181	0.695065695886224	0.69468335566954	0.691801389051635	0.699249135101722	0.698078440542748	0.69508928732825	0.702505933297868	0.706263147155977	0.70297603240248	0.694190159566683	0.690821695165563	0.697132776761648	0.699387694588615	0.701615005579271	0.698813460150706
23	0.886834047769878	0.876964475130738	0.866818540364172	0.853269522108748	0.840361474449863	0.832932158359578	0.819703010477882	0.805794185620029	0.789970906598968	0.779726633155217	0.768323181432565	0.755864300646838	0.73899269383145	0.72628378663013	0.712392801178984	0.702315767010507	0.693644780181726	0.689877377751823	0.688997833843748	0.690339501109449	0.68605363423376	0.691675955768918	0.695398348816127	0.694471261952474	0.693489040507509	0.694198248140352	0.700375861075532	0.699638191750701	0.683371480351322	0.695851010879476	0.687148386109317	0.70087206036862	0.703589201120181	0.702399028580154	0.705920360040104	0.712944061646866	0.704225239333038	0.714203589151793	0.716795045542156	0.714287108236123	0.708966997211048	0.712968079450748	0.709587046885694	0.705071346278763	0.704312762770487	0.700262674241165	0.700683612633676	0.703961099743265	0.708875666436948
24	0.890822927348022	0.880623906210369	0.870853916022832	0.861359561953232	0.852093321112004	0.839116159607563	0.823247517297643	0.807823798198453	0.793073548026465	0.783332898839202	0.771072722124173	0.756052956614476	0.737260766523894	0.726653169718628	0.710399675118932	0.703086485071731	0.694765354694116	0.693596533113456	0.689263338626793	0.688859671714068	0.692404459752128	0.695330871275419	0.686936040277943	0.693751637730305	0.698314683731256	0.697665126306968	0.700102021315275	0.696365196073351	0.694495798493457	0.704905091350845	0.705710689034738	0.708123025016523	0.712949846543297	0.719429560518185	0.713789196243441	0.715768583421266	0.715052906821584	0.707412954665671	0.712937925448178	0.719381794023096	0.710384579052341	0.707053161016943	0.709779098415807	0.715522744931937	0.712113784024132	0.705640210886367	0.70830936288939	0.703477114132313	0.703759641772291
25	0.886430612915347	0.878281114815373	0.869874034707007	0.860806527561542	0.848502119226583	0.839733802917729	0.827438111912425	0.817084438152546	0.801140063520319	0.784505492184956	0.777191745534638	0.760997832371555	0.74357720135529	0.728456640544763	0.716462570409846	0.711217064246351	0.710452832069735	0.707704503984845	0.700339345441731	0.689117386908433	0.692017435439224	0.691703600225784	0.684796893799754	0.683572366287328	0.688689306150463	0.690174167148495	0.687505348622291	0.68353547883803	0.686346391341275	0.691506281866877	0.698560925141485	0.701934270190645	0.705156682820006	0.708238458532578	0.705621913321986	0.699453747298295	0.696099938049552	0.707721037311445	0.713975168079245	0.708900298076327	0.706905552597577	0.704055757118261	0.70838955470169	0.70793460305085	0.710042913590605	0.701063570243749	0.70750459928919	0.708790323580315	0.707765423894426
26	0.880384039788787	0.87314810661506	0.865546747220365	0.855117341680951	0.845554585628571	0.840193003710766	0.828099740968748	0.818400850103566	0.807277518659641	0.80802214829315	0.789839181555845	0.77468428994405	0.756383090781321	0.744019291358063	0.733697945353354	0.716364078363706	0.708863671669679	0.706999978978453	0.697331214410739	0.687113348861054	0.687363129385267	0.67758369685746	0.679129255928919	0.681980181851749	0.680351431276142	0.682123417444949	0.683851137348385	0.682684209394905	0.689969317802005	0.697643846072807	0.695064546046739	0.696396606209523	0.697683922387356	0.691274921015416	0.698171439533011	0.703467229232195	0.704046027387105	0.710923604440464	0.709498305689198	0.711036676914893	0.703754521776841	0.70389720371271	0.707510672736657	0.706926677029298	0.70922635893201	0.708459520335016	0.705769451129347	0.710210500321808	0.702713055249858
27	0.870528221439016	0.864083022619691	0.856334030663803	0.843460087154742	0.835993734312323	0.831440533371889	0.822260209745697	0.811579550343769	0.806356893663399	0.798381070759581	0.788269702853474	0.779006850532721	0.76740594467229	0.757472859069741	0.748088787961042	0.739041674692227	0.730528423079984	0.721965253759518	0.713667545450667	0.701548258595807	0.690209413825202	0.679957407070477	0.681685096862907	0.683828628862162	0.682032986012779	0.677690057040891	0.683905930751889	0.676801583394741	0.68623162730535	0.695317370908388	0.69688852172414	0.696559687660189	0.692606816315188	0.686069938023699	0.686762434024627	0.686123735937174	0.688478723063793	0.690498884092011	0.69733739894286	0.70461981388874	0.705841393334393	0.707692489164209	0.699694304548687	0.700614628140375	0.695196501618216	0.701144507960323	0.705383484970241	0.704910519127416	0.709990111769568
28	0.860497153567467	0.856804102242146	0.852183459128623	0.847235114339886	0.84167058427546	0.834710962390914	0.826405222748672	0.818774394314992	0.808989974284879	0.801923507164577	0.792276846365446	0.778130315568121	0.771569768693226	0.763610665897842	0.751037028481649	0.741098082914116	0.732632905100009	0.732300370598894	0.722732224381591	0.717424223153343	0.711187290826436	0.705467081566161	0.697254142877132	0.689280980336298	0.687702252195346	0.68992583649449	0.698591863333759	0.691924847879302	0.684514234993312	0.685035216732426	0.688446461633163	0.686691676592505	0.683616831113147	0.690118393002106	0.682040894352509	0.684232989935304	0.692425583105837	0.692031905414237	0.688528919706429	0.692602010451617	0.690484866523653	0.694746565988549	0.703066003119605	0.696568778875579	0.698798196604437	0.70596450104278	0.700272526639666	0.701390919840217	0.703246408846809
29	0.862868008847515	0.860115034358203	0.85319996051868	0.845540459748408	0.839266807124182	0.831937752637238	0.832923892964134	0.82356128727081	0.813035318677382	0.803042745728744	0.791470488211585	0.788627680837912	0.779391964390553	0.76651601319265	0.756904251881811	0.746904394083382	0.73606411312155	0.726309677455126	0.720880946071847	0.714073357908062	0.716288592290804	0.711982344473541	0.702608882329995	0.694375702497887	0.694087733983266	0.690654060922603	0.687807943709722	0.688591316283244	0.684813329956483	0.678879463916417	0.680901730521721	0.682082438852875	0.678765575965192	0.682022824374786	0.678786723343159	0.68077097111463	0.682520434579393	0.688707504327008	0.690893932902946	0.695919076468698	0.693724797025213	0.697378041206497	0.696815917650399	0.704278624363742	0.703799958142271	0.698498647011738	0.702866921544248	0.698602875437173	0.701536770670295
30	0.857990355426944	0.854801973653794	0.852643980467262	0.84613856658843	0.840204074684734	0.83251435519942	0.823792837685739	0.822111053696784	0.816014105319378	0.806393508091022	0.793846903311026	0.779520501952571	0.766112486893982	0.755969715547599	0.747460479993711	0.747524595259905	0.743693786929482	0.739474125098937	0.73302269239919	0.72823682385642	0.72855985597702	0.720589632444805	0.718034239488334	0.709352827775163	0.704357034595518	0.695176588021317	0.691848575218421	0.691121187277235	0.686966909767977	0.682154556988027	0.680395765914135	0.687392620749621	0.690555237242392	0.687265740113805	0.689132113402432	0.69187410507089	0.698266761730331	0.70350282765101	0.703370209094076	0.708438612663313	0.701936323059136	0.70296566940267	0.703178383540206	0.698353819909394	0.697703247848795	0.7022682581955	0.706094360672473	0.700344789267809	0.693786717233925
31	0.85218938401393	0.849861717321001	0.845406814046953	0.839297453521488	0.834479221911347	0.826161912372971	0.817131977864139	0.808573379604145	0.798281388377964	0.794926489463053	0.787261849405146	0.782198233734917	0.77306685036843	0.769125469329419	0.761681675897356	0.757512665089632	0.748747412915377	0.744566088124782	0.740556362456718	0.734287772721958	0.733511779212839	0.726253941803682	0.726052394022472	0.721035193888665	0.711754874784728	0.699539789836893	0.692312874241509	0.688672937545691	0.686784882672357	0.685076152645408	0.68782112760878	0.680885394776644	0.684042957329439	0.686439201791974	0.687170856181162	0.686339303534014	0.695358651065333	0.701270690468694	0.703578025295753	0.699336207552766	0.705196049285218	0.713496483431178	0.713568189841348	0.709326330642246	0.710838927885506	0.702472492318328	0.700821701535197	0.703833367395356	0.701396435749225
32	0.845148296152208	0.846429630735166	0.840292923807088	0.836543992276593	0.835557634565122	0.827218042750983	0.822201023126618	0.811341770932985	0.802161274235602	0.792542033430193	0.781807121080829	0.774446545809737	0.766939060537623	0.761585636216849	0.753618765172836	0.748327505976129	0.742489594517585	0.739471066149527	0.730180572968742	0.723609534639688	0.718261429232452	0.717445445487703	0.722729350921742	0.716226854711231	0.712288767185565	0.713625037928843	0.711252478942544	0.711094586875989	0.707593293170103	0.705260553825144	0.702771886750967	0.696627451213791	0.694165952569329	0.689278933389186	0.685783462720448	0.687611733470626	0.687084585289545	0.687206418576758	0.700335547962636	0.707008813994291	0.706600072110134	0.703756713316647	0.705629466663291	0.705748520887712	0.709452702226474	0.709609788149447	0.698867912204877	0.695928194733654	0.689005643635948
33	0.841249672511673	0.843787001180233	0.843658334868101	0.839316083620397	0.835488625507637	0.831097068227189	0.825677111360179	0.818102731967342	0.815874182421673	0.807450764074441	0.801991991181694	0.793992519116035	0.783770237434624	0.773770375932528	0.763535184876558	0.757661800278574	0.758555396557505	0.750254797896147	0.745881688049862	0.743904549606133	0.742944215264614	0.734812132020834	0.732913089388649	0.727176410629088	0.72490519855898	0.729375342578741	0.729765973619629	0.72351062982896	0.717392464388227	0.711091632682027	0.704404781553765	0.698647271654042	0.696897153737355	0.698641804128388	0.702509092552591	0.703890463843885	0.708284986709035	0.709652818600002	0.708473394554963	0.704891160575465	0.689051602069076	0.69009791489223	0.684655534124402	0.685519298598821	0.689939061388293	0.697802960809498	0.692494067717382	0.691839477888373	0.691302138472127
34	0.832593964029763	0.834978975115621	0.834897445551693	0.835090710375825	0.832961933485711	0.829792522047088	0.826755597297825	0.819401214874462	0.814250435052619	0.807121998359142	0.802917439588384	0.795147459260605	0.78846300162419	0.783316350864187	0.779585902571279	0.777624919103542	0.765615014122353	0.764225842522806	0.758861114422614	0.754818230882435	0.757077993780224	0.749596206153586	0.749278307999519	0.747226853449868	0.750287061270171	0.748759881769829	0.743422939005544	0.737272675220677	0.730038685493624	0.717548041711895	0.712337297038186	0.707096827272899	0.704942546520017	0.698014168283362	0.700728309398972	0.703816125657616	0.702021268397653	0.700981974946522	0.698644894888955	0.694707913159863	0.693336579880782	0.69177845033497	0.685530012221091	0.692130258018924	0.682317391468681	0.679494347410549	0.676893397079085	0.673958662802048	0.677321301897419
35	0.819058204141302	0.821887290047694	0.827977671352095	0.829895908203615	0.828023116125805	0.827927372215207	0.825150031622853	0.825562186280116	0.825421638108812	0.828660908626202	0.819642255077617	0.816192046898252	0.814882042068298	0.808397856466031	0.801387240030134	0.796755346447495	0.791134503729744	0.783463169654789	0.777102879632512	0.774908965075189	0.771763538053171	0.764249900387374	0.763032795427452	0.760005264726086	0.753536484511871	0.754774576718824	0.746326747691102	0.742047899768665	0.73308223441198	0.731320782009886	0.728854205770579	0.728139395787937	0.726140029649044	0.724506295657187	0.719424457750727	0.704551304131791	0.701758311178817	0.703029066079254	0.70175915917837	0.706838528628565	0.701307494050752	0.691953651495628	0.681491767767409	0.681706552121652	0.686209938035633	0.686804386353317	0.690017036685629	0.693379451121916	0.697784767214496
36	0.805556560286208	0.807656573128319	0.808448338517751	0.814743602406249	0.820812580748697	0.824306770251462	0.823029087302699	0.823025936184399	0.822843135035525	0.822333592518209	0.825002919847745	0.820980236090111	0.817679215699343	0.817588299187591	0.816504425079179	0.807528093100521	0.804383143581517	0.798249014036488	0.797122463017409	0.790302083327579	0.783324177563289	0.778780710401986	0.772634072857367	0.764166850567757	0.764178601273988	0.761703923286208	0.758311222402127	0.758287422757418	0.756360639251047	0.755582135060285	0.753653740913734	0.751997689468265	0.750508531317313	0.744447520448096	0.739880393063894	0.73610936318376	0.727626504949516	0.717649916029088	0.715094447104398	0.705284560765224	0.702916718781115	0.700222196883439	0.697490581790779	0.69399714822081	0.692873370714539	0.692514613136157	0.696936261123635	0.698697465173474	0.701141140001561
37	0.804585709003724	0.811420725544028	0.814685704281446	0.811825333444407	0.807222659112741	0.804372814315169	0.803338003187236	0.802715870716133	0.803956258195695	0.804306439613052	0.803157450204685	0.802769053392464	0.798673855851347	0.797404649313463	0.798810394106439	0.800096732132454	0.795169099771866	0.790622706444456	0.784422216972446	0.784705032538093	0.7818902283435	0.777200930704537	0.774246776428874	0.771566689940477	0.769706766266997	0.763812934481155	0.755866602550819	0.751082488268317	0.746582017472611	0.74562473917784	0.739208768892648	0.738808690454907	0.736918625645494	0.729569130621937	0.726286337319511	0.727680377317208	0.721036586077442	0.723429106661779	0.718979702511828	0.720609545463814	0.722358108537173	0.712884726372882	0.707329251010906	0.706023570823441	0.702481199893544	0.69772628125601	0.693553076933008	0.686626646991882	0.689573738755805
38	0.79146402140129	0.794623326946642	0.794844509733461	0.797464566972967	0.800432593077021	0.802226838071034	0.802827368275806	0.802443597836794	0.804695684421991	0.801315861394344	0.80386346264407	0.800292689567209	0.799864162067002	0.801172761330326	0.80048377857205	0.798065717556906	0.79401350720147	0.794235450036258	0.790663422744197	0.787813322513058	0.785853002860354	0.781592351157109	0.776349140942554	0.771595697211681	0.766775531046162	0.760169622857711	0.758297743125192	0.756443514876525	0.756075773740109	0.753405802027244	0.752388903624307	0.746335208791363	0.741042128219948	0.735118824290764	0.735094259698213	0.74166519268822	0.739209200646937	0.731781935902608	0.726238905602115	0.724216174589415	0.716349091385894	0.706507880341308	0.704997147185631	0.699660660320307	0.690445984992383	0.692494157454665	0.684712699475678	0.690035387070632	0.683937572175533
39	0.787774870049169	0.796199726895727	0.799272715282427	0.803463755824047	0.805893993717669	0.805136622302575	0.803403680355515	0.804041132420056	0.805626575714688	0.803988826851508	0.803312248728583	0.80185569804734	0.798493483289563	0.797942131890606	0.796664788523698	0.795563991810792	0.793848906548656	0.790441031913421	0.789313190527377	0.787106195904	0.78389624749568	0.775940657975054	0.771283946751047	0.771269211934475	0.77078375742322	0.767659570704088	0.762012620945647	0.754873046234072	0.749636328171475	0.750638962777123	0.752051378361906	0.74536200069683	0.743829555291394	0.738345202885391	0.735594272907611	0.729651583559588	0.721955988930017	0.715854889253782	0.714676866560093	0.711684720695229	0.708059708449166	0.707523219461632	0.707333489713089	0.707431343140034	0.70651259546651	0.706834644486325	0.710763725878138	0.706893470856757	0.704199455848221
40	0.77444490835738	0.778831851463189	0.781144229166043	0.789796991183669	0.788270228104997	0.793866324230175	0.799211794465174	0.799892547754562	0.805501363493567	0.803475982100845	0.806052689136075	0.802691988818581	0.798656136073373	0.798972983610305	0.794167311886263	0.789215479299445	0.785787482551064	0.784621726085205	0.78041900017175	0.779221780097447	0.782037389190001	0.778156203847532	0.772451091148281	0.765800078637221	0.761731813739756	0.758556414322068	0.757407509434003	0.755710703783026	0.752498018209738	0.745666580048575	0.746818796969034	0.746573638833453	0.745468870633803	0.747051246208253	0.744479531489566	0.738148298909528	0.730784468484437	0.726831999197511	0.72972589312958	0.725679922825101	0.719569343170768	0.726526598303586	0.720639564552699	0.719496713260136	0.718326867217926	0.721015728873604	0.722911919794863	0.723923946432588	0.72199062405802
41	0.773378476630428	0.779310836805918	0.784723588940414	0.794958518368601	0.7953493128991	0.800708026831559	0.804077721043216	0.801729515344947	0.798628555730243	0.794988792953228	0.795482363172347	0.795251872617544	0.794293051433309	0.79148646488886	0.788451454432561	0.789408120759956	0.789149242536713	0.78562157980877	0.783775631685141	0.779036684680506	0.780251378943155	0.777945598636331	0.775544920326333	0.772934048627353	0.772992227703583	0.769869280430365	0.768495435956809	0.770512947782603	0.772557906898185	0.768246198753589	0.762080167135912	0.757699058698797	0.752770479958184	0.749394039951632	0.747698856240584	0.743027602113546	0.736293313414306	0.730892939793065	0.726778707868735	0.730914217726538	0.732782401231517	0.733447019606361	0.72887522080186	0.727850489412251	0.721839901034816	0.719169297679598	0.715852915616173	0.71786266491767	0.719302562193535
42	0.771434202991802	0.780110544956096	0.785068719910117	0.78667348406305	0.789762324494782	0.791133765820134	0.791819050808674	0.791054173761593	0.795613846546652	0.794971728980209	0.797029436394116	0.791620353197091	0.788010026896024	0.789550718369392	0.787598354216207	0.787568334607257	0.791634664152303	0.79051108198488	0.788398436812268	0.787341161828197	0.786691774202954	0.784131431849881	0.780953636721422	0.776935263487066	0.775271917681656	0.77860040253964	0.776446999863291	0.776915340237161	0.773737268132983	0.770037501283232	0.769630260180429	0.770092991527479	0.769269441523338	0.766581413151258	0.763999588676439	0.759264917717363	0.754928626690293	0.75046087343371	0.746160569951468	0.742848114144215	0.738635226424233	0.73764378624604	0.732530242432909	0.730744705047697	0.729029562633284	0.726933498486678	0.727747708490256	0.725725835427683	0.722366988238191
43	0.765256827726943	0.770769540865224	0.774177546756304	0.772670951053841	0.774790150955201	0.77744637140857	0.778825382307285	0.780659102051461	0.779744015798597	0.77876958377397	0.780362798095006	0.78471572213159	0.787210434730864	0.787642097197772	0.788266729759369	0.788241595201613	0.785948998266185	0.786950576690722	0.785984291477438	0.785377699541848	0.780642745102429	0.778199934641034	0.77757131288529	0.776081933194384	0.776443150935443	0.775487796200229	0.772314325416056	0.770526745090323	0.770727258382294	0.766446228041077	0.762390737759752	0.761482315853495	0.757290617227474	0.756676390673003	0.754401705378395	0.750328578957437	0.752439138665801	0.752552324612025	0.755330460267495	0.753861735362822	0.752440751798793	0.745338699510318	0.746062848130204	0.744305864248548	0.747631723310816	0.752791547773635	0.752061878254313	0.75310900702357	0.753683181755952
44	0.772848305094026	0.778384340847803	0.782036994801897	0.779962820165856	0.780723635410777	0.782861721039822	0.785005458052555	0.78580032845919	0.785962264279836	0.785713219759987	0.787665530966499	0.788642411609591	0.791793461054821	0.791997864992838	0.792631187931423	0.793493102879344	0.794260096838186	0.794696085049487	0.794849902729484	0.795006420013562	0.79375207246312	0.792225890048974	0.791002202785173	0.788580060135099	0.790082961088599	0.789541814440351	0.789701151533541	0.788614337388133	0.78326990905464	0.780687427859085	0.780997529109236	0.776921641051506	0.772812486570426	0.770514746423189	0.768131997249416	0.765499048136598	0.762739027264834	0.761210202299868	0.759087237441461	0.759661953429534	0.76054060338437	0.761747643057011	0.763243207070326	0.760043931999754	0.762702793602249	0.765251561602329	0.766757097162238	0.764650956579738	0.762434502550883
45	0.78214712694586	0.784352616761285	0.785707417242545	0.79098005845208	0.794716754239933	0.793957372391478	0.797274521711686	0.799314524696673	0.799455767129264	0.800522096438106	0.801687790311119	0.80250109703387	0.803136022670479	0.803880632951731	0.804420626595904	0.805336601404881	0.804836402909377	0.808219058261008	0.805785306051845	0.802843816852181	0.801428341603149	0.800146926376451	0.801653539838255	0.798508559962236	0.797587866563198	0.796084942415123	0.797160305979601	0.797923342715768	0.794650970603754	0.792135223798824	0.791479322134282	0.790326037097894	0.790825096829384	0.791597871052308	0.788792637024586	0.783550176411139	0.78244521830258	0.780509797285294	0.779365431641748	0.778981540003555	0.77851943138651	0.775947711697537	0.775795367995918	0.774674152929584	0.771580667642306	0.769307075526627	0.765670837817446	0.761606993146373	0.760119613003091
46	0.792455373676517	0.794141025173167	0.79929582015521	0.801631961396788	0.800951139892978	0.800930981588787	0.800175937282052	0.802054535601672	0.802358961892616	0.805486031251779	0.806059934144828	0.804892438807094	0.806839132796854	0.805141165330768	0.805593921559817	0.802821914891163	0.80413626996958	0.801088708209462	0.802341435876284	0.802615126131675	0.804965358766933	0.806340620920198	0.805008908159087	0.805186385014637	0.806592242784168	0.807275721773146	0.80644807295326	0.806974632834628	0.806431412199203	0.805818041558722	0.804366708155229	0.800385348240796	0.799603117713082	0.798573858312769	0.797785303658338	0.795460488535203	0.792286280360343	0.7883531962582	0.78603705349701	0.779781034289692	0.77947457807791	0.778167606124979	0.773667958171929	0.773288628104515	0.776802044051552	0.778004862975385	0.780505669908349	0.779843306789652	0.776568549508514
47	0.811345197101012	0.813098950945823	0.812539001273408	0.8150809761886	0.81725706703841	0.819105356072198	0.820287600007747	0.821128683443665	0.823696098974076	0.825978059046718	0.82799475130362	0.82881152328339	0.828625823809202	0.829424274274683	0.830426058341417	0.830282308981669	0.830259896423186	0.830156185614492	0.832248813242094	0.831395423076211	0.828695943054925	0.827367200259258	0.825241084496936	0.823443146901117	0.822839634362495	0.820968387961895	0.818781740168167	0.817189354369082	0.816793429867149	0.81667173868141	0.814911668308199	0.813742206973402	0.812345296289257	0.811473114692777	0.812019014623199	0.81172456737455	0.812024194457655	0.809514460072019	0.811898048127942	0.813306641870807	0.809192533943657	0.807753672698624	0.80583756660047	0.805420092169743	0.806114093793208	0.806506921303648	0.80520768841877	0.803347310578061	0.803167794405883
48	0.844184878124973	0.845963909478338	0.846432754950176	0.849398841216939	0.84989330298881	0.854370424636083	0.856668572232198	0.857136659280086	0.856801299419482	0.858779382754997	0.859845874831297	0.859888433880257	0.859662618074236	0.85935126011349	0.858750970141929	0.858009516671939	0.856913333429027	0.855785628954122	0.855268642928156	0.854124408675695	0.85284617289275	0.851642770171129	0.850567703899658	0.848715248872618	0.847710755517734	0.847205356761593	0.847448006489282	0.847037269217181	0.847013977821863	0.845516140065651	0.844892145796597	0.842276029464912	0.843635874520037	0.842651809272699	0.840636710322743	0.840179512343204	0.837714220166064	0.836762977377859	0.839662111609719	0.842411731308325	0.842993840508025	0.839634578515022	0.836349847108366	0.835749935116954	0.836415926469658	0.83593053930156	0.834067986536562	0.832313832961643	0.830450267471438
49	0.867041971922615	0.86774134782437	0.870830872475169	0.872467025595087	0.872055847345072	0.872714222304187	0.873554998535386	0.874333863821549	0.876191851414803	0.877899074025515	0.879580012571322	0.881266464025586	0.882351958280701	0.883251919676586	0.884087497089163	0.8842668404951	0.883857053082088	0.883181613402309	0.88237262866258	0.882936260761636	0.882520719229529	0.881419850661887	0.881614674828806	0.881708486093153	0.880395075829935	0.879720094090209	0.879382381870949	0.877093299573724	0.877539727612673	0.876927414790344	0.87473391298936	0.873416968289624	0.873826084152609	0.872539446106169	0.872556093507354	0.873999145103906	0.874522508406805	0.873890263745524	0.874225576280993	0.871698548367219	0.871534971257124	0.871133009603934	0.869817477387494	0.868360112715686	0.868871565901937	0.86836792093153	0.866276981627849	0.864687480780122	0.864737160873582
50	0.885641842641325	0.886982466950594	0.888214782668979	0.890139183516529	0.892366829781402	0.894342730070143	0.895681038988021	0.896251454381568	0.897755092345001	0.897900155180221	0.899038677532737	0.898917923784077	0.89886274456225	0.899158070633455	0.899400625313571	0.899473442637653	0.899730870359394	0.899951636719634	0.900159398343768	0.900355430125167	0.900514690690898	0.8997865091212	0.898288379387745	0.896701633698056	0.895030563470839	0.894536077570206	0.894374174010174	0.896722043751392	0.89585164778237	0.893783694356385	0.892615966473333	0.894304604606201	0.896378285445556	0.898446937327668	0.898367247258555	0.895598409778815	0.896204829147164	0.897948657259182	0.896666042901222	0.896136533394268	0.894440129310974	0.894833363795296	0.894593701412604	0.893312156986498	0.892539578403188	0.893111895024074	0.893638163714113	0.89430587997474	0.894727572874555
[truncated: 48 more columns]
