# Supplementary material for: Reconstructing spruce budworm outbreak severity: a comparison of paleoecological and tree-ring signals
Source: PLoS One. 2025 Aug 12;20(8):e0329406. doi: 10.1371/journal.pone.0329406 (PMC12342301; doi:10.1371/journal.pone.0329406)
Supplement: S13 Dataset — (ZIP) [file pone.0329406.s013.zip › Lake 4 wavelet data/Coherence_Lepidopteran_scales_GSI/coherence_wavelet_t.txt]

x
1	1922.068
2	1923.068
3	1924.068
4	1925.068
5	1926.068
6	1927.068
7	1928.068
8	1929.068
9	1930.068
10	1931.068
11	1932.068
12	1933.068
13	1934.068
14	1935.068
15	1936.068
16	1937.068
17	1938.068
18	1939.068
19	1940.068
20	1941.068
21	1942.068
22	1943.068
23	1944.068
24	1945.068
25	1946.068
26	1947.068
27	1948.068
28	1949.068
29	1950.068
30	1951.068
31	1952.068
32	1953.068
33	1954.068
34	1955.068
35	1956.068
36	1957.068
37	1958.068
38	1959.068
39	1960.068
40	1961.068
41	1962.068
42	1963.068
43	1964.068
44	1965.068
45	1966.068
46	1967.068
47	1968.068
48	1969.068
49	1970.068
50	1971.068
51	1972.068
52	1973.068
53	1974.068
54	1975.068
55	1976.068
56	1977.068
57	1978.068
58	1979.068
59	1980.068
60	1981.068
61	1982.068
62	1983.068
63	1984.068
64	1985.068
65	1986.068
66	1987.068
67	1988.068
68	1989.068
69	1990.068
70	1991.068
71	1992.068
72	1993.068
73	1994.068
74	1995.068
75	1996.068
76	1997.068
77	1998.068
78	1999.068
79	2000.068
80	2001.068
81	2002.068
82	2003.068
83	2004.068
84	2005.068
85	2006.068
86	2007.068
87	2008.068
88	2009.068
89	2010.068
90	2011.068
91	2012.068
92	2013.068
93	2014.068
94	2015.068
95	2016.068
96	2017.068
97	2018.068
