# Supplementary material for: Reconstructing spruce budworm outbreak severity: a comparison of paleoecological and tree-ring signals
Source: PLoS One. 2025 Aug 12;20(8):e0329406. doi: 10.1371/journal.pone.0329406 (PMC12342301; doi:10.1371/journal.pone.0329406)
Supplement: S13 Dataset — (ZIP) [file pone.0329406.s013.zip › Lake 4 wavelet data/Coherence_Lepidopteran_scales_GSI/coherence_wavelet_wave.corr.txt]

V1	V2	V3	V4	V5	V6	V7	V8	V9	V10	V11	V12	V13	V14	V15	V16	V17	V18	V19	V20	V21	V22	V23	V24	V25	V26	V27	V28	V29	V30	V31	V32	V33	V34	V35	V36	V37	V38	V39	V40	V41	V42	V43	V44	V45	V46	V47	V48	V49	V50
1	0.0170991498207981-0.0021680006299533i	0.0141237249722232-0.0018329879998077i	0.0094107906717547-0.00115502162830899i	0.00526091891553634-0.0005951923795858i	0.0026769353713957-0.00031367420732259i	0.00139841658940137-0.00022124473674925i	8.35158659601334e-04-2.12859209966761e-04i	6.0058468324866e-04-2.17168824479678e-04i	4.93855360148634e-04-1.91954675718576e-04i	4.18657194459025e-04-1.48792412680665e-04i	3.52676642408716e-04-1.0839635283957e-04i	2.89532569333705e-04-7.3746976645727e-05i	2.22037933345776e-04-5.3534452452145e-05i	1.59535314329245e-04-5.9225595967305e-05i	1.18112618719848e-04-8.3970343024353e-05i	9.778072893176e-05-1.14741237387959e-04i	9.9781505246575e-05-1.50168644848988e-04i	1.32144942138179e-04-1.73281756952729e-04i	1.73349020081754e-04-1.62889790109134e-04i	2.00910687327191e-04-1.31950978512795e-04i	2.16956230439262e-04-8.8257029614381e-05i	2.0802934524212e-04-3.3677319163887e-05i	1.71617222938767e-04+5.082459985915e-06i	1.31422362678282e-04+2.0042877357463e-05i	9.41833906818431e-05+2.11901091978543e-05i	6.32930415969578e-05+6.8453166139707e-06i	5.07940794572145e-05-1.51494390745871e-05i	5.28892171682304e-05-2.725391872788e-05i	5.26195871051693e-05-2.60060383014053e-05i	4.04569764274654e-05-2.35111652312181e-05i	2.15040950805499e-05-3.17589195410858e-05i	4.6780094504797e-06-5.35089937229034e-05i	-2.502726668895e-06-9.13174129677811e-05i	2.0214091049321e-05-1.4256688567684e-04i	8.6224116526731e-05-1.71300739009697e-04i	1.56968624983255e-04-1.4534908013375e-04i	1.9578649271513e-04-8.8561796376994e-05i	2.05275372225654e-04-1.83934073202e-05i	1.68300251027489e-04+5.3208822370212e-05i	9.35599718326467e-05+7.80928198207896e-05i	3.70007171956442e-05+4.95082558745918e-05i	1.92485594661908e-05+8.3646857868474e-06i	2.48443900773467e-05-2.27749010042336e-05i	4.39575769399578e-05-4.00119679051903e-05i	6.71941049653845e-05-3.63212081843015e-05i	7.29468451522237e-05-1.69747911504825e-05i	5.61949387246578e-05-7.8955385086163e-06i	3.83562527840328e-05-2.04726815931773e-05i	3.46948273933901e-05-4.06407225500587e-05i
2	0.0232095319413283-0.0030596118691033i	0.0187713923881128-0.0024086820764548i	0.0118719944850971-0.0013239465442661i	0.00600900152119019-0.0005105665951693i	0.00260073193559129-0.00016183820591817i	1.10962670821933e-03-9.117652873526e-05i	5.66428160417439e-04-1.23244529788821e-04i	3.97719774487642e-04-1.60981603202897e-04i	3.48237051561662e-04-1.51029035518181e-04i	3.09603845372177e-04-1.11269819491115e-04i	2.66748766135465e-04-7.2251533206951e-05i	2.19970217729559e-04-3.6426185248981e-05i	1.60947476176282e-04-1.3422348099722e-05i	1.01623042973259e-04-1.9513916507156e-05i	6.304364126984e-05-4.66581084689114e-05i	4.3826818395769e-05-7.98142180287698e-05i	4.6189719674917e-05-1.21352567165417e-04i	8.3816406494197e-05-1.51477456838399e-04i	1.3125828014063e-04-1.43101351516233e-04i	1.62105770828883e-04-1.13466311257386e-04i	1.82551435299847e-04-7.0962455698715e-05i	1.76115413978866e-04-1.424834753663e-05i	1.38107684930242e-04+2.4370276394709e-05i	9.81907360763369e-05+3.58568531614059e-05i	6.27428887751514e-05+3.46758180581082e-05i	3.3081853290413e-05+1.72733199383588e-05i	2.48327865137988e-05-8.7427532057663e-06i	3.41028807724881e-05-2.10162740674717e-05i	3.88904174030574e-05-1.51024955464885e-05i	2.73031359945941e-05-6.9380165813709e-06i	6.2700210055052e-06-1.09481200188471e-05i	-1.48281741918982e-05-2.93804361716229e-05i	-2.96744026385732e-05-6.79040066903787e-05i	-1.1331313272293e-05-1.27763864161575e-04i	6.0308613785878e-05-1.64022373523926e-04i	1.37204553482263e-04-1.36669659522309e-04i	1.76954333172962e-04-7.7490592142987e-05i	1.8794035885298e-04-4.514825427741e-06i	1.47417520729841e-04+7.3442407946815e-05i	6.23517166899667e-05+9.69006229478896e-05i	2.4215683477233e-06+5.74473201788483e-05i	-9.42973683527792e-06+8.74437874094059e-06i	2.4604292284326e-06-2.38671199921087e-05i	2.6990973714206e-05-4.05371479861897e-05i	5.56771206653897e-05-3.26706586715657e-05i	6.19241255666783e-05-5.7781455033171e-06i	3.9656274627029e-05+7.1601204675738e-06i	1.71264048087873e-05-7.7236253525304e-06i	1.28191618965812e-05-3.07753423274359e-05i
3	0.0281675180384972-0.0039908358932704i	0.022347609003493-0.0029479518160005i	0.0134412057091116-0.0014247321511218i	0.00612207489319472-0.00037374763493428i	2.15352149897581e-03+1.174184029568e-05i	6.455644863114e-04+4.6200544110744e-05i	2.23994044611833e-04-2.2314654206524e-05i	1.54283463945593e-04-8.7446933192558e-05i	1.67509183993981e-04-9.4683642711984e-05i	1.66903135642589e-04-6.5274543930064e-05i	1.50687717941787e-04-3.5831932677395e-05i	1.27517453315871e-04-6.289765161791e-06i	8.76334896177168e-05+1.59560200967625e-05i	4.23160986962441e-05+1.18355663653864e-05i	1.40232405578883e-05-1.06008362530995e-05i	-1.3735863798399e-06-3.66597888450162e-05i	-1.7243896286423e-06-7.42155401330879e-05i	3.1772350996492e-05-1.04739104524349e-04i	7.41004853174456e-05-9.90094589120128e-05i	9.94749419992544e-05-7.68445252698383e-05i	1.19311557649279e-04-4.541228266645e-05i	1.16597897624128e-04+1.824503218455e-06i	8.41073301369147e-05+3.21640289538411e-05i	5.30639857987987e-05+3.72501379737298e-05i	2.72835929821456e-05+3.47715754476201e-05i	4.2580799228227e-06+1.87057329137151e-05i	1.35083333417567e-06-6.19700052829157e-06i	1.60356070012423e-05-1.62028530814428e-05i	2.48669614998292e-05-6.4797147700377e-06i	1.60038061618737e-05+5.6372403483677e-06i	-2.20122907312879e-06+6.50247749185277e-06i	-2.23651024595402e-05-3.6851267706672e-06i	-4.27237663483111e-05-3.33500815988399e-05i	-3.40352696212696e-05-8.97976035595194e-05i	2.8733681986925e-05-1.26623907626256e-04i	9.5300017352131e-05-1.02585272295333e-04i	1.25878580046322e-04-5.4274186790344e-05i	1.36885267832283e-04+4.569614445814e-06i	1.02420645354131e-04+7.3538175157159e-05i	2.39976251281589e-05+9.10067197695375e-05i	-2.60505348233496e-05+4.78729461022177e-05i	-2.76508103708076e-05+2.7611422126858e-06i	-1.20957575423529e-05-2.24935788923556e-05i	1.16251436480554e-05-3.46841346583255e-05i	3.96300100409088e-05-2.43224728150504e-05i	4.46282474769206e-05+5.1864594695705e-06i	2.0241255904149e-05+1.91544140430412e-05i	-2.47269322296889e-06+3.90018245090023e-06i	-5.5090332392131e-06-1.75068075520487e-05i
4	0.0310633373426003-0.0049101961833548i	0.0243468980640896-0.0034990457077867i	0.0141543824653184-0.0015980051278759i	0.00596562342755995-0.00035137679923742i	1.74910581185105e-03+6.8604931227e-05i	3.2703075807897e-04+9.384259094929e-05i	2.49966326899403e-05+2.8006258498254e-05i	1.42387900053899e-05-3.40027314208582e-05i	5.06941234541984e-05-4.80079694604465e-05i	6.4305181751503e-05-3.02419371110662e-05i	6.20270889623179e-05-1.41111646533403e-05i	5.64354453200136e-05+3.8909543096776e-06i	3.64218484318042e-05+2.1090635244652e-05i	9.1813687673699e-06+1.95044793524074e-05i	-6.0194192340265e-06+5.91726193547643e-06i	-1.59744929377347e-05-7.4322468097655e-06i	-1.99790449683116e-05-3.25890944753511e-05i	2.2467953476912e-06-5.61459384422729e-05i	3.06289444402165e-05-5.2112965950788e-05i	4.45344185470434e-05-3.96141348670223e-05i	5.89032777179308e-05-2.34543599169195e-05i	5.93041454155738e-05+7.3280464774809e-06i	3.69557915738406e-05+2.55564439312552e-05i	1.89863478124273e-05+2.49289116172741e-05i	5.804565069554e-06+2.31873758648532e-05i	-8.7366242865128e-06+1.2642511792339e-05i	-8.57262560141204e-06-6.1550477605304e-06i	6.0384449856614e-06-1.27150256205783e-05i	1.50665841098488e-05-2.7246096132939e-06i	9.47061289968889e-06+8.53798166566782e-06i	-2.0543748667605e-06+1.13693793555696e-05i	-1.5594335403305e-05+9.4031025319432e-06i	-3.52028326306077e-05-6.3167671199645e-06i	-3.57008901129223e-05-4.80900062310059e-05i	7.9013735160494e-06-7.72143793350458e-05i	5.21498572777995e-05-5.9382823589154e-05i	6.76643401171306e-05-2.99919351778404e-05i	7.69946836286793e-05+4.430965791426e-06i	5.56714891913816e-05+5.30173878565291e-05i	-1.4152498065545e-06+6.33835159941249e-05i	-3.31256960240815e-05+2.70523245728694e-05i	-2.62339916883736e-05-3.9848224284407e-06i	-1.26321094527284e-05-1.65063872972411e-05i	3.6174837252721e-06-2.29282279244139e-05i	2.4611776100002e-05-1.38387836229915e-05i	2.72904452736249e-05+1.09612029087773e-05i	5.9275295960362e-06+2.19926188988427e-05i	-1.16453374322853e-05+8.6306864022081e-06i	-1.17551948451408e-05-7.0292195299244e-06i
5	0.0319196399948437-0.0058120666141701i	0.0250128079923439-0.004151544729043i	0.0144885218277402-0.0019824224659567i	0.00603660859202808-0.00055559557742309i	1.7182102751255e-03-4.86279456298e-05i	3.0180073838934e-04+2.6674883883306e-05i	1.73980538158288e-05+1.0728130690095e-05i	-4.1404799303068e-06-1.45664717053803e-05i	1.30401899145615e-05-2.05235163038389e-05i	1.90834399757228e-05-1.06096424549091e-05i	1.80840677525936e-05-4.9351815563254e-06i	1.93393186032477e-05+2.2045393223074e-06i	1.23616288333336e-05+1.22319854615657e-05i	-2.748544415892e-07+1.18394274139762e-05i	-5.2940426264715e-06+5.69819433796506e-06i	-9.88458044917718e-06+2.5727452177725e-06i	-1.50972176659761e-05-9.4307196617071e-06i	-4.242679067589e-06-2.31092261152364e-05i	9.7653324901547e-06-1.98788596785298e-05i	1.35149383125605e-05-1.46857100799093e-05i	2.11567368980057e-05-1.01572255046081e-05i	2.29270204302805e-05+5.2960975079812e-06i	1.07058346395943e-05+1.34944025377704e-05i	3.5590844265938e-06+1.04758349693275e-05i	-2.01818420253e-07+1.03791792391267e-05i	-7.83905918282188e-06+6.0568801219724e-06i	-7.42868740410471e-06-4.86885828225762e-06i	2.43916403888048e-06-8.35629553351688e-06i	8.32849753930224e-06-1.36070074451882e-06i	5.13410918346261e-06+5.39137202233842e-06i	2.8215190554596e-07+6.92433827410404e-06i	-5.14278400139638e-06+8.85363894513119e-06i	-1.84019435542558e-05+4.3738848502659e-06i	-2.27471234596541e-05-1.93285373826845e-05i	1.1668728856349e-06-3.67167520606594e-05i	2.28377597084367e-05-2.53267600049185e-05i	2.56065936175569e-05-1.29350639161088e-05i	3.18623449280541e-05-1.6152451637e-07i	2.32436567290521e-05+2.66244692079385e-05i	-8.9148655799495e-06+3.17577815732332e-05i	-2.35805035869093e-05+8.7144135383693e-06i	-1.45188259068478e-05-5.9776568940518e-06i	-6.66261645216109e-06-7.76004701036643e-06i	5.1037781173863e-07-9.87374411911535e-06i	1.23240585911673e-05-4.4487361473596e-06i	1.28503754839075e-05+1.11803956001095e-05i	-1.9692785323504e-06+1.71487074036622e-05i	-1.20077184344531e-05+7.2514708141904e-06i	-9.33475457660081e-06-1.63552328033923e-06i
6	0.0314324281171929-0.0067068978169783i	0.0249452341264391-0.0049393341208867i	0.0148596404256029-0.0025892448300405i	0.00652203983823817-0.00094564846956229i	0.00205106818133696-0.00026431024863389i	4.56957153108783e-04-8.7610972185628e-05i	7.96057437217259e-05-3.98835460938701e-05i	1.5720271688015e-05-2.04792755831164e-05i	8.1050679162804e-06-1.02942039035192e-05i	5.21499812855079e-06-2.71010310021475e-06i	3.10531467716268e-06-1.46892475813784e-06i	5.00601760953e-06-7.81367166009e-08i	3.60126028758223e-06+4.26915968240307e-06i	-9.6536670712352e-07+4.03091216851599e-06i	-1.31713592484293e-06+1.66770012942477e-06i	-2.45181204494335e-06+2.44544226437661e-06i	-6.09169043787368e-06-1.54274650412471e-06i	-2.11034852357365e-06-7.51469290120798e-06i	2.97592960222071e-06-5.12477264759123e-06i	2.17250679244712e-06-3.46376281373722e-06i	5.0940996041081e-06-3.84545371051116e-06i	6.67567461817445e-06+2.10768761906969e-06i	1.39241672355296e-06+4.88302915166773e-06i	-2.197575035598e-07+2.34381627574468e-06i	6.175515511531e-08+3.09838650383518e-06i	-3.28444797105371e-06+2.44430942567676e-06i	-3.46548570883912e-06-2.34146619312041e-06i	1.14260202756613e-06-3.82360406186419e-06i	3.61228529393265e-06-3.6713594047574e-07i	1.85152086047743e-06+2.15255038779389e-06i	7.212114656989e-07+1.91222819307745e-06i	1.997346612632e-07+3.72613829329203e-06i	-5.93739407196766e-06+4.01290540285892e-06i	-9.26591222085959e-06-6.17852369210505e-06i	1.354677786737e-06-1.37657211503932e-05i	8.75189042372179e-06-7.46204518600921e-06i	5.71734905583712e-06-4.28245635486214e-06i	8.41215209871464e-06-2.7260517741373e-06i	6.63848993549076e-06+8.42091886318729e-06i	-7.1290844911268e-06+1.03440298828872e-05i	-1.17903206816825e-05-6.903590996427e-07i	-5.42736974222506e-06-4.70576146317088e-06i	-2.47385247722674e-06-1.70595093635312e-06i	-8.1088601556429e-07-1.23121094655525e-06i	3.87697520406386e-06+1.46236774846278e-06i	2.74804744833278e-06+8.74487526610916e-06i	-5.8542266518233e-06+1.02683300097948e-05i	-9.90731571060148e-06+3.79046726999143e-06i	-5.85938557636039e-06-4.0029833248277e-07i
7	0.0303623878846113-0.007593730705746i	0.0246198791357457-0.0058169018072946i	0.0153758853167841-0.0033232082657383i	0.00731213594412267-0.00140303847768663i	0.00259348834580756-0.00046429832505861i	6.67556386747539e-04-1.5895329793261e-04i	1.2319579690874e-04-7.1450456278655e-05i	1.85050604033775e-05-3.20788035992783e-05i	4.6673316148211e-06-1.04914332325639e-05i	1.50945871172789e-06-1.24337200209634e-06i	-5.9679197256645e-08-1.08192570546924e-07i	8.75654214844386e-07-2.66868839939802e-07i	8.4911514410013e-07+1.11127313433318e-06i	-5.38249357593205e-07+9.13433697868847e-07i	-6.94614409140431e-08-3.91397854910592e-08i	3.1851459260091e-08+7.02458827194803e-07i	-1.46685244395436e-06-2.9921478382533e-07i	-2.6000932441623e-07-2.22002412263813e-06i	1.1183632038961e-06-8.0271645394927e-07i	-1.59342579304035e-07-2.53013895225533e-07i	5.3257034680197e-07-1.24241883163513e-06i	1.32806330287804e-06+4.4585716791369e-07i	-4.2811612585683e-07+1.15404571772397e-06i	-3.78265741399805e-07-6.7711401753539e-08i	4.9443020405365e-07+5.74524721494867e-07i	-6.48279291197984e-07+9.28126368284483e-07i	-9.74579232511248e-07-5.89967731983377e-07i	4.9610677473318e-07-1.04293347521856e-06i	1.12007911401949e-06+2.0658127641332e-07i	2.55973628792468e-07+7.26275816778165e-07i	1.67595643960879e-07-2.4854825364277e-08i	8.26695756813678e-07+5.27468661197079e-07i	-8.9144149015597e-07+1.21042504748747e-06i	-1.82101460037862e-06-2.07068936049632e-06i	2.38776195234309e-06-4.19271994123422e-06i	3.84758880287286e-06-1.03533384014985e-06i	8.5088879690536e-08-5.9127508101364e-07i	-1.3902851058225e-07-1.96290418198871e-06i	-2.03343779322165e-07+7.11430267733706e-07i	-4.18682387773594e-06+3.0256287894296e-07i	-4.49465920924069e-06-4.19740462901002e-06i	-1.13358625777716e-06-4.12858685045509e-06i	-1.85088366699361e-07-3.00558799662629e-07i	-3.4791643021143e-07+2.05491265327152e-06i	5.254904203966e-08+4.00606227200508e-06i	-2.60839785566727e-06+6.10729569726788e-06i	-7.68093284583373e-06+4.67072061815169e-06i	-8.61014579614845e-06+2.0661321418547e-07i	-4.10374986538115e-06-1.89392769843298e-06i
8	0.0291784149719402-0.0084662452285702i	0.024258943206169-0.0067291445800638i	0.0159880146747092-0.0041125572601239i	0.00828798246590585-0.00188048307270731i	0.00331094550207774-0.0006213304089198i	9.70670333056677e-04-1.54583330768908e-04i	1.83334321303545e-04-4.7565579625431e-05i	1.21189353705794e-05-2.68619057342275e-05i	-2.2512938170968e-06-1.33471422658364e-05i	6.602704185635e-07-3.73264558590925e-06i	7.57279991474434e-07-3.94989844568458e-07i	4.98848189980101e-07+8.3490416672636e-08i	1.95933418912181e-07+4.11503528883802e-07i	-3.30897275061164e-07+2.38107849716139e-07i	-1.58389422271844e-07-2.56227903866902e-07i	9.6730219561788e-08-2.5476953257121e-07i	-1.04477029168935e-07-5.71090183864416e-07i	3.44249410079311e-07-8.86652091039307e-07i	6.05921675903248e-07-6.5999760307717e-08i	-1.50126863027413e-07+2.76559718389991e-07i	-2.8186418789525e-07-2.50250575183119e-07i	-1.05830572327572e-07-1.06504645211982e-07i	-4.50537521492481e-07-9.3103289846307e-08i	-1.19286178926034e-07-4.58086368801746e-07i	4.38436159403941e-07-9.8937074222877e-08i	1.87437120165764e-07+2.49643568335669e-07i	-3.7744054561418e-08+1.2978051287205e-09i	1.85040363807191e-07-2.5021918226784e-08i	1.87424546687435e-07+3.32316514769691e-07i	-1.95650433902683e-07+3.27160069438531e-07i	-2.61434838486644e-07-2.25870453072197e-07i	1.55667962128132e-07-4.30392835014409e-07i	3.03531491031359e-07-3.2621446344772e-07i	1.04911302548033e-06-8.8146969638446e-07i	2.98117272029117e-06-5.4986093275419e-07i	2.65747321545219e-06+1.41126306487168e-06i	-6.3504760994025e-07+1.73492127431206e-06i	-2.58456821402653e-06+1.8724818101365e-07i	-2.59084807742821e-06-1.15632073820675e-06i	-1.99187579842992e-06-3.44426564415017e-06i	1.0714249916329e-07-5.70616606625412e-06i	2.49219218935339e-06-4.519984782545e-06i	2.96276290353983e-06-5.2103755376231e-07i	1.87564650415897e-06+3.11727135464261e-06i	-3.9636618650144e-07+4.76704448468239e-06i	-4.40523685319091e-06+3.79921694447429e-06i	-8.16179294769907e-06+3.1549507382026e-07i	-7.81051458081436e-06-3.4694271650766e-06i	-3.03185384295459e-06-4.58242134913033e-06i
9	0.0280603730995703-0.0093344772784214i	0.0239255260266595-0.0076778880419679i	0.0166460020482365-0.004987812780703i	0.00941448711089144-0.00245981716167349i	0.00426574484044444-0.00083386747211334i	0.0014869023981202-0.00013211100502125i	3.55302891870357e-04+2.9992889102649e-05i	3.26017605481073e-05+1.68534721754057e-05i	-1.3657526009176e-05-4.6339416487346e-06i	-5.92365839984781e-06-7.4344791563087e-06i	-1.0283628785713e-07-3.74505464840934e-06i	8.3083994716073e-07-1.03146385092275e-06i	2.93866442488088e-07+1.5489518072291e-08i	-2.76580621196178e-07+4.8299051816531e-08i	-4.02673908634973e-07-3.84446349250312e-07i	-1.72480913090562e-07-8.07244043434248e-07i	1.7329629702119e-07-1.03823965774348e-06i	5.67532248426939e-07-8.1880467109249e-07i	5.89365428161536e-07-1.20619078127814e-07i	6.2279285366492e-08+2.70190999948277e-07i	-3.98463200603611e-07+1.7027600366469e-08i	-5.22484221483419e-07-3.68234519250698e-07i	-3.98393012861368e-07-6.67273495364876e-07i	3.0367495081612e-08-7.52040244193444e-07i	4.16604982762775e-07-4.72106456238869e-07i	4.03576327139236e-07-1.35747202231713e-07i	1.95472473636606e-07+3.4987143898307e-08i	1.5393465525837e-08+1.76111686211135e-07i	-1.77395326792443e-07+3.06772964112037e-07i	-4.26336859323632e-07+2.35974067637894e-07i	-5.63714200971167e-07-1.226572303193e-07i	-2.94287011894871e-07-4.90331794605639e-07i	5.93897625846768e-07-4.92924732372447e-07i	2.16479142792619e-06+1.5130623426559e-07i	3.48522423584613e-06+1.81331139895806e-06i	2.54034530765675e-06+3.87402251623641e-06i	-6.8849493438225e-07+4.38100092342079e-06i	-3.19859029683652e-06+2.47999016907741e-06i	-2.6523381035744e-06-9.0399851943183e-07i	6.9695064293286e-07-4.32830545924443e-06i	4.92423582866615e-06-5.79304595701336e-06i	7.57426905021962e-06-3.88081874568869e-06i	7.39787232026282e-06+3.2072236936276e-07i	4.85450846853264e-06+3.88894148089641e-06i	7.31104986048e-07+4.26755957933148e-06i	-4.0746466199612e-06+9.9518934973193e-07i	-7.44065657375104e-06-3.8496012509103e-06i	-6.86603526903113e-06-7.16522656278164e-06i	-2.44658392753048e-06-6.97028029237167e-06i
10	0.0270223859773232-0.0102281676175107i	0.0235937668371129-0.0087158640407057i	0.0172826556124649-0.0060478419711615i	0.0106340384547287-0.003295758424359i	0.00546679815931369-0.00128089603748758i	0.00229765372171949-0.00023197897221985i	7.42328245210938e-04+1.02029657749618e-04i	1.49449317329298e-04+1.06978784786511e-04i	-6.8907146528258e-06+4.42973055208545e-05i	-2.10067957070872e-05+6.628313117123e-06i	-9.85216080456922e-06-3.85722010358982e-06i	-2.58784387011564e-06-3.47215704536494e-06i	-4.0551655197753e-07-1.58368390473864e-06i	-3.41703481812905e-07-7.72446015418494e-07i	-5.40364867733065e-07-9.76274762879928e-07i	-3.4398440413326e-07-1.52754568143021e-06i	2.0324123500573e-07-1.78502926187665e-06i	7.0847482344827e-07-1.41189668087483e-06i	7.25280786416805e-07-6.3897177768637e-07i	1.88907136356742e-07-1.33175694300293e-07i	-4.47973642598743e-07-2.85469740739883e-07i	-6.94488248175628e-07-8.44664029621776e-07i	-4.3246919218874e-07-1.30610273853866e-06i	8.378199915738e-08-1.34960240548777e-06i	4.4258334931778e-07-1.01020438169675e-06i	4.26443535619192e-07-5.64469186089607e-07i	1.48735604871221e-07-2.10520752908106e-07i	-1.76972244015371e-07+4.0287809424368e-08i	-4.60324879069642e-07+2.1054689385232e-07i	-7.14086967688363e-07+2.53285231820365e-07i	-8.33430785788945e-07+1.34132058984265e-07i	-4.37787362476864e-07+5.6469281326546e-08i	8.6795950134623e-07+5.64041588204477e-07i	2.80547863523455e-06+2.24247666800525e-06i	3.96464104145388e-06+5.03326715038588e-06i	2.79137465458147e-06+7.63528514192984e-06i	-1.9807145375343e-07+8.07462262936658e-06i	-1.98917205096014e-06+5.49218658047075e-06i	1.2893393074594e-07+1.1677878049671e-06i	5.72875499569076e-06-2.35854860721345e-06i	1.15531202264287e-05-3.0903253007516e-06i	1.43260375250129e-05-9.563432265286e-07i	1.31003622879987e-05+2.1385707986804e-06i	9.05374123483376e-06+3.49176072561095e-06i	3.75592274037399e-06+1.27117145235403e-06i	-1.57487045317482e-06-3.97276120015386e-06i	-5.48322882478566e-06-9.28373958317334e-06i	-6.3794928178741e-06-1.14501903592139e-05i	-4.2640140428831e-06-9.13822842298712e-06i
11	0.0259954267969434-0.0111710886778019i	0.0231638748527872-0.0098881664373933i	0.0177578699998173-0.0073734467250311i	0.0117838627491872-0.0045235324583999i	0.00679095653697986-0.0021529334575658i	0.00337997212578738-0.00065859066928592i	1.418769203516e-03+1.625587296126e-05i	4.71334087054348e-04+1.78639107788443e-04i	9.9989291430667e-05+1.35721584361654e-04i	-6.683011676258e-06+6.44550818467124e-05i	-2.015418976864e-05+2.07646351147854e-05i	-1.2641184565426e-05+3.0384604961298e-06i	-5.74485178903251e-06-1.80254324937121e-06i	-2.45413964603747e-06-2.51047905625066e-06i	-1.26288216197195e-06-2.71121704500022e-06i	-6.2237242761173e-07-3.12786932220238e-06i	8.764692800725e-08-3.34324422386056e-06i	6.8734924855325e-07-2.95302443256322e-06i	7.5843119645603e-07-2.14224922300697e-06i	2.3503654312724e-07-1.53667073020792e-06i	-4.387091531539e-07-1.57003518732061e-06i	-7.1061719872e-07-2.07445246681664e-06i	-4.2485944659357e-07-2.50348084758075e-06i	9.251655596037e-08-2.46229087750548e-06i	3.8712012082612e-07-1.98383888146794e-06i	2.6725771774639e-07-1.36272627899619e-06i	-1.28062405444024e-07-8.22805081187336e-07i	-5.61440861661684e-07-3.81351911859851e-07i	-9.20328589792641e-07+3.9573189505561e-08i	-1.18950681264629e-06+4.7652772127633e-07i	-1.21481373144412e-06+9.7043540907085e-07i	-5.8132120653576e-07+1.79039229906967e-06i	1.03907519555746e-06+3.53223434001277e-06i	3.19691028631098e-06+6.69635627012235e-06i	4.5250241590176e-06+1.08442563725536e-05i	3.9743538481816e-06+1.42387314518111e-05i	2.5383675413428e-06+1.48656890909582e-05i	3.0936876191456e-06+1.22759687929888e-05i	7.70759763341556e-06+8.28571623221237e-06i	1.52004842839512e-05+5.4692288840486e-06i	2.1879762249238e-05+4.876964305148e-06i	2.46279261409994e-05+5.3072491869267e-06i	2.29544074891743e-05+4.5416989741682e-06i	1.82955304136331e-05+9.517560104547e-07i	1.2106869909879e-05-5.5745952482793e-06i	5.1077171625307e-06-1.32289922720463e-05i	-1.9675212372779e-06-1.87805453410638e-05i	-7.8119101179449e-06-1.93853939496065e-05i	-1.15301921856372e-05-1.42955313317811e-05i
12	0.024867677113101-0.0121420946290957i	0.0224815131094875-0.0111700695503279i	0.0178590989673256-0.0089509345206523i	0.0125926308561694-0.0061777032696897i	0.00796199576204527-0.00357459696545741i	0.00454045430317282-0.00162809250342242i	0.00232713288930253-0.00047551217573315i	1.05502059246024e-03+3.176886517063e-05i	4.095609581385e-04+1.58863952941896e-04i	1.26413897596132e-04+1.31936944951854e-04i	2.27312388243625e-05+7.61382268914137e-05i	-6.2464538906152e-06+3.47301092805005e-05i	-9.850805304566e-06+1.17982249484847e-05i	-7.22389355165749e-06+9.4415311366489e-07i	-4.31155915055517e-06-3.80541155042537e-06i	-2.21856674244341e-06-5.87118120375176e-06i	-7.6739234935707e-07-6.61804764632208e-06i	1.4755365764568e-07-6.45297555290807e-06i	4.1823596774231e-07-5.74882121487858e-06i	1.0472261668856e-07-5.08100867586477e-06i	-3.7538462669477e-07-4.86407383140815e-06i	-5.3696375701475e-07-5.01006749323418e-06i	-2.5733288456791e-07-5.06940509334391e-06i	1.4779704744851e-07-4.68823898366664e-06i	2.6145853793334e-07-3.88499571473595e-06i	-6.957081624837e-08-2.92068208054289e-06i	-6.8479457565867e-07-1.99144672229407e-06i	-1.33268454961877e-06-1.07928187396975e-06i	-1.86583416111601e-06-3.375752074986e-08i	-2.1985111782161e-06+1.30545572800829e-06i	-2.10842215610902e-06+3.14008264252264e-06i	-1.19139106799825e-06+5.86497946067498e-06i	7.962497617222e-07+1.00338900148822e-05i	3.4502020715476e-06+1.58506982873081e-05i	5.8243225664355e-06+2.24531395619488e-05i	7.4944464971812e-06+2.78900500648324e-05i	9.5829579921166e-06+3.03451176573062e-05i	1.41441467836094e-05+2.96872311439883e-05i	2.20179150831135e-05+2.75548826999475e-05i	3.14771575280831e-05+2.55421307445083e-05i	3.9371708955761e-05+2.33663996316395e-05i	4.34600625589949e-05+1.90630176934479e-05i	4.33409734003897e-05+1.08489651496725e-05i	3.94339102941182e-05-1.3687244041823e-06i	3.17456983919625e-05-1.5762031437813e-05i	1.99680589491195e-05-2.90394535688404e-05i	4.6516589579607e-06-3.73300041807782e-05i	-1.20590622012996e-05-3.76933978769463e-05i	-2.72700865226836e-05-2.95845984452219e-05i
13	0.0235210926170633-0.0130420382783257i	0.0213827910064806-0.0124235615776736i	0.0173512706778286-0.0106160064015239i	0.0127286438752146-0.0081125254399979i	0.00857199490306957-0.00548859852716461i	0.00537308747717718-0.00322439015406986i	0.0031568885076295-0.00158796983366173i	0.0017361076711127-0.00060604090209042i	8.88762092251669e-04-1.31043246310489e-04i	4.21952120545214e-04+4.0190407335539e-05i	1.85127695512901e-04+7.1472280340177e-05i	7.34490630659546e-05+5.6080671799248e-05i	2.39927428688757e-05+3.29860673473764e-05i	3.8834994810484e-06+1.3900370157081e-05i	-2.8158164571861e-06+7.3391535532764e-07i	-3.81237627177893e-06-7.30384060133155e-06i	-2.841346646434e-06-1.15179667507408e-05i	-1.6255294324492e-06-1.31279548080855e-05i	-8.406157520271e-07-1.31935487354607e-05i	-5.460958788398e-07-1.26052804130294e-05i	-4.420072727487e-07-1.19276182207635e-05i	-2.036185205685e-07-1.12666168005152e-05i	2.067078213819e-07-1.04086879514782e-05i	5.1030618343808e-07-9.15594298112582e-06i	3.7998199944572e-07-7.54063915355613e-06i	-2.7971630148925e-07-5.75017132443854e-06i	-1.29331463890233e-06-3.90563970402293e-06i	-2.38219209153289e-06-1.92856812044387e-06i	-3.31190587905639e-06+4.4131287618982e-07i	-3.86838659530413e-06+3.59019783273396e-06i	-3.7366539523931e-06+8.03336586901214e-06i	-2.5010400998704e-06+1.44017531952522e-05i	1.150492538089e-07+2.32002323615819e-05i	3.9880005683976e-06+3.42671815362159e-05i	8.7455166763216e-06+4.6317311297571e-05i	1.43795553704487e-05+5.72278812354411e-05i	2.16093300370862e-05+6.51830261326685e-05i	3.12695073020966e-05+6.96993094703106e-05i	4.31789566187985e-05+7.13167140900129e-05i	5.58337653606989e-05+7.00973359633493e-05i	6.73217811018435e-05+6.45831867891077e-05i	7.62001971718236e-05+5.24885904982432e-05i	8.11738468945421e-05+3.25187867882832e-05i	8.01909278169498e-05+5.7487628967753e-06i	7.04918713858204e-05-2.41391918254534e-05i	5.00931648055662e-05-5.1495619712074e-05i	1.96638876111992e-05-7.00651893224904e-05i	-1.67326848054801e-05-7.50261913990564e-05i	-5.28345324716715e-05-6.50090682654757e-05i
14	0.021882611944611-0.0136777741639571i	0.0197663554793507-0.0133779525227587i	0.016071695810383-0.0120205133933507i	0.0119177827193449-0.0099338545258092i	0.00821007988541223-0.0075257452104232i	0.00536277800679602-0.0051914936139672i	0.00337279121878663-0.00323643944154557i	0.0020526537398205-0.00181458269312711i	0.0012064953213007-0.00091624134750017i	6.85663361126058e-04-4.20281623611006e-04i	3.80356685270206e-04-1.76664757742844e-04i	2.0779360181722e-04-6.71873539731e-05i	1.10594121036978e-04-2.2182524252258e-05i	5.49019561105486e-05-7.733935336524e-06i	2.33038676699783e-05-7.7922589434725e-06i	6.6961474599275e-06-1.35869407483952e-05i	-6.991432500457e-07-1.99629806259786e-05i	-3.0209637465597e-06-2.44248153726819e-05i	-3.003714557369e-06-2.64160955505384e-05i	-2.1103701971148e-06-2.6415687674817e-05i	-9.272414695273e-07-2.51376310801035e-05i	3.238051091309e-07-2.30813881942495e-05i	1.4106702980366e-06-2.04698910636502e-05i	2.0104964033333e-06-1.74095941521711e-05i	1.8643992223022e-06-1.40284463201062e-05i	9.477887771692e-07-1.0460757769841e-05i	-5.1644762023111e-07-6.72712798102104e-06i	-2.18340979878441e-06-2.62108347037067e-06i	-3.70234750748973e-06+2.35060682134694e-06i	-4.71819924163372e-06+8.98330399885533e-06i	-4.7982038479203e-06+1.83163546974848e-05i	-3.4216024277821e-06+3.13988601179333e-05i	-1.132232623083e-07+4.88075958252308e-05i	5.3816439385131e-06+7.00638184093216e-05i	1.30809243627943e-05+9.3372416264421e-05i	2.2928684408579e-05+1.16075577188932e-04i	3.4894637947269e-05+1.35651963072149e-04i	4.886148693962e-05+1.50438325533724e-04i	6.4546355178597e-05+1.59348770704642e-04i	8.1689987822071e-05+1.60860192107758e-04i	1.0010239541819e-04+1.52391392406931e-04i	1.18862508986002e-04+1.30927975351882e-04i	1.3487892018678e-04+9.4696280392715e-05i	1.42237403744114e-04+4.5004288651238e-05i	1.33639431381765e-04-1.2622584983869e-05i	1.03660094698691e-04-6.8700209146132e-05i	5.2038975243398e-05-1.11877013651213e-04i	-1.5008467435043e-05-1.32534544750509e-04i	-8.6393262399911e-05-1.26483693923465e-04i
15	0.0199921416240644-0.0137776008447698i	0.0176909934527388-0.013656030505094i	0.0140696458380097-0.0126635928620622i	0.0101411044019849-0.0110197626511798i	0.00672818120263347-0.00898526202968965i	0.00420456406082147-0.00683288734057631i	0.00253709969280973-0.00482428527002086i	0.00150010854980146-0.00316295594960193i	0.00086760558626043-0.00194418645495125i	0.00048839049037638-0.00114501319780857i	2.72527953645508e-04-6.65635528602641e-04i	1.58864210749071e-04-3.90937732936354e-04i	1.00804380367508e-04-2.33006310697994e-04i	6.7013993823023e-05-1.40776703925646e-04i	4.21890313607551e-05-8.87757815918451e-05i	2.23057866643437e-05-6.29966103835909e-05i	7.8434936287443e-06-5.31688266030629e-05i	-6.998259088928e-07-5.10622976973117e-05i	-4.0751710578837e-06-5.10069852328395e-05i	-3.7909207958317e-06-5.00489099544906e-05i	-1.4058044168326e-06-4.72713134284092e-05i	1.785874215386e-06-4.28296525575602e-05i	4.7828436782103e-06-3.72204471049951e-05i	6.8766257492514e-06-3.09190874934763e-05i	7.706467180381e-06-2.42575494295673e-05i	7.2856748799175e-06-1.73748009700033e-05i	5.9147588885985e-06-1.01502707730291e-05i	4.0139315276854e-06-2.10229744587429e-06i	1.99629403186696e-06+7.72336003007309e-06i	2.712168499009e-07+2.07966414314215e-05i	-6.567664586698e-07+3.8941380394618e-05i	-1.348656637862e-07+6.38487776497243e-05i	2.5180591026321e-06+9.6313509859134e-05i	7.733876958216e-06+1.35510524080679e-04i	1.5434167950363e-05+1.78789852602645e-04i	2.5007521771915e-05+2.22264652087524e-04i	3.5666907927315e-05+2.6191298901616e-04i	4.7167332255731e-05+2.94429804635828e-04i	6.0585213579155e-05+3.17170657091221e-04i	7.8479942167643e-05+3.27259015072768e-04i	1.03655995778358e-04+3.20710959374915e-04i	1.36456610874159e-04+2.92637586955347e-04i	1.71895455332941e-04+2.39071185221229e-04i	1.98821308189968e-04+1.59997795353877e-04i	2.02603360059254e-04+6.2174302968906e-05i	1.7073980331517e-04-4.0189825050447e-05i	9.8788754262761e-05-1.28205701328546e-04i	-6.490444637455e-06-1.84113672585744e-04i	-1.28571416425378e-04-1.97770158275193e-04i
16	0.0180682385634561-0.0130603840218463i	0.0154651651648677-0.0128815095759853i	0.0117339716104759-0.01204634599686i	0.0078241404266829-0.0107258594205787i	0.00452264652474367-0.00907837642665999i	0.00220142903782719-0.00725550214577633i	0.0008202323514854-0.00542772068221577i	0.00011280641865976-0.00377686980222538i	-0.00020553608157855-0.00244820189442543i	-0.00032636672941202-0.00150172530752004i	-3.44114026413808e-04-9.03581107720686e-04i	-3.01625414467595e-04-5.61324113086597e-04i	-2.28109759792145e-04-3.74218068042421e-04i	-1.50290323539864e-04-2.67563902542817e-04i	-8.76108820745e-05-2.00452702401281e-04i	-4.7447334198244e-05-1.55813822528238e-04i	-2.6757657212218e-05-1.27027133195178e-04i	-1.7752922695028e-05-1.09618043804263e-04i	-1.30782387189388e-05-9.89128785916233e-05i	-8.2818850289863e-06-9.07338456428227e-05i	-1.8942334392158e-06-8.23691736276844e-05i	5.6107097871785e-06-7.27212702249723e-05i	1.29769669292754e-05-6.17925735186096e-05i	1.90181920412409e-05-5.00233401966106e-05i	2.30660514938204e-05-3.78071664085533e-05i	2.5046103172872e-05-2.52296642244437e-05i	2.528072133874e-05-1.19217590393348e-05i	2.41938431915777e-05+3.0831798162324e-06i	2.21165197923941e-05+2.14943752256073e-05i	1.93016593172374e-05+4.57733217934538e-05i	1.60772462587062e-05+7.87899487795393e-05i	1.2920375675464e-05+1.22998764830738e-04i	1.0252738466184e-05+1.79297799622023e-04i	7.978274208631e-06+2.4607528995418e-04i	5.090825040608e-06+3.1906378900016e-04i	-1.44518098514e-07+3.92292232997078e-04i	-9.090589299292e-06+4.5974291020834e-04i	-2.0924763622843e-05+5.16723917539011e-04i	-3.1078638810196e-05+5.59974685505902e-04i	-3.1375973185779e-05+5.86300495318185e-04i	-1.2916746645296e-05+5.90691962094887e-04i	2.8721799926393e-05+5.65663875080342e-04i	8.8282189591039e-05+5.03257673577664e-04i	1.48880044083425e-04+3.99660300574795e-04i	1.85530976497648e-04+2.6039284057918e-04i	1.73602510073914e-04+1.02824029809322e-04i	9.87303716134182e-05-4.65219080047634e-05i	-3.6471257852046e-05-1.59807255917162e-04i	-2.1223673654098e-04-2.17783776403589e-04i
17	0.0165198342398609-0.0113637455874302i	0.013644925974943-0.0108684634677504i	0.00977693312272291-0.00994366486583902i	0.00581665184077101-0.00876344127919874i	0.00253657941482729-0.00743151529253843i	0.00033165661177687-0.00599788781560426i	-0.0008206056916548-0.00451837461781519i	-0.00121431034896245-0.00309484953678692i	-0.00120469517350041-0.00186056636713249i	-0.00105542795688451-0.00092630663428166i	-8.94219713113914e-04-3.32217211221289e-04i	-7.50144469061653e-04-3.8425339455252e-05i	-6.14108091085499e-04+4.5910917660362e-05i	-4.79349666485659e-04+1.9637714562879e-05i	-3.5185620788368e-04-4.2040190159099e-05i	-2.42935929683624e-04-9.7681520865209e-05i	-1.59690343791182e-04-1.3308377464499e-04i	-1.01445758700723e-04-1.48878727090364e-04i	-6.1971822489888e-05-1.50430611205571e-04i	-3.3750346426109e-05-1.4274053049955e-04i	-1.1155174241211e-05-1.29197834723376e-04i	8.524976792706e-06-1.11974030542165e-04i	2.57225516522254e-05-9.25639116665761e-05i	3.98585420921753e-05-7.19974021437706e-05i	5.04007760601908e-05-5.08104045331357e-05i	5.73210844480445e-05-2.89394856024126e-05i	6.09836496806068e-05-5.5845306589319e-06i	6.17635771310041e-05+2.09729427093477e-05i	5.97440823967599e-05+5.35147438589077e-05i	5.46781352513724e-05+9.57550229396592e-05i	4.6127655495816e-05+1.5164636521985e-04i	3.349561810521e-05+2.24040809821107e-04i	1.5719138962374e-05+3.13060238013175e-04i	-9.270411804851e-06+4.14958879780753e-04i	-4.4773045584141e-05+5.22322480666084e-04i	-9.4484011213001e-05+6.25917038911632e-04i	-1.60203072184482e-04+7.17526279350786e-04i	-2.38639211166829e-04+7.92261808025845e-04i	-3.18976934625649e-04+8.48773566160552e-04i	-3.83384328903663e-04+8.86846990911198e-04i	-4.11845630791006e-04+9.03635806992154e-04i	-3.90555357736324e-04+8.91176404465036e-04i	-3.20588752611398e-04+8.37724949694315e-04i	-2.22273896145595e-04+7.33484395273324e-04i	-1.31852613624537e-04+5.78353770443368e-04i	-9.0454146298885e-05+3.87277056556485e-04i	-1.29402628107197e-04+1.89202498330269e-04i	-2.58144023634472e-04+1.8732765374458e-05i	-4.60189830127136e-04-9.6378885803169e-05i
18	0.0158419250614397-0.0087753457056809i	0.0128541183801208-0.0077920588780835i	0.00895453919143891-0.006626635986452i	0.00499261537300198-0.005494155494896i	0.00173223115066962-0.00448264995519913i	-0.0003913978129524-0.00356125231575145i	-0.00135339380748728-0.00265519364647695i	-0.00144624778200958-0.00172964441949263i	-0.00108827057159821-0.00082797802823993i	-6.41473140011618e-04-4.9278702015171e-05i	-3.13966167025538e-04+5.08670843999706e-04i	-1.5892968116436e-04+7.99545952510923e-04i	-1.33092754403059e-04+8.44907004120501e-04i	-1.64783702820643e-04+7.16524216579411e-04i	-1.98511178585373e-04+5.02618857292226e-04i	-2.08816333709534e-04+2.78171883071441e-04i	-1.93605411819701e-04+9.0151904642852e-05i	-1.61259575673469e-04-4.252889298544e-05i	-1.20963540167485e-04-1.20717131302609e-04i	-7.8856931780184e-05-1.55156359474546e-04i	-3.8245862215772e-05-1.59037609564979e-04i	-1.079615992235e-06-1.43920854235996e-04i	3.1093051715995e-05-1.18266686267036e-04i	5.70548866439562e-05-8.74136076239068e-05i	7.62485289938127e-05-5.41006221698474e-05i	8.89025727784791e-05-1.90112954812307e-05i	9.57069609846858e-05+1.88951448272458e-05i	9.72014796085736e-05+6.22603424289655e-05i	9.3226441959813e-05+1.15168476559791e-04i	8.266608844645e-05+1.82547111126688e-04i	6.3423647607682e-05+2.68788393746398e-04i	3.2354348107935e-05+3.75647441069868e-04i	-1.5031366834274e-05+5.00090178802404e-04i	-8.4872032457509e-05+6.33251239474791e-04i	-1.84555012739582e-04+7.61593408998469e-04i	-3.20758365249451e-04+8.70513731262117e-04i	-4.95640885132026e-04+9.49269008833918e-04i	-7.02123008877265e-04+9.94928374107218e-04i	-0.00092054930140709+0.00101297073693808i	-0.00111954800891266+0.00101355185758426i	-0.0012628280294638+0.00100488423113794i	-0.00132099987588881+0.00098726620192204i	-0.0012843909923237+0.00095158521667688i	-0.00117104569359274+0.00088400564321572i	-0.00102509556838972+0.00077495423647426i	-9.04484940147916e-04+6.27533447396125e-04i	-8.61966945728486e-04+4.60134091585047e-04i	-9.2679165553783e-04+3.0081796374189e-04i	-0.0010946153530633+0.00017555256682345i
19	0.0164038743587893-0.0056383622056615i	0.0134702135512036-0.0041429249589599i	0.00962099430232854-0.00274302706644398i	0.00564101012703964-0.00171951038591952i	0.00228632434787672-0.00117615085165381i	5.51070936915e-05-1.02593737542699e-03i	-0.0009301078903383-0.0010618951324203i	-0.00089220138906289-0.001068622486767i	-2.55121306062093e-04-9.15421033183452e-04i	5.36470450858599e-04-5.9119303097798e-04i	0.00115638219867463-0.00017833586675021i	0.00145424067223385+0.00020689328356695i	0.00143551746833485+0.00047163077547545i	0.00119822061598989+0.00057720307865882i	8.65077947655821e-04+5.39080372977885e-04i	5.36688803863033e-04+4.06553096922539e-04i	2.72558038199359e-04+2.37336923060228e-04i	9.34899848354439e-05+7.84654668910913e-05i	-5.892112211303e-06-4.22407122379808e-05i	-4.3723189401525e-05-1.15611297171619e-04i	-4.1173467415794e-05-1.45549219127352e-04i	-1.7105771883403e-05-1.42368170163885e-04i	1.410993701647e-05-1.17468827848565e-04i	4.30331439869035e-05-8.01610264296802e-05i	6.46808027496215e-05-3.6350621597838e-05i	7.74746541411803e-05+1.16269402301006e-05i	8.17863164637371e-05+6.46686298046372e-05i	7.8355166637874e-05+1.26336830830031e-04i	6.6928313725957e-05+2.01923760628076e-04i	4.5359267037046e-05+2.96790449959347e-04i	9.151969534097e-06+4.13791666184186e-04i	-4.8741439566205e-05+5.50171578879948e-04i	-1.37967360029052e-04+6.95056987749294e-04i	-2.70382508704866e-04+8.29127627202503e-04i	-4.58541124109937e-04+9.27733807645414e-04i	-7.12342163685814e-04+9.67487740631308e-04i	-0.0010338010106089+0.00093454882671614i	-0.00141122539449026+0.00083134251154095i	-0.00181542736513731+0.00067830137516515i	-0.00220105655583417+0.00050889107169981i	-0.00251493860031703+0.00035918018924593i	-0.00271047153059766+0.00025607994892044i	-0.00276375734610382+0.00020943021542414i	-0.00268500862695035+0.00021147000203778i	-0.00251940697380579+0.00024355218929114i	-0.00233527193687238+0.00028620877914676i	-0.00220272271673808+0.00032701492170531i	-0.00217047731266359+0.00036216222940105i	-0.00224973671053634+0.00039142577093002i
20	0.018297239092504-0.0023326291360226i	0.0154554199295514-0.0003565474612385i	0.0115539960355255+0.0012542993997857i	0.0072928989829968+0.00214111878415251i	0.00341731969252928+0.00215293385522983i	0.00051373888892586+0.00138764622410234i	-0.00113201790643643+0.00014282321174462i	-0.00156857554464619-0.00119833007477541i	-0.00110565106424014-0.00229495001744711i	-0.00017585420530862-0.00294053933948009i	0.00080905224177028-0.00309230880571948i	0.00155886971680466-0.00284142015599916i	0.00194178105281419-0.00234954512822307i	0.00196478216333344-0.0017828187863817i	0.00172222532908548-0.00126587437223395i	0.0013392506541076-0.00086412624607484i	9.28675178638456e-04-5.89824054753701e-04i	5.68334048030736e-04-4.20979121614347e-04i	2.9665065329758e-04-3.22189653463877e-04i	1.19747998142565e-04-2.60194447396937e-04i	2.3162435272947e-05-2.1169183818114e-04i	-1.6750535327255e-05-1.64498494389884e-04i	-2.4185657815005e-05-1.14738692335836e-04i	-1.86878151151327e-05-6.27335006956728e-05i	-1.30621478528868e-05-9.3706546943717e-06i	-1.36788130311163e-05+4.62595989662549e-05i	-2.2331080184411e-05+1.07817331519358e-04i	-3.8795919322392e-05+1.81304048591867e-04i	-6.3347639091586e-05+2.73292634706524e-04i	-9.8706267931179e-05+3.87823332721344e-04i	-1.51201476682584e-04+5.22336733327795e-04i	-2.31154561230592e-04+6.63678162602025e-04i	-3.52492400989148e-04+7.85897240339629e-04i	-5.31411707092364e-04+8.51788673695539e-04i	-7.83705137103274e-04+8.1943143868269e-04i	-0.00112045483922592+0.00065329846623584i	-0.00154242132162918+0.00033730722573283i	-0.00203452336164468-0.00011456419266197i	-0.0025628255953592-0.00065470204837113i	-0.00307667752878813-0.00120810098848437i	-0.0035174870077889-0.00168775067313496i	-0.00383309570193658-0.00201480693624283i	-0.00399374415880333-0.002137036062795i	-0.00400365451712848-0.00203956668686728i	-0.00390266810903275-0.00174508940277094i	-0.0037555249587153-0.00130483850551007i	-0.00363123383461116-0.00078493611176978i	-0.00357945731338712-0.00025349210928413i	-0.00361274955988772+0.00022790013298055i
21	0.0214974784849798+0.0010337787313492i	0.0186810515091139+0.0036154082989639i	0.0145076707083742+0.0056728892170581i	0.00956925762544303+0.00676989011697253i	0.0045852342226911+0.0066737531443837i	0.00023416369622779+0.00542055690848038i	-0.00299549115624212+0.003298379172551i	-0.00489091452963069+0.00075748142647374i	-0.00551798527128581-0.00171751159262338i	-0.00515308262896463-0.00372840369719502i	-0.00417632310025329-0.00504094801541727i	-0.00296458319584488-0.00560384427301435i	-0.00181369580960747-0.0055163682461343i	-0.00090257314311318-0.00496653557671868i	-0.0002959437012902-0.0041651145999364i	2.757118729897e-05-3.29475932854127e-03i	0.00013780931473665-0.00248301989610488i	0.00011852304657783-0.0017980769090708i	4.307078575389e-05-1.25988688070287e-03i	-3.7836521133622e-05-8.57736945032708e-04i	-9.8159506187081e-05-5.66901984840941e-04i	-1.31856895203993e-04-3.60346005393825e-04i	-1.4523131818238e-04-2.14565622186989e-04i	-1.49293605717896e-04-1.10783020468536e-04i	-1.54053040617388e-04-3.3561186879112e-05i	-1.65530147560428e-04+3.1149590314643e-05i	-1.85369509218223e-04+9.7042848565811e-05i	-2.12320024048822e-04+1.7669191036751e-04i	-2.44593725914184e-04+2.787168892414e-04i	-2.82179042250518e-04+4.03242204137328e-04i	-3.28459446314632e-04+5.36735682423543e-04i	-3.90816429973455e-04+6.48066020117135e-04i	-4.80137305093619e-04+6.88083424432732e-04i	-6.09252860051764e-04+5.9481151252898e-04i	-7.90367637114409e-04+3.05137084737687e-04i	-0.00103166789948585-0.0002282374836507i	-0.00133362121068926-0.00101828372829833i	-0.00168597971701456-0.0020291166383746i	-0.00206690789203839-0.00317116094215585i	-0.00244557651605674-0.00430971809872934i	-0.00278869228691731-0.00528678828841148i	-0.00306982959852482-0.00595158470410609i	-0.00327866637873001-0.00619191841539079i	-0.00342621837276568-0.00595793798379846i	-0.00354274017118669-0.00527196786088157i	-0.00366732020900546-0.00422254149750827i	-0.0038316349948359-0.00294544131183247i	-0.0040434099369504-0.00159785212387933i	-0.00427632243136166-0.00033256374351229i
22	0.0263585033067269+0.0046043796881584i	0.0236686972469082+0.008174351855497i	0.0192600648144834+0.0112744913473679i	0.0135936938713668+0.0134021730272402i	0.0073264866615734+0.0142141045929715i	0.0011836961461815+0.0136060666062819i	-0.0041795425793397+0.0117304100282133i	-0.00829113366043066+0.00894835126579054i	-0.0109233071212489+0.005735264867459i	-0.0120939609580651+0.0025701433080892i	-0.0120175602717062-0.0001588812942684i	-0.0110268073955049-0.0022110799455328i	-0.00948927363311364-0.00350510867083857i	-0.00773856768763439-0.00409384818201295i	-0.00603088956990211-0.00411786327134004i	-0.00452878296396489-0.00375462227019697i	-0.00330718995282359-0.0031765775692997i	-0.0023735244631839-0.0025246791511572i	-0.00169310538628572-0.00189768400362549i	-0.00121296268416565-0.00135349207374882i	-8.79677829192715e-04-9.17170884129568e-04i	-6.49657875964243e-04-5.90847156821199e-04i	-4.92464141146298e-04-3.6231430006459e-04i	-3.89197161581781e-04-2.11112134885656e-04i	-3.28411841039881e-04-1.12352042567669e-04i	-3.01748274231635e-04-3.9414644757882e-05i	-3.00706822951717e-04+3.3162438912438e-05i	-3.15110548760872e-04+1.25629204838758e-04i	-3.33073222612273e-04+2.47531783221402e-04i	-3.41894470481125e-04+3.91435590317733e-04i	-3.29257520888472e-04+5.27454504327375e-04i	-2.84310966682588e-04+6.00878767518024e-04i	-1.98513198699531e-04+5.35331520015675e-04i	-6.6353998994328e-05+2.43161950536972e-04i	1.13845765652452e-04-3.56900529453363e-04i	0.00033891944860993-0.001317202004161i	0.00059963820841917-0.00263855048484971i	0.00087946593457374-0.00425392710036312i	0.00115359180889159-0.00602473372530111i	0.00138867089239814-0.00775343921023087i	0.00154384492214335-0.00921233819559848i	0.0015737356141717-0.0101833576367561i	0.0014340522272055-0.0105000521667208i	0.0010900253567461-0.0100815656709611i	0.00052694931143761-0.00895005864255627i	-0.00023917814797242-0.00722745006140911i	-0.00115412885134979-0.00511286583842398i	-0.00212468793291763-0.00284707242521529i	-0.00302746609799902-0.00067285812657167i
23	0.0339428679941753+0.0081121474930774i	0.0319610843779372+0.0130597116091024i	0.0279924735383137+0.0178053224302735i	0.0223447471801975+0.0218020588153803i	0.0155533070164395+0.0245923709784565i	0.0082939801135424+0.0258918771888502i	0.0012701893660053+0.0256341503985599i	-0.0048989743512802+0.0239673965880473i	-0.009765365597075+0.0212079636945957i	-0.0130973975761471+0.0177667367396463i	-0.014880859281254+0.014069258176397i	-0.015282141963478+0.0104882784089094i	-0.0145881806761526+0.0073004058825972i	-0.013139487468746+0.0046699043135051i	-0.011270361564221+0.0026555271447746i	-0.00926544109556674+0.00123230646062451i	-0.00733613374337922+0.00031958043956428i	-0.00561562100616634-0.00019171172456699i	-0.00416789451744055-0.00041667399302428i	-0.0030048615764154-0.0004606113472996i	-0.00210572860412425-0.00040942952607596i	-0.00143416714729044-0.00032509842412033i	-9.5062138176666e-04-2.44856381794965e-04i	-6.18986442763092e-04-1.83134023969264e-04i	-4.08356331359535e-04-1.35612990023866e-04i	-2.91387197976903e-04-8.5171336817441e-05i	-2.41038420270752e-04-9.560274906645e-06i	-2.27203095303902e-04+1.09549707701815e-04i	-2.14268796491003e-04+2.76992725502433e-04i	-1.60191606511019e-04+4.75470598722016e-04i	-1.7362119568988e-05+6.598966968554e-04i	2.64594381243697e-04+7.56998987682926e-04i	7.3400543655268e-04+6.72083201416968e-04i	0.00143038678659449+0.00030369306517833i	0.00237611696740989-0.00043498914663958i	0.00356748620214108-0.00159141743610779i	0.0049666979274901-0.00315102277570586i	0.0064969198340027-0.00502292658773794i	0.00804261257665044-0.00703956714222596i	0.00945690639354556-0.00897315244101568i	0.0105766942559474-0.010567828694614i	0.0112445004278075-0.0115820949717575i	0.0113343769431099-0.0118326680427254i	0.0107775024966824-0.0112298958578826i	0.00958225516373007-0.00979647113040757i	0.00784366658215131-0.00766523260803922i	0.00573852059540442-0.00505705480983866i	0.00350484484282087-0.00224459466779145i	0.00140776148781848+0.00048946709601892i
24	0.0454783848377029+0.009956225039219i	0.0452268757789307+0.0161475769678504i	0.0429234708907937+0.0224907812728605i	0.0387025689409958+0.0284332447459384i	0.0329158199048498+0.0334443126814687i	0.0260804221585402+0.0370940135248629i	0.0188002041564463+0.0391120862168707i	0.0116766203334195+0.0394163953728446i	0.0052279624853657+0.0381079413775074i	-0.0001685385017566+0.0354375415180339i	-0.0043039175989987+0.0317546087594215i	-0.0071339461449969+0.027450210474091i	-0.008751239469973+0.0229050523727253i	-0.0093430287685649+0.0184494711409013i	-0.0091452134025676+0.0143384699495656i	-0.0084014413473043+0.0107414832980539i	-0.00733272852241508+0.00774445649018809i	-0.00611963454936351+0.00536092383239907i	-0.00489609223490249+0.00354869372077863i	-0.00375207763539279+0.00222908114148475i	-0.00274149123551585+0.00130608594717716i	-0.00189173870247887+0.00068338636676084i	-0.00121226240036436+0.0002775027568501i	-7.00356982003783e-04+2.6021503601644e-05i	-3.4371183884186e-04-1.09630572104787e-04i	-1.2004822212893e-04-1.46720262892046e-04i	5.1490267711708e-06-8.82444580241957e-05i	8.14761176359913e-05+6.69705592041383e-05i	1.75619833183337e-04+3.13090988511462e-04i	3.71209827857885e-04+6.27374711844943e-04i	7.6540636314169e-04+9.63988385325998e-04i	0.00146146331650317+0.00125364783557014i	0.00255703709440119+0.00141033276564904i	0.00412877757037946+0.00134495690873603i	0.00621472462189504+0.0009841621755799i	0.00879711193775036+0.0002907124950795i	0.0117890844503106-0.0007192140213707i	0.0150292176936502-0.0019667066063675i	0.0182872588279078-0.0033125163249482i	0.0212830195888175-0.0045725317818408i	0.023717942492368-0.0055445893527401i	0.0253159484543822-0.0060418455165828i	0.0258674241398231-0.0059259297616679i	0.0252683813450715-0.0051328017563388i	0.0235465563768199-0.0036858449158531i	0.0208678233905478-0.0016938086051599i	0.0175196211914152+0.000665169791499i	0.0138725206046773+0.0031691886099073i	0.0103256320593877+0.0055820059566309i
25	0.0608962947082953+0.0070762204747363i	0.063282895071041+0.0135020997783294i	0.0637268271216381+0.0203612094591068i	0.0621857946226927+0.0271553300904366i	0.0587976598339848+0.0333666188813777i	0.0538574748723478+0.0385241017997741i	0.0477722805144636+0.0422619492980978i	0.0410034865100881+0.0443596182459649i	0.0340084025406874+0.0447583890055946i	0.0271912686102907+0.0435540171839846i	0.0208705974975965+0.0409697217187894i	0.0152650631359987+0.0373165507536895i	0.0104959386215911+0.0329489869397332i	0.0066012486381044+0.0282227818604529i	0.0035557820247366+0.0234601156375285i	0.0012917232062204+0.018924976416901i	-0.000283691854806+0.0148096674833482i	-0.0012751270434678+0.0112318241952524i	-0.00179064898124826+0.00824028218377772i	-0.00193664279594409+0.00582749752825127i	-0.00181458668521+0.00394588961921728i	-0.00151825484107754+0.00252541345415386i	-0.00113036821078367+0.00148986358713599i	-7.18281487632026e-04+7.69863246719914e-04i	-3.28834056492388e-04+3.1116609503832e-04i	1.70732354292062e-05+7.77204012267847e-05i	3.29301654167107e-04+4.9810140476985e-05i	6.51623271467626e-04+2.18377060293856e-04i	0.00106202131285974+0.00057723086639521i	0.00166899506692666+0.00111517802392484i	0.00260293032994252+0.00181007555900044i	0.00400206227091618+0.0026264137235375i	0.0059933373720871+0.00351727431258987i	0.00866955923788576+0.0044304989787868i	0.0120654482818849+0.0053178182865037i	0.0161363967770104+0.0061447895603153i	0.0207444035724983+0.0068989363530007i	0.0256555660858841+0.0075936725487379i	0.0305523470090259+0.0082664718168037i	0.0350616118783155+0.0089711407867357i	0.0387964490716958+0.0097656089229445i	0.041406620361353+0.0106978958652669i	0.0426299009605801+0.0117934469083243i	0.042335281814235+0.0130466395237416i	0.0405495149167542+0.0144180668563346i	0.0374608726380122+0.0158375997401924i	0.0333978875761232+0.0172117773908003i	0.0287854668617981+0.018433287242008i	0.0240851459823954+0.0193904193920614i
26	0.0775507594276418-0.0036464165990767i	0.0826454730477688+0.0013839471385784i	0.0859562372754098+0.0069920700209812i	0.0872984310271899+0.0128022893096264i	0.0866290255310158+0.0184075319286005i	0.0840435675195038+0.0234185883332135i	0.0797564890217329+0.0275098183122804i	0.0740696235132169+0.0304537486013533i	0.0673354208452197+0.0321396353580565i	0.0599212925876092+0.03257451199292i	0.0521800134164498+0.0318686105926784i	0.0444287713229181+0.0302095570441752i	0.0369370670599905+0.0278309636028908i	0.0299218647500543+0.0249809529485768i	0.0235475431498537+0.021895049957629i	0.0179282863525011+0.0187762442754209i	0.0131312968847189+0.0157833253813265i	0.0091801970601103+0.0130271615067074i	0.0060588226568274+0.0105736014421983i	0.00371606860301034+0.00845114137232744i	0.00207246352027188+0.00666134344570598i	0.00102882223976956+0.00519011296340422i	0.00047682360238979+0.00401823845735815i	0.00031085692137777+0.00312999739987191i	0.00044009421124887+0.00251907370127166i	0.00079952583671287+0.00219147726349219i	0.00135863653448343+0.00216556229457288i	0.00212646389405766+0.00246957599027058i	0.00315194934359486+0.0031374050505777i	0.00451877132673289+0.00420330604910979i	0.00633428192891137+0.00569640078076058i	0.00871279900498481+0.00763559852589953i	0.0117543495152674+0.0100254013228428i	0.0155209547053897+0.0128528032691499i	0.0200135338287365+0.0160852735818646i	0.0251532330092825+0.0196696811992709i	0.0307711776518759+0.0235320226810989i	0.036610068951848+0.0275779585265685i	0.0423396097097023+0.031694390389572i	0.0475855765144899+0.0357525132809487i	0.0519698052048784+0.0396128196617449i	0.05515594413501+0.0431323126680615i	0.0568941243584656+0.0461736858868848i	0.0570571655844849+0.0486155506330537i	0.0556618131783042+0.0503621543450697i	0.0528707021510835+0.0513507025884817i	0.048973879488417+0.0515545917443128i	0.0443521791845412+0.050981649762569i	0.0394278549018863+0.0496677270033823i
27	0.0905248315149566-0.0231183131884228i	0.0972542750334896-0.0209509350986478i	0.102304777503749-0.018149300523446i	0.105424742987541-0.014925180914348i	0.106480486394078-0.01151777133874i	0.105463095346461-0.008162741040648i	0.102481898649158-0.005063424996414i	0.0977467110779131-0.0023690610336525i	0.0915425508743146-0.0001633274575361i	0.0842011348955755+0.0015358225102908i	0.076073135124794+0.0027663240445728i	0.0675041583182752+0.003605240402301i	0.0588160623735691+0.0041490788796664i	0.0502939392758745+0.0044951445166673i	0.0421781666329119+0.0047270477508746i	0.034660484088544+0.004906153026977i	0.0278830461872429+0.0050693211923247i	0.0219396818021069+0.0052320866790218i	0.016878954136231+0.0053956261257131i	0.0127088977518939+0.0055555795359868i	0.00940341787312542+0.00571091680952764i	0.00691026280436754+0.00587146337551029i	0.00516027500307393+0.00606324556733674i	0.00407736970436973+0.00633134356594905i	0.00358845673334476+0.00674034504183938i	0.00363236241600794+0.00737272721939665i	0.00416674965748903+0.00832556048362516i	0.00517208459050941+0.00970586349948i	0.0066518640409213+0.0116248124088338i	0.008628610213169+0.0141908860691364i	0.0111355689434683+0.017501977435018i	0.0142046128105453+0.0216365580203229i	0.0178515131985588+0.0266441577883662i	0.0220604194450954+0.0325356941471139i	0.026769932546348+0.0392744989658321i	0.0318634221698608+0.0467691782783835i	0.0371660602886031+0.0548696124147675i	0.0424503506497304+0.0633673860888301i	0.0474507500391663+0.0720016707276071i	0.051886465180936+0.0804710452707102i	0.0554899408582888+0.088450970173685i	0.0580372594517039+0.0956157177618668i	0.059375954132879+0.101662664317993i	0.059445796078235+0.106336157335467i	0.058288986320544+0.109447876715246i	0.056047725236484+0.110890851269954i	0.05294906486704+0.11064510932044i	0.049278915970766+0.108774236282027i	0.045348736827615+0.105413649064432i
28	0.0947345465578646-0.0485667406634911i	0.10123833328157-0.049778253457092i	0.106088713373377-0.050300855409914i	0.109051686890579-0.050195248546278i	0.110001939293192-0.049546716457971i	0.108931054270601-0.048448891528425i	0.105943837406036-0.046988418975654i	0.101243828199792-0.045233362138655i	0.0951105551798094-0.0432272646493972i	0.087872020833012-0.0409894746833405i	0.0798761648063543-0.0385209684790044i	0.0714646756514999-0.035813806170675i	0.062951664622693-0.0328617467342099i	0.0546086162071292-0.0296695330703013i	0.0466559337059689-0.0262588739522832i	0.0392604987249495-0.0226700186184646i	0.0325380709786561-0.0189588053542901i	0.0265590897678621-0.0151899393014882i	0.0213564502748377-0.0114278517845541i	0.0169340265595945-0.0077267402257965i	0.0132750019333847-0.004121302736288i	0.010349365947192-0.0006193526469272i	0.00812019310434324+0.00280295167803904i	0.00654850725192407+0.00620297533992568i	0.00559665517797237+0.00967064167591702i	0.0052301756514282+0.0133249117698528i	0.0054181773131687+0.0173080520734314i	0.0061322570429378+0.0217779912034078i	0.0073440283322715+0.0268989813392528i	0.009021412604901+0.0328307215642197i	0.0111239908113918+0.0397161292236697i	0.0135979142126968+0.0476680929037085i	0.0163711021924135+0.0567558019696201i	0.0193496547054056+0.0669915790515347i	0.0224165034441059+0.0783194680432808i	0.025433245905884+0.090607058865215i	0.028245802846355+0.103642072382698i	0.030694013463933+0.117135019841864i	0.032624597221074+0.130728768826112i	0.033906187355856+0.144015123213699i	0.034444534457222+0.15655764333211i	0.034195641700703+0.167919024108664i	0.03317463462174+0.177690567443485i	0.031458618264006+0.185520781334795i	0.029182573169349+0.191140030617937i	0.026528350040645+0.194378510397452i	0.02370785645087+0.195175592155307i	0.020942401970064+0.193579699113052i	0.018440735487983+0.189739125646214i
29	0.0876305235850987-0.0739613592864992i	0.0920502586718208-0.0777535777713653i	0.0947930498164639-0.0807309377839051i	0.0956952693521111-0.0828585680108936i	0.0946973939831929-0.0841321553086031i	0.0918493418071591-0.0845704584670612i	0.0873052529988874-0.0842068831022288i	0.0813084800790699-0.0830817507986364i	0.0741688402769643-0.081236563873593i	0.066235110147567-0.0787109864974653i	0.0578661717118283-0.0755425791132788i	0.0494041122947947-0.0717686965586647i	0.041152001474035-0.067429525165375i	0.0333581620774162-0.0625710673664027i	0.0262077033333907-0.0572469906473009i	0.0198210775337293-0.0515185840681279i	0.0142586047180278-0.0454525118263786i	0.0095293723196573-0.0391165098708432i	0.0056026842251343-0.0325735457491226i	0.0024202776969593-0.0258751970264443i	-0.0000922177786989-0.0190550854921853i	-0.0020157189381818-0.0121231553355836i	-0.00343072416722411-0.00506144841333626i	-0.00441321734074759+0.0021781410017206i	-0.00503333884701857+0.00967381518404259i	-0.0053564297510759+0.0175313473580497i	-0.0054458493606653+0.0258790142063576i	-0.0053668429796095+0.0348600192553495i	-0.0051906835959168+0.0446225546113585i	-0.0049983152738802+0.0553078012438688i	-0.004882776766967+0.0670363701511765i	-0.0049497773715067+0.0798939306530314i	-0.0053159366744034+0.093917028795222i	-0.006104394080622+0.109080321513049i	-0.007437750729609+0.125286584476545i	-0.009428624873851+0.142360840009646i	-0.012168464517884+0.160049759026893i	-0.01571562899152+0.178027108205355i	-0.020084064699786+0.19590546553287i	-0.025234088751274+0.213253772824382i	-0.0310667911576+0.229619617977822i	-0.037423328892125+0.244554540546875i	-0.044089910515439+0.257640225286403i	-0.050808604439068+0.26851326221763i	-0.0572933390993+0.276886246437141i	-0.063249721429593+0.282563362192966i	-0.068396708588938+0.285449196985282i	-0.072487832393091+0.285550280193629i	-0.075329656814725+0.282969631644305i
30	0.0711748371079951-0.0922056753922287i	0.0725518114374104-0.0966641355901345i	0.072262443049606-0.100061810433041i	0.070223518512225-0.102330543904837i	0.066447172659775-0.10344604257827i	0.061042880380849-0.103424326398381i	0.054210804357166-0.102315445216036i	0.046227141870126-0.100195493445917i	0.0374230781751362-0.0971580168072901i	0.028159678563098-0.0933057849419952i	0.0188014315305277-0.0887436469712119i	0.0096911501062292-0.0835728609923435i	0.0011285736386831-0.0778869652535006i	-0.0066456275316783-0.0717689988538066i	-0.0134595357061161-0.0652897207761428i	-0.0192132639095138-0.0585064279010279i	-0.0238764526404089-0.0514620209631038i	-0.0274811454625049-0.0441840816921443i	-0.0301115143557675-0.0366838685990501i	-0.0318919896234303-0.0289552809472474i	-0.0329752373377797-0.0209739582445025i	-0.0335311709338405-0.0126967653993522i	-0.0337378404075158-0.0040619598776008i	-0.0337746663958093+0.005009650395303i	-0.0338181205211922+0.0146122684127925i	-0.0340396286178319+0.0248511493599307i	-0.0346052095599165+0.0358369688970609i	-0.0356761711278097+0.0476784930602731i	-0.0374100727425124+0.0604736945731639i	-0.0399611376809228+0.0742996670123822i	-0.0434793576426775+0.0892019139977901i	-0.04810768085434+0.105183806467595i	-0.053976907199174+0.122197169754422i	-0.061198218697996+0.14013504403222i	-0.069853629710678+0.158827623414447i	-0.079985015948093+0.178042202081827i	-0.091582731766635+0.197487643444643i	-0.104575101185874+0.216823468150932i	-0.118820218779562+0.235673178769054i	-0.134101479046014+0.253640968402177i	-0.150128041496235+0.270330566617929i	-0.166541033841945+0.285364719547254i	-0.182925728618286+0.298403722252306i	-0.198829261259736+0.309161532853692i	-0.213782775913368+0.317418281414654i	-0.227326286362244+0.323028397420573i	-0.239034115680906+0.325924055033311i	-0.248538600304432+0.326114106003684i	-0.255549847416547+0.323679072948937i
31	0.0521262243965128-0.0985776263495204i	0.051077117281853-0.101490139555755i	0.048539432737714-0.103006072149928i	0.044494189860817-0.103070244617935i	0.039000400667722-0.101686034183792i	0.0321944483657042-0.0989131042419441i	0.024283141811002-0.0948612630511664i	0.0155309873793011-0.0896811830938092i	0.0062428492181145-0.0835529552297016i	-0.0032563556485142-0.07667355603335i	-0.0126430230838283-0.0692442746937816i	-0.0216153712691996-0.0614590012093551i	-0.0299113962314035-0.0534940586163745i	-0.0373229806070782-0.0455000127270595i	-0.0437053807056699-0.0375956543622111i	-0.0489818662283918-0.0298641524902764i	-0.053143790716805-0.022351239544411i	-0.0562467690200481-0.0150652160440169i	-0.0584038952183645-0.0079785425711255i	-0.0597770409873654-0.0010308078301598i	-0.0605672434445845+0.0058670963409401i	-0.0610050520397498+0.0128277161634405i	-0.0613414927297913+0.0199807812972127i	-0.0618400615949967+0.0274660287047899i	-0.0627699114405511+0.0354251937482978i	-0.0644001686758621+0.0439933026668034i	-0.0669951313408767+0.0532894758746121i	-0.0708099641033121+0.0634075513144333i	-0.0760864299817848+0.0744069509713641i	-0.0830481865556125+0.0863043257781895i	-0.0918952294315065+0.0990666038850472i	-0.102797187615361+0.112606111257818i	-0.115885359225923+0.126778409366829i	-0.1312436099635+0.14138338563471i	-0.148898521097334+0.156169932417057i	-0.168809440552862+0.170844268439258i	-0.190859325731303+0.185081618049465i	-0.214847433027593+0.198540608375968i	-0.240484972065837+0.210879422125889i	-0.267394776149843+0.221772505548414i	-0.295115831948854+0.230926520304856i	-0.32311316682369+0.238094270989298i	-0.350793137357671+0.243085539755994i	-0.37752364237542+0.245774093165808i	-0.402658257125311+0.24610054822158i	-0.425562818346335+0.244071233320197i	-0.445642646118577+0.239753589365194i	-0.462368418928171+0.23326896742248i	-0.475298753756653+0.224783850442906i
32	0.0394017630733078-0.0942765320454773i	0.0380063831203302-0.0944104723946327i	0.0355435275277757-0.0928809300151959i	0.0320292990283437-0.0896724296653898i	0.0275322158975051-0.0848363676900969i	0.0221707947223875-0.0784884068085377i	0.0161071436303515-0.0708017380163235i	0.0095370255488326-0.0619968120934346i	0.0026772108006359-0.0523284209084302i	-0.0042487988798221-0.0420711785522912i	-0.0110254603803207-0.0315045037946933i	-0.0174590903445592-0.0208981453844419i	-0.0233899222308813-0.0104991420515034i	-0.0287015207584806-0.0005209011680751i	-0.0333270791863707+0.0088651512188543i	-0.0372524680015029+0.0175351187495097i	-0.0405162191408455+0.0254153406280935i	-0.0432068797955364+0.0324823567030604i	-0.0454583298249694+0.0387603268722472i	-0.0474437183911923+0.0443161516731426i	-0.0493686452149525+0.0492525651252818i	-0.0514641083158961+0.0536994845929477i	-0.0539795889041225+0.0578039216698944i	-0.0571764731402073+0.0617187946775296i	-0.0613218455680646+0.0655910427247734i	-0.0666825508052533+0.0695495213853694i	-0.0735193226028112+0.0736932516082089i	-0.0820807300674019+0.0780806810797222i	-0.0925966913715595+0.0827206814143815i	-0.105271353032848+0.087566024393175i	-0.120275222163928+0.09251003693863i	-0.137736562189707+0.097387013746023i	-0.157732209826156+0.101976763061296i	-0.180278131222073+0.106013380628499i	-0.205320194665553+0.109198007401804i	-0.232725780724713+0.11121495846031i	-0.262276961193078+0.111750253687922i	-0.293666038479825+0.110511280496361i	-0.326494231381409+0.107246119593522i	-0.36027420961062+0.101761002967404i	-0.394437012491334+0.09393447051232i	-0.428343639789667+0.083727049706741i	-0.461301287530816+0.071185680658884i	-0.492583841634558+0.056442604562992i	-0.521455868773156+0.0397089686145i	-0.547198994378586+0.021263907758994i	-0.56913927135923+0.001440277862898i	-0.586673955882512-0.019391517768729i	-0.599296046454507-0.040840079689975i
33	0.0383340643857166-0.0872251785210594i	0.0388506338379127-0.0852628474684113i	0.0388429300983517-0.0816349460303717i	0.0383247145466039-0.0763712078040799i	0.0373347935517552-0.069564363780143i	0.0359342129878283-0.0613662060639389i	0.0342014403249528-0.0519800728437892i	0.0322258833599341-0.0416503403265614i	0.0301002673338376-0.0306497394176598i	0.0279125083891906-0.0192654591588132i	0.0257377660683989-0.0077850448646768i	0.0236313257620877+0.0035169506517935i	0.0216228593127435+0.0143907344939302i	0.0197124537965286+0.0246208182950988i	0.0178686075711088+0.0340329137485767i	0.0160281953689199+0.0424979682088952i	0.0140982264352311+0.0499333219675899i	0.011959082990042+0.0563011230171742i	0.009468844793273+0.061604245427265i	0.0064682844609778+0.0658800274751796i	0.0027861534561555+0.0691921862775572i	-0.0017555413480691+0.0716212917653826i	-0.0073364629604008+0.0732542095369449i	-0.014133147710619+0.0741729610098635i	-0.0223144569511889+0.074443505537415i	-0.0320371659464501+0.0741050198308962i	-0.0434415325984705+0.0731603240235458i	-0.0566466814281192+0.0715681631969113i	-0.0717456686673482+0.0692380764830776i	-0.0888001565880369+0.0660285512278685i	-0.107834710495865+0.061749049600407i	-0.128830829986919+0.056166300084427i	-0.151720926943872+0.049014968406916i	-0.176382557152921+0.040012476571905i	-0.202633292598231+0.028877352563535i	-0.230226681119567+0.015350105480272i	-0.258849774027834-0.000784723454689i	-0.288122706058572-0.019676938120226i	-0.317600781836776-0.041391220928301i	-0.346779455577886-0.0658915143243i	-0.37510248391092-0.093030733949167i	-0.401973385284883-0.122546924820248i	-0.426770156227738-0.154066465050145i	-0.448862981626066-0.18711432842687i	-0.467634444760467-0.22113079959289i	-0.48250150941599-0.25549346182317i	-0.492938331323104-0.289542813265054i	-0.498498782104564-0.322609567442772i	-0.498837458251565-0.354041593548513i
34	0.04547156888519-0.0874610930360226i	0.0485853753900688-0.0855944028456198i	0.0515653107951869-0.0823652945725142i	0.0543918694053204-0.0778314017682824i	0.0570515520079086-0.0720985428341122i	0.059535489679105-0.0653156105605527i	0.0618373216735595-0.0576669243413615i	0.0639504930236934-0.0493626226902985i	0.0658652057984507-0.0406278297586528i	0.067565303289101-0.0316914149259812i	0.0690253830006281-0.0227751726263177i	0.0702084202442058-0.0140841832105568i	0.0710641413947152-0.0057989863502775i	0.0715283202688849+0.0019299755578965i	0.0715230911992187+0.0089853834289327i	0.0709582883288253+0.0152834739406314i	0.0697337424798879+0.0207719942373175i	0.0677424031406233+0.0254259411202816i	0.0648741093974005+0.0292414540741154i	0.0610198122775489+0.0322282996637067i	0.05607605069016+0.0344014204981779i	0.0499494996653009+0.0357720353854027i	0.0425614366034953+0.0363387798665705i	0.033852001766739+0.0360793775708884i	0.0237841569226026+0.0349433380132085i	0.0123472663150365+0.0328461849522583i	-0.0004397651267024+0.0296657243976743i	-0.0145258596817155+0.0252408507259206i	-0.0298257086226436+0.019373348017505i	-0.0462183621031014+0.0118330565714644i	-0.0635465451974414+0.0023666300074747i	-0.0816167756321512-0.0092900983436176i	-0.100200347815661-0.02339638537001i	-0.119035228540324-0.040188036779161i	-0.137828884484212-0.059856930440824i	-0.15626203428168-0.08252978756976i	-0.173993293003124-0.108247626855321i	-0.190664658386468-0.136947495472276i	-0.205907778413096-0.168448103868515i	-0.219350938622476-0.202440876298266i	-0.230626711893184-0.238487659123735i	-0.239380217775138-0.276025914306865i	-0.245277935808067-0.31438169457843i	-0.248017000509493-0.352790093886655i	-0.247334869393547-0.390422248168402i	-0.243019197247779-0.426417389416252i	-0.23491767210122-0.459917991348884i	-0.222947477867938-0.490105740035491i	-0.207103956981812-0.516235954661803i
35	0.0498520473018984-0.0990684701321591i	0.0540543031359717-0.0992627509310588i	0.0581801600201319-0.098511561112863i	0.0621743413337114-0.0968706280551116i	0.0659827364849234-0.0944263826311751i	0.069553311186199-0.0912908964206455i	0.0728367040614429-0.0875953052835049i	0.0757864771777048-0.0834822147627693i	0.0783590227993778-0.079097671948202i	0.0805131653040942-0.0745833262289864i	0.0822095326709998-0.0700693844019517i	0.0834098032086615-0.0656688964006225i	0.0840759574843683-0.0614737944432248i	0.0841696804781683-0.0575529629332427i	0.0836520631274081-0.0539524538411649i	0.0824837445963337-0.0506977980122097i	0.0806256163848547-0.0477982109916593i	0.0780401770008715-0.0452523636654522i	0.0746935822303138-0.0430552903656767i	0.0705583826128807-0.0412059427875212i	0.0656168789093304-0.039714865807858i	0.0598649613331174-0.0386114668173039i	0.0533162332425726-0.0379503676902165i	0.0460061598696166-0.0378163623112456i	0.0379959332370199-0.038327548453778i	0.0293757117917802-0.0396362590676546i	0.0202668833705909-0.0419274858316915i	0.0108230179147798-0.0454145707708974i	0.0012292251313525-0.0503320448137569i	-0.0083002872263483-0.0569256201196635i	-0.0175265490950372-0.0654394984853416i	-0.0261920196427108-0.0761013399000112i	-0.0340284499637921-0.0891054368815253i	-0.040766084783471-0.104594849255936i	-0.046143736923019-0.122643452685453i	-0.049919162433272-0.143239020479424i	-0.05187910024376-0.166268568134817i	-0.051848328257533-0.191507220852389i	-0.049697133609674-0.21861179760111i	-0.04534669789937-0.247120130431801i	-0.038772051739689-0.276456854187624i	-0.0300024439351-0.305946020856271i	-0.01911918098009-0.334830437922311i	-0.00625120123518-0.362297135310164i	0.008431166778881-0.387507872915961i	0.024723670981144-0.409633156301979i	0.042396153801394-0.427887876954395i	0.06120043415913-0.441566474657841i	0.080877421509408-0.450075461339657i
36	0.041873631792165-0.115611577067196i	0.044758759307984-0.117925327313976i	0.04738161605817-0.119550824503498i	0.049677225460366-0.12052055219761i	0.051586998716816-0.120886372264071i	0.053061131100503-0.12071575572994i	0.054060588312339-0.120087128400543i	0.054558541838815-0.119084676458626i	0.05454115112448-0.117793007780809i	0.054007641988973-0.116292083288639i	0.052969691340113-0.114652817222276i	0.05145019282108-0.112933696929484i	0.049481540582214-0.111178695790987i	0.047103622426161-0.109416653981004i	0.044361752812102-0.107662189365926i	0.041304795071775-0.105918084255562i	0.037983716553155-0.104178982042671i	0.034450788115846-0.102436129038668i	0.030759580723564-0.100682817341565i	0.0269658297514976-0.0989201285384685i	0.0231291376788178-0.0971625474358043i	0.019315376151151-0.0954430098385753i	0.0155995390063783-0.0938169671518967i	0.0120686999863356-0.09236509078659i	0.0088246539635082-0.0911942981741347i	0.0059857791737885-0.090436856890959i	0.0036876587018064-0.0902474115868832i	0.002082047707224-0.0907978781365001i	0.0013338699285391-0.0922702588919629i	0.0016160694715906-0.0948475500728468i	0.0031023234694362-0.0987030343702309i	0.005957824902012-0.103988374664806i	0.010328555804465-0.110821042601144i	0.01632966977-0.119271721099931i	0.024033768647349-0.129352403691719i	0.033459972297752-0.141005965902709i	0.044564726023994-0.154097995002043i	0.05723525674911-0.168411625768358i	0.071286471865433-0.183646035798459i	0.086461897313001-0.19941910250832i	0.102438985341583-0.215274518624192i	0.118838806517858-0.230693412459029i	0.135239799916226-0.245110237976439i	0.151194919102263-0.257932406737845i	0.166251209786768-0.268562851922903i	0.179970616514595-0.276424467816577i	0.191950664462725-0.280985179740676i	0.201843615191376-0.281782289342794i	0.209372759792276-0.278444722788429i
37	0.022352223834859-0.124620705168532i	0.02269284271806-0.12712976292594i	0.022593727667438-0.128928373040039i	0.022006562248898-0.130027982360388i	0.020894803246522-0.130457261168268i	0.019236138501716-0.13025996205347i	0.017024421255533-0.129492070475156i	0.014270946030639-0.128218436472291i	0.011004973267496-0.12650911468156i	0.007273463057906-0.124435661160611i	0.003140038347404-0.122067638642256i	-0.001316740266639-0.119469566418819i	-0.006005648418721-0.116698518267775i	-0.010825433454825-0.113802524274435i	-0.01566759294247-0.110819873814261i	-0.020419066652287-0.107779351825943i	-0.024964624911178-0.104701373684443i	-0.029188772989481-0.101599920237969i	-0.0329770506739451-0.0984851182013059i	-0.036216684296396-0.09536626561577i	-0.0387966387668382-0.0922550700220206i	-0.0406072111726875-0.0891688497987875i	-0.041539395517657-0.0861334471988254i	-0.0414843199922649-0.0831856144291487i	-0.0403331041274642-0.0803746603897579i	-0.037977495178063-0.0777631835780334i	-0.0343116155508669-0.0754267640267754i	-0.029235083844081-0.0734525416551356i	-0.0226576628607036-0.0719366677146824i	-0.0145054447553518-0.0709806777638305i	-0.0047284162730927-0.0706868964740556i	0.0066909306770078-0.0711530442081361i	0.0197284501045725-0.0724662702862609i	0.034309311216242-0.0746968856326356i	0.0502998524358852-0.0778921054363243i	0.0675011423308222-0.0820701379057907i	0.085645059613446-0.08721496561639i	0.104393622579672-0.093272159165137i	0.123342144571487-0.100146037304137i	0.14202657272054-0.107698442787243i	0.159935095230889-0.115749339383098i	0.17652379643551-0.124079354814544i	0.191235821884088-0.132434300180871i	0.20352321344617-0.140531593516328i	0.212870312888643-0.148068409533263i	0.218817435687285-0.154731276094311i	0.22098340478658-0.160206747647364i	0.219085520229012-0.164192713513993i	0.212955630937274-0.166409850367064i
38	0.002772839647105-0.118545868606358i	0.001481312824977-0.119006981588998i	-0.000244349341372-0.11857698981496i	-0.002433217163768-0.117266630363373i	-0.005103236048117-0.115107005577609i	-0.008259393602499-0.1121484263286i	-0.011892276498215-0.108458473896543i	-0.015977097491078-0.104119365548667i	-0.0204732440710909-0.0992247473374163i	-0.0253243661986475-0.0938760695928906i	-0.0304589843439402-0.0881787240654318i	-0.0357915638910542-0.0822381353006237i	-0.0412239714048899-0.076156001879363i	-0.0466472056392962-0.0700268756040507i	-0.0519432843240491-0.0639352491945699i	-0.0569871686788213-0.057953296787146i	-0.0616486220795656-0.0521393781670277i	-0.06579392680164-0.0465373791688077i	-0.0692874212945798-0.0411769191352863i	-0.0719928666272925-0.0360744138053599i	-0.0737747000176666-0.0312349404223041i	-0.0744992803286031-0.0266548128935844i	-0.0740362693056596-0.0223247398793046i	-0.0722603175652835-0.0182334088302912i	-0.06905323110501-0.0143713150665506i	-0.0643067789296906-0.010734637605013i	-0.0579262636403839-0.0073289530991513i	-0.0498349150837225-0.0041725763587453i	-0.0399790853575895-0.0012993208656786i	-0.0283341269070539+0.0012395141347541i	-0.0149107314954693+0.0033741016805368i	0.00023859453897433+0.00501613153239941i	0.0170133342691259+0.0060600430696119i	0.0352595285104076+0.0063855011593916i	0.0547656327392448+0.0058611144856634i	0.0752601882324343+0.0043493347829527i	0.0964117919943427+0.0017124105292605i	0.117831765042734-0.002180797246939i	0.139079791880247-0.007447392831035i	0.159672641419328-0.014182730195553i	0.179095890704088-0.022452763224382i	0.196818369885532-0.032286853003018i	0.212308844545178-0.043671436973001i	0.225054265097392-0.056544957170357i	0.234578757836373-0.070794414281646i	0.240462421876306-0.086253860512304i	0.242358941639885-0.102705068507442i	0.240011032766711-0.119880518671098i	0.233262812900341-0.137468737629817i
39	-0.003785905935881-0.102499806136182i	-0.004454052966032-0.100235311955805i	-0.005373461998811-0.0969554913667417i	-0.0065706665197155-0.0926858105412496i	-0.0080668053040608-0.0874739678967388i	-0.0098762399038942-0.0813888452026079i	-0.0120052771254389-0.0745186277743532i	-0.0144510375352196-0.0669681406277068i	-0.0172005016615596-0.058855487118582i	-0.0202297547312256-0.0503081140258413i	-0.0235034396470388-0.0414584602359847i	-0.0269744177240912-0.0324393733133415i	-0.0305836286909282-0.0233794976958941i	-0.0342601367001268-0.0143988487953917i	-0.0379213483594695-0.0056047880519236i	-0.0414733924591118+0.0029113954125117i	-0.0448116590034501+0.0110771104362976i	-0.0478215066902526+0.0188401398336967i	-0.0503791619142523+0.0261692477723886i	-0.0523528470424222+0.0330536448418863i	-0.0536041891037093+0.0395012882694308i	-0.0539899699728584+0.0455360497260026i	-0.0533642834540483+0.0511938398457545i	-0.0515811614918113+0.0565178346166863i	-0.0484977196443047+0.0615530017310873i	-0.0439778502238817+0.0663401723027153i	-0.0378964602623743+0.0709099425794916i	-0.0301442117514053+0.0752767190325901i	-0.0206326754518621+0.0794332363247862i	-0.0092997598523932+0.0833458793212925i	0.0038847728038842+0.0869511261305214i	0.018913937020368+0.0901533983670162i	0.035738571774337+0.0928245573531107i	0.0542631007665311+0.0948052215958826i	0.074342309023179+0.0959080032898374i	0.0957794294778643+0.0959226724627387i	0.118325802726864+0.094623160301886i	0.141682322394912+0.09177621262021i	0.165502808897756+0.087151405477099i	0.189399368795135+0.080532143228184i	0.21294969974437+0.071727180440497i	0.23570619779845+0.060582148641362i	0.257206620757584+0.046990531617752i	0.276985965169555+0.030903522787559i	0.294589131966489+0.01233821750755i	0.309583892611601-0.008616357094841i	0.321573628935982-0.031795793063927i	0.330209309041506-0.056959746001131i	0.335200180445802-0.083794458114155i
40	0.0069226313642154-0.0911537639071537i	0.0088279277300673-0.0874726969331037i	0.0107246882677324-0.0828045298009295i	0.0125724403926536-0.0771825031114166i	0.0143294659694711-0.070659204842849i	0.0159540942472545-0.0633053295968105i	0.0174061346651459-0.0552077266826027i	0.0186484227958154-0.0464667817956278i	0.0196484488172262-0.0371932105652196i	0.0203800344923704-0.0275043743771053i	0.0208250215813523-0.0175202579301667i	0.0209749317808112-0.0073592723297101i	0.0208325555616922+0.0028659343530511i	0.0204134245770254+0.0130524665004923i	0.0197471196249208+0.0231107756668137i	0.0188783635602966+0.0329676729333091i	0.0178678462437551+0.0425685876441396i	0.0167927269044869+0.0518789268672172i	0.0157467585902822+0.0608844240840871i	0.0148399801808047+0.0695904072507494i	0.0141979242984725+0.0780199639918439i	0.0139602949140477+0.0862110334240034i	0.0142790770053765+0.0942125077694562i	0.015316052665146+0.102079480104427i	0.017239713767705+0.109867824735988i	0.020221580665846+0.117628341231139i	0.02443195909323+0.125400729533327i	0.030035192896812+0.13320768960259i	0.037184497514961+0.141049452647679i	0.046016487069163+0.148899050778138i	0.056645535132004+0.156698616854303i	0.069158134085761+0.164356976177748i	0.083607438828666+0.171748746900128i	0.10000819577854+0.17871510786207i	0.11833226616112+0.185066323005959i	0.1385049521979+0.190586033268217i	0.160402325126174+0.19503724332266i	0.183849734538713+0.198169845601894i	0.208621649381503+0.199729441887611i	0.234442942705491+0.199467147774575i	0.260991686097149+0.197150001702881i	0.287903467300403+0.192571551878668i	0.314777188031195+0.185562164512336i	0.341182240872482+0.175998587803839i	0.366666907144547+0.163812319377705i	0.390767764574217+0.148996360634231i	0.413019847156907+0.131609998724508i	0.432967262295563+0.111781333337518i	0.450173944196539+0.089707357830353i
41	0.0262948670558685-0.097372178131672i	0.0311644498840361-0.0943524954102707i	0.0362097250330415-0.0904480729825361i	0.0413728602742992-0.085676129230842i	0.0465903992346248-0.0800670336171937i	0.0517945935430208-0.0736631954503012i	0.0569149906363935-0.0665174772570383i	0.0618802532947034-0.0586911742981605i	0.066620178259999-0.0502516238430332i	0.0710678729672803-0.0412695285964131i	0.0751620417082909-0.0318160970724813i	0.0788493256742663-0.0219601186973344i	0.0820866354723128-0.0117651020445759i	0.0848434100540595-0.0012866100692425i	0.0871037326873911+0.0094300741030123i	0.0888682327794035+0.0203518237223862i	0.0901557021453222+0.0314589728785511i	0.0910043558278469+0.042745953211409i	0.0914726709088495+0.0542211915242255i	0.0916397420148373+0.0659062260847147i	0.0916050994787264+0.0778340322922476i	0.0914879454409628+0.090046583763749i	0.091425774577778+0.102591711275275i	0.091572359611989+0.115519357785612i	0.092095097208893+0.128877361291593i	0.093171727124749+0.142706926860003i	0.09498645630253+0.157037973273152i	0.09772553963652+0.171884556906241i	0.101572389876214+0.187240584558938i	0.106702310015687+0.203076027137736i	0.113276961810561+0.219333836846284i	0.121438702977932+0.235927751819168i	0.131304942290289+0.252741144302092i	0.142962675260349+0.269627032356151i	0.156463372522903+0.2864093318942i	0.171818397500434+0.302885377283032i	0.188995128748754+0.318829686735914i	0.207913954939034+0.333998895494594i	0.228446296382294+0.348137727726209i	0.250413786244085+0.360985829544603i	0.273588717332684+0.372285242932225i	0.297695827097235+0.381788265711638i	0.322415455093388+0.389265417902666i	0.347388064827474+0.39451322119315i	0.372220077020448+0.397361496739058i	0.396490915612552+0.397679897426293i	0.419761123089283+0.395383413817584i	0.441581359853418+0.390436627434043i	0.461502065279967+0.382856529391599i
42	0.036689951691036-0.122721709875317i	0.043073862565922-0.121625393251782i	0.049694139428438-0.11968115068051i	0.056483891601045-0.116868334761339i	0.063369176578607-0.113173301015488i	0.070270246518947-0.108588845176797i	0.077103047256046-0.103113394629247i	0.0837809475901322-0.0967499814148037i	0.0902166683990133-0.0895050358040837i	0.0963243733317945-0.0813870501215099i	0.102021875734689-0.072405171806112i	0.107232910246102-0.062567792054689i	0.111889412386869-0.051881201372901i	0.11593374563471-0.040348385565033i	0.119320813050667-0.027968034835599i	0.122019989627328-0.014733834583667i	0.124016812228686-0.000634099103114i	0.125314366332384+0.014348201140429i	0.125934312779512+0.03023498145752i	0.125917503369616+0.047052132924288i	0.125324141366401+0.064828157267614i	0.124233451733634+0.08359236292345i	0.122742836104034+0.103372658620022i	0.120966498970074+0.124193000760139i	0.119033544214868+0.146070569805248i	0.117085554676775+0.16901276795188i	0.115273681724172+0.193014144824047i	0.113755286522435+0.218053368936541i	0.11269018947035+0.244090369671491i	0.11223659878607+0.271063776947567i	0.11254680300544+0.298888783306357i	0.113762724750913+0.327455545639061i	0.116011444042457+0.356628231276351i	0.119400808145376+0.386244795922161i	0.124015250984891+0.416117559392637i	0.129911948036128+0.446034619985371i	0.137117431912377+0.47576212038828i	0.145624789301865+0.505047348326002i	0.155391551235633+0.533622624729212i	0.166338375837226+0.561209902261025i	0.178348605799078+0.587525968727407i	0.191268762114975+0.612288124388568i	0.204910011517128+0.635220180549585i	0.21905061824167+0.656058609987894i	0.233439361963483+0.674558668549122i	0.247799873926673+0.690500302180453i	0.26183581348553+0.703693655106411i	0.275236778564192+0.713984002866223i	0.287684817062597+0.721255948345056i
43	0.018872644589898-0.157480253394926i	0.023920654892542-0.158137333691682i	0.029110484370286-0.157858885098936i	0.034375111959361-0.156581476329528i	0.039640859521302-0.154244917440551i	0.044828378991686-0.150792408862557i	0.049853835082857-0.146170601781453i	0.054630266940627-0.140329580228976i	0.059069106530851-0.133222780038834i	0.063081826263828-0.124806864257113i	0.066581683613111-0.115041578432804i	0.069485526396562-0.103889612241477i	0.0717156190888224-0.0913164959150707i	0.0732014481311077-0.0772905607946093i	0.0738814627777892-0.0617829928585744i	0.0737047076255377-0.0447680062215155i	0.072632303640719-0.0262231603108324i	0.0706387362403293-0.0061298397374956i	0.0677129117740254+0.0155260901382968i	0.0638589475611908+0.0387534461389657i	0.0590966653993416+0.0635547110602862i	0.0534617641025665+0.0899248495685847i	0.047005653058724+0.117849976748641i	0.039794935904203+0.147305909207628i	0.031910541082832+0.178256637691712i	0.023446504144333+0.210652768524286i	0.014508414996361+0.244429988438896i	0.005211551787136+0.279507613181749i	-0.004321268516808+0.315787284255768i	-0.013962084674338+0.353151880075603i	-0.023580385005976+0.391464707367884i	-0.033045847735439+0.430569035726738i	-0.042231168996522+0.470288032751118i	-0.051014914735886+0.510425149173346i	-0.059284329145807+0.550764992962989i	-0.066938030191069+0.591074718783641i	-0.073888522419311+0.631105944717296i	-0.080064458697637+0.670597192267465i	-0.085412585889097+0.709276828803046i	-0.08989931480592+0.746866474368838i	-0.093511862026256+0.783084817769035i	-0.096258920244927+0.817651770653513i	-0.098170824583576+0.850292873628767i	-0.09929919447885+0.880743855775841i	-0.099716044099519+0.908755238935165i	-0.099512368355023+0.934096871187155i	-0.098796226039695+0.956562270494737i	-0.09769035606272+0.975972659741705i	-0.09632937657721+0.992180578530549i
44	-0.041200829689611-0.189769084119102i	-0.040986786334124-0.191366885011721i	-0.040895448140465-0.191910119922963i	-0.040991148491691-0.191309238749393i	-0.041343650780209-0.18947703341958i	-0.042027413493633-0.186329342880522i	-0.043120709229655-0.181785742585903i	-0.044704606596598-0.175770215398817i	-0.04686182741914-0.168211802183723i	-0.04967549496953-0.159045231691228i	-0.053227792000483-0.148211530559846i	-0.057598550090635-0.135658615295815i	-0.062863794159544-0.1213418688737i	-0.069094267909398-0.105224705061754i	-0.0763539673584843-0.0872791236621838i	-0.0846987105124488-0.0674862595263821i	-0.094174771550055-0.0458369274345099i	-0.104817607668478-0.022332163712155i	-0.116650705937556+0.00301623618981i	-0.129684576160943+0.03018518696432i	-0.143915913851673+0.059139794747173i	-0.15932695502524+0.089832858243389i	-0.175885041627025+0.122204400238382i	-0.193542413081868+0.156181242834078i	-0.212236235727089+0.191676642420033i	-0.231888877818385+0.228590002801934i	-0.252408433438925+0.266806686916518i	-0.273689494061073+0.306197949016758i	-0.295614161779389+0.346621009977406i	-0.318053293432473+0.38791929832759i	-0.340867960046154+0.429922878665857i	-0.363911101354805+0.47244908718412i	-0.387029350690186+0.51530339108535i	-0.410065001371978+0.558280484729045i	-0.43285808199711+0.601165630424025i	-0.455248504812655+0.643736245998725i	-0.47707824877255+0.68576373474682i	-0.498193537018633+0.727015546243405i	-0.518446967477868+0.767257449063621i	-0.53769955510212+0.806255988851665i	-0.5558226450482+0.843781097746692i	-0.572699657835795+0.879608814150102i	-0.588227630235584+0.913524065496251i	-0.602318519308215+0.945323461338035i	-0.614900241585885+0.974818039933284i	-0.62591742478164+1.00183590883975i	-0.63533185551716+1.02622471897733i	-0.64312261324052+1.04785391232673i	-0.64928588759906+1.06661668597725i
45	-0.146022898237267-0.216413570269766i	-0.153630510010867-0.218990639674027i	-0.161737964813698-0.220553995382229i	-0.170404470764901-0.221017709408553i	-0.179692639678018-0.220298832485058i	-0.189667855832366-0.218318257235899i	-0.200397529999124-0.215001573068347i	-0.211950243203974-0.210279903023949i	-0.224394787148703-0.204090713091468i	-0.237799110648982-0.196378584882467i	-0.252229183825922-0.187095943092738i	-0.267747794066151-0.176203729796783i	-0.284413289891397-0.163672018324626i	-0.302278290807922-0.149480560225212i	-0.321388382894995-0.133619259603349i	-0.341780821299441-0.116088569903244i	-0.363483261893062-0.096899808979294i	-0.38651254508864-0.076075389025142i	-0.410873555169613-0.05364895861102i	-0.436558178445057-0.029665454697938i	-0.463544383077038-0.004181063052189i	-0.491795442529484+0.02273691402212i	-0.521259323250551+0.051010283272279i	-0.551868255424975+0.080550279642124i	-0.58353850342755+0.111257978818916i	-0.616170349990125+0.143024802632828i	-0.649648305087294+0.175733116332071i	-0.683841547184202+0.209256916268686i	-0.718604600816832+0.24346260595519i	-0.753778250543263+0.278209857766797i	-0.789190687175538+0.313352556748544i	-0.824658877946678+0.348739822028462i	-0.859990147964603+0.384217100232045i	-0.894983956040224+0.41962732404428i	-0.929433843841827+0.454812127687976i	-0.963129533417125+0.489613109606732i	-0.995859144534261+0.523873131093519i	-1.02741150011905+0.55743763803784i	-1.05757848539925+0.5901559914306i	-1.08615742429277+0.62188279082818i	-1.11295343517001+0.65247917370286i	-1.13778172744512+0.68181407256399i	-1.16046980055216+0.70976541099236i	-1.18085950777218+0.73622121935186i	-1.19880894910463+0.76108065098594i	-1.21419415991095+0.78425488021665i	-1.22691056536732+0.80566786447558i	-1.23687417479161+0.82525695442519i	-1.24402249458102+0.84297333797626i
46	-0.279872278960481-0.245702339081165i	-0.296157046208658-0.25093138475504i	-0.313259284308127-0.255479853364226i	-0.331223927871641-0.259290223961871i	-0.350096696218878-0.262308049459094i	-0.369923503079455-0.264482560222887i	-0.390749783116408-0.265767240310979i	-0.412619739124636-0.266120367376453i	-0.435575515643362-0.265505507655818i	-0.459656306632791-0.263891958005765i	-0.484897406764662-0.261255127667733i	-0.511329217724414-0.257576853303501i	-0.538976222677754-0.252845641843426i	-0.567855943674687-0.247056836802475i	-0.597977898208025-0.240212704925874i	-0.629342572370588-0.232322441301737i	-0.661940429027469-0.223402092396648i	-0.695750970101594-0.213474397805045i	-0.73074187243076-0.20256855282754i	-0.766868216666002-0.190719895280444i	-0.804071828323195-0.177969521163646i	-0.842280749357866-0.164363834953088i	-0.881408857499704-0.149954041316303i	-0.921355649058514-0.134795585956711i	-0.962006199005891-0.118947554059336i	-1.00323130986382-0.1024720354258i	-1.04488785831855-0.08543346584158i	-1.08681934556013-0.06789795450912i	-1.1288566541678-0.04993260750496i	-1.17081901097048-0.03160485717995i	-1.212515151768-0.01298180722343i	-1.25374468016774+0.00587039723743i	-1.29429960914283+0.0248871656236i	-1.33396607032668+0.04400601571784i	-1.37252617260026+0.0631670777887i	-1.40975998828114+0.08231354235131i	-1.44544764226192+0.10139204582573i	-1.47937147684444+0.12035298936286i	-1.51131826284129+0.13915078717818i	-1.54108142583039+0.15774404184973i	-1.5684632553017+0.17609564518463i	-1.59327706387082+0.19417280442417i	-1.6153492637804+0.2119469947262i	-1.63452132858407+0.22939384002201i	-1.65065160921047+0.24649292547925i	-1.66361697552489+0.26322754589752i	-1.67331425701518+0.27958439540708i	-1.67966145928537+0.29555320481675i	-1.68259873658832+0.3111263338524i
47	-0.407331773003559-0.288116253736241i	-0.429794769680869-0.29847073802992i	-0.453129391605702-0.308718305402044i	-0.477354456163397-0.318836055342684i	-0.502487456712828-0.328802604257194i	-0.528544108882409-0.338598233508622i	-0.555537850029972-0.348205001106848i	-0.583479295672511-0.357606813388416i	-0.612375657952512-0.366789453711185i	-0.642230132468375-0.375740565967987i	-0.673041261029247-0.384449591590673i	-0.70480227907059-0.392907659655068i	-0.73750045755623-0.401107430690684i	-0.771116450165869-0.409042895826815i	-0.805623657395284-0.416709133947448i	-0.840987619852143-0.424102030558698i	-0.877165453488467-0.431217963070849i	-0.914105339748904-0.438053458139208i	-0.951746083613424-0.444604827570799i	-0.990016752259583-0.450867790065443i	-1.02883640655319-0.45683708669946i	-1.06811393679311-0.46250609855975i	-1.107748013087-0.4678664752795i	-1.14762715942766-0.47290778340122i	-1.18762995898755-0.47761718348918i	-1.22762539637077-0.48197914472512i	-1.2674733405837-0.48597520534716i	-1.30702517033695-0.48958378673351i	-1.34612454100911-0.49278006819644i	-1.38460829022651-0.49553592864777i	-1.42230747658713-0.49781996023882i	-1.45904854362732-0.49959755788256i	-1.49465459874604-0.50083108725437i	-1.52894679451143-0.50148013246375i	-1.56174579762866-0.50150182311777i	-1.5928733288926-0.50085123898654i	-1.62215375572928-0.49948188895915i	-1.64941571748755-0.49734625947615i	-1.6744937625118-0.49439642616975i	-1.69722997524064-0.4905847210665i	-1.71747557115583-0.48586444643511i	-1.73509243737025-0.48019062522218i	-1.74995459699835-0.47352077703397i	-1.76194957620061-0.46581570781478i	-1.77097965392452-0.45704030075962i	-1.77696297586345-0.44716429559582i	-1.77983451599596-0.43616304318574i	-1.77954687122004-0.42401822244678i	-1.77607087701952-0.41071850685949i
48	-0.4842201205645-0.342180690236033i	-0.50741573504359-0.359021897862485i	-0.53119080825735-0.376358263671132i	-0.555534073127618-0.394190123165556i	-0.580432452088901-0.412516678357643i	-0.605870857555559-0.431335771096243i	-0.631831974212045-0.450643631628556i	-0.658296025439157-0.47043460405736i	-0.685240526835562-0.490700851018456i	-0.712640030428251-0.511432040573966i	-0.740465863772396-0.532615018984985i	-0.768685868704363-0.554233473677165i	-0.797264145015607-0.576267591330315i	-0.826160804744283-0.598693716592918i	-0.855331743121136-0.621484017429672i	-0.88472843244323-0.644606163540205i	-0.91429774527165-0.668023024626336i	-0.943981813347778-0.69169239552098i	-0.973717928489734-0.715566755313054i	-1.00343849146154-0.73959306760012i	-1.03307101440043-0.76371262886679i	-1.06253818184387-0.78786097171729i	-1.0917579747218-0.81196782928246i	-1.12064386087828-0.83595716657546i	-1.14910505477152-0.85974728388919i	-1.17704684798535-0.88325099651848i	-1.20437101108486-0.90637589415945i	-1.23097626618351-0.92902468229892i	-1.25675882837893-0.95109560677273i	-1.28161301298327-0.97248296145888i	-1.30543190424418-0.99307767779844i	-1.32810808005032-1.01276799352551i	-1.34953438596392-1.03144019665648i	-1.36960475084824-1.04897943946456i	-1.38821503538168-1.06527061586833i	-1.40526390389567-1.08019929441885i	-1.42065370925982-1.09365269790117i	-1.43429137998164-1.10552071949513i	-1.44608929830486-1.11569696448969i	-1.45596615788943-1.12407980573354i	-1.46384778964637-1.1305734403507i	-1.46966794448339-1.13508893476863i	-1.47336902209375-1.13754524481032i	-1.47490273548512-1.13787019750096i	-1.47423070168949-1.13600142133993i	-1.47132495000718-1.13188721209342i	-1.46616834020166-1.12548732167093i	-1.4587548842585-1.11677365835608i	-1.44908996663006-1.10573088756079i
49	-0.478582842918838-0.387894588017089i	-0.496317998258824-0.409969771226471i	-0.51410111230284-0.432939855832183i	-0.531899455370605-0.456811137344439i	-0.549679681951573-0.481586442029571i	-0.567407892108999-0.507264747912106i	-0.58504968671417-0.533840802137948i	-0.602570216563463-0.561304738989268i	-0.619934225685462-0.589641703231074i	-0.637106089399642-0.618831483816571i	-0.654049847935321-0.648848163274377i	-0.670729236653239-0.679659788336489i	-0.687107714125349-0.711228067533593i	-0.703148489515103-0.743508101576336i	-0.718814550854558-0.776448152351052i	-0.734068695930801-0.809989456280847i	-0.748873567567875-0.844066087633702i	-0.763191695118008-0.87860487709577i	-0.776985543954634-0.913525390569077i	-0.790217574688322-0.948739972699017i	-0.802850313704569-0.984153859090362i	-0.81484643645072-1.01966536053503i	-0.82616886468005-1.05516612185616i	-0.83678087859801-1.09054145717823i	-0.84664624455282-1.12567076257147i	-0.85572935857663-1.16042800610009i	-0.86399540572023-1.19468229434088i	-0.87141053474175-1.22829851344338i	-0.87794204731623-1.26113804178965i	-0.88355860053686-1.29305953029533i	-0.88823042108919-1.32391974538922i	-0.89192952910588-1.35357446873193i	-0.89462996935998-1.38187944680041i	-0.89630804713896-1.40869138259015i	-0.89694256586568-1.433868960885i	-0.89651506330603-1.45727389783013i	-0.89501004302933-1.47877200492925i	-0.89241519767409-1.49823425708536i	-0.88872162052093-1.51553785392391i	-0.88392400188883-1.53056726338823i	-0.87802080695194-1.54321523648482i	-0.87101443172035-1.55338378208634i	-0.86291133413915-1.56098509087414i	-0.85372213753031-1.56594239782177i	-0.84346170392871-1.5681907730829i	-0.83214917523964-1.56767783174827i	-0.81980798056413-1.56436435367004i	-0.80646580849172-1.55822480541041i	-0.79215454364059-1.54924775734369i
50	-0.3885043394224-0.39441140352885i	-0.396547151604828-0.417903739406174i	-0.404089867980139-0.442375570418711i	-0.411094311536344-0.467827494627587i	-0.417523618805504-0.494255655325738i	-0.423342457741996-0.521651405192941i	-0.42851723809833-0.550000983192141i	-0.433016312735728-0.579285208431775i	-0.436810168414524-0.609479195322157i	-0.439871604731133-0.640552094406719i	-0.44217590000134-0.672466863247144i	-0.443700963031438-0.705180071682051i	-0.44442746986665-0.73864174565951i	-0.44433898475759-0.772795253662832i	-0.443422064737635-0.807577239506039i	-0.441666347354546-0.84291760497067i	-0.439064621245957-0.878739545390293i	-0.435612879388584-0.914959640865729i	-0.431310354983045-0.951488005315722i	-0.426159540058795-0.988228495039165i	-0.42016618699537-1.02507897789093i	-0.41333929325631-1.06193166356034i	-0.40569106972022-1.09867349479598i	-0.39723689306934-1.13518659875085i	-0.38799524276-1.17134879693563i	-0.37798762315218-1.20703417157467i	-0.36723847141769-1.24211368546683i	-0.35577505187992-1.27645585177294i	-0.34362733746302-1.30992744949068i	-0.33082787894812-1.342394279747i	-0.31741166274813-1.37372195744607i	-0.30341595792439-1.40377673226656i	-0.28888015317844-1.43242633251318i	-0.27384558456259-1.45954082490254i	-0.25835535466471-1.48499348300826i	-0.24245414403732-1.50866165681182i	-0.22618801565942-1.53042763560807i	-0.20960421324204-1.55017949640172i	-0.1927509542161-1.56781192990695i	-0.17567721827292-1.58322703632672i	-0.15843253236453-1.59633508324367i	-0.14106675311082-1.60705521819772i	-0.12362984760393-1.61531612885676i	-0.10617167364457-1.62105664410134i	-0.08874176048972-1.62422626983834i	-0.07138909123426-1.62478565392715i	-0.05416188798846-1.62270697523772i	-0.03710740104771-1.61797425255665i	-0.02027170327764-1.61058356980607i
[truncated: 48 more columns]
