# Supplementary material for: Reconstructing spruce budworm outbreak severity: a comparison of paleoecological and tree-ring signals
Source: PLoS One. 2025 Aug 12;20(8):e0329406. doi: 10.1371/journal.pone.0329406 (PMC12342301; doi:10.1371/journal.pone.0329406)
Supplement: S13 Dataset — (ZIP) [file pone.0329406.s013.zip › Lake 4 wavelet data/Coherence_Lepidopteran_scales_GSI/coherence_wavelet_wave.txt]

V1	V2	V3	V4	V5	V6	V7	V8	V9	V10	V11	V12	V13	V14	V15	V16	V17	V18	V19	V20	V21	V22	V23	V24	V25	V26	V27	V28	V29	V30	V31	V32	V33	V34	V35	V36	V37	V38	V39	V40	V41	V42	V43	V44	V45	V46	V47	V48	V49	V50
1	0.00100871551778419-0.00012789500653066i	8.33188825041403e-04-1.08131893029521e-04i	5.5516272356836e-04-6.813720284704e-05i	3.10352889092249e-04-3.5111674887183e-05i	1.57918158360589e-04-1.8504314177661e-05i	8.24955935727437e-05-1.30517014896026e-05i	4.92678003632108e-05-1.2557021281584e-05i	3.54297784442801e-05-1.2811254683853e-05i	2.91335867890289e-05-1.13238179756193e-05i	2.46974857293286e-05-8.7775835157009e-06i	2.08051514657759e-05-6.3945333146032e-06i	1.7080147179926e-05-4.3504923058649e-06i	1.30984938578755e-05-3.1581121570662e-06i	9.41133032256087e-06-3.49384491792523e-06i	6.96771667582695e-06-4.95359061298484e-06i	5.76829489462375e-06-6.76883166098791e-06i	5.88632498018476e-06-8.85877040269876e-06i	7.7955135271898e-06-1.02222624527521e-05i	1.02262304489819e-05-9.6092180426327e-06i	1.185215230696e-05-7.7840711969651e-06i	1.27987133054919e-05-5.2064714479126e-06i	1.22720972036268e-05-1.9866972799235e-06i	1.01240680216044e-05+2.998252141211e-07i	7.75288701524798e-06+1.1823723181212e-06i	5.556080196616e-06+1.25004998467342e-06i	3.7337922584289e-06+4.0381990713126e-07i	2.9964516772486e-06-8.9369789962744e-07i	3.12004834393352e-06-1.60776711294753e-06i	3.10414228828039e-06-1.53415197045705e-06i	2.38664380116584e-06-1.3869740576851e-06i	1.26857268524974e-06-1.87352677208472e-06i	2.7596580967437e-07-3.1566102920309e-06i	-1.4764121340209e-07-5.38701002505217e-06i	1.19247258097896e-06-8.41032632683732e-06i	5.0865455452034e-06-1.01053979559153e-05i	9.25991581366628e-06-8.57445394438495e-06i	1.15498650777408e-05-5.2244502928244e-06i	1.2109634429373e-05-1.0850665432643e-06i	9.92839273517047e-06+3.1389025402054e-06i	5.51930338175362e-06+4.6068629146077e-06i	2.18275165698552e-06+2.92059818660623e-06i	1.13551380226647e-06+4.9345075299118e-07i	1.46562385051572e-06-1.34354025198528e-06i	2.59315173258471e-06-2.36039179409709e-06i	3.96392435252899e-06-2.14266596317039e-06i	4.30329083314707e-06-1.00137933312981e-06i	3.31505994780789e-06-4.65774748942e-07i	2.26271760834839e-06-1.20772739171946e-06i	2.04672227247163e-06-2.39748337898901e-06i
2	0.00145059574633302-0.00019122574181896i	0.00117321202425705-0.00015054262977842i	7.4199965531857e-04-8.2746659016629e-05i	3.75562595074387e-04-3.1910412198081e-05i	1.62545745974455e-04-1.0114887869885e-05i	6.9351669263708e-05-5.6985330459539e-06i	3.54017600260899e-05-7.7027831118013e-06i	2.48574859054776e-05-1.00613502001811e-05i	2.17648157226039e-05-9.4393147198863e-06i	1.93502403357611e-05-6.9543637181947e-06i	1.66717978834666e-05-4.5157208254344e-06i	1.37481386080974e-05-2.2766365780613e-06i	1.00592172610176e-05-8.388967562326e-07i	6.35144018582868e-06-1.21961978169723e-06i	3.940227579365e-06-2.91613177930696e-06i	2.73917614973556e-06-4.98838862679812e-06i	2.88685747968233e-06-7.58453544783856e-06i	5.23852540588731e-06-9.46734105239993e-06i	8.20364250878937e-06-8.94383446976456e-06i	1.01316106768052e-05-7.0916444535866e-06i	1.14094647062404e-05-4.4351534811697e-06i	1.10072133736791e-05-8.905217210394e-07i	8.6317303081401e-06+1.52314227466934e-06i	6.13692100477106e-06+2.24105332258787e-06i	3.92143054844696e-06+2.16723862863177e-06i	2.06761583065082e-06+1.07958249614743e-06i	1.55204915711242e-06-5.464220753604e-07i	2.13143004828051e-06-1.31351712921698e-06i	2.43065108769109e-06-9.4390597165553e-07i	1.70644599966213e-06-4.3362603633568e-07i	3.91876312844076e-07-6.84257501177945e-07i	-9.2676088699364e-07-1.83627726072643e-06i	-1.85465016491083e-06-4.24400041814867e-06i	-7.0820707951832e-07-7.98524151009843e-06i	3.7692883616174e-06-1.02513983452454e-05i	8.57528459264146e-06-8.5418537201443e-06i	1.10596458233101e-05-4.8431620089367e-06i	1.17462724283113e-05-2.821765892338e-07i	9.21359504561507e-06+4.59015049667595e-06i	3.89698229312292e-06+6.0562889342431e-06i	1.5134802173271e-07+3.59045751117802e-06i	-5.8935855220487e-07+5.46523671308787e-07i	1.5377682677704e-07-1.49169499950679e-06i	1.68693585713788e-06-2.53357174913686e-06i	3.47982004158686e-06-2.04191616697286e-06i	3.87025784791739e-06-3.6113409395732e-07i	2.47851716418931e-06+4.4750752922336e-07i	1.07040030054921e-06-4.8272658453315e-07i	8.0119761853633e-07-1.92345889546474e-06i
3	0.00186515286384297-0.00026425895903528i	0.00147977918664827-0.00019520288456263i	8.9002883703095e-04-9.4340695841294e-05i	4.05382025640215e-04-2.4748239113558e-05i	1.42598534442136e-04+7.77502903321e-07i	4.27469842672466e-05+3.0592357140408e-06i	1.48320889764066e-05-1.4775970372001e-06i	1.02161022575168e-05-5.7904249020261e-06i	1.10918624004915e-05-6.2696140683031e-06i	1.10517320341354e-05-4.3222481434399e-06i	9.97800474578414e-06-2.37266314195418e-06i	8.44375222967811e-06-4.1648587881905e-07i	5.80277800499309e-06+1.05655090158595e-06i	2.802021554121e-06+7.8370911031044e-07i	9.28569114650317e-07-7.01949673719065e-07i	-9.095400477218e-08-2.4274808330187e-06i	-1.1418294824015e-07-4.91428911243424e-06i	2.10385208136335e-06-6.93545098623675e-06i	4.90667059174666e-06-6.55605423186004e-06i	6.58687686635885e-06-5.08837115793462e-06i	7.90038700374579e-06-3.00703984473225e-06i	7.72069808829041e-06+1.2081211409327e-07i	5.56928826532215e-06+2.12978760265616e-06i	3.51370841208956e-06+2.46657165268491e-06i	1.80662249038147e-06+2.30245005746771e-06i	2.8195490819144e-07+1.23862710468894e-06i	8.944737901184e-08-4.10343334715623e-07i	1.06182086334161e-06-1.07289530394465e-06i	1.64660174862016e-06-4.2906366630186e-07i	1.05971512486157e-06+3.7327800644555e-07i	-1.45757560325667e-07+4.305709327825e-07i	-1.48093754109045e-06-2.4401598822234e-07i	-2.82901585612907e-06-2.20832379049012e-06i	-2.25369450439395e-06-5.9460779333261e-06i	1.90264222688772e-06-8.38458481209865e-06i	6.31042820477394e-06-6.79283187635656e-06i	8.33523187058942e-06-3.59384361754577e-06i	9.06405558936199e-06+3.0258361629945e-07i	6.78193086582271e-06+4.8694364128462e-06i	1.5890373859721e-06+6.02614130840771e-06i	-1.72497376460379e-06+3.16997622584696e-06i	-1.83093831981237e-06+1.8283301703864e-07i	-8.0093804465256e-07-1.48944479353187e-06i	7.6977566635876e-07-2.29666003939275e-06i	2.62415831671445e-06-1.61054764444395e-06i	2.95512382298317e-06+3.4342889990002e-07i	1.3403039758705e-06+1.26833717329248e-06i	-1.63732950837992e-07+2.58256210499786e-07i	-3.6478858765905e-07-1.15923853134039e-06i
4	0.00217921357880626-0.00034446930409808i	0.00170802931693735-0.00024547162576815i	9.92984820910974e-04-1.12106256815282e-04i	4.18511618246333e-04-2.4650445112527e-05i	1.2270655576751e-04+4.812901976824e-06i	2.2942475910843e-05+6.5834216784749e-06i	1.75361072062421e-06+1.9647476424645e-06i	9.9890633718106e-07-2.38542347242312e-06i	3.55638935310299e-06-3.36794523348416e-06i	4.51125787660616e-06-2.12158916715817e-06i	4.35144083295694e-06-9.899529238012e-07i	3.95916534694713e-06+2.7296553401993e-07i	2.55513391212353e-06+1.47958985230362e-06i	6.4410862455661e-07+1.36831486531945e-06i	-4.22285602691139e-07+4.15118872029872e-07i	-1.12067262897458e-06-5.2140093610188e-07i	-1.40160748364975e-06-2.2862513585844e-06i	1.5762140675634e-07-3.93885531676035e-06i	2.14873923211996e-06-3.65592665653738e-06i	3.12426216641133e-06-2.7790851853026e-06i	4.13229335996278e-06-1.64541430463317e-06i	4.16041578352511e-06+5.1409087870122e-07i	2.59259209417921e-06+1.79288365016127e-06i	1.33196592846571e-06+1.74885982475305e-06i	4.0721274984479e-07+1.6266843380114e-06i	-6.12908074496782e-07+8.86921230137765e-07i	-6.01402930746896e-07-4.31800469795435e-07i	4.23620332950557e-07-8.92008356398783e-07i	1.0569793038104e-06-1.9114193046133e-07i	6.64400222133123e-07+5.98972524304585e-07i	-1.44122363808707e-07+7.97606052466187e-07i	-1.09400310367607e-06+6.5966410802925e-07i	-2.46961522630275e-06-4.4314571001054e-07i	-2.50455589016366e-06-3.37370043107909e-06i	5.5431199383014e-07-5.41688814920953e-06i	3.65851472619252e-06-4.16593536251724e-06i	4.74691586283603e-06-2.10405056203004e-06i	5.40147564342372e-06+3.1084943363955e-07i	3.90557086188696e-06+3.71937536059076e-06i	-9.928526229592e-08+4.44659944948846e-06i	-2.32389603817901e-06+1.89782547822456e-06i	-1.84041625286643e-06-2.7955074657354e-07i	-8.8619146567361e-07-1.15798708099056e-06i	2.5378051199967e-07-1.60850410500886e-06i	1.72661153835875e-06-9.7084433822333e-07i	1.91453056881924e-06+7.6897089180755e-07i	4.1583918823633e-07+1.54286750355515e-06i	-8.1696558171855e-07+6.05476121083648e-07i	-8.24672505259535e-07-4.93127009473449e-07i
5	0.0023724414368871-0.00043198443565255i	0.00185908807691827-0.00030856540812687i	0.00107686582771381-0.00014734443134106i	4.48673618007897e-04-4.1294888358474e-05i	1.27706742765627e-04-3.614293683183e-06i	2.24314740878549e-05+1.9826226066187e-06i	1.29311808656149e-06+7.9737308420875e-07i	-3.0774301204043e-07-1.08265948703275e-06i	9.6921791421145e-07-1.52541947583747e-06i	1.41838516236606e-06-7.885663934383e-07i	1.34410637747347e-06-3.6680956378827e-07i	1.43740345514291e-06+1.6385336546195e-07i	9.18783560101444e-07+9.09147758843987e-07i	-2.0428678595495e-08+8.79970707391176e-07i	-3.93482072407975e-07+4.23520828086017e-07i	-7.34675837436144e-07+1.91220432379017e-07i	-1.12210741657022e-06-7.0094243258113e-07i	-3.1533900836562e-07-1.71760350740287e-06i	7.258126798537e-07-1.47750508549052e-06i	1.00450380000749e-06-1.09152193224346e-06i	1.57248387808431e-06-7.5494030242294e-07i	1.7040609888439e-06+3.9363480238997e-07i	7.9571592034051e-07+1.00297746941421e-06i	2.64530532687544e-07+7.78621092569912e-07i	-1.500024383147e-08+7.71437112441123e-07i	-5.826415596962e-07+4.50180308485508e-07i	-5.52140494755776e-07-3.61880056950043e-07i	1.81291951855965e-07-6.21085381470234e-07i	6.19019283188805e-07-1.01134687923205e-07i	3.81594948135909e-07+4.00716123036966e-07i	2.0971065849177e-08+5.14654521390637e-07i	-3.82239707836421e-07+6.5805065170095e-07i	-1.36773263778747e-06+3.2509093650867e-07i	-1.69069006650412e-06-1.43660213613028e-06i	8.67283461188e-08-2.72898892439543e-06i	1.69742664599971e-06-1.88242269986347e-06i	1.90322145756137e-06-9.6140437762822e-07i	2.36818295556955e-06-1.200538150716e-08i	1.72759512255436e-06+1.97887551345321e-06i	-6.6260134856055e-07+2.36041123772445e-06i	-1.75263141505624e-06+6.4770266143155e-07i	-1.07911819186933e-06-4.4429200684072e-07i	-4.95201930590259e-07-5.7676894484271e-07i	3.7934057816194e-08-7.33870422385516e-07i	9.15991135145412e-07-3.30654292450612e-07i	9.55109872244962e-07+8.30987874762208e-07i	-1.4636750263082e-07+1.27458530359594e-06i	-8.92479012325061e-07+5.38968792904361e-07i	-6.93809784956119e-07-1.2156099510825e-07i
6	0.00247514861463493-0.00052813510869406i	0.00196431409815354-0.00038894818946057i	0.00117012336038037-0.00020389025404372i	5.13578455028076e-04-7.446515078765e-05i	1.61511498527252e-04-2.0813127872299e-05i	3.59831210063619e-05-6.8989317536517e-06i	6.2685595129712e-06-3.14063245425746e-06i	1.23789382561228e-06-1.6126418996104e-06i	6.38234104909325e-07-8.10617761872114e-07i	4.1065536983272e-07-2.1340724645912e-07i	2.44528208019048e-07-1.156705764681e-07i	3.94199185149454e-07-6.152880875946e-09i	2.83581477654707e-07+3.36175259326384e-07i	-7.6017864698289e-08+3.17414443211918e-07i	-1.03717954830148e-07+1.31323156123417e-07i	-1.9306810036312e-07+1.92566511574417e-07i	-4.79690563257523e-07-1.21483674699903e-07i	-1.66179532966563e-07-5.9174498560797e-07i	2.34339771802697e-07-4.03550558414105e-07i	1.71074189927733e-07-2.72754230054414e-07i	4.01135207592308e-07-3.02810504766835e-07i	5.25676435855432e-07+1.65969999866794e-07i	1.09645946264376e-07+3.8451445096478e-07i	-1.7304819037958e-08+1.84563966431058e-07i	4.862913741831e-09+2.43982648555758e-07i	-2.58634071000942e-07+1.92477306116662e-07i	-2.72889899542266e-07-1.84378909020601e-07i	8.9974271636446e-08-3.0108995275039e-07i	2.84449642503214e-07-2.8910143723646e-08i	1.45798131652186e-07+1.69502721533806e-07i	5.6791844191224e-08+1.50578534541295e-07i	1.5728119007445e-08+2.93415004408624e-07i	-4.67540485799568e-07+3.15996499268676e-07i	-7.29644865846197e-07-4.86528253559834e-07i	1.0667419120843e-07-1.08398261527272e-06i	6.89168185701278e-07-5.87599237819982e-07i	4.5021302656536e-07-3.3722230667168e-07i	6.62415469005494e-07-2.14663125833678e-07i	5.22748325577505e-07+6.63105808449155e-07i	-5.61380226053108e-07+8.14541311886947e-07i	-9.28429575741419e-07-5.4362372601646e-08i	-4.27378586486992e-07-3.70555495202069e-07i	-1.94803675649534e-07-1.34335218424947e-07i	-6.38532725046767e-08-9.69517867766222e-08i	3.05292666845033e-07+1.15154244310977e-07i	2.16395176641523e-07+6.88615776654748e-07i	-4.60991461842989e-07+8.08580320412981e-07i	-7.80152225733812e-07+2.98480593899985e-07i	-4.61397701694178e-07-3.1521518458304e-08i
7	0.00253305783850929-0.00063352589924153i	0.00205397474220267-0.00048528952251066i	0.00128277153212445-0.00027724692730092i	6.10033154832761e-04-1.17051979809385e-04i	2.1636822533184e-04-3.8735244282039e-05i	5.56925543710225e-05-1.32610748145132e-05i	1.02779162237515e-05-5.9609322899614e-06i	1.54383075814075e-06-2.67625409490062e-06i	3.89383765755685e-07-8.75273950386894e-07i	1.25930352914909e-07-1.03731406372336e-07i	-4.97888568519031e-09-9.02623469319609e-09i	7.3053634027891e-08-2.22641977117357e-08i	7.08395459452612e-08+9.27107292860239e-08i	-4.49047933748018e-08+7.62054815035779e-08i	-5.79499372875886e-09-3.26533409732075e-09i	2.6572873271151e-09+5.86043774033227e-08i	-1.22375818898562e-07-2.4962738650433e-08i	-2.1691925542913e-08-1.85211042257265e-07i	9.3302235999863e-08-6.69686196455954e-08i	-1.32935515825797e-08-2.11083144378652e-08i	4.4431007753777e-08-1.03651885752371e-07i	1.10796989096393e-07+3.7196744812411e-08i	-3.57166541879108e-08+9.62791385970137e-08i	-3.15577616929773e-08-5.6489923526464e-09i	4.12490713422647e-08+4.79311559660805e-08i	-5.40843146577606e-08+7.74312541307639e-08i	-8.13067000376537e-08-4.92195275828573e-08i	4.13889434273501e-08-8.70093229981118e-08i	9.34453900760421e-08+1.72345575551136e-08i	2.13552375830445e-08+6.05913690847118e-08i	1.3982084059017e-08-2.0735757165421e-09i	6.89691527167598e-08+4.40053869244733e-08i	-7.4370726795057e-08+1.00982724616996e-07i	-1.51922678975682e-07-1.72752417749772e-07i	1.99204988516151e-07-3.49788104683305e-07i	3.20994679783316e-07-8.6375304512683e-08i	7.0987517348504e-09-4.93285964321639e-08i	-1.1598799799443e-08-1.63760170752223e-07i	-1.69644612960489e-08+5.93528421771131e-08i	-3.49296210899541e-07+2.5242061825343e-08i	-3.74978140212928e-07-3.50178936430023e-07i	-9.4572257188776e-08-3.44437641836862e-07i	-1.54414580258465e-08-2.5074866519449e-08i	-2.9025794810424e-08+1.7143620665157e-07i	4.384034725812e-09+3.34215723684958e-07i	-2.17612088329771e-07+5.09516356119646e-07i	-6.40800954988908e-07+3.89666501800161e-07i	-7.18322859932096e-07+1.7237222043308e-08i	-3.4236555449098e-07-1.58005635799054e-07i
8	0.00257903188636675-0.00074831742653878i	0.00214420790568768-0.00059477797051848i	0.00141315419927461-0.00036350214083145i	7.32561075499654e-04-1.66212791577232e-04i	2.92649002082283e-04-5.4918368188075e-05i	8.57959468501226e-05-1.36633651806373e-05i	1.62046177272462e-05-4.2042429880263e-06i	1.07117267266228e-06-2.37427946253326e-06i	-1.9898814056406e-07-1.17973185070431e-06i	5.8360211297892e-08-3.29922375695308e-07i	6.69347271535579e-08-3.49124996992722e-08i	4.40923672396956e-08+7.3795799741639e-09i	1.73182311467335e-08+3.63721169694914e-08i	-2.92474633839874e-08+2.10459593985037e-08i	-1.39997793195801e-08-2.26475610441876e-08i	8.5498242747255e-09-2.25186580151037e-08i	-9.2345519754474e-09-5.04777177099501e-08i	3.04276365358186e-08-7.83697132658907e-08i	5.35564157373881e-08-5.8336097587842e-09i	-1.32694653606185e-08+2.44446565345756e-08i	-2.49135098292963e-08-2.21192348384772e-08i	-9.35418941870991e-09-9.41376960715746e-09i	-3.98222670782891e-08-8.2292459501375e-09i	-1.05435082525538e-08-4.04894972186045e-08i	3.87526476789891e-08-8.7448845117191e-09i	1.65672573394112e-08+2.20655825062199e-08i	-3.33613461623172e-09+1.1471085089711e-10i	1.63554120051613e-08-2.2116460070568e-09i	1.65661459904375e-08+2.9372907636741e-08i	-1.72932185693347e-08+2.89171379541809e-08i	-2.31077933915394e-08-1.99643161296285e-08i	1.37592339542866e-08-3.80417115265989e-08i	2.68286469514922e-08-2.88335574031267e-08i	9.27293668185349e-08-7.79116499654872e-08i	2.63500930800779e-07-4.8601299282506e-08i	2.34889666433483e-07+1.2473921040111e-07i	-5.6130808920633e-08+1.53346824736358e-07i	-2.28445713822171e-07+1.655055731995e-08i	-2.29000780571702e-07-1.02205279401578e-07i	-1.76058610543896e-07-3.04432949148305e-07i	9.470148463955e-09-5.04358590003107e-07i	2.20280749638992e-07-3.99513986324697e-07i	2.6187371751762e-07-4.6053648439772e-08i	1.65785295274956e-07+2.75530464208296e-07i	-3.5034152288527e-08+4.21351185167106e-07i	-3.89371606453023e-07+3.35806508079576e-07i	-7.21407392494819e-07+2.7886088266157e-08i	-6.9035847808128e-07-3.06656934407311e-07i	-2.6798055148996e-07-4.05032651278008e-07i
9	0.00262769097468039-0.00087411958532521i	0.00224048656023382-0.00071898962429671i	0.00155880141691103-0.00046707969921645i	8.8161204146331e-04-2.30347591322382e-04i	3.99462230161756e-04-7.8086845915293e-05i	1.39239774108025e-04-1.2371428359789e-05i	3.32720523327566e-05+2.8086598749048e-06i	3.05296553424176e-06+1.57822978939717e-06i	-1.27894799201098e-06-4.3394172288329e-07i	-5.54716206343249e-07-6.96195795799344e-07i	-9.630021116004e-09-3.50702617687601e-07i	7.7803335786423e-08-9.65905992112517e-08i	2.75188856522798e-08+1.4505034090701e-09i	-2.59001688790739e-08+4.5229256964464e-09i	-3.77080729363359e-08-3.60011678600717e-08i	-1.61518357943589e-08-7.55937164402551e-08i	1.62281917639609e-08-9.72251141681927e-08i	5.31460990108636e-08-7.66763020798475e-08i	5.51906494925553e-08-1.12952761478278e-08i	5.8320933754648e-09+2.53018179581806e-08i	-3.73137645837077e-08+1.5945358832068e-09i	-4.89276129128132e-08-3.44830241339752e-08i	-3.73071919092757e-08-6.24862875198396e-08i	2.8437395492373e-09-7.0424201248194e-08i	3.90126371209721e-08-4.42100277763668e-08i	3.77925791882885e-08-1.27119371106241e-08i	1.83048619115199e-08+3.2763428314085e-09i	1.4415086459387e-09+1.64918366106769e-08i	-1.66120420961231e-08+2.87275064452188e-08i	-3.99239708411235e-08+2.20976009688271e-08i	-5.27885610406864e-08-1.14861372635938e-08i	-2.75582695346861e-08-4.59167248672045e-08i	5.56150634841545e-08-4.61595384300738e-08i	2.02720144776487e-07+1.4168950098481e-08i	3.26371008566899e-07+1.69806081352501e-07i	2.37888584510786e-07+3.62779709503539e-07i	-6.4473552036167e-08+4.1025529296029e-07i	-2.99529404861202e-07+2.3223667630708e-07i	-2.4837605942845e-07-8.4654211196922e-08i	6.5265380033753e-08-4.05320668779369e-07i	4.61126086893763e-07-5.4248510962906e-07i	7.09286307507005e-07-3.63416136921316e-07i	6.92767778204993e-07+3.0033787233055e-08i	4.54596524572515e-07+3.64176783899148e-07i	6.8463735908471e-08+3.99632169919077e-07i	-3.8156699165372e-07+9.3193702845978e-08i	-6.96774275066262e-07-3.60492799837015e-07i	-6.4296432710464e-07-6.70981854152532e-07i	-2.29108375799479e-07-6.52726268117158e-07i
10	0.00268096024544334-0.00101476275223397i	0.00234079814357034-0.00086472323418926i	0.00171465660625193-0.00060002191919745i	0.00105503023935666-0.00032698064936628i	5.42375071812023e-04-1.27080982335605e-04i	2.27956120932261e-04-2.3015229033518e-05i	7.36482898345969e-05+1.01226241277312e-05i	1.48272502215285e-05+1.06136397192742e-05i	-6.8364548054427e-07+4.39484933644757e-06i	-2.08413810024445e-06+6.5761195093098e-07i	-9.77458151583315e-07-3.82684703131961e-07i	-2.56746630109439e-07-3.44481609150694e-07i	-4.0232337574978e-08-1.57121343522951e-07i	-3.39012791556877e-08-7.66363510914976e-08i	-5.36109849678827e-08-9.68587241003501e-08i	-3.4127575311362e-08-1.51551726351988e-07i	2.0164084390713e-08-1.77097333006064e-07i	7.0289605002173e-08-1.40077892280694e-07i	7.19569677081475e-08-6.33940295048334e-08i	1.8741961686062e-08-1.3212702326805e-08i	-4.44446144697044e-08-2.83221854222237e-08i	-6.89019609833465e-08-8.38012855738316e-08i	-4.2906378164015e-08-1.29581803820926e-07i	8.312227099902e-09-1.33897517388131e-07i	4.3909829643166e-08-1.0022496863802e-07i	4.2308557315434e-08-5.60024362376422e-08i	1.47564409773564e-08-2.08863040392165e-08i	-1.75578703949483e-08+3.9970569413585e-09i	-4.56700123301428e-08+2.08888975493631e-08i	-7.08464002315806e-08+2.51290777149785e-08i	-8.26868066315034e-08+1.33075857208926e-08i	-4.34340074833849e-08+5.602462286353e-09i	8.6112489093925e-08+5.596001315435e-08i	2.78338733552853e-07+2.22481863862855e-07i	3.93342209992511e-07+4.99363348084971e-07i	2.76939441445e-07+7.57516229148536e-07i	-1.9651177128317e-08+8.01104028506421e-07i	-1.97350862889992e-07+5.44893922215306e-07i	1.2791866081281e-08+1.15859224380026e-07i	5.68364481664224e-07-2.33997658763048e-07i	1.14621470005925e-06-3.0659910208356e-07i	1.42132293985883e-06-9.488126523963e-08i	1.29972055482085e-06+2.1217309597086e-07i	8.98244897526436e-07+3.46426540566004e-07i	3.72634731823809e-07+1.26116181293671e-07i	-1.56246938380209e-07-3.94147831771418e-07i	-5.44005200290445e-07-9.21063623783011e-07i	-6.329258506323e-07-1.13600276384077e-06i	-4.23043773579988e-07-9.06627088235966e-07i
11	0.00273243265081751-0.00117421605295562i	0.0024348024158868-0.00103936546382952i	0.00186656615317348-0.00077503811489286i	0.00123862599295416-0.00047547777856904i	7.13811376011268e-04-2.26299253343358e-04i	3.5527580552901e-04-6.9225816615259e-05i	1.49129742163622e-04+1.708688162493e-06i	4.95428930238604e-05+1.8777123170428e-05i	1.05100795909758e-05+1.42659742202836e-05i	-7.0246507020801e-07+6.77500590872316e-06i	-2.11844824109905e-06+2.18261340400931e-06i	-1.32874084820342e-06+3.1937881738569e-07i	-6.03853159445166e-07-1.89469019592004e-07i	-2.57959653860616e-07-2.63881604871339e-07i	-1.32744135361259e-07-2.84981586764432e-07i	-6.5418842916432e-08-3.28776762552756e-07i	9.212748446163e-09-3.51415260395254e-07i	7.224868989197e-08-3.10398457437381e-07i	7.9720259289558e-08-2.25176211525827e-07i	2.4705173321165e-08-1.61522613557143e-07i	-4.6113619278264e-08-1.65029620105012e-07i	-7.469443187766e-08-2.18049955370042e-07i	-4.4657848203401e-08-2.63146008798373e-07i	9.724605032337e-09-2.58816446525785e-07i	4.0690990234408e-08-2.08525375483417e-07i	2.8092007100228e-08-1.43238955372491e-07i	-1.34609022083309e-08-8.64867304028715e-08i	-5.90142009935333e-08-4.00846819541374e-08i	-9.67376265015172e-08+4.1596191494228e-09i	-1.25031501834267e-07+5.0088806573786e-08i	-1.27691563996544e-07+1.02004457090369e-07i	-6.1103864835861e-08+1.88191808273193e-07i	1.09219325890415e-07+3.71280399294101e-07i	3.36033799955829e-07+7.03867747850952e-07i	4.7563457428179e-07+1.13986203872157e-06i	4.1775248798572e-07+1.49666227944854e-06i	2.6681302076394e-07+1.56256308335787e-06i	3.2518385360679e-07+1.29035226897385e-06i	8.10161402519645e-07+8.70928634684612e-07i	1.59775409306187e-06+5.7488187034981e-07i	2.29982670524848e-06+5.1262772518991e-07i	2.58869185088745e-06+5.5785585201811e-07i	2.41278487148996e-06+4.7738729831744e-07i	1.92308074249867e-06+1.0004102717345e-07i	1.27257793839504e-06-5.8595714509606e-07i	5.3688263151274e-07-1.39052652237286e-06i	-2.0681019442032e-07-1.9740616567263e-06i	-8.2112590180801e-07-2.03763853506314e-06i	-1.21196215951109e-06-1.50263263138023e-06i
12	0.00276932270789869-0.001352172067575i	0.0025035939013872-0.0012439250804907i	0.00198883104714148-0.0009967970113259i	0.00140234483597198-0.00068796349050224i	8.86666477280618e-04-3.98075481799294e-04i	5.05635614808932e-04-1.81308190539117e-04i	2.59154963502731e-04-5.2954148477598e-05i	1.17489561679311e-04+3.537855157161e-06i	4.56096665757399e-05+1.76914615043303e-05i	1.40777474154398e-05+1.46928068916199e-05i	2.53140394129581e-06+8.47893109237985e-06i	-6.9561972050897e-07+3.86762622985898e-06i	-1.09700872731099e-06+1.31387793536704e-06i	-8.04469688144241e-07+1.05143099836532e-07i	-4.80145315051981e-07-4.23779534033801e-07i	-2.47064783368953e-07-6.53828476049012e-07i	-8.5458607544115e-08-7.37001270587504e-07i	1.6431920556682e-08-7.18618456034594e-07i	4.6575735942726e-08-6.40202181394164e-07i	1.1662155621018e-08-5.65833014523483e-07i	-4.1803710341495e-08-5.41674642667686e-07i	-5.9797540351533e-08-5.57932838439865e-07i	-2.8657192124613e-08-5.64540812424275e-07i	1.64590250146e-08-5.22093262610522e-07i	2.9116634536457e-08-4.32642212779872e-07i	-7.747568876956e-09-3.2525399020639e-07i	-7.6260326205471e-08-2.2177216651707e-07i	-1.48410869617599e-07-1.20191354753969e-07i	-2.07783657800089e-07-3.759316495456e-09i	-2.44831348811242e-07+1.45378604333943e-07i	-2.34798824522027e-07+3.49686950134769e-07i	-1.32676096910437e-07+6.53137835429345e-07i	8.867223650473e-08+1.11739746902747e-06i	3.8422257535836e-07+1.76517084822401e-06i	6.4861018855915e-07+2.50043415674579e-06i	8.3459909718876e-07+3.10590123145363e-06i	1.06718062389617e-06+3.37930330283898e-06i	1.5751252798383e-06+3.3060395214144e-06i	2.45196654045858e-06+3.06857620948633e-06i	3.50536991155885e-06+2.84443144235693e-06i	4.38452562996024e-06+2.60213693492281e-06i	4.83981425301344e-06+2.12290225337242e-06i	4.82655220567021e-06+1.20816614312406e-06i	4.39145251653638e-06-1.5242435214668e-07i	3.53527525048365e-06-1.75529670040441e-06i	2.22368976519016e-06-3.23390149499697e-06i	5.1801962535915e-07-4.1571566091036e-06i	-1.34292538213905e-06-4.19762498136565e-06i	-3.03686064082937e-06-3.2946101039431e-06i
13	0.00277511939093163-0.00153875561449037i	0.00252283339555727-0.00146578508064817i	0.00204717733564868-0.00125252196820785i	0.00150177999863602-0.00095715054672384i	0.00101136072468072-0.00064756839530166i	6.33939906187403e-04-3.80427380061289e-04i	3.72463246293942e-04-1.87355491913341e-04i	2.04833429351614e-04-7.1503304989698e-05i	1.04859963620199e-04-1.5461044255361e-05i	4.97837209705246e-05+4.7418366375286e-06i	2.18421595450732e-05+8.4326061852347e-06i	8.66583548981153e-06+6.61663819365536e-06i	2.83076671058858e-06+3.89183770569712e-06i	4.5819192543428e-07+1.64002529100449e-06i	-3.32222102895541e-07+8.6590481447052e-08i	-4.49800504151167e-07-8.61738440939808e-07i	-3.3523426412416e-07-1.35893911879325e-06i	-1.917869344746e-07-1.54889241517476e-06i	-9.917945189675e-08-1.55663146806443e-06i	-6.443073403728e-08-1.48722504825102e-06i	-5.214991384575e-08-1.4072715562566e-06i	-2.402378639385e-08-1.32928377360429e-06i	2.43882753541e-08-1.22806164826496e-06i	6.020811226873e-08-1.08025742353286e-06i	4.4831906069781e-08-8.89676949780433e-07i	-3.3002128976754e-08-6.78429875832051e-07i	-1.52590808234389e-07-4.60804123902122e-07i	-2.81061240383921e-07-2.27540738642973e-07i	-3.90752860657602e-07+5.2067985961405e-08i	-4.5640884235372e-07+4.23586938970384e-07i	-4.40866460130546e-07+9.47810961016801e-07i	-2.9508343815682e-07+1.69918061232251e-06i	1.357400442043e-08+2.73726292179296e-06i	4.7052141193381e-07+4.04298905250433e-06i	1.03183356773867e-06+5.46471504578236e-06i	1.69656161774382e-06+6.75199088341645e-06i	2.54956144203333e-06+7.69057299868567e-06i	3.6893105890827e-06+8.22342347758476e-06i	5.09443850011013e-06+8.41425181180348e-06i	6.58750711303258e-06+8.27038435040301e-06i	7.94291248325125e-06+7.61980138017031e-06i	8.99042609147057e-06+6.19282903502002e-06i	9.57723861816437e-06+3.83670594112917e-06i	9.46126960956635e-06+6.7826370349547e-07i	8.3169333317422e-06-2.84804538661767e-06i	5.91020643761307e-06-6.07567408273147e-06i	2.32002980045884e-06-8.26659155183479e-06i	-1.97419392126149e-06-8.85191185498869e-06i	-6.23364475281969e-06-7.67004870339415e-06i
14	0.00273532649307637-0.00170972177049464i	0.00247079443491884-0.00167224406534484i	0.00200896197629788-0.00150256417416884i	0.00148972283991811-0.00124173181572615i	0.00102625998567653-0.0009407181513029i	6.70347250849503e-04-6.489367017459e-04i	4.21598902348329e-04-4.04554930193197e-04i	2.56581717477562e-04-2.26822836640889e-04i	1.50811915162587e-04-1.14530168437522e-04i	8.57079201407573e-05-5.25352029513758e-05i	4.75445856587757e-05-2.20830947178555e-05i	2.59742002271525e-05-8.3984192466375e-06i	1.38242651296223e-05-2.7728155315322e-06i	6.86274451381858e-06-9.667419170655e-07i	2.91298345874729e-06-9.7403236793407e-07i	8.3701843249093e-07-1.6983675935494e-06i	-8.739290625571e-08-2.49537257824733e-06i	-3.7762046831996e-07-3.05310192158524e-06i	-3.7546431967112e-07-3.3020119438173e-06i	-2.6379627463936e-07-3.30196095935212e-06i	-1.1590518369092e-07-3.14220388501294e-06i	4.047563864136e-08-2.88517352428118e-06i	1.7633378725458e-07-2.55873638295628e-06i	2.5131205041666e-07-2.17619926902138e-06i	2.3304990278777e-07-1.75355579001328e-06i	1.1847359714616e-07-1.30759472123012e-06i	-6.4555952528889e-08-8.4089099762763e-07i	-2.72926224848051e-07-3.27635433796334e-07i	-4.62793438436217e-07+2.93825852668368e-07i	-5.8977490520422e-07+1.12291299985692e-06i	-5.9977548099004e-07+2.2895443371856e-06i	-4.2770030347276e-07+3.92485751474166e-06i	-1.415290778854e-08+6.10094947815385e-06i	6.7270549231414e-07+8.7579773011652e-06i	1.6351155453493e-06+1.16715520330526e-05i	2.8660855510724e-06+1.45094471486164e-05i	4.3618297434086e-06+1.69564953840186e-05i	6.1076858674525e-06+1.88047906917154e-05i	8.0682943973246e-06+1.99185963380803e-05i	1.02112484777589e-05+2.01075240134697e-05i	1.25127994272737e-05+1.90489240508663e-05i	1.48578136232502e-05+1.63659969189852e-05i	1.68598650233475e-05+1.18370350490894e-05i	1.77796754680143e-05+5.6255360814047e-06i	1.67049289227207e-05-1.5778231229836e-06i	1.29575118373364e-05-8.5875261432665e-06i	6.5048719054248e-06-1.39846267064016e-05i	-1.8760584293803e-06-1.65668180938136e-05i	-1.07991577999889e-05-1.58104617404331e-05i
15	0.00264761702848757-0.00182460745298089i	0.00234286933321609-0.00180850754194897i	0.00186328381450964-0.00167707615991834i	0.00134301573124345-0.00145937897969049i	0.00089103245954401-0.00118994418920051i	5.56822556288725e-04-9.04898995656929e-04i	3.35995436405277e-04-6.38894025031034e-04i	1.98663705755936e-04-4.18879387210925e-04i	1.1489951238786e-04-2.5747422469676e-04i	6.4678962523727e-05-1.51637403204062e-04i	3.60916636335846e-05-8.81520346061049e-05i	2.10388460378948e-05-5.17730125298196e-05i	1.33498150936414e-05-3.08576983671676e-05i	8.8748566576394e-06-1.86434652943459e-05i	5.5872152141859e-06-1.17568330336827e-05i	2.95401972019048e-06-8.34282297139327e-06i	1.0387365038121e-06-7.04130119454173e-06i	-9.267996536854e-08-6.76232749043617e-06i	-5.3968666737862e-07-6.75500230109037e-06i	-5.0204258460286e-07-6.62812162621179e-06i	-1.8617473719018e-07-6.26027649991132e-06i	2.3650847779616e-07-5.67205452862079e-06i	6.3340579539418e-07-4.92921125791182e-06i	9.1069139938159e-07-4.09470401382552e-06i	1.0205896956881e-06-3.21249729752786e-06i	9.6486295659665e-07-2.30099504994457e-06i	7.8330859431296e-07-1.34422966022227e-06i	5.31576539608488e-07-2.78413319658702e-07i	2.643749815316e-07+1.02282686453902e-06i	3.59180303798e-08+2.75415926040182e-06i	-8.697747807171e-08+5.15711942143805e-06i	-1.786064918471e-08+8.45567794247944e-06i	3.334738360818e-07+1.27550761479953e-05i	1.0242196516932e-06+1.79460498950957e-05i	2.0439914169441e-06+2.3677656309805e-05i	3.3118182998414e-06+2.94351495084176e-05i	4.7234715798626e-06+3.46858932244941e-05i	6.2465059730412e-06+3.89921889863846e-05i	8.0234747313737e-06+4.20038257252295e-05i	1.03933252967587e-05+4.33398560957463e-05i	1.37274627545291e-05+4.24726781767857e-05i	1.80713429003149e-05+3.87548404251937e-05i	2.27646113766672e-05+3.16608872083285e-05i	2.63304797999383e-05+2.11889699195355e-05i	2.68313478469959e-05+8.2339224266336e-06i	2.26115650438234e-05-5.3224545512131e-06i	1.30828799098906e-05-1.69786511305056e-05i	-8.595483199207e-07-2.43827051589433e-05i	-1.70270838365236e-05-2.61912729822704e-05i
16	0.00253511400840991-0.00183247317510857i	0.00216988262105002-0.00180737570299716i	0.00164636722608735-0.00169019577528487i	0.00109778758619934-0.00150492126688765i	0.00063456238524288-0.00127376662489904i	0.0003088775683759-0.00101800322500764i	1.15084960667239e-04-7.61551309326383e-04i	1.582761546891e-05-5.29924126800465e-04i	-2.8838306391268e-05-3.43501714136457e-04i	-4.5791783449481e-05-2.10703708084621e-04i	-4.8281866867554e-05-1.26779437623227e-04i	-4.23203850681826e-05-7.8758126717578e-05i	-3.20055685269563e-05-5.25056973961591e-05i	-2.10868980502042e-05-3.75412907627325e-05i	-1.22924862684418e-05-2.81250688658113e-05i	-6.6572289913725e-06-2.18618877987449e-05i	-3.7543068402983e-06-1.78228920146409e-05i	-2.4908727464673e-06-1.53802617475249e-05i	-1.8349783275924e-06-1.38782440385162e-05i	-1.1620127041873e-06-1.27306622789037e-05i	-2.657756432698e-07-1.15570339184601e-05i	7.872261000232e-07-1.02033582415477e-05i	1.82076911003469e-06-8.66997733025076e-06i	2.66839984921904e-06-7.01866261254551e-06i	3.2363459257704e-06-5.30463868096476e-06i	3.51416253369872e-06-3.53991757294084e-06i	3.54708128207758e-06-1.67271525884281e-06i	3.39458384816176e-06+4.3259404147929e-07i	3.10311926345569e-06+3.01582755535818e-06i	2.7081725066245e-06+6.42235206727553e-06i	2.2557623458402e-06+1.1054840911659e-05i	1.812828918201e-06+1.72576806889292e-05i	1.4385387274416e-06+2.51568719276375e-05i	1.1194137512743e-06+3.45262717500365e-05i	7.142822378332e-07+4.47671242678087e-05i	-2.02770101094e-08+5.50416429232197e-05i	-1.2754801856529e-06+6.45054960860207e-05i	-2.9359066295608e-06+7.25003733614102e-05i	-4.360574072195e-06+7.8568791561794e-05i	-4.4022923912261e-06+8.22625068624562e-05i	-1.8123197371215e-06+8.28786637116137e-05i	4.0298912970639e-06+7.93670289846622e-05i	1.23866759196992e-05+7.06109548889243e-05i	2.08890249042838e-05+5.60754399513905e-05i	2.60314349880485e-05+3.65351351502004e-05i	2.43577786311518e-05+1.44270088893994e-05i	1.38526368939429e-05-6.5273845187859e-06i	-5.1172003491284e-06-2.24221974764347e-05i	-2.97784602530357e-05-3.05567529688154e-05i
17	0.00245568805208851-0.0016892308882066i	0.00202833038163596-0.0016156067606245i	0.00145334980405598-0.00147813462595729i	0.00086465046931732-0.00130269334014146i	0.00037706478598526-0.00110470135764228i	4.9301050307843e-05-8.91591358163089e-04i	-1.21983765890952e-04-6.7166040546919e-04i	-1.80508313350948e-04-4.60052136126235e-04i	-1.79079008967016e-04-2.7657484521609e-04i	-1.56890304462481e-04-1.37696305020247e-04i	-1.32926555651345e-04-4.938438391384e-05i	-1.11509642486007e-04-5.711960884573e-06i	-9.12877139124518e-05+6.8246987422509e-06i	-7.12557542448659e-05+2.919163735071e-06i	-5.23037382341436e-05-6.2493116566585e-06i	-3.61126420086958e-05-1.45204449521491e-05i	-2.37381116292131e-05-1.97830214624051e-05i	-1.50800022542187e-05-2.21309551910511e-05i	-9.2121665293325e-06-2.23616441449842e-05i	-5.0170190129669e-06-2.12185068086659e-05i	-1.6582265720929e-06-1.9205373036998e-05i	1.2672453821399e-06-1.66450392270343e-05i	3.8236801801064e-06-1.3759707793297e-05i	5.9250077312063e-06-1.07024778613855e-05i	7.49212018655471e-06-7.55301182337143e-06i	8.52083018316079e-06-4.30188027286348e-06i	9.06527376237637e-06-8.3014544919408e-07i	9.18121067152618e-06+3.11764658656259e-06i	8.88101098319196e-06+7.95501426932015e-06i	8.1279534345016e-06+1.42340693221364e-05i	6.8569170142524e-06+2.25423670604683e-05i	4.9791534215162e-06+3.3303865636279e-05i	2.3366639869714e-06+4.65366828087142e-05i	-1.3780549596668e-06+6.16840065336038e-05i	-6.6555530461252e-06+7.76437012917473e-05i	-1.40451322985623e-05+9.30431245093935e-05i	-2.3814329160885e-05+1.06660919575673e-04i	-3.5473930979779e-05+1.17770422381157e-04i	-4.7416205022322e-05+1.26170945488045e-04i	-5.6990421464097e-05+1.31830593938794e-04i	-6.1221219302431e-05+1.34326266380787e-04i	-5.8056401277809e-05+1.32474165114045e-04i	-4.7655803199415e-05+1.24528558823972e-04i	-3.3041212346965e-05+1.09033107700313e-04i	-1.96000082817505e-05+8.59728023499879e-05i	-1.34460892950164e-05+5.75690788917854e-05i	-1.92358157556413e-05+2.81251196488309e-05i	-3.83733387001932e-05+2.7846422333727e-06i	-6.84076275298854e-05-1.43268070916454e-05i
18	0.00249494685697063-0.00138203034683649i	0.00202439679061935-0.0012271723753147i	0.00141025155242531-0.00104362977116522i	7.86287650309242e-04-8.65275269926882e-04i	2.72809311251534e-04-7.05973129733212e-04i	-6.1641292927693e-05-5.60862094575264e-04i	-2.13146168356324e-04-4.1816679584293e-04i	-2.27769752989705e-04-2.72401926618996e-04i	-1.71391875142214e-04-1.30398368328742e-04i	-1.0102568900535e-04-7.760909247551e-06i	-4.94465728487856e-05+8.01106379778776e-05i	-2.5029856344007e-05+1.25920596990845e-04i	-2.0960795357613e-05+1.33064514961879e-04i	-2.5951806982919e-05+1.12845492903479e-04i	-3.12635515673939e-05+7.91575097970728e-05i	-3.28865118003142e-05+4.38093263713255e-05i	-3.04909417156509e-05+1.41980352934555e-05i	-2.53967917360148e-05-6.6978809376353e-06i	-1.90505638158522e-05-1.90117568513851e-05i	-1.24191885349973e-05-2.44355954158795e-05i	-6.0233458596288e-06-2.50468540019848e-05i	-1.700288643025e-07-2.26661142213479e-05i	4.8968487953065e-06-1.8625835941144e-05i	8.9855815852608e-06-1.37667805365764e-05i	1.2008390837853e-05-8.520314085525e-06i	1.40012778541771e-05-2.9940914203217e-06i	1.50729018457591e-05+2.9757988385824e-06i	1.53082737799711e-05+9.8053894999896e-06i	1.46822445789963e-05+1.81378984877506e-05i	1.30190931182692e-05+2.87493684882515e-05i	9.9885985852542e-06+4.23315194060648e-05i	5.0954905296017e-06+5.91607647928838e-05i	-2.3672919353993e-06+7.87592678898549e-05i	-1.33665075300721e-05+9.97308208107885e-05i	-2.9065593176777e-05+1.19943445932296e-04i	-5.0516277038456e-05+1.37097321779959e-04i	-7.8058548045796e-05+1.49500500780337e-04i	-1.10577444812499e-04+1.56691400209421e-04i	-1.44977430288601e-04+1.59532894299475e-04i	-1.7631776284962e-04+1.59624415066308e-04i	-1.98882952089838e-04+1.58259349439765e-04i	-2.08044443817603e-04+1.55484683706417e-04i	-2.02278905940499e-04+1.49865280657498e-04i	-1.8442813996828e-04+1.39222164764168e-04i	-1.6144243559602e-04+1.22047644404891e-04i	-1.42447451925658e-04+9.8830324985934e-05i	-1.35751287404614e-04+7.2466578470282e-05i	-1.45960539459879e-04+4.7375860588115e-05i	-1.72391115607819e-04+2.7647796787992e-05i
19	0.00273706815711373-0.00094078882304537i	0.00224757223654099-0.00069126766850692i	0.00160531082893637-0.00045768773116957i	9.41230641918661e-04-2.86908874098084e-04i	3.81484607388144e-04-1.96246628912941e-04i	9.194893113362e-06-1.71182762075319e-04i	-1.55193135087696e-04-1.77182492962973e-04i	-1.48868246508377e-04-1.78304985549861e-04i	-4.2568260872449e-05-1.52742559804848e-04i	8.9512767298828e-05-9.86435024071234e-05i	1.92948130680458e-04-2.9756227795767e-05i	2.42647300856596e-04+3.4521175058158e-05i	2.39523241011329e-04+7.8693944444719e-05i	1.99929079038934e-04+9.6309209167929e-05i	1.44342565186826e-04+8.9948245806466e-05i	8.95492005854027e-05+6.78354095760572e-05i	4.54776664953629e-05+3.96008479708599e-05i	1.55992697155128e-05+1.3092354047786e-05i	-9.8312827561115e-07-7.04807327047309e-06i	-7.2954319705726e-06-1.92903208821215e-05i	-6.8699981551216e-06-2.42856123043146e-05i	-2.8541832557884e-06-2.37548384375019e-05i	2.3543132836767e-06-1.96002591293629e-05i	7.1802944554945e-06-1.33752666036893e-05i	1.07923141637382e-05-6.065282304081e-06i	1.29270320044609e-05+1.9400129001489e-06i	1.36464543426949e-05+1.07902830472247e-05i	1.30739499010461e-05+2.10799296051828e-05i	1.11673225667254e-05+3.36919853987807e-05i	7.5684196746238e-06+4.95209651178493e-05i	1.5270517097829e-06+6.90432009182593e-05i	-8.1327520103239e-06+9.17988687650759e-05i	-2.3020541342676e-05+1.15973721020891e-04i	-4.5114668561216e-05+1.38344075122917e-04i	-7.6509870904734e-05+1.54797007563252e-04i	-1.18857838736692e-04+1.61430149326949e-04i	-1.72494848780252e-04+1.55934127446068e-04i	-2.35469987472804e-04+1.38713639608834e-04i	-3.02913099917022e-04+1.13177963588597e-04i	-3.6725725150121e-04+8.4911010492026e-05i	-4.19630034311721e-04+5.9931003929225e-05i	-4.52255677829377e-04+4.2728215209104e-05i	-4.61146681604323e-04+3.4944474776944e-05i	-4.48007065505462e-04+3.5284823335181e-05i	-4.20375604688735e-04+4.0637896104521e-05i	-3.89651756457763e-04+4.7755360627306e-05i	-3.67535258748459e-04+5.4564068800068e-05i	-3.62154952439404e-04+6.0428572184949e-05i	-3.75379777826663e-04+6.5311339873327e-05i
20	0.0032345254598253-0.00041235447001872i	2.73215805956787e-03-6.302928191414e-05i	0.00204247723663064+0.00022173090280667i	0.00128921458134638+0.00037849990290003i	6.04102482017446e-04+3.80588532119778e-04i	9.0817063029679e-05+2.45303513737669e-04i	-2.0011438451645e-04+2.5247815383866e-05i	-2.77287601105676e-04-2.11836830493368e-04i	-1.95453341287581e-04-4.0569367995526e-04i	-3.1086925268474e-05-5.19818826823045e-04i	1.43021581622486e-04-5.4664813151178e-04i	2.75571836934732e-04-5.02296865126785e-04i	3.43261637506117e-04-4.15344823217588e-04i	3.47327697811863e-04-3.15160813369318e-04i	3.04449302231895e-04-2.23777088184223e-04i	2.36748304807e-04-1.52757382100198e-04i	1.6416812908372e-04-1.04267147205822e-04i	1.00468214835434e-04-7.4419297907865e-05i	5.24409221475346e-05-5.69556221981129e-05i	2.11686553800304e-05-4.59963145453651e-05i	4.0945787625738e-06-3.74221835749323e-05i	-2.9611042796017e-06-2.90795002195161e-05i	-4.2754606621118e-06-2.02831268537867e-05i	-3.3035701983677e-06-1.10898209373703e-05i	-2.30908333090939e-06-1.65651336963695e-06i	-2.41809536322131e-06+8.17761903100227e-06i	-3.9476145574045e-06+1.90595915616941e-05i	-6.8582144088074e-06+3.20503305539711e-05i	-1.11983862934547e-05+4.83117688123303e-05i	-1.74489678499382e-05+6.85581271174072e-05i	-2.67288973719188e-05+9.23369615497283e-05i	-4.0862739437088e-05+1.1732283232533e-04i	-6.2312441764039e-05+1.38928316989986e-04i	-9.3941205421733e-05+1.50576386827003e-04i	-1.38540804224114e-04+1.44856381752495e-04i	-1.98070303707482e-04+1.15487943903534e-04i	-2.72664143992678e-04+5.9628056664726e-05i	-3.59656316375351e-04-2.025227937811e-05i	-4.53047839369236e-04-1.15736064514988e-04i	-5.43884886032588e-04-2.13564100328867e-04i	-6.21809728985777e-04-2.98354986481473e-04i	-6.77601990944092e-04-3.5617091184975e-04i	-7.060008942535e-04-3.77778172910636e-04i	-7.07752814647424e-04-3.60547858741508e-04i	-6.89900771154385e-04-3.08491137619028e-04i	-6.6388929130573e-04-2.30665038899873e-04i	-6.41917517131895e-04-1.38758411857652e-04i	-6.32764634815954e-04-4.4811497363023e-05i	-6.3864992813133e-04+4.0287432365966e-05i
21	0.00402622801863118+0.00019361474863815i	0.0034987439599504+0.00067712398001703i	0.00271711821141921+0.00106246625753194i	0.00179221080258218+0.00126792178399218i	0.0008587611106244+0.00124991644569476i	4.385614040071e-05+1.01520734707362e-03i	-5.61020699764886e-04+6.17748107056978e-04i	-9.16011481518081e-04+1.41867472736031e-04i	-0.0010334545477586-0.00032166997173067i	-9.651125213385e-04-6.98286705620061e-04i	-7.82176807054133e-04-9.44111010708395e-04i	-0.00055523199779051-0.00104953494149653i	-0.00033968415835456-0.0010331516977301i	-1.69041465965664e-04-9.30174425269676e-04i	-5.5426817750023e-05-7.80077585135887e-04i	5.163763130992e-06-6.17070152319856e-04i	2.5810083941181e-05-4.65040785294943e-04i	2.2197989932568e-05-3.36758919703666e-04i	8.066657887711e-06-2.3596217867765e-04i	-7.086340922362e-06-1.60644166855136e-04i	-1.8384135347853e-05-1.06174156972827e-04i	-2.46952649023912e-05-6.74886212507264e-05i	-2.72001389770987e-05-4.01856487721518e-05i	-2.79609582474451e-05-2.07483729457227e-05i	-2.88523451214254e-05-6.2856204761693e-06i	-3.10018739407789e-05+5.8339564512798e-06i	-3.47175559373526e-05+1.81749983458034e-05i	-3.97650743243722e-05+3.30923424663126e-05i	-4.58095638121071e-05+5.22004359494305e-05i	-5.28488569937793e-05+7.55225810192888e-05i	-6.1516639110026e-05+1.00524358923429e-04i	-7.3195377848613e-05+1.21375238028101e-04i	-8.9924140261783e-05+1.28870033038638e-04i	-1.14105983977865e-04+1.11401287328737e-04i	-1.48026678002852e-04+5.7148631685e-05i	-1.93219414348269e-04-4.2746229620297e-05i	-2.49771762231071e-04-1.9071271454722e-04i	-3.15764417684182e-04-3.80029977385611e-04i	-3.87107840236673e-04-5.9392161019338e-04i	-4.58028075131404e-04-8.07160140833711e-04i	-5.22289673589952e-04-9.9015403830946e-04i	-0.0005749434265344-0.00111466268509915i	-0.0006140561297461-0.00115967439765288i	-0.00064169090435497-0.0011158525805897i	-6.63514083753041e-04-9.87378344378159e-04i	-6.8684647779072e-04-7.90832976015263e-04i	-7.17620728596373e-04-5.51646945255441e-04i	-7.57283715405785e-04-2.99259143126354e-04i	-8.0090552023946e-04-6.2285326302133e-05i
22	0.00523018948467569+0.00091362464508045i	0.00469646436355737+0.00162199684182178i	0.00382168089343584+0.00223714242815228i	0.00269733049394267+0.00265932794526261i	0.00145375907922658+0.00282043557295863i	0.0002348750634574+0.00269978555549516i	-0.00082932628589872+0.00232760815235051i	-0.00164516928682207+0.00177557777658711i	-0.00216745865190528+0.00113802068549009i	-0.00239974579341187+0.00050998102387123i	-2.38458597717471e-03-3.152604170746e-05i	-0.00218799570743439-0.00043873382894056i	-0.00188291036845234-0.000695501648919i	-0.00153552631100974-0.00081232236384068i	-0.00119668005594583-0.0008170875610983i	-8.98624355141691e-04-7.45011417681738e-04i	-6.56229601271353e-04-6.30312821895617e-04i	-4.70966903716297e-04-5.00959792553639e-04i	-3.35954658910372e-04-3.76548197957291e-04i	-2.4068228010534e-04-2.68566842712436e-04i	-1.74550188931702e-04-1.81989753287735e-04i	-1.28908449465633e-04-1.17238924786299e-04i	-9.77172619640312e-05-7.18922626332065e-05i	-7.72264979647446e-05-4.18899531250928e-05i	-6.51651627431899e-05-2.22934688203367e-05i	-5.98744409931108e-05-7.8208560689519e-06i	-5.96677908859463e-05+6.5802613019295e-06i	-6.25258520736606e-05+2.49279914898716e-05i	-6.6090097994645e-05+4.91165266351522e-05i	-6.78404552629811e-05+7.76706584810204e-05i	-6.533296687835e-05+1.0466022937933e-04i	-5.6414440949755e-05+1.19229448457933e-04i	-3.9390007555651e-05+1.06223227253077e-04i	-1.31663009757367e-05+4.82494420101286e-05i	2.25898610198534e-05-7.08180344877845e-05i	6.7250136156986e-05-2.61365980882473e-04i	1.18983290355614e-04-5.23554726915203e-04i	1.74508143714069e-04-8.44086044264056e-04i	0.00022890160637205-0.00119545858167141i	0.0002755472044288-0.0015384771948365i	0.00030633763168576-0.00182795941784748i	0.00031226869618199-0.00202063407814439i	0.00028455200175542-0.00208347423189669i	0.00021628842474634-0.00200043599394627i	0.00010455998641375-0.00177591656304636i	-4.74589554624e-05-1.43410772881606e-03i	-0.00022900816909244-0.00101452107631081i	-4.21591482477198e-04-5.64930720352051e-04i	-6.00725358595214e-04-1.33511962243153e-04i
23	0.00713560900493301+0.00170536893673455i	0.00671899032025722+0.00274546616908539i	0.00588469266311312+0.0037431079510134i	0.00469740445089467+0.00458331827575099i	0.0032696800288661+0.00516990914959339i	0.00174359453641584+0.0054430966780734i	0.00026702442114182+0.0053889162945559i	-0.00102988249260285+0.00503852446846327i	-0.00205291523105558+0.00445842516140412i	-0.0027533886677337+0.00373499630878127i	-0.00312831530637537+0.00295769719145282i	-0.00321267459862176+0.00220488892905871i	-0.00306678720891256+0.00153472128414327i	-0.00276223697768491+0.00098172644920107i	-0.00236930165949167+0.00055825581416247i	-0.00194781905075163+0.00025906052130829i	-1.54223214165735e-03+6.71835115037e-05i	-1.18053889337718e-03-4.030242548762e-05i	-8.76191889717841e-04-8.7594916765892e-05i	-6.31694331985335e-04-9.6831607692354e-05i	-4.42674908676323e-04-8.6071955194075e-05i	-3.01496503257795e-04-6.8343524861853e-05i	-1.99843528047779e-04-5.1474713425845e-05i	-1.30125870202533e-04-3.8499186066685e-05i	-8.58463437965979e-05-2.85091192932267e-05i	-6.12566125574005e-05-1.79050679530383e-05i	-5.06720858860234e-05-2.0098002244594e-06i	-4.77635670938997e-05+2.30299891246371e-05i	-4.50444657175031e-05+5.82305474815881e-05i	-3.36761369172124e-05+9.99553805059703e-05i	-3.649936026692e-06+1.38726191705868e-04i	5.5624116671025e-05+1.59139433773316e-04i	1.54305635093472e-04+1.41288088705942e-04i	3.00701780318397e-04+6.3843602461467e-05i	4.99517060029626e-04-9.1445203520874e-05i	7.4997158971188e-04-3.34554304298825e-04i	0.00104411962071862-0.00066242093911847i	0.00136580914965091-0.00105594024042785i	0.00169075102124495-0.00147988669370891i	0.0019880696714306-0.0018863729302938i	0.00222347607126519-0.00222161231657907i	0.00236386502526555-0.00243483553571973i	0.00238275923514887-0.00248751203500375i	0.00226569080371204-0.00236079479264151i	0.00201442100430675-0.00205945436392406i	0.0016489277778441-0.00161141665554652i	0.0012063753493838-0.00106311481533372i	7.36802866087135e-04-4.71867902460859e-04i	2.95945397159699e-04+1.02897781606738e-04i
24	0.0101291586887506+0.0022174970312392i	0.0100731414142354+0.0035964639054326i	0.00956011629868558+0.00500925205149155i	0.00862001726456781+0.00633278532418176i	0.00733116543994224+0.00744887382425129i	0.00580875366740058+0.00826175227499519i	0.00418726944593866+0.00871122686860114i	0.00260067152181372+0.00877900402784501i	0.00116439626917453+0.00848757903104712i	-3.753768379306e-05+7.89281507811536e-03i	-0.00095858866798239+0.00707253505970415i	-0.00158890586896499+0.00611383933101255i	-0.00194911700648452+0.00510152044944958i	-0.00208092308836569+0.00410915254744903i	-0.00203686472436684+0.00319353112454045i	-0.00187120833171115+0.00239239342529052i	-0.00163317961027267+0.00172488158995055i	-0.00136299364387882+0.00119401004258308i	-0.00109048057399287+0.00079038167172859i	-8.35680288933618e-04+4.96471382894892e-04i	-6.10597756878511e-04+2.9089757403031e-04i	-4.21336896273723e-04+1.52207009535455e-04i	-2.70000754633585e-04+6.1806712589542e-05i	-1.55986784376952e-04+5.795631050697e-06i	-7.65531091584679e-05-2.44174340392868e-05i	-2.67377018024227e-05-3.26782235339344e-05i	1.1468153375266e-06-1.96542186341862e-05i	1.8146742190239e-05+1.49159963370271e-05i	3.91148710657639e-05+6.97330900815382e-05i	8.2677589949921e-05+1.39731831644081e-04i	1.70474886944848e-04+2.14704004197277e-04i	3.25503948820451e-04+2.79218312427212e-04i	5.69515267409829e-04+3.14115913267013e-04i	9.19580661234412e-04+2.9955509648673e-04i	0.00138417254981037+0.00021919720516658i	1.95933393716972e-03+6.474884730343e-05i	0.00262572005620749-0.00016018671242692i	0.00334737769448128-0.00043803409864274i	0.00407302386202091-0.00073777913692883i	0.00474025371745831-0.00101841567577449i	0.00528257114084423-0.00123491688674267i	0.005638486506629-0.00134566810648139i	0.00576131375194023-0.00131985080711491i	0.00562789213745137-0.00114320162629767i	0.00524439922318203-0.0008209286276994i	0.0046477792772545-0.00037725297877802i	0.00390205201543403+0.00014814972864803i	0.00308975270602062+0.00070585651752785i	0.00229977309142433+0.00124325048785355i
25	0.0143696120781635+0.001669765684244i	0.0149327747724216+0.0031860712870076i	0.0150375287872053+0.0048046056458956i	0.0146738935395147+0.0064078046311888i	0.0138744001907736+0.0078734736157931i	0.0127086717694772+0.0090904775269853i	0.0112727571089566+0.0099724920865827i	0.0096755344118156+0.0104674760456831i	0.0080249143933734+0.0105615734148489i	0.0064162849926204+0.010277379508515i	0.00492480521707504+0.00966756698202065i	0.00360207524388335+0.00880553342357256i	0.00247671171310088+0.0077749256003247i	0.00155768725528295+0.00665968970762508i	0.00083905282866103+0.00553585013070132i	0.00030480608836157+0.00446569977700491i	-6.694236361709e-05+3.49461617922243e-03i	-0.00030088991543376+0.00265035758561386i	-0.00042253689410747+0.0019444476706291i	-0.00045698684698292+0.00137510630603311i	-4.28185440075986e-04+9.31105963064135e-04i	-3.5826043614943e-04+5.95918222069144e-04i	-2.66731379507667e-04+3.51560992324367e-04i	-1.69491861362666e-04+1.81663535714164e-04i	-7.75945047645215e-05+7.34254210210353e-05i	4.0287470889987e-06+1.83395725723192e-05i	7.77048431229807e-05+1.17536280268232e-05i	1.53762616870975e-04+5.1530124422578e-05i	2.50603659182199e-04+1.3620834681936e-04i	3.93830392916134e-04+2.63146972712448e-04i	6.14209769033207e-04+4.27120956038369e-04i	9.44360943817586e-04+6.19751112030431e-04i	0.00141423929818706+0.00082996621857719i	0.00204574356672816+0.00104545854460983i	0.00284706667606515+0.00125483802003496i	0.00380768260426495+0.00144997725570406i	0.00489502741599588+0.00162793220210583i	0.0060539074514434+0.00179186811441746i	0.00720939388348922+0.00195062760109706i	0.00827343870328934+0.00211690733601271i	0.0091547429255093+0.00230437685251562i	0.00977066133351097+0.00252436727674227i	0.0100593171172141+0.0027828828986857i	0.00998979625614921+0.00307859697831936i	0.00956841138040685+0.00340221073605537i	0.00883958885341507+0.00373717589232548i	0.00788085204523344+0.00406143863869299i	0.00679246568735033+0.00434967658150363i	0.00568333765249292+0.00457552969407294i
26	0.0193876898569104-0.0009116041497692i	0.0206613682619422+0.0003459867846446i	0.0214890593188525+0.0017480175052453i	0.0218246077567975+0.0032005723274066i	0.021657256382754+0.0046018829821501i	0.0210108918798759+0.0058546470833034i	0.0199391222554332+0.0068774545780701i	0.0185174058783042+0.0076134371503383i	0.0168338552113049+0.0080349088395141i	0.0149803231469023+0.00814362799823i	0.0130450033541125+0.0079671526481696i	0.0111071928307295+0.0075523892610438i	0.00923426676499762+0.00695774090072271i	0.00748046618751356+0.00624523823714419i	0.00588688578746343+0.00547376248940725i	0.00448207158812528+0.00469406106885523i	0.00328282422117973+0.00394583134533161i	0.00229504926502757+0.00325679037667686i	0.00151470566420684+0.00264340036054958i	0.00092901715075259+0.00211278534308186i	0.00051811588006797+0.00166533586142649i	0.00025720555994239+0.00129752824085106i	0.00011920590059745+0.00100455961433954i	7.7714230344443e-05+7.82499349967977e-04i	1.10023552812217e-04+6.29768425317914e-04i	1.99881459178217e-04+5.47869315873048e-04i	3.39659133620858e-04+5.4139057364322e-04i	5.31615973514414e-04+6.17393997567646e-04i	7.87987335898714e-04+7.84351262644425e-04i	0.00112969283168322+0.00105082651227745i	0.00158357048222784+0.00142410019519014i	0.0021781997512462+0.00190889963147488i	0.00293858737881685+0.00250635033071069i	0.00388023867634743+0.00321320081728747i	0.00500338345718412+0.00402131839546614i	0.00628830825232062+0.00491742029981773i	0.00769279441296898+0.00588300567027473i	0.00915251723796199+0.00689448963164213i	0.0105849024274256+0.007923597597393i	0.0118963941286225+0.0089381283202372i	0.0129924513012196+0.0099032049154362i	0.0137889860337525+0.0107830781670154i	0.0142235310896164+0.0115434214717212i	0.0142642913961212+0.0121538876582634i	0.013915453294576+0.0125905385862674i	0.0132176755377709+0.0128376756471204i	0.0122434698721043+0.0128886479360782i	0.0110880447961353+0.0127454124406422i	0.0098569637254716+0.0124169317508456i
27	0.0239769295282974-0.0061232499067434i	0.0257593287916627-0.0055491856323335i	0.0270970340354653-0.0048071285232566i	0.0279234061069034-0.0039531695888468i	0.0282030364009882-0.0030506634156662i	0.0279335643341179-0.0021620307203446i	0.0271439473646632-0.0013411279786892i	0.0258897582455124-0.0006274831833599i	0.0242464885537111-0.0000432598533887i	0.0223019987312577+0.0004067868172848i	0.0201491697842318+0.0007327045580659i	0.0178795411134999+0.0009549047881327i	0.0155783618600827+0.001098948987148i	0.0133211431331841+0.0011906099298051i	0.0111715527338267+0.0012520331593314i	0.00918037593110999+0.00129947201684031i	0.00738526459842488+0.00134268967918036i	0.00581107079282961+0.00138580068572812i	0.00447065724467997+0.00142911668778847i	0.00336615203452935+0.00147148287153895i	0.00249064354935374+0.00151262639866267i	0.00183029210338779+0.00155514968905885i	0.00136678023062541+0.00160594622765772i	0.0010799556809596+0.00167695621145805i	0.00095045936867097+0.00178528670376912i	0.00096208848127455+0.00195278309843224i	0.00110362937138596+0.00220515601806425i	0.00136990818613728+0.002570751044147i	0.00176185111501296+0.00307901493150234i	0.00228542351911606+0.00375868001662685i	0.00294943108257454+0.00463567479267767i	0.003762315760609+0.00573078367787392i	0.00472825485308523+0.00705712546426494i	0.00584305006204119+0.00861759179955723i	0.0070904388928359+0.0104024705509379i	0.0084395299622393+0.0123875545848644i	0.0098440173096269+0.0145330823388112i	0.0112436449640001+0.016783851736783i	0.0125680796165411+0.0190707782170274i	0.0137429487389901+0.0213140256572084i	0.0146973861118842+0.0234276346398235i	0.0153720836217089+0.0253253310523431i	0.0157266580240388+0.0269269602297879i	0.0157451567649246+0.0281648085732278i	0.0154387574535576+0.0289889965339473i	0.0148451241027112+0.0293711911056505i	0.0140243950268662+0.0293061024740889i	0.0130522982002648+0.0288105722394813i	0.0120113282611676+0.027920467706377i
28	0.0265839832937501-0.0136285808012131i	0.0284090467356644-0.0139685500841777i	0.0297701386288967-0.0141152002987815i	0.0306015949596981-0.0140855653746633i	0.03086825052426-0.0139035772106045i	0.0305677435752695-0.0135955105058288i	0.0297294841851335-0.0131856792525578i	0.0284105886949553-0.0126931830795187i	0.0266894971457426-0.0121302410052934i	0.0246582521233266-0.0115022824280469i	0.0224144908899094-0.010809581295451i	0.0200540965533869-0.0100499095580227i	0.0176652136042182-0.0092215158875763i	0.0153240248007987-0.0083257312156183i	0.013092378728347-0.0073686473606944i	0.0110171049541136-0.0063615588834233i	0.00913068744968452-0.0053201348728688i	0.00745289257551674-0.00426253259551089i	0.00599295123002791-0.00320683248046662i	0.00475195053455195-0.00216824316515049i	0.00372517146536446-0.00115650147776921i	0.0029041926249471-0.00017379996017393i	0.00227865214614219+0.00078655172046097i	0.00183761271584087+0.00174065110141638i	0.00157050825868703+0.00271373206600395i	0.00146766841867997+0.00373917693968265i	0.00152042460126069+0.00485690789564727i	0.00172080645029387+0.00611124215356015i	0.00206084827117088+0.00754827142287333i	0.00253154831778531+0.0092128097436122i	0.0031215643778824+0.01114496193983i	0.0038157856599797+0.0133764062999245i	0.0045939852249946+0.0159265584330652i	0.0054298132636772+0.0187988762604162i	0.0062904185929513+0.0219776576305904i	0.0071369633236686+0.0254257462212843i	0.0079262104297656+0.0290835732144279i	0.0086132163058904+0.0328699035751146i	0.0091549680555087+0.0366845204073799i	0.0095146021274538+0.0404128775474939i	0.0096656706749789+0.0439325032532622i	0.0095958275066562+0.0471206829377806i	0.0093093170823585+0.0498627295744671i	0.0088277762733996+0.0520600090552522i	0.0081890827136515+0.0536368575703315i	0.0074442665312225+0.0545456252320122i	0.0066527922782171+0.0547692987376601i	0.005876762852959+0.0543214663943872i	0.0051747564320432+0.0532437419043197i
29	0.0260527105347033-0.0219888436746944i	0.0273667056375925-0.0231162769756563i	0.0281821423236366-0.0240014514033655i	0.0284503737964081-0.0246339996543729i	0.0281537036742572-0.0250126394233762i	0.0273069726963476-0.0251429477320178i	0.0259560070108474-0.0250348561293432i	0.0241731557550217-0.0247003522941553i	0.0220505281422166-0.0241517749392125i	0.0196918160626189-0.0234009162929172i	0.0172037157794188-0.0224589431417918i	0.0146879304628408-0.0213369611455088i	0.0122345632373812-0.0200469177719798i	0.0099174409214693-0.0186024896263602i	0.0077915968179872-0.0170196321475661i	0.0058928416075329-0.0153165666821709i	0.0042391085451725-0.0135131126146687i	0.0028330993410116-0.0116294079631202i	0.00166568798591079-0.00968417309143082i	0.00071955286437659-0.0076927421014862i	-2.741650963963e-05-5.66511081107298e-03i	-0.00059927682578287-0.00360423564533981i	-0.00101996039731867-0.00150477761633968i	-0.0013120573654176+0.00064756519418132i	-0.00149642059227352+0.0028760424615212i	-0.00159247609274793+0.00521210075344422i	-0.00161906070173406+0.00769387695586424i	-0.0015955719641135+0.0103639457318984i	-0.001543199465998+0.0132663648583562i	-0.0014860080216813+0.0164431076885913i	-0.0014516582180618+0.0199300320869338i	-0.0014715776169688+0.0237526076945297i	-0.0015804374290261+0.0279216997157984i	-0.0018148472183639+0.0324297736125255i	-0.002211256521817+0.0372479244184743i	-0.0028031469461689+0.0423241309593086i	-0.0036177061458315+0.047583078047313i	-0.0046722844533646+0.0529277759352918i	-0.0059710281597901+0.0582430433699024i	-0.0075021394709063+0.0634007259859824i	-0.0092362122712305+0.0682663208608581i	-0.0111260222464004+0.0727064999061413i	-0.0131080088211983+0.0765968972553735i	-0.0151054884755746+0.0798294704754492i	-0.0170334116247878+0.0823187735773612i	-0.0188042546865031+0.0840065901897415i	-0.0203344631241831+0.0848645540066776i	-0.0215507615082471+0.084894606224321i	-0.022395640963696+0.0841273748202767i
30	0.0224186688738004-0.0290429678366107i	0.0228523886094992-0.0304472947999757i	0.0227612432787571-0.0315174953137949i	0.0221190222928086-0.032232101578224i	0.0209295478850123-0.032583461643171i	0.0192273024845117-0.0325766214751294i	0.0170753333853314-0.0322273457892625i	0.0145606372796621-0.0315596028242787i	0.0117875309861789-0.0306028576353862i	0.0088697429449801-0.029389480631346i	0.0059220798383673-0.0279524972158673i	0.0030525210041323-0.0263238016910479i	0.0003554784209333-0.024532856758829i	-0.0020932415042306-0.022605818096448i	-0.0042394880894868-0.0205649733869052i	-0.0060517989091955-0.0184283700166654i	-0.0075206113196173-0.0162095208703864i	-0.0086560184108582-0.0139171136485518i	-0.0094845326952608-0.0115546945598802i	-0.0100453472623972-0.0091203419927642i	-0.010386548911787-0.0066063828729662i	-0.0105616570217922-0.0039992304980552i	-0.0106267538268557-0.0012794371884044i	-0.0106383532863143+0.0015779409964141i	-0.010652040478133+0.0046025761399978i	-0.0107218111565526+0.0078276215481645i	-0.0108999579901405+0.0112879378694587i	-0.0112372897458948+0.0150177842584762i	-0.0117834345315975+0.0190480201894106i	-0.0125869696354855+0.02340292861727i	-0.0136951394824792+0.028096842284182i	-0.0151529699425018+0.0331308229691478i	-0.0170016603971154+0.0384896966027932i	-0.0192762309884187+0.0441397729510348i	-0.0220025146210112+0.0500275665111594i	-0.025193701317295+0.0560797795431327i	-0.0288467528899149+0.0622047097675098i	-0.0329390928197423+0.0682951129086426i	-0.0374260236983709+0.0742323997066921i	-0.0422393190680273+0.0798918988014057i	-0.0472873699151495+0.0851487928279842i	-0.0524571385521804+0.089884254263733i	-0.0576179940133838+0.0939912827581658i	-0.062627292899047+0.097379780765033i	-0.0673373548695527+0.0999804935939443i	-0.071603293345555+0.101747569405997i	-0.075291028497345+0.102659644400891i	-0.078284753558741+0.102719506705422i	-0.080493158014382+0.101952519354706i
31	0.0173950404429689-0.0328963360952055i	0.0170449429459837-0.033868270771075i	0.0161980923292766-0.0343741525818095i	0.0148481544763067-0.0343955675737684i	0.0130148222849688-0.0339336427602555i	0.0107436081903903-0.0330082884104555i	0.0081035263684471-0.0316561486344011i	0.0051828452321257-0.0299275043406841i	0.0020833009849784-0.0278824536435726i	-0.0010866783247471-0.0255867295885637i	-0.0042191027723714-0.0231075043835893i	-0.0072132647582024-0.0205094810529329i	-0.0099817309458872-0.0178515003506112i	-0.0124550504976858-0.0151838075883307i	-0.0145849210019006-0.0125460444465702i	-0.0163457367933207-0.0099659652387581i	-0.0177346124626157-0.0074588313334953i	-0.0187701072390642-0.0050274126968089i	-0.0194899617440609-0.0026625191505326i	-0.0199481941685727-0.000343990843422i	-0.0202118926017625+0.0019579085060355i	-0.0203579936920938+0.0042807366932354i	-0.0204702673025017+0.0066677857982437i	-0.0206366447003328+0.0091656874377329i	-0.0209469448583928+0.0118217401142307i	-0.0214909779409534+0.0146810034290535i	-0.0223569428372895+0.0177832290513162i	-0.0236299905393626+0.0211597316374593i	-0.025390799775301+0.0248303408959632i	-0.0277140073077449+0.0288006134090004i	-0.0306663536633185+0.0330595127707592i	-0.0343044457313945+0.0375777812825102i	-0.0386720990023934+0.0423072183677817i	-0.0437973002961067+0.0471810444656754i	-0.0496889200469247+0.0521154624533322i	-0.0563333922525267+0.0570124345923115i	-0.0636916586315408+0.0617635800116755i	-0.0716967290428396+0.0662549791828516i	-0.0802522312606117+0.0703725642694957i	-0.0892323010004213+0.0740076947412919i	-0.0984830935204691+0.0770624806719321i	-0.107826083120838+0.079454430491519i	-0.117063165078591+0.081120066609684i	-0.125983400933537+0.082017263670055i	-0.134371072305378+0.082126204974815i	-0.142014552595403+0.081449002373058i	-0.148715391189217+0.080008161566245i	-0.154296948223727+0.077844178614154i	-0.158611929787932+0.075012610536247i
32	0.0139306269299208-0.0333317875580539i	0.0134372856163797-0.0333791426226351i	0.0125665346710905-0.0328383677283291i	0.0113240672697968-0.0317039915509354i	0.009734108281109-0.0299941854424514i	0.0078385596462476-0.0277498423494227i	0.0056947352432836-0.0250321945355679i	0.0033718477189644-0.0219191831216079i	0.0009465369558978-0.0185008906365674i	-0.00150217724991-0.0148744078234176i	-0.0038980889003142-0.0111385241355725i	-0.00617272058799319-0.00738861015778062i	-0.00826958631044108-0.00371200727062945i	-0.010147519979344-0.000184166374137i	-0.0117829018449119+0.003134304271548i	-0.0131707363698988+0.0061996006883449i	-0.014324646651266+0.0089856798521454i	-0.0152759388486679+0.0114842473468272i	-0.0160719466403253+0.0137038449861866i	-0.0167738874995585+0.0156681256820854i	-0.0174544519047429+0.0174134113954594i	-0.0181953099889446+0.0189856348509479i	-0.0190846666798836+0.0204367724959792i	-0.0202149359408855+0.0218208891215707i	-0.0216805464180263+0.0231899355478919i	-0.0235758419306055+0.0245894690999368i	-0.0259930057803446+0.0260544989699255i	-0.0290199204177012+0.0276056895355679i	-0.0327378741921338+0.0292461773862406i	-0.037219043797105+0.0309592648249804i	-0.0425237126004159+0.0327072372235616i	-0.0486972285708321+0.0344315089096601i	-0.0557667575898071+0.036054230342048i	-0.0637379445433829+0.037481390169461i	-0.0725916509812771+0.0386073257629371i	-0.0822809888536891+0.0393204256483326i	-0.0927289089043134+0.0395096810910232i	-0.103826623606637+0.039071637918293i	-0.115433142514042+0.037917229210262i	-0.127376168351146+0.035977947629298i	-0.139454543141793+0.033210850543215i	-0.151442346186701+0.02960198230819i	-0.163094634291563+0.025167938758638i	-0.174154687361358+0.019955474217161i	-0.184362490449511+0.014039240490619i	-0.193464059791779+0.007517926685455i	-0.201221119108841+0.000509215121824i	-0.207420566275031-0.006855936855884i	-0.211883149193135-0.01443914864649i
33	0.0143590499886414-0.0326725255649838i	0.0145525449051223-0.0319374819391444i	0.0145496592632467-0.030578554339438i	0.0143555477561138-0.0286068802806182i	0.0139847463480812-0.026057194637553i	0.0134601214054143-0.0229863552066681i	0.0128110650195631-0.0194705277496037i	0.0120710672741979-0.0156012499164023i	0.0112748608905422-0.0114806803684765i	0.010455377213226-0.0072163934492321i	0.00964076926081964-0.00291609695363694i	0.00885174565632858+0.00131736801265207i	0.00809942078264811+0.00539043483342725i	0.00738382725648586+0.00922238657251036i	0.0066931652944311+0.0127479388790566i	0.0060037896377037+0.015918751630067i	0.0052808681098292+0.0187038624190005i	0.0044795946692339+0.0210890927631842i	0.003546809290902+0.0230755192223298i	0.0024228690957836+0.024677127847723i	0.0010436283601556+0.0259177855910584i	-0.0006575850063904+0.0268276720767806i	-0.002748068593203+0.027439325140053i	-0.005293948808341+0.0277834680984942i	-0.0083584771916566+0.0278848077935543i	-0.0120003781151597+0.0277580189111796i	-0.0162721889306644+0.0274041578077674i	-0.0212185309163325+0.0268077713492494i	-0.0268742607748843+0.025934974995981i	-0.0332624757609033+0.0247327613951575i	-0.0403923774672255+0.0231297595016746i	-0.0482570360723244+0.0210385912246192i	-0.0568311346375735+0.0183598685092421i	-0.066068808404957+0.0149877442027619i	-0.0759017240776882+0.0108167854268519i	-0.0862375664018194+0.0057497929179739i	-0.0969591120684586-0.0002939391763879i	-0.107924072374104-0.0073705239092i	-0.118965874761902-0.01550418980936i	-0.129895528101947-0.024681430554555i	-0.140504676549438-0.034847151760767i	-0.150569891972104-0.045903231176913i	-0.159858186318947-0.057709718723501i	-0.168133645479576-0.070088680616752i	-0.175164999493976-0.082830460486357i	-0.180733856540415-0.095701915486344i	-0.184643247571297-0.108456011543453i	-0.186726063260419-0.120842049491908i	-0.186852923477374-0.132615756280609i
34	0.0180454040707488-0.0347089577729177i	0.0192811190011163-0.0339681612799317i	0.0204637071503367-0.0326866888125199i	0.0215854276781306-0.0308874122607828i	0.0226409234184431-0.028612325685061i	0.0236266747365133-0.0259205172284417i	0.0245401573688761-0.0228851340908119i	0.025378769974924-0.0195895697966223i	0.0261386242431407-0.0161231649245176i	0.0268133083794173-0.0125767463479658i	0.0273927413969262-0.0090383332464435i	0.0278622300381694-0.0055893118111377i	0.0282018232017969-0.0023013292581949i	0.0283860327100865+0.0007659113077194i	0.0283839575524143+0.0035658517768563i	0.02815981538476+0.0060652506527717i	0.0276738540425634+0.0082433713759488i	0.0268835905020698+0.0100902914204041i	0.0257453073757334+0.0116044787395826i	0.0242157285500708+0.0127898091973286i	0.0222537954639455+0.013652212772002i	0.019822472078496+0.014196141650458i	0.0168905173094166+0.0144210543468587i	0.0134341758039377+0.0143181104775965i	0.009438748929779+0.0138672728803619i	0.0049000158843551+0.0130350171365892i	-0.0001745209061866+0.0117728505290667i	-0.0057645912348744+0.0100168382487246i	-0.0118363403108203+0.0076883182557834i	-0.0183417691556776+0.0046959516123855i	-0.0252184631738408+0.0009391977408712i	-0.0323896388741823-0.0036867779708867i	-0.0397645343825401-0.0092848616871519i	-0.0472391617515464-0.0159486329649441i	-0.0546974290554606-0.023754238587338i	-0.0620126294003575-0.0327519679017373i	-0.0690492840871425-0.0429580991857995i	-0.0756653198239592-0.0543476495942755i	-0.0817145560153459-0.0668486743207323i	-0.0870494776798825-0.0803387149993078i	-0.091524271267802-0.0946438902436127i	-0.094998102379158-0.109540956685301i	-0.097338613331579-0.124762458173336i	-0.098425611878692-0.140004841539909i	-0.098154907965934-0.154939171863578i	-0.096442232339898-0.169223853134223i	-0.093227139954849-0.18251857582158i	-0.088476765225306-0.194498591826998i	-0.082189259794926-0.204868374373489i
35	0.0209602039346125-0.0416531606994011i	0.0227270348680381-0.0417348457130748i	0.0244617439999082-0.0414190093004269i	0.0261410903741394-0.0407290819374596i	0.0277423232894013-0.0397014033299654i	0.0292435650227504-0.0383830937727095i	0.0306240616720815-0.036829289102977i	0.0318642884917197-0.0350999475657267i	0.0329459106873905-0.0332564743980787i	0.0338516160424713-0.0313584258318265i	0.0345648506613634-0.0294605470813179i	0.0350695022575906-0.0276103697884755i	0.0353495856288145-0.0258465466896757i	0.0353889912935711-0.0241980401088968i	0.0351713600062075-0.0226842125145885i	0.03468014257388-0.021315798304862i	0.0338988958978227-0.0200966721392135i	0.0328118525428991-0.0190262751940181i	0.0314047827699647-0.0181025196631027i	0.0296661455026357-0.0173249647885881i	0.0275884991274965-0.0166980441450551i	0.0251701156921603-0.0162341220171793i	0.0224167147042551-0.0159561640741317i	0.019343207456975-0.015899821752731i	0.0159753220266148-0.0161147490501225i	0.0123509653706171-0.0166649940820291i	0.0085211747873475-0.0176283362682351i	0.0045505184833825-0.0190944748807669i	0.000516825503247-0.0211620180281388i	-0.0034898408871062-0.0239342749473599i	-0.0073690061528925-0.0275139198461623i	-0.0110123877129052-0.031996671958962i	-0.0143072007955966-0.0374642212266454i	-0.017140027279175-0.0439767168966596i	-0.0194010514824886-0.0515652198587682i	-0.0209884223713033-0.0602245894228004i	-0.0218124747107828-0.0699073214569678i	-0.0217995366843287-0.0805188677549876i	-0.0208950707503797-0.0919149384674721i	-0.019065937853587-0.103901215908566i	-0.016301639659968-0.116235788829346i	-0.012614473776938-0.128634456099588i	-0.008038625374372-0.140778857483352i	-0.002628306354846-0.152327181169503i	0.003544868960383-0.162926990608812i	0.010395023149978-0.1722295263517i	0.017825386876069-0.179904690930737i	0.025731612848192-0.185655832817999i	0.034004766911112-0.18923342101709i
36	0.0186525824437602-0.0514991029056741i	0.0199377606465173-0.0525297614701505i	0.0211061105048206-0.0532538381513933i	0.0221286882417043-0.0536858027312084i	0.0229793955147593-0.0538487570453484i	0.0236360468402573-0.053772756019573i	0.0240812544146878-0.053492734378599i	0.0243030674939031-0.0530461928035737i	0.0242953208113487-0.052470819818909i	0.0240576695088792-0.0518022339658589i	0.0235953150575982-0.0510720239472523i	0.0229184554161869-0.0503062429146635i	0.022041520538152-0.0495244787823527i	0.0209822784196168-0.0487395783874407i	0.0197609143573802-0.0479580532491428i	0.0183991944912471-0.0471811427455802i	0.0169198221937057-0.0464064607794907i	0.015346081485666-0.0456301080259041i	0.0137018355185788-0.0448490964541792i	0.0120119115795999-0.0440639078565996i	0.0103028595548751-0.043280994480904i	0.0086040219267295-0.0425150275603213i	0.0069488046521813-0.0417907078877195i	0.0053759946737234-0.0411439704913446i	0.0039309364520608-0.0406224416725223i	0.0026663614964997-0.0402850399383983i	0.0016426652051892-0.0402006516491189i	0.0009274468167365-0.0404458566208354i	0.0005941715047507-0.0411017276846635i	0.0007198771103329-0.0422497803893254i	0.0013819280010887-0.0439672033985003i	0.0026539092840535-0.0463215548451866i	0.0046008485632194-0.0493651623981677i	0.0072740409328739-0.0531295117191604i	0.0107058268400024-0.0576199453186621i	0.0149047232145395-0.0628110171364318i	0.0198513286445257-0.0686428531076585i	0.0254954084351077-0.0750188507584802i	0.0317545132028308-0.081805008942201i	0.0385143967420673-0.0888311113986795i	0.0456313803642066-0.0958938963452858i	0.052936670196044-0.102762232721585i	0.060242482193461-0.109184198408141i	0.067349679808769-0.114895825264799i	0.074056494844156-0.119631150259114i	0.080167795777889-0.123133102020207i	0.085504300458014-0.1251646682237i	0.089911109019405-0.125519740185073i	0.093264961656222-0.124033023302577i
37	0.0105488449545175-0.0588131412184281i	0.0107095956616512-0.0599972588015543i	0.0106628195865104-0.0608460897441679i	0.0103857144085826-0.0613650362398995i	0.0098610340264651-0.0615676288597676i	0.0090782485034788-0.0614745160765811i	0.0080344569556848-0.0611121195087336i	0.0067349896879933-0.0605110442992026i	0.005193655789469-0.0597043518340135i	0.0034326174722982-0.0587258120755317i	0.0014819007684752-0.0576082542620683i	-0.0006214186570769-0.0563821274449714i	-0.0028342886367142-0.055074366860484i	-0.0051089242808273-0.0537076396904871i	-0.0073941192599753-0.052300016113954i	-0.0096365162510145-0.0508650808129954i	-0.0117817340896973-0.0494124685616162i	-0.013775266521734-0.0479487774415638i	-0.0155630955195697-0.0464787866258165i	-0.0170919989989353-0.0450068842055524i	-0.0183095753752047-0.0435385954042181i	-0.0191640517677704-0.0420820934082239i	-0.0196039841967208-0.0406495741368481i	-0.0195779920098832-0.0392583823221585i	-0.0190346904683147-0.0379317886662036i	-0.0179229910792833-0.0366993357258283i	-0.0161929262725365-0.0355966925267884i	-0.0137971223347618-0.0346649836347323i	-0.0106929929798101-0.0339495863979036i	-0.0068456583493-0.0334984192190082i	-0.0022315153299191-0.0333597729125256i	0.0031576987969808-0.0335797653485823i	0.0093105886413642-0.0341995255295252i	0.0161918387714064-0.0352522357929835i	0.0237383693229559-0.0367601787410203i	0.031856297161367-0.03873194750376i	0.040419085888612-0.0411599828633638i	0.04926722938037-0.0440185975621655i	0.0582097409660491-0.0472626360641189i	0.0670276168545679-0.0508268968313489i	0.0754793140423681-0.0546264140767908i	0.0833081385162649-0.0585576578717827i	0.0902512899704813-0.0625006670293502i	0.0960501666031368-0.0663220806201437i	0.100461410134053-0.06987898413904i	0.103268078356054-0.07302343843694i	0.104290279653497-0.075607516911312i	0.103394597412335-0.077488642307681i	0.100501674891308-0.078534991569338i
38	0.0013864198235524-0.0592729343031791i	0.0007406564124884-0.0595034907944989i	-0.0001221746706859-0.0592884949074799i	-0.0012166085818841-0.0586333151816864i	-0.0025516180240584-0.0575535027888045i	-0.0041296968012495-0.0560742131642998i	-0.0059461382491073-0.0542292369482713i	-0.0079885487455389-0.0520596827743336i	-0.0102366220355455-0.0496123736687081i	-0.0126621830993238-0.0469380347964453i	-0.0152294921719701-0.0440893620327159i	-0.0178957819455271-0.0411190676503119i	-0.0206119857024449-0.0380780009396815i	-0.0233236028196481-0.0350134378020254i	-0.0259716421620245-0.031967624597285i	-0.0284935843394107-0.028976648393573i	-0.0308243110397828-0.0260696890835139i	-0.03289696340082-0.0232686895844038i	-0.0346437106472899-0.0205884595676431i	-0.0359964333136463-0.0180372069026799i	-0.0368873500088333-0.015617470211152i	-0.0372496401643015-0.0133274064467922i	-0.0370181346528298-0.0111623699396523i	-0.0361301587826417-0.0091167044151456i	-0.034526615552505-0.0071856575332753i	-0.0321533894648453-0.0053673188025065i	-0.028963131820192-0.0036644765495756i	-0.0249174575418613-0.0020862881793726i	-0.0199895426787948-0.0006496604328393i	-0.014167063453527+0.0006197570673771i	-0.00745536574773467+0.0016870508402684i	0.00011929726948716+0.0025080657661997i	0.00850666713456294+0.00303002153480595i	0.0176297642552038+0.0031927505796958i	0.0273828163696224+0.0029305572428317i	0.0376300941162172+0.0021746673914763i	0.0482058959971713+0.0008562052646303i	0.058915882521367-0.0010903986234695i	0.0695398959401234-0.0037236964155175i	0.0798363207096639-0.0070913650977766i	0.0895479453520442-0.0112263816121911i	0.0984091849427662-0.0161434265015091i	0.106154422272589-0.021835718486501i	0.112527132548696-0.028272478585179i	0.117289378918187-0.035397207140823i	0.120231210938153-0.043126930256152i	0.121179470819942-0.051352534253721i	0.120005516383356-0.059940259335549i	0.116631406450171-0.068734368814908i
39	-0.0020055138088906-0.0542973808901337i	-0.0023594523689164-0.0530978068843831i	-0.0028464923383412-0.051360382449267i	-0.0034806893414904-0.0490985978196159i	-0.0042732412545171-0.0463377203518822i	-0.0052317558446072-0.0431142388923423i	-0.0063595740259792-0.0394748679846124i	-0.0076551704718831-0.0354751367464593i	-0.009111648357444-0.0311776082513383i	-0.0107163392728369-0.026649795078599i	-0.0124505134482693-0.0219618542844941i	-0.0142892000352529-0.0171841594148146i	-0.0162011129448133-0.012384857486729i	-0.0181486752207444-0.0076275244499886i	-0.0200881345376001-0.0029690330463595i	-0.021969764354154+0.0015422579963215i	-0.0237381494555844+0.0058678948496998i	-0.0253325607274894+0.009980216423185i	-0.0266874313864509+0.013862676110995i	-0.0277329546630418+0.017509558422019i	-0.0283958300292184+0.0209250785505548i	-0.028600190325905+0.0241218820738047i	-0.0282687444382463+0.0271189919875586i	-0.0273241684823805+0.0299392799747407i	-0.0256907720618623+0.0326065668405604i	-0.0232964546407317+0.0351424821140818i	-0.0200749505274196+0.037563233593054i	-0.0159683399295828+0.0398764528397416i	-0.0109297790895704+0.0420782911758156i	-0.0049263761750074+0.0441509416039165i	0.002057886707843+0.0460607545741338i	0.010019309121058+0.0477570992004626i	0.0189318489200104+0.0491720963829293i	0.0287448763238196+0.0502213167166962i	0.0393814663797561+0.0508054949696363i	0.050737385365293+0.0508132656932931i	0.0626809105497753+0.050124873105746i	0.0750535958502621+0.0486167551055924i	0.087672059019986+0.0461668488622643i	0.100330820666696+0.042660416829959i	0.112806173917027+0.037996150269578i	0.124861008839605+0.032092275331256i	0.136250461158764+0.024892367016666i	0.146728203876317+0.016370570939555i	0.156053156658917+0.006535943049713i	0.163996354415041-0.004564356174903i	0.170347695988432-0.016843234653558i	0.174922288171679-0.030173374376139i	0.177566110202452-0.044388567941892i
40	0.003885195490384-0.0511583202731664i	0.0049545069211092-0.0490923912853383i	0.0060190277802392-0.0464724710648229i	0.0070560435976927-0.0433172152680426i	0.008042140861636-0.0396561378999079i	0.008953932653847-0.0355289149640679i	0.0097688627846942-0.0309842889873291i	0.0104660734245651-0.0260785995363325i	0.0110273190527428-0.0208739836571191i	0.0114379076304609-0.0154363082003967i	0.0116876481901458-0.0098329123016017i	0.0117717824449194-0.0041302519466365i	0.0116918764936479+0.001608451272123i	0.0114566471818684+0.007325449141816i	0.0110826961711994+0.0129704842964951i	0.0105951233153098+0.0185024808443578i	0.0100279896468212+0.023890812040339i	0.0094245993189551+0.0291160632577344i	0.0088375694507407+0.0341702276837805i	0.0083286572753083+0.0390562955326798i	0.0079683155949024+0.0437872242956543i	0.0078349506121125+0.0483843065819873i	0.0080138610117111+0.0528749822236333i	0.0085958439232668+0.0572901711641857i	0.0096754622139829+0.061661231798226i	0.0113489784271194+0.066016674418769i	0.0137119734239991+0.0703787798657338i	0.0168566820701611+0.074760288060941i	0.0208690936229992+0.0791613287659148i	0.0258258801658274+0.0835667667638753i	0.0317912316959248+0.0879441252207631i	0.0388136904215789+0.0922422340672047i	0.0469230885207627+0.0963907251200431i	0.056127702140652+0.100300463017345i	0.06641173892815+0.103864961997177i	0.077733276172524+0.106962794640701i	0.090022761207356+0.109460951818283i	0.103182174805729+0.111219065403727i	0.117084941943221+0.112094359224428i	0.131576652840441+0.111947151630739i	0.146476631284161+0.110646697367806i	0.161580357810691+0.108077129283922i	0.17666272361928+0.104143243633619i	0.191482058468254+0.098775867682927i	0.205784843820365+0.091936555773504i	0.219310992718625+0.083621380074071i	0.231799551816083+0.073863614373152i	0.24299466004359+0.062735152190392i	0.252651583749178+0.05034655230934i
41	0.0156350214954447-0.0578978435187484i	0.0185304927686207-0.0561023294300778i	0.0215304313207925-0.0537807459645587i	0.024600449903105-0.050943331233605i	0.0277028171303166-0.0476081430273644i	0.0307972495800172-0.0438003980716671i	0.0338418559075562-0.0395515286130508i	0.0367942187481159-0.0348979810316187i	0.0396125949947702-0.0298797943072878i	0.0422572100903996-0.0245390085198314i	0.0446916173888154-0.018917964505106i	0.0468840895525021-0.0130575647005872i	0.0488090054751545-0.0069955715300714i	0.0504481934486905-0.0007650229242886i	0.0517921893275703+0.0056071556091526i	0.0528413673594924+0.0121012667869714i	0.0536069012246416+0.0187056171889253i	0.0541115137233574+0.0254168958482905i	0.0543899755365531+0.0322401133722671i	0.0544893166105292+0.0391880764914603i	0.0544687180353168+0.0462803924956462i	0.0543990578276869+0.0535420190467694i	0.054362090811264+0.0610013964944307i	0.0544492507940825+0.0686882210995971i	0.0547600724288414+0.0766309375053694i	0.055400240406922+0.084854046391044i	0.056479284831932+0.0933753375710198i	0.058107953526615+0.102203169015996i	0.060395304364312+0.111333917687379i	0.063445573128941+0.120749728179341i	0.067354884475505+0.130416679669223i	0.072207884809029+0.140283480544975i	0.078074385803317+0.150280783528989i	0.085006115299715+0.160321192637502i	0.093033677920779+0.170300007645879i	0.102163830397941+0.180096722847633i	0.112377175904437+0.189577265970219i	0.123626377260927+0.198596931462611i	0.135834980526922+0.207003931406444i	0.148896928148118+0.214643458454801i	0.162676824618248+0.221362129852759i	0.177010997845326+0.227012661004414i	0.191709376591949+0.231458602297179i	0.206558179179929+0.234578964802768i	0.221323381969789+0.236272559575109i	0.235754908940195+0.23646188175645i	0.249591457089654+0.235096384432968i	0.262565847495131+0.232155007651115i	0.274410769809694+0.227647854388869i
42	0.0231132212275809-0.0773098327755016i	0.0271348330735418-0.0766191965798307i	0.0313053461611498-0.0753944005090075i	0.0355826220040687-0.0736224375159858i	0.0399200797429464-0.0712947121177512i	0.0442674813852614-0.0684066859110111i	0.0485718761244659-0.0649573682097526i	0.0527786897244734-0.0609486690807245i	0.0568329397836512-0.0563846393405797i	0.0606805527893301-0.0512706288184697i	0.064269754393947-0.0456124000398878i	0.067552500430276-0.039415239127574i	0.0704859129632923-0.0326831088517766i	0.0730336832591647-0.0254178901513298i	0.0751674020265534-0.0176187579067823i	0.0768677767197121-0.0092817341688153i	0.0781256961338906-0.0003994574038664i	0.0789431039982039+0.0090388003224762i	0.0793336457874764+0.0190468447907555i	0.0793230565227938+0.029640986356881i	0.0789492618837646+0.0408391799836813i	0.0782621704701519+0.052659888828853i	0.0773231414656343+0.0651206942894809i	0.0762041191922412+0.0782366879536547i	0.0749864339999521+0.0920186928338853i	0.073759277487943+0.106471372021786i	0.072617869051583+0.121591291995637i	0.071661340013219+0.13736501476182i	0.070990370915168+0.153767297412867i	0.070704626689588+0.170759479220124i	0.070900043102462+0.188288134832573i	0.071666025803536+0.206284067427732i	0.073082630188896+0.224661707785926i	0.075217795778409+0.24331897439734i	0.07812471261193+0.262137636154832i	0.081839398981783+0.280984203350715i	0.086378569386966+0.299711355109906i	0.091737868713962+0.318159892674759i	0.097890543188796+0.336161188798243i	0.104786610561323+0.353540084634055i	0.112352581332831+0.370118167679769i	0.120491769787996+0.385717348258904i	0.129085218422315+0.400163638396222i	0.137993242457583+0.41329102634426i	0.147057583005911+0.424945332947049i	0.156104138660756+0.434987932837962i	0.164946226513384+0.443299224373015i	0.17338830550914+0.449781737249678i	0.181230078376161+0.454362775840913i
43	0.012595979076091-0.105105459238172i	0.015965121744206-0.105544007721921i	0.019428917355826-0.105358165582454i	0.022942634717456-0.104505597514718i	0.026457099571295-0.102946131551407i	0.029919353437971-0.100641858528022i	0.0332734429759091-0.0975571723829504i	0.0364613287781485-0.0936587582042943i	0.0394238987737974-0.0889155381395821i	0.0421020678853936-0.0832985882421921i	0.04443794242226-0.0767810418893676i	0.0463760249610577-0.0693379974270971i	0.0478644332631187-0.0609464490452957i	0.0488561051741816-0.0515852604498982i	0.0493099605000865-0.0412352005887639i	0.0491919905892589-0.0298790594481054i	0.0484762467999055-0.0175018597425945i	0.0471457001908983-0.0040911771906422i	0.0451929466389343+0.0103624219480175i	0.0426207341250159+0.0258648221963616i	0.0394422921117962+0.0424176806217655i	0.0356814466991713+0.0600176365421959i	0.0313725095370374+0.0786554228885487i	0.0265599332195362+0.0983148991825475i	0.021297731002747+0.118972032130623i	0.01564866408641+0.140593855408736i	0.00968320527899+0.16313744506128i	0.00347829351377+0.18654895080947i	-0.002884100718403+0.21076272623236i	-0.009318573535302+0.235700602049996i	-0.015738018841325+0.261271346447831i	-0.022055457286049+0.287370354429806i	-0.028185923732374+0.313879604527707i	-0.034048370673274+0.340667915843634i	-0.039567542635778+0.367591531444338i	-0.044675775229338+0.394495045712375i	-0.049314672245516+0.421212683606139i	-0.053436615186078+0.447569929166569i	-0.057006061846244+0.473385489362821i	-0.06000059413276+0.498473567865494i	-0.062411680135148+0.522646411976794i	-0.064245121531152+0.545717085150503i	-0.065521164585446+0.567502407718221i	-0.066274261138675+0.587826000002488i	-0.066552474882107+0.606521355308235i	-0.066416537631567+0.623434865658074i	-0.065938569979688+0.638428720825876i	-0.06520049032029+0.651383601401779i	-0.064292145491307+0.662201089378029i
44	-0.029133386064036-0.134187006240178i	-0.028982034555903-0.135316822086334i	-0.028917448699786-0.135700947175851i	-0.0289851190671-0.135276060023332i	-0.029234375825694-0.133980495210095i	-0.029717869077079-0.13175474188485i	-0.030490945905862-0.128541931305524i	-0.031610930474731-0.124288311239124i	-0.033136315946867-0.118943705999721i	-0.035125879351753-0.112461961844253i	-0.037637732671129-0.104801378308904i	-0.040728325355601-0.0959251268020482i	-0.0444514151413289-0.085801658322442i	-0.0488570253798556-0.0744051024975209i	-0.0539904080896805-0.0617156601975494i	-0.0598910325611089-0.04771999174802i	-0.0665916195797378-0.0324116022176977i	-0.0741172411701317-0.0157912243994332i	-0.0824845051986435+0.002132801063475i	-0.0917008432187058+0.0213441503938547i	-0.101763918605177+0.041818149903706i	-0.112661170324151+0.063521423237271i	-0.124369505643748+0.086411560099395i	-0.136855152737397+0.11043681590212i	-0.150073681496132+0.135535853650275i	-0.163970197987119+0.161637541092699i	-0.178479714913337+0.188660817584586i	-0.1935276971901+0.216514646135163i	-0.209030778408983+0.245098066656754i	-0.224897640564816+0.274300366400566i	-0.241030046037861+0.304001382891869i	-0.257324007517048+0.334071953313286i	-0.273671078391257+0.364374522204875i	-0.289959743197397+0.394763916556021i	-0.306076885071559+0.425088293889114i	-0.321909304878065+0.45519026484127i	-0.337345264863673+0.484908187131289i	-0.352276028369186+0.514077622776754i	-0.366597366389202+0.542532945148778i	-0.380211001653698+0.570109077089278i	-0.393025961450626+0.596643336053715i	-0.404959811638906+0.621977357276995i	-0.415939746220874+0.645959061489503i	-0.42590350943708+0.668444629926863i	-0.434800130578625+0.689300446459804i	-0.442590455525915+0.708404964776777i	-0.449247463340017+0.725650457810129i	-0.454756360956786+0.740944607099086i	-0.459114454050021+0.754211891581232i
45	-0.109393570907471-0.16212699193367i	-0.115092840186728-0.164057612596673i	-0.121166568639997-0.16522880605731i	-0.127659112239238-0.165576199060955i	-0.134617376846113-0.165037649870016i	-0.14209034532483-0.163553894913966i	-0.150128518693147-0.161069189233962i	-0.158783274669124-0.157531933412863i	-0.168106148799569-0.152895279874878i	-0.178148045180175-0.147117711738214i	-0.188958385560604-0.140163587795383i	-0.200584207333717-0.132003647663293i	-0.21306922250103-0.122615471671238i	-0.226452851151848-0.111983890620463i	-0.240769244258762-0.10010134113536i	-0.256046311646839-0.086968162915262i	-0.272304771810297-0.072592834770838i	-0.289557240803964-0.056992146876258i	-0.307807377706056-0.040191307176978i	-0.327049104116311-0.022223980356343i	-0.347265914805381-0.003132258179981i	-0.368430295958813+0.01703343959284i	-0.390503266457125+0.03821453421017i	-0.413434056303414+0.060344527016095i	-0.437159934657763+0.083349308511689i	-0.461606197975893+0.107147536976828i	-0.486686326496617+0.131651085920967i	-0.512302314804195+0.156765559265382i	-0.538345179440001+0.18239087272875i	-0.564695643592347+0.208421899374423i	-0.59122499580014+0.234749176666873i	-0.617796116418346+0.26125967166698i	-0.644264662369795+0.287837600167355i	-0.670480397513078+0.314365294633184i	-0.696288652858453+0.340724114782117i	-0.721531897933908+0.366795393527682i	-0.746051401914021+0.392461409851483i	-0.769688960746427+0.41760637899476i	-0.792288664513112+0.442117449210819i	-0.81369867771+0.465885693242841i	-0.833773004074719+0.48880708173682i	-0.852373207086003+0.51078342501837i	-0.869370057334489+0.531723269106068i	-0.884645078646088+0.551542731550835i	-0.89809196613328+0.570166262723071i	-0.909617851248454+0.58752731855184i	-0.919144391392312+0.603568931477944i	-0.926608664648141+0.618244167528482i	-0.93196385371226+0.631516458954094i
46	-0.222134775019303-0.195014075764244i	-0.235060003349709-0.199164372065994i	-0.248634058724763-0.202774493993527i	-0.262892605770241-0.205798787141072i	-0.277871931934219-0.208194036825546i	-0.293608478968044-0.209919947162527i	-0.310138308387666-0.210939598424167i	-0.327496503974645-0.211219875561773i	-0.345716515871932-0.210731861078099i	-0.364829452346355-0.20945118587215i	-0.384863326797438-0.207358332245923i	-0.405842269058906-0.204438883948318i	-0.427785711432257-0.200683718923914i	-0.450707561177796-0.196089141318092i	-0.474615372334576-0.190656950247729i	-0.499509530714722-0.184394443859099i	-0.525382466689243-0.177314358241168i	-0.552217910923583-0.169434741822004i	-0.5799902085069-0.160778766927057i	-0.608663706928295-0.151374481199721i	-0.638192233069117-0.141254502556724i	-0.66851867379162-0.13045566225503i	-0.69957467380456-0.119018601466191i	-0.731280463276165-0.106987327474176i	-0.76354482615094-0.094408736221417i	-0.79626521832263-0.081332108416116i	-0.829328042741833-0.067808586775105i	-0.862609086220773-0.053890642207134i	-0.895974120173638-0.039631536840444i	-0.929279664839453-0.025084791767378i	-0.96237391372195-0.010303667221462i	-0.995097812098899+0.004659337375085i	-1.02728628055768+0.0197529564457i	-1.05876957166323+0.03492759782171i	-1.08937474511977+0.05013574286577i	-1.11892724421008+0.06533230185985i	-1.14725255394577+0.08047492010249i	-1.17417791929731+0.09552423096106i	-1.19953410014651+0.11044405297442i	-1.22315713826591+0.12520152898699i	-1.2448901107197+0.13976720620655i	-1.26458484363267+0.15411505700327i	-1.28210356031053+0.16822244119493i	-1.2973204382294+0.18207001148299i	-1.31012305044685+0.19564156460424i	-1.32041366851018+0.20892384163236i	-1.32811040592964+0.22190628169154i	-1.33314818371002+0.23458073411934i	-1.33547950225033+0.24694113482615i
47	-0.342523827737633-0.242275924943135i	-0.361412881119439-0.25098297366749i	-0.381034881047331-0.25960011633578i	-0.401405650993187-0.268108095991298i	-0.422539901059774-0.276488931245961i	-0.444450846462686-0.28472604076864i	-0.467149786627959-0.292804337204164i	-0.490645648105776-0.300710287448623i	-0.514944495560902-0.308431936778604i	-0.540049016160574-0.315958894987882i	-0.565957983717333-0.323282283414352i	-0.592665709933107-0.330394642529673i	-0.620161491007008-0.337289800599424i	-0.648429058687649-0.343962704785767i	-0.677446045547281-0.350409216939889i	-0.707183474806421-0.35662587719863i	-0.737605285422851-0.362609639339286i	-0.768667903359132-0.368357582638753i	-0.80031986994229-0.373866605708781i	-0.832501538016208-0.379133108419395i	-0.865144846153093-0.384152668560525i	-0.898173180531863-0.388919720311876i	-0.931501333209279-0.393427241879923i	-0.96503556441052-0.397666459807669i	-0.998673775160545-0.40162657745963i	-1.0323057950826-0.40529453502641i	-1.06581378852648-0.40865480807862i	-1.09907278038271-0.41168925123055i	-1.13195130101961-0.41437699285487i	-1.16431214778205-0.41669438602933i	-1.19601325845067-0.41861502000657i	-1.22690869001737-0.42010979549296i	-1.25684969412802-0.42114706591982i	-1.28568587861832-0.42169284570973i	-1.3132664427635-0.42171108530294i	-1.33944147221904-0.42116401143916i	-1.3640632781831-0.4200125299099i	-1.38698776409841-0.41821668673334i	-1.40807580226088-0.41573618248039i	-1.427194602041-0.41253093332306i	-1.44421905107077-0.40856167130652i	-1.45903301071847-0.40379057538777i	-1.47153054747267-0.39818192395601i	-1.48161708248489-0.39170275887032i	-1.4892104424724-0.38432355053524i	-1.49424179644215-0.37601885319598i	-1.49665646424583-0.36676793948104i	-1.49641458478489-0.35655540325775i	-1.49349163372224-0.34537172009651i
48	-0.431391084708673-0.304848338303658i	-0.452056027914572-0.31985214859i	-0.473237210164404-0.335297094666135i	-0.494924593632676-0.351183475431777i	-0.517106527533056-0.367510579960335i	-0.539769570354836-0.384276485557718i	-0.562898295905591-0.401477833755988i	-0.586475085220625-0.41910958572356i	-0.610479906975613-0.437164759162716i	-0.634890089604021-0.455634149363244i	-0.659680088861507-0.474506037676016i	-0.68482125508131-0.493765891249454i	-0.710281604813658-0.513396058421998i	-0.736025601924473-0.533375464671306i	-0.762013953531362-0.553679314472803i	-0.788203426365985-0.574278804803331i	-0.814546689261116-0.595140856327836i	-0.840992187459328-0.616227868517062i	-0.867484054321771-0.637497505052242i	-0.893962065775765-0.658902515870427i	-0.920361642477283-0.680390602085011i	-0.94661390417987-0.701904329775734i	-0.972645780199147-0.723381098278939i	-0.998380179148301-0.744753168122307i	-1.02373622030453-0.76594775314151i	-1.04862952806128-0.7868871805945i	-1.07297258994089-0.80748912225996i	-1.09667517760407-0.82766689858084i	-1.11964482921434-0.84732985690274i	-1.14178739041877-0.86638382377703i	-1.16300761011064-0.88473163016442i	-1.18320978606866-0.90227370720544i	-1.20229845454156-0.91890874903967i	-1.22017911688962-0.93453443797455i	-1.23675899552468-0.94904822614967i	-1.25194781062954-0.96234816673385i	-1.26565856850089-0.97433378665087i	-1.27780835186538-0.98490699187579i	-1.28831910217626-0.99397299549693i	-1.29711838371941-1.00144125801546i	-1.30414011934852-1.00722642877196i	-1.3093252878322-1.01124927696065i	-1.31262257313101-1.01343760042815i	-1.31398895642537-1.0137271003637i	-1.3133902423783-1.01206221007734i	-1.3108015119293-1.00839686633347i	-1.30620749486361-1.00269521215984i	-1.29960285646685-0.99493222068233i	-1.29099239374075-0.98509423033609i
49	-0.451722051921269-0.366123737657578i	-0.468461809478101-0.386959936036657i	-0.485246834023737-0.408640808856113i	-0.502046232853697-0.431172298286325i	-0.518828531997133-0.454557071967484i	-0.53556173417455-0.478794165283192i	-0.552213370931978-0.503878620199399i	-0.568750549001298-0.529801124718473i	-0.585139991176723-0.556547657365693i	-0.601348072237408-0.584099141453159i	-0.617340850679517-0.612431114145382i	-0.633084097241593-0.641513415573489i	-0.648543321408353-0.671309903403199i	-0.663683797254239-0.701778198348635i	-0.678470590133446-0.73286946613332i	-0.692868585832831-0.764528241326503i	-0.706842523873616-0.796692298323186i	-0.720357036673887-0.829292574487554i	-0.733376696263792-0.862253150140663i	-0.745866070177934-0.895491289644934i	-0.757789788034182-0.928917547321952i	-0.769112620146047-0.962435941340335i	-0.779799569308897-0.995944198031987i	-0.78981597665188-1.02933406834499i	-0.79912764216183-1.06249171732802i	-0.80770096016806-1.09529818667431i	-0.81550306973432-1.12762992944399i	-0.82250201954296-1.15935941514432i	-0.82866694648496-1.19035580239095i	-0.83396826679573-1.22048567541402i	-0.83837787820854-1.24961383972497i	-0.84186937124532-1.27760417133784i	-0.8444182474341-1.3043205130577i	-0.84600214194435-1.3296276105229i	-0.84660104787142-1.35339207993094i	-0.84619753918677-1.37548339870338i	-0.84477698920753-1.39577490976552i	-0.84232778133133-1.41414482964261i	-0.83884150873455-1.43047725021552i	-0.83431315974567-1.44466312374367i	-0.82874128568199-1.45660122065703i	-0.82212814807588-1.46619904964764i	-0.81447984241584-1.4733737297552i	-0.80580639578257-1.47805280444314i	-0.79612183606904-1.4801749880974i	-0.78544423082796-1.47969083594773i	-0.77379569418593-1.47656332910405i	-0.76120236069141-1.47076836721032i	-0.74769432541645-1.46229516213643i
50	-0.3885043394224-0.39441140352885i	-0.396547151604828-0.417903739406174i	-0.404089867980139-0.442375570418711i	-0.411094311536344-0.467827494627587i	-0.417523618805504-0.494255655325738i	-0.423342457741996-0.521651405192941i	-0.42851723809833-0.550000983192141i	-0.433016312735728-0.579285208431775i	-0.436810168414524-0.609479195322157i	-0.439871604731133-0.640552094406719i	-0.44217590000134-0.672466863247144i	-0.443700963031438-0.705180071682051i	-0.44442746986665-0.73864174565951i	-0.44433898475759-0.772795253662832i	-0.443422064737635-0.807577239506039i	-0.441666347354546-0.842917604970669i	-0.439064621245957-0.878739545390293i	-0.435612879388584-0.914959640865729i	-0.431310354983045-0.951488005315722i	-0.426159540058795-0.988228495039165i	-0.42016618699537-1.02507897789093i	-0.41333929325631-1.06193166356034i	-0.40569106972022-1.09867349479598i	-0.39723689306934-1.13518659875085i	-0.38799524276-1.17134879693563i	-0.37798762315218-1.20703417157467i	-0.36723847141769-1.24211368546683i	-0.35577505187992-1.27645585177294i	-0.34362733746302-1.30992744949068i	-0.33082787894812-1.342394279747i	-0.31741166274813-1.37372195744606i	-0.30341595792439-1.40377673226656i	-0.28888015317844-1.43242633251318i	-0.27384558456259-1.45954082490254i	-0.25835535466471-1.48499348300826i	-0.24245414403732-1.50866165681182i	-0.22618801565942-1.53042763560807i	-0.20960421324204-1.55017949640172i	-0.1927509542161-1.56781192990695i	-0.17567721827292-1.58322703632672i	-0.15843253236453-1.59633508324367i	-0.14106675311082-1.60705521819772i	-0.12362984760393-1.61531612885676i	-0.10617167364457-1.62105664410134i	-0.08874176048972-1.62422626983834i	-0.07138909123426-1.62478565392715i	-0.05416188798846-1.62270697523772i	-0.03710740104771-1.61797425255665i	-0.02027170327764-1.61058356980607i
[truncated: 48 more columns]
