# Supplementary material for: Reconstructing spruce budworm outbreak severity: a comparison of paleoecological and tree-ring signals
Source: PLoS One. 2025 Aug 12;20(8):e0329406. doi: 10.1371/journal.pone.0329406 (PMC12342301; doi:10.1371/journal.pone.0329406)
Supplement: S13 Dataset — (ZIP) [file pone.0329406.s013.zip › Lake 4 wavelet data/Coherence_Lepidopteran_scales_Percent_defoliation/coherence_wavelet_phase.txt]

V1	V2	V3	V4	V5	V6	V7	V8	V9	V10	V11	V12	V13	V14	V15	V16	V17	V18	V19	V20	V21	V22	V23	V24	V25	V26	V27	V28	V29	V30	V31	V32	V33	V34	V35	V36	V37	V38	V39	V40	V41	V42	V43	V44	V45	V46	V47	V48	V49	V50
1	-0.0338658981035536	-0.059591308180365	-0.0844179299042708	-0.110590549310004	-0.14197598284085	-0.182566787831149	-0.232343792297573	-0.287623690976507	-0.349870355415994	-0.424002418275999	-0.494070406341536	-0.542128358486869	-0.57752846190723	-0.593705334661596	-0.585447793746575	-0.575987452988674	-0.568196977691967	-0.558604916818602	-0.562392793281308	-0.574906966544656	-0.596598084486371	-0.648305949999619	-0.715527248987725	-0.781153503825238	-0.846571147536093	-0.893149910799869	-0.912662096458814	-0.930225498161246	-0.981088160508158	-1.0719684342978	-1.1701274145043	-1.25647517583973	-1.29947156270257	-1.25065612480751	-1.15324468270816	-1.07821372510569	-1.02187368592227	-0.982743796198433	-1.02898571361507	-1.16818106763822	-1.27768979404831	-1.31955698687689	-1.32526489484132	-1.28377094942677	-1.2171244295999	-1.18527758979443	-1.20391641908967	-1.25022531482921	-1.30080797423205
2	-0.0236006266565009	-0.0434791585602025	-0.0613002217107637	-0.0784408844174609	-0.0993064169827483	-0.133191737588932	-0.185080709151266	-0.244770043751022	-0.312972145015537	-0.405573880712512	-0.495403345311514	-0.548423182072262	-0.586895288834163	-0.599503693949296	-0.574048339266131	-0.550762458711957	-0.533154513887841	-0.51003760695403	-0.506339179912856	-0.512486887016886	-0.524864264740086	-0.585376900730334	-0.672479758963219	-0.752783416043374	-0.835565214895208	-0.886694950304963	-0.886951888845743	-0.879280321888185	-0.927956825853273	-1.05214613640637	-1.19238892278765	-1.32362064724469	-1.3833140735973	-1.29201252666108	-1.13852524806004	-1.02938399606716	-0.945292676117847	-0.863524219724371	-0.90780568924968	-1.14870120158525	-1.31933383967707	-1.36095181078323	-1.35763139396114	-1.28252565565723	-1.16713845996476	-1.10969212779929	-1.13820015573653	-1.21063913674936	-1.28850724799617
3	-0.0135879861852897	-0.0271778303310204	-0.0372883036164414	-0.0430726217411102	-0.0453383775316342	-0.0572418283339931	-0.111403530607505	-0.18294053521043	-0.255136459722329	-0.384068358916787	-0.516718594084393	-0.5730618987231	-0.617705294836018	-0.626215334536448	-0.566948237796301	-0.520576209813444	-0.491240008163997	-0.445479414893461	-0.43161373181818	-0.42853975119898	-0.415368515008335	-0.488515525103333	-0.618364678525696	-0.723019199265421	-0.843235219410026	-0.904757233015553	-0.860213483714991	-0.790496212416399	-0.818164273479371	-1.00893965410495	-1.23623692002255	-1.47394073423393	-1.55488285836843	-1.36736714735385	-1.11562130014526	-0.958409280774459	-0.837974217819848	-0.661945393613449	-0.633883966913144	-1.15637405155469	-1.4489442988825	-1.45590212957369	-1.43477503868772	-1.29544312154203	-1.08436187253672	-0.975409185589762	-1.02868327618464	-1.15864877392537	-1.29573979242815
4	-0.00469359885761318	-0.0124655206863954	-0.0159612246908244	-0.0121381570757449	0.00631018470180212	0.0553994530242645	0.0521812078234131	-0.0967791820246146	-0.145100399565261	-0.351959967526668	-0.59976040860048	-0.634494556389135	-0.694414645592902	-0.701258809437721	-0.566284325002884	-0.478208121748647	-0.443010150910215	-0.355560316639748	-0.330251178479388	-0.320575210821804	-0.231839008538088	-0.307025825167582	-0.554379999285183	-0.692618396227763	-0.912597401873928	-0.999348732311551	-0.845148885112553	-0.625880912873799	-0.54544053256052	-0.872508916737336	-1.3155729326481	-1.89575138509527	-1.8960173136637	-1.4844103576246	-1.06587325555306	-0.851321170719409	-0.710424228817912	-0.353011821884098	0.105636320551342	-1.78638392841353	-1.81739233773679	-1.64393139918171	-1.60638947761073	-1.34001657642262	-0.930096107536048	-0.702747219505968	-0.815044816345576	-1.08475928552717	-1.35712778453881
5	0.00230700194485392	-0.00116707616270957	-0.00110600694065137	0.00482962487036818	0.0218171479499971	0.069321769453746	0.328033734785443	-0.211201103735491	0.103646215296666	-0.211345708403338	-0.923157211028886	-0.74808283297371	-0.877381199449772	-0.891105124439224	-0.565928930805774	-0.389192278344377	-0.399035400338998	-0.220434377793769	-0.188333943264437	-0.222017616814007	0.0805834295925859	0.209161231605055	-0.544736734502396	-0.622993478990146	-1.24589153378277	-1.30738810239438	-0.877440939924652	-0.356925227026502	0.121211693359068	-0.0439804390490697	-0.843020234027419	3.11318291112134	-2.40479483282908	-1.60687910326054	-0.934753488529221	-0.671151772695968	-0.647228153018765	-0.0629396698173864	0.975749244127716	2.5914685506495	-2.32716630602094	-1.89015514151944	-1.98992807458677	-1.46403434301247	-0.608113530264515	-0.0996928684652065	-0.273444259817168	-0.969722461593591	-1.53537881157902
6	0.00717667699927981	0.00610879597100034	0.00689848017781328	0.00977683915497544	0.0132306337972165	0.0104140408606083	-0.0187979375828528	0.000511368540891908	0.482200792735315	1.95552437119875	-1.85032887961733	-0.756708682716784	-1.53862622588258	-1.30973785473931	-0.540604405317556	-0.0584670824909777	-0.443990056281445	0.00442598373831971	0.0879806356650292	-0.336000976081511	0.422564534694965	1.58255353835626	-1.7744393626254	-0.0241644769785353	-3.04999859016713	-1.9216876783981	-0.989515962723348	-0.0633583350298261	0.918795883115631	1.8759171259109	0.790823308449459	2.14663081419398	-2.82477095602469	-1.61459402473857	-0.59936216760764	-0.189150902626049	-0.951458173907691	-0.10566292363609	1.32701035658063	2.81446564347997	-2.26972364439806	-1.78446885250844	-2.9780028957693	-2.15878818808561	0.316805793406656	1.01524481364754	1.52569027213506	-1.2612621865447	-1.41759671360112
7	0.01038135500584	0.010393153268905	0.011102282322236	0.0120616624847351	0.0111806118577647	0.00405776333629946	-0.0076121979291046	0.0354362688457136	0.351383362081237	1.31110236092649	-2.67338758189337	-0.177788613513517	2.61468547223109	-1.84960004671453	-0.57393182748185	1.02626103512362	-1.17921618890547	0.368030905399068	2.13469924095141	-1.09088859909065	0.382183475129737	2.14647829241859	-1.920827789965	0.397055958371422	2.2788811857294	-2.56205767018187	-1.14025306684096	0.230719955758627	1.59696199053493	-2.89739030882174	-0.194752587762362	1.40657957760239	-3.07008132152893	-1.20562955764893	0.124368805233774	1.36313010729234	-2.2317865626946	-1.19253786670172	2.43203212016688	-2.52814708200521	-1.54735536986474	-0.442388687250438	1.62461517502597	1.87858988342713	1.76805625078857	2.20219763513221	2.92497405034962	-2.33370111677833	-0.241110224255799
8	0.0126647117766524	0.0131823954940227	0.0141049624118341	0.015162130574596	0.0146529964694672	0.00661080355911877	-0.0243593810962693	-0.0932767491840548	-0.119409845744171	0.093209042550971	0.490011375775548	1.01246212556208	2.48227218860348	-2.16043237874088	-1.04996518247293	-0.510143104785253	-0.464436751769073	0.796721614281499	2.4184136181497	-1.97228665585344	-0.50033177781594	-0.343522403539741	-0.693704159972541	0.475004851365122	1.56792691417977	2.48118122842065	-1.73160346234769	1.27758473971446	2.58700952424084	-2.39986054440482	-1.07878991007264	-0.0956076618904181	0.339136869832655	0.529515236823695	1.15672210707953	2.0249642777941	3.11600702409986	-2.46308333881351	-1.99525877084609	-1.32317918585786	-0.65047976738417	0.119060637592947	1.01644494045667	1.6127355000946	2.13969566419489	2.96704256647378	-2.51013756629805	-1.76119564524137	-0.763206926525499
9	0.0145115286617133	0.0153350558796226	0.0167448204617938	0.0189143008642596	0.0209958568854139	0.0174562500282751	-0.0143996742697834	-0.145529200640681	-0.446389410995835	-0.597645885787465	-0.335194086383649	0.267123693874039	1.31776385248795	-2.00235821259807	-1.19338900334143	-0.631277149583215	0.00779933960481849	0.895170293542104	1.99002964539244	-2.74321654739916	-1.0915557671315	-0.437158980042511	0.0198044886929278	0.537482316773236	1.00168815825075	1.29872801101919	1.63994950839627	2.88139905434653	-2.75309918457422	-2.18772870144919	-1.56736624878308	-0.826286802560456	0.592063200806718	1.38629210525274	1.83197221758825	2.32366296545231	2.87684585005372	-2.85962514635657	-1.95984402726447	-0.56915875431089	0.0221321592056462	0.48993454094333	0.984967902074566	1.4661620998991	2.1194569202036	-2.62580438534233	-1.81265972769397	-1.37302522526848	-0.945761758213827
10	0.0160337503869597	0.0170335762176675	0.0189933558762269	0.0228476218346547	0.0298199874416835	0.0398308702975734	0.0434463278349996	-0.0172097242620791	-0.453513696384578	-1.25498042845425	-1.24690376880219	-0.887730869843773	-0.532384020147934	-0.694700710782288	-0.777755976158912	-0.430239522258499	0.0810641257511012	0.696873761968271	1.30870175648509	1.51070639076966	-0.447152604021644	-0.148659833706011	0.187528001792825	0.485753895565595	0.684647856518872	0.720274185282398	0.489774658015441	-2.03893670010565	-2.24995224899506	-2.12959121485537	-1.93984521012381	-1.91218226132701	1.93520435040344	2.03380403809888	2.24484726517516	2.49920052046513	2.75949550601115	2.95603218675859	2.40362920337493	0.496860943716019	0.605681471156334	0.800813969018035	1.02390424921027	1.21460329968388	1.18092011175684	-1.0456114134602	-1.13938992699998	-1.10051452173161	-1.16778391332846
11	0.0170939819476702	0.0180061186305324	0.020158210600619	0.0252547644698734	0.0368047716991909	0.0613840296178614	0.109967965193202	0.199141865685538	0.360566767465937	-2.72823928971215	-2.35199985405256	-1.95416022571741	-1.46863723026197	-0.971968720377834	-0.592461687117108	-0.269201449279497	0.0883225307772505	0.462536733226553	0.734535496056115	0.648369968361393	0.263146175678193	0.199954975480073	0.32106224474857	0.445109141770553	0.464064133622285	0.25684334760934	-0.349722288180672	-1.33602683838736	-1.96323284658389	-2.21647600442701	-2.4467693403565	-3.00125115559291	2.68690767179422	2.51366726593914	2.52739820529941	2.58696933633782	2.60183401514053	2.42377070565551	1.82401314917653	1.26509417951245	1.08017828387059	1.04438042432538	1.02967537901627	0.917858073476544	0.493211336309671	-0.200793555730829	-0.60658049719515	-0.888313367759365	-1.37035066341483
12	0.0173920686661392	0.017624261981339	0.0188388593425334	0.0229247130965567	0.0343225600476723	0.0627386083816449	0.128299319280895	0.273745092195057	0.608424642794848	1.42694363446455	2.47783374742281	3.11895216238555	-2.5950972348683	-1.80460509248662	-0.890379585821456	-0.320869691112328	0.0311955014392775	0.290025216862482	0.453907743141342	0.487097523304138	0.434879845364245	0.411798552258027	0.439223644441962	0.454494033444962	0.364921261777458	0.0341356469518723	-0.659929982514543	-1.45091383776559	-2.01385371753034	-2.39549094712637	-2.73442848713988	-3.08069226517605	2.93077148578475	2.7784085448509	2.70027005157924	2.63234798197532	2.51067256042893	2.27809042708852	1.94550224200742	1.629193627491	1.39985032928495	1.23046195285939	1.06368406683223	0.835499158915023	0.503384923527298	0.11457411731849	-0.250049966575617	-0.630767513521555	-1.21113760670653
13	0.0166414429441264	0.0152653112884444	0.0136952137731903	0.013023730867542	0.0165293566307538	0.0323556918347151	0.0779497003201745	0.185820533612268	0.408106326822218	0.803239863463805	1.34852237141925	1.88951737527409	2.35345973765145	2.82851477640749	-1.77178461579869	-0.339002780727468	-0.0107015673223943	0.197339517285	0.339147742752534	0.424784694814079	0.47243880303551	0.506748247453848	0.534329615966395	0.531390540047495	0.438231151714146	0.0946030801466439	-0.92697832440332	-1.8554790859268	-2.29194581230212	-2.59350478195472	-2.84671591064339	-3.06183363841589	3.05160126017291	2.92287047440449	2.81466251025017	2.69917249069358	2.55028917383515	2.35431154557062	2.12010898686564	1.87277441204343	1.63236130925042	1.40259525566122	1.17255794606076	0.925197555260455	0.652026045183543	0.361894376795234	0.0675871568110233	-0.235166442028898	-0.581242301298005
14	0.0150304359489904	0.0111677987514807	0.0050233184337104	-0.00404768163112923	-0.0157442868096504	-0.0266345206579167	-0.0261940236083922	0.00718482044203037	0.104407354617976	0.29226065701361	0.570938345308448	0.900291504742126	1.21564340427461	1.43815151707903	1.38227418360701	0.69186101962159	0.282056530563417	0.266073531667723	0.337839435896325	0.421354915399632	0.500522817582221	0.574171878153357	0.641012997103172	0.694662516712928	0.726173369837968	0.734804097015851	-2.60608606306824	-2.58125422451294	-2.68224194898587	-2.80461757767138	-2.93110569220376	-3.05065113520966	3.12418165272803	3.02419376693049	2.92450916847608	2.81458503073768	2.68401831954609	2.52454935667301	2.33131977769932	2.10480883678905	1.85427440271043	1.59613298077818	1.34318904983224	1.09813849438631	0.859255709179898	0.628594684216599	0.416803437567953	0.252622881685206	0.230141476648739
15	0.0139086601552677	0.00754886147686644	-0.00347844771708184	-0.0220749477574587	-0.0520921235542136	-0.0969358619946065	-0.15494146812206	-0.211310380314309	-0.235224376523622	-0.194245283014036	-0.0752011391963459	0.109777575102528	0.32933010211711	0.537478271373589	0.672475367024921	0.672169651892463	0.557151380626021	0.45886353825616	0.442468505254954	0.48673322375285	0.565598352634972	0.666603423016578	0.786688830665013	0.933576546392305	1.14622588263357	1.57090304174165	2.41373693787349	3.01136717760648	-3.06656047615112	-3.01066873337225	-3.01591550585758	-3.05016103306406	-3.09956693762523	3.12474539066512	3.05735198280661	2.97890861616608	2.88342654123611	2.76067230216095	2.59645623848611	2.37867104590693	2.11200829730972	1.82607538394285	1.55479568173145	1.31283273919138	1.10000447779095	0.916147158715766	0.770703731719456	0.689922330897765	0.724028243535231
16	0.0162946702132662	0.0093307009892042	-0.00367411845941277	-0.0275616308803381	-0.0705799996355646	-0.145374330574553	-0.265846822905297	-0.430422028347668	-0.596232103201214	-0.697235829139824	-0.701375562783834	-0.616219658179756	-0.462224768010642	-0.261031011564555	-0.0391291179391157	0.166374364497495	0.320029917469807	0.416592467058925	0.484204146840407	0.556154822515748	0.652613181045733	0.783048570288198	0.953653554575011	1.17446176487401	1.46738084857023	1.85946574376707	2.31718289818298	2.71256981142331	2.97625457914158	3.13130819449843	-3.06878116073818	-3.03175644742467	-3.02385016549505	-3.03408697646174	-3.05619842888918	-3.08861521689756	-3.13573537041489	3.07277569689627	2.94704134020042	2.74031465113249	2.44156674878063	2.09812735072654	1.78648245586897	1.5372919312188	1.34224351021111	1.19008168538325	1.07918750682968	1.01718299747415	1.01480652354152
17	0.0264045855818552	0.0232819733131127	0.0156315916271678	-0.00135340708446697	-0.0375147229109477	-0.113432157122431	-0.271139957950899	-0.572614195446946	-0.983806369964031	-1.28725761736418	-1.40352883837698	-1.3893143165644	-1.28863339257842	-1.11640988142325	-0.869556918166292	-0.548243276609845	-0.195243222392916	0.112135230714022	0.341857563367176	0.518660553274398	0.681524086056969	0.86207235988683	1.08050828779358	1.34579398089481	1.65669503441239	2.00085305541985	2.35045535735819	2.66747173680013	2.9236963488298	3.11210181617759	-3.04196527920897	-2.95741997269964	-2.90250609515092	-2.86474355321828	-2.83525773305326	-2.8099543830026	-2.79187532703969	-2.79528071523408	-2.85160444995363	-3.01769315664369	2.91463243113033	2.41500884219571	1.99215311871099	1.71927337375159	1.53937159266977	1.41080222724044	1.31669890334313	1.25243443337136	1.21731972314944
18	0.0471210600263157	0.0537933683666782	0.0615717318431388	0.0694856005285324	0.0746444660328888	0.0687578373001744	0.0241583022569461	-0.198980365067194	-1.52127154493138	-2.25620085992865	-2.33802433562042	-2.30303823130365	-2.21939483685547	-2.09665013785132	-1.91990488896445	-1.63782780006504	-1.13927738623235	-0.442394976240155	0.0844987075968475	0.399046158231984	0.630086156877745	0.853986288244266	1.11195178606014	1.42257852810167	1.77960515001051	2.15400708014301	2.50910977990363	2.81622227694017	3.06181012568214	-3.03573692424463	-2.89862599445682	-2.79499264489031	-2.71002759679788	-2.63072531637615	-2.54670634073862	-2.45188329171294	-2.34786926462501	-2.24808201766708	-2.18021690809551	-2.19478897429853	-2.44546495988886	2.78516268344949	1.98136092988683	1.74253097816361	1.62440979580953	1.54085566420339	1.47206347414626	1.41350485760676	1.36536834072117
19	0.0752185098637734	0.0950349315731636	0.123382209182981	0.164551182712514	0.226153100996603	0.323612989982375	0.494014481161835	0.842427108126027	1.57570768550367	2.33557279781466	2.71623916659565	2.91894746023086	3.05331986832099	-3.12715947042691	-3.04319573866034	-2.97476025274058	-2.92845180123182	-2.9683489966891	0.884997677000219	0.638568327436572	0.698681654559496	0.825259376480327	1.0293539668038	1.36030751043249	1.87642374659587	2.48107410891742	2.94261415203289	-3.04912540250747	-2.86103185843926	-2.7292114073152	-2.62606065809475	-2.53337279205704	-2.4367492843094	-2.32294070683871	-2.17970126609062	-1.99944729531381	-1.78690526522037	-1.56220110528858	-1.34571070083526	-1.12941640197056	-0.823962778966091	0.0161105035256437	1.12549087938913	1.44417414403251	1.53630205225904	1.55503750826788	1.53972971782289	1.50620786676864	1.46402463005189
20	0.097968015970646	0.126821240616089	0.167816907996165	0.226246215456278	0.309927622734785	0.430260343457717	0.602404696168017	0.840283737674553	1.1388688130866	1.45520012773357	1.73275133813022	1.94645988382772	2.10098527161734	2.2077031582687	2.27323818721954	2.29637732593856	2.26589081313662	2.15637959015317	1.9287124383127	1.57558417604501	1.20970728982879	0.950449111894607	0.787772065437451	0.640137069364747	-0.0936932352890983	-2.07806256772103	-2.23398033242055	-2.28331026744323	-2.30069855452196	-2.29463199979348	-2.26450407706182	-2.20579295302372	-2.10905563181032	-1.95827646765908	-1.73293450359322	-1.42521103182556	-1.07253990571204	-0.74159279330891	-0.456859507336922	-0.189655907601418	0.110551218257086	0.481888329192071	0.883999845434869	1.20684284648082	1.40728366478686	1.51121039494953	1.55087001706063	1.5484650740081	1.5193661605271
21	0.0976652001116502	0.125078222857858	0.16263075717878	0.213382452148009	0.280813247268612	0.368370548496737	0.478447346278765	0.610682605443391	0.760149162222432	0.917022670551194	1.06906859534291	1.20564712930296	1.32008846092153	1.40920949099724	1.47135919316409	1.5046085905617	1.5057069503302	1.46983875052657	1.39118397224527	1.26423653160671	1.08481371856194	0.847209276921289	0.534056141525361	0.111407810069088	-0.41816568355907	-0.938783476895055	-1.34567196869048	-1.62927208877456	-1.81031987849504	-1.91132273312779	-1.94837026378849	-1.92555940272577	-1.82851584990601	-1.6086232347837	-1.16862707356246	-0.54113733101786	-0.0553092922994571	0.236371112430569	0.438924681698848	0.614059619646057	0.789901255856119	0.974856213857908	1.16105632090822	1.32972084190079	1.46249713969566	1.55003906195475	1.59190155450564	1.59264550924238	1.55948609558188
22	0.0624860362933388	0.078287030629777	0.0998572150115538	0.128479732015292	0.165345437968436	0.21131910472503	0.266643626177031	0.330648575289655	0.401581274498726	0.476684821687054	0.552558309440599	0.625673675297695	0.692813314164618	0.751238320679758	0.79856049363088	0.832438730442509	0.850268709063527	0.848990171270559	0.825037739553472	0.774346831338611	0.692241475800895	0.573004971776718	0.408763778561905	0.186013870782016	-0.1234895598685	-0.556682689312724	-1.05274005160331	-1.43890545198539	-1.67687391768989	-1.81965807338889	-1.90843876819975	-1.9651357795724	-2.00269839117987	-2.04797791362124	1.17764253382549	1.16394633597302	1.18326355689954	1.21820276445763	1.26679926607061	1.32803060905793	1.3999851116431	1.47893678469167	1.5589396890337	1.63219578321298	1.69015385415968	1.72477893644115	1.72940599364057	1.6992283313147	1.63213580956706
23	-0.00754293056276993	-0.00907714196423899	-0.00883255398686523	-0.00621492506331515	-0.000645486130365012	0.00836325019352095	0.0211253410037561	0.0377121312248558	0.0579173988026897	0.0812721837029091	0.107109154889812	0.134656538491395	0.163125935776145	0.191755318701973	0.219783221690365	0.24636414237272	0.270486411777232	0.291012070715534	0.306999560359403	0.318466875920771	0.327697620809614	0.341046159603513	0.370557966747114	0.431887431207761	0.525423233709094	0.504751354723952	-2.06477954266624	-2.11810032055827	-2.15135255868637	-2.23757468138155	-2.3984877156748	-2.67641535290807	-3.11120115919087	2.68488055952676	2.33318962426173	2.1305591469521	2.02024594885393	1.96363204777937	1.9400695492245	1.93792667421942	1.94961216514827	1.96915628034536	1.99100983697955	2.00942776491595	2.01811635167037	2.00993474952953	1.9765301945027	1.90802397367892	1.79351589904813
24	-0.102883563812102	-0.123510020159051	-0.145377076199156	-0.168041357255726	-0.190948589499025	-0.213468802371608	-0.234945425087088	-0.254746658150273	-0.272303609812441	-0.287120854747596	-0.298751778520184	-0.306741655885749	-0.310553195230688	-0.309499598846565	-0.302715632864642	-0.289190564105905	-0.267853710654257	-0.237624585931839	-0.197207252445548	-0.144245371769301	-0.0732742580010926	0.0284766417720907	0.189652074651527	0.47289395912745	1.00035366975539	1.84987265380685	2.68912158427038	-3.0866651007903	-2.87136313503206	-2.84159117835158	-2.92626642355165	-3.07611755131138	3.03440769041454	2.87201049083077	2.73730902646283	2.63406895028059	2.55906152538907	2.50701948549995	2.47277259674149	2.45178000806523	2.4400500239607	2.43389184913425	2.42964041327775	2.42336364080943	2.41049300711017	2.38524844009678	2.33960759484572	2.26133954953918	2.13033511044601
25	-0.208773415545346	-0.248196206009568	-0.291322138164522	-0.337702137082176	-0.38666349893569	-0.437342374176236	-0.488747960239701	-0.53984388110291	-0.589622210860418	-0.63714345572571	-0.681523148010462	-0.721859667831609	-0.757114211840601	-0.785970539756164	-0.806720483649806	-0.817242077508278	-0.815153650221667	-0.798215097217253	-0.764963267429573	-0.715387228791681	-0.651281878143105	-0.57611972957605	-0.495326575063649	-0.420847487702482	-0.404589380085185	-1.52870824106259	-2.89920213574165	-2.93073421316363	-2.92663987234557	-2.94177387623933	-2.98015271151739	-3.03498948606126	-3.09741563256747	3.12329821337142	3.06586619835791	3.0161897659256	2.97521001897823	2.9427289712384	2.91789271587593	2.89949589880066	2.88614766734662	2.8763468832013	2.86850109438173	2.86090681699032	2.85169147043084	2.83869448843872	2.81921799976888	2.78944131833329	2.74278897400264
26	-0.306719827352726	-0.363868844745662	-0.427301617035161	-0.496593946904811	-0.57094870806256	-0.649228325929384	-0.730060226171733	-0.81199656813225	-0.893681627862569	-0.973968915548423	-1.05194242933782	-1.12682403629114	-1.19777754843553	-1.26364325152236	-1.32266044832124	-1.37227149048641	-1.4091553399654	-1.42970613156914	-1.43122280631276	-1.41401119956429	-1.38420769684917	-1.35637624124135	-1.35472068062974	-1.41284877213328	-1.56887478627433	-1.83431947982074	-2.13802279455278	-2.38077787884596	-2.54163118776893	-2.64613105323925	-2.71857218115988	-2.77320003168853	-2.81722159804693	-2.85400846019296	-2.88505486193758	-2.91102961882479	-2.93229807319739	-2.94915518957575	-2.96190929178428	-2.97089210438459	-2.97643213942336	-2.97880524340957	-2.97816097128993	-2.97441020045748	-2.96704113405117	-2.95479626815433	-2.93506781684887	-2.90269613974594	-2.84745610278024
27	-0.371914492257454	-0.444820601358002	-0.527525510364539	-0.619892460654094	-0.72112805779052	-0.829749302832532	-0.943735652601582	-1.06086970757411	-1.1791679092436	-1.29723690776296	-1.41441369187192	-1.53063175719527	-1.64603146320282	-1.76036795224217	-1.87229565331136	-1.97867088217305	-2.07410182128565	-2.15099709596189	-2.20029615210624	-2.21320757746518	-2.18501377898778	-2.12200487961033	-2.04728094173007	-1.99362550569366	-1.98409109583842	-2.02101916893352	-2.0909078164186	-2.17509236028726	-2.25825352236251	-2.33177644029898	-2.39277286146849	-2.44160972194728	-2.47992129853705	-2.50953399810553	-2.53203674744879	-2.54867783410077	-2.56039017664366	-2.56784927855865	-2.57152485851547	-2.5717131464814	-2.56854683607955	-2.56198228730791	-2.55176304695589	-2.53735720705383	-2.51786512345195	-2.49189626601293	-2.45742615771325	-2.41168270585757	-2.35120899313543
28	-0.366200479660922	-0.448806847133242	-0.546391411755479	-0.66014859514716	-0.790185361984036	-0.934993382642768	-1.09131780057194	-1.25479044153193	-1.42127531360582	-1.58830184865781	-1.75585492970507	-1.92623075923991	-2.10304974244476	-2.28948239711792	-2.48567757858507	-2.68604464088551	-2.87837065805559	-3.04632919887426	3.11019945280597	3.04311250844315	3.06303119720861	-3.06641929626518	-2.7462821452269	-2.38053885470173	-2.14395507245944	-2.03786408992727	-2.00643315246666	-2.01244904358548	-2.03575227182034	-2.06537402821065	-2.09529187396506	-2.12232169117954	-2.14496304753048	-2.16270012833658	-2.17556026189156	-2.18383747565728	-2.18792536689752	-2.18822054952407	-2.18506934751461	-2.17873926483574	-2.16940355680622	-2.15713229877857	-2.14188722896002	-2.12352097060011	-2.10178465520078	-2.07635199751692	-2.04687262069465	-2.01307184051006	-1.97491461525696
29	-0.233873099838597	-0.306105922994573	-0.397478805300726	-0.513069574794006	-0.658086843453045	-0.835937522671177	-1.04491709506099	-1.27564313817238	-1.51368144031884	-1.74800368210464	-1.97866723489729	-2.21946505568563	-2.49849476953096	-2.85492362693662	2.97873922051946	2.51525937382211	2.14732676601372	1.88857521909445	1.70201806981486	1.55237565456173	1.40840608093104	1.21849118804431	0.767079519159334	-0.681340541965447	-1.32541171070868	-1.51826214464912	-1.61596727679507	-1.67867764850705	-1.72342119100587	-1.75674684475999	-1.78170428504777	-1.79994648012871	-1.81250905747261	-1.82013569796537	-1.82342123689972	-1.82287448910057	-1.81894456404161	-1.81203098924146	-1.80248733038686	-1.79062289283522	-1.77670469584593	-1.76096094827137	-1.74358704803751	-1.7247552743323	-1.70462956196054	-1.6833868065756	-1.66124581280043	-1.63850403146453	-1.61558047793212
30	0.0540013645830279	0.0288305747533976	-0.0068640807411125	-0.0583251867783449	-0.134133857556701	-0.248264185626607	-0.421201798904894	-0.67064409147943	-0.973079342008255	-1.2356592512417	-1.36558333379566	-1.30635800413438	-0.99240606675943	-0.498270614198122	-0.136327174956415	0.0399299660866267	0.112718894399906	0.128321992801312	0.104155620802767	0.0438193576113101	-0.0562278903716337	-0.202197942316881	-0.395588233131431	-0.622046844453102	-0.848889209062254	-1.04370389198271	-1.1929668762818	-1.2997213209476	-1.37296393922028	-1.42144589667396	-1.45194999192561	-1.46935775355639	-1.4771137112136	-1.4776555087595	-1.4727313036818	-1.46361866737064	-1.45127266729426	-1.4364257526361	-1.4196551635973	-1.40142834766052	-1.38213342188438	-1.36209956249684	-1.34161085421767	-1.32091624965229	-1.30023764922449	-1.27977757752094	-1.25972743260813	-1.2402768060515	-1.22162394633614
31	0.405885842024448	0.433479235341772	0.462305578677931	0.490923438993061	0.515892072585522	0.528823253201387	0.50721102961582	0.378722047744998	-0.118757724016157	-0.98684962499919	-1.3136695178639	-1.35954965895937	-1.31848949732781	-1.24857663673354	-1.17304556564594	-1.10326497858804	-1.04511630037196	-1.00152217606825	-0.973735763709543	-0.961984890443884	-0.965667999721291	-0.98325431762632	-1.01208978066935	-1.04837055859649	-1.08750657696348	-1.12487370284496	-1.1566589725644	-1.18041239965521	-1.19512645470872	-1.20094838739649	-1.19875356570271	-1.18975864345876	-1.1752499082316	-1.15642795818402	-1.13433914828035	-1.10986075872917	-1.08371399812114	-1.05648777354683	-1.02866334943168	-1.00063500408323	-0.972724939919369	-0.945192534743779	-0.918238973336574	-0.892008677831384	-0.866588966193614	-0.842009148966398	-0.818239924146897	-0.795193521089047	-0.772724626278158
32	0.726686164926566	0.792723639780934	0.869652327999525	0.96161080812032	1.07600640538352	1.22749530098882	1.44825589536983	1.81182591082952	2.42068913654004	3.09877296499547	-2.74153095706652	-2.4772202956633	-2.29892175695212	-2.1642757083779	-2.05479999777574	-1.96164661010367	-1.88006687283534	-1.80715482831651	-1.74084928225971	-1.67946895936861	-1.62150257100358	-1.56553974916587	-1.5102909780202	-1.45466412618538	-1.39786474096098	-1.33948097735257	-1.27951465070678	-1.21833594153397	-1.15656842753857	-1.09493921740105	-1.03413985737827	-0.974732541016974	-0.917112718136545	-0.861518234678614	-0.808065210506742	-0.756791508685397	-0.707694742010247	-0.660758530245557	-0.615965772018728	-0.573300610535538	-0.532742033600545	-0.494252280787487	-0.45776290651229	-0.423160760825766	-0.390275473343802	-0.358869365604466	-0.3286301367245	-0.299166195253596	-0.270004144388643
33	0.998473814540412	1.09144217968637	1.19967696971438	1.32694221807798	1.47756039708619	1.65554576433548	1.86250038874769	2.09432746593235	2.33904022271405	2.57955414831374	2.80101980496465	2.99610559179358	-3.11861186812084	-2.97315176392988	-2.84592992196659	-2.73232540814578	-2.62825020339145	-2.53012206565656	-2.43470979446044	-2.33897531517249	-2.23996818407028	-2.1348127608893	-2.02083778283041	-1.8959073463013	-1.75898113734573	-1.61080268361902	-1.45437964995546	-1.29476546441338	-1.13792351759376	-0.989143973854635	-0.851889315443991	-0.727554019070605	-0.615932888619476	-0.51591019569154	-0.4260320412531	-0.344861289669331	-0.271147191029702	-0.203875119015167	-0.142251237439752	-0.0856578082936484	-0.0335996705111078	0.0143473023373974	0.0585806776967517	0.0995070431152019	0.13756865252759	0.173261995590072	0.207149463329547	0.239865247443476	0.272116390777268
34	1.16065206967863	1.24960375245921	1.34692271098665	1.45275226890856	1.56676475084646	1.68800544446048	1.8148120525605	1.94488089021426	2.07551297828389	2.20399362671933	2.32798644119319	2.44581514090724	2.55657081103203	2.66006576741819	2.7567035173235	2.84733579699727	2.9331544655728	3.01564302821783	3.09660241991358	-3.10491315262647	-3.01958998342601	-2.92644570618469	-2.8190558873937	-2.68661802265999	-2.50953031703016	-2.25142263589886	-1.85833340533893	-1.33381639091014	-0.845847854169865	-0.506796059268577	-0.28161575329518	-0.121197813085967	0.0027714690775071	0.1049595282661	0.193094328321974	0.271374034701022	0.34212499045745	0.406647925674332	0.465679773854264	0.51966138462354	0.568899147349547	0.613664093224374	0.65425216383295	0.691019895623531	0.724404715178066	0.75493582712759	0.783239318633154	0.810039276372258	0.836155335461437
35	1.17784505500093	1.24393729914192	1.31279697869354	1.38403953467857	1.45715503449833	1.53151648615103	1.60640081388527	1.68102121709076	1.75456684890956	1.82624361668528	1.89530920328734	1.96109634982234	2.02302053357483	2.08057047231849	2.13328143221207	2.18069148373004	2.22227938360271	2.25737957984365	2.28506477328331	2.30397917933618	2.31209616632317	2.30636556265854	2.28222572037755	2.23304952580343	2.14997948103377	2.02371466170194	1.85138770145147	1.6484498697735	1.45041004432525	1.29079805751503	1.18158394372646	1.11756332760725	1.08808551316324	1.0831549117984	1.09489885416876	1.11740155034668	1.14625497410005	1.17818539818728	1.21079020135588	1.24235156307715	1.27169630508752	1.2980851135319	1.3211245135316	1.34069965750034	1.35692705656139	1.37012577228927	1.38080448315741	1.3896607557566	1.39758794016618
36	1.08442063849218	1.12703826725384	1.17003031073176	1.2131353179979	1.25606416786362	1.29850466559251	1.34012718416413	1.38059093180927	1.41955034219588	1.45666107411747	1.49158518594249	1.52399521594312	1.55357714354423	1.58003251751353	1.60308041046458	1.622460301074	1.63793751027121	1.64931343046644	1.65644344465267	1.65926597182202	1.65784610304548	1.65243606166795	1.64355110211387	1.63205225683021	1.61921627769057	1.60676057393279	1.59678338047114	1.59158607454266	1.59337192370758	1.60386010971602	1.62390091267877	1.65320757434818	1.69031308244789	1.73280125163903	1.77775847040116	1.82229538603845	1.86396524402998	1.90097606074045	1.93220031799265	1.95705608484174	1.97534386616578	1.98709724237264	1.99247366976816	1.99169058180008	1.98500266207803	1.97271452517824	1.95522455370409	1.9330973130441	1.90716218529252
37	0.931000390068844	0.955476559525783	0.979492022478265	1.00290581220324	1.02557350965019	1.04734971052129	1.06809088891413	1.08765867646103	1.1059235940877	1.12276930126539	1.13809746585174	1.15183340714738	1.16393272680349	1.1743892187913	1.18324444475501	1.19059948199336	1.19662951085094	1.20160212798724	1.20590058631224	1.21005362273885	1.21477420873026	1.2210105095558	1.23001354859618	1.24342720598973	1.26340591681091	1.29275974433042	1.33510455161513	1.39493120000615	1.47735520484185	1.58703822649495	1.72561052028921	1.88783165509165	2.05961730507679	2.22234990620353	2.36143673351699	2.47095214119298	2.55188774090983	2.60831190385411	2.64472043959065	2.664907966974	2.67169442775965	2.66698180113996	2.65189043761709	2.62688338303824	2.5918554837629	2.54619024207013	2.48879897634258	2.41816662408271	2.33244128496709
38	0.755650718411292	0.767289893426157	0.778168533265668	0.788196160382034	0.797281176251337	0.805331734283778	0.812256716261042	0.817966807237953	0.822375657830043	0.825401113939714	0.826966481458924	0.827001776572752	0.825444890335337	0.822242568670107	0.817351075247811	0.810736363509652	0.802373532028353	0.792245266131692	0.780338859579475	0.766641223299613	0.751130940540177	0.733765742799243	0.714462368231432	0.693062703543738	0.669273046539781	0.642545602492827	0.611821672857539	0.574894832917038	0.526510446498642	0.450831369877893	0.270915637761142	-1.12716525799671	-2.311393793636	-2.47813086836292	-2.55473720255684	-2.60787821658403	-2.6521722451268	-2.69277742393017	-2.73210735880543	-2.77157793545396	-2.81221218714088	-2.8549007819867	-2.90054268331343	-2.95014572287902	-3.0049245632506	-3.06642380272604	-3.13670113822562	3.06455298543251	2.96671919400175
39	0.58262043629399	0.585345448430042	0.587101181279717	0.587788492882125	0.587300470272676	0.585521678082622	0.582327310183764	0.577582223807965	0.571139822179948	0.562840729300028	0.552511165046432	0.539960875380957	0.524980395931659	0.507337322948857	0.486771131012347	0.46298591361071	0.435640239899272	0.404333139753039	0.368585091610585	0.32781287494733	0.281297424513913	0.228144722698827	0.16724198027482	0.0972162448899915	0.0164125760772988	-0.0770724221907632	-0.185236115039995	-0.309795440386681	-0.451496547332376	-0.609145906957884	-0.77875025333083	-0.953529603213101	-1.12533979027255	-1.28693890367887	-1.43368846606348	-1.56385544152014	-1.67786707699604	-1.77730928705657	-1.86415210289353	-1.94029677913841	-2.00736121448164	-2.06659824335155	-2.11887117388713	-2.16464168704585	-2.20394435389672	-2.23633075614593	-2.26076802697258	-2.27547491988276	-2.277678503547
40	0.433109225727682	0.430823112266583	0.427520574358376	0.4230922555603	0.417416261911978	0.410356721282924	0.40176235877842	0.391465199428049	0.379279559469522	0.365001546536901	0.348409351475732	0.329264668974132	0.307315611703007	0.282301456346018	0.253959448692374	0.222033673616327	0.186285662824486	0.146506014107961	0.102525940146657	0.0542275192039512	0.00155165569613054	-0.0554965466779634	-0.116844267636859	-0.182347587202413	-0.251786097102627	-0.324853985627389	-0.401147846720424	-0.480153971263723	-0.561240193607044	-0.643658332410898	-0.726561988454559	-0.809040865160033	-0.890167903817896	-0.969051263397566	-1.0448813570563	-1.11696453138897	-1.18473879031657	-1.24777150158369	-1.30574261314784	-1.3584187067797	-1.40562332115014	-1.44720803488151	-1.48302754103797	-1.51292088917782	-1.53670046123825	-1.5541500983449	-1.56503396494913	-1.56911795367238	-1.5662052827193
41	0.329703203270875	0.327563367280282	0.324781399646935	0.321281734318477	0.316974361101445	0.311751122090044	0.305481151902223	0.298005392017118	0.289130212791954	0.278620378785964	0.266191946439474	0.251506248228195	0.234166940501986	0.213723154841317	0.189682916912178	0.161541708190427	0.12883045258952	0.0911840678252646	0.0484249880982486	0.000646178697859694	-0.0517313678860666	-0.107954078861125	-0.167000421801289	-0.227706689906765	-0.288920117319304	-0.349634167857788	-0.409071393734569	-0.466703727468726	-0.522222844648677	-0.575483919966071	-0.62644455499585	-0.67511281817519	-0.721510073981129	-0.765648539267662	-0.807520667077215	-0.847096711114713	-0.8843272007134	-0.919147856050581	-0.951485306341428	-0.981262669819144	-1.00840456681663	-1.03284147644164	-1.0545135437312	-1.07337403124158	-1.08939261615535	-1.10255868461059	-1.11288468725058	-1.12040950878588	-1.12520168360419
42	0.283474775501241	0.286978212510415	0.29083179443506	0.295107260078238	0.29988394683063	0.305246699748214	0.311281462921225	0.318067037984668	0.325660620582827	0.334073410097782	0.34323068920498	0.352908224798262	0.362633905787993	0.371541346095306	0.378163961308816	0.380171318016903	0.374089824719565	0.355144099713777	0.317535034954329	0.25570511190752	0.167100827324568	0.0557405877049948	-0.0666334022997953	-0.18500027692953	-0.288177064267235	-0.372058165092718	-0.437885479215528	-0.489158471622094	-0.529588669692939	-0.562268142921232	-0.589513137553715	-0.612965396185996	-0.633751035905955	-0.652624531605169	-0.670080396063935	-0.686434370454526	-0.701880757748712	-0.716532429593028	-0.730448662761584	-0.743654546106072	-0.75615456974891	-0.767942187748503	-0.779006573709701	-0.789337397842511	-0.798928188404251	-0.807778660045446	-0.815896268604441	-0.823297167831538	-0.830006686192782
43	0.266289058095468	0.276050990357526	0.287144126976316	0.299849866396539	0.314523719158086	0.331620056294559	0.351727268874003	0.375618695421647	0.404327933221456	0.43926265879184	0.482380474636469	0.536466173330601	0.605575287749806	0.695742592857801	0.816064901310309	0.980086533324449	1.20641490902505	1.51449508174256	1.91025264441978	2.37881734548347	2.92533987831765	-2.69147341320412	-2.01471303760139	-1.53717199060408	-1.24572231500007	-1.06181153921843	-0.938339531038702	-0.851183339287243	-0.787410457721405	-0.739569719606218	-0.703078286278975	-0.674960521852761	-0.653196824917883	-0.636365705519138	-0.623436121762826	-0.61364133477265	-0.606399235304538	-0.601260316598902	-0.597872708354218	-0.595958077414265	-0.595294640932725	-0.595704945295147	-0.597046903133478	-0.599207095841108	-0.602095673615966	-0.605642394579981	-0.609793482741719	-0.614509077630094	-0.619761112323191
44	0.201498150017102	0.205613062411869	0.209450652832028	0.212844330944804	0.215558606329978	0.217259085001623	0.217468114498332	0.215498641282259	0.210354983880273	0.200583968000357	0.184054458806431	0.157644391696613	0.116846626485305	0.0554452800339671	-0.0341495090810792	-0.158388045055149	-0.315919503553763	-0.489475052966513	-0.648927668841529	-0.769510829570323	-0.843941190372655	-0.877999805942721	-0.881858793651664	-0.86526659498698	-0.83604927641785	-0.799995935904359	-0.761154142765902	-0.722204065525481	-0.684810915471208	-0.649923002113518	-0.618006111437771	-0.589217026007015	-0.563525538254301	-0.540796513255695	-0.520842917301417	-0.503458763948821	-0.488438696386031	-0.475588956826088	-0.464732963104495	-0.455713607684501	-0.448393634042198	-0.4426549392847	-0.438397322780484	-0.435536990455198	-0.434004992252857	-0.433745688334992	-0.434715289593259	-0.436880488138983	-0.440217176041231
45	0.085135683978342	0.0790191994222364	0.0714233790090211	0.0621553081642977	0.0510149274682391	0.0378032026780123	0.0223344268324633	0.00445350807782635	-0.0159413090349572	-0.0388707356109932	-0.0642437034090967	-0.0918276419124503	-0.121226036239577	-0.151871012835906	-0.183038193844941	-0.21388760440063	-0.24352820090592	-0.271096501136827	-0.295834850585499	-0.317154500540475	-0.334673148732534	-0.348223767766336	-0.357838338726529	-0.363714291854957	-0.366172502750907	-0.365614404732648	-0.362483412319909	-0.357233432685672	-0.35030532437986	-0.342110898385363	-0.333023371648574	-0.323372922203443	-0.313446003053386	-0.303487226941987	-0.293702851453504	-0.284265120649773	-0.27531692618232	-0.266976423939609	-0.259341378263729	-0.252493106825	-0.246499970418201	-0.241420399198443	-0.237305475969017	-0.234201113068883	-0.232149866220989	-0.231192429475514	-0.231368852355227	-0.232719515040411	-0.235285890949908
46	0.0276048020670996	0.0237873656840245	0.0194793779415883	0.0146938529825332	0.00945483888684246	0.00379855494901756	-0.00222577062395826	-0.00855548390114911	-0.0151146263185398	-0.0218146920749458	-0.0285560857017533	-0.0352302939928364	-0.0417227253859968	-0.0479161040820252	-0.0536942445593951	-0.058945984229497	-0.0635690259851646	-0.067473443296921	-0.0705846288030251	-0.0728455188598385	-0.0742179933977001	-0.0746834228583926	-0.0742424022885377	-0.0729137690315236	-0.0707330400669328	-0.0677504262848719	-0.0640285850411364	-0.0596402623500226	-0.0546659561420785	-0.049191706373569	-0.0433070901643213	-0.037103473477625	-0.0306725471293906	-0.0241051552483669	-0.0174904091198616	-0.0109150685263962	-0.00446316580718694	0.00178415573095985	0.00774861839460163	0.0133546300527096	0.0185289735223663	0.0232003883199116	0.0272990641430696	0.0307560617766526	0.0335026735645167	0.0354697323322842	0.036586874803475	0.0367817632264985	0.0359792672186431
47	0.0590188104632617	0.0625488578669663	0.0661417944426957	0.0698114974909713	0.07357319105938	0.077443274173967	0.0814391012525855	0.0855787166996916	0.0898805477537959	0.0943630617343853	0.0990443957797478	0.103941968841745	0.109072086978252	0.114449553750707	0.12008729771901	0.125996028597116	0.132183932605448	0.138656415991538	0.145415903689496	0.152461697783117	0.159789897975405	0.167393383800674	0.175261855986225	0.183381932299421	0.191737291494615	0.200308857660863	0.209075016390286	0.2180118537312	0.227093408826364	0.236291931411502	0.245578135895885	0.254921444491974	0.264290212730876	0.273651931624029	0.282973401645791	0.292220874561392	0.301360159864669	0.310356693183384	0.3191755644277	0.327781503676238	0.336138822794017	0.344211310537923	0.351962078406276	0.359353353701247	0.366346215158369	0.372900265002906	0.378973229344806	0.384520476320094	0.389494438186749
48	0.150906224751019	0.16169597153607	0.172726713952197	0.183995654550819	0.195499369235902	0.207233791874892	0.219194203804231	0.231375228742408	0.24377083355092	0.256374335195323	0.2691784141569	0.282175134433449	0.295355970148754	0.308711838668574	0.322233140000737	0.335909802142373	0.34973133193269	0.363686870878674	0.377765255346807	0.391955080458864	0.406244766995734	0.420622630600833	0.435076952584145	0.449596051658598	0.464168355990964	0.478782475018171	0.493427270564662	0.508091926895039	0.522766019446604	0.53743958210649	0.55210317302635	0.566747939102849	0.581365679394069	0.595948907890556	0.610490916216307	0.624985837001503	0.639428708848518	0.65381554401023	0.668143400120872	0.682410457572744	0.696616104427206	0.710761031098792	0.724847337473987	0.738878655643144	0.752860292063454	0.766799393769916	0.780705144258286	0.794588995943329	0.80846494773299
49	0.280654136019409	0.298528297449423	0.316726048524558	0.335231855998714	0.354029047994071	0.373099916886135	0.392425838282533	0.411987404718689	0.431764572300317	0.451736818171858	0.471883306397863	0.492183059624783	0.512615133754505	0.533158792814911	0.553793681259185	0.574499991062187	0.595258621202282	0.616051327409937	0.636860860416393	0.657671091330854	0.678467123195777	0.699235388199901	0.719963730451479	0.740641474615331	0.761259481085036	0.781810188686687	0.802287646187286	0.822687534106033	0.843007178500367	0.863245558523019	0.883403309625749	0.903482724325786	0.923487752459109	0.943424002827922	0.963298748115599	0.983120934898197	1.00290120053431	1.02265189867046	1.04238713506283	1.06212281539203	1.081876706739	1.10166851439921	1.12151997573911	1.14145497284372	1.16149966576312	1.18168264823462	1.20203512782841	1.22259113252546	1.24338774577049
50	0.436492805251846	0.462466542533077	0.488835780671447	0.51556489988721	0.542616316553919	0.569950823494733	0.597527968436369	0.625306462756553	0.653244611392164	0.68130075387784	0.709433706021106	0.737603191723199	0.765770254924532	0.793897642557055	0.821950150659818	0.849894927372782	0.877701728266266	0.905343121282806	0.932794640361419	0.960034888489749	0.98704559241298	1.0138116124664	1.04032091195993	1.06656449121796	1.09253629177448	1.11823307636563	1.14365429028278	1.16880190938826	1.19368027969688	1.21829595292775	1.24265752187365	1.26677545884918	1.29066195989357	1.31433079683836	1.33779717882089	1.36107762433988	1.3841898445154	1.40715263783356	1.42998579632359	1.45271002282943	1.47534685879276	1.49791862175388	1.52044835159417	1.54295976438202	1.56547721253622	1.5880256498804	1.61063060002375	1.63331812636066	1.65611480183214
[truncated: 48 more columns]
