# Supplementary material for: Reconstructing spruce budworm outbreak severity: a comparison of paleoecological and tree-ring signals
Source: PLoS One. 2025 Aug 12;20(8):e0329406. doi: 10.1371/journal.pone.0329406 (PMC12342301; doi:10.1371/journal.pone.0329406)
Supplement: S13 Dataset — (ZIP) [file pone.0329406.s013.zip › Lake 4 wavelet data/Coherence_Lepidopteran_scales_Percent_defoliation/coherence_wavelet_power.corr.txt]

V1	V2	V3	V4	V5	V6	V7	V8	V9	V10	V11	V12	V13	V14	V15	V16	V17	V18	V19	V20	V21	V22	V23	V24	V25	V26	V27	V28	V29	V30	V31	V32	V33	V34	V35	V36	V37	V38	V39	V40	V41	V42	V43	V44	V45	V46	V47	V48	V49	V50
1	4.81025332006131	3.11857790945167	1.33481978568913	0.414180419999193	0.110907708238402	0.0324010271350371	0.0121742096397529	0.00585230572799473	0.00330674938547107	0.00210756358911578	0.00150968180790943	0.00115954450638588	0.000925378943415203	0.000769152434114727	0.000635441492910207	0.000513768935831959	0.000417773258284335	0.000335183369962859	0.000264737330534307	0.000210296428319047	0.000164307563501217	0.000129504980424264	0.000108408381813486	9.45498752069194e-05	8.5805704600929e-05	8.1137230795292e-05	7.58152751055421e-05	6.7112254082724e-05	5.7638038193113e-05	5.2116350308947e-05	5.17620567096644e-05	5.60612272275147e-05	6.76229063769844e-05	8.17354719074043e-05	8.49233966404635e-05	7.7714336951596e-05	6.73557930094308e-05	5.30131898267259e-05	3.92553268446038e-05	3.42039794928417e-05	3.71336339202483e-05	4.16586517583161e-05	4.61061077099629e-05	5.0352372828682e-05	5.09766053199384e-05	4.78956214549088e-05	4.43001392591207e-05	4.08835520724421e-05	3.72162662723761e-05
2	9.23526171321103	5.68583267639692	2.16589146156425	0.544107040355103	0.105597191653896	0.0215952785298279	0.00646276851769579	0.00289174702422485	0.00159941029384691	0.00100933589768543	0.000741518676341667	0.000588504426229595	0.000481571910663928	0.000415310061505945	0.000350024890330717	0.000281762690668165	0.00022924992187	0.00018274822217639	0.000141484932418131	0.000110629293742336	8.33441743871435e-05	6.2436259467782e-05	5.14588181291157e-05	4.48850933790018e-05	4.12766181411387e-05	4.06740216501133e-05	3.90270257611669e-05	3.36413627666028e-05	2.68712286244744e-05	2.30334472952186e-05	2.29035363820168e-05	2.60861471997334e-05	3.60403798598392e-05	4.88679533887105e-05	5.18408503668191e-05	4.59870157546092e-05	3.864637375817e-05	2.80332638483968e-05	1.72196421683444e-05	1.37327459540103e-05	1.69087271426694e-05	2.07609215979106e-05	2.42521576628845e-05	2.78196515136093e-05	2.84525087039738e-05	2.59187827082018e-05	2.32304286437064e-05	2.10041126871888e-05	1.85483202017744e-05
3	14.1606119061207	8.29652985460161	2.81194251316027	0.558387416130563	0.0699329319722533	0.00751098723443147	0.00140907509063206	0.000606299819583646	0.00034893694339288	0.000220170598744755	0.00017375895012392	0.000148420733507727	0.000126664606831998	0.000117749680897576	0.000103023247307271	8.1615664186245e-05	6.67373871901122e-05	5.3067227572045e-05	3.98194115622967e-05	3.07770725783329e-05	2.19370096221128e-05	1.47533233060886e-05	1.18798270099527e-05	1.04289548497739e-05	9.8267198610913e-06	1.06943716983389e-05	1.09852582830233e-05	9.07705920796515e-06	6.18541191121796e-06	4.61943182736621e-06	4.52693105260031e-06	5.676234696589e-06	1.06150501325068e-05	1.74061157339407e-05	1.87067092634009e-05	1.55782470383724e-05	1.27467759317635e-05	8.4383585357315e-06	3.47870711176682e-06	2.01570636252813e-06	3.78600639004675e-06	5.4879905854554e-06	6.8978487080188e-06	8.56027479069671e-06	8.89811243140148e-06	7.62492575412447e-06	6.40374673508251e-06	5.62943165674793e-06	4.7222150917607e-06
4	17.9384041774598	10.1436344653778	3.15546100302009	0.51860268331446	0.0417759911118753	0.00154878138269889	6.39529329384861e-05	3.44342954435132e-05	2.80456335891149e-05	1.6996412032595e-05	1.63558231005212e-05	1.64289639590009e-05	1.4688457009879e-05	1.61227813625576e-05	1.50907315889231e-05	1.12172610199357e-05	9.30550288280414e-06	7.51999750320586e-06	5.30817606380076e-06	4.18532688735363e-06	2.79025305599102e-06	1.41922344723854e-06	1.09748054514996e-06	9.93722743598167e-07	9.63571059128361e-07	1.37688608271446e-06	1.67466513672607e-06	1.32041962738029e-06	6.40697483433595e-07	3.04602011742953e-07	2.68064120298658e-07	4.60983953559025e-07	1.84216918059523e-06	3.81473525379004e-06	3.9681409473597e-06	2.87017846286283e-06	2.37480898730604e-06	1.5981845421906e-06	4.07489954441939e-07	2.21345460846541e-08	4.55957719719198e-07	7.61034579645936e-07	1.00310584956128e-06	1.39245107783505e-06	1.50340683547041e-06	1.16113246185491e-06	8.22696924095656e-07	7.00351869835655e-07	5.38734336164812e-07
5	19.7854409570475	11.0899402151787	3.38131959081252	0.530284172305119	0.0376346032139745	0.000845118438811751	8.82333571867484e-07	2.74148128988965e-07	9.95258118626848e-07	2.53550928031385e-07	5.50985086885156e-07	7.4723335306556e-07	6.1114228714152e-07	1.05474988415744e-06	1.09602583234772e-06	6.3636192466145e-07	5.4797851764721e-07	4.90405830998714e-07	2.90326177089067e-07	2.67930550540838e-07	1.87296526528644e-07	4.3247975856233e-08	2.71919053205115e-08	2.97625519506468e-08	2.63124984113643e-08	9.41401457667544e-08	1.55903604321694e-07	1.25572203671071e-07	4.23961718326263e-08	3.38265571223842e-09	2.71434078331558e-10	3.50109854070316e-08	2.67065046952878e-07	5.70608856835615e-07	5.24161072330393e-07	2.6789456718599e-07	2.47682645351922e-07	2.32018850982173e-07	1.10493431482037e-07	4.83579184041771e-08	7.05765792246031e-08	6.26188071312142e-08	7.38784784883285e-08	1.08855384173491e-07	1.37038980112484e-07	1.05956088856701e-07	4.1131585362692e-08	3.32877888676118e-08	2.26029460274648e-08
6	20.1469112922039	11.542146216556	3.71084105504048	0.647678043552036	0.0580273739178764	0.00248276853281613	5.36492088842462e-05	1.67183572729754e-06	2.03869232724958e-07	1.38866258310263e-08	2.07342406842966e-08	1.7917577957806e-08	4.63506913498789e-09	4.49813611244073e-08	4.83791166165605e-08	1.19051783112775e-08	1.0818376186306e-08	1.62160657697248e-08	4.37453907707023e-09	8.78229535408305e-09	1.04648341966301e-08	2.33911183050042e-09	3.00065749552165e-10	4.42241319739641e-10	8.25514391171971e-10	6.29165812368612e-09	1.12123817560602e-08	1.02569192951487e-08	4.58656367036188e-09	3.69363875064179e-10	1.08435755255489e-09	1.02253174131904e-08	3.44799053662512e-08	6.08212182433709e-08	5.20524958360542e-08	1.08066936185376e-08	1.41269380868164e-08	2.21807691896301e-08	1.81463864996967e-08	1.78525681774744e-08	1.49614452956138e-08	3.18907727499573e-09	3.80339202411017e-09	1.6414208998176e-09	7.66664575135216e-09	1.38340698020052e-08	2.85070692788454e-09	2.34276900968335e-10	1.02561564755153e-10
7	19.8685255421248	11.8920052506458	4.21587942835145	0.875902880846865	0.10572440732086	0.00752732697762726	0.000349174452543111	1.36622140303538e-05	5.76382309985799e-07	2.26935223435148e-08	1.04475662757217e-09	7.86371812966939e-10	6.71235696054937e-10	2.89885437838562e-09	2.2788620330733e-09	2.15709318902754e-10	1.02779528653899e-10	5.65011525524564e-10	8.2586643493361e-11	3.90357437548144e-10	6.11122664969319e-10	2.62996942470281e-10	1.36558813113646e-10	1.45869009754606e-10	3.42903040455381e-10	5.03598726425357e-10	5.59625898074484e-10	6.04648080287951e-10	4.8935171286898e-10	1.3852693917646e-10	4.33884750768331e-10	1.21666916091447e-09	1.6550080145844e-09	3.67557810176104e-09	6.7351476091143e-09	1.82079437942615e-09	1.84736084121657e-09	1.62812740364244e-09	1.23902382521592e-10	2.91746833415089e-09	5.00013754740958e-09	1.51660712077155e-09	2.03324206367913e-09	4.08596898265745e-09	6.21843554961328e-09	7.20033300111018e-09	4.09681022120745e-09	7.97318054548694e-10	3.83404681797147e-10
8	19.5108099060501	12.2994681069352	4.86023481066112	1.20091370757907	0.185377144140396	0.0180142480148846	0.00114823016068926	5.57541841089859e-05	2.76274240853049e-06	1.45668355061063e-07	6.66638505059163e-09	6.53875087023551e-10	3.32491372316464e-10	5.0034574313449e-10	3.96999412140479e-10	5.41604796418283e-11	5.09579364317297e-11	1.1592265524932e-10	8.74967254504125e-11	7.5718653104153e-11	5.75917481181064e-11	5.50963871400049e-12	4.87996266286981e-11	1.09872711948783e-10	1.24920487781323e-10	4.31748631058389e-11	5.93245588240889e-13	1.61136681804017e-11	8.23238658870965e-11	1.62435656165729e-10	2.93294111206124e-10	2.67451092910539e-10	1.57870528532437e-10	1.04968918007387e-09	3.93601797166487e-09	4.3089339874788e-09	3.84314056537599e-09	3.3202832121789e-09	2.29896379157655e-09	3.47072709278867e-09	6.55537222039895e-09	7.13913640167201e-09	8.63571091024516e-09	1.15067402822152e-08	9.42561726943434e-09	6.99423924705563e-09	6.57263014090177e-09	3.66726614709059e-09	2.10701173435286e-09
9	19.2832468184483	12.7881786120575	5.59792524197897	1.61495368457999	0.305903226030998	0.0377390985677755	0.00300612664377033	0.000163189138150991	9.15393910391425e-06	8.60741592839485e-07	8.4196473592197e-08	6.6246917149849e-09	2.44495191024101e-10	2.09755112379753e-10	6.00539379405567e-10	5.58240207266312e-10	3.66646740853835e-10	2.23127529518701e-10	1.04957748648676e-10	3.2247430820628e-11	6.30903959386949e-11	1.35620180356947e-10	1.98512425381449e-10	2.25301078569553e-10	1.7413916903494e-10	7.47843616771789e-11	1.67611419798664e-11	1.66014301329184e-11	9.60889414920997e-11	2.75740492781581e-10	4.54105249478465e-10	3.64577068801387e-10	5.01087282995226e-10	3.12206105978597e-09	8.90989191755672e-09	1.27232563121522e-08	1.19553721678371e-08	7.42822891417357e-09	2.57576274323576e-09	5.31531195409439e-09	1.61800965219634e-08	2.57680308628164e-08	2.8972172182564e-08	2.23002973612533e-08	7.83835910905078e-09	4.61116266778749e-09	1.11434508338803e-08	1.04614455855406e-08	5.64448331434655e-09
10	19.2219290108421	13.3536704967751	6.41319562253486	2.12588744015495	0.483741929210233	0.0743268850247166	0.00738013099770848	0.00042735979787824	1.47324644301281e-05	2.0950784136756e-06	5.0556543812365e-07	7.50109940610978e-08	8.66037435198945e-09	1.75742085519373e-09	2.02020269910353e-09	2.23632988850451e-09	1.6458698922081e-09	8.88277129996827e-10	3.20311860291633e-10	2.02048874730921e-11	1.09481327083508e-10	4.46117563396795e-10	6.90724228607096e-10	6.71663285541535e-10	4.41345299793936e-10	1.79741969020789e-10	2.7126500602596e-11	1.88576363727194e-11	2.17845646431957e-10	6.33390555678724e-10	8.29035743332645e-10	2.03048175128867e-10	9.36117287994986e-10	9.49152715996326e-09	2.64459018270279e-08	3.85218692169117e-08	3.3454479381686e-08	1.44314952531259e-08	4.85113317902565e-10	1.22971785996332e-08	4.74389948268936e-08	7.90974346395975e-08	8.02178483520707e-08	4.52455967659326e-08	6.58142932016844e-09	5.7079815271567e-09	2.4803715646974e-08	2.45839706427135e-08	1.08310347270572e-08
11	19.3147400064629	13.9953855285341	7.31096195000017	2.75245674248193	0.744429689284739	0.142801228316833	0.0186568074707737	0.0014637199308124	4.07326520635184e-05	8.31990910515938e-07	1.82569121376193e-06	5.45404435470583e-07	1.1141321442096e-07	2.95220459879847e-08	1.47204873151121e-08	1.07267232117744e-08	7.65887465342187e-09	4.5684715419805e-09	2.19259864921004e-09	9.82521153084092e-10	1.06286533279641e-09	1.86321457433775e-09	2.3759936082067e-09	2.08478691283509e-09	1.28281081971203e-09	5.76284689885207e-10	2.45412351525937e-10	2.61792865406883e-10	7.72093564726237e-10	1.86132270023258e-09	2.76421357647508e-09	3.65967903574533e-09	1.20890545509439e-08	4.19704321292501e-08	9.02876434449284e-08	1.22688186620607e-07	1.08763166715393e-07	6.52848425799942e-08	4.59837806340843e-08	8.90095503639098e-08	1.78479308297851e-07	2.51710265853987e-07	2.44835762934248e-07	1.58550222117235e-07	7.85940855333321e-08	7.23555374308024e-08	9.04971984589955e-08	6.81849536245271e-08	3.01546402916671e-08
12	19.5389798186322	14.707327838731	8.29221736092476	3.50966504902389	1.11764935692575	0.267626645341195	0.0476470338708395	0.00607944530180649	0.000521493009276189	3.91995158300895e-05	9.65445428993647e-06	3.04703510531142e-06	6.40700473650493e-07	1.24219814778225e-07	5.7947115588303e-08	4.84882721247597e-08	3.84838324200234e-08	2.69849275839656e-08	1.75727200887138e-08	1.20709200970223e-08	1.0251055831148e-08	1.01386475099192e-08	9.36112223227187e-09	7.00473033013308e-09	4.02594911351044e-09	1.89323665799727e-09	1.14947703633641e-09	1.62545598853884e-09	3.67751676885322e-09	8.32574490084042e-09	1.72299298662055e-08	3.77186139680769e-08	9.10573341098155e-08	2.00213918290283e-07	3.45333451658741e-07	4.50711236799226e-07	4.62298376232155e-07	4.24607643792314e-07	4.38909891489104e-07	5.59724628531645e-07	7.50483334696758e-07	9.06423515693711e-07	9.19978073507355e-07	7.85947707593449e-07	6.26523785614961e-07	5.26668671297177e-07	4.20357208085758e-07	2.53355016620331e-07	1.03520728716919e-07
13	19.8584259884627	15.4581714436891	9.32611671411803	4.38223445548587	1.6170578395436	0.47431510039546	0.112256654338846	0.0217981209169904	0.00358658145272702	0.00055800518502475	0.000102525665903867	2.27824739372438e-05	4.47440433474735e-06	4.9775393113481e-07	1.61077135915654e-08	9.68958954148541e-08	1.49256269449699e-07	1.41788329200015e-07	1.13624440638474e-07	8.72461929266164e-08	6.80595297787304e-08	5.33720451571332e-08	3.93656971819686e-08	2.5031241233379e-08	1.24332838921406e-08	4.33861759447645e-09	2.03075740142059e-09	5.78864707429085e-09	1.7651573191499e-08	4.46766267022058e-08	1.04081844948178e-07	2.3234145674774e-07	4.84375879459986e-07	8.9017281402891e-07	1.382076805471e-06	1.80287718873667e-06	2.04682591374669e-06	2.16954315900868e-06	2.31760351012698e-06	2.5910780537607e-06	2.98923258334375e-06	3.41026132373915e-06	3.68030177147672e-06	3.66669901898714e-06	3.37033397675547e-06	2.83423454744988e-06	2.06158321553862e-06	1.15226776563813e-06	3.72975634950211e-07
14	20.2156560287013	16.1783516166475	10.3291468525745	5.29466299147854	2.20552889870714	0.762311788907798	0.225484409780107	0.0592496655405838	0.0143557675490949	0.00333362007466128	0.000775224271289339	0.000184219007297605	4.2573991798347e-05	8.51745744424806e-06	1.31934551542583e-06	3.83797751419582e-07	5.08426877722134e-07	5.97372372904968e-07	5.55069939753778e-07	4.52636358252114e-07	3.42423363737585e-07	2.43770863812936e-07	1.60025682249735e-07	9.1435920833167e-08	3.98644360728793e-08	8.47180192871587e-09	4.51219961430096e-10	2.08423075888073e-08	8.39046261981942e-08	2.26785299499389e-07	5.27926418483483e-07	1.11611472235732e-06	2.13042233952143e-06	3.59926710303255e-06	5.31439507165037e-06	6.88019464966151e-06	7.97334628054839e-06	8.56627817189429e-06	8.91039295700172e-06	9.37578019920446e-06	1.02901227494598e-05	1.17538556420194e-05	1.34593096262574e-05	1.47243118860931e-05	1.4812008200802e-05	1.32907488414065e-05	1.0250186191908e-05	6.38282573504237e-06	2.87089197218075e-06
15	20.541986136407	16.7749168825627	11.1768707508212	6.10862065325652	2.77172615306928	1.06980740971116	0.366358147711123	0.117678426577143	0.0370901589362207	0.0116012346329901	0.00355967900386742	0.00106210197760834	0.000308874325840369	8.88024984594944e-05	2.63342456741179e-05	9.08621093358479e-06	4.44349529169183e-06	3.09628425270208e-06	2.45744768752378e-06	1.91334203338921e-06	1.40023841783749e-06	9.57295897642521e-07	6.07687805062867e-07	3.49707847861939e-07	1.73364339889642e-07	7.36635250329266e-08	5.75123200927822e-08	1.53106083802697e-07	4.32506603577431e-07	1.05120206170826e-06	2.28837032680691e-06	4.52945138827466e-06	8.09905505235047e-06	1.2933363669631e-05	1.83187115936862e-05	2.30535430981957e-05	2.60781902127169e-05	2.71199409117349e-05	2.6889227584465e-05	2.68273253905188e-05	2.86289953150425e-05	3.35365505412066e-05	4.14034516888482e-05	5.01107691405252e-05	5.61742131355632e-05	5.65036541464072e-05	5.02124895723382e-05	3.93784196457592e-05	2.84697560800177e-05
16	20.8021636149121	17.1963481635526	11.7807453132626	6.69391837013779	3.17283016849713	1.27852825349471	0.459925841956744	0.161992451710218	0.0613598114856315	0.0250233811137274	0.0101789297291475	0.00389827819180474	0.00139417045235732	0.000480983067911924	0.000170848881903426	6.77045868911389e-05	3.17080860373835e-05	1.76502455564987e-05	1.11600945380976e-05	7.48299657354645e-06	5.03554529267679e-06	3.3153670255287e-06	2.13226631524137e-06	1.35773614315371e-06	8.89220385673656e-07	6.70580336966046e-07	7.12397914513884e-07	1.12149485929754e-06	2.16545903097705e-06	4.37067190635482e-06	8.57904411446299e-06	1.57855292100262e-05	2.6574062075741e-05	4.02736546967018e-05	5.44890539756612e-05	6.57632595629219e-05	7.12697320927753e-05	7.036801197861e-05	6.5041125410614e-05	5.95180146109609e-05	5.973859187258e-05	7.20206325463434e-05	9.98250196849009e-05	0.000139915137502563	0.000181724100014532	0.000212094217304835	0.000222748486630799	0.000215270802911667	0.00020044071983762
17	21.0762059246953	17.5485118394044	12.2361823169008	7.09488011844902	3.38973598656702	1.32473928817888	0.430984922560267	0.133329166398036	0.0546344584393206	0.0316250685011307	0.0187042759641069	0.00958273919910753	0.00418265874370681	0.00160224974557284	0.000573882442114665	0.000216149514136687	9.83996435654507e-05	5.55752189090968e-05	3.53111223802864e-05	2.3087133280914e-05	1.49706236716813e-05	9.62271903203196e-06	6.28233967130701e-06	4.34753192950272e-06	3.36668620559209e-06	3.09508712947491e-06	3.5361585998513e-06	5.01217115814857e-06	8.32206416667662e-06	1.49391249669562e-05	2.69878196645076e-05	4.65507153485462e-05	7.4077921754941e-05	0.000106599079088448	0.000137431938640056	0.000158557550872742	0.000164375358796736	0.000153857211493773	0.000130261878998877	0.000101384353832083	8.23680118695065e-05	9.66031521874996e-05	0.000167516590615781	0.000302533964211865	0.000482128323610615	0.000666177195413818	0.000815123755995317	0.000910212096614393	0.000958670576850618
18	21.6434941431749	18.2087687336663	12.975371204612	7.72642486696163	3.75297195836154	1.41865882579465	0.37563080002367	0.052670694340709	0.00799283351188339	0.0209963315937238	0.0253875915215804	0.0187572296478141	0.0102265959523713	0.00440311530381835	0.00152983748006566	0.000436044854287516	0.000119026255385121	5.47958083158212e-05	4.5044345678781e-05	3.7824486123812e-05	2.7959026844867e-05	1.8766903260305e-05	1.2229344439312e-05	8.43346655072747e-06	6.7501693117236e-06	6.69546311202218e-06	8.33858640368104e-06	1.25716951714045e-05	2.14509170494304e-05	3.84388286674838e-05	6.78735787867679e-05	0.000112842584515785	0.000171679383541484	0.000235490502792362	0.000290105658699903	0.000322612119195749	0.00032680878961858	0.000301442482045523	0.000244739443532726	0.000158484919755843	6.7427859704267e-05	3.64421768908686e-05	0.000156795937128788	0.000496414027039091	0.00104811219617834	0.00172004624091061	0.00237862778268883	0.00291028728927355	0.00325811283957204
19	22.9852390300176	19.8205625714468	14.7723230172013	9.41983524718866	5.05454784333978	2.22015556801255	0.76459376838562	0.201699723519429	0.0613630251620138	0.0521593503564292	0.0540017557850589	0.0429467473585928	0.0265739207587323	0.0132236315839055	0.00531572618520024	0.00166456869504694	0.000357703129515244	3.14492852863451e-05	3.0499091013095e-06	2.09275944084867e-05	2.63306348899349e-05	2.0466089593104e-05	1.2437339023063e-05	6.79763855677993e-06	4.33631846887945e-06	4.80419032507562e-06	8.67841624589115e-06	1.81479662758596e-05	3.77666744081071e-05	7.43308469788376e-05	0.000134646475800198	0.000220420498289021	0.000322659832869783	0.000421719414772249	0.000497498489194642	0.00054365533458894	0.000568975410336055	0.000576465817710117	0.000539895085986519	0.000418295670367727	0.000222886101713829	8.69117996291475e-05	0.000255390292059866	0.0009644496446439	0.00228264155047428	0.00403539640119026	0.00587220906795015	0.00742249614163581	0.00842868173373861
20	25.606534666766	23.0427081173948	18.4392970016475	13.1125647115131	8.29462015500865	4.69711538602598	2.43008620615324	1.20647444793109	0.62448587179409	0.360199358990762	0.226065350504492	0.141942860616249	0.0833437706184003	0.0442421402788163	0.0209202351578746	0.00874112144840716	0.00321258513289543	0.00104822483752066	0.000324076459517038	0.000113980965368069	5.27957513744544e-05	2.71890142661189e-05	1.19341263554579e-05	3.33355501504661e-06	1.86618926587106e-07	1.62744636324194e-06	8.558680162908e-06	2.51233005414014e-05	5.94719871396136e-05	0.000122158280096281	0.000219838035717284	0.000345324229869357	0.000472557226808389	0.000569118968878228	0.000627930070374699	0.000694020871411103	0.000847233467337121	0.00113069893712477	0.00148175466514012	0.00175891623054471	0.00189527212937974	0.00207188191786306	0.00273014203656011	0.00434138599124397	0.00706559157749986	0.0105574006054542	0.0140787709027236	0.0168354279558344	0.0182927600684942
21	29.6601196064913	28.0526630447203	24.219347172174	19.1645660437959	13.9859811466962	9.50325055732394	6.09527609199315	3.75581170368163	2.26435037200012	1.35270529320325	0.801780535539042	0.466888053402981	0.263065899526894	0.141389874621892	0.071757772994804	0.034195196534549	0.0152754089370668	0.00641191678515825	0.00254773130884245	0.000971154446826949	0.000361672619416666	0.00013437687787618	5.15823410283634e-05	2.27078314376825e-05	1.44795557846925e-05	1.57063558925377e-05	2.52288378779916e-05	4.8749259404362e-05	9.74558052801529e-05	0.0001821936672833	0.00029949867012593	0.000416576262940802	0.000476795622981322	0.000447084664137564	0.000396773092164881	0.000547176267844234	0.00121535069568207	0.00264284605353506	0.0048226062588043	0.00749505550982709	0.0103734234141196	0.0134333633716974	0.0169786986518306	0.0213459196591371	0.0264446038467436	0.0315342484272643	0.0354786969737121	0.0373139592988094	0.0366916729213613
22	34.5404035039423	34.0524382900786	31.1957829854969	26.6648371884884	21.3689363336237	16.1459764042687	11.5735397683468	7.91980871504302	5.20298377321565	3.29507318648408	2.01564138601199	1.19074292252139	0.678139205922927	0.37142572134931	0.195205765678025	0.098267749548539	0.0473186816565142	0.0217675013439097	0.00955440842722215	0.00399965356796279	0.00160118160043181	0.000619732201170932	0.000238382359073303	9.62350625630419e-05	4.48947390427939e-05	2.91222690061486e-05	3.35054079304944e-05	6.1475740637858e-05	0.000124326544937909	0.000224425936686784	0.000330219176213378	0.000365176784935767	0.000253005007336818	4.56703658202323e-05	9.29563513490335e-05	0.00112946078637718	0.00414270799485386	0.010004303068737	0.019038709754646	0.0308038951101155	0.0442323588669396	0.0580002927112367	0.0708153108434088	0.0814411198947418	0.0886096413356061	0.0911551452873547	0.0884946856155696	0.0811387318606141	0.0707078059859633
23	38.7861021672336	39.2161436519577	37.2608807969413	33.3700881063076	28.2571741882633	22.6933364661818	17.334691107739	12.626706876745	8.78895505286105	5.85541939927501	3.73806980827497	2.28848016510748	1.34440224482714	0.758371807195051	0.411105767762808	0.214335063395266	0.107510501929144	0.0518344310701828	0.0239424006570977	0.010524328540113	0.004354791001914	0.00166981822353672	0.000580495484979663	0.000176301739395277	4.14829758076627e-05	3.2337823583421e-06	5.9788566268282e-06	4.97987748908802e-05	0.000152793293736125	0.000316217313007886	0.00050233642206589	0.000672541660828528	0.00094502326113434	0.00187783478544485	0.00476288468111305	0.0117001179828788	0.025225763649335	0.047460410506863	0.0790439938441012	0.118331587476717	0.161262405900095	0.202009200250929	0.234188206569007	0.252276737764734	0.252945422102337	0.236070060215547	0.205113170596736	0.16649836382316	0.127835470356519
24	40.55850028665	41.3645397662484	39.9565761571703	36.642851762379	31.9735551437562	26.5968155633939	21.1239681619746	16.03663041045	11.6453572394693	8.09231721747904	5.38254517441209	3.4279276682714	2.09144720520122	1.22364873167426	0.687542109658299	0.371688014865971	0.193672945449522	0.0973405592975859	0.0470999565258564	0.0217922397168295	0.00950695745684317	0.00382191058790681	0.0013742294953512	0.000434608547833654	0.000134194195521668	6.82621344477499e-05	9.48738945199064e-05	0.000224384870900259	0.000552354152929817	0.00123496308255963	0.00254855330711347	0.00509682808776367	0.0101930437019266	0.0203235290243753	0.0394251845358126	0.0725940610166498	0.124925289393209	0.199527738029017	0.295249728275211	0.405033577826714	0.515825065998396	0.610519114090726	0.67169233451624	0.686165419225455	0.649023632266753	0.565730999784491	0.451414571453028	0.327212313383963	0.214610926071076
25	38.5570959046124	39.0969707263607	37.7921865943121	34.9037066434518	30.8632450968884	26.1713611494672	21.3063245581948	16.661771755957	12.5162881889973	9.02889112370807	6.25197092979109	4.15449232019058	2.64987143500981	1.62375380458071	0.957551844691019	0.544916760003896	0.300332453689198	0.160986764656688	0.0842320914500226	0.0430591392219628	0.0213877256892728	0.0101429496613452	0.00441334504722606	0.00160565272064951	0.00036492230309965	1.4509792902143e-05	0.000312635794282881	0.00138667928699588	0.00378038173829189	0.00861832213563956	0.0179297782983561	0.0351447119194065	0.0656532098014505	0.117125745289699	0.199116215729762	0.321462869416295	0.49129867508029	0.709090167052384	0.964847283884922	1.23612688176654	1.48933384425393	1.68497002229409	1.78610491977821	1.76795234377827	1.62562729245717	1.37734215453608	1.06153186654152	0.728318242764086	0.42767387535901
26	32.7975978932664	32.6237307801529	31.1125978670548	28.528438584905	25.2168342001606	21.5317124675208	17.7831903030262	14.2123373848184	10.9870042176614	8.20839658706411	5.92056275640568	4.1200402077047	2.76633059654032	1.79413577650393	1.12662531484651	0.687543403378508	0.409939103150844	0.240533914282189	0.140239147377159	0.082242232703064	0.0491562995368348	0.0302609195754505	0.0192933749702144	0.0128620396163994	0.00939691531656946	0.00853955692537135	0.0109048016119162	0.0181687168947335	0.0334423338321954	0.0618770530622767	0.111397552160407	0.193347821185232	0.32266908192399	0.51706894590186	0.794617761648675	1.16946648217487	1.6459907116767	2.21252587179085	2.83666169287783	3.46438272960821	4.02482068646643	4.44096139721692	4.64467228036049	4.59257077279051	4.27830700446549	3.73729977483117	3.04185544035959	2.28737063457527	1.57304798030493
27	24.7152137149352	23.7316984208407	21.9431111114367	19.6201455897027	17.0366971884309	14.4190563990414	11.9234996274709	9.64059017209714	7.61443907694161	5.86312857021761	4.39146896849396	3.1947511206351	2.25753570808781	1.55266272081389	1.04343492862088	0.688770181566216	0.449143242643818	0.291045938603644	0.188876171422349	0.124533842723964	0.0857788086741854	0.0644335836309666	0.0550851386563139	0.0544547449767265	0.0613112969757762	0.0767389821164149	0.104637342684824	0.152408379777461	0.231791519722743	0.359719301811021	0.558903086163835	0.857667197917603	1.28840842786054	1.88406906471032	2.6722834270462	3.66744994238538	4.86183676178711	6.21773140541976	7.66323990579357	9.09425097338093	10.3840793321189	11.4004718258783	12.0274432592563	12.1875050670464	11.8589745372276	11.0836579569324	9.96227416250503	8.63800818043185	7.27168409184328
28	16.575596743776	15.0073547350763	13.0770523366414	11.0382348178975	9.09747057075649	7.38175075823768	5.93569831466413	4.74304278377584	3.75877404463855	2.93750103496204	2.24892141670134	1.67920537396709	1.22333328914451	0.875602029228293	0.623792839543545	0.448855217051705	0.328702973172936	0.243225158648087	0.177972329620508	0.125375113650665	0.0837851489739849	0.0554523320094723	0.0446418739200385	0.0566947737681864	0.0982959079101868	0.178787678030254	0.312139375908959	0.519108302775973	0.829113810502598	1.28131633508452	1.92433488209161	2.81399546065311	4.00856939969088	5.56123032346272	7.50998749184927	9.86611001762196	12.6028943412919	15.6472941250531	18.8771317992883	22.1261096805752	25.1975744288029	27.8861444061382	30.0043015084667	31.409425080868	32.0260212785861	31.8583910096355	30.9906803731875	29.5738249117051	27.8017235599007
29	10.5459920351573	8.77349915661566	6.92449661477493	5.21167005790334	3.78055927619598	2.69069526715773	1.92301474756866	1.40720281210714	1.05659305141412	0.797745890875751	0.586293579272951	0.407456804549831	0.265597924228722	0.170054271845412	0.1238556270256	0.118923535585118	0.137820984867375	0.159620185470096	0.166658236908321	0.149631748768824	0.109900793549777	0.0592489580074494	0.0181872276706413	0.0140782094105171	0.0800521606745996	0.255149653141509	0.585583119443597	1.1265872967024	1.94406179496058	3.11508659471279	4.72640155458846	6.87009501095495	9.63607243355632	13.1013916477729	17.317229217902	22.2949873089009	27.9936986468719	34.3112420093556	41.0817688552878	48.0810778493967	55.0405057461909	61.6684183871432	67.676877183962	72.8098540919225	76.868759544463	79.7312107821744	81.3599263783253	81.8002437619945	81.166729585015
30	7.76725499255926	6.07678139688654	4.42271282158246	2.97384357190356	1.83577237446878	1.0395381168404	0.550376126855234	0.291590233449715	0.174306925059746	0.123298423358849	0.0919464319170357	0.0642385642231974	0.0463734826754203	0.0534175844082117	0.0968325983460514	0.17699069708321	0.282111390649215	0.392588597712945	0.488231999981834	0.555736436729087	0.594425854206974	0.619458819539238	0.66272149603861	0.772258986464896	1.01123110462068	1.45712471895372	2.20149181123375	3.34998630268738	5.02207190213099	7.34954238243705	10.4729693438304	14.5353791336483	19.6728460207196	26.0022298672383	33.6069042769714	42.5219034483722	52.7203364749958	64.1030671692242	76.4934748270264	89.6386038305245	103.217251361095	116.854652904955	130.142542225038	142.662615748195	154.010928265735	163.820567124393	171.78014344936	177.646207718199	181.248593998447
31	7.97047353376203	6.35184465095739	4.73476751502792	3.26716861944902	2.05369438368647	1.14491763353853	0.539750581474494	0.198601047176368	0.0620659486654889	0.0691715142683793	0.170387310743128	0.333175726053502	0.540623263136747	0.785745248798828	1.06480984131561	1.37250556089284	1.70044407506209	2.03899520073333	2.3813476121307	2.7282572261994	3.09216026758994	3.4999448799127	3.99437158407617	4.63463877598415	5.49676244454314	6.6742773226548	8.279373671624	10.4441146563752	13.3209866091344	17.0818314697153	21.9142512794155	28.0148501651279	35.5791272669662	44.7883560989892	55.7942722745944	68.7027491079863	83.5578160180037	100.327366222289	118.891751782609	139.036242038149	160.448083706476	182.718671961896	205.351107034055	227.77313389607	249.355117261919	269.43230412054	287.330235027806	302.391879510501	314.00498078182
32	10.5410893722836	8.82569718762211	6.99046224581071	5.1924026695125	3.57075921127546	2.23216263310711	1.24299134523831	0.629081997903176	0.381293182280994	0.464464638581164	0.827219446728847	1.41067303820057	2.15508211670162	3.00438871728437	3.90920095546905	4.82890713103305	5.73343340164201	6.60482420903356	7.43855102942828	8.24436413464408	9.0466084392642	9.88414799849131	10.8102584584813	11.8929381879229	13.2159967854152	14.8810158194925	17.0099153112247	19.7475090465268	23.26319819345	27.7509057613064	33.4265070197258	40.5223161394488	49.2785567892498	59.9320723108718	72.7027429847734	87.7781527550836	105.297030036905	125.331970219182	147.872033167923	172.806057904923	199.907928507514	228.82545055134	259.074787414123	290.042394025053	320.995976829787	351.105225274374	379.472044263481	405.16898453875	427.283731113892
33	16.9773715558934	15.4264761015162	13.631599392173	11.7611302325691	9.98508337651219	8.45630190884966	7.2948741683372	6.57764679494253	6.33370866936922	6.5457203469908	7.15616414020183	8.07709666093016	9.20181065092317	10.4168997348617	11.6134801192147	12.6966707479109	13.5928023378311	14.2541743017854	14.6614816324021	14.8242730854607	14.7799607039062	14.5919648751882	14.347543581357	14.1557296604861	14.1456144734054	14.4650137742955	15.2793797058612	16.7707198269723	19.1362646121544	22.5866721929121	27.3436274028816	33.6367210932928	41.6994349665715	51.7638943517701	64.0538316067819	78.7750300689317	96.1025306140699	116.164203761007	139.020971333197	164.644935485071	192.897741241557	223.512369897837	256.081932100077	290.058691973714	324.765479518613	359.420025216337	393.170939682296	425.142487431979	454.484315269706
34	32.1004141357972	31.8481561573691	31.2458192697176	30.4241946656073	29.5230135319762	28.6730391595442	27.979583762048	27.509743268952	27.2849953475935	27.2799328601008	27.426978663082	27.6261115132685	27.7580498341286	27.699054227383	27.3355227462595	26.5768149923969	25.3651687718547	23.6820716139722	21.5509324439148	19.0363020785806	16.240180425248	13.2961180505607	10.3618881040767	7.61150249114068	5.22730611530048	3.39282768143288	2.28700000095592	2.08027146926049	2.93298133596011	4.99612736786002	8.41429089208324	13.3300093268669	19.8883582383154	28.2400369072663	38.5409984172163	50.9467892189041	65.600379777776	82.6133893959761	102.042100738667	123.861237511468	147.939750724058	174.023423547429	201.728675336514	230.550466013878	259.884909398446	289.064601494866	317.402405303814	344.238110300074	368.982360621134
35	60.9751917031972	63.5129301048214	65.506051724444	66.9748313767524	67.952715360946	68.4764532298298	68.5769149817696	68.2721408334935	67.5637505391212	66.4372375494505	64.8660094499345	62.8184332806356	60.2667036328765	57.1961333031229	53.6134832000852	49.5531687410707	45.0805421288944	40.2918788593414	35.3111223378776	30.283809747957	25.3688857489454	20.7293005163699	16.5223921740737	12.891082604247	9.956876669077	7.81554327873804	6.53615561902302	6.16385442677185	6.72625635057961	8.24286617692526	10.7362131692146	14.242812705474	18.8215948996045	24.5573066698985	31.5567333484373	39.9364855298897	49.8025246736857	61.223374297135	74.2007503122085	88.6427119627374	104.344948238487	120.985160842987	138.133616707794	155.280076439989	171.874032880623	187.372299968108	201.286277276592	213.221262627356	222.902150947357
36	103.55724257294	109.655758324838	114.8541914346	119.041586749328	122.134823808059	124.079086697299	124.847463565929	124.440106475475	122.883266439258	120.228342704595	116.550898413403	111.949443702679	106.543706138129	100.472111557452	93.8882797261508	86.9564761183862	79.846122560453	72.7256246147544	65.7558990250209	59.0840678984425	52.8378257167267	47.1209854618845	42.0106765460763	37.5566003996648	33.7826419407114	30.6909718115338	28.2685384007088	26.4955311519087	25.35500793893	24.8424601683535	24.973716358134	25.7893662602451	27.3539453179585	29.7485593160756	33.056502009543	37.3426805072918	42.6291505095158	48.8704937590549	55.9337802476194	63.5880799583148	71.5076528782538	79.2909839578332	86.4949523642128	92.6801356160563	97.460278499964	100.547109688283	101.781641775201	101.14517701039	98.747295482259
37	151.805505519172	160.722730461309	168.264190462847	174.233664678045	178.48388121918	180.922329786802	181.514068095083	180.281450773034	177.300921028104	172.697196670214	166.635341537762	159.311331546671	150.941794398568	141.753619271315	131.974097345488	121.822170398466	111.501242615486	101.193864197632	91.058440582822	81.2279739204171	71.8107160482395	62.892510669988	54.5405253672559	46.8080132769175	39.7396871904168	33.3772230732155	27.7643289375152	22.9507236496125	18.9942897780798	15.9606335671307	13.9193556934678	12.9365640737944	13.0635867571963	14.3224769302257	16.6896971518725	20.0802130421551	24.3349398438635	29.2148484811374	34.4048333318211	39.529517954265	44.1815022807334	47.9602895893949	50.5176240421797	51.6027324569903	51.0995848639526	49.0482978584701	45.6445262769328	41.214107694419	36.1649163954467
38	191.320561905709	200.63870637791	208.070046946505	213.412914398652	216.534298767577	217.375155282294	215.951246090996	212.349563606382	206.720755628987	199.268297115919	190.235395005104	179.890748173489	168.514305316652	156.384074546479	143.764857973878	130.89954015848	118.003283547545	105.26070894712	92.8258915305166	80.8248011113883	69.3596674433681	58.5146556604106	48.3621851611272	38.9692057378389	30.4027474707341	22.7340813177998	16.040869276902	10.4067594501703	5.91801252586741	2.6569548466116	0.692357248487525	0.0672421708423221	0.785104897735501	2.79604877053553	5.9847973206906	10.1628509028034	15.0670832716004	20.3667202948884	25.6798488969767	30.5993849002262	34.7268966977471	37.7110532043855	39.2860382979857	39.3043869220919	37.7586574649569	34.7873604163304	30.6626347688976	25.7600967755048	20.5146496627016
39	209.664844519368	216.597527340539	221.325161764553	223.734895533343	223.795024736843	221.555313872158	217.142325571296	210.750204635878	202.627750510119	193.062910910429	182.366005172544	170.853023309458	158.830248293327	146.581234510639	134.35687830136	122.368978692236	110.787350868824	99.7402591272706	89.3177065829256	79.5769681986188	70.54967958582	62.249782305421	54.6816555801915	47.8478118874393	41.7555824577452	36.4222609945611	31.8782152199376	28.1675331386666	25.3458686989186	23.4753147575018	22.616376662675	22.8174474143377	24.1025725001615	26.4586916858639	29.8238879150525	34.0783807349803	39.0399981557967	44.4655935857516	50.0593299692056	55.4879699185858	60.4023823599499	64.4635441938043	67.3705477839631	68.887686213722	68.867703601149	67.2688203864536	64.1641309663359	59.7432795226866	54.3077194782233
40	204.473500860063	207.407878839774	208.155081682206	206.735838300781	203.249268461705	197.866683776306	190.821047449195	182.392969341895	172.894408054658	162.651424213111	151.987359643281	141.207704501738	130.58767620914	120.363203972916	110.725635827933	101.820111026086	93.7472157663001	86.5673010474067	80.3067087156741	74.9651282128167	70.5233769972438	66.951032850078	64.2135090204649	62.278315712712	61.1203632356083	60.7262159994049	61.0972020028895	62.2512357982718	64.2231535963409	67.0633231551161	70.8343125148186	75.6055043067344	81.4457329573244	88.4142866396889	96.5509202914835	105.865821454642	116.330701815942	127.8723032105	140.369571467423	153.655551877427	167.524710275193	181.745923322458	196.080868907967	210.307048948815	224.24425379512	237.782974748589	250.913108754251	263.751269212501	276.565087071591
41	181.485251084618	179.916879245515	176.381422937332	171.014714115113	164.017569252136	155.644905927377	146.191714615602	135.97697686779	125.326804718026	114.558136539741	103.964253158759	93.8031818657942	84.2897572624381	75.5917414102649	67.8300144834641	61.0824764789194	55.390992274098	50.7704988475366	47.2192934855494	44.7295379549738	43.2971326484675	42.9303099117299	43.6565315949897	45.5275138191939	48.6224067708118	53.0493026516243	58.9453171639219	66.475490128414	75.8306937917311	87.224648423553	100.890054810473	117.073792680286	136.031127103432	158.01892465568	183.288006898651	212.074945647078	244.593805527427	281.028529530516	321.526805250284	366.196309465431	415.104181813399	468.280412687459	525.725549419092	587.422746600712	653.353742365206	723.517873264892	797.952791629215	876.755166529038	960.099373938775
42	151.320329254802	145.649978510833	138.325672065853	129.574066343651	119.672903309222	108.937033761777	97.7020150464753	86.3064030021219	75.0740065418783	64.2974203408879	54.2240890889825	45.0459887886084	36.893750436945	29.8357222812166	23.8820987378505	18.9938706849912	15.0960066986729	12.0939875747931	9.89260977186387	8.41586049695644	7.6266509158937	7.54526715503684	8.26554556058806	9.96797727932821	12.9291730241943	17.5273478829008	24.243697856931	33.6597200666117	46.4506699983293	63.3754518072541	85.2633076564469	112.997719604889	147.497974401269	189.698878259759	240.529152304863	300.889091717176	371.628128733181	453.522992274529	547.257192027358	653.402557690127	772.403521534825	904.564735031537	1050.04245497045	1208.83992587572	1380.80673619313	1565.64185562034	1762.89979517866	1971.99909778233	2192.23219182653
43	131.24487824787	122.948638679032	113.313523139202	102.62861440904	91.2243348300856	79.456814757913	67.6900247381015	56.2767172716571	45.5393898330559	35.7525726828183	27.1277520704158	19.8021569678222	13.8324676061595	9.19425562926469	5.78765350303647	3.44939463695642	1.97098839024875	1.12241996864881	0.680417764498269	0.460031133022893	0.348027218308229	0.336458603711601	0.554681176120859	1.29811512817842	3.05213796498215	6.50966906910695	12.581240047377	22.3966309922143	37.2974762641277	58.8205906904287	88.6721249551543	128.693015050873	180.816533520751	247.019069205424	329.265547333588	429.451143565122	549.341134996846	690.510859810633	854.287817854879	1041.69793128623	1253.41789404024	1489.73537092633	1750.5185647194	2035.1963598561	2342.7498853263	2671.71593180362	3020.20222663124	3385.91413450732	3766.19193177821
44	149.704152728417	141.183591181715	131.300286842102	120.320523932011	108.549012401955	96.3160545615157	83.9628865574462	71.8260362297875	60.2216936654263	49.4311961246558	39.6887735793004	31.1726766777719	24.0007112519415	18.2310326043622	13.868813464247	10.879100888161	9.20583284268626	8.79661155076788	9.63244732115525	11.7613144862418	15.3340216542656	20.6406124131093	28.1452987232372	38.5178034345732	52.6589628023509	71.7185222109402	97.1032511882501	130.473804556537	173.729157206841	228.977927290953	298.496458563436	384.67413491685	489.947023143597	616.721555482747	767.290542113284	943.744315944839	1147.88022967452	1381.11402271354	1644.39673197488	1938.14081984475	2262.15902573414	2615.6191127308	2997.01718445941	3404.17160403167	3834.23877974585	4283.75122121639	4748.67735141951	5224.50162603674	5706.3226056397
45	276.093585249232	275.814696680388	274.137560023491	271.239812016583	267.346996178645	262.728324737995	257.691432354812	252.57657961778	247.750848779726	243.60292947429	240.539111031284	238.98107487787	239.366011872405	242.149474291787	247.811212441439	256.864046341252	269.865591526119	287.432405382133	310.255859794518	339.118792340299	374.911758216109	418.647515395638	471.47224253011	534.671927737794	609.672389097455	698.031503340387	801.422432574881	921.606949474399	1060.3983632502	1219.61403013056	1401.01797544432	1606.25473685882	1836.77613234446	2093.76323101353	2378.04632700388	2690.02615254521	3029.59988423846	3396.09566785172	3788.21938848324	4204.01722893079	4640.85718254149	5095.43212071425	5563.78627328842	6041.36608675052	6523.09541521082	7003.47391612288	7476.69641755882	7936.78995204303	8377.76417085084
46	675.719353122958	713.06533651374	751.355922313132	790.809051942683	831.703226618196	874.380565463202	919.249186033933	966.784936733359	1017.53252541255	1072.10609234725	1131.18926669538	1195.53472220382	1265.96321000866	1343.36199464512	1428.68255585693	1522.9373467475	1627.19532276823	1742.57588165057	1870.24078825299	2011.38360766215	2167.21614228546	2338.95137146349	2527.78243199709	2734.85726038567	2961.24864618577	3207.91962208337	3475.68433860195	3765.164835263	4076.7444175232	4410.51866857103	4766.24545248303	5143.29558290715	5540.60611979398	5956.63849491196	6389.34383397768	6836.1379193393	7293.88820487322	7758.91514056348	8227.00977977041	8693.46922542422	9153.15092745441	9600.54618555584	10029.8724595671	10435.1832723701	10810.493641895	11149.9181392272	11447.8178819285	11698.9520795327	11898.6291943957
47	1539.7176073394	1665.87208611989	1799.74147675004	1941.77456850529	2092.46261966214	2252.34041658306	2421.98631153466	2602.0210739321	2793.10538827696	2995.93583177213	3211.2391658448	3439.76477921911	3682.27512664008	3939.53401800501	4212.29262888578	4501.27312678741	4807.14983966152	5130.52793586249	5471.91963946977	5831.71807300555	6210.16890192141	6607.34005207083	7023.08988218955	7457.03431668275	7908.5135771699	8376.55929046749	8859.86289094806	9356.74637022861	9865.13654952496	10382.5441514637	10906.0490197625	11432.2928678536	11957.4809224011	12477.3937567311	12987.410475906	13482.5442150091	13957.4906433029	14406.689830614	14824.4014334592	15204.7927058226	15542.0383457599	15830.4306705244	16064.4980894076	16239.1293373536	16349.7004678294	16392.2012053084	16363.3569503703	16260.7425362904	16082.8837742299
48	2773.63189889695	3019.56259012295	3281.75117096199	3560.85864512489	3857.54158294675	4172.44608724363	4506.20044567665	4859.40633934621	5232.62849009793	5626.38264720407	6041.12183825334	6477.22083975988	6934.95886063831	7414.5004766203	7915.87490607757	8438.95377751917	8983.42760591973	9548.78126835054	10134.2688480742	10738.8882988386	11361.356465596	12000.0850818268	12653.1584440978	13318.3135380319	13992.9234526689	14673.9849681368	15358.111230302	16041.5304312907	16720.091392306	17389.2768912452	18044.2254891107	18679.7624838939	19290.4404573846	19870.5896795258	20414.3783983508	20915.8827748211	21369.1659264241	21768.3652284641	22107.7866965546	22382.0049484648	22585.9669300279	22715.0973010261	22765.4031260039	22733.5753148959	22617.0841215373	22414.2659455617	22124.3987039275	21747.7631488389	21285.687712547
49	3784.7463732882	4111.1781495931	4458.7065711288	4828.1405164256	5220.27055677215	5635.85940671972	6075.63070717209	6540.25603852156	7030.3400922376	7546.40396786488	8088.86660857082	8658.02444199658	9254.02935373099	9876.86518747258	10526.3230377763	11201.9756767729	11903.1515336357	12628.9087227668	13378.0096912722	14148.8971256509	14939.6718188418	15748.0732488522	16571.4636560622	17406.8164249529	18250.7095745943	19099.3251382188	19948.4551634822	20793.5149900363	21629.5643589664	22451.3367794554	23253.2774226084	24029.5896326163	24774.2899442483	25481.2712770484	26144.3737455246	26757.4622870129	27314.5100714674	27809.6864275686	28237.4478050214	28592.6301017023	28870.5405242481	29067.0470291958	29178.6633155788	29202.6273146211	29136.9711521932	28980.5806477442	28733.2425604536	28395.6779983579	27969.5606661461
50	3825.81274133634	4132.83585642194	4459.88466618816	4808.05438643862	5178.47323617495	5572.29306652441	5990.67751320035	6434.78754093332	6905.76429973581	7404.70927340646	7932.66176961526	8490.57387716937	9079.28309820994	9699.48294936703	10351.6919142058	11036.2212172567	11753.1419749176	12502.2523577581	13283.0454693553	14094.6787058434	14935.9454050488	15805.2496217618	16700.584874013	17619.5176922137	18559.17676719	19516.2484335913	20486.9791416195	21467.1854629626	22452.2720474199	23437.2577969533	24416.8103565152	25385.2888394355	26336.7945135177	27265.2289769679	28164.3591560026	29027.8882638934	29849.5316799167	30623.0965417667	31342.56370186	32002.1705816	32596.4933725417	33120.5269831961	33569.7611177799	33940.2509003488	34228.6805251745	34432.4185214391	34549.5633656775	34578.9783560198	34520.3148741952
[truncated: 48 more columns]
