# Supplementary material for: Reconstructing spruce budworm outbreak severity: a comparison of paleoecological and tree-ring signals
Source: PLoS One. 2025 Aug 12;20(8):e0329406. doi: 10.1371/journal.pone.0329406 (PMC12342301; doi:10.1371/journal.pone.0329406)
Supplement: S13 Dataset — (ZIP) [file pone.0329406.s013.zip › Lake 4 wavelet data/Coherence_Lepidopteran_scales_Percent_defoliation/coherence_wavelet_power.txt]

V1	V2	V3	V4	V5	V6	V7	V8	V9	V10	V11	V12	V13	V14	V15	V16	V17	V18	V19	V20	V21	V22	V23	V24	V25	V26	V27	V28	V29	V30	V31	V32	V33	V34	V35	V36	V37	V38	V39	V40	V41	V42	V43	V44	V45	V46	V47	V48	V49	V50
1	0.301346369700066	0.195368532405712	0.0836220194357902	0.0259470255853417	0.0069479989983086	0.00202981657140093	0.000762673737702512	0.000366627486779353	0.000207156849445703	0.000132031848269477	9.45765434677648e-05	7.26416062222241e-05	5.79719126292293e-05	4.81848414926073e-05	3.98082958015277e-05	3.21859148315403e-05	2.61721049527071e-05	2.09981231759442e-05	1.65849131370868e-05	1.31743717052364e-05	1.02933223015215e-05	8.11305623888279e-06	6.7914245115341e-06	5.92323517149743e-06	5.37544196959604e-06	5.08297761486001e-06	4.74957479382307e-06	4.20435947642765e-06	3.61083136592628e-06	3.2649159872973e-06	3.24272067182265e-06	3.51204940402739e-06	4.23635014403191e-06	5.1204554305477e-06	5.32016831077751e-06	4.86854470144884e-06	4.2196163800792e-06	3.32109999984382e-06	2.45921564809816e-06	2.14276553928598e-06	2.32629864397566e-06	2.60977595953467e-06	2.88839428091086e-06	3.15440866584427e-06	3.19351475497776e-06	3.00050136440245e-06	2.77525636482972e-06	2.56121854250225e-06	2.33147528596865e-06
2	0.612961300495699	0.37737916909703	0.143754198661616	0.0361133847011433	0.00700867976835719	0.00143331834259494	0.000428945829411922	0.000191930566963558	0.000106155801988825	6.6991479364058e-05	4.92159579562368e-05	3.90601208337326e-05	3.19628131621325e-05	2.75648923999059e-05	2.32317955511824e-05	1.8701107847985e-05	1.5215738829248e-05	1.21293355193471e-05	9.39061510855767e-06	7.34266963633729e-06	5.53170609642868e-06	4.14400934049459e-06	3.41541637496566e-06	2.97910617639636e-06	2.73960504006765e-06	2.69960960298278e-06	2.59029545755304e-06	2.23283910215195e-06	1.78349285110278e-06	1.52877224787032e-06	1.52014982169794e-06	1.7313855534378e-06	2.39206627762853e-06	3.24345591840216e-06	3.44077255701289e-06	3.052242790536e-06	2.56503088422108e-06	1.86061926551271e-06	1.14289931193613e-06	9.11467598942627e-07	1.12226331001224e-06	1.37794053891732e-06	1.60966029577734e-06	1.84644142209048e-06	1.8884453174299e-06	1.72027726440694e-06	1.54184626215297e-06	1.39408157866065e-06	1.23108611601406e-06
3	0.995753180545587	0.583399647203109	0.197731617782733	0.0392649731010783	0.00491757982620442	0.000528161457803226	9.90840658882803e-05	4.26341020936871e-05	2.45367271906614e-05	1.5482069236567e-05	1.2218471093002e-05	1.04367253639194e-05	8.90686687494078e-06	8.2799825346043e-06	7.24444161427855e-06	5.73909218998274e-06	4.6928738670631e-06	3.73160856239271e-06	2.80004183247706e-06	2.16419799588681e-06	1.54257790889928e-06	1.03743176517007e-06	8.35371776863591e-07	7.33348603173008e-07	6.91000333946214e-07	7.52012321441758e-07	7.7246703369557e-07	6.38285311132998e-07	4.34948971443645e-07	3.24831579659719e-07	3.1832706267368e-07	3.99144386564868e-07	7.46434546838038e-07	1.22397218551865e-06	1.31542798927508e-06	1.0954391758367e-06	8.9633433639045e-07	5.93372829242413e-07	2.4461751326093e-07	1.41741475215898e-07	2.6622634173213e-07	3.85907340480776e-07	4.85046468010549e-07	6.01945799072151e-07	6.2570203979607e-07	5.36173445146931e-07	4.50301951719378e-07	3.95853266372469e-07	3.32059146032287e-07
4	1.33640877891467	0.755699448820869	0.235081434459913	0.038635832479514	0.00311230590622568	0.000115384011642417	4.76448518891812e-06	2.56535053348146e-06	2.0893960559665e-06	1.26623048659769e-06	1.21850669444595e-06	1.2239556788931e-06	1.09428813747984e-06	1.20114511526716e-06	1.1242575413159e-06	8.35684487545212e-07	6.93258754890886e-07	5.60238836257722e-07	3.95458426597489e-07	3.11806308942197e-07	2.07873489889664e-07	1.05731962295417e-07	8.17621579220189e-08	7.40322151967378e-08	7.17859186239833e-08	1.0257783414297e-07	1.24762334950354e-07	9.83710905622007e-08	4.77318792139314e-08	2.26928102712645e-08	1.99707421092289e-08	3.4343244604176e-08	1.37241364440153e-07	2.84197280425098e-07	2.95625984650617e-07	2.13827922309914e-07	1.76922960787623e-07	1.19064540601275e-07	3.0357948625108e-08	1.64902080542886e-09	3.39687908366071e-08	5.6696977235825e-08	7.47312553710221e-08	1.03737424255733e-07	1.1200361377338e-07	8.65042174406758e-08	6.12908138801466e-08	5.2176123244772e-08	4.01356379993984e-08
5	1.56166213980227	0.875327459434071	0.266887091321699	0.0418552569550043	0.00297049406749817	6.67050824091444e-05	6.96424677546118e-08	2.16384742027799e-08	7.85555867349404e-08	2.00127399575244e-08	4.34891773022488e-08	5.89790260228865e-08	4.82373768637756e-08	8.32512636248725e-08	8.65091685516886e-08	5.02279593926114e-08	4.3251869204856e-08	3.87076649477539e-08	2.29154053193861e-08	2.11477215890388e-08	1.47832891382727e-08	3.41355679989051e-09	2.1462533557032e-09	2.34915414147834e-09	2.07684188903551e-09	7.43046878755771e-09	1.2305450096182e-08	9.91139680487136e-09	3.3463240251909e-09	2.66992551202504e-10	2.14242545568099e-11	2.76341227400626e-09	2.10794075096046e-08	4.50380787716853e-08	4.13719615142045e-08	2.11448814277782e-08	1.9549557210874e-08	1.83132160706392e-08	8.72123138508423e-09	3.81688386401878e-09	5.57059971375363e-09	4.9424938543796e-09	5.83121816955632e-09	8.59194053579181e-09	1.08164678959331e-08	8.36309955427583e-09	3.24651038864421e-09	2.62740060760507e-09	1.78404742839521e-09
6	1.68475073681961	0.965192086309879	0.310312688184572	0.0541609602221468	0.00485243914295088	0.000207617239900844	4.48632263708327e-06	1.3980438155281e-07	1.70482132504912e-08	1.16124515373296e-09	1.73386514506476e-09	1.49832657863131e-09	3.87599668610366e-10	3.76148880582102e-09	4.04562025336222e-09	9.95550019603003e-10	9.04668064832531e-10	1.35604055418812e-09	3.65813291499038e-10	7.34404314098724e-10	8.75103725219159e-10	1.95604195739125e-10	2.50924811907998e-11	3.69816682307897e-11	6.90322183192592e-11	5.26129067923132e-10	9.37616101597419e-10	8.57717199890981e-10	3.83543482722454e-10	3.08874175124662e-11	9.06775316149672e-11	8.55074546973018e-10	2.88332266563068e-09	5.08606955992489e-09	4.35280026010869e-09	9.03691130235939e-10	1.18134085198354e-09	1.85482859846191e-09	1.51746029863186e-09	1.49289024778508e-09	1.25112507917903e-09	2.66681091255055e-10	3.18052103476179e-10	1.37260994019908e-10	6.41110038714651e-10	1.15685024637802e-09	2.38385454105251e-10	1.95910021045733e-11	8.5765341041373e-12
7	1.76026742745252	1.05358142683634	0.373509107158466	0.07760129494751	0.00936673585058245	0.000666889370648532	3.09353813903834e-05	1.21041444638296e-06	5.10650377088495e-08	2.01055020971542e-09	9.25610235762748e-11	6.96692205618221e-11	5.94686470017023e-11	2.56826251569678e-10	2.01897548963674e-10	1.91109343799791e-11	9.10583204147684e-12	5.00576342420317e-11	7.31682772210636e-12	3.45840198822496e-11	5.41428863980225e-11	2.33004180591315e-11	1.2098533942334e-11	1.29233780333318e-11	3.03797607733045e-11	4.46167196832829e-11	4.95804904018072e-11	5.356926554746e-11	4.33544944694092e-11	1.22729015970523e-11	3.84403559502469e-11	1.07791747777309e-10	1.46626718428057e-10	3.25640692152529e-10	5.96705625199641e-10	1.61314689980247e-10	1.63668366263532e-10	1.44245209857084e-10	1.0977227659602e-11	2.58475369414895e-10	4.42991063369373e-10	1.34364983917735e-10	1.80136657309194e-10	3.61999590483152e-10	5.50927119603786e-10	6.37919085731525e-10	3.62960078419327e-10	7.06390113230206e-11	3.39680350949757e-11
8	1.8313617714341	1.15447671360016	0.456200858667481	0.112722509493033	0.0174002318053992	0.00169088855431687	0.000107777423449853	5.23330819511668e-06	2.59321927468198e-07	1.36730078377627e-08	6.25733262437638e-10	6.1375301355212e-11	3.12089550113048e-11	4.69644300205167e-11	3.72639347201284e-11	5.0837167916757e-12	4.78311342182165e-12	1.08809588268763e-11	8.21278864830018e-12	7.10725220260726e-12	5.40578921948579e-12	5.17156477041223e-13	4.58052592887715e-12	1.03130872247593e-11	1.17255309694077e-11	4.05256338202627e-12	5.56843768458534e-14	1.51249261538913e-12	7.7272435941035e-12	1.52468530241528e-11	2.75297450816268e-11	2.51040171906319e-11	1.48183520921266e-11	9.85279773383055e-11	3.69450211431225e-10	4.04453583336631e-10	3.60732370802033e-10	3.11654912041008e-10	2.15789832512229e-10	3.25776169591136e-10	6.15313159206018e-10	6.70107573700544e-10	8.10581975137552e-10	1.08006814520474e-09	8.84725709621028e-10	6.56506953786158e-10	6.16933055869226e-10	3.44224102423014e-10	1.9777245336496e-10
9	1.91763010798821	1.27172548086411	0.556687890133529	0.160599708011531	0.0304206673228159	0.00375297958602412	0.000298945453262803	1.62284083982995e-05	9.10317095332866e-07	8.55967881947978e-08	8.37295162308272e-09	6.58795088213125e-10	2.43139209895709e-11	2.08591801261937e-11	5.97208761482492e-11	5.5514418242021e-11	3.64613301834842e-11	2.21890054384794e-11	1.0437564833885e-11	3.20685851449778e-12	6.27404938162141e-12	1.34868024846555e-11	1.97411466702298e-11	2.24051548836607e-11	1.73173385512016e-11	7.43696043042082e-12	1.66681839461325e-12	1.65093578681418e-12	9.55560279784852e-12	2.74211223829585e-11	4.51586761707734e-11	3.62555108275011e-11	4.98308230791487e-11	3.10474597125181e-10	8.86047726344587e-10	1.26526925706785e-09	1.1889067145744e-09	7.38703162852223e-10	2.56147744929433e-10	5.28583299922791e-10	1.60903609920028e-09	2.56251202255173e-09	2.88114912359837e-09	2.21766189271183e-09	7.79488722322384e-10	4.58558895596405e-10	1.10816487633667e-09	1.04034259462574e-09	5.61317876057712e-10
10	2.02519796192309	1.40692571796553	0.675686123741577	0.223980793428759	0.050966433628005	0.00783098595272324	0.00077756120350118	4.50260840721396e-05	1.55219369092305e-06	2.20734793633441e-07	5.32657307354146e-08	7.90306280960014e-09	9.12446012949439e-10	1.85159623270482e-10	2.12845983698529e-10	2.35616869141096e-10	1.73406755867756e-10	9.35877472171381e-11	3.37476496909604e-11	2.12876121373205e-12	1.15348131997103e-11	4.70023783596162e-11	7.27738251055328e-11	7.07655884177928e-11	4.64995787437807e-11	1.8937384959003e-11	2.85801355855055e-12	1.9868165534883e-12	2.2951939886937e-11	6.67332223388379e-11	8.73461501606655e-11	2.13928971546633e-11	9.86281253405461e-11	1.00001521434467e-09	2.78630653828269e-09	4.05861508402999e-09	3.52472134418835e-09	1.52048396171103e-09	5.11109213941989e-11	1.29561507709939e-09	4.99811208255503e-09	8.33360498496815e-09	8.45165034689471e-09	4.76701845609128e-09	6.93411011882728e-10	6.01385664725538e-10	2.61328789363637e-09	2.59013583982742e-09	1.14114402578337e-09
11	2.15598240452954	1.56221646959941	0.816076494900329	0.307239357300905	0.0830959832216355	0.015939998958996	0.00208254155211119	0.000163385808710591	4.5467286181116e-06	9.28698891727597e-08	2.03790376244145e-07	6.08800514960846e-08	1.24363532640508e-08	3.29535948578699e-09	1.64315500114744e-09	1.19735634521127e-09	8.54911792017375e-10	5.09949616552342e-10	2.44745935296583e-10	1.09672629163974e-10	1.18640942364574e-10	2.07978871928437e-10	2.65217155957276e-10	2.32711592274187e-10	1.43192067546021e-10	6.43270192079487e-11	2.73938303889722e-11	2.9222283668315e-11	8.61839268684571e-11	2.0776769397414e-10	3.08551698404836e-10	4.08506850449576e-10	1.34942478596718e-09	4.68489418707613e-09	1.00782392384556e-08	1.3694907180172e-08	1.21405451805636e-08	7.28733453506759e-09	5.13287892602536e-09	9.93557378227527e-09	1.99225176281955e-08	2.80968267778423e-08	2.73294694471258e-08	1.76979596414256e-08	8.77296124375764e-09	8.07659153159145e-09	1.01016305407956e-08	7.61105560928876e-09	3.3659719914427e-09
12	2.31070265267917	1.73930582692813	0.980647343430364	0.415057101960946	0.132174522814686	0.0316498407315935	0.00563479406701954	0.00071896232639057	6.1672374457291e-05	4.63578068318348e-06	1.14174707917211e-06	3.60345942623659e-07	7.57699889031686e-08	1.46903808790285e-08	6.85289380243456e-09	5.73427988884403e-09	4.55114312434118e-09	3.19126916192239e-09	2.07817047259851e-09	1.4275211575719e-09	1.2123018766419e-09	1.19900833683289e-09	1.10705728625287e-09	8.28387618257638e-10	4.76113460502625e-10	2.23896386013566e-10	1.35938501483251e-10	1.92228330209355e-10	4.34907443067115e-10	9.84612349594455e-10	2.03763169914079e-09	4.46064749339192e-09	1.07685470493604e-08	2.36775326240669e-08	4.08395387176652e-08	5.33016390892199e-08	5.46719477784739e-08	5.02145975872878e-08	5.19059981618835e-08	6.61936905572011e-08	8.87530387140094e-08	1.07194707277755e-07	1.08797685170491e-07	9.29470970163698e-08	7.4093437161267e-08	6.22844543136744e-08	4.97119360791975e-08	2.99620611929757e-08	1.22424827024675e-08
13	2.4881286624233	1.9368060419311	1.16850037958615	0.549064823188307	0.202606589349139	0.0594285265609556	0.0140650119687481	0.00273115953258545	0.000449374795254692	6.9914337392476e-05	1.28457838560646e-05	2.85449241732961e-06	5.6061309587295e-07	6.23652561189854e-08	2.01818935179272e-09	1.21404110674701e-08	1.87008175914812e-08	1.77651343608315e-08	1.4236386492497e-08	1.09313675431349e-08	8.52740629553894e-09	6.68716218519864e-09	4.9322599651975e-09	3.13624799895953e-09	1.5578077556627e-09	5.43599920677629e-10	2.54440392196157e-10	7.25278967757243e-10	2.21162468869121e-09	5.59768410158622e-09	1.30407627373848e-08	2.91108388116508e-08	6.06890752454938e-08	1.1153273146533e-07	1.73165029059236e-07	2.25888517585985e-07	2.56453669890185e-07	2.71829324309492e-07	2.90380301290242e-07	3.24644842238931e-07	3.7453095595735e-07	4.27283056113243e-07	4.61117327692462e-07	4.59412993301768e-07	4.22280425164429e-07	3.55110733229179e-07	2.58302661627489e-07	1.44371485239381e-07	4.67313657308138e-08
14	2.68350052105195	2.14757388686259	1.371128936976	0.702833035754809	0.292770016489836	0.101192070137807	0.0299316297366225	0.00786501848490962	0.00190563737547783	0.000442516987558652	0.000102906120532696	2.44539084642584e-05	5.65142823027471e-06	1.13063862272027e-06	1.75134775397156e-07	5.09467248775295e-08	6.74904534063647e-08	7.92974055195925e-08	7.36820249827544e-08	6.00846146913114e-08	4.5454536509009e-08	3.23590408904144e-08	2.12423975303682e-08	1.213754037219e-08	5.29175183932362e-09	1.12457814169776e-09	5.98965969685868e-11	2.76668455355008e-09	1.1137808627227e-08	3.01043146217714e-08	7.00788941534305e-08	1.48157172576904e-07	2.82800095631314e-07	4.77779950978592e-07	7.05452344638348e-07	9.13302338597992e-07	1.05841130597006e-06	1.13711926563835e-06	1.18279832763992e-06	1.24457554155615e-06	1.36594873402374e-06	1.56025002082283e-06	1.7866382542215e-06	1.9545593060331e-06	1.96620043733656e-06	1.7642628757854e-06	1.36064740851409e-06	8.47279759877788e-07	3.81092757627705e-07
15	2.8889638619655	2.35917444103948	1.57188187522696	0.859098248656541	0.389807326239506	0.150454533724024	0.0515235207660003	0.0165499440734114	0.00521624968928349	0.00163156315004472	0.000500622672709538	0.000149370864660182	4.343916694892e-05	1.24889193867697e-05	3.70357002382609e-06	1.27785769375043e-06	6.24919967975254e-07	4.35452212509076e-07	3.45608137148157e-07	2.69086735495571e-07	1.96925368384843e-07	1.34631249146622e-07	8.5463406338898e-08	4.91818720940673e-08	2.43814453757724e-08	1.03598191699656e-08	8.08836172230529e-09	2.15323844644762e-08	6.08264429495516e-08	1.47837932891819e-07	3.21829599778694e-07	6.37008577864017e-07	1.13902702528073e-06	1.81890981753709e-06	2.57628913974063e-06	3.24218176658748e-06	3.66755914494933e-06	3.81406786628988e-06	3.78162102981892e-06	3.77291528928831e-06	4.02629679137755e-06	4.71648076895605e-06	5.82285835923744e-06	7.04742960008614e-06	7.90017433783427e-06	7.94650594222042e-06	7.06173525921664e-06	5.53806387281543e-06	4.00390185875813e-06
16	3.09951696933218	2.56225140471768	1.75532798827052	0.997392096497752	0.472750870059315	0.190500377308672	0.0685288308547582	0.0241368331811223	0.00914259595566314	0.00372847727899154	0.00151665788276542	0.000580842436890303	0.000207731034868187	7.16663520464651e-05	2.54564389769288e-05	1.00879658412203e-05	4.72449657435934e-06	2.62988199823746e-06	1.66285118416183e-06	1.11496454361773e-06	7.50294939191037e-07	4.93988824692453e-07	3.17707126507183e-07	2.02302332271043e-07	1.3249360623699e-07	9.99162958336115e-08	1.06147104014207e-07	1.67102442407465e-07	3.22652832520534e-07	6.51228977519386e-07	1.27827534220362e-06	2.35203974750448e-06	3.95952833910031e-06	6.00076407725048e-06	8.11885487331469e-06	9.79870857412897e-06	1.06191715492018e-05	1.04848154866699e-05	9.69111077321521e-06	8.86816870026879e-06	8.90103465489223e-06	1.07310555215231e-05	1.48739019750555e-05	2.0847319105055e-05	2.70768436475467e-05	3.16019832265097e-05	3.31894665855958e-05	3.20752936559043e-05	2.98656151342113e-05
17	3.32708408316259	2.77020326299154	1.93160038247371	1.11999582839432	0.535102792567425	0.209122980473242	0.0680351615967643	0.0210473056170168	0.0086245806154648	0.00499232463447094	0.00295265187053159	0.00151272858010424	0.000660273361401452	0.000252930705118064	9.05929248171257e-05	3.41213029819975e-05	1.553334072865e-05	8.77308880504335e-06	5.57420408824154e-06	3.64452852374058e-06	2.363258544305e-06	1.51903978555771e-06	9.91728416400383e-07	6.86300197263743e-07	5.31464160468456e-07	4.8858960484968e-07	5.58217026116567e-07	7.91219963495578e-07	1.31371876546171e-06	2.35828616742154e-06	4.26028980575847e-06	7.34848314964068e-06	1.16939203984453e-05	1.68277013700744e-05	2.16949681171858e-05	2.50298514665688e-05	2.59482490288235e-05	2.42878571821561e-05	2.05631044699655e-05	1.60045062722228e-05	1.30025917488156e-05	1.52497470927519e-05	2.6444123021705e-05	4.77579285636975e-05	7.61086448508843e-05	0.000105162549243751	0.000128675212420564	0.000143685831774847	0.000151335474166093
18	3.61979979722003	3.04535381088347	2.17008611200239	1.29221792847543	0.627671624737797	0.237265798949345	0.0628229566243143	0.00880899208938769	0.0013367738561129	0.00351156409138737	0.00424598717904803	0.00313708200840473	0.00171036292521733	0.000736405858428553	0.000255860045678786	7.29269989719531e-05	1.99067309675959e-05	9.16441007713466e-06	7.53351156127336e-06	6.32601493525952e-06	4.67605087394974e-06	3.13869988675197e-06	2.04531570682246e-06	1.41046821313793e-06	1.12894255170361e-06	1.11979312835838e-06	1.39459983556604e-06	2.10257268679107e-06	3.58759194204313e-06	6.4287616082457e-06	1.13516221134939e-05	1.88725333278421e-05	2.87127851731968e-05	3.93849749313162e-05	4.85191715158174e-05	5.3955764994339e-05	5.46576436579721e-05	5.04152161459556e-05	4.09318283919913e-05	2.65060565821596e-05	1.12770771331972e-05	6.09482848042909e-06	2.62235800591694e-05	8.30235350413567e-05	0.000175293152302148	0.00028767180534113	0.00039781729828287	0.000486735518298299	0.000544908142741911
19	4.07279015153567	3.51203622174483	2.61753082581343	1.66911521667169	0.895623171459546	0.393392808335378	0.135479555628711	0.0357394868265056	0.010873009596372	0.00924219618359132	0.00956865485887677	0.00760980077057886	0.00470867423273305	0.00234311578888223	0.000941901766915287	0.00029494750865493	6.33819722805839e-05	5.57254763458353e-06	5.40418123765006e-07	3.70819290984559e-06	4.66556603232879e-06	3.62641815586012e-06	2.20379139056542e-06	1.20448411833336e-06	7.68358994696994e-07	8.51261934518848e-07	1.53774203396507e-06	3.21566629010018e-06	6.69193561070723e-06	1.31707980558896e-05	2.38582178702543e-05	3.90566499419789e-05	5.71725961993266e-05	7.47251171481285e-05	8.81525288707976e-05	9.63311318908641e-05	0.0001008176353814	0.000102144872280883	9.56648476092315e-05	7.4118458567206e-05	3.9493534036725e-05	1.54000365677973e-05	4.52530019348875e-05	0.000170892328299391	0.000404464796477283	0.000715038146823117	0.00104050583195904	0.0013152036028856	0.00149349118844351
20	4.80706120488373	4.32575940821662	3.4615706660609	2.46159435243891	1.55713169607985	0.881779648861782	0.456195001711165	0.226488925143791	0.117233426793806	0.0676194724183336	0.0424387755047933	0.026646636394114	0.0156459517706009	0.00830548447585713	0.00392731199801838	0.00164095245017088	0.000603091888875188	0.000196781056711314	6.08381960399477e-05	2.13974082727861e-05	9.91123599962228e-06	5.10413679080604e-06	2.24036858419421e-06	6.25801311880521e-07	3.50335808327173e-08	3.05517102473183e-07	1.60670312916336e-06	4.71634467306303e-06	1.11645517785436e-05	2.29325184664013e-05	4.12697347222841e-05	6.48269955350812e-05	8.87121799821791e-05	0.00010683951389208	0.000117879998990873	0.000130287086861069	0.000159049367097738	0.000212263746961049	0.000278166704657431	0.000330197665733568	0.000355795473475888	0.000388950059743383	0.000512523855279943	0.000814999313476818	0.00132640873135539	0.00198191873814	0.00264297822019492	0.00316047968408401	0.00343406159403648
21	5.89912465462246	5.57941634728634	4.81700512060523	3.81165570280959	2.78168285550352	1.89010902199784	1.21229428431362	0.746996361216928	0.450358436964834	0.26904062598005	0.159466765055108	0.0928597343274176	0.0523213848857812	0.0281211440264536	0.0142719602432691	0.00680110969284394	0.00303813816888214	0.00127527120229267	0.000506720295694855	0.000193153676274093	7.19333534189726e-05	2.67263235552521e-05	1.02592526173416e-05	4.51637856031189e-06	2.87985030575423e-06	3.12384954980646e-06	5.01778352576033e-06	9.69577877170526e-06	1.93830622159195e-05	3.6236642631467e-05	5.95675274546041e-05	8.28531825174011e-05	9.48302586793891e-05	8.89210225686444e-05	7.89145142141767e-05	0.000108828320818969	0.000241722061408732	0.000525637742518349	0.000959171974297189	0.00149069752018492	0.00206317838993738	0.00267177226902143	0.00337690680783696	0.00424550684917828	0.00525958818115849	0.00627187161853358	0.00705638611065139	0.00742140288648772	0.00729763585654505
22	7.27826585362263	7.17544306658093	6.57349593656163	5.6187465783146	4.50280783857946	3.40223902489073	2.43874682274304	1.66884192106619	1.09635948894534	0.694329429464752	0.424730819119854	0.250910315869386	0.142895766284498	0.078265881999476	0.0411332617640806	0.0207067299016886	0.00997087208027949	0.00458679244242124	0.0020132806091706	0.000842796812917976	0.000337396908711317	0.000130588391002959	5.02313235556499e-05	2.02784072772595e-05	9.46010506638033e-06	6.13657035197264e-06	7.06017422246907e-06	1.29540114914875e-05	2.61977728956521e-05	4.72904617766918e-05	6.9582943759499e-05	7.69491220341513e-05	5.33125707545637e-05	9.62354316543845e-06	1.95875256009617e-05	0.0002379971002237	0.000872940877399794	0.00210808126217082	0.00401178842883108	0.00649091832158062	0.0093205300027744	0.0122216739561867	0.01492202193777	0.0171610653576479	0.0186715979377913	0.019207980047229	0.0186473747612519	0.0170973469212642	0.0148993687880187
23	8.65889510134334	8.7549007295809	8.31839344962426	7.44978423429219	6.30833967542271	5.06622756555722	3.86992411015986	2.81887903687085	1.9621110552696	1.30720695093527	0.834514234294356	0.510897166354365	0.300134258445879	0.16930450752707	0.0917782793245621	0.0478497380963238	0.0240014362485661	0.0115719001445238	0.00534507785469822	0.00234952861331598	0.000972195615616733	0.000372782518170405	0.000129594087324626	3.93588987371287e-05	9.2609650348821e-06	7.21933389973744e-07	1.33476398670997e-06	1.11174452667693e-05	3.4110700192182e-05	7.05946818465577e-05	0.000112145282490574	0.000150143153526706	0.000210973952763021	0.000419221667459974	0.00106330145410676	0.00261202050802297	0.00563158526085147	0.0105954115799961	0.0176463633323152	0.0264172150817959	0.0360014071653432	0.0450980216299423	0.0522818999937006	0.0563201169170163	0.0564693989332975	0.0527020188613096	0.0457909748301927	0.037170320974093	0.0285389318904827
24	9.59299155544261	9.78363790248434	9.45062304944988	8.66685318834484	7.56246020744733	6.29074115901873	4.99629046348051	3.79302141395592	2.75438719057156	1.91401383637431	1.27309220114136	0.810781487036876	0.494673995250097	0.289420266203555	0.162619071349988	0.0879125204992385	0.0458079790200354	0.0230232172477828	0.0111401921180743	0.00515435161803893	0.00224860786165379	0.000903967250670626	0.000325035981384239	0.000102794632440187	3.17399256710808e-05	1.61455200435332e-05	2.24397959127938e-05	5.30720356152759e-05	0.000130644098948932	0.000292096362995388	0.000602789801914399	0.00120551372609685	0.00241088258850204	0.0048069687224554	0.00932493705760381	0.0171701174694871	0.0295476222676	0.0471927682843577	0.0698331577862385	0.0957994912114957	0.122004153685066	0.144401411899256	0.158870245382094	0.1622934533019	0.153508590791435	0.13380802212184	0.106769632539348	0.0773930233352932	0.0507602792745078
25	9.66189520919797	9.79718065618083	9.47021911359821	8.74640447081171	7.73391856792452	6.55819487893479	5.33908144129219	4.17521830751713	3.13641528369744	2.26251998097422	1.56666072891053	1.04106049751266	0.664022523538892	0.406891098442884	0.239949751497547	0.136548889623803	0.0752593167972281	0.0403411412007995	0.0211074413606016	0.0107900473622315	0.00535947948165114	0.00254168822731185	0.00110592554672226	0.000402355207655133	9.14446736541227e-05	3.63596104007666e-06	7.83423702469309e-05	0.000347483378749922	0.000947313363446869	0.00215963685542249	0.00449296387548071	0.00880679718625116	0.0164518208222529	0.0293501533437042	0.0498958743052762	0.0805543178260162	0.12311291096163	0.177688561007865	0.241777891489494	0.30975694918642	0.373207244920436	0.422231068084615	0.447574127735736	0.443025333720691	0.407360569576882	0.345143617591453	0.266005761458854	0.182506860940531	0.107169382716296
26	8.70734750441703	8.66118798449135	8.2600013048288	7.57393969294889	6.69475060510898	5.71639738465066	4.72121215125389	3.77319585606112	2.91691068556319	2.1792254960328	1.57183454439258	1.09381857590311	0.734425792235326	0.47632036123396	0.299104774549841	0.182534079388032	0.108833648073852	0.0638587126126903	0.0372317202592077	0.021834272803001	0.0130503759297052	0.0080338914881556	0.00512214708361824	0.00341470887349837	0.0024947621895123	0.00226714437822367	0.00289508693321639	0.0048235645862436	0.00887851674330798	0.0164275751326627	0.0295746414404707	0.0513314015788743	0.0856645609957984	0.137275266632696	0.210960967518831	0.310478562735088	0.436989719864645	0.587397640854409	0.753097808953449	0.9197498064696	1.06853899709602	1.17901909356625	1.23310175705078	1.21926946563139	1.1358364091082	0.992205830851888	0.807574154168477	0.607267978937411	0.417624347069897
27	6.951748364454	6.67511103021944	6.17202782623653	5.51863789594274	4.79198089004602	4.05570645251726	3.35377108164552	2.71164788353615	2.14174415038038	1.64914594381854	1.2352062810944	0.898600600175749	0.634986221337518	0.43672373844148	0.293491172769874	0.193733181449051	0.126332340819207	0.0818636711381627	0.0531259664963447	0.0350281388403424	0.0241273532886845	0.0181234953008642	0.0154940202814571	0.0153167068953954	0.0172452770746767	0.021584684622625	0.029431769607983	0.0428685228890738	0.0651969405044294	0.101179706429816	0.157204937005252	0.241239529997128	0.362395862096704	0.529939744409477	0.751643993760006	1.03155851423158	1.36750853732541	1.7488865209416	2.1554705573647	2.55797684209104	2.92077209390247	3.20665693138075	3.38300772837632	3.42802896199178	3.33562184790883	3.11754541000433	2.8021292437211	2.42964758197377	2.04533606609075
28	4.93951920917608	4.47218390617904	3.89695479533765	3.2893882350796	2.71104149876469	2.19975788692834	1.7688350107918	1.41342428285134	1.12011271047699	0.875373780712774	0.670177412580629	0.500402328137997	0.364552683946224	0.260928949335759	0.185889941768088	0.133758621245314	0.0979533150570077	0.0724809707830423	0.0530356616688572	0.0373617186640734	0.0249679308201122	0.0165247660997332	0.0133032552112759	0.0168950130976734	0.0292921294364912	0.0532786350709232	0.0930173716865712	0.154694004254629	0.247075484332626	0.38183160148111	0.573450794074623	0.838569183800247	1.19455159637154	1.65724374416331	2.23797236685253	2.94009565418435	3.75565595931882	4.6628855115789	5.62537545875959	6.59356917768745	7.50886407528287	8.31005653028445	8.94126624518855	9.35999233900165	9.5437376852485	9.4937839522807	9.23520663388937	8.81298444323152	8.2848991620104
29	3.32957481689994	2.76996433816523	2.18619827052804	1.64542561012161	1.19359609962306	0.84950483288949	0.607133160606097	0.44428129945888	0.333586978254099	0.251863894803869	0.185104287045692	0.128642038689289	0.083854430857216	0.0536894413683571	0.0391036305831646	0.0375464733806814	0.0435127656957226	0.0503951973449599	0.0526172470820201	0.0472416535920455	0.0346978182176485	0.018706048501792	0.00574206153764553	0.00444476454789986	0.02527402422949	0.0805557084443644	0.184879981058323	0.355685522958366	0.613778122856458	0.98349342988704	1.49221690460718	2.16902262602973	3.04229549971533	4.13636417999789	5.46738610366777	7.03896115598696	8.83815517172635	10.832726494583	12.9703135142023	15.1801315080709	17.3773582637852	19.4699192048857	21.3669065183196	22.987487170334	24.2689625719751	25.1726941056151	25.6869112996693	25.8259280623617	25.6259153141264
30	2.5980932525064	2.03264148780125	1.47936695145641	0.994730175019836	0.614053204615272	0.347718334169991	0.184097020490895	0.0975349230517348	0.0583044648716559	0.0412424726728012	0.0307554476561582	0.0214873569129467	0.0155116102856994	0.017867813757771	0.0323898366445473	0.059202168113291	0.0943643154760676	0.131318179679444	0.16331023843374	0.18589000719314	0.198831350639312	0.207204704981648	0.221675772045374	0.258315307511333	0.338249833712995	0.487398174001052	0.736383835176488	1.12054732557881	1.67984843230045	2.45837126386499	3.50313605153662	4.86198412256722	6.58043138187074	8.69756664779366	11.2412778160716	14.2232835845838	17.6345891304931	21.442034082423	25.5865400323858	29.9834950699159	34.5254590663514	39.0870758752194	43.5317832545486	47.7196615426386	51.5155938517234	54.7968504285475	57.4592738410036	59.4214319020225	60.6264052802108
31	2.82460113370914	2.25098640955782	1.67792159827732	1.15782934946386	0.727794585839985	0.405739462278865	0.191278485261268	0.0703808551190832	0.0219951234042336	0.024513215782629	0.0603823836885046	0.118071847243297	0.191587748895621	0.278454838493917	0.377350614392559	0.486392777906911	0.60260864575788	0.722585443791126	0.843909353250826	0.966848258328721	1.09580934689114	1.24032132267238	1.41553779170657	1.64243766515567	1.94795972495477	2.3652510998756	2.9340701227111	3.70121774748075	4.72073255358091	6.05351242066203	7.76604034202317	9.92798949797939	12.6086414802033	15.8722365588813	19.7725472713427	24.3470933310732	29.6114780200912	35.5543232372763	42.133227775153	49.2720947160902	56.8600895817619	64.7524097266276	72.7729622687855	80.7189496967889	88.3672399049737	95.4822556593492	101.824979930068	107.162572220053	111.278059070101
32	3.95771332889351	3.31365935365966	2.62460971805406	1.9495177897026	1.34066231919943	0.838078446477703	0.46668833182307	0.236192495873791	0.143158743506867	0.17438595063483	0.3105843537241	0.529645398954397	0.809138118167981	1.12801522230123	1.46773224098292	1.81304127510098	2.15265092559272	2.47981967364989	2.79284725867428	3.09539447694331	3.39660176826676	3.71106086826685	4.05877442823034	4.46527283127021	4.96202287875303	5.5871639615481	6.3864716608507	7.41431715505442	8.73430309821601	10.4192390123523	12.5501765233266	15.2143393380593	18.5019208305222	22.5018452112376	27.296667810684	32.9568181119771	39.5343825056363	47.0566173527741	55.5194151164367	64.8810397606652	75.0565947468369	85.9138466293934	97.2711361337221	108.898104193614	120.519806933884	131.82449942662	142.4749866435	152.123052364926	160.426162621791
33	6.75328572135209	6.13636807347749	5.42239917594296	4.67836099393138	3.97188226523217	3.36376115398458	2.90176658959853	2.61646675011734	2.51943265653553	2.60376699713283	2.84659029512145	3.21292029043833	3.66031080104939	4.14365085953356	4.61962849820967	5.05050178046029	5.406966422277	5.67004800860917	5.83206736307756	5.89682280486543	5.87919615561376	5.80441487739438	5.70718858837842	5.63088854342098	5.62686490829843	5.75391606760244	6.07785583645841	6.67108346963012	7.61205361735851	8.98456220452479	10.8767913750319	13.3800681409711	16.5872672233791	20.5907238029457	25.479434491013	31.3352561091195	38.2278166938339	46.2079807824625	55.2999819543372	65.4927229603038	76.7311687394552	88.9091041688757	101.864676157564	115.380005462634	129.185726329926	142.970666352585	156.396158514027	169.113851367519	180.785490073341
34	13.5282350170027	13.4219246995516	13.1680789098653	12.8218176219848	12.4420284355564	12.0838195657255	11.791573255399	11.5935660713104	11.4988494521771	11.496715943236	11.5586861774074	11.6426077114266	11.698211125289	11.6733483172999	11.5201434616893	11.2003975306849	10.6897675195076	9.98045162682286	9.08231519080955	8.0225621789256	6.84417891251687	5.60344826209606	4.36686134013183	3.2077528376129	2.20296926184327	1.42985601532884	0.96382163064728	0.876699011304594	1.23606071390535	2.10554246812402	3.54607589198009	5.61773122894369	8.38164838659305	11.9013373021968	16.242522048854	21.4707553304255	27.6462898915913	34.8161660024692	43.0041031427668	52.1994489997355	62.3469749544449	73.3395451614338	85.0155053475676	97.1620139952372	109.524572388428	121.82191318703	133.764452874256	145.073955689408	155.502046499911
35	27.225101736999	28.3581885586429	29.2481068574253	29.9039092312493	30.3405292764349	30.5743754746279	30.6192311174039	30.4831510664545	30.1668585334574	29.6638764206479	28.9623313550813	28.0480993868611	26.9087655475562	25.5377720781946	23.9381376888835	22.1252286820705	20.1282244718857	17.9901115597951	15.7662300231182	13.5215614472405	11.3270737848804	9.25552343061195	7.37716102750958	5.7558004427279	4.4456929568646	3.48959888358013	2.91835903629358	2.75212851609806	3.00323801104283	3.68039630549437	4.79366259682707	6.35934080888209	8.40374292693605	10.9647080033635	14.0899151261464	17.8314303112297	22.2365647917987	27.3359139571917	33.1302439530602	39.5785037163316	46.5894694577196	54.0192366864635	61.6759318523325	69.3317357555106	76.7408498508733	83.6607444246827	89.8732619618754	95.2021700198568	99.5246356334048
36	48.9872034954964	51.8720739761711	54.3311651442875	56.3119902541701	57.7752296133017	58.6949528449901	59.0584294410218	58.865731333293	58.1292764242084	56.8733788546746	55.1337833675788	52.9570896599343	50.3999342206966	47.5277986570612	44.4133519830593	41.1342991086531	37.77078412879	34.4024704001822	31.1054787336499	27.9494044604761	24.9946527769099	22.2903318626295	19.8729273763405	17.7659503156583	15.9806993141932	14.5182011827632	13.3722819259156	12.5335702652146	11.9940518178576	11.7515938176776	11.8136838610108	12.1995227144126	12.9396385265057	14.0723979579507	15.6372026770623	17.6647566469293	20.1654931993667	23.1179274690902	26.4591776218122	30.0800034397578	33.8263153401854	37.5081787617575	40.9159777483893	43.8418458295288	46.1030670282934	47.5632761244552	48.1472649702469	47.8461886942003	46.7118835750399
37	76.0808796458192	80.5499554891306	84.329534554913	87.321276176945	89.4513716041752	90.6734571363256	90.9700206295943	90.3522656291584	88.858503436349	86.5512392986141	83.5131988192175	79.8425999120744	75.6480106165262	71.0431417507331	66.1419056059176	61.0540299746087	55.8814556216256	50.7156718498798	45.6360672495025	40.7092989584131	35.9896199170208	31.5200527052193	27.3342599274958	23.4589306389241	19.9164737007168	16.7277759977174	13.9147428225207	11.5022919478379	9.51943257671508	7.99904481289408	6.97601066338353	6.48346165682692	6.54712204552719	7.17804429972342	8.36443208033994	10.0636684189934	12.1960242687997	14.6417046177785	17.242786913431	19.8111424724044	22.1425932221374	24.0364208633301	25.318088837433	25.8619162989439	25.6097521146538	24.5817016546299	22.8758219162689	20.6554140212847	18.1248937070705
38	101.586379751022	106.534078803852	110.479932702361	113.316860194873	114.97423635294	115.420709896449	114.664650127455	112.752247817008	109.76349313721	105.806426144273	101.010183571374	95.5174377266042	89.4768342872313	83.0359885296608	76.335503677769	69.5043452900118	62.6567591842869	55.8907743394249	49.2882007757936	42.9159252785851	36.8282292615216	31.0698022821424	25.6790972095765	20.691662690343	16.1430900017875	12.0712222201126	8.51729590206292	5.52572607435456	3.14231498086632	1.41077582744205	0.367624188783692	0.0357038921192265	0.416870844886255	1.48463118327024	3.17777601788673	5.39621680430783	8.00024016092644	10.81421338904	13.6353503042858	16.2474995037599	18.4391038807971	20.0236155145715	20.8598927668803	20.8696354222321	20.0488921729924	18.4712085861983	16.2810835843943	13.6779598982634	10.8927601421193
39	117.94656172366	121.846529332212	124.50605113558	125.861642309434	125.895467879135	124.635522768402	122.153004546492	118.557129004349	113.987857798737	108.607175372898	102.58965128221	96.1130451108188	89.3496557654069	82.4589962297764	75.5822077654304	68.838437514267	62.3232146877315	56.108694123023	50.2455069024487	44.7658729480184	39.687588813129	35.018497296491	30.7610619215905	26.9166960777851	23.4895239349716	20.4892740333175	17.9330296774247	15.8455924910008	14.2582704973251	13.2059939155524	12.7227999149057	12.8359118859477	13.5588565722885	14.8842869638345	16.7773717376224	19.1707286265124	21.9618771221747	25.0140355693085	28.1607813918109	31.214652527589	33.979245951344	36.2638448596852	37.8991742310138	38.7526375851545	38.7413964042468	37.8419476759523	36.0954105148839	33.6084688968706	30.5507048746922
40	121.865993831565	123.614880055309	124.060212172204	123.214344593086	121.136352595517	117.92833772166	113.729145799149	108.706020013578	103.044887366216	96.9400796507893	90.5843082592894	84.159645007278	77.8301191912039	71.7363443732956	65.9923637833039	60.6846802643941	55.8732430865019	51.5940213821567	47.8627148643355	44.6791384406231	42.031859336184	39.9027459402106	38.2711845851688	37.1178113866197	36.4276729146984	36.1927615718894	36.4138688440889	37.1016717857802	38.2769327423592	39.9696708452157	42.2171765812422	45.0608019265174	48.5415721276146	52.6948228740336	57.5442480672664	63.0959194717095	69.3329772821051	76.2117597083824	83.6601185906022	91.5785490956869	99.8445530748914	108.320381259011	116.863993917627	125.342782424756	133.649342016512	141.718405622616	149.543951832816	157.19548211245	164.832504228306
41	114.596847719142	113.606516726742	111.374092076556	107.985343349167	103.567073878016	98.2802485393347	92.3111357946836	85.8611530044503	79.1362199934472	72.336463980274	65.647073887639	59.230978184742	53.2238317965761	47.731566215141	42.8305098849301	38.5698518944613	34.9760273560048	32.058468058891	29.8160988434593	28.2439703443658	27.3394939100507	27.1078677638454	27.5664323863119	28.7478433480897	30.7020791560355	33.4973934313836	37.2203663626693	41.9752105131086	47.8824500445835	55.077036249569	63.705905457304	73.9249471320937	85.8953455698008	99.7792963190515	115.735177871378	133.912370873775	154.446044058992	177.452346187225	203.024532950668	231.230595656259	262.112928882964	295.690469731786	331.963563809117	370.921574269281	412.552969858955	456.857331651464	503.85843479238	553.617319893689	606.244094729255
42	101.231214059682	97.4378275875332	92.5379675540412	86.6832639818699	80.0595224164498	72.8773737016916	65.3613010752691	57.7377937257672	50.2234753518265	43.0140877571953	36.2751680279194	30.1351454629149	24.6814103983211	19.9596868692327	15.9767947996919	12.7066376249854	10.0990203569177	8.09071095105456	6.61801955068552	5.63009464530873	5.1021243161933	5.0476797021956	5.52953602522899	6.66843937410805	8.64943850223178	11.7255540889337	16.2186996250891	22.5178886672559	31.0748578262645	42.397303519121	57.0399773203794	75.5939165471739	98.6741113604234	126.905934229493	160.910686782653	201.290654083598	248.614094587649	303.40062923484	366.107516581839	437.117302813254	516.727306991783	605.141336750764	702.463925728564	808.697244467112	923.740669710317	1047.39281633614	1179.35565835968	1319.24020900692	1466.57311262937
43	93.0219340976789	87.1418398743177	80.3127956119058	72.7396934154167	64.6567254734492	56.3163049461094	47.9764018552099	39.8870352516994	32.2767804462326	25.3402152093319	19.2272338471489	14.0350996171734	9.80398555163675	6.51657765728128	4.10209320109903	2.44481434155358	1.39696995869616	0.795533340023976	0.482257115805394	0.326054519690413	0.24666993026977	0.238470487221207	0.393139271407529	0.920060131234664	2.16325223830363	4.61383343280286	8.91715774495887	15.8739751217804	26.4351906555845	41.6900467571609	62.8478053696039	91.213259707437	128.156648011604	175.078767897518	233.372291959882	304.380456656303	389.354430732995	489.41076065251	605.490333442676	738.320288055651	888.380242283128	1055.87408322	1240.70839744738	1442.47839755562	1660.46194220691	1893.62195808192	2140.6172662735	2399.82150683012	2669.34955751515
44	112.414590128005	106.01640132378	98.5949131005144	90.3500813791143	81.5107164067949	72.3248460309686	63.0487084445978	53.9350063183527	45.2211704674251	37.1184603139965	29.8027618692327	23.4079256190157	18.0224133331971	13.6898945051152	10.4142533973217	8.16924343790557	6.91276699367782	6.60547796418702	7.23311676932342	8.83170789347432	11.5144952752604	15.4992760195506	21.1346322886766	28.9234667630345	39.5422278681283	53.8542727906485	72.9159611372077	97.974297935961	130.455245527626	171.942189816666	224.144463814198	288.856283686205	367.906920331335	463.103391717328	576.167395684988	708.668587537688	861.956620328322	1037.09458925325	1234.79663899596	1455.37249236137	1698.68153319436	1964.09882511426	2250.49507483462	2556.23206583215	2879.17451201215	3216.71863449899	3565.83707519714	3923.13905933841	4284.9440390266
45	219.649886424652	219.428012952233	218.093744805896	215.788403231118	212.69142234363	209.016977475756	205.009811431313	200.940623001043	197.101449303699	193.80151749429	191.364056397813	190.12454022494	190.430781918509	192.645202089599	197.149472409442	204.351573595966	214.695124028777	228.670634053153	246.828133674062	269.790419631704	298.265984836618	333.060542227395	375.085949319073	425.365290888745	485.032895279391	555.328151833515	637.582166692989	733.196541301333	843.613877673172	970.279997480801	1114.59829429738	1277.87710171394	1461.27143262954	1665.72090212484	1891.88606163176	2140.08571895114	2410.2380715742	2701.80861702203	3013.76780514795	3344.56125095538	3692.09502690213	4053.73810329236	4426.34341509837	4806.28832287652	5189.53443193845	5571.70587236119	5948.18426319438	6314.21773153065	6665.04057658117
46	569.543444262944	601.021246269752	633.295225131303	666.549077092649	701.017542421248	736.9889829985	774.807388792379	814.873838056929	857.647448596285	903.645860709319	953.445284775982	1007.68012677595	1067.04217306516	1132.27927213578	1204.19339754071	1283.63791543707	1371.51381610545	1468.7646061015	1576.36950195331	1695.33452364132	1826.68106283306	1971.43150319753	2130.59150372597	2305.12862544006	2495.94709027185	2703.8586094005	2929.54940572483	3173.5437775795	3436.16480156281	3717.49304185885	4017.32440940732	4335.12858202581	4670.00963963451	5020.67076951704	5385.38503739093	5761.97428420929	6147.79818140925	6539.7553473599	6934.29818799749	7327.46277335208	7714.91460321151	8092.01056038419	8453.87671633024	8795.50096499789	9111.83874567399	9397.92940799465	9649.02010817801	9860.69354214829	10028.9953544524
47	1374.95159375992	1487.60621356317	1607.15016832812	1733.98422214725	1868.54706348327	2011.31625092089	2162.808246938	2323.57739207902	2494.21367063986	2675.33911872031	2867.60272661435	3071.67369055359	3288.23287458858	3517.96235290658	3761.53291737541	4019.58945596496	4292.73413642817	4581.50736772665	4886.3665605642	5207.66276920936	5545.61537032092	5900.28502097007	6271.5452370008	6659.05304295535	7062.21926369437	7480.17915217226	7911.7641730768	8355.47588260925	8809.46295396792	9271.50248869698	9738.98681801642	10208.9170274199	10677.9044243177	11142.1811051653	11597.6206594909	12039.7698694881	12463.8920237198	12865.022163146	13238.0342215431	13577.7196181999	13878.8764198823	14136.40772606	14345.4274639046	14501.3713275969	14600.1101816224	14638.0628922066	14612.3052765835	14520.6716864308	14361.8456866542
48	2624.10367207612	2856.77608624147	3104.82991704352	3368.89053307049	3649.57910854089	3947.50691446474	4263.26836712318	4597.43271061296	4950.53422227255	5323.06084700901	5715.441189411	6128.02982155686	6561.09090003438	7014.78012819479	7489.12514922917	7984.00451223376	8499.12541671408	9034.00051034001	9587.92408921106	10159.9481280139	10748.8586473904	11353.1530052603	11971.0187749581	12600.3149426244	13238.5562157082	13882.9012797953	14530.1458681726	15176.7215134825	15818.7008295684	16451.8101205904	17071.4500307614	17672.7248294879	18250.4807722755	18799.3537877532	19313.8265173429	19788.2944798657	20217.1408538508	20594.8190723592	20915.9421172564	21175.3770920539	21368.3433558889	21490.5122279904	21538.1060345454	21507.9940805995	21397.7830001824	21205.8988786617	20931.6585609435	20575.3276637054	20138.1630025865
49	3793.62833161179	4120.82617072425	4469.17016420372	4839.47108883858	5232.52137121254	5649.08551579836	6089.88886172413	6555.60456543204	7046.838737468	7564.11370028146	8107.84938020632	8678.34290053351	9275.74650329356	9900.04399426978	10551.0259777625	11228.2642232935	11931.0855840089	12658.5459639145	13409.4049058549	14182.1014416604	14974.7319072534	15785.0304756984	16610.3531971403	17447.6663532662	18293.5399325177	19144.1470082082	19995.2697528646	20842.3127469602	21680.324137891	22504.0250755566	23307.8476951139	24085.981737291	24832.4296949947	25541.0701558087	26205.7287783593	26820.2561023543	27378.6111541176	27874.9495790402	28303.7148173472	28659.7306479153	28938.2932644384	29135.2609264665	29247.1391514594	29271.1593886798	29205.3491458352	29048.5916276406	28800.6730928467	28462.3163417701	28035.1990069129
50	4062.81961673556	4388.86263532965	4736.17192874898	5105.91056077957	5499.27664293437	5917.4933828484	6361.79650279105	6833.41888858305	7333.57238381683	7863.42670857205	8424.08555502474	9016.5599933302	9641.73940840039	10300.3602798175	10992.9732109021	11719.9087063634	12481.2422882187	13276.759623822	14105.9224148114	14967.8358585014	15861.2185406983	16784.3756483143	17735.1763989883	18711.0365711053	19708.9069795571	20725.2686793508	21756.1355904602	22797.0651236214	23843.1772493597	24889.1822935092	25929.4175647267	26957.8927266921	27968.343624178	28954.2940629445	29909.1248339103	30826.1490680696	31698.6928160981	32520.1795714702	33284.2173039085	33984.6864464221	34615.8271887856	35172.3243770019	35649.3883050854	36042.8297143205	36349.1273867414	36565.4868334427	36689.888732686	36721.1259645812	36658.8283141584
[truncated: 48 more columns]
