# Supplementary material for: Reconstructing spruce budworm outbreak severity: a comparison of paleoecological and tree-ring signals
Source: PLoS One. 2025 Aug 12;20(8):e0329406. doi: 10.1371/journal.pone.0329406 (PMC12342301; doi:10.1371/journal.pone.0329406)
Supplement: S13 Dataset — (ZIP) [file pone.0329406.s013.zip › Lake 4 wavelet data/Coherence_Lepidopteran_scales_Percent_defoliation/coherence_wavelet_rsq.txt]

V1	V2	V3	V4	V5	V6	V7	V8	V9	V10	V11	V12	V13	V14	V15	V16	V17	V18	V19	V20	V21	V22	V23	V24	V25	V26	V27	V28	V29	V30	V31	V32	V33	V34	V35	V36	V37	V38	V39	V40	V41	V42	V43	V44	V45	V46	V47	V48	V49	V50
1	0.998933017079059	0.998623033956379	0.998131873259027	0.997296581325915	0.995765492775754	0.992774352189424	0.986789319052079	0.975570641055415	0.959105560141696	0.946418999440745	0.950220062134417	0.966156512338152	0.980877630849257	0.989397234643528	0.992397857660763	0.991346670058832	0.987409955024432	0.981447226341875	0.974132013649081	0.966258814532581	0.959199044273424	0.95505377762886	0.955801394737734	0.961426739996546	0.968761501168795	0.972904854791136	0.970033808348717	0.959111643924228	0.942445557794745	0.925710450560031	0.915373677867963	0.913299897150084	0.915672080725737	0.917473553719075	0.91536034314314	0.907675691482688	0.894468974178328	0.878877229679026	0.868891714599384	0.874720018074731	0.897583298380642	0.924462921000575	0.942436127535867	0.94935081634515	0.949819591907433	0.949338942925274	0.951522135774643	0.956867150930539	0.962324645132453
2	0.998966423065264	0.998692875792647	0.998264230016089	0.997538938610663	0.996209272332679	0.993590518168532	0.988219552651201	0.977525477365802	0.959592988097609	0.940754937822487	0.938163678199407	0.955049284214465	0.9743484030383	0.985991116063664	0.990325109806226	0.989727758445493	0.985889092196013	0.979838022808378	0.972273897453599	0.963991493227328	0.956397388526475	0.951683600753728	0.951935114816043	0.957149669176258	0.963990187701075	0.967250310884904	0.962755180446641	0.949101694652122	0.928393201641433	0.906792903617214	0.892183252412796	0.887727912469687	0.889673938967319	0.89214708702736	0.89080393011925	0.883188159756553	0.868856200998966	0.850966972029593	0.838405253876045	0.843164937035824	0.867847687546363	0.898590215881743	0.920300754631521	0.929698001900748	0.931590030566234	0.932075350362344	0.935170318781316	0.941377533993292	0.947297599303993
3	0.999000146089617	0.998753308353997	0.998373005376994	0.997737144668788	0.996581738577533	0.99431749142525	0.989652060435349	0.980085046799206	0.962557933630783	0.939376281462683	0.926913922080024	0.939271062026291	0.962770570456942	0.979625101269701	0.986845163700277	0.987460919013212	0.984087702134443	0.978182127608837	0.970568976342946	0.962059424429874	0.954057301332319	0.948760735339491	0.948265108158984	0.952561821262861	0.958263280012661	0.960030133776614	0.953418458277968	0.936628686174664	0.911514866051383	0.88474258501651	0.865630390305701	0.858621483026208	0.860021365735747	0.863116846294723	0.862598421046548	0.85526215281331	0.840217466848991	0.820606419419338	0.80594867313452	0.809558439523839	0.835349555313929	0.869359684221367	0.894897394737547	0.907371066371197	0.91138211081123	0.913373980948782	0.917663424697499	0.924752955601415	0.930980966598747
4	0.999033066476717	0.998806103961145	0.998463492187887	0.997899828225613	0.996890112079789	0.99493654934395	0.990944128464803	0.982698723024125	0.966830357200668	0.94234098883408	0.920251671952305	0.921120583513513	0.944017531484606	0.967044490449647	0.979347034708128	0.982556006375711	0.980296895538884	0.974808000418485	0.967228115366407	0.958446871414347	0.94986739158133	0.943673533494904	0.941954877601188	0.944699307563856	0.948462609362843	0.947691489886092	0.937509307973518	0.915611401626845	0.883801280740596	0.849847135756957	0.825037032030416	0.815015279985058	0.815694820676983	0.819175471456082	0.819064643954217	0.811463460796907	0.795170229588833	0.773438022614485	0.7564417314843	0.75876150925057	0.785890409271782	0.824406756519463	0.856103401674719	0.874419111122017	0.883092798012297	0.888611825838195	0.895558810902338	0.904514591776242	0.911648494523354
5	0.999183361969826	0.998999762569434	0.998729832148533	0.998294725119747	0.997527198169492	0.996058128570249	0.993067831390099	0.986818483582534	0.974147797050963	0.951463414194009	0.921213021799107	0.90114267070789	0.909791103867724	0.935961190368942	0.956892542032933	0.965910470910441	0.966264524396049	0.961462490370284	0.953345719799581	0.943013996851594	0.931958235762063	0.922566924311159	0.917262599029322	0.916164484905834	0.915271061685561	0.907699378325435	0.886960196320753	0.849781679998688	0.799243861414367	0.747768271187395	0.711889688576274	0.698229381571857	0.699687397624434	0.704913114477438	0.70525647723781	0.695673899958014	0.674655902536329	0.646042863515103	0.621821116090343	0.619878392170184	0.649761726087668	0.699462753860004	0.747113490913561	0.781106221532554	0.802657702456391	0.818117597413408	0.83278167478567	0.847674091706317	0.858600248111603
6	0.999507371846215	0.999403767308088	0.9992556116829	0.99902196951535	0.998614425939631	0.997834452602551	0.996231367886636	0.992801858267458	0.985447458352095	0.970359067309222	0.942706520689894	0.902529210777187	0.865944782465379	0.857407133086318	0.873877209054059	0.890830976224758	0.896814314974391	0.892844485191623	0.881367086597574	0.8637089746012	0.841471022396207	0.817846230206217	0.796942272995966	0.780112212672236	0.761929797438602	0.731420886019423	0.678682151518915	0.602241269284349	0.514939205269538	0.441757539417634	0.402340021087356	0.395548045452068	0.40589329832304	0.417630352415061	0.420406359889581	0.408862532166273	0.382156052348488	0.345395675850034	0.311512051201916	0.298962495708227	0.320975371466904	0.373264875422269	0.436883625318919	0.494408795613589	0.539567267984783	0.574814142909393	0.605028738371694	0.632113794552617	0.651499785263047
7	0.999732481746882	0.999677766878762	0.999599103277742	0.999473316893718	0.999249656423403	0.998814547193151	0.997913890461889	0.995989362195871	0.991855545175467	0.983124955496497	0.965382594874986	0.93173172117361	0.875347436329195	0.799422705496817	0.726712169374438	0.679700829887704	0.65309106806318	0.630407967668483	0.602673456720512	0.566758091149452	0.523113230825272	0.476223767515502	0.433339034464084	0.398834529412674	0.367908158573231	0.329020004179269	0.275286314552289	0.212548785148088	0.15621020285338	0.120032863826463	0.107238246058788	0.111200771598092	0.121898897024028	0.130892090528454	0.132905246879056	0.125768851107726	0.110280590998542	0.0902194997571182	0.0718351036904944	0.0621409080290904	0.0662080405733555	0.0847862156019709	0.113973434098325	0.147351275587939	0.179010021341871	0.205598824535357	0.226511637730545	0.241892092923479	0.249209226965009
8	0.999832869293392	0.999787775526739	0.999715820455599	0.999591451023244	0.999361529930867	0.998914590127641	0.998017525764019	0.996188880081417	0.992453210050779	0.984882133843704	0.96978690720781	0.940493654457544	0.886256048256854	0.794047926742532	0.658940726951225	0.501060357040546	0.361194952791505	0.264165926442198	0.203691784730489	0.163418495271098	0.132549139106133	0.107273661470153	0.0879513419762115	0.0752407998930382	0.0667278934945557	0.0574087666624837	0.0443740280389291	0.0296934960774427	0.0178560641474753	0.0116605405849514	0.0107202644211716	0.0125648782537252	0.0144778040313899	0.0147648715973867	0.0131078089634545	0.0102466170672548	0.00735339171978514	0.00532478218735464	0.00430054227419582	0.0038744536913736	0.0039716115969215	0.00550554597495424	0.00985895724869128	0.0172448541444868	0.0256250783307557	0.031821700345211	0.0335276493303489	0.0300618628780237	0.0224747650896385
9	0.999806278986621	0.999729025368508	0.999599340567611	0.999372655655494	0.998962855568858	0.998202543898543	0.99676670327534	0.994029145662919	0.988800048672938	0.978865824095435	0.960245108824238	0.926202088641248	0.866660810739473	0.770226859553558	0.632388937754305	0.467918404716146	0.310615659677458	0.190287655272392	0.113684933368647	0.0701827400040003	0.0459622269392879	0.0313230744643702	0.0213765726245419	0.0142256697906073	0.0090405220136006	0.00504925249036687	0.00195065978022358	0.000573390894493839	0.00211184806756332	0.00668080005354466	0.0128421995188097	0.0184213703718392	0.0219236070573886	0.0235496994122864	0.0250648895210559	0.0286742614036608	0.0356939865983788	0.0457360649367307	0.0569446642426381	0.0672509586990907	0.0754662395391246	0.081116197117016	0.0836468855097416	0.0824446630468267	0.0777113388912349	0.0708640744279854	0.0642296013658631	0.0613743246102956	0.0687333974305345
10	0.99962066155398	0.99945562171914	0.999183863516876	0.9987242217655	0.997928714433778	0.996526655824785	0.994024485345245	0.989531516122081	0.981470748523741	0.967136899296092	0.942128566444968	0.89992627887173	0.832477590166005	0.733367363220096	0.604247722445631	0.460141350375665	0.32495240858035	0.217859077102554	0.144600494888047	0.100368230492526	0.0767868423333439	0.0655584487251516	0.0576014306871215	0.0426343907883237	0.0191841441937299	0.00343940332729117	0.013000989573455	0.0501702121425754	0.105006657523056	0.164221716580142	0.216178419090862	0.253217550996096	0.27286471128151	0.277092819252383	0.269927714457997	0.255482842369146	0.237522693669555	0.219684181293549	0.205122188570971	0.195518619191015	0.190381875521242	0.18737250491095	0.183630243668324	0.177418197225743	0.169098566300237	0.16097681787359	0.15668281784612	0.161186255081074	0.181387082890274
11	0.999136478496903	0.998784295643367	0.998223431169154	0.997311376978011	0.995801293292759	0.993265791523906	0.988970490680239	0.981674640222251	0.969343408101334	0.948800579076822	0.915482149207	0.86372425622698	0.788330870595774	0.687900830859159	0.568553475009883	0.444194351492391	0.330954430739846	0.239838126340056	0.173842409679603	0.130189298000145	0.103848696495214	0.0894100425548543	0.0804151576009284	0.0669391447432882	0.0397711443595979	0.021445829066118	0.0791368053508974	0.216672594396782	0.354145002419109	0.441012877844134	0.475339293024465	0.472145597683304	0.44604288621705	0.407374048347109	0.363050228835319	0.318098624153499	0.276629220697455	0.241985720765082	0.216361938442191	0.200386094845684	0.193083175566394	0.19234391854121	0.19575837895762	0.201512000899554	0.209034111191851	0.219268423692729	0.234696130263765	0.259263498705556	0.297857094358355
12	0.998011351460913	0.997283504872417	0.996163735920315	0.994411710299216	0.991630672229255	0.987168539094795	0.979967624853394	0.96835544671726	0.949800580211461	0.920742181939501	0.87676490518489	0.813573064344738	0.729107320585813	0.626216972241428	0.51377741943774	0.40418100841683	0.308298983365866	0.231804805799839	0.175039409693544	0.135098595182037	0.107878935087198	0.088944921574873	0.0731433847575992	0.054035086039206	0.0284139407757908	0.0170014976717654	0.076986973880048	0.2190641500853	0.361368376859044	0.444966026102529	0.469745306612394	0.455228999050208	0.418945322571199	0.372743362210017	0.324164549124238	0.278155697749305	0.238136296756092	0.206457814829984	0.184514684451134	0.172757410157692	0.170774252125696	0.177512451189875	0.191631795977817	0.211928230901908	0.237735531761488	0.269210452789326	0.307404870893309	0.353969393209057	0.410225371900751
13	0.995559398042819	0.994113578597193	0.991960990237452	0.988711839839059	0.98375084563303	0.97611523378868	0.964327599239265	0.946200274147187	0.918686874254805	0.877972983714974	0.820144493183825	0.742762256561615	0.647117715541049	0.539764173070571	0.431364235686512	0.332738225063131	0.250874546339558	0.187643544144929	0.141123368340665	0.107668522773906	0.0833472376431624	0.0644568081439316	0.0474333086483679	0.029058504870708	0.0097358857449288	0.00479043563310264	0.0527871720428735	0.168876595209602	0.294073918825199	0.370613341509673	0.392835798728021	0.377939452736559	0.342879957825246	0.299462088009938	0.255176050621493	0.214676003618057	0.180868204216792	0.155577005602331	0.139919963774681	0.134510733809593	0.13957031729494	0.154997337485497	0.180429509737218	0.215313077450205	0.258973961224919	0.310648523149502	0.369392479688562	0.43377815611058	0.501375811875879
14	0.990570064310288	0.987830778103225	0.983874860780566	0.978098325123077	0.969587971278163	0.956982160949558	0.938305801473577	0.910831570803081	0.871105014360876	0.815396375220877	0.740902538938108	0.64772927169817	0.540772234975037	0.429675003618174	0.325797215643372	0.237866956906704	0.16946791206328	0.119545546886951	0.0845187541551968	0.060216842684658	0.0429388386003197	0.0297808243428432	0.0186439831030603	0.00849253634222017	0.00103184932878681	0.00554694749434022	0.042507024074396	0.122333338887208	0.21130632064528	0.266934705462927	0.281768224388013	0.26821061459581	0.239447411513047	0.204789327917201	0.170176165205431	0.139294939830329	0.114457797234706	0.0972058928616605	0.0887002318978019	0.089948165602918	0.10189343643604	0.125381114703208	0.161002024053804	0.208830362323842	0.268096414894788	0.336877395812372	0.411923601411306	0.488736157261913	0.561957691255123
15	0.981252596251536	0.976377128997678	0.969541484246842	0.959877468504325	0.946133555672395	0.926545062355635	0.89872203840854	0.859649362394337	0.805983987574296	0.73490598383085	0.645660431006357	0.541367990182746	0.429807682745923	0.321762696809815	0.22724691290676	0.152094465565645	0.0971056992123861	0.0595285050273833	0.0351839676733532	0.0200022707960657	0.0107332772149099	0.00511134827755384	0.00181939452727554	0.000568508332355479	0.00271520383819331	0.0128373135656322	0.0394581428069979	0.0863504326443199	0.136570567034908	0.166132762098759	0.170217768373208	0.157062075985548	0.13533147781445	0.110925615691061	0.0875416409143348	0.0675291849000463	0.0524970871698258	0.043725007071738	0.04244072587892	0.049984591841065	0.0678538507131881	0.0975967183779838	0.140515157852114	0.19715877646162	0.266677978276948	0.346250542714714	0.430917868120823	0.514104938797868	0.588771380924129
16	0.965803926743137	0.957872789555992	0.947101184709068	0.932401514435175	0.91230332087738	0.884889998403886	0.847815839175081	0.798512650315057	0.734733596710782	0.655530145513459	0.562493392733006	0.460612030862471	0.357815836928832	0.262862765899276	0.182572674312906	0.120094572330945	0.0749981175277307	0.0445851226353506	0.025352740053447	0.013983884204282	0.00779482926790882	0.00482620701852076	0.00378705989538515	0.00402747794488481	0.00572221315111135	0.0104145119905744	0.0213532577399638	0.0407123295926073	0.0626822123437514	0.0758011319977052	0.0759211109043716	0.0668713066612598	0.0536438888472509	0.0397527235177383	0.0274014122095925	0.0180486458237874	0.0128208420959926	0.0127815298735716	0.0191044772652508	0.0331642034611347	0.0565279322996748	0.0908101896661669	0.137342881398201	0.196642655938165	0.267750903514711	0.347673301144261	0.43126220646461	0.511802385022316	0.582213399472551
17	0.943996772296775	0.932575232040565	0.9176203151416	0.898030423354352	0.872446162077348	0.839289198464933	0.796908120398117	0.74389138909789	0.67957720533916	0.604685242847299	0.521819249878614	0.435459250864255	0.351188354851193	0.274345139137113	0.208732831873504	0.155997854453506	0.115815361845485	0.0865591330708461	0.0660285533601734	0.0519760464337981	0.0423834181569	0.035549376611674	0.0300814315012018	0.024886709988543	0.0192694972785605	0.0132659099497835	0.0082006265960572	0.00656141185547723	0.00931308286908428	0.0131810901770182	0.0142157458272667	0.0119007937069253	0.00795298765505023	0.00425810514188647	0.00224134005082677	0.00295278346502587	0.007273049891232	0.0160752119796029	0.0303205770788985	0.0510859372010995	0.0795121787162303	0.116655566260758	0.163225506710617	0.219217521587865	0.283504439818958	0.353519859821841	0.425209977971934	0.493380432303694	0.552406870918946
18	0.918302631919135	0.903924090514347	0.885831972401115	0.863152192193507	0.834928126067594	0.800213670432558	0.758236959074777	0.708637111232303	0.651739422004634	0.588781643201959	0.521965504579646	0.45423217463516	0.38877179915826	0.328423074347218	0.275189302241537	0.230030095919375	0.192938381769389	0.163193843726168	0.139657010580605	0.121011052740918	0.105918466869153	0.0931035791376369	0.0813936787508853	0.0697608846022589	0.0574166270315464	0.0440315958871706	0.0301496359753168	0.0175795258128077	0.00872779262479875	0.0044091430575641	0.00320171372880755	0.00360638017965306	0.00529692763858091	0.00867290705853551	0.0143000075156361	0.0227201630258857	0.0344527897019683	0.0500333123252128	0.0700307814257348	0.0950277009653154	0.125556418541859	0.16198973945089	0.204388772777798	0.25232224922868	0.304688276012091	0.359586377665183	0.414294792002323	0.465395430286709	0.509055273140546
19	0.891952689801422	0.875765598107225	0.85615273860426	0.832547755418816	0.804414680770066	0.771331362887368	0.733098820148902	0.689861850286875	0.642210188598215	0.591218127239048	0.53838517567165	0.485467964665186	0.434236335296548	0.386221241867872	0.342525900280418	0.303741727595862	0.269966962095245	0.240893621528896	0.215919645984815	0.194253353302704	0.174995338748347	0.157199676634223	0.139928417897025	0.122322927618021	0.103730628419143	0.0839579351980857	0.0637357562041946	0.0452330724253384	0.0316383514316515	0.0249696972774727	0.0244602038626011	0.027988971322366	0.034059023629804	0.0421498010038711	0.0522779473883058	0.0646490522183426	0.0795146594903264	0.0971283524894157	0.117725883898979	0.14149926886805	0.168556338049476	0.198865404469519	0.232188242088311	0.268007254198746	0.305455577937926	0.343261923294065	0.379724920099255	0.412734423634774	0.439859279090898
20	0.865843218366637	0.848836792098794	0.828858312615467	0.805587693719144	0.778771063051096	0.748277389369712	0.714158314777047	0.67670013124369	0.636452208893327	0.594216226540395	0.550987621678328	0.507854002948408	0.465869796560335	0.4259348940024	0.388702803872391	0.354532060803869	0.323479749713053	0.295324920493119	0.269606029611495	0.245660025901047	0.222659125624103	0.199653366827537	0.175644255408609	0.149742870026659	0.121510238523058	0.0916079561815113	0.0627099473321574	0.0398252156951572	0.0282307233650639	0.0293258430767321	0.0393849182335285	0.0531910675813485	0.0674435661040312	0.081083851886607	0.0942514414040408	0.107450946726209	0.121178394522252	0.135809439603321	0.151585346077497	0.168621217276338	0.186910648557748	0.206321023179811	0.226580279280072	0.247257768242999	0.267742472214823	0.28722294972826	0.304675806193759	0.31887370418126	0.32842964682868
21	0.838220324533299	0.820953420960581	0.801094813826343	0.778490438670496	0.753043557168821	0.724754017810724	0.693751908954155	0.66032049263107	0.624901692178275	0.588078507041787	0.550532692414898	0.512981870256935	0.476105759642802	0.44047398883492	0.406486645971624	0.374333968190746	0.343975619896314	0.31513555531119	0.287307524349531	0.259770049461764	0.231619288620853	0.20184580992958	0.169510505968822	0.134115491502785	0.0962880026187365	0.0587652353649105	0.0270909328461725	0.00844808319036915	0.00752831848305034	0.0224545147001542	0.0459765556229042	0.070718281442581	0.0925256231998588	0.110294963344236	0.124512309475604	0.136132955103156	0.146052608538872	0.154940915352872	0.163229060524071	0.171144093018701	0.178747626090595	0.185966395642596	0.192613536726093	0.198403144491627	0.202961839362056	0.205841824119709	0.206541121603471	0.204538371559007	0.199351004387552
22	0.806284773591267	0.789129414353744	0.769563534392338	0.747562534247847	0.723122811594181	0.696298186413478	0.66722526266074	0.636137653744426	0.603367250704601	0.569330805258492	0.534501710284834	0.499369368731106	0.464391013768581	0.429942313287403	0.396273009837768	0.363472404548062	0.331447627460985	0.299916740642057	0.268420308842612	0.236360632631383	0.203088796143113	0.168076658249199	0.131229597624822	0.0933929576066811	0.0570084990048226	0.026556917887011	0.00789985343623966	0.00569141689795902	0.0199673737521459	0.0453375820060237	0.0741865701989536	0.100612196083289	0.121868104735489	0.137610454917323	0.148643540500978	0.156056921988246	0.16082357115508	0.163676567458795	0.165109576474244	0.165418173061273	0.16474717355908	0.163132823885657	0.160538497047962	0.156885986942579	0.152085332074153	0.146065926321796	0.138810891873445	0.130395114276288	0.121024473197812
23	0.767450739367072	0.750997407990871	0.73200925062561	0.710617404066112	0.686908437369589	0.660973497138141	0.632939215135234	0.602985130843971	0.571349534884979	0.538324476857191	0.504240751978895	0.469444556420316	0.434268722330959	0.399002570022618	0.363865154375981	0.328987023617707	0.294405871582785	0.260082227274697	0.225943212962297	0.19196566681566	0.158313450448512	0.125542502604076	0.0948667680923339	0.0684089680459231	0.0492127353339877	0.0406302412936687	0.044843313243279	0.0611225083824091	0.0853870628777186	0.111924108425254	0.135922577818644	0.15482876014144	0.168133558628803	0.176488566006014	0.180937880231029	0.18249206114501	0.181966463299692	0.179958702538481	0.176881222262451	0.173007618134161	0.168516681710571	0.163529893397689	0.158142527794664	0.152449577746925	0.146567296107051	0.140650116444467	0.134901387095645	0.129574992834159	0.124963981598241
24	0.71980628821885	0.705254317002261	0.687594305878009	0.66720929727344	0.644336116456347	0.619142306849922	0.591775529338916	0.56239444272393	0.531186509647939	0.498375987598179	0.464224328817228	0.429025020847597	0.393095254487904	0.356767434402924	0.320384217551991	0.284301311762579	0.248902594250837	0.214632099167843	0.182046650621573	0.151890003609181	0.125180808012404	0.103285828905036	0.0879091131959375	0.0808741703327439	0.0835684066019543	0.0960874863181948	0.116519219863272	0.141085893981241	0.165386891823381	0.185965067363641	0.201130538242726	0.210780594978173	0.215728161944465	0.217082752860958	0.215889154477068	0.212988208872851	0.209002417249047	0.204372164442011	0.199403273201892	0.194309924564056	0.189248535870474	0.184342693278762	0.179700382758169	0.175424582334131	0.171617730509237	0.168380117810709	0.165802111292988	0.163950512649576	0.16285043291982
25	0.661655005952887	0.651016145021976	0.636110108638135	0.617713027118614	0.596327765111014	0.572293020225053	0.545859918767886	0.517244983438592	0.48666670061368	0.454370830885091	0.420647945127062	0.385845574866656	0.350376752541635	0.314726444931457	0.279457318396769	0.245216284495465	0.212743144926009	0.182881884877816	0.156592610140173	0.134955657220574	0.1191463482119	0.110339170678957	0.109485163538301	0.116930483859898	0.131955903129715	0.15250238254371	0.175423079183341	0.19732575133316	0.215572679210266	0.22884365273271	0.23705766325986	0.240912933372846	0.241405036306447	0.239509230759409	0.23603704786347	0.231605830022047	0.226661223843874	0.221515557273079	0.216384692753008	0.211417338855083	0.206716008455766	0.202350650309281	0.198366334898159	0.19478623722744	0.191610986134575	0.188815430042831	0.186344062595725	0.184106744927973	0.181976878151528
26	0.589396159970106	0.585146239619944	0.574944692545226	0.560042723395092	0.541326563065933	0.519430480260758	0.494831806024341	0.467925106863173	0.439078251860402	0.408674041822524	0.377140267859644	0.344969905693625	0.312732230881159	0.281075229720066	0.250719860397556	0.222447324022883	0.197080971114852	0.175463709953094	0.158428348232097	0.146751228853035	0.141070468980803	0.141746823409581	0.148663506242617	0.161016272136144	0.1772208800044	0.195085789570236	0.212276820676524	0.226884523717886	0.23780344738556	0.244770017510608	0.248136644956292	0.24856779754237	0.246796608809093	0.24348502757404	0.239169204848154	0.234255233878423	0.229037045417053	0.223719860439855	0.218441499858386	0.213288964409392	0.208310109577751	0.203521162053977	0.19891106769831	0.19444366583998	0.190058654349924	0.185672318943422	0.181179056939853	0.176454803416631	0.171363519078201
27	0.493788179896159	0.497513485624934	0.493668391292187	0.483826679500864	0.469252434582548	0.450946254185584	0.429716984510024	0.406252704799415	0.381179935663024	0.355107468605858	0.328654309723709	0.302462484834553	0.277196258133876	0.253530215775788	0.232129557772442	0.213626254866135	0.198593688865578	0.187519481371065	0.180771809071331	0.178550699594139	0.18081700707567	0.187203792448035	0.196939957133155	0.208843293233249	0.221440684562043	0.233220301494485	0.242933335286548	0.249814195359895	0.253632244547838	0.254588240410724	0.253138295827329	0.249828370602684	0.245181473524568	0.239640720080197	0.23355251683991	0.227171832783745	0.220676368859468	0.214182109614173	0.207756857659341	0.201430727085261	0.195203722402338	0.189050987481892	0.182926436116528	0.176765473888145	0.170487485561493	0.163998728624749	0.157196246410975	0.149973383496378	0.142227435985123
28	0.359314157805166	0.369439828343273	0.371779687997911	0.367771973554214	0.358788591272915	0.346055970922444	0.330645430489719	0.313494344739272	0.295434285899514	0.277214079592239	0.25951341301987	0.242947160982222	0.228062934809958	0.215335069832959	0.205157606504393	0.19783702436164	0.193583029919681	0.192493479742268	0.194528975469637	0.19947567030803	0.206902912425391	0.216134656863044	0.226263931910734	0.236236370310216	0.245002809663437	0.251700300076466	0.255794261763851	0.257128043553696	0.255872980113857	0.25241656379024	0.247240228792751	0.240823227292901	0.233585000740385	0.225861189979748	0.21790184575646	0.209881024451515	0.201910295426908	0.194052017934114	0.186330602452601	0.178741338091157	0.171257035452543	0.163832995037967	0.156410868356851	0.148921950218062	0.141290384871578	0.133436709786205	0.125282104979138	0.116753660907678	0.107790919018899
29	0.185201718227044	0.195688358457513	0.200993997072772	0.20189197760206	0.199317692270344	0.194221993289662	0.187489261293365	0.17990031927828	0.1721216346893	0.16470793250311	0.158110864317554	0.152690101161548	0.148725050930798	0.146425826771407	0.145941701628232	0.147364635898107	0.150725108491246	0.155978039743008	0.162978790414425	0.171453626920606	0.180975315887773	0.190960239367189	0.200703716967406	0.209460091222076	0.216554097034125	0.221490248735275	0.224022230734982	0.224160648252628	0.222124699548848	0.218263494809174	0.212976104197585	0.206649660978312	0.199621801459758	0.192164488432938	0.184482514216449	0.176720088214614	0.168970674112716	0.161287178786807	0.153691084765946	0.146180061901834	0.138734106469676	0.131320489336589	0.123897870657031	0.116419935785487	0.108838870495961	0.101108945521921	0.0931904303480647	0.0850540069247616	0.0766858053169407
30	0.0425850365315451	0.0460725733735648	0.0485209592121167	0.0499891394908206	0.0506710239565809	0.0508213314230476	0.0507037302442238	0.0505604686687768	0.0505987667190865	0.0509885438503449	0.0518668651745785	0.0533456104760699	0.055519756213317	0.0584741794500476	0.0622871126887754	0.0670284651930841	0.0727514324567051	0.0794765051267875	0.0871686010382423	0.095710874003412	0.104882469732257	0.11435058015029	0.12368689310513	0.132412538675024	0.140064526795555	0.146265702985491	0.150776653520661	0.153515015183156	0.154541127126315	0.154020696094382	0.152179552939518	0.149262883943032	0.145505406627619	0.1411135742242	0.136257727380434	0.131071070530836	0.125652605052814	0.120071912346972	0.114374467809749	0.108586782566955	0.10272108070231	0.0967794620059006	0.0907576256445823	0.0846482828102774	0.0784443974934807	0.0721423836524745	0.0657453655117895	0.0592665815387803	0.052732984652853
31	0.0184542651679336	0.0145753449609249	0.0112662212136576	0.00848115850343156	0.00619074031581523	0.0043699656930613	0.00299287148157128	0.00203195864318559	0.00146065568665138	0.00125740907959429	0.00141040689240845	0.00192223610536488	0.0028138913373605	0.0041275025988639	0.00592696930315254	0.00829544373867704	0.0113284244596617	0.0151213171113274	0.0197510080472298	0.0252525717328734	0.0315947062161503	0.0386602023455936	0.0462391996210001	0.0540413639702666	0.0617277507687098	0.0689557575946746	0.0754250703627436	0.0809122084215798	0.0852863209581016	0.0885061227037178	0.0906034220606388	0.0916606548399941	0.0917886990981106	0.091108713864428	0.0897393175179573	0.0877888101737686	0.0853513946370933	0.0825062032765529	0.079318101792505	0.0758395069395065	0.0721127113701306	0.0681724108899297	0.064048271060243	0.0597674606255159	0.0553571320153099	0.0508468562659345	0.0462710303507691	0.0416712754712092	0.0370988393799039
32	0.0656155919980782	0.0617520273965504	0.057701684756614	0.0534897663384523	0.0491677490779886	0.0447967110723834	0.0404357388312254	0.036135910011808	0.0319390571791671	0.0278799650350904	0.023990654512565	0.0203056623864588	0.0168674950948062	0.0137315887113661	0.0109701005348239	0.00867371092088345	0.00695040232631207	0.00592005121563096	0.00570384200237369	0.00640825628512613	0.00810487553520756	0.010809295946081	0.0144643733816263	0.0189336116764605	0.024008749435863	0.0294315442871658	0.0349249876312659	0.0402260783498562	0.0451123976730809	0.0494177227527673	0.0530359655741122	0.0559159013515071	0.0580505330745978	0.0594647197652289	0.060203623503377	0.0603233173012723	0.0598839474577609	0.0589452700618177	0.0575641235737431	0.0557933470988157	0.0536817076637354	0.0512744921831374	0.0486145136693596	0.0457433603052754	0.0427027759543911	0.0395361029114428	0.0362897456063902	0.0330146311349093	0.0297676518555236
33	0.111964079225073	0.112529138117689	0.112140314860613	0.110737267963726	0.108336196697954	0.105013347904807	0.100884680374506	0.0960864605550743	0.0907599349576492	0.0850413376662448	0.0790570448378201	0.0729228930774662	0.0667464147099096	0.0606307743165927	0.054679308301988	0.0489996457660953	0.0437063867960874	0.0389212785476593	0.0347698807094468	0.0313740247234893	0.028840111101057	0.0272444908334765	0.0266185972635131	0.0269375601377087	0.028116028203776	0.0300134390796338	0.0324483346173941	0.0352186005186383	0.0381229444281698	0.0409791349244202	0.0436361707436141	0.0459796878521725	0.0479316309620651	0.0494460791827436	0.0505031813130704	0.0511027414465474	0.051258428464442	0.05099307740006	0.0503351934841892	0.0493165629345455	0.047970782412242	0.04633249927094	0.0444371730025201	0.0423212018090304	0.0400222939705039	0.0375799953579121	0.0350363098094173	0.0324363679723671	0.0298291133155787
34	0.138594829763649	0.143307507978738	0.146846941378686	0.149036024737862	0.149790210185673	0.149113677953342	0.147084881778146	0.143836313522366	0.139533368782618	0.134355937467546	0.128484640946046	0.122092148486969	0.115339021900128	0.108373051283919	0.101330903494548	0.0943409366670554	0.0875261168432993	0.0810060565739312	0.0748973000836178	0.0693111778586941	0.0643489359777272	0.0600944619266039	0.0566057146815292	0.053906698144159	0.0519821536520189	0.0507767986495139	0.050199878651515	0.0501343695322697	0.0504489387710252	0.0510102334341869	0.0516933406808552	0.0523891140397057	0.0530080474624749	0.0534811514878665	0.0537586867241647	0.0538076710890447	0.0536089245919563	0.0531541802257364	0.0524435625978748	0.0514835606849654	0.0502855063932937	0.0488645072512107	0.0472387545762878	0.0454291238140876	0.0434589908404117	0.0413541999007466	0.039143131475233	0.0368568296340806	0.0345291575283188
35	0.151077338998299	0.158292040831573	0.164431158190579	0.169243556230324	0.172558369868665	0.174293377418463	0.174451719551838	0.173109450630685	0.170397801465033	0.166484100081526	0.161554416428373	0.155799732828993	0.149406259350105	0.14254965379537	0.135392410240897	0.128083473522488	0.120759114389671	0.113544176978486	0.106552944259992	0.0998890543491465	0.0936441574673581	0.0878953383455674	0.0827017123835688	0.0781009523665979	0.0741066942370885	0.0707076989249934	0.06786929018596	0.0655370449163217	0.06364217208113	0.0621076689861755	0.0608542866499202	0.059805539771998	0.0588913413076844	0.0580501897176462	0.0572300934800114	0.0563885496431605	0.0554919171888915	0.0545144804454537	0.0534374218273599	0.0522478449421878	0.0509379237667285	0.0495042062137367	0.0479470700340984	0.0462703120573851	0.0444808442086956	0.0425884680479505	0.0406057011456421	0.0385476316811971	0.0364317811568626
36	0.158180348478807	0.166466446559007	0.173858445011568	0.180065089858779	0.184854215221747	0.188068334048929	0.189630910834021	0.189543510175279	0.187875734674431	0.184750798072935	0.180329651917326	0.174796017966598	0.168343814504624	0.161167602935274	0.153456002620953	0.145387588035286	0.137128574881172	0.128831569750362	0.12063474854618	0.112661000672778	0.105016796346771	0.0977907711078115	0.0910522358846651	0.0848499686128193	0.0792116862022833	0.0741445183638587	0.0696366274762669	0.065659894706314	0.0621733902735971	0.0591272218635393	0.0564663345789247	0.054133906906996	0.0520741133270936	0.0502341622841528	0.0485656344703563	0.0470252233825404	0.0455750161707244	0.0441824560205949	0.0428201096092683	0.0414653356730444	0.0400999216216857	0.0387097292954809	0.0372843705343537	0.0358169185441787	0.0343036514510401	0.0327438188894724	0.0311394199098059	0.029494979999198	0.0278173158909934
37	0.165349880407467	0.173540387978946	0.180985533400199	0.187364809694466	0.192400022791277	0.195874427953832	0.197645486004299	0.197650012204914	0.195901924578365	0.19248397884223	0.187535541494344	0.181238550898142	0.173803474998492	0.165456503768569	0.156428616698931	0.14694667946592	0.13722641188127	0.12746693180226	0.117846579260578	0.108519807806091	0.0996150414818859	0.0912334907744046	0.0834489695260819	0.0763087458458481	0.0698354004478393	0.0640295767082694	0.0588734159147707	0.0543344045161285	0.0503693341779793	0.0469280938750739	0.0439570681838149	0.041401992201522	0.0392101942453473	0.0373322287362885	0.0357229549269854	0.0343421495552829	0.0331547547245853	0.0321308605561363	0.0312455105224795	0.0304784005815829	0.0298135249927742	0.0292388045151829	0.0287457179935086	0.0283289467262523	0.0279860325408735	0.0277170449088318	0.0275242493215038	0.0274117680864799	0.0273852252937706
38	0.173611506606183	0.180508961073382	0.186816976166667	0.192199310433825	0.196355241711351	0.199039960780394	0.200080568235152	0.199385719890314	0.196948025396367	0.19283946299315	0.187201042321529	0.180228535971845	0.172156259812735	0.163240686771251	0.153745269898015	0.143927374044808	0.134027779626461	0.124262883180272	0.114819489347736	0.105851951212012	0.0974813438086515	0.0897963239450287	0.0828553206494057	0.0766897054135387	0.0713076068330008	0.0666980602007478	0.0628352192227083	0.0596824030832992	0.0571958046192269	0.0553277401345899	0.0540293738593683	0.0532528962652645	0.0529531726845548	0.0530889056758214	0.0536233714565259	0.0545247986242049	0.0557664580851624	0.0573265286017598	0.0591877945840902	0.0613372233515108	0.0637654593822025	0.0664662639960679	0.069435921089573	0.0726726233025351	0.0761758484826267	0.0799457335105088	0.0839824513378638	0.088285597275846	0.0928535918958362
39	0.184671994743898	0.189265352034941	0.193586268519052	0.197317307481135	0.200174554656435	0.201925874337313	0.202405704631705	0.201524423107742	0.199271119116167	0.195709647920629	0.190968853969837	0.185228602361243	0.178703615388159	0.171627067881673	0.164235545573943	0.156756458478141	0.149398465208967	0.142345003999767	0.135750691909777	0.129740152980605	0.124408749593863	0.119824688188677	0.116032019595157	0.113054129844832	0.110897401169462	0.109554803606989	0.109009249107303	0.109236599771273	0.110208269542356	0.111893395156594	0.114260578843292	0.1172792237338	0.120920494744012	0.125157944303303	0.129967845012188	0.135329271257316	0.141223969955548	0.147636057727343	0.154551578537594	0.161957952659346	0.169843345040205	0.178195978981434	0.187003419557362	0.196251850385307	0.2059253670885	0.216005310881533	0.226469665890307	0.237292543791019	0.248443778788965
40	0.211820846492903	0.214344274649924	0.217093393781885	0.219798223401237	0.22221484673436	0.224138909309567	0.225416576928972	0.22595156469801	0.225707388538699	0.224704714778124	0.223014412715502	0.220747477228129	0.218043274598861	0.215057555454551	0.211951433495309	0.208882150505896	0.205996043034834	0.203423774287138	0.201277639044024	0.19965059861245	0.198616642823026	0.198232082218548	0.198537419948453	0.199559517964937	0.201313840669089	0.203806622006964	0.207036854753733	0.210998042159608	0.215679682959023	0.221068482561007	0.227149297909209	0.233905832803784	0.241321105941907	0.24937771678518	0.258057935537212	0.267343643698227	0.277216151334702	0.287655916675108	0.298642193102656	0.310152628144742	0.322162838657952	0.33464598601447	0.347572374599643	0.360909096187414	0.374619741609616	0.388664199417836	0.402998558815532	0.417575130918464	0.432342598350767
41	0.268976986776021	0.27151162671032	0.274677349688706	0.278246246686712	0.282004393621208	0.285761611374487	0.289359744971588	0.292678599159765	0.295638954656031	0.298202488042701	0.300368836574957	0.302170394637644	0.303665636998946	0.304931814363783	0.306057779347313	0.30713752272208	0.308264784941843	0.309528902633974	0.311011883706436	0.312786590324383	0.314915845118442	0.317452253399778	0.320438540671273	0.323908228608554	0.327886504509748	0.332391172392618	0.337433604472414	0.34301963772695	0.349150381070082	0.355822914560469	0.363030873732532	0.370764920356469	0.379013106499796	0.387761142360331	0.396992580524944	0.406688930504164	0.416829717906741	0.427392502660631	0.438352870391039	0.449684410508758	0.461358693779338	0.473345261146193	0.485611634365407	0.498123357570055	0.510844077215616	0.523735665975107	0.536758394079056	0.549871149376272	0.563031705091172
42	0.332500126770053	0.337432370264613	0.343059918121217	0.349178940618665	0.355592037160011	0.362115986053314	0.368588618844917	0.374874236223551	0.380867144136927	0.386493115692794	0.391708830315586	0.396499559039271	0.400875517886839	0.404867383296131	0.408521457529088	0.411894905683209	0.415051384026903	0.418057266271063	0.420978569126619	0.423878592797581	0.426816230635353	0.429844864457394	0.433011744258132	0.436357748146883	0.439917425279738	0.443719237012492	0.447785926243968	0.45213495974245	0.456779001832884	0.461726389512719	0.466981588655942	0.47254561853269	0.47841643763866	0.48458928807803	0.491056998764876	0.49781024976578	0.504837801426778	0.512126692695452	0.519662413408822	0.527429055380328	0.535409446967254	0.543585275493916	0.551937201489865	0.560444968208764	0.569087509346374	0.577843057294852	0.586689253671112	0.595603263254327	0.604561891875527
43	0.355302639572035	0.363400563970889	0.371992271551591	0.3808943687377	0.389928390878856	0.398926842063558	0.407738588606465	0.41623322412377	0.424304129815798	0.431870092191683	0.438875487849373	0.44528917726535	0.451102348671819	0.456325609543417	0.460985636639812	0.465121672883144	0.468782111713112	0.472021349100201	0.47489702080684	0.477467685625461	0.479790968834114	0.481922145777772	0.483913122967863	0.485811761752954	0.487661485220017	0.489501110239574	0.491364851419485	0.493282450531115	0.495279392499838	0.497377176484794	0.499593617408265	0.501943159273274	0.504437186638415	0.507084324719602	0.509890721839839	0.512860310461179	0.515995044926841	0.519295115430835	0.522759138720505	0.526384326712536	0.530166634638592	0.534100890591728	0.538180908465683	0.542399586301926	0.546748992011182	0.551220438337419	0.555804548798083	0.560491316175734	0.565270154961257
44	0.326836821234952	0.33729622662605	0.347971763842728	0.358707748566325	0.369353802578766	0.379769215358993	0.389826803183009	0.399416035075605	0.408445262859705	0.416842975277085	0.424558081550595	0.431559306337729	0.437833837063169	0.443385401343953	0.448231965982131	0.45240324255411	0.455938162925174	0.45888245687784	0.46128642901634	0.46320299773207	0.464686028455992	0.465788968474995	0.466563771870825	0.46706009041532	0.467324698752631	0.467401118891504	0.467329408844112	0.467146082195012	0.46688412863459	0.466573109398268	0.466239305644151	0.46590590175938	0.465593189214064	0.465318779779375	0.465097819657105	0.464943198339432	0.464865747863772	0.46487442959639	0.46497650682314	0.46517770229876	0.465482340556875	0.46589347525448	0.466413002154709	0.467041758571454	0.467779610234419	0.468625526604216	0.469577645690462	0.470633329414124	0.471789210518633
45	0.27276089540872	0.284089572738408	0.295405491706513	0.306586128180459	0.317513969211457	0.328079494143963	0.338183793984345	0.347740694259532	0.356678287496894	0.364939829123235	0.372483999027676	0.37928457470902	0.38532959656678	0.390620129012474	0.395168732064825	0.398997757960217	0.402137578209478	0.404624831197014	0.406500761650614	0.407809703594506	0.408597739671886	0.408911553295379	0.408797476667094	0.408300727522175	0.407464820347367	0.406331133436647	0.404938610982022	0.403323578944076	0.401519654219046	0.399557728197033	0.397466007848066	0.395270099717922	0.392993124475726	0.390655851803992	0.388276847381977	0.385872625445319	0.383457801895921	0.38104524419114	0.378646215276863	0.376270509667608	0.373926580443639	0.371621656455533	0.369361849424846	0.367152250927343	0.364997019461926	0.362899457960602	0.360862082196452	0.358886680609387	0.35697436610287
46	0.218380718215799	0.229039827412509	0.239566204121795	0.249868894763798	0.259860826314356	0.269460792128738	0.278595200992457	0.287199510107412	0.295219286021477	0.302610864219491	0.309341605282913	0.315389770456623	0.320744059959496	0.325402872058586	0.329373349276154	0.332670280380595	0.335314923895625	0.337333811985988	0.338757584117911	0.339619889166299	0.339956383771201	0.339803844588461	0.339199403202788	0.338179905180291	0.336781389119673	0.335038677543816	0.332985068879716	0.330652118372327	0.328069495317478	0.325264904240459	0.322264058376119	0.319090694843522	0.31576662211016	0.312311791598935	0.308744386528157	0.30508092223865	0.301336353321422	0.297524183798341	0.293656577422269	0.289744465855213	0.285797653061429	0.281824914727752	0.277834091908072	0.273832178395045	0.269825401561876	0.265819296601205	0.261818774226779	0.257828182005273	0.253851359557928
47	0.209608784957247	0.219856466753475	0.229948739615695	0.239807856614967	0.249359256902817	0.258533162818394	0.267265993396482	0.275501534811189	0.28319182513112	0.29029772997736	0.296789205310608	0.302645261788427	0.30785366043464	0.31241038075471	0.31631890947054	0.3195894008106	0.322237758267729	0.324284683695447	0.325754733452773	0.326675413927663	0.327076340974703	0.326988480242184	0.326443478505008	0.325473090253173	0.324108699045422	0.322380929535699	0.320319343539921	0.317952211901325	0.315306353076177	0.312407029133974	0.309277890092449	0.305940958050135	0.302416643322743	0.298723785641928	0.294879714365551	0.290900322526639	0.28680015037872	0.282592474856834	0.278289402054426	0.273901960412499	0.269440192830014	0.264913246337922	0.260329458340278	0.255696438722138	0.251021147363533	0.246309966789606	0.24156876983644	0.236802982326895	0.232017640837086
48	0.21981339482226	0.230046816192883	0.240120475493909	0.249962586933664	0.259504263702923	0.268680909179031	0.277433448910177	0.285709354937411	0.293463427715316	0.300658316352135	0.307264773627136	0.313261656871397	0.318635698189369	0.323381076888001	0.327498833007617	0.33099616353685	0.333885642578527	0.336184403966637	0.337913320280654	0.33909620654435	0.339759070757501	0.339929427311442	0.339635683675426	0.338906605771199	0.337770863319337	0.336256653185431	0.334391396346034	0.332201502452175	0.329712194982727	0.326947389530016	0.323929617726058	0.32067998958938	0.317218187553748	0.313562486051586	0.309729791203304	0.305735695861188	0.301594545938343	0.297319514595814	0.292922681450004	0.288415114489906	0.283806952857177	0.279107489042248	0.274325249390259	0.26946807209612	0.264543182104177	0.259557262520616	0.25451652230144	0.249426760101303	0.244293424263257
49	0.236065735372528	0.246210390860667	0.256191783064423	0.265943742079378	0.275402911735832	0.284509920980333	0.293210416327643	0.301455918479672	0.309204476995261	0.316421108820584	0.323078018503291	0.329154609042479	0.334637301783462	0.339519191014469	0.343799563702391	0.347483317119101	0.350580307179252	0.353104658510323	0.355074064067263	0.356509097971918	0.357432560656495	0.357868870711519	0.357843513388428	0.357382551701506	0.356512202644731	0.355258478244469	0.353646889009342	0.35170220577304	0.349448274886763	0.346907881123989	0.344102652426123	0.3410530006609	0.337778092811887	0.334295847402615	0.330622951429501	0.326774893591774	0.322766010131569	0.31860954011007	0.314317687429813	0.309901687358936	0.305371875714783	0.300737759219715	0.296008085851667	0.291190914278071	0.286293681687309	0.28132326952065	0.276286066763661	0.271188030583198	0.266034744198188
50	0.257513464161097	0.26740427063286	0.277140743774156	0.286661988660133	0.295909894265089	0.304830090209547	0.313372784863196	0.321493458029154	0.329153389554569	0.336320014022929	0.342967100476905	0.349074764249596	0.354629324922157	0.359623029816227	0.364053666088443	0.367924086410596	0.371241673525903	0.374017767908685	0.376267080624345	0.37800711061509	0.379257582339718	0.380039916252429	0.380376741244785	0.380291455067339	0.379807836007192	0.378949706787516	0.377740649795021	0.37620377131909	0.374361511466502	0.372235495749055	0.369846423971913	0.367213991920922	0.36435684140303	0.361292534386213	0.358037547271519	0.35460728167484	0.351016088471442	0.347277302240574	0.343403283624371	0.339405467473697	0.335294414986015	0.33107986834279	0.326770806624315	0.322375502018127	0.317901575544562	0.313356051701241	0.308745411579918	0.304075644136821	0.299352295403951
[truncated: 48 more columns]
