# Supplementary material for: Reconstructing spruce budworm outbreak severity: a comparison of paleoecological and tree-ring signals
Source: PLoS One. 2025 Aug 12;20(8):e0329406. doi: 10.1371/journal.pone.0329406 (PMC12342301; doi:10.1371/journal.pone.0329406)
Supplement: S13 Dataset — (ZIP) [file pone.0329406.s013.zip › Lake 4 wavelet data/Coherence_Lepidopteran_scales_Percent_defoliation/coherence_wavelet_significance.txt]

V1	V2	V3	V4	V5	V6	V7	V8	V9	V10	V11	V12	V13	V14	V15	V16	V17	V18	V19	V20	V21	V22	V23	V24	V25	V26	V27	V28	V29	V30	V31	V32	V33	V34	V35	V36	V37	V38	V39	V40	V41	V42	V43	V44	V45	V46	V47	V48	V49	V50
1	0.976197526104538	0.965079587493885	0.946360752748281	0.913674785959254	0.881122053573512	0.842765301558064	0.826903769222168	0.819842512707469	0.834062508147419	0.847321110391166	0.857269534425732	0.855579306611262	0.855944302671172	0.86394757217681	0.855439737397967	0.850193780705161	0.845242648236164	0.847784583074476	0.857224182630797	0.85583618908288	0.857374428847364	0.848459752056377	0.842009672252671	0.837123791350548	0.845350604560302	0.853941568029107	0.846024743201636	0.858626698435335	0.858547589242367	0.85319945686248	0.854170461424558	0.858415790517228	0.857913280282607	0.858355073543971	0.858919446332967	0.839795119962475	0.829303317355307	0.834793125306907	0.846498190529279	0.842474806548187	0.845108291959637	0.841911467928182	0.845453178779152	0.860792565168071	0.863773044954729	0.864567313699449	0.869567877200901	0.875609328768205	0.874005216806458
2	0.971414176485014	0.958153777519656	0.936416417579709	0.897157767711018	0.848429941890053	0.805054743815067	0.781578646923838	0.78414090261194	0.806257148235472	0.807640336182444	0.823963642851585	0.832261348202663	0.826082027966952	0.828495699413581	0.826673218240413	0.818741539199138	0.828172119918456	0.821273287870449	0.819991405062384	0.816919597403452	0.837780241567367	0.820303176720668	0.815917514441682	0.808403115098778	0.814118936524917	0.822866078711638	0.823229897239867	0.828647570964994	0.830414633670128	0.822496911376755	0.818247800662066	0.821402864251409	0.833034823689608	0.836355319956824	0.831200032078739	0.807603078620677	0.804343889373833	0.804512548154507	0.810890423859995	0.811151498869111	0.815411329325208	0.802970990158467	0.817078531227435	0.828490068729449	0.828143427103921	0.834504476491445	0.833725855222589	0.83891917931501	0.842711373224472
3	0.966320189159115	0.952411758507949	0.924690377604067	0.883463350447591	0.829459295430933	0.781534649004704	0.762538709188211	0.75426274280122	0.766591029615726	0.771996446529981	0.78693332925226	0.796512658357043	0.80193129578336	0.790385743202843	0.796483602023233	0.794590245131084	0.791507976691535	0.7810274469826	0.778141547868852	0.787009994237475	0.799265277524728	0.791425858104722	0.789937388494076	0.769173515920966	0.781940924594691	0.789277289158068	0.799344688235508	0.796405851061422	0.796829850583835	0.780111691541601	0.785550796229588	0.791844458679631	0.796308919927986	0.803390939026768	0.794964176286348	0.76969678381671	0.770997772202006	0.767955033146136	0.779659674802176	0.776322115700316	0.78263394242931	0.775851281965613	0.785369310667139	0.798055586457697	0.790108393241601	0.803403809469295	0.793210320655002	0.80039169141188	0.810520837980617
4	0.956426735370192	0.939206237378584	0.912868343155149	0.873506730743653	0.805921946881195	0.733240321150323	0.720108586082298	0.717136157662348	0.721528361265658	0.731518321581225	0.739471163603413	0.766393236793113	0.760761408857547	0.759435255580587	0.762168137506457	0.75989953293587	0.756249963133002	0.752492217023556	0.74987911381308	0.753141355060199	0.740615258457483	0.755702549841204	0.756594285546701	0.738781357560739	0.743989386115832	0.75052923338054	0.767874842649854	0.767588947091446	0.77357744710686	0.757250101335081	0.749628390076807	0.759832481671579	0.773373698173205	0.772152514525394	0.760860427187256	0.74320827175533	0.732555760626703	0.742414285204868	0.747805267057465	0.744604220137707	0.75252067602869	0.75156913287557	0.752671958034148	0.758014845545291	0.762676233375985	0.775320969010977	0.763575639238152	0.769355252548519	0.768834643603676
5	0.948219489685428	0.928708288840253	0.903794075245805	0.862970243030706	0.80401414885449	0.733030776956718	0.69341237628747	0.674930119286558	0.691002801453345	0.710426993977533	0.716542841474374	0.729265692129854	0.730825738046912	0.732641474013744	0.728222922950017	0.728815243100475	0.718339975165537	0.709169364306455	0.71825498491082	0.712069138905708	0.705081373581186	0.715065347618199	0.716930429253659	0.706711397268047	0.72467151152384	0.733772885442735	0.73218945986187	0.737799801416308	0.73191457763736	0.727317262812704	0.731718176075221	0.738043543157215	0.746161641447064	0.736581956902484	0.730270111874588	0.718257884879295	0.704320745026833	0.712901910508717	0.720268784826429	0.71994117391008	0.722837849359265	0.727122563312642	0.728124295918931	0.743318474626008	0.744546261168381	0.754362698403581	0.729249117558178	0.73145275021398	0.72930675377609
6	0.947076262485847	0.927916389719164	0.898342915197278	0.860061816953527	0.794777941809739	0.729345925173742	0.67811499316373	0.64759988796906	0.67168993669535	0.685773858249933	0.701717817807118	0.702637038025842	0.708619162090335	0.713453594834265	0.710382879274257	0.711337747042086	0.697758547514059	0.678142065453736	0.677803404186395	0.675027839875568	0.69019803399533	0.697782405767205	0.702462192073744	0.694610094316393	0.721129130049685	0.720889336905886	0.696979192649379	0.704531153279494	0.707995653743154	0.712423606970846	0.720659635783997	0.735648571239291	0.726659198848387	0.720102024977422	0.710004959196015	0.705961312207586	0.69612238347371	0.69616217038347	0.708680428141502	0.701706782792495	0.697070211138043	0.706103900689801	0.714010708976712	0.727813580149838	0.723715331719934	0.730992447625841	0.719114100232299	0.726288083993078	0.709379918989968
7	0.940304449734173	0.922200365293859	0.895581556628524	0.857276856815083	0.804553833746945	0.736875771220859	0.687403427112288	0.662012697300301	0.650638620011462	0.662031127406522	0.682021395690371	0.680303780526206	0.698931239671335	0.698049782274515	0.707829595737052	0.696252063540022	0.696018887331074	0.675556681244329	0.662276184999255	0.668190852751036	0.683650592223441	0.684707512948062	0.702701493968733	0.698977646599226	0.701661181447149	0.700320421898173	0.707683743342631	0.702035018209478	0.69544513113061	0.698619679559891	0.7187213604804	0.728019991709201	0.716819894606405	0.706777855569359	0.711114033265779	0.698400904116035	0.695174273344279	0.687613797977034	0.687452867283525	0.701777406918893	0.704170091081975	0.695751664119986	0.708103030507779	0.714394031183105	0.709353548218671	0.706356877072538	0.684206815108207	0.700412481418842	0.708551518370152
8	0.937905887531424	0.920254654888809	0.893789576881134	0.860204210344584	0.821440601901509	0.767190800762252	0.722371676737689	0.683853301930598	0.671855060264961	0.672188016383737	0.663409577092705	0.690534793562525	0.697049111507203	0.694134706293418	0.702415554016718	0.704252798316408	0.70431925937613	0.68944561382242	0.669090737925339	0.675539000323273	0.680586173109213	0.680525665211264	0.696297071654678	0.712707492243875	0.712488825159216	0.699508522279244	0.705386612661582	0.681912341219683	0.695598066361742	0.698631432695244	0.713697985557853	0.718703108473453	0.722779699112889	0.715377909143909	0.699681797043168	0.690587296518612	0.693384564691336	0.702615003147666	0.706131986293892	0.697453019767959	0.702201036860897	0.702861862481332	0.690876530697046	0.703012096267237	0.705768601312615	0.701556053308258	0.690722426383491	0.706623837135801	0.701676972407802
9	0.936963843664282	0.917634829747598	0.890903196415939	0.859192842929357	0.824427454201242	0.777985967899417	0.740227306724332	0.713953494010648	0.692434060548811	0.670500530333179	0.66008425231085	0.683513921358341	0.678382832906528	0.684252086411347	0.699956576258144	0.7050748346033	0.681721559806736	0.668366813545436	0.665587800663197	0.677171546915344	0.67952200945341	0.687987701826838	0.699456520540893	0.703416268116892	0.699670777308947	0.694568239321642	0.700894721078314	0.699204419082987	0.69905125361352	0.704879448199834	0.710812826293413	0.712324220572507	0.707196474223266	0.704660110791861	0.689234180133118	0.696428780701881	0.683251953886369	0.69013595444447	0.710286238069592	0.705261936149555	0.707865872898175	0.714849182679032	0.708757369945583	0.704494564954168	0.70011207330935	0.698543014457448	0.690120567166033	0.688169086550613	0.689279999475514
10	0.930680385076894	0.908193276548583	0.885608938195699	0.860396282425632	0.830946996713173	0.786542090977413	0.753588244557828	0.716677816724984	0.698909785396783	0.689529381173655	0.679089978116722	0.668358948013955	0.667446760935046	0.685449787757694	0.682557229380596	0.685218798532378	0.688447702991576	0.671054434036496	0.672511063190474	0.684246057072101	0.688066769845419	0.699827779419189	0.711192488474429	0.717862120520171	0.715552965818985	0.696969308558225	0.698895395828467	0.699542854118433	0.696677109351811	0.700802998771132	0.712085267841673	0.707413040609965	0.707265199048248	0.700577775417673	0.695237981009788	0.684858852695043	0.691605418384324	0.700048222287526	0.696695038505076	0.705896192625232	0.716001146432849	0.726134788015118	0.719469990114613	0.709330919107727	0.698366756205038	0.690901183174925	0.67795248555373	0.680224554559339	0.687481034530734
11	0.924667638623553	0.908703974029077	0.888486036501442	0.857629744731905	0.822371143184895	0.778680360806949	0.759577086794189	0.725120654590903	0.703068256236041	0.68424186022367	0.6707972551264	0.676392582946483	0.679861329404553	0.680060928645583	0.688409798048928	0.690320105414725	0.693775256419923	0.678561908286237	0.684159789521381	0.69843698183672	0.699773792878091	0.707114601008297	0.712844788486426	0.719974268346048	0.718377076459406	0.709322771114121	0.690548389998769	0.690123809685271	0.701008072508176	0.695026966528617	0.706386006608733	0.69629122382279	0.698514853740055	0.692455432574403	0.695803010509009	0.701543329880356	0.698098350962819	0.689110386205683	0.69125051783999	0.714020716597882	0.71759622777096	0.722588476075552	0.717279419926645	0.715264462819032	0.708780722580469	0.688035045401249	0.681309683482175	0.687851728935704	0.687138259846561
12	0.915141244575588	0.902135652974943	0.883399852603661	0.856872088936336	0.829702423178597	0.786993645949303	0.748121278784629	0.723413357619579	0.697777299334723	0.682993255945939	0.676288450339948	0.679202035020862	0.678625376597876	0.681342273645984	0.688983392090929	0.69436066496367	0.694373203422172	0.692352334190252	0.679363773443699	0.687926098250784	0.705754117098939	0.718064606532991	0.718915815635689	0.716987871651793	0.71550942626898	0.720452246904619	0.699788424630879	0.700010910723999	0.691688439397833	0.703261860404987	0.704199809667598	0.698297391123887	0.70172164461475	0.701748874690569	0.706105089869273	0.700346437178539	0.696746827456388	0.695389586261637	0.697081681397126	0.716673313849262	0.728042164399209	0.731323036226821	0.716836682472425	0.710069373421242	0.706736169631342	0.688077561670613	0.686963259378572	0.690443904914486	0.702267652303202
13	0.91728958467048	0.907297336935261	0.881450917589966	0.859094723198066	0.82707327192172	0.794513224661179	0.75938655981515	0.724165684065845	0.704659739831019	0.688739018169569	0.683244460608428	0.670879045876752	0.68216682946663	0.693285879898976	0.694951342943275	0.699163235709043	0.701569312316993	0.690098862849271	0.675248584045364	0.691752617756241	0.706169772441795	0.716279090883582	0.71489436344355	0.71404260236978	0.711785843605687	0.717785054207384	0.707673493136999	0.707420856979099	0.714471321362784	0.709110051480142	0.715053777329892	0.705127789387351	0.70300467094493	0.702772241592859	0.704940429779062	0.709078574107275	0.701246297181603	0.70062562592174	0.716119278230305	0.725870478838228	0.727915101782977	0.72633502272755	0.719468363711218	0.713486462793365	0.710428558967157	0.70353300902396	0.698257982887074	0.70140952821297	0.699349752358154
14	0.918175471940403	0.905813593151548	0.891984380665173	0.86924073841857	0.836322423528066	0.806951900688419	0.768329592239606	0.739848768823068	0.715752848832161	0.688109972918828	0.66617057509963	0.669444004707715	0.678443433609605	0.681300972279121	0.688270860938493	0.698215814311142	0.690621161355053	0.688351120042327	0.678718706695866	0.695104216828928	0.707107577118101	0.702461116898876	0.705734707672108	0.709430541982676	0.707133915737878	0.713204540223222	0.714969170158181	0.718380470182696	0.714949793419802	0.721227430114157	0.718329572155646	0.699487626665195	0.68733636885286	0.697104097457899	0.707841765175108	0.702894591609356	0.698718477475097	0.716220835186074	0.720275430010797	0.723907142342121	0.727728815896253	0.720963196465038	0.717105289544067	0.713402666916765	0.714811872213021	0.713634739610243	0.698592073968938	0.69800621982921	0.688366878044323
15	0.918069578598872	0.906822220387896	0.887660821938636	0.869172061951787	0.846999319737005	0.818535294081857	0.785106728181503	0.750549228579714	0.715515556989356	0.697319110356638	0.686120827167491	0.681257189323861	0.674075259754701	0.677773182839601	0.687657934144048	0.697832641433103	0.696852569703782	0.692754907295216	0.692851552982676	0.706589644991745	0.713163362971357	0.716919908310706	0.721506465036769	0.723823362765568	0.721223769129509	0.719623265360997	0.713136984461857	0.725052448285041	0.724663073338774	0.724366957814181	0.709704080046344	0.699564986239683	0.690380550108408	0.707245396735325	0.69676691501709	0.693042427464592	0.695728004709487	0.71359782210404	0.714469595477746	0.717446053486154	0.715936641667096	0.717097288653529	0.710791702009656	0.706040353170866	0.699847602683368	0.695065287280925	0.685698603032563	0.681889305166203	0.679539269025457
16	0.918095750634839	0.902046462851204	0.888685549773857	0.871915157369014	0.851567796996846	0.823009607037082	0.790597858652555	0.754482671401743	0.736657112892364	0.706751724181388	0.685155447921444	0.684039642373727	0.663805518037446	0.662155632809022	0.659175184199938	0.668993200958078	0.687305058178029	0.698920311146173	0.699788533314123	0.709351856710749	0.711904916457914	0.714849807509091	0.719854780873753	0.719576646551312	0.718713564235308	0.715960838801822	0.718755047072851	0.715892915267571	0.71716290208441	0.706023434350942	0.705332463143224	0.711450227543057	0.705868034858636	0.703601002582962	0.697152302318559	0.696512470869621	0.700053670798419	0.701966308747478	0.710027856557305	0.716098569181571	0.72230761021332	0.714508622703007	0.707662780154268	0.707959364641013	0.708564607140076	0.686475179050714	0.683158590051399	0.684163224239073	0.675590651602422
17	0.910567621983021	0.894862712932346	0.878952410532242	0.861799442115305	0.838897205998198	0.816110575102932	0.78675100527998	0.766542656868985	0.743389370893304	0.723754143753176	0.710717852437966	0.69812485359803	0.68342701700441	0.681089321214634	0.681980777029964	0.665441371169474	0.683893451730363	0.684256537736498	0.696057400146662	0.701055211050709	0.714914480188692	0.718672262789088	0.719528406999562	0.705882047379786	0.701454490359388	0.70659295013668	0.701106250541807	0.695768922837453	0.699049927045151	0.705350479568649	0.708109678498637	0.714256281563907	0.710820610694449	0.702801076533094	0.695675448616705	0.703862891834232	0.711951521220231	0.714872154461948	0.720208349986181	0.724400785137555	0.725571716980027	0.727964866851237	0.722237851101023	0.71860002483093	0.715742193800309	0.704666274260682	0.690004027882015	0.688248013997646	0.683390130107452
18	0.908086731794082	0.896340167961834	0.880596022770501	0.861335678684656	0.834976084124496	0.818246733867199	0.803185732134433	0.775278416418657	0.759629439140639	0.737191325078332	0.715602260898857	0.706551652853675	0.688500503557573	0.6894457406447	0.67809865834588	0.673665477691842	0.677419103868073	0.678122279446248	0.674592363389224	0.687500209203023	0.688928616189835	0.692851833472169	0.693165613345403	0.695346620724655	0.696902545253332	0.694423364518975	0.696459116374958	0.690897829314123	0.68621402741372	0.696647230682611	0.703735511643642	0.70301281090901	0.703325008152278	0.703488298207985	0.70724631970847	0.711311638137973	0.714932845136194	0.707608990640431	0.701968402746739	0.704863667064136	0.721658805988251	0.7173157355825	0.71198708732327	0.710263250319616	0.711755113964399	0.709435326336473	0.709427887362904	0.699651662037895	0.694576909423525
19	0.897352660222142	0.887523618419896	0.875279684734301	0.860441360907523	0.842213309145296	0.822392723902739	0.796521674259007	0.772124957073695	0.751255150699959	0.735790477320145	0.71576746672827	0.70475859616941	0.68860575295598	0.667575189688559	0.660427629820256	0.657154400515243	0.664848602357644	0.661109399827329	0.66352745695008	0.665007024360471	0.671057143376203	0.675591809105901	0.679923594900887	0.688731820038586	0.690174316023476	0.698303893214356	0.694943736781164	0.69627177174101	0.688149199697513	0.69987489921308	0.700873068179368	0.697734653146136	0.70107996986635	0.704131322515324	0.711611351555462	0.718083652068752	0.71132055304844	0.70758480096483	0.705890683121127	0.707224166222373	0.704410950107001	0.717416192130375	0.711622793411505	0.715690657271121	0.717695244287302	0.719599791975871	0.70682208086962	0.702157534872137	0.705495453949528
20	0.894672673318153	0.883918441759896	0.86813630940674	0.856434058772535	0.842831851207068	0.822225004269617	0.798698297053658	0.784134520096724	0.767754520044394	0.749207217116432	0.724284679575798	0.695833662564977	0.671943564721486	0.656694575630107	0.649226862688559	0.654295890174384	0.650373203912637	0.653572080740025	0.656697505137738	0.654013802907524	0.664513980778791	0.674283831730493	0.678299846890117	0.690244098644468	0.698267493286986	0.703315439465213	0.701091240705441	0.699273828770405	0.69332680250349	0.691802727231363	0.688137925776767	0.682996005034759	0.68663113301839	0.693230160241407	0.696507762236672	0.699421641100921	0.70541041331145	0.703794880363292	0.708767311928035	0.706983049508881	0.700718535765405	0.701314751324012	0.702955454034081	0.700784755949784	0.704072987664207	0.700233003059702	0.709415731054152	0.704064784848744	0.700312768711034
21	0.896937369516785	0.887141314522014	0.878771936545898	0.866952459812873	0.848607283784663	0.828961974696935	0.805293555929711	0.789488244377864	0.76607294479928	0.745930187655871	0.729324942867522	0.704121349650847	0.696131064476985	0.681412435562184	0.674962403916588	0.669060596221144	0.656896050557882	0.657641697807846	0.660957827973884	0.657823644212706	0.666619329254027	0.669876804426462	0.690769039335399	0.689515494246242	0.698287086404611	0.697923423801323	0.698086261111807	0.695587494307985	0.692371597885359	0.680718905092512	0.68304114197325	0.683562660899064	0.682547419424911	0.686744894760549	0.682159357163877	0.685871339632481	0.689317509579233	0.696932669390285	0.697059375179862	0.697025445017848	0.697474664085346	0.696071487863182	0.695668365614997	0.694978739582519	0.699171571304973	0.698147633857441	0.695721930644363	0.691911176758573	0.697245349575031
22	0.893284840652512	0.887406423294555	0.876120735746049	0.863398632146691	0.849212691429665	0.834122151627163	0.815025517809259	0.796783847983636	0.772724035742782	0.761439720604038	0.747403425872053	0.727626881797155	0.713295898826608	0.708909831873113	0.69452254103851	0.685627675960377	0.679858303203978	0.676576368107223	0.66980839379968	0.666699315208505	0.68150599069514	0.697059767671856	0.696333023192273	0.697998782266225	0.696915877842614	0.697170070440807	0.692377544487202	0.687903326202932	0.681596469383347	0.691779190813153	0.689897953176869	0.692143589514422	0.679415140610311	0.680465226426427	0.682642780350538	0.683289610459697	0.695405514876512	0.694402384964202	0.69740452197322	0.696185799781512	0.690558655013568	0.694532338688239	0.70181841788676	0.702190793368348	0.71121808579603	0.707788080553643	0.697351119965901	0.695413605713655	0.696049842452522
23	0.901386757237054	0.889083632599986	0.879437303798162	0.867584021007401	0.854413149275288	0.837214798453494	0.824164541584655	0.804571800142342	0.789031375530984	0.771729187352846	0.756229590110914	0.737064589892864	0.726356226082702	0.721763644944635	0.706455346518298	0.693609041408962	0.691843021578505	0.6864443683601	0.682832726336191	0.682444229456089	0.686218219607077	0.692711550332916	0.690379515070445	0.689414803581754	0.686117045722433	0.682461554087553	0.686242244286692	0.704218364362879	0.698989033291333	0.700522179225405	0.703512110885895	0.70435118881922	0.699289040826903	0.700158241013343	0.705788868742634	0.707806184018958	0.714162170597831	0.702249074206846	0.697793194159312	0.690830693758854	0.690459424507488	0.69584397889647	0.705823902639362	0.713613755562941	0.710093974487516	0.707556788161128	0.707422917619704	0.704718868050134	0.70581394247749
24	0.903986243277246	0.895584632460347	0.885252333331302	0.87625080480501	0.864803902850267	0.851821432464586	0.83801047496284	0.82606131484991	0.807490780093774	0.792425633217048	0.7722594826888	0.758764838971455	0.740734195838061	0.7267189515936	0.721949147820498	0.716452400919762	0.702102112272738	0.699393487651618	0.69183651173921	0.693534842047716	0.695074010928088	0.693595826462654	0.686663363648769	0.682303694999044	0.685529268257357	0.680226054014161	0.694711037492371	0.689931796718861	0.69447698337401	0.696108619764739	0.695883470200821	0.684454780999834	0.695065485776152	0.702214243703484	0.704297562038592	0.705436514185768	0.7004495143881	0.691120028116712	0.692476964615653	0.685007707372393	0.685049021669968	0.696921063940847	0.697918167932033	0.702975499452746	0.701063780523331	0.707662606681838	0.702626402848443	0.707517088771722	0.709234405342527
25	0.90608645814339	0.894672303728169	0.886387109291533	0.874037930715311	0.869686715888238	0.857597118739609	0.852274908814524	0.840494268449635	0.827306661806775	0.806944136867031	0.789265339498055	0.776306395385767	0.765349493517534	0.751912121038052	0.735839582818166	0.723022223589397	0.711885092690582	0.705765448765641	0.691116350783873	0.699357115847763	0.698705394069205	0.690348084784471	0.685623800930514	0.68850710439935	0.687896383187136	0.688798183109141	0.695350699326988	0.697126837338685	0.691661587504137	0.693371525200377	0.690250882813962	0.694223190270817	0.694183659492928	0.69874371963284	0.702951913927963	0.691481678476701	0.698269516003503	0.695675002224708	0.700003336563332	0.698223307982122	0.698107617261326	0.699528209265482	0.708268589908551	0.713384410904379	0.715130355855793	0.714732509173954	0.718881309980493	0.717632668225839	0.709183450967457
26	0.897343643631365	0.891174908674403	0.883644277077452	0.876340589999693	0.866061219067548	0.855002644684887	0.839560760059273	0.833373512872636	0.822387568934717	0.814099227175491	0.802633939929223	0.785736798784041	0.772054135567485	0.760340122965166	0.748801602503322	0.732170803345581	0.723453595911762	0.713211993977846	0.709753967982133	0.707037413886888	0.704224353103839	0.696817923743851	0.692345881228036	0.693327843220711	0.685585599422057	0.691974936202106	0.69856190398409	0.693022926259325	0.69185909600077	0.693947345904592	0.696809233972659	0.695082254346627	0.694240959388494	0.693700939864536	0.698481100397096	0.698488076321895	0.697209078447623	0.70125856330643	0.701582550853437	0.705818493610695	0.709671053639882	0.711285878915587	0.712349813584911	0.713939910152021	0.71439593358102	0.71301289457431	0.710709520967439	0.710607423377719	0.712517669847215
27	0.894343982354545	0.888120214444001	0.88040412116088	0.872166175709123	0.863971293764476	0.854344691671437	0.846270674853794	0.838769491688462	0.828041360576678	0.816035331716988	0.80223445284097	0.792922504933585	0.779643752436591	0.764456790511762	0.751712557323948	0.733935291572084	0.729500315395572	0.720441310406986	0.713725931256565	0.707254455649409	0.699661429964792	0.701148517791409	0.698447961394296	0.698492653654984	0.685959426572103	0.690100065783818	0.694729703720259	0.693771991522169	0.68759627640788	0.686477262712183	0.690080679749023	0.68630083214495	0.687108364214787	0.696836476663467	0.692102844353978	0.69368567403882	0.699194543331966	0.701119470213759	0.705636962521648	0.70710281783013	0.711427117142047	0.712485790119744	0.705820017518948	0.702729736813026	0.696917699268016	0.697005223354793	0.697911887161161	0.69573717237078	0.699781989743073
28	0.888120584789465	0.881868733105658	0.873835098659928	0.869926550111441	0.863579386327961	0.855077790587345	0.843992506909927	0.834953016876943	0.826465686988374	0.821780593535837	0.806829996989867	0.794354399333325	0.782321170291696	0.772620140341926	0.757584498015806	0.746974923105475	0.736861629207697	0.729036860118238	0.719661100993709	0.717209597415763	0.717369301280232	0.710903636849034	0.703205043503743	0.701045431233413	0.696724318701361	0.701312934546189	0.705585224021801	0.702277506256244	0.6993770090907	0.70294336922619	0.697744372596212	0.707075034094049	0.708356792413347	0.705503034695893	0.7009449200937	0.703881554223017	0.69647777284969	0.700796703978238	0.703059440669802	0.702680771544397	0.704794554398736	0.706136760691613	0.711482774471338	0.708245947207328	0.712396222026203	0.705713976115261	0.701035120492861	0.70135745796556	0.695639933643862
29	0.883601790767155	0.880245599717028	0.87501680007199	0.867949649498908	0.861943462475371	0.853043758068734	0.843781826317962	0.837743199051044	0.827663403038334	0.819754262647312	0.809414729592519	0.798022015143887	0.789111164369733	0.77728174629404	0.765311619264809	0.749634158100841	0.732233892274109	0.72269892494679	0.719053267541609	0.712958586063839	0.707119092242306	0.708916360070219	0.70925205328081	0.701125856313473	0.692362304485603	0.693763454627275	0.705517035813861	0.70456998652769	0.70324142674429	0.698728735872389	0.700234844760483	0.711037219170165	0.709565951824567	0.700675152202629	0.695922275738056	0.698018796372226	0.706528718597414	0.702804493596291	0.700354651035102	0.702538750024678	0.701022368110707	0.706644175002826	0.706173272162424	0.705991851462847	0.706187457610007	0.705962736514856	0.704155722032754	0.708636274563783	0.720279261531643
30	0.877719659870211	0.873511279173347	0.872783606413072	0.86730206614665	0.859098268134805	0.850592192014327	0.846647825169692	0.837175642934751	0.829924002199708	0.821715808090037	0.808774705512123	0.795274170121649	0.78016102416928	0.765035263583885	0.754153628821407	0.741148487133625	0.736987698117321	0.730058442377942	0.729940473592007	0.722863603086558	0.712758654416239	0.703433705370837	0.699644931311856	0.69573331525472	0.696505711376472	0.694903606211595	0.69839711189557	0.702012183454702	0.693324093382206	0.6908414704859	0.688852457477635	0.694752994762729	0.693236820639612	0.693588562631148	0.695475613508857	0.706433633481307	0.697090838373757	0.703734321537824	0.704618751593629	0.699739627220831	0.698952028455568	0.698243578399496	0.700314505055575	0.692562179497798	0.697613525378222	0.709892440063152	0.713013569309961	0.718823403372926	0.71830352321787
31	0.8686144326643	0.864634388310172	0.863741716564434	0.859976657713825	0.852539110280239	0.84603649878248	0.837026621335611	0.831868857611741	0.824340674720366	0.819903665830297	0.808335001209186	0.801709991096411	0.794717967573626	0.782517080768654	0.765443373628827	0.759530425038382	0.756702412469968	0.749220696015431	0.742465586113225	0.727806348600805	0.722012620060153	0.717052782506321	0.711810563607035	0.705380731105821	0.698355413054214	0.694382287328508	0.697289653071608	0.692330034627905	0.692312273510612	0.692361330647519	0.691921802842637	0.696648730346829	0.693954406375618	0.696591753497036	0.687652324430802	0.692682517754025	0.701894968478837	0.702380327281099	0.702253607782406	0.70612241610192	0.699845512370651	0.701349761993527	0.694657456798616	0.694509579177933	0.70657175491409	0.711134538416323	0.711323995418147	0.711964914923474	0.712868019700818
32	0.86720273938192	0.864745621787279	0.861824605452778	0.857149375023569	0.851245026097647	0.847523237824684	0.840772160812829	0.834185021378261	0.826461998530936	0.817896165010621	0.812743195839122	0.805158248075535	0.799586267624221	0.794114286206412	0.785279748127401	0.777197599412222	0.768165806158709	0.762414747317994	0.754453191386874	0.750498834947092	0.737559387644775	0.728524870424187	0.72066976542256	0.710587889971581	0.709704182900525	0.701114128269352	0.699601256126504	0.701055528276045	0.692894134872979	0.693955408310249	0.69648010003815	0.702513989491675	0.706390340355206	0.690783665289168	0.691560891120264	0.694312468415319	0.691073014117473	0.691878083544015	0.699544997054983	0.692908098609032	0.688381147557568	0.68698278693122	0.69145481296252	0.694369069984203	0.690932601859159	0.686564599014459	0.692046479387847	0.691711834889168	0.702624556538676
33	0.855623697043565	0.85270734065175	0.853458022746922	0.852754957715887	0.849474201160305	0.847192793538617	0.84325013814436	0.836608815128711	0.833158198665081	0.829047566946397	0.824481588123482	0.816138316926741	0.807950170148045	0.805340204888057	0.795889464277176	0.787297561750087	0.777935493163783	0.774065629116895	0.770982795069092	0.770986230656681	0.761661822835906	0.75301702639101	0.755326353350017	0.747086470993634	0.740370274543096	0.739076970315341	0.726509402186719	0.723809933961714	0.720809070193642	0.724016646256615	0.717795619277303	0.716074917880714	0.715796671077763	0.713817508902554	0.703969585702297	0.704829672813309	0.695329561689049	0.695031258214533	0.685232635457979	0.681429140113995	0.680271629951445	0.677859933069459	0.673808351966835	0.682684689164511	0.683075832605256	0.680490957178944	0.689306806541319	0.684324095443995	0.678129365330262
34	0.852184355686909	0.851821926397203	0.851662652738989	0.848938416078664	0.847290677629009	0.847010494712913	0.845996232563788	0.841833086118058	0.837815752158601	0.833307481658372	0.82359721871204	0.818190931415831	0.814463137501725	0.805735740150713	0.806178515401082	0.796416847734406	0.791195516905722	0.78776108633364	0.785071557878723	0.776248163264874	0.775587634462313	0.772810290171614	0.762950368684694	0.757450914852426	0.746262997684249	0.739715913888	0.733545341112869	0.728890461486845	0.728418370381443	0.726222272582014	0.721810279353854	0.715951188721965	0.70999358074954	0.7076060278986	0.706066415365559	0.701031323279683	0.693577345280176	0.693628379095881	0.688502174113534	0.684912977498115	0.683882905546964	0.680613280981564	0.675393729494274	0.679107942818093	0.681877431824722	0.680450452717187	0.684734960205677	0.684851503125586	0.684556537491681
35	0.83505473694553	0.83971245706753	0.849307026798381	0.847732371271295	0.847144251286932	0.847802395276784	0.84085803922993	0.833649968107005	0.832178344900113	0.831826187808342	0.825660119001504	0.81971633667728	0.810457912393998	0.803849179602443	0.802083799325059	0.792456153005097	0.787037533710083	0.78204278169741	0.777018960676986	0.777490271100506	0.776895513792985	0.772116859887766	0.76368956782254	0.755882961724183	0.755490666016525	0.749107550469976	0.738084183312122	0.732914309200822	0.72465102351716	0.719061128144524	0.714064175305336	0.70577494621483	0.697699598396208	0.699513822900522	0.69591757474865	0.690070818830715	0.686735795481881	0.681131024727285	0.674890701040608	0.671970718075692	0.671455988685452	0.674680262797426	0.673291048735925	0.674532470382349	0.675050344479897	0.669021844636538	0.669602063880016	0.679678331943596	0.67973041924235
36	0.827165574284025	0.82911661984166	0.832071510853504	0.827862302608831	0.827006134026563	0.825601657632638	0.821974603937425	0.819027789827426	0.818960852879449	0.813742032734094	0.81251700037918	0.806972405558905	0.799815742860391	0.791713225089387	0.786365473355849	0.781399668237731	0.778409986873736	0.777601374327411	0.773855062704719	0.772235114007364	0.768475219925477	0.757040036130977	0.754824845549966	0.75514827120205	0.749243600371698	0.736465068165641	0.72565215430935	0.716864755083375	0.70616102940402	0.70301530502203	0.687933501307541	0.684753468898796	0.6807847084738	0.677437759483699	0.679166178131447	0.685086926411474	0.678881488326824	0.670879150215437	0.671552546309108	0.676207500787219	0.677305505507128	0.673736367932494	0.671992147134104	0.670653261189303	0.672787319939192	0.67385403220582	0.675185077286052	0.682132684994057	0.686602167902859
37	0.802159305084669	0.806744206935924	0.809712041322172	0.814793854747453	0.81578981134279	0.810601849052381	0.805178394529549	0.806537102659559	0.803790412970375	0.796752226633251	0.791571276260471	0.788225514725299	0.789959819812685	0.78254870429662	0.778616362252054	0.772843572128704	0.769653793639075	0.771390497582364	0.766192036495371	0.763072894775614	0.758752992669554	0.749520867237673	0.7451965023796	0.738882325965145	0.737131352242844	0.728885754353589	0.720775606780761	0.714699091848657	0.704224169947467	0.700956886169385	0.697867198559349	0.691662132390834	0.685363861547206	0.68709204722909	0.682612430409526	0.678018539846077	0.675500539494593	0.675441475226232	0.673337573202841	0.670983894433635	0.666168495460843	0.669176585960234	0.66471759752377	0.666544016750898	0.67132727650031	0.673285722084846	0.67715114177704	0.67187733271215	0.671455022060894
38	0.789266230282513	0.794078138279761	0.79953481463484	0.797024299542175	0.802332291304392	0.804196481838439	0.806424095201165	0.802267271366992	0.799476618190818	0.798516579463344	0.796776272626681	0.795273686572116	0.791504035336101	0.78874169829397	0.785469969633899	0.785254766206411	0.781145195530131	0.775267650088602	0.767351953584294	0.760604413031934	0.753497004174167	0.745145396011078	0.736864962297555	0.728953059082594	0.71835368557312	0.712442483817227	0.703046223059836	0.694593745312832	0.694568763571376	0.698042735333228	0.694394688016656	0.688036390641949	0.682443526419253	0.67692581181545	0.678889022310548	0.675893922758085	0.678904839317694	0.681677184483476	0.684593505432615	0.680663615956104	0.67979091007738	0.673098596595865	0.668422474492661	0.666183597048983	0.676105539438278	0.677194970079021	0.67586541405583	0.677828624425711	0.675052735052993
39	0.781309804394166	0.78060994033208	0.782481728498266	0.785893955001561	0.785791535860752	0.789906811443798	0.788046130455706	0.791336924886155	0.791962688200874	0.794736922279233	0.796346399429038	0.796475722603774	0.796630224786432	0.792816586264493	0.793533368362026	0.790300520727579	0.78461837581312	0.77961681782828	0.773442724998844	0.769211863463033	0.765408507131155	0.762105619158744	0.756577272191468	0.750702587529067	0.747804436305361	0.745202661757818	0.742795866599424	0.739895779025871	0.737481968259764	0.733160854422279	0.724585242846574	0.717389421297203	0.709595092640318	0.713022010354401	0.71250205580667	0.707739594911239	0.70622204445344	0.698133060121684	0.69274918875333	0.688794968980846	0.689979860199314	0.691565832372151	0.690326436876471	0.687331141234771	0.691718854304065	0.692838597470669	0.691012438601644	0.690380625676116	0.691295635741449
40	0.770771515942831	0.777170497814268	0.780160130406724	0.781864607068266	0.787829705296879	0.789530656964819	0.788326233252509	0.788503860105552	0.786517284255457	0.789254901919458	0.788793540107313	0.787778794133133	0.786792188931578	0.787531974101755	0.787640367576119	0.785883678126108	0.783319720023443	0.780973685147105	0.777819477134111	0.772892721182338	0.769799016585576	0.76503930736386	0.757937673353383	0.754712690555562	0.750872842890563	0.751991339335444	0.745107654711026	0.741854188421894	0.740254523729297	0.740271258950009	0.734006327935433	0.730579661709756	0.72824559339132	0.721478271914515	0.72008275790957	0.71600649948245	0.719083286255826	0.712016125870432	0.711520717655969	0.701729325364582	0.698134401488806	0.696703322605746	0.697369929547557	0.694849101209771	0.694711427753052	0.694947266335085	0.69511410177669	0.693727799898067	0.696575471689631
41	0.769636680792585	0.770898099957232	0.77170073278615	0.776232321377418	0.775918839517458	0.781071268872583	0.784836979468486	0.786110484742345	0.789016969900008	0.785286229679841	0.781129651816234	0.783212613813906	0.781883413252211	0.781402148386633	0.776661806620223	0.778407943084739	0.774284910789074	0.774774758675886	0.771143390589535	0.767770339408154	0.764681034985873	0.760647386889295	0.752825239370242	0.746790854001862	0.747600747976583	0.748011459223485	0.749109946083355	0.743599377422212	0.742252040453588	0.737656207108571	0.734883248372095	0.728959845333202	0.722523806703703	0.71509809056975	0.710286486367106	0.708624337470063	0.706860221663177	0.700854162090009	0.700361580221067	0.696488923748995	0.698733637232384	0.698599681266803	0.70016282832925	0.700494789136373	0.701351328783561	0.69818827959119	0.698050249414827	0.700779161685763	0.702288277801295
42	0.765853127884889	0.766870503921139	0.772482201198993	0.773970074124979	0.774889225603297	0.775286312685568	0.775175108957813	0.773177000526054	0.770734337137905	0.766655337807377	0.766082481832351	0.767729885820694	0.770148690683387	0.772401080640075	0.770526766333233	0.771236496986448	0.770234576381166	0.768846246990506	0.768385812974953	0.76566248149909	0.761788142956612	0.756431757065538	0.753157274634055	0.749734871670421	0.746099350683081	0.744154574684133	0.744185721999568	0.740719055398469	0.738853940040168	0.736275499182702	0.731409925353908	0.72614938406489	0.727009757051114	0.725249868030269	0.724759084660807	0.723425361475403	0.717936546560026	0.716144861670974	0.720984071668233	0.722074527099932	0.722652734200172	0.722084676743983	0.719821851690686	0.717616367050581	0.716962817748617	0.715528260846883	0.719770711667753	0.719444048486957	0.718151566236897
43	0.75433577264643	0.755326086770415	0.759036131409957	0.761685020422799	0.76649362349941	0.767707039864642	0.770300075516185	0.771795055866902	0.771152113706718	0.767398321517819	0.769298681362655	0.773578304347667	0.775903092122277	0.780484499587641	0.777293894885815	0.773282645546977	0.774704418108977	0.771159934627407	0.767078267924581	0.76711789723556	0.765021460782491	0.763234055840508	0.764269084314705	0.761835646164037	0.756164389087058	0.752536145156598	0.749432577373653	0.749231700919669	0.74266702524464	0.740181564143447	0.741432594609437	0.742246935421935	0.735189011703092	0.734823381076983	0.733977436767195	0.734129693288429	0.732524258078472	0.733239469347966	0.730123245326102	0.731547908337681	0.730290219806262	0.731009535100882	0.730804481618316	0.731198460245343	0.730731407532194	0.734257828503311	0.732021522434408	0.729743685686499	0.727089812002148
44	0.749665029398536	0.755131639652414	0.757542014729181	0.759773190125619	0.764426733033079	0.764121902775415	0.766623285930427	0.771888477453138	0.775044692757899	0.777889488427409	0.781656428328799	0.78028557716243	0.78119188499072	0.783008429253312	0.784168634379541	0.782005300921679	0.782793217835736	0.782300069358403	0.780317849327132	0.777184121942556	0.772882334947271	0.77218980758197	0.772309580962971	0.772651315597627	0.771909753301345	0.770742712317307	0.768201777352881	0.764708839339744	0.76469730719256	0.762419262129818	0.75739494484719	0.756113773523516	0.758627304235138	0.757287014240474	0.755163164156952	0.752267252681493	0.748955761416634	0.744639135594252	0.741895949288287	0.742459394534522	0.740722622116637	0.73750498968369	0.738139046792647	0.739123975272394	0.739498851558391	0.739616707706658	0.733963779187584	0.728789321534081	0.728882876028352
45	0.762695238750395	0.762340225264183	0.767858227571597	0.775394299037968	0.779807051545916	0.785459207153789	0.789020616985796	0.791767149794506	0.791661039206345	0.790133986227914	0.790927301738296	0.792285895612923	0.794664229729616	0.794905521750607	0.797730705545001	0.797042895314653	0.797929632408854	0.797034271887129	0.79653127327484	0.793438310896055	0.79060123936625	0.787796435722544	0.786837108613404	0.785699896171671	0.78424280049889	0.783689442800865	0.777573244229848	0.770997898140747	0.764445546241778	0.762434851513206	0.760565074326427	0.759625541278816	0.758934169993379	0.753692875013136	0.753527392325892	0.753816170058037	0.751432728035141	0.753672620067985	0.751633618702297	0.751011560923142	0.743102887105874	0.736398654727834	0.737300437852457	0.739453376789024	0.739518490589399	0.737664099591705	0.740928714695569	0.740774862756393	0.744207890744755
46	0.766195684577648	0.771359674348642	0.773384359254512	0.776191374482238	0.779897217093298	0.783526943428074	0.784995707674396	0.787898759175468	0.789344651178321	0.790939672872731	0.792293195348941	0.793211383470289	0.793792702521266	0.794063198231573	0.795640115575313	0.797345086812545	0.797218964060778	0.796932319881772	0.799192057586394	0.799484947083549	0.796838254274498	0.795208125479365	0.793047870089218	0.791477950042074	0.790736848319425	0.788918171976236	0.787709598281135	0.787959064260529	0.788967373224912	0.78254203917218	0.780411808730644	0.776617215851919	0.775166194211828	0.770915475060122	0.767916167883866	0.766281626515886	0.768041790960974	0.768047409962804	0.765162041914055	0.761643851235833	0.760718575533517	0.758173210900077	0.759742913165002	0.759212392774477	0.762199727712265	0.763017112957857	0.763076110222108	0.759250865096921	0.76159084691304
47	0.793026836823093	0.797201923907421	0.801663573996767	0.804672709477557	0.805909635282037	0.809507777540321	0.810632405190271	0.813383237101145	0.815802661740311	0.817896849596392	0.817888826310269	0.817670227159839	0.820282497512137	0.822854692164814	0.824608439125658	0.823399187370571	0.821526142401222	0.81998933909935	0.821325245251186	0.821377697399961	0.818717502067821	0.818769790374111	0.818624586482915	0.816904338924149	0.81589524988775	0.814774088039166	0.81327850594769	0.811406673547242	0.809218019275157	0.806633618836781	0.802246646288475	0.802058805148431	0.801923532834377	0.801775690693482	0.800974554652251	0.79667642151686	0.79706215378614	0.798249708814253	0.79706493403246	0.795655998037574	0.795723093665254	0.797351029745984	0.7974465160296	0.794363979351822	0.791154658845546	0.793613028590912	0.789961405736853	0.784393558875292	0.784259955364004
48	0.819459727779155	0.825414959745586	0.829922755921071	0.835399427325115	0.839702646357296	0.839692494318617	0.841139632397243	0.841546047278869	0.840817025676103	0.839822344074898	0.840772638684106	0.841660785786696	0.842687509003229	0.843723375799067	0.84456187779878	0.845832267197109	0.846627874763867	0.846262124953459	0.845951453126844	0.847167964514385	0.846176461154463	0.846381116585418	0.845538090723244	0.843161250626738	0.84137274374872	0.839298839026106	0.836948765468263	0.836720031674853	0.835010658185101	0.836035491180177	0.836013794171254	0.833849245981222	0.830786317054918	0.828402298662629	0.826455930979863	0.825768154596428	0.826821561413579	0.827679458132535	0.825210602173244	0.822739195901668	0.819107069449902	0.815701569350236	0.818431403679404	0.820995516736202	0.820371445942558	0.814525073717682	0.81177321142496	0.811221123492038	0.815124908322695
49	0.845179877632767	0.846746643987105	0.84882856738178	0.851195125364141	0.853453900380356	0.855705700965582	0.85750219241107	0.859182347304011	0.86055510405103	0.861776368864098	0.864213046465661	0.863965381277061	0.865429135255081	0.866663742110203	0.867619890436784	0.867971310863282	0.866880519174605	0.865742202456451	0.866544860962199	0.867212192121999	0.866180292953238	0.864379394863766	0.862928584775184	0.864102706635002	0.864529028910299	0.8625664055417	0.860457149500131	0.858218752980063	0.858089146435516	0.858749303734043	0.859313016581848	0.859991489940269	0.857907530108468	0.856503154296671	0.85475222471341	0.852634937499919	0.849404757626284	0.848457970794162	0.847451483655845	0.845779835886582	0.843665172553924	0.843031932160796	0.843309153941298	0.842524518670872	0.84226957112329	0.842150368002718	0.842159336092571	0.84175044630006	0.841307015255417
50	0.861089643380476	0.864234048190198	0.867190115731516	0.869980868992869	0.872580103558951	0.874248329569204	0.875303457086812	0.876007032144488	0.877028423694682	0.87857613959185	0.879401258579177	0.881531334912624	0.882018485581257	0.882828329712809	0.883844089186847	0.884488463358484	0.884898119029792	0.885046186149416	0.884999162250949	0.884762848506306	0.884343204395401	0.883058351978702	0.883102546776181	0.882747702135838	0.881419854315468	0.880828155075054	0.880727355604388	0.880516102279059	0.880374315844314	0.881502621099894	0.879325942870859	0.877753415390749	0.878361678017611	0.87881174695956	0.879187560208314	0.878298214098841	0.878172220366808	0.876533235242108	0.874847215694901	0.873777272403044	0.874373492139199	0.875346122426985	0.876793166939466	0.878000129070624	0.877985913202426	0.878189055495574	0.878920761061632	0.879509996090687	0.880354030441813
[truncated: 48 more columns]
