# Supplementary material for: Reconstructing spruce budworm outbreak severity: a comparison of paleoecological and tree-ring signals
Source: PLoS One. 2025 Aug 12;20(8):e0329406. doi: 10.1371/journal.pone.0329406 (PMC12342301; doi:10.1371/journal.pone.0329406)
Supplement: S13 Dataset — (ZIP) [file pone.0329406.s013.zip › Lake 4 wavelet data/Coherence_Lepidopteran_scales_Percent_defoliation/coherence_wavelet_wave.corr.txt]

V1	V2	V3	V4	V5	V6	V7	V8	V9	V10	V11	V12	V13	V14	V15	V16	V17	V18	V19	V20	V21	V22	V23	V24	V25	V26	V27	V28	V29	V30	V31	V32	V33	V34	V35	V36	V37	V38	V39	V40	V41	V42	V43	V44	V45	V46	V47	V48	V49	V50
1	9.30014466257203-0.31507821500419i	7.47931025826233-0.44623021394305i	4.8844630047362-0.4133185449471i	2.71386603171339-0.30135749923162i	1.39876201105678-0.19993580062459i	0.751027761366074-0.138656664689349i	0.455560226641162-0.107793299007241i	0.311244016626351-0.092074289012592i	0.229199651665583-0.083630731631448i	0.177532483020853-0.080134927579748i	0.145138442988215-0.078175629366738i	0.123760749021834-0.074544370722415i	0.108134065512774-0.070464668132323i	0.097532481784502-0.0658281315399801i	0.0891414789780937-0.0590992541775331i	0.080653278154343-0.0523801537074848i	0.0730948981528605-0.0466658083040629i	0.0658702813367442-0.0411694389371923i	0.058401414832106-0.0368097032282991i	0.0516366958198007-0.0334561070758722i	0.0449905466901234-0.0305555199423812i	0.0384870972165324-0.029155314527119i	0.0333417135621969-0.0289801294231773i	0.0292958386653529-0.0290481866524779i	0.0260396433040141-0.0294375908518771i	0.0239610353665871-0.0297735427388696i	0.0225959377082976-0.0292269612979365i	0.0207732758382993-0.0278674523787042i	0.0179133480270363-0.0267709802260431i	0.0146531128659548-0.0268972270080483i	0.0119059336543708-0.0281077471702973i	0.009821658013228-0.0302113129279434i	0.0093508147064365-0.0336136680963635i	0.0120713643920245-0.0364094285285064i	0.0158556739449083-0.0357400263113506i	0.0176879496641615-0.0329562458586204i	0.0181685436179731-0.0297054202047044i	0.0171371119668923-0.025702887440932i	0.0137085416117696-0.0227756932425702i	0.0097226845309279-0.0228296669392726i	0.007470121479842-0.0247519668298469i	0.00680795310305-0.0265249248567011i	0.0070027516520889-0.0279453464334135i	0.0085232555068238-0.0288751509555553i	0.0104917736066623-0.0284179531205231i	0.011041716738432-0.0272080027156247i	0.0101296507437527-0.0263602139869025i	0.0085484878669608-0.0257466547672312i	0.0069036243220233-0.0249457422747562i
2	12.5232067542834-0.2956104131613i	9.81970208142839-0.42722162963828i	6.05499462882349-0.37163813352811i	3.03121405791024-0.23825998115503i	1.33288630972523-0.1328010016773i	0.600382006080805-0.080442168535497i	0.325716679359132-0.060981776923213i	0.215055338024081-0.053716168236566i	0.156843076820819-0.050755635770995i	0.120333551568019-0.051668705075953i	0.098751926335693-0.0533604936426423i	0.0853321656800543-0.052132642689464i	0.0753203406178884-0.0500931777661507i	0.0693547326608771-0.0473976108249581i	0.0647575517833814-0.0418783852139186i	0.0589599813796089-0.0362105537764935i	0.0537495206129701-0.0317209422016967i	0.0486313667994579-0.0272047800242795i	0.0428785037050912-0.0237788012272116i	0.0377857638559358-0.0212593385768655i	0.032565847925464-0.018856890241535i	0.0271480089023073-0.0179958885250731i	0.0231314940049679-0.0184195704914459i	0.0201539482685315-0.0188804012231421i	0.0177635678809861-0.0196416533518673i	0.0166139014990358-0.0203734713621397i	0.0162689276242968-0.0199609025619827i	0.0152464583207102-0.0184160885864981i	0.0128092453746467-0.0171025554469033i	0.0098065797382749-0.0171812889298696i	0.0072879986649689-0.0183314873868458i	0.0051509971594893-0.0204132782752553i	0.004612321278261-0.0243124548225597i	0.0079295999784036-0.0277028186164054i	0.0124335067493898-0.0269489458886276i	0.0144055267776624-0.0239552698301494i	0.0150036652321582-0.0207734911837641i	0.0141808891298032-0.016589783466323i	0.0105277503007366-0.0134814204541283i	0.0062578840233318-0.0139346543868099i	0.0042174884383988-0.0164168266919983i	0.0039123780560015-0.0183697053844027i	0.00429446293488-0.0198401266079615i	0.0061809678119661-0.0208442951658865i	0.008636284005817-0.020220202764387i	0.0093372283497545-0.0187938060656355i	0.0083289848002628-0.018037201981132i	0.0066577315269627-0.0176793522237669i	0.0049450983162362-0.0170500454058738i
3	15.0684959930157-0.204763117576i	11.5307304148545-0.3134574154247i	6.7107369292979-0.25034803630392i	2.98974270314921-0.12885575299082i	1.05794562002703-0.04799843045671i	0.346501886268877-0.01985609323318i	0.149394808900934-0.016712303826276i	0.096962652999783-0.0179389701697782i	0.0723854505855371-0.0188796100785406i	0.0550931594999411-0.0222652289319137i	0.0458970404212895-0.0260792879613386i	0.0409941679431677-0.0264534099543288i	0.0367422649645186-0.0261035578676384i	0.0352102142096024-0.0254687460792159i	0.0342881684560392-0.0218302959981746i	0.0313864081577798-0.0179946811875492i	0.0288468482221517-0.015432544432585i	0.0263259041106542-0.0125704019695059i	0.0229531252366298-0.0105716500022764i	0.0202078658995467-0.009232060885432i	0.0171618244586687-0.0075688596074544i	0.013582810258699-0.0072190305922394i	0.0112470791615562-0.0080016567971488i	0.00969709111990021-0.00855694410550073i	0.00834887082058814-0.00937511876343027i	0.0080918587178743-0.0102972484999004i	0.0086577552399685-0.0100608094145954i	0.00848791841339894-0.00857490628371583i	0.00680818531609091-0.00726962556582925i	0.00458557227106731-0.00728401597039621i	0.00279776973836201-0.00804818989245147i	0.0009226662454465-0.00949639804975882i	0.0002076235115521-0.0130459293728577i	0.003375464895911-0.0163633022652116i	0.0076145573722296-0.0155572578574922i	0.0090857742117403-0.0129338934009448i	0.0095647972773003-0.0106274027655348i	0.00917621899115431-0.0071503558528181i	0.00601823556032034-0.00442388681638655i	0.00228940371617464-0.00520438459955832i	0.00094714650871655-0.00773441493434498i	0.00107551840527668-0.0093197196861526i	0.0014262402056246-0.010420672803743i	0.0031856719576174-0.0112755184279476i	0.0055844202757527-0.0105602158762472i	0.00620179651707864-0.00915548120615282i	0.00522867134760367-0.00868109407959892i	0.00380617130219468-0.00870605208573735i	0.0023635989691918-0.00837533003557784i
4	16.4783298855377-0.0773432382808i	12.3905083935789-0.1544621393611i	6.91038366066852-0.1103075538098i	2.80163439010197-0.03400834851733i	0.795208124717567+0.005017976746172i	0.152881292684977+0.008478215262676i	0.0310716826977375+0.0016228311236808i	0.0227239929184968-0.0022061013544505i	0.0203878168384299-0.0029792180528995i	0.0150567410354177-0.0055296064072562i	0.0129886505032224-0.0088814461437958i	0.0127006916358945-0.0093479796799255i	0.0114582312397018-0.0095422443299925i	0.0119359455414878-0.0100792201351076i	0.0127547614389365-0.0081086961910116i	0.0115689748277787-0.0059966094643971i	0.0107227834350394-0.0050875646468264i	0.0100019290189506-0.0037141421361573i	0.008479532893821-0.00290683084623049i	0.00755408445150693-0.00250816684874077i	0.00632514189930988-0.00149326498287148i	0.00441826943583511-0.0014008179034726i	0.00346544788849464-0.00214562482174616i	0.002984768003555-0.0024766042173019i	0.00233615403540199-0.00302131987608437i	0.00246917621687292-0.00384001113590923i	0.00334125385816907-0.00376645044555002i	0.00362332161801243-0.00261902656545918i	0.00266236321882707-0.0016156532444938i	0.00138051310135472-0.00164471128523159i	0.00050855824731472-0.00194914606155708i	-0.00084337731772343-0.00250336314472579i	-0.00168727715484736-0.00500387878023828i	0.00065563358873192-0.00757069564321729i	0.00374914053916255-0.00678317043075132i	0.00434369526513133-0.00495776532845061i	0.00454525737885382-0.00391013301578603i	0.0046152770884889-0.00170047759550046i	0.00246977195264253+0.00026187242805648i	-1.23827112851264e-04-5.65444062983765e-04i	-0.0006413039369337-0.00254769647562508i	-0.00024800860029922-0.00338505530553727i	-0.00013866734080469-0.00389425422419041i	0.00105015122400942-0.00446937502844528i	0.00285160232270548-0.00382440582929399i	0.00319912382585629-0.00270964354201073i	0.00242028299030704-0.0025682187129964i	0.00152096018478107-0.00287892471782201i	0.00060554215377884-0.00279076548811421i
5	16.8133738144962+0.0387885549039i	12.5877313148198-0.0146908478301i	6.95065931810302-0.0076874805825i	2.75253230612411+0.01329380184284i	0.733117287685999+0.015997066547633i	0.10962197106992+0.007611385103299i	0.00336125678823686+0.00114393447047529i	0.00193515997900185-0.00041489527300077i	0.00375071548164206+0.00039014551688288i	0.00186098710444106-0.00039927421082602i	0.00169273974331512-0.00223763584149306i	0.00239503520919026-0.00222264492764151i	0.00188872583106724-0.00227257841768733i	0.00244005559997356-0.00301930739246946i	0.00334027910230032-0.00212187835807552i	0.00278983367730355-0.00114414156032045i	0.0025782806756941-0.00108714920818703i	0.00258299118983123-0.00057878521022776i	0.00200068237417793-0.00038131547617118i	0.00190854140438568-0.00043083201756913i	0.00163055857184687+0.00013168115750821i	7.68946484066759e-04+1.63220984865259e-04i	5.33093072179145e-04-3.22994014955235e-04i	5.2959848439963e-04-3.80483597722051e-04i	1.95727720053795e-04-5.81067293262149e-04i	0.00030197158696463-0.00111976412098164i	0.00095388190530707-0.00114788227450373i	0.00125504176668049-0.00046800067540213i	7.72588518016923e-04+9.4108101962373e-05i	2.19630119316892e-04-9.665661908748e-06i	4.14261551872398e-05-4.64981505032556e-05i	-7.06984738363854e-04+2.0090659784262e-05i	-0.00144673650925373-0.00131252955132902i	-0.00010300495485298-0.00285344582785626i	0.00162560202640096-0.00220148655535479i	0.00153209471034259-0.00121668327598103i	0.00150072886359863-0.0011343106907064i	0.00181712171126214-0.00011452030079382i	0.00070431023291894+0.00104050882268932i	-7.08583095629506e-04+4.34556991866312e-04i	-6.89157419802052e-04-7.303754595732e-04i	-2.96966125789689e-04-8.98052379183449e-04i	-4.18120889639326e-04-9.38476511521049e-04i	0.0001328921760401-0.00124001896765666i	0.0011484287941242-0.00079943801575723i	0.00122429021472626-0.00012245896539901i	7.38121632182189e-04-2.07020798282303e-04i	3.90013901534507e-04-5.68770138071452e-04i	2.0123011271923e-05-5.67927940208069e-04i
6	16.4828874846536+0.1182943904052i	12.4760016512866+0.0762142966634i	7.07401674710051+0.04880073843643i	2.95528297416566+0.02889424693584i	0.884542463968181+0.011703740338784i	0.182972072295927+0.001905547524708i	0.0268933662292197-0.0005055993744518i	4.74828726511012e-03+2.42812494214e-06i	0.00146905577806989+0.00076892045837358i	-1.62414709375666e-04+4.01117620502788e-04i	-1.45896893678261e-04-5.08266018183526e-04i	3.57415812442955e-04-3.37474304367259e-04i	8.041662833004e-06-2.49886953000619e-04i	2.01025014648197e-04-7.5246517921869e-04i	6.92550683055608e-04-4.15704585477473e-04i	4.00005049782402e-04-2.3413813582489e-05i	3.44929743713063e-04-1.6407070174916e-04i	4.67636860206493e-04+2.069766653846e-06i	2.4194874298945e-04+2.1341898956491e-05i	3.24902760432686e-04-1.13470271150395e-04i	3.42626073428469e-04+1.54062517019403e-04i	-2.088142156902e-06+1.77597037280317e-04i	-1.28650690889033e-05-6.22988907515564e-05i	7.72045845772822e-05-1.8659716147209e-06i	-1.0506988616619e-04-9.650781245046e-06i	-1.00125922946201e-04-2.73538989491125e-04i	2.13518861139814e-04-3.24990685431591e-04i	3.71173051180301e-04-2.3548424946186e-05i	1.50908456231545e-04+1.97688276812535e-04i	-2.12021312076565e-05+6.73177554019875e-05i	8.50437805948193e-05+8.59715727954216e-05i	-2.02210804530168e-04+3.11461991925535e-04i	-6.47965970611765e-04-2.12445858273913e-04i	-3.9653381381535e-05-9.04796944135375e-04i	6.91800684658661e-04-4.72638816581179e-04i	3.74947773128748e-04-7.1779806052952e-05i	2.53375005154211e-04-3.55409371284717e-04i	5.43875686000298e-04-5.7682322741007e-05i	1.19408067837918e-04+4.80064970010674e-04i	-4.64650642056036e-04+1.57664306131459e-04i	-2.89005407575718e-04-3.43867247314356e-04i	-4.3975594012837e-05-2.0266666857875e-04i	-2.23454173915922e-04-3.6884431628729e-05i	-8.2528042112047e-05-1.23794944461132e-04i	3.055442595098e-04+1.00172120444128e-04i	2.27806016183082e-04+3.66973481392353e-04i	8.841055004012e-06+1.95873001593528e-04i	1.71220669012918e-05-5.35375911426614e-05i	5.6753163394599e-06-3.67549661083216e-05i
7	15.9021827906458+0.1650921357592i	12.3027277824132+0.1278687395277i	7.32511840805903+0.08132887418812i	3.33882540891583+0.04027373825425i	1.15999951856282+0.01297004482158i	0.309538119645818+0.001256039326842i	0.066666241661666-0.0005074864289506i	0.0131790811385895+0.000467213043086i	0.00254314317821543+0.00093230860155109i	1.38012231460082e-04+5.19440767764273e-04i	-1.02909293986582e-04-5.2042246628716e-05i	9.84716159712334e-05-1.76939542797616e-05i	-7.98974199876794e-05+4.64819168359938e-05i	-5.2864976458471e-05-1.84674964396368e-04i	1.43027026644697e-04-9.2471231759145e-05i	2.71443127647674e-05+4.48213397706208e-05i	1.38043272560257e-05-3.34323535257048e-05i	7.91270765097121e-05+3.05113664086797e-05i	-1.73296954004775e-05+2.74030640738076e-05i	3.25451228719731e-05-6.2527425591582e-05i	8.18352615770137e-05+3.28934167287031e-05i	-3.14989695656533e-05+4.85335532789954e-05i	-1.42974745191107e-05-3.91642797297911e-05i	3.97379621234723e-05+1.66632092558677e-05i	-4.29685113991251e-05+5.01848929136202e-05i	-6.69913047761173e-05-4.38460788287258e-05i	3.52258742602699e-05-7.66982515485972e-05i	8.54054363525355e-05+2.00619860840179e-05i	-2.0648574729267e-06+7.88967649578039e-05i	-4.07459195296964e-05-1.01528776039765e-05i	7.29114671041753e-05-1.43819877435861e-05i	2.0344514062181e-05+1.2277253534768e-04i	-1.44772463520812e-04-1.0370555635109e-05i	7.7242473331848e-05-2.02039780883269e-04i	2.90538334540569e-04+3.6321367054454e-05i	3.1388287629607e-05+1.48968743093631e-04i	-9.4139090261806e-05-1.21049194456427e-04i	5.3164763267015e-05-1.33783253743815e-04i	-3.01285076651102e-05+2.58733022756752e-05i	-1.57571653568956e-04-1.10939891126629e-04i	5.913217642235e-06-2.52213873275786e-04i	1.25566376154283e-04-5.948103351791e-05i	-8.653994068583e-06+1.6064329502982e-04i	-6.9091609875144e-05+2.17340037908188e-04i	-5.5138708051311e-05+2.75888120650939e-04i	-1.78701867352323e-04+2.44374217029747e-04i	-2.23023288426871e-04+4.9081093031147e-05i	-6.9615552645883e-05-7.28199479905897e-05i	6.78387943883059e-05-1.66811344910737e-05i
8	15.3093667370254+0.193899084128i	12.1551364241794+0.1602430978457i	7.64081757754524+0.10778059247011i	3.79804745926064+0.0575909047684i	1.49223037636701+0.02186721149749i	0.46521422629433+0.003075484665422i	0.117419444081304-0.002860830861619i	0.0257692093485326-0.0024106635033605i	0.00572032862746592-0.00068632871841654i	0.00131718785916621+0.00012313060910577i	2.49706256164107e-04+1.33194005963192e-04i	4.69561552778508e-05+7.51741847643824e-05i	-4.99569943387834e-05+3.87175019607641e-05i	-4.31131791564462e-05-6.44414526966169e-05i	3.43661437129817e-05-5.99061917540677e-05i	2.22611714091896e-05-1.2456163005724e-05i	2.21224788600722e-05-1.10830702911616e-05i	2.60885383381584e-05+2.66861555346326e-05i	-2.43075471178024e-05+2.14564698890157e-05i	-1.17869095127807e-05-2.77632319096904e-05i	2.30804236569143e-05-1.26188376608755e-05i	7.6607359396212e-06-2.740283548225e-06i	1.86175640462713e-05-1.54820421094654e-05i	3.23104483596537e-05+1.6616560762304e-05i	1.111638683472e-07+3.87408777220981e-05i	-1.79868030924512e-05+1.39715077000569e-05i	-4.274680249322e-07-2.6353123769166e-06i	4.0215352309916e-06+1.33201467392706e-05i	-2.67360680006371e-05+1.65610944055808e-05i	-3.25715958758917e-05-2.98444019740579e-05i	2.80421699856832e-05-5.2320589378774e-05i	5.64272207750569e-05-5.4113728391105e-06i	4.10710728176574e-05+1.44884797476786e-05i	9.69218618913912e-05+5.67250719418599e-05i	8.7494130706679e-05+1.99083912346225e-04i	-9.9820922485059e-05+2.04464769829231e-04i	-2.14810436424662e-04+5.49725983616e-06i	-1.55491164063827e-04-1.25356797339933e-04i	-6.8444648177993e-05-1.51447775478401e-04i	5.0049318309349e-05-1.97975795097368e-04i	2.2333325545434e-04-1.69948054965441e-04i	2.90798251831347e-04+3.4787155179784e-05i	1.69555811763617e-04+2.73870990641192e-04i	-1.5589174145139e-05+3.71491184600226e-04i	-1.81284375222538e-04+2.83515195592168e-04i	-2.85479412790733e-04+5.0342774628405e-05i	-2.26823836836879e-04-1.65886642602284e-04i	-3.9724993439102e-05-2.061131000359e-04i	1.14974001281131e-04-1.09981148657947e-04i
9	14.786175012462+0.2145850654623i	12.0410614065177+0.1846648252484i	7.96643744583496+0.13340903379277i	4.27871971599284+0.08093864420662i	1.86212053330523+0.03910256219831i	0.654095377980471+0.011419212373926i	0.184616324723729-0.002658598697475i	0.0425639460338601-0.0062383998495622i	0.00919025744794617-0.00439854643116687i	0.00258271303758617-0.00175801768537204i	9.22762229574064e-04-3.21433829555326e-04i	2.64369846456607e-04+7.2348502639009e-05i	1.31819199041525e-05+5.09791706591035e-05i	-2.04007082468033e-05-4.42999825961818e-05i	3.04111806144743e-05-7.67165715506796e-05i	6.42307867363838e-05-4.69573712386134e-05i	6.44795795616093e-05+5.029083358724e-07i	3.14583677624082e-05+3.92516895174555e-05i	-1.40435685093819e-05+3.15123192464819e-05i	-1.76256418780205e-05-7.4182864790448e-06i	1.23336990687052e-05-2.37348122784232e-05i	3.55289005963028e-05-1.66031692224148e-05i	4.74373221353905e-05+9.395947549859e-07i	4.34196671318518e-05+2.58786620240419e-05i	2.39470817802522e-05+3.74342169407748e-05i	7.8257098602025e-06+2.80505314569473e-05i	-9.526409815049e-07+1.37538420328819e-05i	-1.32591072832001e-05+3.5299569128816e-06i	-3.05503083643122e-05-1.25040860183425e-05i	-3.23513174381318e-05-4.56109738547475e-05i	2.461460658204e-07-7.17607878401341e-05i	4.35699170311041e-05-4.72870046575794e-05i	6.25513830055152e-05+4.20688029773735e-05i	3.4520069797098e-05+1.84968501689424e-04i	-8.2079009790945e-05+3.07088782689985e-04i	-2.5971525111984e-04+2.77187686444487e-04i	-3.55379039753464e-04+9.6347070574365e-05i	-2.78776366007842e-04-8.0757535047716e-05i	-6.4826980829551e-05-1.58136902242591e-04i	2.06809670863044e-04-1.32313172556495e-04i	4.28248323295695e-04+9.47960792787e-06i	4.76979509705218e-04+2.5437511250812e-04i	3.16913431455563e-04+4.77616813742077e-04i	5.252279551159e-05+5.00132491995682e-04i	-1.55494760266522e-04+2.54382397151327e-04i	-1.98924439061235e-04-1.12786735371873e-04i	-8.5143008320205e-05-3.4513807326155e-04i	6.7676104300265e-05-3.37720964786071e-04i	1.48037748071505e-04-2.05170000988934e-04i
10	14.342050020678+0.2299765579527i	11.9537975505285+0.2036356165123i	8.28375944710452+0.15735531347585i	4.76897828066349+0.10897877576338i	2.27448102745831+0.06784510687288i	0.891244671820072+0.035517835908166i	0.280795793813803+0.012207227799625i	0.067624036623054-0.0011639059325019i	0.0112881829254381-0.0055018156732978i	0.00147081872786012-0.00450132752212469i	0.0007403517784006-0.00220529820487552i	5.65561603568586e-04-6.95011659257347e-04i	2.62326584499718e-04-1.54542873524471e-04i	1.05367430845754e-04-8.7799485680199e-05i	1.04771889145352e-04-1.03182630827335e-04i	1.40616507152543e-04-6.4530455880341e-05i	1.32293284882569e-04+1.0747792456262e-05i	7.4774688143524e-05+6.25832922560259e-05i	1.51715330632174e-05+5.6554151750763e-05i	8.831554329886e-07+1.46795332025747e-05i	3.0866826950375e-05-1.48021271746368e-05i	6.83402489384078e-05-1.02349580181077e-05i	8.44771736475776e-05+1.60301874700969e-05i	7.49817221987528e-05+3.9586323193149e-05i	5.32425381717631e-05+4.34660196328293e-05i	3.29681430527215e-05+2.89312967425237e-05i	1.50366156860711e-05+8.0160007104466e-06i	-6.4107343657727e-06-1.26787406655516e-05i	-3.03317191513493e-05-3.75733756625976e-05i	-4.36531146654752e-05-6.98145999765409e-05i	-3.39809627016526e-05-8.78584651328221e-05i	-1.56079177045178e-05-4.39292133050256e-05i	-3.56752345566297e-05+9.3526844243567e-05i	-1.42362421802277e-04+2.85180914273073e-04i	-3.32078671323088e-04+4.15686005983777e-04i	-5.14130108644348e-04+3.84707449936229e-04i	-5.55251493856138e-04+2.23125852891875e-04i	-3.86281554874531e-04+7.251277228358e-05i	-5.33123869030531e-05+4.84802572966042e-05i	3.18934342252043e-04+1.72936903110924e-04i	5.85825838773283e-04+4.05690304048001e-04i	6.4052412386301e-04+6.60583332531467e-04i	4.81877625008178e-04+7.91472114615716e-04i	2.42671954068086e-04+6.52234014655513e-04i	1.00878068636897e-04+2.45499048734336e-04i	1.23928388522422e-04-2.13866148969317e-04i	2.15455586517252e-04-4.68051697071565e-04i	2.32447355135567e-04-4.57285059816045e-04i	1.33536927809146e-04-3.13210624720399e-04i
11	13.9671127029078+0.2387768300567i	11.8890645382067+0.2140990454006i	8.59260160053977+0.17323493817845i	5.27166006870803+0.13316284516405i	2.74058508084144+0.10091217725433i	1.19887224307298+0.07368417984063i	0.431532056013613+0.047646921133881i	0.119202567907947+0.024057080145588i	0.0189815750699555+0.0071570039498449i	-0.00265506784806598-0.00116457612788314i	-0.00302409168078762-0.00304956862523023i	-0.0008780226289568-0.00217699552394552i	0.00010819703851122-0.00105541631871804i	3.07841557804971e-04-4.51104719838615e-04i	3.19918271787255e-04-2.1534556645008e-04i	3.17342936247385e-04-8.7554474968036e-05i	2.7708434892421e-04+2.4536626481255e-05i	1.9226357035933e-04+9.5864957098102e-05i	1.10456769132705e-04+9.9755578785448e-05i	7.94131911895624e-05+6.01662556464807e-05i	1.0005790637643e-04+2.6954919314044e-05i	1.3446728540565e-04+2.7251565151448e-05i	1.47017514479974e-04+4.8893426629495e-05i	1.30988855469174e-04+6.2486548132168e-05i	1.01803208345537e-04+5.0954619645486e-05i	7.38004474471875e-05+1.93832687649299e-05i	4.6779525715575e-05-1.70611390990621e-05i	1.19632555412394e-05-5.00177939301472e-05i	-3.37772969999849e-05-8.16062057350736e-05i	-8.251756602372e-05-1.09525505242197e-04i	-1.28371025571589e-04-1.06994353003559e-04i	-1.90395276377774e-04-2.6897177168429e-05i	-3.13972268848615e-04+1.53484213363959e-04i	-5.26961664441154e-04+3.82543620596069e-04i	-7.80527743202395e-04+5.50413053539533e-04i	-9.46447376123551e-04+5.86309531123112e-04i	-8.99226718949597e-04+5.38728151724359e-04i	-6.11737751685292e-04+5.34182695786506e-04i	-1.70753462954089e-04+6.59862426818083e-04i	2.85401888062887e-04+9.04329169402758e-04i	0.00063270061515931+0.00118442829570529i	0.0008012321286045+0.00137878988224447i	0.00081012531586451+0.00134806460477566i	0.00076890330719364+0.00100529804310253i	7.84885428320665e-04+4.21891779829856e-04i	8.37813050418668e-04-1.70525395699652e-04i	7.85605996905101e-04-5.45085721745461e-04i	5.23489230226515e-04-6.44075416470228e-04i	1.09897365257744e-04-5.40902557328809e-04i
12	13.6479680614946+0.2373903337582i	11.8408308273028+0.2087075142257i	8.89080347010908+0.16751241334925i	5.78364259510714+0.13261157896543i	3.26271898900996+0.11202886329841i	1.59438109311576+0.10016070078884i	0.668523116189609+0.086244797867561i	0.231811569068793+0.065091364007215i	0.0578644404311289+0.0403070116882867i	0.0027716743396904+0.0191343605051957i	-0.00755783719872668+0.00591132914957867i	-0.00538902444667673+0.00012203101199739i	-0.00211177011178964-0.00128457621377393i	-0.00025215921198944-0.00105876051033196i	4.67659849502765e-04-5.77820902220975e-04i	6.45282195007831e-04-2.1446268867627e-04i	6.05494979480808e-04+1.8894849134336e-05i	4.86089404497905e-04+1.45068643014266e-04i	3.67905728159251e-04+1.79495240895711e-04i	2.99816401229242e-04+1.58802451845161e-04i	2.83554368125042e-04+1.3172250423725e-04i	2.84943649132762e-04+1.24455175640541e-04i	2.70417418277166e-04+1.27050878427657e-04i	2.32214024628419e-04+1.13462058061878e-04i	1.83035094378448e-04+6.9925231293916e-05i	1.34286426322023e-04+4.585735342146e-06i	8.27140547241965e-05-6.41855049034989e-05i	1.4889679023448e-05-1.2360670982621e-04i	-8.028182815418e-05-1.69185007532879e-04i	-2.06914912249713e-04-1.91259990337984e-04i	-3.72206765314496e-04-1.60519308227e-04i	-5.98624846274751e-04-3.6501623251422e-05i	-9.112061132899e-04+1.94999081476182e-04i	-0.00129162019682769+0.00049087051241178i	-0.0016408186252621+0.00077511824058623i	-0.00181009924023753+0.00101070054604003i	-0.00169542445295279+0.00123854977550371i	-0.00130750254316803+0.00152953866390866i	-0.00074877298171952+0.00190388456652298i	-0.00013483910274775+0.00230637012618918i	0.0004550875385686+0.00263618890108166i	0.0009813810256995+0.00277137706621402i	0.00143846501951551+0.00258915314072053i	0.00183644330693079+0.00203033500686759i	0.00214108140836443+0.00117910593061987i	0.00222635638224202+0.00025620488636072i	0.00193986261693973-0.00049543149679966i	0.00125525052817558-0.00091669806022055i	3.49690075891171e-04-9.29993976889765e-04i
13	13.367558644002+0.2224760021807i	11.7941944003147+0.1800560352709i	9.16113999255054+0.12547161514074i	6.27987207994217+0.0817919883567i	3.81454964322119+0.06305779441889i	2.06512304086523+0.06684181169822i	1.00213242455278+0.07827452249562i	0.435319245035693+0.081835334585427i	0.164916173508483+0.071306728408278i	0.049210238703319+0.0509983194775126i	0.0066967284755337+0.0296304528941916i	-0.0044871761897346+0.0135987150791242i	-0.00447508717206685+0.00449963086621222i	-0.00201375121533288+0.00065190073082584i	-7.6015052493885e-05-3.73099896583308e-04i	8.80732783032661e-04-3.10559830040207e-04i	1.15899416120499e-03-1.240352754465e-05i	0.00110776659729858+0.00022148875481866i	9.53685427602416e-04+3.36439492217977e-04i	8.07406454420602e-04+3.65209132375544e-04i	6.96946221785381e-04+3.56165860131938e-04i	6.05997452167168e-04+3.36387539674858e-04i	5.12277523353152e-04+3.03139101668318e-04i	4.09204416249076e-04+2.40524810173552e-04i	3.02916524632692e-04+1.41953177136787e-04i	1.96729367008824e-04+1.8666925389134e-05i	8.1152805482858e-05-1.08132335243803e-04i	-6.4107290031004e-05-2.19071985366748e-04i	-2.63171532320118e-04-2.9936347535816e-04i	-5.41246299772422e-04-3.30418632313312e-04i	-9.26116705251638e-04-2.81290896567994e-04i	-0.00144151886511622-0.00011521854966945i	-0.0020795537257037+0.00018764876593149i	-0.00276315277341003+0.00061418830703595i	-0.00334018765816741+0.00113265241529896i	-0.0036404570586576+0.00172463179982701i	-0.00356345052600332+0.00239266150786438i	-0.00311881547719419+0.00313058276190441i	-0.0023845917112401+0.00389537391122868i	-0.00143626544641118+0.00461073079905677i	-0.0003191383957943+0.00517721400552418i	0.00092749732069501+0.00546211732206112i	0.00223194736212331+0.00530508810317782i	0.00345653317302485+0.00458862637295641i	0.00437788922770235+0.003342108013424i	0.00472362192301263+0.00178820817363271i	0.00429781354964316+0.00029092010994357i	0.0031318087525332-0.00075038041823414i	0.00153134361274213-0.00100600921845584i
14	13.1036344914926+0.1969681717696i	11.7229513093985+0.130925004019i	9.36749900819979+0.0470563262485i	6.70675609596604-0.0271469617104i	4.32812162419023-0.06814881925945i	2.54395347995371-0.06777300827777i	1.38358600831679-0.03624997563949i	0.709461203413648+0.005097439070145i	0.347327128207933+0.036395851980832i	0.161152417452051+0.048486962712811i	0.0682826120969731+0.0438574577387569i	0.024582300086291+0.0309961395044621i	0.0066132651794184+0.0178313244153168i	0.00112503974636387+0.0084317944367257i	0.00062742667878603+0.00328861085994764i	0.00139050555375319+0.00115199162199358i	0.00199618955818842+0.00057846025428448i	0.00217350989638582+0.00059235857684921i	0.00204880314750464+0.00071976055856885i	0.00178945776951863+0.00080203256252682i	0.00149638198139638+0.00081849331232993i	0.00120832053534364+0.00078162657378916i	9.34523166811733e-04+6.97266012821318e-04i	6.77125360433015e-04+5.64184216438762e-04i	4.3514017879043e-04+3.86426115213432e-04i	1.99051994274689e-04+1.79864684259934e-04i	-5.32469434341316e-05-3.15934363580783e-05i	-3.56444423544991e-04-2.23640748413353e-04i	-7.56768266791854e-04-3.74328121464821e-04i	-0.00130998258559029-0.00045893546522746i	-0.00207105226801857-0.000442483591735i	-0.0030665705526477-0.00027964994288544i	-4.25367135872533e-03+7.406816025723e-05i	-0.00549166726759163+0.00064769397456868i	-0.00656159338569829+0.00144721881469758i	-0.00724020415036662+0.00245576740170674i	-0.00738364858720414+0.00363593964784374i	-0.0069577112784114+0.00493618139528129i	-0.00599727687797716+0.00630331365377254i	-0.00454266764544884+0.00768225262033121i	-0.00261513651551704+0.00897673548583942i	-0.00025315696434672+0.0099895902260335i	0.0024128935998931+0.0104174273573551i	0.00509176663370595+0.00995819803649219i	0.00732517417151227+0.00849580198371816i	0.00859492553612874+0.0062482060688383i	0.0085328313937358+0.00377785951975171i	0.00713009758731625+0.0018405469370612i	0.00480840593843912+0.00112657392982284i
15	12.8331479155773+0.1785034037722i	11.5976983006663+0.0875510809704i	9.46698043905943-0.03293052931141i	6.997126824987-0.15448630382533i	4.70803450921684-0.24547359370545i	2.91516507749516-0.28347248521383i	1.69345205107212-0.26450599503239i	0.94980251375426-0.203744738153076i	0.530341987771248-0.127102267306795i	0.299268369590653-0.058873798711335i	0.168472972501431-0.012693296239462i	0.0917307537153156+0.0101106271531216i	0.0470928545531622+0.0160952331997656i	0.0229224479329015+0.0136619385964002i	0.0113678366898004+0.0090521080057236i	0.00667904673781628+0.00531513016576823i	0.00506644957612337+0.00315633873194948i	0.00446737123504829+0.00220703389102853i	0.00401161458776892+0.00190070159849097i	0.00346207537829708+0.00183212768364264i	0.00282901570265287+0.00179579115795774i	0.00217750394708648+0.00171313053406615i	0.00155889908359446+0.00156292832628471i	0.00099631515872719+0.00134595110608395i	0.00048568721226083+0.00107437304111472i	-8.2017304611e-08+7.68564355710826e-04i	-5.07018681452911e-04+4.5178575280127e-04i	-0.00109864461571415+0.00014388580996176i	-0.00185706332738989-0.00013960158108803i	-0.00287848702153434-0.00037903094970204i	-0.00424989591923882-0.00053694474705918i	-0.00600148831216418-0.00055026000092482i	-0.00805169913523367-0.00033857777195948i	-0.0101823518902623+0.0001715609911946i	-0.012076988311983+0.0010197870415292i	-0.0134168406940266+0.0022021677729637i	-0.0139815791320737+0.0036919594247055i	-0.0136898096575524+0.0054824989384926i	-0.0125556153087411+0.0076141427099991i	-0.0106016372272358+0.0101354601954893i	-0.0078057014602893+0.0129861647275649i	-0.0041409607364116+0.0158674027848314i	0.0002915353530372+0.0182186700453135i	0.0051138796436056+0.0193823419326041i	0.009626934193964+0.0189148214431815i	0.0129605868815452+0.0168852963543291i	0.0143957306605546+0.0139787537258102i	0.0137057846792574+0.0113100894188839i	0.0113190731576154+0.0100085527924022i
16	12.5460689956742+0.2044521522025i	11.4080203036927+0.1064479155393i	9.44266382949089-0.03469362159353i	7.11518680816588-0.19615582446571i	4.88823260250241-0.34558549487166i	3.07794504508256-0.45063319710794i	1.80021323228276-0.49018357822539i	1.0062870403379-0.46201849822341i	0.563895538395431-0.382670547318973i	0.333629320906103-0.279439289272062i	0.212045999682445-0.179103077062229i	0.140176253867601-0.099275246173273i	0.0919437946271203-0.0458084867072077i	0.0582920093825211-0.0155713007255368i	0.035932264706402-0.0014067158319911i	0.022324485430586+0.0037488762441389i	0.0147050233563941+0.0048735771992413i	0.0105695715758115+0.0046769472010637i	0.0081341225373868+0.00427827366526944i	0.00639154055818211+0.00397301872074446i	0.00490487590148566+0.00374897314144685i	0.00355042143451791+0.00353377642142093i	0.00232482786305338+0.00327623129004961i	0.00123751556453357+0.00295717316867693i	0.0002678100911818+0.00258041342278524i	-0.00064134067831857+0.00215965589713157i	-0.00157665269159983+0.00170472961976027i	-0.00264942490876405+0.00121194992655253i	-0.0039932153640643+0.00066631323012264i	-5.75124953874516e-03+5.915057607424e-05i	-0.00803671003320475-0.00058620113919628i	-0.0108646490549819-0.0011981538861052i	-0.0140838921749524-0.0016659782800078i	-0.0173582954188979-0.0018733378854761i	-0.0202339329533672-0.001732073258353i	-0.0222788622927583-0.0011813824496666i	-0.023225024967261-0.0001360371036908i	-0.0230234045272033+0.0015869065001397i	-0.0217687580370446+0.0042893957011633i	-0.0195383823441629+0.0082901450974107i	-0.0162630098691861+0.0136988644342426i	-0.0117491100378968+0.0201757789359526i	-0.0058827513366733+0.0268503326098071i	0.0010900940274565+0.03252367592862i	0.0084026508106522+0.036122200683752i	0.0148878689990287+0.0371972047611797i	0.0193821374438628+0.0361974109795001i	0.0212224101635568+0.034335588874811i	0.0205570362002894+0.0330830311016867i
17	12.2662825210428+0.3239613989579i	11.1936208126478+0.2606566790812i	9.34841681859017+0.14614253740946i	7.11934915912365-0.00963538347183i	4.91751192728531-0.18456568860149i	3.05656301556379-0.34820726290547i	1.69057983830043-0.46995718345456i	0.820279668066801-0.528803921993879i	0.346018561113054-0.520168356787209i	0.132972383996973-0.456338873734181i	0.060858761398715-0.36044137028055i	0.047223697218556-0.25734840818342i	0.048130034728278-0.166024278704104i	0.0469580256379013-0.0961315811832094i	0.0413095557723154-0.0489212466695154i	0.0335365983635618-0.0204804900423936i	0.0260096289448252-0.0051437299919342i	0.0198003347459163+0.0022296684626927i	0.0149636105928996+0.0053244754386624i	0.0111535972799091+0.0063663019919691i	0.00803143283323269+0.00651497964365809i	0.00539645232657002+0.00629461639940814i	0.00315456242001635+0.00591009651287315i	0.00124338595152092+0.00543253098234251i	-0.00042074784268802+0.00488613278674091i	-0.00196046815988609+0.00427406200863846i	-0.00353355777185281+0.00357435145496223i	-0.00532380293586479+0.00273196822864813i	-0.00752820033851434+0.00166683061872295i	-0.0103262315092423+0.000304617529226i	-0.0138163448649763-0.0013810584731411i	-0.0179276670138962-0.0033396317907522i	-0.0223501174880306-0.0054478137509093i	-0.0265451075142891-0.0075426851379853i	-0.0298749886490671-0.0094491922357705i	-0.0318220273332404-0.0109581179709423i	-0.0321935782090449-0.0117412616180205i	-0.0311850433853561-0.0112532668123086i	-0.0292317226876148-0.0087227442897191i	-0.026706170602592-0.0033259173594151i	-0.0236354907170986+0.0054583614456689i	-0.0196356331804509+0.0174518389508189i	-0.0141487888226517+0.0315679611689994i	-0.0068772953256615+0.0459780375629895i	0.0018439520080677+0.0586590481458282i	0.0109903765042828+0.0681052518746523i	0.0191821238235947+0.0738594713161496i	0.0252405797263664+0.0765858446425712i	0.0286471678277166+0.0776402056703479i
18	12.0672024738902+0.5690405993126i	11.0646292251199+0.5957784599433i	9.3360118883196+0.57556193779467i	7.20054303852934+0.50114086113015i	5.01651225593397+0.37515189428813i	3.08558007549971+0.21249278153428i	1.59103266592469+0.03844412730134i	0.584191015747377-0.117801371371097i	0.011492662440704-0.231869065117642i	-0.238172284678067-0.291292559720695i	-0.287200138715017-0.297831422628639i	-0.237758502980646-0.264480841092018i	-0.158627375114341-0.20927223404563i	-0.086490250392413-0.149028387700662i	-0.0347416577169249-0.095439236455289i	-0.0036319872248126-0.0541021351180562i	0.0118490519095841-0.0257330345864098i	0.0173714915348901-0.0082290426640566i	0.0173657321414339+0.0014708843100524i	0.0147155012807676+0.0062050755176691i	0.0110939225808224+0.0080902063890678i	0.00739053269006063+0.00848082993397652i	0.00402202465573719+0.00814157722282615i	0.00111362088032669+0.00745830835223265i	-0.00139852704122643+0.00660001769962683i	-0.00370029185345651+0.00560848197692804i	-0.00604796612558367+0.00443270208700058i	-0.00872401155457234+0.00294313458414582i	-0.0119884906626792+0.0009585066664771i	-0.016009306842897-0.0017010352170024i	-0.020764843645064-0.0051468430358641i	-0.0259439353793014-0.0093704365523459i	-0.0309043396531606-0.0142319622226988i	-0.0347606711050496-0.0194832859452424i	-0.0366306795423187-0.0247863618304013i	-0.0359801243990295-0.0296781195289714i	-0.0329163173730828-0.0334690029076026i	-0.0282535746014381-0.0351333127967493i	-0.0232525785416919-0.0333104413302885i	-0.0191003037387979-0.0265299007440251i	-0.0163616728836946-0.0136732922155522i	-0.0146904739491826+0.005469740531699i	-0.0129778823811866+0.0298134712092523i	-0.0098870865633825+0.057004777880608i	-0.0045050017412155+0.0839468998767945i	0.003223976169428+0.107646673864066i	0.01248372939512+0.126028349668613i	0.021943509127761+0.13835616652212i	0.030234933565373+0.145103991846835i
19	12.0608272740604+0.9089122574503i	11.1808844888885+1.0657851211281i	9.62260445201079+1.19331971923584i	7.63831451930419+1.26836226024574i	5.52740715519162+1.27179666862699i	3.56389444414021+1.19534443108433i	1.94220787417983+1.04598741768502i	0.754194253825749+0.845523500760324i	-0.003069273689252+0.624928699524688i	-0.398924078558448+0.415725922018155i	-0.534015172497279+0.241913739546618i	-0.509909566648931+0.115442781347929i	-0.409652786188397+0.036255409791184i	-0.290076442368717-0.004187017169955i	-0.183044977616275-0.018069414506061i	-0.101498838345316-0.01709216560958i	-0.0466340679254223-0.0100929271546747i	-0.0139359806016204-0.0024387677425652i	0.00279016120663814+0.00340971599016757i	0.00926681393366223+0.00687894944089968i	0.00991211734501742+0.00832654763416734i	0.00774219495346026+0.00838540120344353i	0.00458529595994487+0.00762447187058444i	0.00137429097820677+0.00643233480526923i	-0.00158071270758452+0.00500997697488376i	-0.00436656949381517+0.00339254561134454i	-0.00728530665415235+0.00146905864344171i	-0.0107013115028607-0.0009923507343818i	-0.0148975561721198-0.0042929034681085i	-0.0199270255461751-0.0087173805538098i	-0.0254691432566302-0.0144319421063927i	-0.0307379587536092-0.0214019934835202i	-0.0345180435299119-0.0293611119144532i	-0.0353953270902572-0.0378312870242288i	-0.0321848226713242-0.0461570034713514i	-0.0244492689789543-0.0535007524636476i	-0.0129037531456572-0.058777037857187i	0.0005206199820276-0.0605693711120125i	0.0130831226742475-0.0571401526655974i	0.0220415736197569-0.0466520530162712i	0.0255856972063058-0.0276393176106441i	0.0235161020150974+0.0003788890249946i	0.017365737423584+0.0363849424287377i	0.0098939739005874+0.0777197154657675i	0.004156828179953+0.120459972874876i	0.002525405411519+0.160240207751939i	0.006004917866238+0.193229518445849i	0.014028468116693+0.216895639060682i	0.024682708330087+0.230293624796444i
20	12.343188221389+1.2131212172098i	11.6708974233808+1.488104296027i	10.3768910294635+1.757951613836i	8.64911954341241+1.99091697511638i	6.7225930602265+2.15289498609423i	4.82781557785902+2.21565915920271i	3.14821595485264+2.16494257576699i	1.79633794362744+2.00519714663811i	0.81081699085395+1.75898989898872i	0.16966286348732+1.46117679633231i	-0.18791030196864+1.15010022805295i	-0.338791055165849+0.859018617697695i	-0.357820984382524+0.610438039275692i	-0.306594149329447+0.414458117093128i	-0.229039968790241+0.270582107008489i	-0.152058207685449+0.171431560341021i	-0.088972827561728+0.106690095133883i	-0.0438575889561471+0.0661324860088875i	-0.0154572421026257+0.0413266976645744i	-0.0001252836461778+0.0261667989776579i	0.0062917902817575+0.0166605200110409i	0.0074293308698249+0.0103989143727824i	0.00597291458911155+0.00600134035073774i	0.00358901369344736+0.00267294270204658i	1.05416416354277e-03-9.905807866663e-05i	-0.00151894106284297-0.00273301396387785i	-0.00441430091278491-0.00565052631040808i	-0.0080312216285098-0.00929637072688978i	-0.0126034407933047-0.0140861256945641i	-0.0179403818297304-0.020297371522646i	-0.0232358352981123-0.027941500838575i	-0.0270169069810072-0.0366681141361565i	-0.0273137275088998-0.0457465851075171i	-0.0220936728418678-0.054136254625741i	-0.0099146142087671-0.0606123782143487i	0.0093671602584867-0.0638861729034229i	0.034093622978705-0.0626674127383086i	0.0607732243612697-0.0556691575604333i	0.0846708839806288-0.04161941800382i	0.100949474482284-0.019378568193367i	0.106051275050166+0.011772094608115i	0.0988587491974562+0.0517044448660142i	0.0812016011165094+0.0990306182201922i	0.057486896582302+0.150914660495904i	0.033537299710208+0.203274024241958i	0.014997008015344+0.251389119436518i	0.005794552708052+0.290760599471715i	0.007101146652704+0.317938553193703i	0.017041408415279+0.331058244737072i
21	12.9064969948641+1.2645387681156i	12.5134618240914+1.5733750581484i	11.564022743028+1.8974235135721i	10.1878577129694+2.2075164706751i	8.55637257812242+2.46795753449444i	6.8481745154751+2.64332524684065i	5.21872853345683+2.70663593026603i	3.78066716867847+2.64622277613087i	2.59684775768992+2.46891511754492i	1.68435905634404+2.1983969003202i	1.02545379074749+1.86939671910385i	0.58100374599861+1.5197863113176i	0.30299649570472+1.18313603394745i	0.144052251520518+0.883712547233378i	0.063323313487209+0.63471728566623i	0.029123222825116+0.439366629280657i	0.019142397363021+0.293678595456474i	0.019217254630476+0.189702652763186i	0.021471970205291+0.118257859256756i	0.0223940160398635+0.070746587541027i	0.0211515980652398+0.0400417349095478i	0.0182754210694838+0.0206867905051597i	0.014720541260328+0.0087054135565604i	0.0112767399269017+0.0012615405112835i	0.00828022378404409-0.00367951795114399i	0.00557509978738324-0.0076141536803158i	0.0026698875835809-0.0116585797352516i	-0.0009716477760609-0.0165973046224374i	-0.005576836515562-0.0228360667256032i	-0.0107346504591789-0.0302956926073975i	-0.0151924382175706-0.0383064760095781i	-0.0168823856771504-0.0455744058107525i	-0.0132523122694478-0.0502779196890777i	-0.0019040951563983-0.050313044256372i	0.0185654530589672-0.0436472085992881i	0.0477423139052909-0.0286920168591925i	0.082886286538785-0.0045890622984866i	0.119010544121966+0.028666532756833i	0.149687776344062+0.070273552985815i	0.168489846071816+0.118781766641446i	0.1707175019236+0.172261980684792i	0.15490802075117+0.22841282095199i	0.123605064747391+0.284593060795579i	0.083060037258572+0.337838958268361i	0.041854382468486+0.384957845044711i	0.00877660747197+0.42276027189252i	-0.009465381544767+0.448418573939635i	-0.010049230246346+0.459863022170139i	0.005158726155478+0.456092018463471i
22	13.5696571826555+0.8490193790033i	13.4584627906136+1.0557808813035i	12.8567926191602+1.2881278604291i	11.8475535920914+1.5306016951089i	10.5482682977042+1.7601779216873i	9.08899399906289+1.949787937069i	7.59208872462919+2.07376400486191i	6.15779060686215+2.11365975955117i	4.85710190182021+2.06260912747155i	3.73124503437398+1.92683127475571i	2.79565732272993+1.72388819795637i	2.04622058224975+1.47841337877783i	1.46586724973433+1.21678241345992i	1.03042024342563+0.96232199218643i	0.713169338973809+0.732194797762603i	0.488114812400386+0.536341390511235i	0.332024294368464+0.378159005204874i	0.225522270391996+0.256197134896914i	0.153434862479932+0.166108046422314i	0.104591561179365+0.102304985649802i	0.0712625793004553+0.0590846182737345i	0.0483924221390689+0.0312235787116251i	0.0327755614726061+0.0141971357611073i	0.022302983536106+0.0041971854968263i	0.0153826595499732-0.0019093132051206i	0.0105993759100776-0.006596393107755i	0.0066310912124188-0.0116338246994615i	0.0023853953779861-0.0179811365711795i	-0.0027311425733433-0.0256500061657806i	-0.0085360343620479-0.0335892687882314i	-0.0139260643471841-0.039665619140057i	-0.0169848116264019-0.040815463371819i	-0.0154033888578222-0.0334184156727619i	-0.0071803551076528-0.0138875937886899i	0.0085449440120999+0.0206028170826421i	0.0307663104612345+0.0714015664868121i	0.056270233555748+0.137858540138177i	0.079907040288922+0.21715614548876i	0.095550249875432+0.304570557513275i	0.097604416520498+0.394122350325836i	0.082703918864565+0.479465085178605i	0.051107189512499+0.554796561541204i	0.007299086937051+0.61558302159337i	-0.040510449664653+0.658955836679495i	-0.081999690679045+0.683743429995913i	-0.10712683020403+0.690200062286961i	-0.108697453531651+0.679557694824389i	-0.084400759944128+0.653545756270923i	-0.037709866284675+0.614001909597194i
23	13.9970455063244-0.1055807447128i	14.0742483854591-0.1277574594916i	13.7189312130939-0.1211763517492i	12.9831761698164-0.0806905058801i	11.9474421081285-0.0077119092452i	10.7064291829367+0.0895426336011i	9.35560330894236+0.19766971642134i	7.98080701345251+0.30111600445448i	6.65197289438138+0.38569632656627i	5.4206802312682+0.44152305918799i	4.32054360893032+0.46454762237146i	3.36926277139677+0.45645547807092i	2.57140901242632+0.42322418650637i	1.92140009223513+0.37302195245016i	1.4064123482119+0.31418100583914i	1.00911795587222+0.25376549861127i	0.710152129580881+0.196912313983219i	0.490190031832198+0.14681942215304i	0.331511698028063+0.105096620190278i	0.218978701233816+0.072194820369005i	0.140425540240846+0.047738278626529i	0.0865531672465468+0.0307189636509144i	0.0504759429639032+0.0196101666558543i	0.0271025160073122+0.0124917508932597i	0.0125232720493594+0.0072608108931183i	0.00353769489688785+0.001954533876971i	-0.00260569316341876-0.00483865936590616i	-0.0082536559743928-0.0135438632989137i	-0.0152381001628128-0.0232300955824402i	-0.0247180038156538-0.0314069354020792i	-0.0370941049029704-0.0340820400316169i	-0.0520933691704307-0.0261463693982961i	-0.069060753541194-0.0020995059421803i	-0.0874132657740704+0.0429514196612017i	-0.107128830298093+0.112174770405754i	-0.129088698811396+0.206008216053304i	-0.15509310761845+0.32151882686113i	-0.18743871680959+0.452342263696929i	-0.228074848846371+0.589299147243299i	-0.277511534676896+0.721623648242018i	-0.33378608975875+0.838573609605901i	-0.39185384901541+0.931075884241431i	-0.443716782142663+0.993035633725479i	-0.47943794412763+1.0220166479008i	-0.48894633091962+1.01916049902293i	-0.464283557873266+0.988408486051312i	-0.401760307865931+0.93526474179762i	-0.303442130677459+0.86544279184652i	-0.177499984023456+0.783744899973375i
24	13.832673059585-1.4281974307797i	13.9367293089938-1.7301322417846i	13.6570318925223-1.9995255738816i	13.0317133452337-2.2107147217958i	12.1226380142062-2.3433506878416i	11.0055390682279-2.3856875547131i	9.76016556911873-2.33625180249027i	8.4620821782529-2.20356201701153i	7.17694862371335-2.00408953591642i	5.95732675056947-1.75907906097419i	4.84155947629788-1.49105078393396i	3.85410384197591-1.22074328726057i	3.00679112112926-0.96499224096225i	2.30067235611608-0.73569944970746i	1.7282524436368-0.53975786126256i	1.27596224046629-0.37963893757771i	0.926686692332548-0.254328068803913i	0.662119212394097-0.160365598951797i	0.464705353908337-0.092850066450617i	0.318995678316471-0.046335459957206i	0.212334999713447-0.015586594958417i	0.134937261817269+0.003843599071983i	0.0794949921286796+0.015259784571514i	0.0405257230328806+0.0207334442942756i	0.0136594157880318+0.0212898371983245i	-0.0049696815877826+0.0173428819388707i	-0.0191284277887972+0.0092984509431816i	-0.0326594644825885-0.0017957107311152i	-0.0494564300904779-0.0136996907874085i	-0.0733079204262768-0.02267691566648i	-0.1076880994176-0.023553220699678i	-0.155555783763916-0.010199610224902i	-0.219189716364221+0.023584227641216i	-0.300048385217854+0.082905873144688i	-0.398613271733799+0.170547387557807i	-0.514168215419551+0.285935176422675i	-0.644491645769248+0.424585985216557i	-0.785489642694343+0.578232319961699i	-0.930861899091874+0.735693123814041i	-1.07194705123563+0.88437901834708i	-1.19791394484102+1.01215206525216i	-1.29643318544275+1.10914879590854i	-1.35487504295651+1.16916084424489i	-1.36195000108297+1.19026182151374i	-1.30956804230473+1.17455132736692i	-1.19458210216095+1.12710882378518i	-1.0200374279146+1.05444988788808i	-0.795594969256591+0.962898869215174i	-0.536933854236629+0.857301082396678i
25	12.8867311372256-2.7301889293474i	12.8582001892911-3.2585431352085i	12.4919468832581-3.7457506287614i	11.8252686310092-4.1524854059784i	10.9153448397162-4.4442916494587i	9.83125299961478-4.59648367449558i	8.64571957157125-4.59762914344818i	7.4278967673081-4.45092519727363i	6.2379578502725-4.17324763670087i	5.123764641948-3.79216572539847i	4.11944357532503-3.34162535335332i	3.24548608037174-2.85720746137654i	2.50994808705922-2.37183513562561i	1.91038631624288-1.91257448886698i	1.43625150443526-1.49884403755816i	1.07150753725013-1.14201871222858i	0.797252587204492-0.846167798005238i	0.594109684719301-0.609537597082351i	0.444165120373095-0.426373282079222i	0.332285973486103-0.288736437675333i	0.246741464059516-0.188073514837432i	0.179164898638208-0.116392079956659i	0.123993638878469-0.066987527114384i	0.0775888237292539-0.0347279374687174i	0.0372533503636373-0.0159523884679601i	0.00034000584418639-0.00807366388028381i	-0.0364132269495019-0.009003238370307i	-0.0772477421866087-0.0165341104421379i	-0.127432793713161-0.027821859385482i	-0.193022401804678-0.039091161853092i	-0.28036774895636-0.045659920056622i	-0.395441660671234-0.042315750556638i	-0.543036329680766-0.02400534573546i	-0.725902565494136+0.013281462830819i	-0.943912464084187+0.071616091381161i	-1.19334609442705+0.15043846685663i	-1.46641993543135+0.24626346937913i	-1.75118038255474+0.35291064896932i	-2.03186968791147+0.46226582008847i	-2.289828033632+0.56545052036638i	-2.50492485949348+0.65416125345988i	-2.6574241514076+0.72187981838348i	-2.73009836301415+0.76467148716558i	-2.71033382719042+0.78138116297007i	-2.59193541283504+0.77318774235982i	-2.37635196881005+0.74264467394195i	-2.07310910468688+0.69247425220838i	-1.69934349009571+0.62445504406522i	-1.27846510281355+0.53872443635359i
26	11.2524158853337-3.5638037002845i	11.0012122526647-4.1895508976121i	10.4624431450176-4.7641687957644i	9.67862665796622-5.24473270080448i	8.70810864133772-5.59328647330021i	7.61788739839026-5.78188115926447i	6.47621515479175-5.79638091302735i	5.34607783868554-5.63831406004431i	4.28030905218738-5.32442723556006i	3.31866766451417-4.88406110414611i	2.48682116124848-4.35489072448989i	1.79690936677114-3.77785838036047i	1.2492403704285-3.19221101631093i	0.83466855665912-2.63143576403984i	0.53727342309234-2.12061634003798i	0.33704688441342-1.67539388440919i	0.21237345588838-1.30239620869214i	0.14214286721035-1.00076710932378i	0.10737633932803-0.764315279122323i	0.092289753535363-0.583807302318494i	0.084768350159599-0.449021538109814i	0.076287866635694-0.350317606201379i	0.061377206694088-0.279619727194494i	0.03676566961742-0.230832466333392i	0.000383905070171-0.199790008882061i	-0.049611243686459-0.183883208998161i	-0.115638791358388-0.181518761742784i	-0.201208909809207-0.191551580503237i	-0.311080103821655-0.212803752079788i	-0.451030252424669-0.243747643107258i	-0.627255729566427-0.282390709432197i	-0.845454203400589-0.326358108853242i	-1.10968784408669-0.37312982274137i	-1.42116301990526-0.4203569161759i	-1.77709511253797-0.46616353492628i	-2.16984472183919-0.50934358430045i	-2.58650528133458-0.54938688322769i	-3.0090854965483-0.58631623560433i	-3.41536237752494-0.62037470406391i	-3.78038900137491-0.65165627580589i	-4.07853986134525-0.67980626133794i	-4.28588455857598-0.70391693232931i	-4.38261640850758-0.72270431622665i	-4.35524003424967-0.73498006379165i	-4.19824635142918-0.74034459439025i	-3.91506977375065-0.7399472685903i	-3.51821781506136-0.73710913200186i	-3.02856952118692-0.73760037848159i	-2.47393796636191-0.7494134317661i
27	9.27398088178951-3.61747673272725i	8.80523627428095-4.19730626930629i	8.10456420323878-4.72170159318764i	7.21909902482841-5.15260789384743i	6.20736317019943-5.45667999702856i	5.13275179905729-5.60949532885912i	4.05701548892909-5.59879907156665i	3.03466922511244-5.42619946832039i	2.10898427431797-5.10699708451207i	1.30986060248652-4.66817066098082i	0.65352293728372-4.14487718152159i	0.14370896279479-3.57607909575276i	-0.22613471419272-3.00003294332895i	-0.47016092559494-2.45034173212376i	-0.60737691161504-1.95310722719874i	-0.6591642254561-1.52546675221265i	-0.64724705801605-1.1755255734426i	-0.592178111152191-0.903460524616459i	-0.512332037577931-0.703415645615171i	-0.423352501544637-0.565753518153572i	-0.337980834857762-0.479259225410403i	-0.2661901302747-0.432991910146756i	-0.215548686489567-0.417607960501319i	-0.191735683564245-0.426107475029453i	-0.199128837964469-0.454057738319468i	-0.241380481188179-0.499411402642675i	-0.321898192331369-0.562061532961881i	-0.444151970813093-0.643267611706027i	-0.611744452256363-0.745057485491323i	-0.828205249016662-0.869672350752552i	-1.09650503301747-1.01908564035627i	-1.41832733668662-1.19459925273497i	-1.79318161508776-1.39650558156146i	-2.21748282688203-1.62380175398957i	-2.68375200594669-1.87395141324312i	-3.18010056233325-2.14270551912726i	-3.6901425045957-2.42401195190184i	-4.19343239976992-2.71005846125808i	-4.66645782365228-2.99149906983133i	-5.08413427682138-3.25790596697867i	-5.42167273363845-3.49846517780667i	-5.65663008391391-3.7028962838145i	-5.77092210739949-3.86252948325795i	-5.75258220599272-3.97142590149671i	-5.59708425474262-4.02738966346173i	-5.30810548470971-4.03270275565523i	-4.89767253474373-3.99442328291981i	-4.38569801963535-3.92412685085204i	-3.79896676676186-3.83703635325262i
28	7.39495441973559-2.83595363871465i	6.78978911451128-3.26985615563972i	6.01055889205139-3.65532802056312i	5.10526888502603-3.96343996664041i	4.1290711988945-4.16879503585964i	3.13858092423007-4.25258670133158i	2.1864071595192-4.20504794121491i	1.31664128679812-4.02688778955952i	0.56182620490949-3.7294632422039i	-0.05836304916841-3.33363882828396i	-0.53679789486468-2.86750251228406i	-0.87725192609916-2.36329061160579i	-1.0919034957844-1.85398955440594i	-1.19849666167175-1.37010833924839i	-1.21761546340918-0.9370526645662i	-1.17040254195222-0.57339907428318i	-1.07690068787689-0.290197297321i	-0.955051299246819-0.091257711763903i	-0.820272742293772+0.025759449715426i	-0.685476180033312+0.067724874990348i	-0.561355534888044+0.044191861751697i	-0.456801711087423-0.034404149016682i	-0.379324701915796-0.158283230483647i	-0.335406837133724-0.319461337438598i	-0.330745813051761-0.512439326948789i	-0.370371818339574-0.734452998531522i	-0.458638266891102-0.985341529357089i	-0.59909309602562-1.26711438433561i	-0.79424173075254-1.58330134310955i	-1.04521803366897-1.93816365382795i	-1.35138869261396-2.33583384503341i	-1.70992992440294-2.77944319778843i	-2.11543082326328-3.27029235966319i	-2.55959081560005-3.80712208361071i	-3.03108433065371-4.38554503976476i	-3.51565959811475-4.99770197839953i	-3.99651846843844-5.63220186930982i	-4.45499178095455-6.27439265283329i	-4.8714850676819-6.90698549317723i	-5.22662979367785-7.51102191388949i	-5.5025440486429-8.06713324857515i	-5.68409014781988-8.55700058526157i	-5.76001797106185-8.96488686606613i	-5.72390062913511-9.27908697397275i	-5.57479777000554-9.49313139873864i	-5.3176138161698-9.6065875505381i	-4.96314608706904-9.62533088909928i	-4.52783601271433-9.56120427829507i	-4.03324432625064-9.43104455331291i
29	5.9704873142348-1.42236427631175i	5.3378550639204-1.68697136643275i	4.58560839852164-1.92515079127499i	3.75906965373587-2.117843489978i	2.90735176631697-2.24751063257864i	2.07860900858852-2.30009448440822i	1.31560457015247-2.26674043819724i	0.65216119345739-2.14503027749637i	0.1108971052551-1.93953800248154i	-0.29757183637418-1.66161538552905i	-0.5740167041203-1.32842793140547i	-0.728822084853667-0.961372401868955i	-0.779447324712793-0.584094560037058i	-0.74757032905144-0.220375343985773i	-0.656336234865247+0.107841663900465i	-0.528043643904625+0.382046810123898i	-0.382473849214152+0.588221473369802i	-0.235932585535271+0.717281247205257i	-0.100954405628118+0.764921174690115i	0.013466227637839+0.730956194627028i	0.101298512413009+0.61830381872357i	0.158741692607947+0.431782184608293i	0.183498750923041+0.176896067875568i	0.174179262329723-0.141238645617388i	0.12990319575353-0.518717748358149i	0.050129439221607-0.95334717841512i	-0.06530688368914-1.44478829727213i	-0.2159927154546-1.9943594136791i	-0.40063240388771-2.60453459220782i	-0.61670847331858-3.27820509354521i	-0.86017521261494-4.01778616648346i	-1.12524534592958-4.82426291054567i	-1.40431812883481-5.69627378595677i	-1.68808126731194-6.62932879054047i	-1.96579973208147-7.61525075369457i	-2.22578286416015-8.64191213193725i	-2.45599897882464-9.69331626935378i	-2.644786729115-10.7500424634714i	-2.7815981158798-11.7900406344449i	-2.857702377601-12.7897271268633i	-2.8667850534289-13.725301793998i	-2.8053922494053-14.5741814421887i	-2.6731940436287-15.3164286136956i	-2.473068308003-15.9360491375141i	-2.2110310123489-16.4220373271567i	-1.8960555599527-16.7690636756682i	-1.5398279863528-16.977725302766i	-1.1564761381123-17.0543127904729i	-0.7622919809304-17.0100866199883i
30	5.10987746162431+0.27620889660753i	4.52445771816613+0.13047886989992i	3.86139637534721-0.02650535276704i	3.1610414378407-0.18457768022926i	2.46547724724408-0.33270168217677i	1.81470807730945-0.46001715553774i	1.24313892085929-0.5569446239619i	0.776769627372262-0.616213735009223i	0.431408084026147-0.633687025111081i	0.212056242374126-0.608876199100914i	0.113456675774427-0.545089964987144i	0.121635171263724-0.449203596781515i	0.216160182247184-0.331092147512761i	0.37277760828506-0.202813047197179i	0.566073432230308-0.077652850894032i	0.771861098622584+0.030836777975997i	0.969071272037483+0.10969762590594i	1.14102081633803+0.14722705994266i	1.27603737666207+0.13338916706213i	1.3675008211619+0.05996139044004i	1.41342315346887-0.07955766232174i	1.41572028473479-0.2902216927446i	1.37933343485812-0.57601306156703i	1.31133994785842-0.94023544322656i	1.22016012831173-1.38584051976619i	1.11492602810925-1.91562149306133i	1.00503690925882-2.53222920940362i	0.89988988084651-3.23799436465711i	0.80874669377001-4.03456812920813i	0.74068089172711-4.92242028346134i	0.70454398408802-5.90025563770742i	0.70889433314098-6.96442373399676i	0.76184637266326-8.10840195277231i	0.87081815670547-9.32242748200825i	1.0421790249515-10.5933395709488i	1.280822899174-11.9046716794577i	1.5897128057145-13.2370062177742i	1.9694553475906-14.5685759900517i	2.4179675110349-15.8760699217982i	2.930291176039-17.1355795445522i	3.4985935129268-18.3236094837001i	4.1123664577253-19.4180709523266i	4.7588096950549-20.3991816203785i	5.4233541129073-21.2502065575242i	6.0902617136458-21.9579908232122i	6.7432276754788-22.5132521662153i	7.3659128958806-22.9106201618798i	7.9423505567166-23.1484247969543i	8.4571950203504-23.2282527522782i
31	4.62709227430755+1.98848627821379i	4.08007940225346+1.88841907404518i	3.47418212658637+1.73126689570007i	2.84361899227481+1.52012731450669i	2.22372511954824+1.26111894968458i	1.64803783709689+0.96301010938248i	1.14558234556054+0.63660333996219i	0.738649264288361+0.293931921975334i	0.441290205532953-0.052654388741603i	0.258663678612627-0.391426029475224i	0.187256636082896-0.712144946522355i	0.21590314955052-1.00679450239323i	0.32743576139062-1.27011245116857i	0.50074769912147-1.49989721275988i	0.71302058122011-1.69708444081357i	0.94188192742521-1.8656146185555i	1.16729416688423-2.01212996765335i	1.37303297000139-2.14554849906026i	1.54767723544105-2.27656428523256i	1.68509602592619-2.41711712479801i	1.78447119423817-2.57986390910026i	1.84993321764252-2.77767096495101i	1.88990974524087-3.02313425900171i	1.9162921576012-3.32812498766572i	1.94351768886801-3.7033533312705i	1.98764724953379-4.15794362228249i	2.06549634473222-4.69901944329569i	2.19385255129379-5.33130590153967i	2.388791401661-6.05676652119394i	2.66508582187092-6.87430150425211i	3.03569404960484-7.7795402199409i	3.51130772625116-8.76476180346825i	4.0999451171946-9.81897257222629i	4.8065827777888-10.9281575424829i	5.632830350542-12.0757067505755i	6.5766650076362-13.2429975225981i	7.6322516914365-14.4100942499958i	8.7898803915742-15.5565108748444i	10.0360505564532-16.6619711448371i	11.3537247226819-17.707099869761i	12.7227591397511-18.673985670549i	14.1205003814514-19.5465712751668i	15.5225164829181-20.3108490308906i	16.9034123899031-20.9548636475922i	18.2376657796906-21.4685475001399i	19.5004132569123-21.8434326269105i	20.6681199665118-22.0722953355739i	21.7190776801338-22.1487929073819i	22.6336957225016-22.0671475924494i
32	4.20541393988199+3.73847565531653i	3.61392463882817+3.66726376664509i	2.95596426934043+3.50130732481671i	2.2597282085035+3.23879155570629i	1.55509953248492+2.88218042420329i	0.87156140872795+2.43823876653575i	0.23618397068494+1.91773923842009i	-0.32812184431169+1.33486929033364i	-0.803924186377378+0.70638222699358i	-1.18005560844311+0.05056051879281i	-1.45181687993492-0.61392391786674i	-1.62061558310025-1.26916047978489i	-1.69311258853198-1.89907206495656i	-1.67999326878188-2.49033017795983i	-1.59450683086811-3.033052240595i	-1.4509250837461-3.52124219589681i	-1.26306266737422-3.95295839884855i	-1.04297775787564-4.33021417319927i	-0.79994033122975-4.65863429943436i	-0.53971939981493-4.94690395954984i	-0.26420597372938-5.20605506593811i	0.02864145751603-5.44863896886609i	0.34456503345453-5.68783529680345i	0.69254023620115-5.93654534821424i	1.08413138373517-6.20651610590231i	1.53272863852141-6.50753829132347i	2.05272089655396-6.84675910249925i	2.65865146489133-7.22814703977904i	3.36439463861437-7.65214175910189i	4.18238260712101-8.11551525329541i	5.12290460982076-8.61146099946403i	6.19349453099876-9.12991457785684i	7.39841933854848-9.65809287256906i	8.73827869629-10.181220315653i	10.2097251534538-10.6833915390387i	11.8053137562552-11.148502680279i	13.5134888683435-11.5611711625703i	15.3187136311809-11.9075585872195i	17.2017432703472-12.1760153331276i	19.1400371500102-12.3574793538792i	21.1082963356387-12.4455849111867i	23.079104148896-12.4364675338119i	25.0236378861866-12.3282860126939i	26.9124118610568-12.120516547151i	28.7160065841514-11.8131037974805i	30.4057373649776-11.4055745451497i	31.9542186336103-10.8962289193756i	33.3357879902841-10.281520217664i	34.5267659273292-9.5557174285214i
33	3.7573710547887+5.83216182009213i	3.05007141871631+5.8678892241007i	2.25451504761622+5.79341261268473i	1.39419439145894+5.60355141840907i	0.49534895521146+5.29745108162109i	-0.41446565830385+4.87876851467743i	-1.30784476970711+4.3555692094692i	-2.15891673815804+3.73993763418481i	-2.94453180557274+3.04732785225972i	-3.64517273408318+2.29570407050879i	-4.24553326868554+1.50453860849089i	-4.73474490951131+0.6937457659442i	-5.10626621612198-0.11736667027925i	-5.35747814711821-0.9110509407203i	-5.48905095420978-1.6719116246995i	-5.50416131275618-2.38748669956059i	-5.40764237799551-3.04858648373021i	-5.20514515106206-3.64937967025738i	-4.90237861786907-4.18723471876743i	-4.504480762267-4.66234148105961i	-4.015555027623-5.07715120613784i	-3.43838916405452-5.43568267535141i	-2.77435727250939-5.7427482710847i	-2.02349232800214-6.00315665971791i	-1.18470609292225-6.22094891033581i	-0.25612623831017-6.39872260231384i	0.76448351488046-6.53709390673078i	1.87925571270359-6.63434063489933i	3.08973843853468-6.68625955691245i	4.39643321775652-6.68625863770713i	5.79837900059711-6.62568916516619i	7.2928043788755-6.49440441725233i	8.87486420335883-6.28151146031091i	10.5374704217041-5.976262431045i	12.2712205968673-5.5690133128672i	14.0644215317035-5.052164187778i	15.9032000333768-4.4209876517728i	17.7716883694464-3.6742535670364i	19.6522685931441-2.8145698487237i	21.5258577593291-1.8483806934639i	23.3722151376949-0.7855943790721i	25.1702528027138+0.3611500075272i	26.8983323339123+1.5775274814854i	28.5345326636775+2.8487957790993i	30.0568772326395+4.161167496859i	31.4435124446723+5.5031438490413i	32.6728338709121+6.8666603222776i	33.7235616692656+8.2479024948183i	34.5747721933111+9.6476742636941i
34	3.69560436760322+8.4994968290602i	2.91442622870848+8.75956787218642i	2.03003538708436+8.91577509714477i	1.06263271226683+8.96014948781286i	0.03583377739707+8.88823222296084i	-1.02433496279404+8.69932235554608i	-2.09054017619934+8.39651504682855i	-3.13526909209182+7.98652888499236i	-4.13190558187372+7.47933814783905i	-5.05568874719496+6.88764162985966i	-5.88450198060682+6.22621223777199i	-6.59945820588603+5.51117975608219i	-7.18526631082815+4.75930232578233i	-7.63038257552195+3.98728019415035i	-7.92696734758814+3.211158680276i	-8.07067994277812+2.44585701788228i	-8.06035293306192+1.70484703640172i	-7.89759038514233+0.99999187729343i	-7.58633351707405+0.34154138916121i	-7.1324323494316-0.2617314463506i	-6.54325420927437-0.80227898836044i	-5.8273504901809-1.27344608373935i	-4.99419296251239-1.66909490254144i	-4.05398114425069-1.98322913390829i	-3.01751360204899-2.20965937561964i	-1.89610918515768-2.3417492883622i	-0.70155954213388-2.37227740587767i	0.55390791037596-2.2934423380675i	1.85767702299993-2.09702942001723i	3.1968175697586-1.77474469745309i	4.55820010343923-1.31870778497727i	5.92865679926602-0.72207922454262i	7.29518615796218+0.02021843461768i	8.64519116876129+0.91074204301447i	9.96673279121663+1.94880060969756i	11.2487743149381+3.129836226365i	12.4813881482091+4.4449913972317i	13.6558955500357+5.8809345241884i	14.7649121660762+7.4200002021i	15.802278020311+9.0406775402155i	16.762859528051+10.7184492797099i	17.6422224324394+12.426949432779i	18.4361873123921+14.1393708442682i	19.1402922459979+15.8300203931438i	19.7491990566761+17.4758926044656i	20.256089125999+19.0581160113759i	20.6521010649726+20.5631236546477i	20.9258649739852+21.983411350124i	21.0631863706234+23.3177749518484i
35	4.751997820053+11.4641593312382i	4.0665525336273+11.9950527279839i	3.2819065398238+12.4370964067139i	2.4149068333826+12.7800735912321i	1.4855937394907+13.0163344767425i	0.5164452937499+13.1410832920193i	-0.468487068022+13.1525300809301i	-1.444499282741+13.0519027145605i	-2.3871579689308+12.8433250648029i	-3.2731750854977+12.5335769134847i	-4.0811894844632+12.1317591301965i	-4.7924207806029+11.6488932207483i	-5.3911728672596+11.0974870962579i	-5.8651770753783+10.4910987211807i	-6.20577713706227+9.84392635259985i	-6.40796864779797+9.17044882762014i	-6.47031374348459+8.48513242085223i	-6.39475666392741+7.80221290628656i	-6.18636756637049+7.13555335194894i	-5.85304053676502+6.49857052032062i	-5.40516769120408+5.90421609566232i	-4.85530527968967+5.36499372700017i	-4.21784067624627+4.8929893457333i	-3.50866201263257+4.49989056253422i	-2.7448259188491+4.19697126153993i	-1.94421420172053+3.99501982616261i	-1.12516797673073+3.90419373752655i	-0.30608818498411+3.9337895106947i	0.49500528870697+4.09192491000957i	1.26095770420357+4.38513980948858i	1.97600039050392+4.81793244952876i	2.62629254287457+5.39225848396907i	3.20045795507138+6.10703019197547i	3.69008159656851+6.95766145151777i	4.09012387888037+7.93570935151615i	4.39920667443763+9.02866451731322i	4.6197256482874+10.2199384034912i	4.7577488868547+11.4890864111178i	4.8226723513916+12.8122906883863i	4.8266180051603+14.163106494288i	4.7835796654624+15.5134523516744i	4.7083433018912+16.8347988391811i	4.6152308191641+18.0994862268548i	4.5167372599256+19.282079985262i	4.4221487337933+20.3606582203223i	4.3362403021329+21.317918698987i	4.2581580021364+22.141997070581i	4.1805862360737+22.8269029603333i	4.0892906362181+23.3725065002568i
36	7.3443756208549+13.8902909320731i	6.9417079795576+14.602450545839i	6.4554807362361+15.2360980236573i	5.8975907462757+15.7801480005816i	5.2822610692365+16.2254932068539i	4.625475926579+16.5652950139923i	3.9443360961352+16.7951792627117i	3.256371475487+16.9133302726199i	2.5788491353492+16.9204826487066i	1.928113770831+16.8198170643243i	1.3189932592994+16.6167720596555i	0.7642955376419+16.3187885685803i	0.2744149278117+15.9350070159785i	-0.1429427815088+15.4759382039992i	-0.4829158475003+14.9531287871007i	-0.743529674515+14.3788400402039i	-0.9256404178674+13.7657551117402i	-1.0327957043164+13.1267253927034i	-1.0710303397252+12.4745614634631i	-1.0486137529959+11.8218687712284i	-0.9757627764552+11.1809232032893i	-0.8643287818561+10.5635774739589i	-0.72746295405156+9.98118608925897i	-0.57925846297523+9.44453486040519i	-0.43436435932045+8.96376067481292i	-0.30756393926808+8.54824856507751i	-0.21331067218839+8.20649599350963i	-0.16521786143508+7.94593852783824i	-0.17550398146787+7.77273644142676i	-0.25440371929274+7.6915278346006i	-0.40956441494966+7.70516014649729i	-0.64545781796319+7.81441783317647i	-0.96284661439233+8.01776890583997i	-1.35835269392505+8.31115633337415i	-1.82417831895424+8.68786145825717i	-2.34803111573711+9.13846512508948i	-2.91329835132587+9.65092794345384i	-3.4995049646877+10.2108040229516i	-4.0830735060891+10.8015929444868i	-4.6383833074883+11.4052232924857i	-5.1391022216134+12.0026486787598i	-5.5597389689619+12.5745249794034i	-5.8773396942154+13.1019267547832i	-6.0732310725311+13.567052813604i	-6.1346964575254+13.9538667697764i	-6.0564630518676+14.2486191073387i	-5.8418783111328+14.440203195296i	-5.5036634728597+14.5203088655087i	-5.0641511488908+14.483353020862i
37	11.0344583348746+14.8267437178099i	10.9771501159893+15.5293028642393i	10.8469389900944+16.1545882925906i	10.6497882380222+16.6925517689637i	10.3931945603103+17.1348938138279i	10.0858253347114+17.4753021437634i	9.7371081057831+17.7096106252751i	9.3567956461003+17.8358720512093i	8.9545306168338+17.8543432402221i	8.5394327234745+17.7673862497724i	8.1197284672605+17.5792944809485i	7.7024394557157+17.2960567583957i	7.2931402101336+16.9250757653829i	6.8957910316491+16.4748592612888i	6.5126463241497+15.9547031698666i	6.1442343475257+15.3743848805098i	5.7894011160992+14.7438830460346i	5.445409342207+14.0731369893074i	5.1080830459284+13.3718548332885i	4.7719895997536+12.6493749899447i	4.4306532485065+11.9145810564719i	4.0767970733328+11.1758658417209i	3.7026133747197+10.4411365160263i	3.30006490869836+9.71785001648177i	2.86122072943426+9.0130660376079i	2.37863008706187+8.33350428986253i	1.84573559982886+7.68559321175558i	1.25732269945548+7.07549887637076i	0.60999634339518+6.50912525737943i	-0.09733132221842+5.99208006576293i	-0.86296655051283+5.52960374762008i	-1.6820045741427+5.12646264186056i	-2.54598308539996+4.78681044285993i	-3.44266028531621+4.51402474406138i	-4.35595961087318+4.31052736121852i	-5.26611967917486+4.1775982325932i	-6.15008004891893+4.11519293834935i	-6.98212114166704+4.12177333039262i	-7.73476058452829+4.19415955462768i	-8.37988927248572+4.32741008185889i	-8.89010993767862+4.51473448477254i	-9.24022058887168+4.74744186421595i	-9.40876664735105+5.01492628048203i	-9.3795707611406+5.30468948245123i	-9.1431397660733+5.60240077817425i	-8.69784538396707+5.89199409685258i	-8.05077983094715+6.15580310058705i	-7.2181997962164+6.37473646717566i	-6.22549185127375+6.52849695359018i
38	14.6715156234844+13.823608368076i	14.8587705501957+14.330151881681i	14.9717958268408+14.7568648611023i	15.012177925818+15.0964219172318i	14.9827909894794+15.3431717574085i	14.8876079288723+15.4932878932129i	14.7314737061766+15.544847472846i	14.519852936342+15.4978341059334i	14.2585646413446+15.3540648336993i	13.9535168042606+15.1170457884572i	13.6104523820668+14.7917652848127i	13.2347168043582+14.3844367986673i	12.8310549274884+13.9022072562849i	12.4034431812956+13.3528480620059i	11.9549604940634+12.7444471946201i	11.4876997391906+12.0851204322608i	11.0027200867822+11.3827583400978i	10.5000398583728+10.6448231704562i	9.97866927301338+9.87820644869266i	9.4366827407515+9.08915397409149i	8.87133091976415+8.28326051492544i	8.27919335333808+7.46553189977861i	7.6563728534116+6.64050777936808i	6.9987326112056+5.81243430915302i	6.30217604851626+4.98547260153518i	5.56296751455638+4.16392618960051i	4.77808903838667+3.35246905272828i	3.94562456057852+2.55635504661966i	3.06515863134028+1.78158987653878i	2.13817185552264+1.0350480307788i	1.16841087912064+0.32451929478432i	0.162207008230789-0.341327489308615i	-0.87128479406267-0.953071973767034i	-1.91995524616139-1.50076533336106i	-2.96874528992647-1.97424807840512i	-3.99980830784592-2.3635567938423i	-4.99284550803598-2.65940865167252i	-5.92562062096201-2.85374732809158i	-6.77464879603589-2.94032904748985i	-7.51604211686034-2.91532312319256i	-8.12648135092106-2.7778978340322i	-8.58427141420562-2.53076003317944i	-8.87042760387569-2.18061578273691i	-8.96973192093638-1.73851975987138i	-8.87169461414-1.22008334363229i	-8.57135604327408-0.64551523934143i	-8.06986840816506-0.03947420013792i	-7.37480580699361+0.56927928311768i	-6.50016411217528+1.14843679985707i
39	17.1192847839056+11.2802416233968i	17.3687048888746+11.5125912656905i	17.5367739747394+11.6683625238727i	17.6239160508365+11.7438275795891i	17.6320140474496+11.7368021387148i	17.5643075969183+11.6466994688333i	17.4252455438486+11.4745212713397i	17.2202988907162+11.2227841082279i	16.9557412986257+10.8953835453329i	16.6384053168048+10.4974016687918i	16.2754231965271+10.0348669677823i	15.8739614717592+9.5144785425307i	15.4409584991072+8.9433089949735i	14.9828738980593+8.3285020211225i	14.5054583794197+7.6769815196259i	14.0135518517701+6.9951888794176i	13.510916996589+6.2888639843793i	13.0001147266732+5.5628834048767i	12.4824270908611+4.821166320316i	11.9578322387608+4.0666550693347i	11.4250349711651+3.3013730335189i	10.8815551227355+2.5265580384087i	10.3238745005045+1.7428648358826i	9.74764129392368+0.95062575921405i	9.14792876348649+0.15015455953327i	8.5195426253089-0.65792502854015i	7.85736894260222-1.47234707450091i	7.15675162362979-2.29089029665319i	6.4138859672917-3.11010714195498i	5.62621228763826-3.92511751403284i	4.79279170736905-4.72948751887099i	3.91464496353493-5.51521029434811i	2.99503472610254-6.27280150716105i	2.03967266276766-6.99151658331801i	1.05683440171512-7.65969039495713i	0.05736867922413-8.26519322649803i	-0.94540874915684-8.7959897113072i	-1.93594056364288-9.24078043408116i	-2.8967707902816-9.58969943031323i	-3.80899679580192-9.83503528746446i	-4.65281551182843-9.97193935293429i	-5.40814294762084-9.99908203083832i	-6.05528079284686-9.91921758425181i	-6.57559987902104-9.73961943957277i	-6.95220779395885-9.47235178673483i	-7.17056727046025-9.1343492228819i	-7.21903322820996-8.74728409758355i	-7.08927954052682-8.33721074651432i	-6.77659159988998-7.93398648428953i
40	17.8535789326482+8.2553093770285i	18.0001905222866+8.2732050886477i	18.0598582652297+8.2284957348791i	18.0343224570646+8.1206141371136i	17.927016647529+7.9502214562014i	17.7429817306124+7.7191796208926i	17.4887276707023+7.4304734588072i	17.1720462731169+7.0880835099193i	16.8017802622633+6.6968130650908i	16.387555611272+6.2620755280142i	15.9394855101017+5.7896506041794i	15.467855513839+5.2854199302087i	14.9828002417666+4.7550944336757i	14.4939824770773+4.2039468359176i	14.0102856363994+3.6365631810091i	13.5395303390074+3.0566270265123i	13.088225219372+2.4667489356989i	12.6613612135457+1.8683521763125i	12.2622573363761+1.2616231084959i	11.892464484478+0.6455317256225i	11.5517320853385+0.0179243252755i	11.2380405058429-0.6243135052631i	10.9477000778656-1.2850293172663i	10.6755154428332-1.9685211996785i	10.4150117148996-2.6792132407848i	10.1587167727118-3.421305177491i	9.89849187753391-4.19841469712945i	9.62590085066902-5.01323233634172i	9.33260629940804-5.86720941018159i	9.01077993329307-6.76029881638372i	8.65351293476754-7.69076686164605i	8.25521170807005-8.65509147359587i	7.81196418517658-9.64795837929713i	7.321862260646-10.6623621943341i	6.7852668822061-11.689814077676i	6.2050038418216-12.720651917711i	5.5864803682471-13.7444432132623i	4.9377151652315-14.7504652134741i	4.269277491473-15.7282418031328i	3.594134136239-16.6681123752857i	2.9274065841903-17.5618048007485i	2.2860441441796-18.4029828150538i	1.6884221896133-19.1877378623358i	1.1538777697012-19.9149967473747i	0.7021975538969-20.5868193468306i	0.353075231046-21.2085650202558i	0.1255569851637-21.7889120507028i	0.0374944227659-22.3397211600361i	0.1050242755745-22.8757415425745i
41	17.0338781726936+5.8288786998069i	16.9724961855771+5.7673327187201i	16.8207308685315+5.6636133405928i	16.5822696794832+5.5187866855593i	16.2626206360844+5.3347062743863i	15.8690295535283+5.1139438620988i	15.4103463375321+4.8596858082722i	14.8968428488608+4.5755969289387i	14.3399865715427+4.2656554370135i	13.7521759187401+3.9339642004037i	13.1464444347992+3.5845450432033i	12.5361423436469+3.2211240992546i	11.9346048067969+2.8469172172625i	11.3548168549287+2.4644250405622i	10.8090852243406+2.0752475847929i	10.3087272558219+1.6799278736932i	9.86378660380366+1.27783344932439i	9.48278477514338+0.86708335463536i	9.17251649720328+0.44452652506602i	8.93789564027118+0.00577547857028i	8.78185693282392-0.45470315969131i	8.70531705720544-0.94344231981668i	8.70719694820802-1.46777600438329i	8.78450528894595-2.03559493322511i	8.93248135792502-2.65506502017512i	9.14479357738501-3.33431951327976i	9.41378839255315-4.08113733086701i	9.73078251838043-4.90262129500023i	10.0863901656815-5.8048905184377i	10.4708756403855-6.7928010866278i	10.8745207327592-7.8697083703746i	11.2879956096407-9.0372828206587i	11.7027215199122-10.2953889837371i	12.1112135452874-11.6420348160165i	12.5073918933029-13.0733952899035i	12.886850848855-14.583910906126i	13.2470754782167-16.1664582268544i	13.5875975088572-17.8125860908262i	13.910083471758-19.5128079423572i	14.2183501595333-21.2569378689942i	14.5183046788927-23.0344556490942i	14.8178088008704-24.8348844865277i	15.1264698639604-26.648164247464i	15.4553630784722-28.4650029673174i	15.8166926195406-30.2771901754875i	16.2234012790137-32.0778571591411i	16.6887405682752-33.8616715807671i	17.2258149230072-35.6249567656566i	17.8471149634867-37.3657293415974i
42	15.3340030469206+4.4671048294665i	15.02851173994+4.4352874709095i	14.6290030659286+4.3787367777367i	14.1404188317865+4.2984524180642i	13.5695396698127+4.1958250944732i	12.9249232312399+4.0725709130951i	12.2167992012675+3.9306456750011i	11.4569227130172+3.7721406823071i	10.6583890148168+3.5991625690036i	9.83541344996631+3.41370055553402i	9.00308189671101+3.21748534337186i	8.17707774932589+3.01184456807124i	7.37339226608329+2.79756027537229i	6.60802564117366+2.57473423818939i	5.89668645855093+2.34266706245418i	5.25449724824757+2.09975691506645i	4.69571369083508+1.84342333599718i	4.23346461264284+1.57006096862449i	3.87951929987486+1.27502716949383i	3.64408785708775+0.9526663649334i	3.53565937295344+0.59637274313246i	3.56088156590618+0.19869145285144i	3.72448439861348-0.24854302074462i	4.02924890874426-0.75403415450246i	4.47602123972175-1.32682068834708i	5.06377060357276-1.97604962261814i	5.78968870148998-2.71073179399641i	6.64932699704234-3.53948786528978i	7.6367672103905-4.47029323086378i	8.74481950506237-5.5102306801917i	9.96524209476297-6.66525965103451i	11.2889754264341-7.9400105305301i	12.7063837144203-9.3376117325177i	14.2074964228901-10.8595562146061i	15.7822423295944-12.5056127363263i	17.4206690592505-14.2737855519178i	19.1131414498979-16.1603244416461i	20.8505128052315-18.1597850870413i	22.624263978355-20.265137867039i	24.4266063085896-22.4679212750212i	26.2505456662973-24.7584344111358i	28.0899062168314-27.1259614649368i	29.9393139521181-29.559019836776i	31.7941415089325-32.0456226074977i	33.6504172435456-34.5735454959325i	35.5047029067843-37.1305882679247i	37.3539455045571-39.7048207879414i	39.1953099813701-42.2848045266309i	41.0260001779227-44.8597813305445i
43	13.9415203989531+3.80278717989i	13.4571203244609+3.812181623497i	12.8776745572276+3.8028447423101i	12.2085221064396+3.774530236401i	11.4567793544895+3.7271500971054i	10.6313116849995+3.6607433483438i	9.74267128727217+3.5754351877761i	8.80300162945239+3.4713871710139i	7.82590991185133+3.34873949966363i	6.82630959588896+3.20754688788929i	5.82023582814349+3.04770987457517i	4.824637220791+2.86890380054736i	3.85714799044442+2.67050796433599i	2.93584488231597+2.45153768832895i	2.07899360555528+2.21058215449763i	1.3047896731726+1.94575089255918i	0.63109857555891+1.65463171444797i	0.07520012425766+1.33426268253109i	-0.346458409511269+0.98112037514074i	-0.618496057273535+0.591126276866078i	-0.726814925956283+0.159672583059945i	-0.658796580267141-0.318331916281763i	-0.403475182972616-0.848395898407762i	0.04831487026381-1.43636027244501i	0.70381847508941-2.08829514938743i	1.56826754211401-2.81038124948129i	2.64481736021667-3.60877866127935i	3.93451146736748-4.48948647098587i	5.43627436517697-5.45819727821852i	7.1469309331939-6.52015097911613i	9.06125097881293-7.67999240838104i	11.1720170049322-8.9416374725145i	13.4701129945151-10.308152267896i	15.9446318012424-11.7816493574656i	18.5829985988563-13.3632048842629i	21.3711077771654-15.0527995424217i	24.2934706768308-16.8492856273415i	27.3333716232346-18.7503814745056i	30.4730298456118-20.7526936045333i	33.6937650434812-22.8517658589727i	36.976164579185-25.0421537786673i	40.3002505228774-27.3175214873004i	43.6456450435061-29.6707574396595i	46.9917329145452-32.0941046177122i	50.3178201745524-34.5793001441624i	53.6032882383378-37.1177188633966i	56.8277429836355-39.7005152369765i	59.9711585308655-42.3187579299374i	63.0140155817768-44.9635517305288i
44	14.690937775534+3.0009211138245i	14.2546260035145+2.9729514203043i	13.7355361891566+2.919738309746i	13.1391335579735+2.8396006944574i	12.4724960358133+2.7309843372331i	11.7443075583022+2.5924760438512i	10.9648250135843+2.4228143368141i	10.1458184767776+2.2208962319261i	9.30048489600548+1.98577985537773i	8.44333588661524+1.71668277028352i	7.59006077020835+1.41297602350837i	6.75736644735369+1.07417407072134i	5.96279610774784+0.69992088397292i	5.22452915122017+0.28997268540507i	4.5611650113226-0.15582212336481i	3.99149383621843-0.63754516015839i	3.5342571870387-1.15523163184745i	3.20790206147911-1.70889446494865i	3.03033164144655-2.29854816819111i	3.018656200671-2.92423161344979i	3.18894759505137-3.58602897179275i	3.55600069948541-4.2840881251861i	4.1331050547842-5.01863598834091i	4.9318298517749-5.78999031425883i	5.96182521138975-6.59856771467067i	7.23064252349061-7.44488779490909i	8.74357638681801-8.32957347301133i	10.503530450491-9.2533477156935i	12.5109091958937-10.2170270699139i	14.7635374178704-11.2215124891644i	17.2566088666712-12.2677780405059i	19.9826651974476-13.35685812529i	22.9316060425379-14.4898338490305i	26.0907306736754-15.6678191318508i	29.4448113572876-16.891947060766i	32.976198127524-18.1633568519053i	36.6649543105995-19.4831816205233i	40.4890217334728-20.8525369577149i	44.4244141438049-22.2725100958923i	48.445436961656-23.7441492228495i	52.5249310825907-25.2684522905109i	56.6345380638204-26.8463544736748i	60.7449836575196-28.4787132805703i	64.8263763168449-30.1662902142627i	68.8485169990755-31.9097278435952i	72.7812163352272-33.7095211737402i	76.5946150346679-35.5659823157652i	80.2595032541535-37.4791976444714i	83.7476345897696-39.4489769027235i
45	19.7114625761657+1.6822150930263i	19.7114200081957+1.5608306080277i	19.6626520301756+1.4067659735112i	19.5705834700247+1.2179845233437i	19.4419032093386+0.9926885964294i	19.2845518710949+0.729365297015i	19.1076888282386+0.4268302518629i	18.9216380309467+0.0842682249351i	18.7378124952204-0.2987305650556i	18.5686176509232-0.722139565773i	18.4273341069896-1.1854715497516i	18.3279807489154-1.6877618357539i	18.2851594326923-2.2275599952295i	18.3138828743446-2.8029308339321i	18.4293876498692-3.4114652796243i	18.6469345119182-4.050301623515i	18.981598492754-4.7161573591553i	19.4480514941549-5.4053716421061i	20.0603402608797-6.1139581614627i	20.8316627923011-6.8376679753198i	21.7741463646122-7.572061621782i	22.8986304117118-8.3125895805609i	24.2144575449136-9.054679932897i	25.7292759787471-9.7938318546838i	27.4488565713711-10.5257133841326i	29.3769275828119-11.2462617356021i	31.5150301020476-11.9517842893385i	33.8623968949014-12.6390582763413i	36.4158571792726-13.3054271012876i	39.1697695434539-13.9488912067744i	42.1159848888124-14.5681913807862i	45.2438409023899-15.1628824474408i	48.5401891512446-15.7333953592638i	51.9894554428293-16.2810858275255i	55.5737336195635-16.8082677850043i	59.2729124572295-17.3182301718632i	63.0648348231298-17.8152357685314i	66.9254877292902-18.3045010674295i	70.8292213974139-18.7921564753488i	74.7489949455509-19.2851864669754i	78.6566458217971-19.7913496635077i	82.5231796583024-20.3190791839386i	86.319076809937-20.8773640050737i	90.0146114863293-21.4756124637303i	93.5801790931566-22.1234994341081i	96.9866271770941-22.8307991076644i	100.20558522597-23.607205683979i	103.209788517095-24.462144640565i	105.973391236275-25.404577578509i
46	30.0566980110995+0.8299200167242i	30.8791517899956+0.7346722495483i	31.7003485794533+0.6175811857728i	32.5246410145493+0.4779466915869i	33.3571058395611+0.315395459652i	34.2035116108546+0.1299245431984i	35.0702718967332-0.0780585098641i	35.9643838864325-0.307700214898i	36.8933525772383-0.5576717055488i	37.8651009735783-0.8261465713776i	38.8878670001614-1.1107872097183i	39.970088097922-1.4087408334922i	41.1202747317202-1.7166461504697i	42.3468742875083-2.0306515673757i	43.6581270691831-2.3464455758308i	45.0619163169529-2.6592997489957i	46.5656143553947-2.9641245215688i	48.175927136425-3.2555376460799i	49.8987395665199-3.5279449207572i	51.7389640955484-3.7756324749355i	53.7003950938584-3.992869584033i	55.7855715527164-4.1740206750516i	57.9956506093737-4.3136648832014i	60.3302943211028-4.4067212385951i	62.7875719923849-4.4485773069134i	65.3638801966249-4.4352188871455i	68.0538824296259-4.3633581900938i	70.8504700886616-4.2305577897602i	73.7447461911314-4.0353475615508i	76.7260329340487-3.7773318009517i	79.7819038542744-3.4572837572314i	82.8982409844278-3.0772249207544i	86.0593170164057-2.6404865701688i	89.2479020895791-2.1517513160764i	92.4453944206718-1.6170726683053i	95.6319735940951-1.0438710005753i	98.7867749423834-0.4409046837139i	101.888083073761+0.181784400219i	104.913542255112+0.812951273585i	107.840381040902+1.440254015812i	110.645648258661+2.050384940328i	113.306457225785+2.629225557633i	115.800234886101+3.162023566624i	118.104972422601+3.633589613821i	120.199473828604+4.028511086509i	122.063598905829+4.331379772132i	123.678497205751+4.527029833251i	125.026829540153+4.600782224782i	126.092973856494+4.538691426767i
47	44.019427722159+2.6009949087625i	45.7774269341576+2.8670657438188i	47.5702104197405+3.1509753159052i	49.3993131227939+3.4542534501329i	51.266425328532+3.7786549385338i	53.1733526853087+4.1261706796367i	55.121968810064+4.4990343557733i	57.1141608315396+4.8997238300428i	59.1517683883987+5.3309564808306i	61.2365167611367+5.7956777519604i	63.3699449737748+6.2970422816453i	65.5533298503042+6.8383870834228i	67.7876071482917+7.4231963865385i	70.0732910146199+8.0550579004028i	72.4103931129034+8.7376104456501i	74.7983428557929+9.4744830901106i	77.2359102356087+10.2692261381111i	79.7211327813593+11.1252345417146i	82.2512481774861+12.0456645280306i	84.8226340584197+13.0333444622902i	87.4307564425487+14.0906811863822i	90.0701281893972+15.2195632811276i	92.7342787551646+16.4212628918224i	95.4157363853895+17.6963379246426i	98.1060237210414+19.0445365607979i	100.795667608087+20.464706140633i	103.474223693325+21.954708536589i	106.130316164352+23.511344158131i	108.751692752706+25.130286710379i	111.325294870618+26.806030759162i	113.837342497949+28.531854037486i	116.27343318138+30.299796262251i	118.61865425767+32.100656016553i	120.85770717152+33.924006994829i	122.975042531232+35.758234608995i	124.955004336327+37.590593618479i	126.781981625042+39.407287081525i	128.440565630084+41.193566536242i	129.915710401527+42.933852915059i	131.192894759422+44.611877283977i	132.258283377533+46.210840086778i	133.098884775513+47.713587173306i	133.702704010345+49.102800508885i	134.058887909281+50.361201107824i	134.157860774967+51.471761416106i	133.991448617591+52.417924094611i	133.55299012639+53.183823931536i	132.837432780901+53.754509447088i	131.841412717293+54.116160649887i
48	56.8457826962504+8.6440987503509i	59.211683738691+9.658614534247i	61.6140302693204+10.7495043047458i	64.0504032146246+11.9198131466508i	66.5181675126907+13.1725067037695i	69.0144482650732+14.5104440596153i	71.5361054907037+15.9363473955717i	74.0797079226568+17.4527683096516i	76.6415063565611+19.0620507360393i	79.2174071212285+20.7662904729616i	81.8029462958546+22.5672914035475i	84.3932653422222+24.4665185803025i	86.9830888531387+26.4650484374013i	89.5667051384485+28.5635164946318i	92.1379503762022+30.762063020601i	94.6901970480018+33.0602772285648i	97.2163473535354+35.4571406835259i	99.708832259529+37.950970701413i	102.159616782795+40.539364617415i	104.560212036106+43.219145888012i	106.901694479988+45.986313067031i	109.174732724252+48.835992757318i	111.369622111649+51.762397683696i	113.4763271941+54.758791057281i	115.484532081617+57.817458403818i	117.383698507542+60.929688007712i	119.163131313638+64.0857610775i	120.812050917523+67.27495266688i	122.319672185718+70.485544287757i	123.675289001045+73.704849028496i	124.868363686069+76.9192498426i	125.888620327479+80.114251501936i	126.726140942323+83.274546516676i	127.371463338312+86.384095114022i	127.81567944901+89.426219142967i	128.050532872633+92.383709536563i	128.068514311581+95.238946720765i	127.862953600056+97.974033114452i	127.428107019574+100.57093662347i	126.75923863709+103.01164379761i	125.85269445756+105.278321098115i	124.705968261213+107.353482519672i	123.317758094396+109.220161629453i	121.688012499947+110.862085931009i	119.817965706623+112.263851336656i	117.710161144632+113.411094441738i	115.368462813294+114.290660240645i	112.798054194193+114.890762909777i	110.005424575816+115.201137308046i
49	62.7017803507815+18.0745834936186i	65.0027221600814+20.002927188221i	67.3041463773377+22.0595960337705i	69.6001916544262+24.2473906385591i	71.88471510263+26.5686731088987i	74.1512977728065+29.0253189086084i	76.3932518841761+31.6186684138996i	78.6036300197753+34.3494785424089i	80.7752365104734+37.2178748727173i	82.9006412282941+40.2233047076018i	84.9721960030816+43.364491569764i	86.9820538639399+46.6393916520639i	88.9221912880362+50.0451527744626i	90.7844336141789+53.5780764260318i	92.5604837470153+57.2335834915412i	94.2419542399094+61.0061842773312i	95.8204028008512+64.889453459431i	97.2873712165732+68.876010577287i	98.6344276360292+72.9575066881303i	99.853212096314+77.1246177791892i	100.935485112857+81.367045506959i	101.873179092384+85.673525794083i	102.658452262849+90.031845764711i	103.283744750537+94.428869438386i	103.741836372167+98.85057253053i	104.025905650372+103.28208662488i	104.129589505824+107.707752890159i	104.047043029823+112.111185410768i	103.772998698574+116.475344090215i	103.302824355986+120.782616967803i	102.632579266575+125.014911665092i	101.759067524918+129.153755550665i	100.679888103889+133.180404081572i	99.393480831072+137.075956649537i	97.899167601753+140.821479131846i	96.197188167744+144.398132222859i	94.288729883978+147.787304504761i	92.175950848845+150.970749107638i	89.861995939159+153.930722711467i	87.35100531543+156.650125558321i	84.6481150569+159.11264107384i	81.759449677148+161.302873644705i	78.692106368614+163.206483064881i	75.454130926598+164.810314149083i	72.054485408266+166.102520018134i	68.503007688351+167.072677588269i	64.810363178597+167.7118938452i	60.987989080747+168.012901553718i	57.048031641244+167.97014314431i
50	57.7639619141653+26.9470651595756i	59.2894026107453+29.5572220174799i	60.7596821451943+32.3176879489227i	62.1674448491058+35.2295240063354i	63.5052257214075+38.2931188205851i	64.7654804369825+41.5081428952831i	65.9406173941859+44.8735053284746i	67.0230317358575+48.3873134769568i	68.0051412588574+52.046836082318i	68.8794241060738+55.8484703764362i	69.6384581123764+59.7877136772727i	70.2749616522933+63.8591399730603i	70.7818358124794+68.0563819741808i	71.1522076866+72.3721190869827i	71.3794745643895+76.7980717323927i	71.4573487607316+81.3250023944084i	71.3799028050596+85.9427237394707i	71.141614686643+90.6401140974527i	70.7374128278928+95.4051405387972i	70.162720436201+100.224889720533i	69.413498865532+105.085606606914i	68.486289602559+109.972741098823i	67.378254479079+114.871002530407i	66.087213703253+119.764421912544i	64.611681297409+124.636421721257i	62.950897530041+129.469892946249i	61.104857934722+134.247279031039i	59.074338519155+138.950666252975i	56.860916783679+143.56188000956i	54.466988190538+148.062586398323i	51.895777752879+152.434398401904i	49.151346445971+156.658985919226i	46.238592182142+160.718188818788i	43.163245135253+164.594132132159i	39.931857249704+168.269342455777i	36.551785822538+171.72686458808i	33.031171104532+174.950377397596i	29.378907926569+177.924307896679i	25.604611420262+180.633942485696i	21.718576965926+183.065534334012i	17.731734565617+185.206405877551i	13.655597903172+187.045045438014i	9.502208415943+188.571197006079i	5.284074763327+189.775942279879i	1.014108134177+190.651774110375i	-3.294446112074+191.192660576334i	-7.628079928285+191.394098992873i	-11.973096602667+191.253159247957i	-16.31568670345+190.768515959928i
[truncated: 48 more columns]
