# Supplementary material for: Reconstructing spruce budworm outbreak severity: a comparison of paleoecological and tree-ring signals
Source: PLoS One. 2025 Aug 12;20(8):e0329406. doi: 10.1371/journal.pone.0329406 (PMC12342301; doi:10.1371/journal.pone.0329406)
Supplement: S13 Dataset — (ZIP) [file pone.0329406.s013.zip › Lake 4 wavelet data/Coherence_Lepidopteran_scales_Percent_defoliation/coherence_wavelet_wave.txt]

V1	V2	V3	V4	V5	V6	V7	V8	V9	V10	V11	V12	V13	V14	V15	V16	V17	V18	V19	V20	V21	V22	V23	V24	V25	V26	V27	V28	V29	V30	V31	V32	V33	V34	V35	V36	V37	V38	V39	V40	V41	V42	V43	V44	V45	V46	V47	V48	V49	V50
1	0.548635478201594-0.018587139601753i	0.441220551834406-0.026324077280206i	0.288144947588409-0.024382547345659i	0.160096777212105-0.01777772515367i	0.0825159707369674-0.0117946416496875i	0.0443047382540171-0.0081796540051497i	0.0268744747378777-0.0063589578757595i	0.0183609520168429-0.0054316597660885i	0.013520978980171-0.0049335562086063i	0.0104730218993739-0.0047273312306958i	0.00856202800744957-0.00461174802731177i	0.00730091199499721-0.00439753229249427i	0.0063790604227092-0.00415686188760877i	0.00575365026303042-0.00388334265077618i	0.00525864701261736-0.00348639174480123i	0.004757909842716-0.00309001759867586i	0.0043120247971606-0.00275291610867081i	0.00388582915767933-0.00242867349252083i	0.00344522470526828-0.00217148333341424i	0.00304615942350426-0.00197364750445275i	0.00265408883339462-0.00180253564901543i	0.002270436402023-0.00171993452876894i	0.00196689918575928-0.0017095999837955i	0.00172822434904336-0.00171361482570357i	0.0015361344016283-0.00173658661452002i	0.0014135128617362-0.00175640513679685i	0.00133298282336361-0.00172416112542902i	0.00122546009087637-0.0016439607787587i	0.00105674681605293-0.00157927753504198i	0.00086441855218752-0.00158672510345407i	0.00070235655905332-0.0016581362838372i	0.00057940066916439-0.00178223013906713i	0.00055162461275323-0.00198294236694786i	0.00071211567304078-0.00214787027046733i	0.00093536020917846-0.00210838079811573i	0.00104345008325055-0.00194415961927339i	0.00107180135124011-0.00175238644241477i	0.00101095498619373-0.00151626845107779i	0.00080869626822984-0.00134358698782375i	0.00057356201119066-0.00134677101194112i	0.00044067848608967-0.00146017160494011i	0.00040161575349441-0.00156476220112827i	0.000413107337656-0.00164855591609312i	0.00050280512083211-0.00170340707885968i	0.00061893222511252-0.0016764359980909i	0.00065137454983209-0.00160505842891575i	0.00059756982084158-0.00155504555368937i	0.00050429363186846-0.00151885037951708i	0.00040725960387265-0.00147160283399501i
2	0.782700422142713-0.018475650822579i	0.613731380089274-0.026701351852392i	0.378437164301468-0.023227383345507i	0.18945087861939-0.01489124882219i	0.083305394357827-0.0083000626048311i	0.0375238753800503-0.0050276355334685i	0.0203572924599457-0.0038113610577008i	0.0134409586265051-0.0033572605147854i	0.00980269230130119-0.00317222723568716i	0.00752084697300117-0.00322929406724708i	0.00617199539598081-0.00333503085266515i	0.00533326035500339-0.0032582901680915i	0.00470752128861803-0.00313082361038442i	0.00433467079130482-0.00296235067655988i	0.00404734698646134-0.00261739907586991i	0.00368499883622556-0.00226315961103085i	0.00335934503831063-0.00198255888760604i	0.00303946042496612-0.00170029875151747i	0.0026799064815682-0.00148617507670072i	0.00236161024099599-0.00132870866105409i	0.0020353654953415-0.00117855564009593i	0.0016967505563942-0.00112474303281707i	0.00144571837531049-0.00115122315571537i	0.00125962176678322-0.00118002507644638i	0.00111022299256163-0.0012276033344917i	0.00103836884368974-0.00127334196013373i	0.00101680797651855-0.00124755641012392i	0.00095290364504439-0.00115100553665613i	0.00080057783591542-0.00106890971543146i	0.00061291123364218-0.00107383055811685i	0.00045549991656055-0.00114571796167786i	0.00032193732246808-0.00127582989220346i	0.00028827007989131-0.00151952842640998i	0.00049559999865023-0.00173142616352533i	0.00077709417183686-0.00168430911803923i	0.0009003454236039-0.00149720436438434i	0.00093772907700989-0.00129834319898525i	0.0008863055706127-0.00103686146664519i	6.57984393796038e-04-8.42588778383021e-04i	3.91117751458238e-04-8.7091589917562e-04i	0.00026359302739992-0.00102605166824989i	0.00024452362850009-0.00114810658652517i	0.00026840393343-0.00124000791299759i	0.00038631048824788-0.00130276844786791i	0.00053976775036357-0.00126376267277419i	0.00058357677185966-0.00117461287910222i	0.00052056155001642-0.00112732512382075i	0.00041610822043517-0.00110495951398543i	0.00030906864476476-0.00106562783786711i
3	0.997782212006318-0.01355868538486i	0.763523957846534-0.020756035205982i	0.444361132034072-0.016577156575583i	0.197970128476037-0.008532369674353i	0.0700533962661064-0.0031782853535036i	0.0229441225392348-0.0013147998736695i	0.00989239290746247-0.00110662932035372i	0.0064205220240273-0.00118785480285577i	0.00479310709149657-0.00125014063213172i	0.00364807307761486-0.00147432427130146i	0.00303913877916707-0.00172687769513793i	0.00271448800123457-0.00175165072291051i	0.00243294210831737-0.00172848476201469i	0.00233149515622243-0.00168644978315858i	0.00227044056577176-0.00144552455931284i	0.00207829631922907-0.00119154378831062i	0.00191013569249711-0.00102188820489899i	0.00174320773942999-0.00083236731049706i	0.00151987431802602-0.00070001706399345i	0.00133809300852072-0.00061131423706207i	0.00113639497786451-0.00050118296378029i	8.99405386673529e-04-4.78018530595526e-04i	7.44741580687891e-04-5.29841254394269e-04i	6.42106885260845e-04-5.66610405017084e-04i	5.52832532124146e-04-6.20787020943108e-04i	5.35814104772334e-04-6.81847172443195e-04i	5.73285759796402e-04-6.66191017134149e-04i	5.62039769183055e-04-5.67799796574159e-04i	4.50813817622325e-04-4.81368749800431e-04i	3.03640286732072e-04-4.82321631209906e-04i	1.85258361519363e-04-5.3292251046549e-04i	6.1095677216352e-05-6.28817703941566e-04i	1.3748090500671e-05-8.63855043885039e-04i	0.00022351128022019-0.00108351967823985i	0.00050420890723492-0.00103014628434026i	6.01627653813764e-04-8.5643642029239e-04i	6.33346857520498e-04-7.03708813686002e-04i	6.0761658543043e-04-4.73471133599798e-04i	3.98506154332508e-04-2.92934050974011e-04i	1.51596171586004e-04-3.44615838255245e-04i	6.2716673183528e-05-5.12145448712493e-04i	7.1217003605926e-05-6.1711869107828e-04i	9.4440553846916e-05-6.90019890872457e-04i	2.10943866864434e-04-7.46624727761163e-04i	3.69780449096986e-04-6.99259936834437e-04i	4.10660908035677e-04-6.0624340306369e-04i	3.46224020332498e-04-5.74831174749752e-04i	2.52031126592795e-04-5.76483805150531e-04i	1.56509117357774e-04-5.54584567235853e-04i
4	1.15601874475239-0.00542592810397i	0.869242214440689-0.010836118083341i	0.484790212397351-0.007738502674584i	0.19654551725799-0.002385817533524i	0.055786933781421+0.0003520305285548i	0.0107252155584603+0.0005947796793594i	0.00217979903783259+0.00011384789669669i	0.00159417622731648-0.00015476656531841i	0.00143028441556377-0.00020900369987611i	0.00105628877396742-0.00038792333338959i	9.11204203038849e-04-6.23067889407153e-04i	8.91002771785742e-04-6.55797026192724e-04i	8.03839356707385e-04-6.69425444756993e-04i	8.37352867562969e-04-7.07096379888369e-04i	8.9479597815288e-04-5.68856483480083e-04i	8.11608448876756e-04-4.20685408894911e-04i	7.52244841129512e-04-3.56912389648946e-04i	7.01674108353516e-04-2.60561474366454e-04i	5.94872116294064e-04-2.03925456609297e-04i	5.29948319158779e-04-1.75957631158702e-04i	4.43733233259176e-04-1.04758329458911e-04i	3.09958735058136e-04-9.8272808327519e-05i	2.43114608451818e-04-1.50523902020039e-04i	2.09393050437414e-04-1.7374339016277e-04i	1.6389026523397e-04-2.11957306044218e-04i	1.73222287126748e-04-2.69391672821468e-04i	2.34401915597628e-04-2.64231105122989e-04i	2.54190062814866e-04-1.83734870202624e-04i	1.8677510449676e-04-1.13344340635762e-04i	9.6848347716534e-05-1.15382874881162e-04i	3.5677333247844e-05-1.36740155044344e-04i	-5.9166189471844e-05-1.75620632693194e-04i	-1.18369035705973e-04-3.51041501572379e-04i	4.5995238809279e-05-5.31113658675783e-04i	2.63016748061756e-04-4.75865710983293e-04i	3.0472706778319e-04-3.47806464100616e-04i	3.18867431722597e-04-2.74310994628831e-04i	3.23779585891285e-04-1.19295097809353e-04i	1.73264080301261e-04+1.8371366374501e-05i	-8.6869521704541e-06-3.96680938213207e-05i	-4.4989958164966e-05-1.78730787781293e-04i	-1.7398765093138e-05-2.37474756993367e-04i	-9.728051712078e-06-2.73197035820137e-04i	7.3672180871013e-05-3.13543990568216e-04i	2.00050961506735e-04-2.68296900044728e-04i	2.24430942647873e-04-1.90092002522102e-04i	1.69792237674274e-04-1.80170502318525e-04i	1.06701255275398e-04-2.01967733480936e-04i	4.2481130391766e-05-1.95783021633737e-04i
5	1.24966148546246+0.00288297659202i	0.935588727582888-0.00109190379781i	0.516610844690505-0.000571375412822i	0.204583187669853+0.000988067733559i	0.0544892684154805+0.0011889890848511i	0.00814770174731069+0.00056571958249178i	2.49826905495154e-04+8.5023438211631e-05i	1.43831625981095e-04-3.0837275664595e-05i	2.78773596069975e-04+2.8997739035221e-05i	1.38318694095601e-04-2.9676233271962e-05i	1.25813634162389e-04-1.66313278968041e-04i	1.78012056965693e-04-1.6519907262975e-04i	1.40380387287162e-04-1.68910401482212e-04i	1.81358217530674e-04-2.24411364594062e-04i	2.48267729659403e-04-1.57709552537106e-04i	2.07355628670224e-04-8.5038830256462e-05i	1.9163185775059e-04-8.0802848340349e-05i	1.9198196880854e-04-4.3018468128825e-05i	1.48701607139558e-04-2.8341442332714e-05i	1.41853188585796e-04-3.2021781291512e-05i	1.21191990941811e-04+9.787260588785e-06i	5.71522893692823e-05+1.21314722824699e-05i	3.96223796496312e-05-2.40066737930038e-05i	3.93626428589186e-05-2.8279612597056e-05i	1.45475498307021e-05-4.318808496517e-05i	2.24441724841878e-05-8.32269662372583e-05i	7.089769679147e-05-8.53168605015842e-05i	9.32815374101265e-05-3.47843583133932e-05i	5.74229851621958e-05+6.994626527066e-06i	1.6324106285034e-05-7.184046195684e-07i	3.07901740599203e-06-3.45599571330868e-06i	-5.25469550662895e-05+1.493247222534e-06i	-1.07529334396171e-04-9.7554342568237e-05i	-7.655889074481e-06-2.12083630047594e-04i	1.20823593497429e-04-1.63626467200672e-04i	1.1387362064984e-04-9.0430525531341e-05i	1.1154234014259e-04-8.4308146500731e-05i	1.35058379241179e-04-8.511772282266e-06i	5.23481712597766e-05+7.73362809478277e-05i	-5.26657536808289e-05+3.22986416625999e-05i	-5.12219316865948e-05-5.42854808217395e-05i	-2.20721393564932e-05-6.67481424356299e-05i	-3.10770210556471e-05-6.97526840477353e-05i	9.8772700796929e-06-9.21649611922265e-05i	8.53574808154056e-05-5.9418586021385e-05i	9.0995914636292e-05-9.1018170592732e-06i	5.48612185455301e-05-1.53869128919286e-05i	2.89879566659254e-05-4.22740934372282e-05i	1.4956517612407e-06-4.22114967065172e-05i
6	1.29794605656024+0.00931509953475i	0.9824235686862+0.006001499791824i	0.5570439129363+0.003842817350404i	0.232713951721703+0.002275279370958i	0.0696533543674618+0.0009216118009586i	0.0144081478392828+0.0001500524648722i	2.11771988842036e-03-3.981345591784e-05i	3.7390419226625e-04+1.91202857899e-07i	1.15680893641247e-04+6.0548691949981e-05i	-1.2789356947185e-05+3.15860333472004e-05i	-1.14886604662197e-05-4.00234409534797e-05i	2.81447316038848e-05-2.65744362419337e-05i	6.332412674662e-07-1.96773645112231e-05i	1.58297279694181e-05-5.92529199131591e-05i	5.45349489813021e-05-3.27346848613057e-05i	3.14984238928185e-05-1.8437222869307e-06i	2.71615153024333e-05-1.29197581752994e-05i	3.68240952425567e-05+1.629839109719e-07i	1.90522696430008e-05+1.6805692337508e-06i	2.55844891898808e-05-8.9352239474788e-06i	2.69801126347097e-05+1.21316630120333e-05i	-1.644308911659e-07+1.39848903542772e-05i	-1.01306070959132e-06-4.90573024018668e-06i	6.07948007858168e-06-1.4693605724332e-07i	-8.27373508067753e-06-7.5995140241024e-07i	-7.8844223725044e-06-2.15398456766775e-05i	1.6813556731227e-05-2.5591412849689e-05i	2.92280462709855e-05-1.8543222675981e-06i	1.18832962883289e-05+1.55669763295973e-05i	-1.66956321319747e-06+5.3009410664149e-06i	6.69677808337838e-06+6.76983714109507e-06i	-1.59231030714835e-05+2.45260949918231e-05i	-5.10241228743329e-05-1.67290630501429e-05i	-3.1225081188816e-06-7.12482947372947e-05i	5.44758903083207e-05-3.72179746255019e-05i	2.95252869985073e-05-5.6523055377179e-06i	1.99520314069383e-05-2.79867342632199e-05i	4.28275265823619e-05-4.542198289264e-06i	9.4027961372667e-06+3.78027475645999e-05i	-3.6588945298348e-05+1.24152861320059e-05i	-2.27577497836309e-05-2.70778489537977e-05i	-3.4628610361503e-06-1.59590001159022e-05i	-1.75959135877212e-05-2.9044669889028e-06i	-6.49867609147365e-06-9.74824102482167e-06i	2.40601027644337e-05+7.8880601975101e-06i	1.79385996926098e-05+2.88973508724644e-05i	6.961894564271e-07+1.54240323633611e-05i	1.34827828166536e-06-4.21582112758152e-06i	4.4690315755612e-07-2.89427221800294e-06i
7	1.32667920982818+0.01377322265134i	1.02638570993563+0.0106677681015i	0.611116249224484+0.006785063910068i	0.278549826371026+0.003359936931137i	0.0967758492622318+0.0010820582961382i	0.0258239886555056+0.0001047882094921i	5.56179726860766e-03-4.233831942586e-05i	1.09949767157061e-03+3.89784118937e-05i	2.12168054321413e-04+7.7780167358496e-05i	1.15140141822411e-05+4.33356399182771e-05i	-8.58546418611188e-06-4.34175405628474e-06i	8.21523984393305e-06-1.47616220940551e-06i	-6.66564127780725e-06+3.87786969318135e-06i	-4.410392341658e-06-1.54069689089815e-05i	1.19323859617988e-05-7.7146428447688e-06i	2.26458190577924e-06+3.73933191519507e-06i	1.1516603863343e-06-2.7891773690508e-06i	6.60137345432033e-06+2.54548674296815e-06i	-1.44577300507403e-06+2.28616887825584e-06i	2.71515794177315e-06-5.21650622864344e-06i	6.82731053933922e-06+2.74421522433101e-06i	-2.62787999634518e-06+4.04903257383049e-06i	-1.19280242513059e-06-3.2673775901993e-06i	3.31523847286938e-06+1.3901697383192e-06i	-3.58475509311948e-06+4.18679969614722e-06i	-5.5889164686258e-06-3.65796834185401e-06i	2.93880630378691e-06-6.39874268201414e-06i	7.12516126288417e-06+1.67372116117199e-06i	-1.7226587800271e-07+6.58215913942265e-06i	-3.39932983019024e-06-8.4702910376864e-07i	6.08282075729129e-06-1.19985315139523e-06i	1.6972917614951e-06+1.02426045737239e-05i	-1.20780033808723e-05-8.651894357269e-07i	6.4441457398761e-06-1.6855671978173e-05i	2.42388842568086e-05+3.030200518889e-06i	2.6186460801345e-06+1.24280884566873e-05i	-7.8537880947981e-06-1.00988305672261e-05i	4.4354028028954e-06-1.11612011823617e-05i	-2.51354579862853e-06+2.15854468978497e-06i	-1.31458076919573e-05-9.2554367558193e-06i	4.933249109523e-07-2.10415706139444e-05i	1.04756877021527e-05-4.9623533816831e-06i	-7.21981011281e-07+1.34020670319374e-05i	-5.7641396531319e-06+1.81321340316672e-05i	-4.600084063396e-06+2.3016653671059e-05i	-1.49086484097804e-05+2.03875277639315e-05i	-1.86062733625154e-05+4.0947124415126e-06i	-5.8078508838623e-06-6.07518554727676e-06i	5.65962040052233e-06-1.39166519571597e-06i
8	1.3531696294278+0.0171384196566i	1.07437242397311+0.01416362264063i	0.675359240361451+0.00952654847699i	0.335703139213942+0.005090364912051i	0.131895777277708+0.00193280669194i	0.0411195167646467+0.0002718370077944i	0.0103785106441305-0.0002528641127599i	0.0022776978345204-0.00021307456379814i	5.05610395387086e-04-6.0663461364426e-05i	1.16424058414127e-04+1.088331108379e-05i	2.20711233797932e-05+1.17727981037468e-05i	4.1503769769271e-06+6.64452197713315e-06i	-4.41561618308146e-06+3.42217602338247e-06i	-3.8107026675042e-06-5.69587352391124e-06i	3.0375666578351e-06-5.29500930304536e-06i	1.96762815757426e-06-1.10097966611405e-06i	1.95536935232664e-06-9.7961426990594e-07i	2.30592279626962e-06+2.3587451927922e-06i	-2.1485039251262e-06+1.896501919856e-06i	-1.04182545571493e-06-2.4539461938746e-06i	2.04004051005782e-06-1.11535821008716e-06i	6.77119791473206e-07-2.42209134915479e-07i	1.64557572328666e-06-1.36843212027734e-06i	2.85586714228611e-06+1.46871034937793e-06i	9.8255906414e-09+3.4242421683018e-06i	-1.58982380481743e-06+1.23491847976379e-06i	-3.7783192396247e-08-2.32930906532821e-07i	3.5545685407685e-07+1.17734576071726e-06i	-2.36315687318939e-06+1.4638077697571e-06i	-2.87894953973885e-06-2.63789737703919e-06i	2.47860106950781e-06-4.62453044317599e-06i	4.98750880669415e-06-4.7830230375797e-07i	3.6302042624965e-06+1.28061278483344e-06i	8.5667632235786e-06+5.01383537917299e-06i	7.7334616420894e-06+1.75966980556455e-05i	-8.8230063991853e-06+1.80723031574995e-05i	-1.89867395331901e-05+4.858937135117e-07i	-1.37436070655153e-05-1.10800801833618e-05i	-6.0497093578233e-06-1.33862186295494e-05i	4.4237765462881e-06-1.74987534030184e-05i	1.9740057424529e-05-1.50214277644409e-05i	2.57031769783923e-05+3.0747791657267e-06i	1.49867580359554e-05+2.4207004331583e-05i	-1.3779013438907e-06+3.28354919727304e-05i	-1.60234263803779e-05+2.50594396715816e-05i	-2.52330535841851e-05+4.4497146654364e-06i	-2.00485841452635e-05-1.46624462365431e-05i	-3.5112265304225e-06-1.82179963408458e-05i	1.01623619957548e-05-9.72105200234e-06i
9	1.38463941631931+0.02009464513588i	1.12757546990576+0.01729278840749i	0.74601060016187+0.012492981215687i	0.400677251902741+0.007579433962974i	0.174376773315538+0.003661727854109i	0.0612522333612792+0.0010693429195132i	0.0172882466150329-0.0002489623276876i	0.00398586634764561-0.00058418991518659i	8.60614235786023e-04-4.1189832786175e-04i	2.41856076359814e-04-1.64628146204206e-04i	8.64113236778329e-05-3.01004113481449e-05i	2.4756700741171e-05+6.7750170940911e-06i	1.23441024245083e-06+4.77390326073993e-06i	-1.91040784621762e-06-4.14843608933582e-06i	2.84783044567761e-06-7.18406137925622e-06i	6.01484014503004e-06-4.39728510239625e-06i	6.03813814819952e-06+4.709444491612e-08i	2.94589344033784e-06+3.67569276146061e-06i	-1.31509863013809e-06+2.95094568348757e-06i	-1.65053899752076e-06-6.9467944561572e-07i	1.15497928741927e-06-2.22262732531882e-06i	3.32707519981804e-06-1.55479037153283e-06i	4.4422297164709e-06+8.798759192447e-08i	4.06599965870522e-06+2.42338640317011e-06i	2.24250513136853e-06+3.50549700998124e-06i	7.3283227907032e-07+2.626769362006e-06i	-8.920929526947e-08+1.28796742825693e-06i	-1.24163839221786e-06+3.3055996397752e-07i	-2.86085895143836e-06-1.17093503569733e-06i	-3.0295129914898e-06-4.27120280686284e-06i	2.305014952275e-08-6.71998101644494e-06i	4.08006968916457e-06-4.42815335767199e-06i	5.8575737390992e-06+3.93949907604559e-06i	3.2326040544543e-06+1.73212259425338e-05i	-7.6862225770502e-06+2.87570810208656e-05i	-2.43208249203538e-05+2.59570170139281e-05i	-3.32791831397659e-05+9.0223436048692e-06i	-2.61057876284696e-05-7.5624741420693e-06i	-6.0706702593416e-06-1.48086024840894e-05i	1.93665245887897e-05-1.23903601753377e-05i	4.0102968340907e-05+8.877102277715e-07i	4.46663609322812e-05+2.38207519532637e-05i	2.96771023191965e-05+4.47260407540653e-05i	4.9184547632726e-06+4.68345032583188e-05i	-1.45611812327858e-05+2.3821434117793e-05i	-1.86281184255733e-05-1.05618227365934e-05i	-7.9731482445459e-06-3.23201761042102e-05i	6.3374741255332e-06-3.16256069717869e-05i	1.38628753487765e-05-1.92129790277822e-05i
10	1.42291158063779+0.02281656437639i	1.18596692542024+0.02020321199186i	0.821853028786576+0.015611624384022i	0.47314257122117+0.010812063955562i	0.225657098479314+0.006731087126307i	0.0884226706005147+0.0035238156302661i	0.0278584711555173+0.0012111103906713i	0.00670915417961075-0.00011547409385285i	0.00111992959066562-0.00054584924922051i	1.4592369974123e-04-4.46588252742134e-04i	7.3452199491227e-05-2.18793293145187e-04i	5.61108177785997e-05-6.89538899397047e-05i	2.60260935121298e-05-1.53325950004333e-05i	1.04537731604836e-05-8.7108122456884e-06i	1.03946879403767e-05-1.02370135450099e-05i	1.39509244611276e-05-6.4022320967775e-06i	1.31251562244325e-05+1.0663160657129e-06i	7.4185886637265e-06+6.20904899767804e-06i	1.5052067215326e-06+5.61088249889565e-06i	8.76201164611e-08+1.45639415301058e-06i	3.0623770982466e-06-1.46855701552409e-06i	6.78021144103732e-06-1.01543644529966e-06i	8.38119714471656e-06+1.59039602832996e-06i	7.43912904354297e-06+3.92746069252237e-06i	5.28232881895711e-06+4.31237533062648e-06i	3.27085406020802e-06+2.8703481802429e-06i	1.49182122238193e-06+7.952879975213e-07i	-6.3602540475727e-07-1.25789039188304e-06i	-3.00928768055349e-06-3.72775100330024e-06i	-4.33093750885398e-06-6.92648559034375e-06i	-3.37133849621846e-06-8.71666374850957e-06i	-1.54850156144904e-06-4.35832996328332e-06i	-3.53943155402539e-06+9.27903818371902e-06i	-1.41241411331047e-05+2.82935302073956e-05i	-3.29463770121545e-05+4.12412751991941e-05i	-5.10081672069102e-05+3.81678131705483e-05i	-5.50879253408842e-05+2.21368883501165e-05i	-3.83239841602339e-05+7.1941781877554e-06i	-5.28925869080264e-06+4.80985071451991e-06i	3.16422943999799e-05+1.71575138701502e-05i	5.81212845461789e-05+4.02495759636935e-05i	6.3548041751947e-05+6.55381673108194e-05i	4.780831555362e-05+7.85239792090302e-05i	2.40761071981786e-05+6.47098100621002e-05i	1.00083720171706e-05+2.43565905136299e-05i	1.2295253394326e-05-2.12182093658926e-05i	2.13759015431194e-05-4.64366097691815e-05i	2.30616985043391e-05-4.53684240625832e-05i	1.32485412300525e-05-3.10744296980487e-05i
11	1.46811187541497+0.02509832255504i	1.24968396886226+0.02250438997333i	0.903185985449653+0.01820907981387i	0.554115006776592+0.013997019892929i	0.288068521272173+0.010607086013576i	0.126015921443406+0.007745095336112i	0.0453592198711141+0.0050082656474197i	0.0125296265053538+0.002528689056987i	0.00199519230402435+0.00075228737067266i	-2.7907962946176e-04-1.22410986403373e-04i	-3.17868481721611e-04-3.20546415628287e-04i	-9.2290760150177e-05-2.28828466513647e-04i	1.1372812728144e-05-1.10936974876284e-04i	3.23578578030399e-05-4.74165427270404e-05i	3.36272659900082e-05-2.26354143585816e-05i	3.33565671870643e-05-9.2030305175053e-06i	2.91249044666597e-05+2.5790951563133e-06i	2.02092183873801e-05+1.00765623465307e-05i	1.16103376505248e-05+1.04855135752804e-05i	8.34728347439511e-06+6.32419858654553e-06i	1.05172918487165e-05+2.8332868780791e-06i	1.41341322833137e-05+2.8644679307382e-06i	1.54533126132152e-05+5.1392883977766e-06i	1.3768507375277e-05+6.5680892907398e-06i	1.07007441198861e-05+5.3559446250632e-06i	7.75731646280752e-06+2.03741515254111e-06i	4.917091935187e-06-1.79333133856829e-06i	1.25748233742404e-06-5.25747295184498e-06i	-3.55040099553092e-06-8.57779573313507e-06i	-8.673590683101e-06-1.15124505921269e-05i	-1.3493341903199e-05-1.12463959866354e-05i	-2.00128381734138e-05-2.8272174826719e-06i	-3.30022694204845e-05+1.61330406019737e-05i	-5.53900218255871e-05+4.02099449046764e-05i	-8.20428726581207e-05+5.78550454537806e-05i	-9.94830257260723e-05+6.16281978688139e-05i	-9.45195655581345e-05+5.66268214476591e-05i	-6.43010103084412e-05+5.61490392471798e-05i	-1.79482468612814e-05+6.93594936589928e-05i	2.99991780723404e-05+9.50558945950185e-05i	6.6504459902035e-05+1.24497688497956e-04i	8.4219153091204e-05+1.44927433670933e-04i	8.5153934252094e-05+1.41697836710784e-04i	8.0821004336982e-05+1.05668940088311e-04i	8.25009178824654e-05+4.43459106604919e-05i	8.80642488437297e-05-1.79242742441948e-05i	8.2576658324915e-05-5.72950786777177e-05i	5.50250271401754e-05-6.77000886078572e-05i	1.15515375613831e-05-5.68553776824203e-05i
12	1.51986965640073+0.02643634300551i	1.31862262572009+0.02324215711124i	0.990100676844732+0.01865457429068i	0.644079971770352+0.014767935713859i	0.36334402062014+0.012475796338409i	0.177554009010503+0.011154129992601i	0.0744482984075635+0.0096044224833104i	0.025815078716686+0.0072487265945043i	0.0064439194757501+0.00448868313064529i	0.00030866013954158+0.00213084715581425i	-8.41658434032371e-04+6.58299445233157e-04i	-6.00134371446406e-04+1.358965902023e-05i	-2.35171660700059e-04-1.43053412775595e-04i	-2.8081039841084e-05-1.17906047684044e-04i	5.20796950559647e-05-6.43474876379201e-05i	7.18601350464077e-05-2.38830668038275e-05i	6.74293376324828e-05+2.1041746091544e-06i	5.41320534210981e-05+1.6155183512971e-05i	4.09708427016956e-05+1.99890100032851e-05i	3.33882559415727e-05+1.76846125982996e-05i	3.15772778857117e-05+1.46689262719002e-05i	3.1731991469326e-05+1.38596195555111e-05i	3.01143164132434e-05+1.41486830912255e-05i	2.58598971094585e-05+1.26354002606114e-05i	2.0383216369557e-05+7.787037365677e-06i	1.49544506342422e-05+5.106782172561e-07i	9.21123066574707e-06-7.1478480052147e-06i	1.6581494944389e-06-1.37651324172144e-05i	-8.9403722240652e-06-1.88408382924507e-05i	-2.30425287609238e-05-2.12991600279554e-05i	-4.14498162627308e-05-1.7875805742026e-05i	-6.66642635241417e-05-4.0649061705917e-06i	-1.01474044786452e-04+2.1715553965709e-05i	-1.43837847209745e-04+5.4664488785069e-05i	-1.8272540124335e-04+8.6318980868183e-05i	-2.01576886604302e-04+1.1255397761135e-04i	-1.88806433979928e-04+1.37927800918658e-04i	-1.45606542459204e-04+1.70333004377789e-04i	-8.3385111199005e-05+2.12021039975313e-04i	-1.5015997974145e-05+2.56842773622389e-04i	5.0679613094052e-05+2.9357216409368e-04i	1.09288887225367e-04+3.086270344717e-04i	1.60190830247011e-04+2.88334151767119e-04i	2.04510623510255e-04+2.26102856876724e-04i	2.38435835268248e-04+1.31307995267614e-04i	2.47932255882872e-04+2.8531575605007e-05i	2.16027639849996e-04-5.5172410678146e-05i	1.39787635812076e-04-1.02085640846528e-04i	3.894230504473e-05-1.03566305236166e-04i
13	1.57716190341745+0.02624867295581i	1.39152964165392+0.02124378331694i	1.08087058923118+0.01480367931275i	0.740926242898047+0.009650169599132i	0.4500569278357+0.007439829045794i	0.243652073849975+0.007886283634382i	0.1182358816801+0.00923516389013i	0.0513608316506473+0.009655283773112i	0.0194575174900518+0.008413073658243i	0.00580603502912467+0.00601700046809482i	0.00079010874838253+0.00349592791999405i	-0.00052941629274592+0.00160443473108281i	-5.27989978590658e-04+5.30885748895924e-04i	-2.37591005535531e-04+7.6914044280617e-05i	-8.9685819282661e-06-4.40199260561476e-05i	1.03912631280148e-04-3.6641180765718e-05i	1.36743102163682e-04-1.463421379505e-06i	1.30699054454617e-04+2.6132193277649e-05i	1.12519897186597e-04+3.9694574309528e-05i	9.52612765276261e-05+4.30889398507555e-05i	8.22287045079724e-05+4.20219758040897e-05i	7.14981785813929e-05+3.96884447256615e-05i	6.04406994071545e-05+3.57656514042662e-05i	4.82796921416763e-05+2.8378148735682e-05i	3.57393908109512e-05+1.6748244687871e-05i	2.32109745087197e-05+2.2024039214437e-06i	9.5747560621655e-06-1.27579167008639e-05i	-7.5636530394875e-06-2.58470524519817e-05i	-3.10501061482549e-05-3.53201868182108e-05i	-6.38585598986505e-05-3.89842074339941e-05i	-1.09267221079053e-04-3.3187906457717e-05i	-1.70076578503659e-04-1.3593978672179e-05i	-2.45354667941654e-04+2.2139606246144e-05i	-3.26008615604614e-04+7.2464570770086e-05i	-3.9408966626008e-04+1.33635189999696e-04i	-4.29516738010957e-04+2.03479456836339e-04i	-4.20431177000825e-04+2.82296467026929e-04i	-3.67971226864711e-04+3.69359581585711e-04i	-2.81344357809152e-04+4.59592921637396e-04i	-1.69456757632477e-04+5.43993795490003e-04i	-3.7653316747586e-05+6.10829913883772e-04i	1.09430112010639e-04+6.44444029143402e-04i	2.63334722795732e-04+6.25917048387849e-04i	4.07816609118788e-04+5.41385820490915e-04i	5.16522148224268e-04+3.9431623800982e-04i	5.57313174493965e-04+2.10980470102421e-04i	5.07074476275438e-04+3.4324002352284e-05i	3.69504229218473e-04-8.8533100188819e-05i	1.8067448749456e-04-1.18693282452682e-04i
14	1.63795431143657+0.0246210214712i	1.46536891367481+0.01636562550238i	1.17093737602497+0.00588204078106i	0.838344511995755-0.0033933702138i	0.541015203023778-0.008518602407431i	0.317994184994214-0.008471626034721i	0.172948251039598-0.004531246954936i	0.088682650426706+0.0006371798837682i	0.0434158910259917+0.004549481497604i	0.0201440521815064+0.0060608703391014i	0.00853532651212164+0.00548218221734461i	0.00307278751078637+0.00387451743805776i	0.0008266581474273+0.0022289155519146i	0.00014062996829548+0.00105397430459071i	7.8428334848253e-05+4.11076357493455e-04i	1.73813194219149e-04+1.43998952749198e-04i	2.49523694773553e-04+7.230753178556e-05i	2.71688737048228e-04+7.4044822106151e-05i	2.56100393438081e-04+8.9970069821106e-05i	2.23682221189829e-04+1.00254070315853e-04i	1.87047747674547e-04+1.02311664041241e-04i	1.51040066917955e-04+9.7703321723645e-05i	1.16815395851467e-04+8.7158251602665e-05i	8.46406700541269e-05+7.05230270548453e-05i	5.43925223488037e-05+4.8303264401679e-05i	2.48814992843361e-05+2.24830855324917e-05i	-6.65586792926645e-06-3.94917954475979e-06i	-4.45555529431238e-05-2.79550935516691e-05i	-9.45960333489818e-05-4.67910151831027e-05i	-1.63747823198786e-04-5.7366933153433e-05i	-2.58881533502321e-04-5.5310448966874e-05i	-3.83321319080963e-04-3.495624286068e-05i	-5.31708919840667e-04+9.258520032154e-06i	-6.86458408448954e-04+8.0961746821085e-05i	-8.20199173212287e-04+1.80902351837197e-04i	-9.05025518795828e-04+3.06970925213342e-04i	-9.22956073400518e-04+4.54492455980467e-04i	-8.69713909801425e-04+6.17022674410161e-04i	-7.49659609747146e-04+7.87914206721567e-04i	-5.67833455681104e-04+9.60281577541402e-04i	-0.00032689206443963+0.00112209193572993i	-3.164462054334e-05+1.24869877825419e-03i	0.00030161169998664+0.00130217841966939i	0.00063647082921324+0.00124477475456152i	0.00091564677143903+0.00106197524796477i	0.00107436569201609+0.00078102575860479i	0.00106660392421697+0.00047223243996896i	8.91262198414532e-04+2.3006836713265e-04i	6.0105074230489e-04+1.40821741227856e-04i
15	1.69953082512601+0.02363972106427i	1.53591666613368+0.01159464239492i	1.2537395487756-0.00436108506039i	0.926649704703145-0.020459067185865i	0.623498601185652-0.032508776646334i	0.386063726696397-0.037541079543796i	0.224268743772245-0.035029292496699i	0.125785088781541-0.026982503842885i	0.0702347204290982-0.0168325201776175i	0.0396329741112968-0.0077968271199247i	0.0223113620952843-0.001681009863935i	0.0121481685223923+0.0013389795411949i	0.00623664267588818+0.00213153819628227i	0.00303568595216021+0.00180928996753611i	0.00150547542944338+0.00119879679477731i	8.84525440527149e-04+7.03898031543405e-04i	6.70964543166876e-04+4.18003049974662e-04i	5.91626869041997e-04+2.92283869443116e-04i	5.31269700566818e-04+2.51715399623862e-04i	4.58492636649469e-04+2.4263395812167e-04i	3.74654716290455e-04+2.37821807129121e-04i	2.88373133719977e-04+2.26874822082889e-04i	2.06449505862358e-04+2.06983110103425e-04i	1.31944892627773e-04+1.78248190463502e-04i	6.4320959599075e-05+1.42282323329451e-04i	-1.0861788417e-08+1.01783196314456e-04i	-6.71459476437589e-05+5.98312914562846e-05i	-1.45496678020711e-04+1.905521318206e-05i	-2.45936257407208e-04-1.8487840384622e-05i	-3.81206345863481e-04-5.0196162853658e-05i	-5.62825985162713e-04-7.1109142902411e-05i	-7.94794422245826e-04-7.2872520410244e-05i	-1.06630976008309e-03-4.483883174518e-05i	-1.34847825518906e-03+2.27203173253e-05i	-0.00159939042594431+0.00013505334182576i	-0.0017768309447774+0.00029163943538031i	-0.00185162088641202+0.00048893684454343i	-0.00181298101262252+0.00072606316127461i	-0.00166277638082297+0.00100836289955362i	-0.00140400542275524+0.00134226825268357i	-0.00103373157784537+0.00171979528326568i	-0.00054839938442737+0.00210136595673284i	3.86088684055e-05+2.41275106766485e-03i	0.00067724584392443+0.00256685949498083i	0.0012749226862913+0.00250494440693083i	0.00171640793527929+0.00223616854059141i	0.00190646816889927+0.00185124670970417i	0.00181509663086354+0.00149782779165139i	0.0014990175341058+0.0013254615389371i
16	1.7603107878894+0.02868622269281i	1.60063372965473+0.01493546816431i	1.3248789729434-0.00486778419464i	0.998315894849713-0.0275221835647i	0.68585694745219-0.048488325304956i	0.431859562485882-0.063227332682747i	0.252583879012719-0.068776557907811i	0.141189876560607-0.064824778734084i	0.0791189176324816-0.0536916457964154i	0.0468107813650411-0.0392074996268043i	0.0297516983924207-0.0251295508422226i	0.0196678156300702-0.0139290870207587i	0.0129004275058117-0.0064272859774156i	0.00817882103144672-0.0021847742634034i	0.00504157543034282-0.00019737314177074i	0.00313229845548354+0.00052599641348181i	0.00206322882963192+0.00068380068070678i	0.00148299287009224+0.0006562119668926i	0.00114128048056433+0.0006002749776933i	8.9678271334869e-04+5.57445341407288e-04i	6.88192131385609e-04+5.26010008925657e-04i	4.98151664468809e-04+4.95816240031938e-04i	3.261913806412e-04+4.59680660570543e-04i	1.73633031922635e-04+4.14914331514828e-04i	3.7575832938231e-05+3.62052017003065e-04i	-8.9985071431199e-05+3.03016472742215e-04i	-2.21216601210705e-04+2.39186787601221e-04i	-3.71734863741647e-04+1.70045974625819e-04i	-5.6027908711101e-04+9.3488914137387e-05i	-8.06944917199779e-04+8.299284597372e-06i	-1.12761275069244e-03-8.224856642794e-05i	-0.00152439452905219-0.00016811028314844i	-0.00197607930735818-0.00023374967407706i	-0.00243550347888192-0.00026284383501339i	-0.00283897772852388-0.0002430233121741i	-0.00312589717539149-0.00016575712053619i	-3.25865113709851e-03-1.908706075686e-05i	-0.00323036222558249+0.00022265529007779i	-0.00305432559192652+0.00060183548559214i	-0.0027413865833351+0.00116317165585269i	-0.00228182642118028+0.00192205692904654i	-0.00164849126486873+0.00283081826883581i	-0.00082539563938212+0.003767309917374i	0.00015294864686359+0.00456332398767364i	0.00117895708001914+0.00506822492111582i	0.00208888349145142+0.00521905633095212i	0.0027194642119815+0.00507877750894323i	0.00297766874778095+0.00481754942729111i	0.00288431162006834+0.00464180585683525i
17	1.8233938060822+0.04815715007838i	1.66394168913041+0.03874684716705i	1.38965047433482+0.02172421816149i	1.05829758427731-0.00143230832256i	0.730992521504804-0.027435853758784i	0.45436081069533-0.051761319317851i	0.251306196523378-0.069859553288851i	0.121935302194639-0.078607173309558i	0.051435966849831-0.0773234888613278i	0.0197664631435092-0.0678351794371271i	0.0090467090082006-0.05357993025987i	0.0070198445911302-0.0382550697557934i	0.0071545724680245-0.0246796566872645i	0.0069803522743841-0.0142900450399418i	0.0061407022052549-0.00727218682677386i	0.00498524517336704-0.0030444430596446i	0.00386635447497086-0.00076462003800762i	0.00294333736990991+0.00033144219999142i	0.00222435402290078+0.00079148800941433i	0.00165799215539286+0.0009463564531382i	0.00119387963361835+0.00096845751829201i	8.02187437816257e-04+9.35700326048622e-04i	4.68928509325456e-04+8.78541102932691e-04i	1.84830427530388e-04+8.07550562084305e-04i	-6.2544541018329e-05+7.26327984355045e-04i	-2.91425335559103e-04+6.35343118829459e-04i	-5.25266505445065e-04+5.31330522720177e-04i	-7.91388041275348e-04+4.06109506933717e-04i	-0.00111907367571589+0.00024777585391121i	-1.53500349774453e-03+4.528166663877e-05i	-0.00205381195209514-0.00020529557031178i	-0.00266496364604062-0.00049643923588148i	-0.00332236484223909-0.00080982235922387i	-0.0039459538405631-0.00112122685403968i	-0.00444094363276201-0.00140463082972584i	-0.00473037266481256-0.00162893398226047i	-0.0047856040329491-0.0017453489819073i	-0.00463568443444176-0.00167280812002767i	-0.00434532157548725-0.00129664369646042i	-0.00396989601188487-0.00049440057346594i	-0.0035134367159193+0.00081139028343074i	-0.00291885433572196+0.00259423138127443i	-0.00210323004207105+0.00469260550353796i	-0.00102231606665646+0.00683467617547119i	0.00027410510596471+0.00871971967678826i	0.0016337292419315+0.0101239062622986i	0.0028514397664852+0.0109792760999381i	0.0037520346246735+0.0113845539196798i	0.0042584269756747+0.0115412856241815i
18	1.90046530127471+0.08961827866483i	1.74256990875131+0.09382922784456i	1.47032973752033+0.09064532511822i	1.13401446811464+0.07892473998754i	0.790051173538353+0.059082721065195i	0.485948411032287+0.033465516050718i	0.25057194335861+0.006054570653975i	0.0920043197374484-0.0185525534371161i	0.0018099809160475-0.0365170894951452i	-0.0375097843709313-0.0458757034587329i	-0.0452311875374722-0.0469055098362448i	-0.0374446178371011-0.0416531223732168i	-0.024982246124516-0.032958311604077i	-0.01362136088501-0.0234705003369948i	-0.0054714682332245-0.0150307378744891i	-0.00057200214468633-0.00852055235993696i	0.00186610874027276-0.00405269899413631i	0.00273583848160982-0.00129599300911599i	0.00273493143397857+0.0002316497630244i	0.00231754622792426+0.00097723815761233i	0.00174718332318528+0.00127412766594757i	0.00116393596326795+0.00133564701929945i	0.00063342919086993+0.00128221806529791i	0.00017538429859076+0.00117460996119808i	-0.00022025420726105+0.00103943765367982i	-5.82759449615547e-04+8.83280562585957e-04i	-9.5249497883425e-04+6.9810683341562e-04i	-0.00137394572464147+0.00046351465190486i	-0.00188806896779721+0.00015095534069488i	-0.002521307835699-0.00026789625956423i	-0.003270257950774-0.00081057698517376i	-0.00408591378768677-0.00147575128237561i	-0.00486712850776474-0.00224139359821085i	-0.00547446265421556-0.00306842526044147i	-0.0057689705284151-0.00390360737755417i	-0.00566651451352168-0.00467401093948091i	-0.00518399514292092-0.00527103766028515i	-0.00444965917189088-0.00553315004314568i	-0.00366205164612644-0.00524606577666483i	-0.00300810934248715-0.00417819754987735i	-0.00257680200970762-0.00215340858546724i	-0.00231360467018843+0.00086143015416884i	-0.0020438883993896+0.00469532749337147i	-0.00155711856041729+0.00897768994954496i	-0.0007094933154463+0.0132208082785238i	0.0005077444300277+0.0169532887940631i	0.0019660641807629+0.0198482213288746i	0.0034558861323282+0.0217897308229973i	0.0047617036551483+0.0228524467189502i
19	2.0124091149596+0.15165653814853i	1.86558627757999+0.1778315569579i	1.60557949043225+0.19911134000037i	1.27449082988161+0.21163256181265i	0.922275420121798+0.212205609960498i	0.594653542511689+0.199449173258946i	0.324067059442262+0.174528211510795i	0.12584106847408+0.141079808306531i	-0.000512123605471+0.104272466767525i	-0.0665624698559842+0.0693659411401771i	-0.0891030918726068+0.0403645126022669i	-0.0850809514481955+0.0192622031774316i	-0.0683526081720086+0.0060493957398174i	-0.0484006995037025-0.0006986246735688i	-0.0305419664034832-0.0030149718280261i	-0.0169355868219112-0.0028519129812177i	-0.00778112655361576-0.00168405517641185i	-0.00232528778924793-0.00040692054723004i	4.65552297272469e-04+5.68928099384565e-04i	0.00154621406997882+0.0011477869835667i	0.00165388615891742+0.00138932595371647i	0.00129182379782911+0.00139914596494522i	0.00076507947381241+0.00127218111498181i	0.00022930729611709+0.0010732671066798i	-2.63749790009605e-04+8.35939616818633e-04i	-7.28583873293445e-04+5.66063136139043e-04i	-0.00121558970897659+0.00024511975317237i	-0.00178556713573834-0.00016557866369597i	-0.00248573146353529-0.000716292329917i	-0.00332492348426237-0.00145453837339901i	-0.0042496534338145-0.00240804143708595i	-0.00512878154751903-0.00357102923256127i	-0.00575950752396282-0.00489904779326985i	-0.00590588665643244-0.00631233870681079i	-0.00537019800013485-0.00770152597282806i	-0.00407948232980392-0.0089268670770703i	-0.0021530554958994-0.00980724158022926i	0.000086868037611-0.0101063013127912i	0.00218298419532265-0.00953411913142494i	0.0036777463645343-0.00778412745562152i	0.00426910104096298-0.00461175783609394i	3.92377877306003e-03+6.321952135881e-05i	0.00289755980125649+0.00607100890569516i	0.0016508588348278+0.0129679217073077i	0.0006935874901923+0.0200993465782033i	0.0004213764739041+0.0267368769434719i	0.001001950461109+0.0322413077779503i	0.0023407197918895+0.0361901179017347i	0.0041184328484818+0.0384256385674468i
20	2.18198802320151+0.21445155977258i	2.0631426776513+0.26306215970839i	1.83439250364188+0.31076487678531i	1.52896277011+0.35194772347105i	1.18839778501095+0.38058166096244i	0.85344528335554+0.39167690406758i	0.556531212578996+0.382711394051077i	0.317550685310416+0.354472125000932i	0.143333548133524+0.310948421403391i	0.029992440321853+0.258302005299753i	-0.03321816219421+0.203310917575108i	-0.059890363128279+0.151854472434884i	-0.063254411126932+0.107911219266515i	-0.0541987005157432+0.0732665362785898i	-0.0404889287735837+0.0478326106833616i	-0.0268803474473634+0.0303051047066316i	-0.0157283224275598+0.0188603224386516i	-0.007752999639346+0.0116906823284022i	-0.00273248017730221+0.00730559704066671i	-2.214722894603e-05+4.62568024976177e-03i	0.00111224189350858+0.0029451916694753i	0.00131333255943294+0.00183828571749317i	0.00105587210235221+0.00106089711455378i	6.34453980102001e-04+4.72513977585057e-04i	1.86351657131235e-04-1.7511159789121e-05i	-2.68513381439741e-04-4.83133176733889e-04i	-7.80345527407045e-04-9.98881367840639e-04i	-0.00141973281868284-0.00164338169535197i	-0.00222799461280723-0.00249009874981809i	-0.00317144141221957-0.00358810226098143i	-0.00410755417645724-0.0049394061798715i	-0.0047759595332391-0.00648206803974965i	-0.00482843048525615-0.00808693013641321i	-0.00390564647195045-0.00957002818847576i	-0.0017526727349669-0.0107148559148024i	0.0016558956348093-0.0112935865210166i	0.006026958000865-0.0110781381266686i	0.0107432897651063-0.0098410097034812i	0.0149678390579405-0.0073573431748846i	0.0178455144909103-0.0034256792448039i	0.018747393935363+0.002081031981542i	0.0174759229842854+0.0091401408955612i	0.0143545506981722+0.0175063054221485i	0.0101623436006789+0.0266781949542798i	0.0059286130119434+0.0359341102451418i	0.0026511215162896+0.0444397377675192i	0.0010243418784515+0.0513996978970788i	0.0012553172380818+0.0562041267409768i	0.0030125238628534+0.0585233824553248i
21	2.41723697313656+0.23683342315657i	2.3436260509078+0.29467487302563i	2.16580713913022+0.35536538477715i	1.90806741369434+0.41344219379179i	1.6025091982743+0.46221977992052i	1.28258354252786+0.49506411547852i	0.977407236747079+0.506921471105786i	0.708075046768285+0.495606789058643i	0.486359421614768+0.462399124103173i	0.3154608867652+0.41173420419169i	0.192055583960873+0.350116291715419i	0.108815253040197+0.284638323198433i	0.056747724222902+0.221587636571409i	0.026979313486652+0.165509095430561i	0.011859721091146+0.118875175116209i	0.0054544413575409+0.0822882662493328i	0.0035851486796749+0.0550025897374548i	0.003599168576373+0.0355291033921702i	0.0040214506141342+0.0221483234275855i	0.0041941390890272+0.0132500140971996i	0.00396144863354998+0.00749935184817445i	0.0034227740901636+0.00387439557646826i	0.00275698639322557+0.00163042284236657i	0.00211200240457183+0.00023627188447784i	0.00155078973671948-0.00068913097321173i	0.00104415143321625-0.00142604254295547i	0.00050003893261805-0.00218351656545732i	-0.00018197834238795-0.0031084823716095i	-0.00104447670223136-0.00427693004787493i	-0.00201047534384817-0.00567403132906804i	-0.00284536721204973-0.0071743580119197i	-0.0031618747418295-0.00853555684383753i	-0.00248200415728667-0.00941647036009782i	-0.00035661490598476-0.00942304878356649i	0.00347709371295905-0.00817461519127826i	0.00894158084884566-0.00537368148874914i	0.0155236387121362-0.0008594780647563i	0.0222892925601107+0.005368908612385i	0.0280347818272803+0.0131614202194893i	0.0315561910939082+0.0222464451953492i	0.0319734051598548+0.0322626680921022i	0.0290124729695548+0.0427790682602167i	0.023149792906102+0.0533009746275014i	0.0155561802037699+0.0632733127522664i	0.0078388396813544+0.0720981329412109i	0.0016437566357777+0.0791780883998592i	-0.0017727560192328+0.083983590342088i	-0.0018821040994079+0.0861270025639271i	0.0009661694883027+0.0854207373713486i
22	2.69256101082439+0.1684667819214i	2.67049724896185+0.20949346020364i	2.55111076607399+0.25559694008933i	2.35085237941695+0.30370984262002i	2.09304152402731+0.34926353556721i	1.80348482943064+0.38688692780228i	1.50646120351404+0.41148689535645i	1.22186041089161+0.4194032157268i	0.963771083558268+0.409273487343443i	0.740372786589548+0.382331749064055i	0.554728671880511+0.342062742363939i	0.406021588102779+0.293354369089474i	0.290864901784251+0.241440210392835i	0.204461272297896+0.19094886784111i	0.141510719864811+0.14528584902675i	0.096854245835704+0.106423610938953i	0.0658819642699374+0.075036250334183i	0.0447492861578139+0.050835950180825i	0.030445332763655+0.0329600109538955i	0.02075359428039+0.020299880230261i	0.0141402866684388+0.0117238731503582i	0.0096022727263559+0.00619554271163069i	0.00650349509505792+0.00281706853026464i	0.0044254724409055+0.00083282708412097i	0.00305230624396201-0.00037885572379315i	0.00210318255873295-0.00130889016980576i	0.00131577514578634-0.00230844319579235i	0.0004733223915469-0.00356790938858427i	-0.00054192732425003-0.00508960584631887i	-0.00169376374074393-0.00666495507616015i	-0.0027632811493121-0.00787065569373704i	-0.00337021348040401-0.00809881368662438i	-0.00305641945959778-0.00663105352425659i	-0.00142476290642416-0.00275564762368417i	0.00169553163922709+0.00408811668881181i	0.006104809198918+0.0141678652191679i	0.0111654284926112+0.0273545989547677i	0.0158555649767874+0.043089236723777i	0.0189595708960107+0.0604344529243893i	0.0193671691826727+0.0782037791889264i	0.0164105359759379+0.0951379225743176i	0.01014095079941+0.110085580677356i	0.001448322285285+0.122147142006385i	-0.008038291301672+0.130753398543202i	-0.016270799405623+0.135671880006482i	-0.021256655369987+0.136953038117855i	-0.021568306510301+0.134841324954665i	-0.016747231890278+0.129679902626727i	-0.007482585176234+0.121833409650634i
23	2.94251634760283-0.02219561743719i	2.95874625368074-0.02685769742711i	2.88405001955075-0.02547418994985i	2.72937657495152-0.01696308928489i	2.51164031004413-0.00162122920976i	2.25074948002481+0.01882401990189i	1.96677332125636+0.04155493898573i	1.67775800211098+0.06330184218032i	1.39840504031254+0.08108266459653i	1.13955764367753+0.09281878943076i	0.908282408174214+0.097659107591699i	0.708300246628836+0.095957943808188i	0.540572155175096+0.088971925320468i	0.403924612457169+0.078418205656571i	0.295661775494986+0.066048420387734i	0.212140917915276+0.053347624524322i	0.149291095012338+0.041395714736951i	0.1030497601402+0.030864981444528i	0.0696917496216175+0.0220938427933215i	0.0460346012211075+0.0151770914120455i	0.0295208333496483+0.0100357368418579i	0.0181955620166191+0.0064578666035908i	0.0106112598737243+0.0041225297108589i	0.0056976021387263+0.00262606713659612i	0.00263269364338835+0.00152639746296458i	7.43708739263589e-04+4.10890132659215e-04i	-0.00054777951009249-0.00101720282885608i	-0.00173511743040108-0.00284724652418572i	-0.00320341595054657-0.00488352602531878i	-0.00519632020020273-0.00660249484842833i	-0.00779807495998827-0.00716486632178006i	-0.0109512818484759-0.0054965970747317i	-0.0145182350218776-0.0004413667551458i	-0.018376375458759+0.0090294237057906i	-0.0225210623419975+0.0235818405790267i	-0.0271375560200673+0.043307892598009i	-0.0326043095567283+0.0675910072360259i	-0.0394041362612351+0.0950932470026245i	-0.047946830701112+0.12388488510724i	-0.05833961367534+0.151702684742255i	-0.070169881584922+0.176288385560993i	-0.082377124235107+0.19573459334695i	-0.09327996287292+0.208760026154739i	-0.100789412138384+0.214852533887351i	-0.102788304230442+0.214252102549141i	-0.097603594869218+0.207787288181725i	-0.084459700668923+0.196615192172702i	-0.063790849980906+0.181936935317726i	-0.037314775068229+0.164762069215248i
24	3.08087767430967-0.31809481508324i	3.10405356911287-0.38534314910478i	3.04175805166246-0.44534369266498i	2.90248417861026-0.49238072795546i	2.70001066683391-0.52192203098783i	2.45120516208192-0.53135149609432i	2.17382974859134-0.52034093402291i	1.88471454135093-0.49078764407458i	1.59848358225632-0.4463601996466i	1.32684369140637-0.39179032013236i	1.0783347828085-0.33209380802223i	0.858404043099025-0.271889657449716i	0.669686588882453-0.21492758762216i	0.512416513231183-0.163858424170233i	0.384924471664734-0.120217396676247i	0.284188281106723-0.084554960711036i	0.206395996579194-0.056645137621128i	0.147470289394498-0.035717376634991i	0.103501351027473-0.020680001295025i	0.071048210226113-0.0103200504700795i	0.0472922447652599-0.0034715193671566i	0.030053858395593+0.0008560643715687i	0.0177054966465043+0.0033987306284649i	0.00902607867542594+0.00461784973610107i	0.00304228900402586+0.00474177216735095i	-0.00110687073903028+0.00386268782204979i	-0.00426037294926986+0.00207099450649283i	-0.00727406876067202-0.00039994909712534i	-0.011015167542851-0.0030512592403553i	-0.016327483084326-0.0050507087746609i	-0.0239847974325273-0.0052458835323549i	-0.0346461120886471-0.002271704918724i	-0.0488189593346072+0.0052527895434723i	-0.0668281804426663+0.0184651840277271i	-0.0887810132053422+0.0379851122393586i	-0.114517951006446+0.063684820536548i	-0.143544195266995+0.094565777492446i	-0.174947928947226+0.128786608160298i	-0.207325918166658+0.163857015237648i	-0.238749063465035+0.196973033448907i	-0.266804999475325+0.225431244374062i	-0.288747665766386+0.247034810125455i	-0.301764109752573+0.260400974359413i	-0.303339877534012+0.265100682759495i	-0.29167312255171+0.261601567985305i	-0.266062915882145+0.251034951578721i	-0.227187509246073+0.23485201336568i	-0.1771986345674+0.214461342070645i	-0.119588420616391+0.190942108841881i
25	3.04086362371564-0.64423879979475i	3.03413121649768-0.76891379052214i	2.94770694462286-0.88387945004981i	2.79039182534254-0.97985607712216i	2.5756784020677-1.04871318149745i	2.31986679195281-1.08462571725428i	2.04011815456387-1.08489601193437i	1.75275023897838-1.05027849034357i	1.47196204461583-0.98475531118538i	1.20904745744036-0.89483195440889i	0.972059243322733-0.788518583409022i	0.765832735857221-0.674211182198948i	0.592268881384937-0.559678564608229i	0.450791142800064-0.451307482782965i	0.338910225396719-0.353680096441815i	0.252842110063806-0.269480531768597i	0.188126559445335-0.199669012188894i	0.140191217580492-0.143831720124939i	0.104809011927334-0.100610697142091i	0.0784090487094908-0.0681327266642413i	0.0582232324498126-0.0443794398877028i	0.0422772863897059-0.027464873617671i	0.0292586026683292-0.0158069515283338i	0.0183085244173076-0.0081947020272846i	0.00879062011739212-0.0037642624252068i	8.02306956223e-05-1.90513098645647e-03i	-0.00859237738987091-0.00212448135717075i	-0.0182280398906495-0.003901530532344i	-0.0300701351447795-0.0065650846012496i	-0.04554722170889-0.0092242858815041i	-0.0661579790860744-0.0107743064151363i	-0.0933118064179422-0.0099851874930642i	-0.128139510609656-0.005664507301686i	-0.171290196269914+0.003134007900212i	-0.222733682067287+0.016899147257336i	-0.281592181167179+0.035498751126297i	-0.346029027164499+0.058110440724709i	-0.413223544991381+0.083275824058492i	-0.47945740128405+0.10908020830306i	-0.54032746535092+0.13342855531658i	-0.591083557518425+0.154361500873109i	-0.627068598603395+0.170340954353873i	-0.64421742898585+0.180438443593925i	-0.639553619569325+0.1843814020352i	-0.611615314076254+0.182448012223447i	-0.560744395312594+0.17524080779592i	-0.489188607825122+0.163402164713239i	-0.400991667181049+0.147351768879419i	-0.301677592551418+0.127122039272019i
26	2.81310397133343-0.89095092507112i	2.75030306316617-1.04738772440302i	2.61561078625439-1.19104219894111i	2.41965666449156-1.31118317520112i	2.17702716033443-1.39832161832505i	1.90447184959757-1.44547028981612i	1.61905378869794-1.44909522825684i	1.33651945967138-1.40957851501108i	1.07007726304685-1.33110680889002i	0.82966691612854-1.22101527603653i	0.62170529031212-1.08872268112247i	0.449227341692785-0.944464595090118i	0.312310092607126-0.798052754077733i	0.20866713916478-0.657858941009961i	0.134318355773086-0.530154085009496i	0.084261721103354-0.418848471102298i	0.053093363972096-0.325599052173034i	0.035535716802588-0.250191777330944i	0.026844084832008-0.191078819780581i	0.023072438383841-0.145951825579624i	0.0211920875399-0.112255384527454i	0.0190719666589236-0.0875794015503447i	0.015344301673522-0.0699049317986234i	0.009191417404355-0.0577081165833481i	0.0000959762675428-0.0499475022205152i	-0.0124028109216147-0.0459708022495404i	-0.028909697839597-0.0453796904356959i	-0.0503022274523017-0.0478878951258092i	-0.0777700259554138-0.053200938019947i	-0.112757563106167-0.060936910776815i	-0.156813932391607-0.070597677358049i	-0.211363550850147-0.08158952721331i	-0.277421961021672-0.093282455685343i	-0.355290754976314-0.105089229043975i	-0.444273778134491-0.11654088373157i	-0.542461180459796-0.127335896075112i	-0.646626320333646-0.137346720806921i	-0.752271374137074-0.146579058901082i	-0.853840594381235-0.155093676015978i	-0.945097250343728-0.162914068951473i	-1.01963496533631-0.16995156533448i	-1.071471139644-0.17597923308233i	-1.0956541021269-0.18067607905666i	-1.08881000856242-0.18374501594791i	-1.04956158785729-0.18508614859756i	-0.978767443437662-0.184986817147574i	-0.879554453765339-0.184277283000465i	-0.757142380296731-0.184400094620397i	-0.618484491590477-0.187353357941526i
27	2.45636012051241-0.95814577325699i	2.3322057174286-1.11172277201323i	2.14662166729923-1.25061714513995i	1.91209224783272-1.36474947580893i	1.64411804802785-1.44528776864509i	1.35949027590187-1.48576331972677i	1.0745645459411-1.48293024726449i	0.80378001189864-1.43721451982937i	0.558597751306-1.35266873351026i	0.34693724177242-1.23643863337i	0.17309585834235-1.09783610111853i	0.038063585602434-0.947180956114952i	-0.059895346010168-0.794606046329777i	-0.124529537269412-0.649011658438387i	-0.160873355555515-0.51731125663587i	-0.174590042498168-0.404043931410359i	-0.17143359272516-0.311356490384496i	-0.156847713513286-0.239295770760406i	-0.135699221467929-0.186310729131048i	-0.112131587822807-0.14984874324691i	-0.089519555283136-0.126939365488386i	-0.070504654777184-0.114684737239156i	-0.057091469593329-0.11061005551545i	-0.050784220152017-0.112861286006083i	-0.052742413711502-0.120264354114432i	-0.063933427879391-0.132276987500531i	-0.085259813729014-0.148870862733031i	-0.117640655340855-0.170379573599795i	-0.162030167586165-0.197340227263548i	-0.219363223971951-0.230346439951755i	-0.290426653815308-0.269920906487244i	-0.375666367235097-0.316408455205473i	-0.47495243566727-0.369886531182783i	-0.587335304364259-0.430089507726961i	-0.710834051178312-0.496345590738383i	-0.84229979553583-0.567529354898825i	-0.977392449136431-0.642037800831459i	-1.11069671656169-0.71780173081477i	-1.23598496138595-0.79234571532411i	-1.34661315826483-0.86290778422671i	-1.436015542746-0.92662368569683i	-1.49824770308733-0.98077048873541i	-1.52851974830298-1.02305185959662i	-1.52366213612932-1.05189479365459i	-1.48247605097983-1.06671767876045i	-1.40593546550402-1.06812493503444i	-1.29722582470453-1.05798601287576i	-1.16162129870208-1.03936689401552i	-1.00621627152041-1.01629960199653i
28	2.07513892128272-0.79581258255552i	1.90532014926575-0.91757235953409i	1.68665606136403-1.02574174430098i	1.43261764246411-1.11220273582661i	1.15868142888159-1.16982855373324i	0.880734493249-1.19334179484746i	0.61353976467805-1.1800016813338i	0.36946996891703-1.13000717914525i	0.15765714818915-1.04654523748468i	-0.01637757692879-0.935470766879819i	-0.150633816149493-0.804665685867659i	-0.246170498463151-0.663176005163336i	-0.30640505860858-0.520258228195668i	-0.336316754438005-0.384473653219627i	-0.341681786777858-0.262951513310682i	-0.328433108646546-0.160904674854648i	-0.302195037985017-0.081433863191192i	-0.268002209398278-0.025608329517634i	-0.230181255621854+0.007228501172725i	-0.192355249276869+0.01900465047579i	-0.157525070880059+0.012400921915104i	-0.128185646074604-0.009654337893901i	-0.106444395471687-0.044416729775425i	-0.094120361356522-0.0896458067942451i	-0.092812405696957-0.143798424140304i	-0.103932077462376-0.206098904279663i	-0.128701012121912-0.276502117831612i	-0.168114815923232-0.355571951820904i	-0.222876549988321-0.444298917169431i	-0.293304393750493-0.543878786208624i	-0.379220629993398-0.655471210551641i	-0.479832861352703-0.779954876237289i	-0.593622703734221-0.917694765149508i	-0.71826088742807-1.06833751303338i	-0.850569281596-1.23065196707184i	-0.9865486184146-1.40243269987853i	-1.12148507654741-1.58048321167935i	-1.25013979991292-1.76069190724913i	-1.36701427684469-1.93820727107871i	-1.46667339599161-2.10770926059025i	-1.54409921593807-2.26376272754508i	-1.59504386752426-2.4012271010793i	-1.61635039252422-2.5156863186366i	-1.60621530612457-2.60385574281157i	-1.56437473095773-2.66391992867455i	-1.49220492405404-2.69575748481008i	-1.39273578073754-2.70101715635846i	-1.27058102131007-2.68302223462986i	-1.13179092194386-2.64649739675214i
29	1.77503649853038-0.42287142937891i	1.58695380521686-0.50153958794192i	1.36330953353454-0.57235075460933i	1.11757809450338-0.62963863668601i	0.864360851579966-0.668188908826696i	0.617974155580554-0.683822181509193i	0.391131578838854-0.673905964242136i	0.193888682847048-0.637721316973737i	0.032969906650643-0.576628098092303i	-0.08846863626015-0.494001209717282i	-0.170656187167569-0.394943986948934i	-0.216680102219775-0.285817725117454i	-0.231731076079572-0.173652351657613i	-0.222253988568224-0.065517981759763i	-0.195129930083962+0.032061518501041i	-0.156988314590836+0.113583196215858i	-0.113710155696987+0.174879290332188i	-0.070143177344883+0.213248990658629i	-0.030013924365957+0.227412425839431i	0.004003533429791+0.217314576851444i	0.030116227925186+0.183822825114856i	0.047194187574236+0.1283696115169i	0.054554505047948+0.0525915156334075i	0.0517838045121081-0.0419905005703865i	0.038620451162922-0.154215709256425i	0.014903571448358-0.283431811909757i	-0.019415852685446-0.429538130697171i	-0.064215018501843-0.592926601154961i	-0.119108726300977-0.774332767081064i	-0.18334852608823-0.974616205420531i	-0.25573162074767-1.19449497393541i	-0.33453744287579-1.43426194446616i	-0.41750627763442-1.69351232881582i	-0.50186956344754-1.97091124135078i	-0.58443575701543-2.26402759470585i	-0.6617292046276-2.56925584863203i	-0.73017286501442-2.88184016887179i	-0.78629979898207-3.19600674603539i	-0.82697406762061-3.50520005216325i	-0.84960000000082-3.80240862455228i	-0.85230029568028-4.08055663724552i	-0.83404810584156-4.33293006659787i	-0.79474534411652-4.55360147095952i	-0.73524760694123-4.73781575484117i	-0.65734345284426-4.88230090807377i	-0.56370069058404-4.98547245875957i	-0.45779359931276-5.04750793165276i	-0.3438224129435-5.07027752797807i	-0.22663076185799-5.05712900882567i
30	1.60951054407096+0.08700035075102i	1.42511487961921+0.04109826868835i	1.21626364382193-0.00834866297152i	0.995665661781364-0.058138326165403i	0.77657667045992-0.104794463177486i	0.571597226504108-0.144896324393692i	0.391564223583553-0.175426563838846i	0.244667101111327-0.194095163993115i	0.13588503153984-0.199598905495678i	0.066793530882193-0.191783985006806i	0.035736613514825-0.171692580243441i	0.038312678170684-0.14149026681838i	0.068086190940585-0.104287491526557i	0.117417588901953-0.063882106839262i	0.178301958263301-0.024459115356435i	0.243121011437394+0.009712976420723i	0.305238323622106+0.034552587000597i	0.359399036218129+0.046373617983974i	0.401926587827295+0.042014954852381i	0.4307357675826+0.018886654499094i	0.445200395866054-0.025059093359896i	0.44592394687513-0.091414104956261i	0.434462807350386-0.181432745320672i	0.413046200968716-0.296155606694594i	0.384326357475596-0.43651241066267i	0.351179692972632-0.603382960684754i	0.316566789474118-0.797602221021568i	0.28344755086648-1.01990431486812i	0.25473924587843-1.27080932830608i	0.23329986168547-1.55046523289061i	0.22191744903232-1.85846406942712i	0.22328772311888-2.19365601571249i	0.23996657042612-2.55398657532663i	0.27429053156597-2.93638065517516i	0.32826582282383-3.33669287853069i	0.40343393296417-3.74973661025902i	0.5007281568018-4.16939569284075i	0.62033956231436-4.5888138892148i	0.7616120412787-5.0006486710191i	0.9229838837532-5.39736934258234i	1.10198790299053-5.77157532464178i	1.29531426624242-6.11630908529713i	1.49893112681086-6.42533958103586i	1.70824950197146-6.69339563910971i	1.91831223309779-6.91633371289087i	2.12398362314234-7.09123007645152i	2.32011717730301-7.21639315202457i	2.50168366301287-7.29129691839779i	2.66384950730141-7.31644114871847i
31	1.544106794167+0.6635776834075i	1.36156314857654+0.63018426035259i	1.15936919080317+0.57774101264642i	0.948943990240814+0.507281630703998i	0.742079228573003+0.420847958722009i	0.549966646534277+0.321366068493093i	0.382292242771951+0.212440877369821i	0.24649461905637+0.098088010966368i	0.147262938400068-0.017571294147314i	0.086318646759591-0.130622766025766i	0.062489405200316-0.237649864140957i	0.072049032165216-0.335977356688442i	0.109268575996177-0.423849179774349i	0.16710449641782-0.50053064418761i	0.23794207216402-0.566333986872456i	0.314315383662416-0.622574186342527i	0.38953769387432-0.671467818148388i	0.458194782361827-0.715990911400085i	0.516475313814603-0.759712184627135i	0.562333333377455-0.806616067594318i	0.595495817171878-0.860926291050481i	0.617341146615559-0.926936476446885i	0.63068171218296-1.00885002335557i	0.63948578604989-1.11062846829884i	0.64857121709636-1.23584590516331i	0.66329769117729-1.38754721460369i	0.68927670989777-1.56810960710774i	0.73211045490989-1.77910989803676i	0.79716349155895-2.02120333497312i	0.8893656924542-2.29402290436418i	1.01304135061984-2.59611008317396i	1.1717583733138-2.92488834189416i	1.3681925355853-3.27668897910253i	1.60400456353995-3.64683505508877i	1.87973161092052-4.02978365948457i	2.19469863992957-4.41932022045976i	2.54695843369653-4.8087920268102i	2.93327066501525-5.19136267689296i	3.34913006530477-5.56026578328992i	3.78885106327786-5.9090356519815i	4.24571148868647-6.23169507731224i	4.71215166749613-6.52288558761696i	5.18001840960259-6.7779326896159i	5.64083713237854-6.99284678387624i	6.086090782441-7.1642682035823i	6.50748219702805-7.28937110556955i	6.89715756051684-7.36574487173384i	7.24787262081436-7.391272873633i	7.55308977438824-7.36402701856346i
32	1.48683835729349+1.32175074358757i	1.27771530940627+1.29657353889723i	1.04509118989788+1.23789907619801i	0.79893456993568+1.14508573594482i	0.54981071242006+1.01900466127863i	0.308143491166017+0.862047582984676i	0.083503643639444+0.678023210017184i	-0.116008590584117+0.471947563596294i	-0.284230121873661+0.249743831408408i	-0.417212661453671+0.017875842849352i	-0.513294780421537-0.217054882728091i	-0.57297413425339-0.448715990834933i	-0.598605696331637-0.671423367546362i	-0.593967316351709-0.880464678114449i	-0.56374329637756-1.07234590350889i	-0.51297948285526-1.24494711745942i	-0.44656008858194-1.39758184478706i	-0.3687483226103-1.53096190292965i	-0.28282161637859-1.64707595209914i	-0.19081962377354-1.74899466783814i	-0.09341091782702-1.84061842017771i	0.01012628441632-1.92638478156125i	0.12182213585773-2.01095345432096i	0.24484994863118-2.09888573627187i	0.38329832656815-2.19433481301352i	0.54190140700866-2.30076222731297i	0.72574643291832-2.42069489526397i	0.9399752398181-2.55553589362062i	1.18949313177594-2.70544066423085i	1.47869555150597-2.86926793421402i	1.81122029448804-3.04461123432225i	2.18973099105551-3.22791225482824i	2.61573624217466-3.41465148176152i	3.08944806102231-3.59960496297623i	3.60968294502903-3.77714930166264i	4.17380870554145-3.94159092265084i	4.7777398081473-4.08749126375592i	5.41598314383142-4.2099577121995i	6.08173465734628-4.30487150494295i	6.76702503046734-4.36902872475035i	7.46290973911263-4.40017874326654i	8.15969552369748-4.39695526358237i	8.84719201963956-4.35870731999157i	9.51497446251927-4.28524972098713i	10.1526414921255-4.1765629010295i	10.7500515388764-4.032479552102i	11.2975223416717-3.8523986791257i	11.7859808720635-3.6350663334084i	12.2070551598276-3.378456296405i
33	1.40742391046038+2.18459233213351i	1.14248589791049+2.19797498769962i	0.84448896269209+2.17007777921304i	0.52223283081618+2.09896018646117i	0.1855462112792+1.98430211125023i	-0.15524920723975+1.82747334799608i	-0.48988826847708+1.63149504259347i	-0.80868005679243+1.40089375609413i	-1.10295321059453+1.14145822165104i	-1.36539702597869+0.85991741381448i	-1.59027813539673+0.56356521113403i	-1.77352545128166+0.25986104766686i	-1.91268870200797-0.04396282816721i	-2.00678685550985-0.34125851796909i	-2.0560709725073-0.62625925479991i	-2.06173096179336-0.89429705447515i	-2.02557721104223-1.14192967576089i	-1.94972645400166-1.36697284653913i	-1.83631714417054-1.56844085291825i	-1.68727385093988-1.74640480897183i	-1.50413362886882-1.90178289563233i	-1.28794070438975-2.03608045503375i	-1.03920978379628-2.15110009382188i	-0.75795321876282-2.24864302671368i	-0.44376338076108-2.33022294431111i	-0.09593893885848-2.3968128395044i	0.28635776512524-2.44864351566554i	0.70392553340118-2.48506988092005i	1.15734424203861-2.50451750298907i	1.64680175079508-2.50451715867611i	2.17193807275195-2.48182924133841i	2.7317151027866-2.43265302461709i	3.32431796055302-2.35290826861646i	3.94709162630449-2.23856907342675i	4.59651416555031-2.08602301447235i	5.26820557828202-1.89242333902266i	5.95696928874849-1.65599927135891i	6.65686161299712-1.37629003043251i	7.3612832774473-1.0542724806766i	8.06308625416092-0.69236046844479i	8.75468883577316-0.29426540442957i	9.4281919752703+0.13527840302304i	10.0754904230204+0.5909051473693i	10.6883730563392+1.0670927191002i	11.2586079666194+1.5586766771533i	11.7780093044281+2.0613498435222i	12.2384845526009+2.5720914388442i	12.632062776637+3.0894726693438i	12.9509064646593+3.6137946561735i
34	1.46660156519791+3.37302755191264i	1.15659081533389+3.47623681377389i	0.8056200772476+3.53822769207987i	0.42170607132705+3.55583768068661i	0.01422064398403+3.52729729521642i	-0.40650759937677+3.45232836465108i	-0.82963141872015+3.33215920455061i	-1.24423236374749+3.16945608840282i	-1.63974781682491+2.9681773109764i	-2.00635140893027+2.7333623922048i	-2.33526615858105+2.47087396400413i	-2.61899672461091+2.18711313559768i	-2.85147482512007+1.88873037964539i	-3.02811933182584+1.58235319367156i	-3.14581907661974+1.27434916677673i	-3.20285145781616+0.97063900078753i	-3.19875318129436+0.67656899475724i	-3.13416082134722+0.39684703949381i	-3.01063845139624+0.1355407901113i	-2.83050765364493-0.10386819331753i	-2.59669215377437-0.31838462752384i	-2.31258557457514-0.50536741323816i	-1.98194679060609-0.66238075103226i	-1.6088234832607-0.787045003365i	-1.19750106655523-0.8769039043375i	-0.752471428791466-0.929323820947987i	-0.278414088800413-0.941438912412651i	0.219818499906077-0.910153195019188i	0.737219615131809-0.832206676835904i	1.26865789329631-0.704307899928i	1.80892290982025-0.52332953127789i	2.35278900997832-0.28655733016083i	2.89509654536325+0.00802369109532i	3.43084638893947+0.36142821928821i	3.95530052936581+0.77338203447754i	4.46407904522139+1.24207632955498i	4.95324216912265+1.76399600498881i	5.41934574042364+2.33385041256318i	5.85945927616185+2.94462903160444i	6.27113818823391+3.58779525946085i	6.65234521220582+4.25361941551982i	7.00132061207783+4.93163815058727i	7.31640578349349+5.61121303808995i	7.59583001156894+6.28214775618862i	7.83747483952425+6.935312576103i	8.0386342968431+7.56321835124753i	8.19579173897279+8.160481030285i	8.30443501826214+8.72412257575912i	8.35893105063247+9.25366512203049i
35	1.99796896608803+4.82008524276782i	1.70977472398404+5.04329841987049i	1.37987172226777+5.22915489228528i	1.01534324968157+5.37335903477288i	0.62461522503055+5.47269450061804i	0.21713849809447+5.52514491640474i	-0.19697454804623+5.5299576982854i	-0.60733713434674+5.48764910245708i	-1.00367628935912+5.39995300346546i	-1.37620059794641+5.26971994842799i	-1.71592880372813+5.10077638165186i	-2.01496472739821+4.89775627550026i	-2.26670896904586+4.66591855878382i	-2.46600318875693+4.41096365335686i	-2.60920787420956+4.13886119096139i	-2.69421893249575+3.8556987727067i	-2.72043181623152+3.56755871782386i	-2.68866397755818+3.28042643197132i	-2.6010471550014+3.00013061725274i	-2.46090040285019+2.73231232740554i	-2.27259306768936+2.48241707486286i	-2.04140440232674+2.25570199644655i	-1.7733835523834+2.05724860035087i	-1.47521065437981+1.89197092153452i	-1.15405713782785+1.76460904437589i	-0.81744137635608+1.67969892534383i	-0.47307485909557+1.64151125917104i	-0.12869422875233+1.65395474895292i	0.20812408640266+1.72044249415721i	0.53016740662567+1.84372417309265i	0.83080582245734+2.02569106287164i	1.10421999235539+2.26716541464551i	1.34562681079488+2.56768989813919i	1.55148819327408+2.92533628656512i	1.71968525384706+3.33655477309265i	1.84963856124741+3.79608581356855i	1.94235536855024+4.29695478380478i	2.00038699181673+4.83056578882455i	2.02768394611422+5.38690465552629i	2.02934288916918+5.95485273995168i	2.01124749638395+6.52260323536614i	1.97961450217209+7.07816099769237i	1.9404655257018+7.6098965430481i	1.89905408525715+8.10711596912112i	1.85928450898279+8.56060225483756i	1.82316446287114+8.96308070732416i	1.79033489979019+9.30956298160491i	1.75771998978671+9.59753043534434i	1.71933491846319+9.82692846578004i
36	3.27154741308039+6.18742119299013i	3.09217937034621+6.50465223649784i	2.87558975644619+6.78691009936844i	2.62707801798666+7.02925681289149i	2.35297980773269+7.22763554959047i	2.06041528688913+7.37900004679114i	1.75700198598075+7.48140183804355i	1.45054858665008+7.53403212968065i	1.14874669447997+7.53721815102427i	0.85887704343102+7.49237673098075i	0.58754470197278+7.40193046378865i	0.34045495738277+7.26919390867569i	0.12223795371303+7.09823866204629i	-0.06367377040681+6.89374675398098i	-0.21511455475383+6.66086163430771i	-0.33120481696234+6.40504508008133i	-0.41232593086849+6.13194679164158i	-0.46005818453818+5.84729141286986i	-0.47708977837531+5.55678540858109i	-0.46710432418417+5.26604386715535i	-0.43465290337651+4.980535074718i	-0.38501470190371+4.70553881526309i	-0.32404790662956+4.4461129462205i	-0.25803031106829+4.20706200028337i	-0.19348732546222+3.99290144745381i	-0.13700415962006+3.80781184448627i	-0.09501910220914+3.65557838052078i	-0.0735961904832+3.53951322443651i	-0.07817813605912+3.4623604660549i	-0.11332397370402+3.42618614419321i	-0.18244020613728+3.43225864879023i	-0.28751877131853+3.48092741529496i	-0.42889940726394+3.57151002027915i	-0.60507733690015+3.7021992618335i	-0.81257906300786+3.87000231827109i	-1.04592895558191+4.07072343285621i	-1.29772688337829+4.2989996668439i	-1.55885224358301+4.5483961076149i	-1.81880247632376+4.81156265405853i	-2.06616487144242+5.08044940568992i	-2.28920979081377+5.34657216109797i	-2.47658216032152+5.60131409268706i	-2.61805719982591+5.83624487550248i	-2.705316888744+6.04343498029104i	-2.73269660509473+6.21574100914743i	-2.69784758468657+6.34703824899898i	-2.60226094946002+6.43237925818762i	-2.45160336652327+6.46806227764174i	-2.25582288350787+6.45160032033i
37	5.20757088832229+6.99729126797773i	5.18052501046658+7.32885503370485i	5.1190735419878+7.62395046066234i	5.02603077668439+7.87783541391709i	4.90493468609+8.08659306070031i	4.75987572781416+8.24724439992481i	4.59530311042667+8.35782327839596i	4.415819529683+8.4174107367069i	4.22597571567562+8.42612797712383i	4.03007559628052+8.38508974232705i	3.83200156309874+8.29632224781718i	3.63506737361802+8.16265184246714i	3.44190385156554+7.9875721275682i	3.25438001019718+7.77509823088828i	3.07355978647289+7.52961724424916i	2.89969248586304+7.25574348099753i	2.73223349964836+6.95818623816759i	2.56989100007305+6.64163625152894i	2.41069418704836+6.3106751450248i	2.2520792017958+5.96971006224355i	2.09098989483247+5.62293350278387i	1.92399201776736+5.27430634498858i	1.74740082709479+4.92756027634003i	1.55742324875132+4.58621450252526i	1.35031637471269+4.25360075570094i	1.12256391927476+3.93289031691197i	0.8710712103403+3.62711700514844i	0.59337729938382+3.33919081940727i	0.28787993968024+3.07189806423403i	-0.04593426743066+2.82788522680283i	-0.40726597986629+2.60962546834351i	-0.7938004556732+2.41936820128726i	-1.20154401741555+2.25907370834599i	-1.6247193052997+2.13033600136455i	-2.05573919189107+2.03429802518288i	-2.48527754634036+1.97156383022458i	-2.90245128955537+1.94211245311853i	-3.29512239682565+1.94521798462704i	-3.65032091523955+1.97937973345078i	-3.95478111370808+2.0422656083532i	-4.19557320354555+2.13067095437751i	-4.36080342867425+2.24049421329157i	-4.44034657622546+2.36673004806967i	-4.42656795271044+2.50348006961923i	-4.31498738122755+2.6439810919333i	-4.10483641680178+2.78065093924566i	-3.79946213974344+2.90515221028522i	-3.40653668572645+3.00847500074117i	-2.93804092111325+3.08104028745723i
38	7.33575781174221+6.91180418403799i	7.42938527509787+7.1650759408405i	7.48589791342042+7.37843243055115i	7.50608896290898+7.5482109586159i	7.49139549473969+7.67158587870423i	7.44380396443614+7.74664394660643i	7.36573685308832+7.77242373642301i	7.25992646817101+7.74891705296669i	7.12928232067228+7.67703241684963i	6.97675840213031+7.55852289422858i	6.80522619103342+7.39588264240633i	6.6173584021791+7.19221839933367i	6.41552746374418+6.95110362814247i	6.20172159064782+6.67642403100293i	5.97748024703168+6.37222359731006i	5.7438498695953+6.0425602161304i	5.50136004339112+5.69137917004891i	5.25001992918641+5.32241158522812i	4.98933463650669+4.93910322434633i	4.71834137037575+4.54457698704574i	4.43566545988208+4.14163025746272i	4.13959667666904+3.73276594988931i	3.8281864267058+3.32025388968404i	3.4993663056028+2.90621715457651i	3.15108802425813+2.49273630076759i	2.78148375727819+2.08196309480025i	2.38904451919333+1.67623452636414i	1.97281228028926+1.27817752330983i	1.53257931567014+0.89079493826939i	1.06908592776132+0.5175240153894i	0.584205439560318+0.162259647392158i	0.081103504115395-0.170663744654308i	-0.435642397031335-0.476535986883517i	-0.959977623080696-0.750382666680529i	-1.48437264496323-0.98712403920256i	-1.99990415392296-1.18177839692115i	-2.49642275401799-1.32970432583626i	-2.96281031048101-1.42687366404579i	-3.38732439801794-1.47016452374493i	-3.75802105843017-1.45766156159628i	-4.06324067546053-1.3889489170161i	-4.29213570710281-1.26538001658972i	-4.43521380193785-1.09030789136845i	-4.48486596046819-0.86925987993569i	-4.43584730707-0.61004167181614i	-4.28567802163704-0.32275761967072i	-4.03493420408253-0.01973710006896i	-3.68740290349681+0.28463964155884i	-3.25008205608764+0.57421839992854i
39	9.06862521518731+5.97549984772223i	9.20075091329025+6.09858278322112i	9.28978241017848+6.18109973282409i	9.33594431697386+6.22107595354677i	9.34023408124874+6.21735435588279i	9.30436783845477+6.16962412916143i	9.23070228192816+6.07841590621257i	9.12213557427506+5.9450627893147i	8.98199107169886+5.77162838258486i	8.81388819107306+5.5608048273753i	8.62160511089982+5.31578560458525i	8.4089381703051+5.04011943894236i	8.17956283566881+4.73755291081297i	7.93690097121649+4.41187026133805i	7.68399890987997+4.06673929806101i	7.4234205039204+3.70557222790775i	7.15715896441889+3.3314096484476i	6.88657088767353+2.94683483284531i	6.61233541539899+2.55392389407143i	6.3344409727534+2.15423548172463i	6.05220145185685+1.74884144486311i	5.7643030308873+1.33839749872542i	5.46888201204074+0.92325048603711i	5.16363310398241+0.50357645421728i	4.8459464573709+0.07954160713764i	4.51307049616784-0.34852364329679i	4.16229620672599-0.7799486937608i	3.79115711036586-1.21355686126494i	3.39763773688726-1.64752186820228i	2.98038213989176-2.07925857357055i	2.53889296645439-2.50535874073836i	2.07371093319237-2.92158088224614i	1.58656437931507-3.32290084753925i	1.08047895538795-3.70362689681321i	0.55983852273323-4.05757964383773i	0.03038999920505-4.37833359561154i	-0.50081283940803-4.65951323874702i	-1.02552879002638-4.89513291649323i	-1.53451087256068-5.07996631620761i	-2.01774576584247-5.20992845939498i	-2.46474315982234-5.28245086181149i	-2.86486393101189-5.29682919457219i	-3.20767326300197-5.25452247771728i	-3.48330269754812-5.15938367466585i	-3.68280379100823-5.01780356741694i	-3.79847569433665-4.83875294631644i	-3.82414964112095-4.63371233863286i	-3.75541501939229-4.41648354791381i	-3.58977435281432-4.20288293562511i
40	10.0199823891967+4.6331357363835i	10.1022653618024+4.6431793649435i	10.1357527502833+4.6180870885387i	10.1214212625142+4.5575405889373i	10.0611979131308+4.4619109301205i	9.95791180822948+4.33224308426752i	9.81521654179067+4.17021222924057i	9.63748511669307+3.97805236756597i	9.42968034421205+3.75845925509339i	9.19720461910608+3.51447106192142i	8.94573377733314+3.24933153808139i	8.68104039150857+2.96634164051863i	8.40881232439175+2.66870651896408i	8.13447262969015+2.35938538821391i	7.8630069564161+2.04095207848099i	7.59880447873455+1.71547391654838i	7.34551804423533+1.38441603151476i	7.10594872107066+1.04857720539352i	6.88195924334267+0.70806202927838i	6.67442002234682+0.36229243149547i	6.48319042901508+0.01005968743163i	6.30713698258608-0.35038410795239i	6.14418892683885-0.72119831979817i	5.99143046536047-1.10479516896578i	5.84522769133614-1.50365759105443i	5.70138701844643-1.92014260870902i	5.5553407340152-2.35628058029605i	5.40235419283244-2.81358151845045i	5.23774819144925-3.29285994620623i	5.05712925039457-3.79408942831075i	4.85661992691541-4.31629696229654i	4.63308092153391-4.8575058518787i	4.38431666030638-5.41473356221472i	4.10925625526189-5.98404845423436i	3.8081022814634-6.56068632699199i	3.4824406610293-7.13922450369221i	3.13530609849134-7.71380794101513i	2.77119893916698-8.27841869851617i	2.39605097893992-8.82717725532479i	2.01713958223071-9.35466177910698i	1.64295139536229-9.85622969432879i	1.2829988963008-10.3283248927937i	0.9475949146822-10.7687537716904i	0.6475920024387-11.1769140205664i	0.3940950523325-11.5539617061092i	0.1981567735236-11.9029046671694i	0.0704664753732-12.2286134254323i	0.021043033289-12.5377445859772i	0.0589428817418-12.838575854237i
41	10.1284045595284+3.4658720111491i	10.0919066116224+3.429276551845i	10.0016664142018+3.3676046406286i	9.85987654286767+3.28149019632468i	9.6698120845108+3.17203532897492i	9.43578142662214+3.04076921326616i	9.16304675462466+2.88958646993753i	8.85771575347136+2.72066621163927i	8.52660702996103+2.53637389792325i	8.17709272466739+2.33914910864305i	7.81692262942556+2.13138323471252i	7.45403483487586+1.91529184857012i	7.09635847549426+1.69278710529615i	6.75161449671702+1.46535589631375i	6.42712052772829+1.23394959661396i	6.12960589962296+0.99889109004369i	5.86504260505592+0.75980431486252i	5.63849756231999+0.5155708473164i	5.45401094047699+0.26431705320797i	5.31450454428114+0.00343412010416i	5.22172337372509-0.27036811635956i	5.17621249139163-0.56097415966033i	5.17733028126948-0.87274483382144i	5.22329809569678-1.21037198892739i	5.3112851927368-1.57871110639355i	5.43752679372872-1.98259824444235i	5.59747206777712-2.42665877558513i	5.78595790270105-2.91511606308907i	5.99740347486095-3.45160855316899i	6.22601990592756-4.03902369150797i	6.46602871382094-4.67935659352299i	6.71188234655211-5.37360051530962i	6.95847984818751-6.12167491559043i	7.20137065968656-6.92239531815809i	7.43693971482158-7.77348734799813i	7.66256735971863-8.67164530706543i	7.87675820583666-9.61263357388477i	8.0792338166631-10.5914270579045i	8.2709851174482-11.6023850193664i	8.4542815866585-12.6394508784894i	8.6326356109582-13.6963692740587i	8.8107218273725-14.7669106658247i	8.994252793548-15.8450932624226i	9.1898138689347-16.9253920286537i	9.4046616994843-18.0029249894901i	9.6464921152737-19.0736079838458i	9.9231845121137-20.1342703848669i	10.2425308340801-21.1827260286916i	10.6119580484249-22.2177955951468i
42	9.6598166089837+2.81409970336593i	9.46736914487131+2.79405602346694i	9.21569445087001+2.75843131910963i	8.90790567024884+2.70785534174527i	8.54827433369025+2.643204179102i	8.1421914236572+2.56555891029902i	7.69610123800792+2.47615161280605i	7.2174090465745+2.37629972440176i	6.71436433886801+2.26733034134069i	6.19592222001585+2.15049659397757i	5.67158619779683+2.02688875592122i	5.15123619150134+1.89734318516225i	4.6449460625852+1.76235253964562i	4.16279530177988+1.62198093228993i	3.71467969687919+1.4757877724407i	3.3101258448409+1.32276396847727i	2.95811426168133+1.16128393244514i	2.66691558972688+0.98907643199416i	2.44394401469288+0.80321678501658i	2.29563149940558+0.60014220335321i	2.22732583462107+0.37569128632806i	2.2432148205339+0.12516777194086i	2.34627814690909-0.1565722918203i	2.53826775769642-0.47501175179867i	2.81971668985099-0.83584465734224i	3.18997558764009-1.24483325758671i	3.64727533367287-1.70765402393769i	4.18881352560396-2.22973763366303i	4.81086188075897-2.81610827038392i	5.50889108597967-3.47122781187503i	6.27770914124517-4.19885046867667i	7.11160888575513-5.00189320190092i	8.00452015491975-5.88232678877218i	8.95016190475267-6.84109173364946i	9.94218966279897-7.87804236416549i	10.974333825501-8.9919214392733i	12.0405246211723-10.1803664685803i	13.1349999922069-11.4399477463652i	14.2523932123539-12.7662368888521i	15.3877977328435-14.15390348089i	16.5368075280973-15.5968363385158i	17.6955320660794-17.0882849241555i	18.8605859338425-18.6210156533071i	20.0290540752202-20.1874772400867i	21.1984345114443-21.7799688699118i	22.3665612812606-23.390804876869i	23.5315111189088-25.0124697465154i	24.6914980513414-26.6377576568961i	25.8447606085778-28.259891396017i
43	9.30484852812354+2.53805594232201i	8.98155026572603+2.54432598118922i	8.59481661400945+2.53809436062824i	8.14821093409572+2.51919669515892i	7.6464828414025+2.48757424604502i	7.09554926962047+2.44325305862855i	6.50245296016448+2.38631669232273i	5.8752987056584+2.31687297256196i	5.22316822274173+2.23501547269222i	4.55601505274797+2.14078071003685i	3.88454137203713+2.03410230226525i	3.22005902211199+1.91476356537525i	2.57433743053853+1.78235023083708i	1.95944137728824+1.63620510519068i	1.38756176062992+1.47538658037025i	0.87084262853014+1.29863291883746i	0.42120776528298+1.10433417820942i	0.050190061448833+0.890513502287157i	-0.231233246414002+0.654819289238058i	-0.412796593447874+0.394529456603996i	-0.485090764886045+0.106568663743345i	-0.439693965565754-0.212461064353608i	-0.269287377200197-0.566236328654536i	0.032246307188592-0.958655468303062i	0.46974247532526-1.39376979633616i	1.04669300860753-1.8757044486099i	1.76520380970899-2.40857079097703i	2.62597135666557-2.99637273311456i	3.62827784042056-3.64290962944424i	4.77000412231392-4.35167869106499i	6.04765946757837-5.12577997321516i	7.45642677482442-5.96782702992626i	8.99022183262623-6.87986623502044i	10.6417649941826-7.8633075551009i	12.4026635698697-8.9188692294769i	14.2635031943618-10.0465383730285i	16.2139464277724-11.2455489848349i	18.2428368957669-12.5143782365308i	20.3383073576178-13.8507612523553i	22.4878902085399-15.2517239033595i	24.6786290673232-16.7136324490099i	26.8971902654868-18.2322581991974i	29.1299732325154-19.8028547669348i	31.3632189554243-21.4202449638124i	33.5831158719767-23.0789139808678i	35.7759027275485-24.7731052173704i	37.9279680785441-26.4969149847004i	40.0259462538742-28.2443823319273i	42.0568096849236-30.0095704174729i
44	10.3880617230697+2.1219716693912i	10.0795427103632+2.1021941094353i	9.71249078258586+2.06456675811153i	9.2907704377588+2.00790090691283i	8.81938652524589+1.93109754417175i	8.30447951481593+1.83315739067086i	7.75330212162933+1.71318844711721i	7.17417704561722+1.57041078590658i	6.57643593828854+1.40415840168124i	5.97034006126136+1.21387802801359i	5.36698344023231+0.99912492787677i	4.77817963788624+0.75955576958182i	4.21633356262125+0.49491880335134i	3.69429999133458+0.2050416522088i	3.22523070961703-0.11018288009014i	2.82241235865436-0.45081250606066i	2.49909722341236-0.81687212072054i	2.26832930105418-1.20837086449735i	2.14276805291102-1.62531899661185i	2.13451226956529-2.06774400363042i	2.25492646930936-2.53570540348608i	2.51447220851024-3.02930776451985i	2.92254661159431-3.54871153966271i	3.48733033184828-4.09414141421684i	4.21564703522262-4.66589197716225i	5.11283636069602-5.26433064495318i	6.18264215494158-5.8898978871579i	7.42711760794157-6.54310491844394i	8.84654873122559-7.22452912470263i	10.4393974224775-7.9348075762577i	12.2022651499071-8.6746290425332i	14.1298780672956-9.4447249557392i	16.215094136177-10.2458597729158i	18.4489325854677-11.0788211545361i	20.8206257814967-11.9444103141118i	23.3176933137234-12.8434327990934i	25.9260378249198-13.7766898429611i	28.6300618313481-14.7449702877433i	31.412804491324-15.7490429228513i	34.2560969931324-16.7896489289821i	37.1407349498559-17.867493964709i	40.046665914295-18.9832392984733i	42.9531898672981-20.1374912801586i	45.839170293392-21.3307883737465i	48.6832532446836-22.5635849440233i	51.4640916136443-23.8362310125032i	54.1605716933867-25.1489472750384i	56.7520390056757-26.5017948078366i	59.2185203267592-27.8946390787873i
45	14.7669119367295+1.2602373893551i	14.7668800467841+1.1693017729068i	14.7303453434879+1.0538837068106i	14.6613718558719+0.912457415426i	14.5649705832517+0.7436761745825i	14.4470902714285+0.5464065930729i	14.3145926970537+0.3197613934956i	14.1752120839332+0.0631298388881i	14.0374985333885-0.2237950598511i	13.9107456170977-0.5409934109452i	13.8049025502368-0.8881002062144i	13.7304716304798-1.2643927512962i	13.6983918899107-1.6687844525098i	13.7199101578606-2.0998255522382i	13.8064409691513-2.5557112854901i	13.9694169706315-3.0342977929988i	14.2201316760626-3.5331259734432i	14.5695765925772-4.049453292258i	15.0282748887152-4.5802933905238i	15.6061138924067-5.1224631583774i	16.3121787955236-5.6726367572311i	17.1545899983257-6.2274058978629i	18.140346551137-6.7833455111564i	19.275178140935-7.3370837888065i	20.5634080265292-7.8853754263107i	22.0078292471105-8.42517677343i	23.6095963149398-8.9537214910097i	25.3681344538188-9.4685952302495i	27.2810682611173-9.967807793363i	29.3441714532928-10.4498612048465i	31.5513391042695-10.9138121215629i	33.8945835045668-11.3593270384249i	36.3640544591213-11.7867288050419i	38.948084506478-12.1970330573091i	41.6332591853258-12.5919732861551i	44.4045121008795-12.974013412741i	47.2452441587771-13.3463469141086i	50.1374659441095-13.7128817440132i	53.0619618347053-14.0782105183945i	55.9984740581691-14.4475656811778i	58.9259045390906-14.8267596308872i	61.8225320442002-15.2221100684564i	64.6662418268952-15.6403511176662i	67.4347647061361-16.0885310673341i	70.1059222953319-16.5738978837007i	72.6578749309202-17.1037739368817i	75.0693687433201-17.6854216707945i	77.3199782690542-18.3259022152699i	79.3903410249659-19.0319291854712i
46	23.8560170207549+0.6587079537987i	24.5087990176623+0.5831097508924i	25.1605833413914+0.4901745119858i	25.8148246806918+0.3793465405049i	26.4755524501669+0.2503295422188i	27.1473451560386+0.1031211782748i	27.8352932508425-0.0619550803366i	28.5449504073556-0.24422182241i	29.2822733458709-0.4426243260205i	30.0535505591702-0.6557129682423i	30.8653204924278-0.8816323926098i	31.7242799469515-1.1181183405181i	32.637183683177-1.3625029525564i	33.6107363957779-1.6117292171165i	34.6514784182913-1.86237508773i	35.765666682617-2.1106876095273i	36.9591526066496-2.3526271918515i	38.2372587079522-2.5839219420546i	39.6046558398905-2.8001317392479i	41.0652430165092-2.9967214812789i	42.6220318315494-3.1691426890329i	44.2770374837147-3.312922405257i	46.03117839345-3.4237580867161i	47.8841863354348-3.4976169649382i	49.8345289156204-3.5308381483781i	51.8793460924229-3.520235563582i	54.0144022796542-3.4631996905345i	56.2340553755915-3.3577959429388i	58.5312438404649-3.2028574821315i	60.8974926964278-2.9980702372318i	63.3229390531505-2.7440479365909i	65.796377472497-2.4423950381741i	68.3053251817536-2.0957555795969i	70.8361068314764-1.7078461513568i	73.3739581764948-1.2834714273884i	75.9031477425308-0.8285209622161i	78.4071152320426-0.3499462793726i	80.8686251271556+0.1442823740693i	83.2699336707375+0.6452398534441i	85.5929671544893+1.1431303699011i	87.8195092207507+1.627391605608i	89.9313946975007+2.086817708024i	91.9107073381808+2.5096997680037i	93.7399787331559+2.8839819877004i	95.4023856007754+3.1974313682951i	96.8819426550688+3.4378184033777i	98.1636882851275+3.593105959797i	99.2338603681435+3.6516432717476i	100.080059672799+3.602361772704i
47	37.0157789730834+2.1871672948716i	38.4940742084719+2.410905306274i	40.0016194148247+2.6496438476976i	41.5397053209532+2.9046693435945i	43.1097532816348+3.1774573922938i	44.7132816600976+3.4696821332315i	46.3518659741098+3.7832218618731i	48.0270931034658+4.1201602044162i	49.7405099937224+4.482782194604i	51.4935674270639+4.8735646455892i	53.2875595632724+5.2951602813366i	55.1235600790651+5.7503751845675i	57.0023558496255+6.2421392311645i	58.9243792192242+6.7734693131099i	60.8896399957527+7.3474253016305i	62.8976583743545+7.967058866856i	64.947400045981+8.6353554469674i	67.0372147758105+9.3551698449846i	69.1647797425917+10.1291561209698i	71.3270489121028+10.9596926371067i	73.5202096754598+11.8488032981118i	75.7396479159066+12.7980762048273i	77.9799225763566+13.8085810996723i	80.2347506852674+14.8807871239503i	82.4970036618196+16.0144825241433i	84.7587155647455+17.2086980328792i	87.0111037748777+18.4616357063581i	89.2446024123466+19.7706050203685i	91.4489085885236+21.1319680090562i	93.6130413837654+22.5410951725597i	95.7254132285343+23.9923337806638i	97.7739131514652+25.478990059845i	99.7460011474947+26.9933265716123i	101.628812716314+28.526575872994i	103.409272430186+30.068971298506i	105.07421521443+31.609795421038i	106.610513867261+33.137446441728i	108.005211211497+34.639522431841i	109.245655161784+36.102923009304i	110.319634909956+37.513967685835i	111.215516379778+38.858529774834i	111.922375081996+40.122184412929i	112.430124512028+41.29036892684i	112.729638275814+42.34855347944i	112.812864203777+43.282419661598i	112.672928817184+44.0780444662i	112.304230643696+44.722086893514i	111.702521036966+45.201974297778i	110.864971335957+45.506085497784i
48	50.6438349357738+7.7010164961662i	52.751613141731+8.6048473075723i	54.8918605863976+9.5767196057421i	57.0624221202809+10.6193462528235i	59.2609501701005+11.7353693370833i	61.4848834925164+12.9273360123584i	63.7314246824201+14.197671466554i	65.9975168285057+15.5486489150689i	68.2798197694049+16.9823565658635i	70.5746864587039+18.5006615628914i	72.8781399950799+20.10517098332i	75.1858519130633+21.7971900405483i	77.4931223591485+23.5776777284028i	79.7948627958975+25.4472002306479i	82.0855818822367+27.4058825124058i	84.3593751705209+29.4533586042927i	86.6099192395507+31.5887211838749i	88.8304708472845+33.8104711500704i	91.0138716374999+36.1164679718787i	93.1525588714488+38.5038816707502i	95.2385825792517+40.969147363418i	97.2636294373504+43.5079233466051i	99.2190535790418+46.115053744275i	101.095914436497+48.784536759846i	102.88502159655+51.509499578094i	104.576986530941+54.282180942761i	106.162280936909+57.093922394993i	107.631301298326+59.935169093875i	108.974439153603+62.795481053386i	110.182156436667+65.663555520214i	111.245065144201+68.527261085089i	112.154010478207+71.373683967848i	112.900156520388+74.189186745424i	113.475073415761+76.959479604795i	113.87082497936+79.669704002606i	114.080055593416+82.304528403173i	114.096075234325+84.848255550566i	113.912941459927+87.284940512705i	113.525537198789+89.598518520023i	112.929643214229+91.77294141282i	112.122004166748+93.792321314278i	111.100387268365+95.641079964677i	109.863632610237+97.30410199076i	108.411694349248+98.7668902463i	106.745672058214+100.015721249325i	104.867831675845+101.037798661037i	102.781615634185+101.821402703804i	100.491641890331+102.356033402486i	98.003691743078+102.632545556048i
49	59.1825998325124+17.0601350720471i	61.3543997012859+18.8802491514041i	63.5266549025377+20.8214860444109i	65.6938330603357+22.8864891732945i	67.8501360598143+25.0774880695263i	69.9895052197633+27.3962529352297i	72.1056281156962+29.8440489170799i	74.1919472592015+32.4215904501907i	76.2416708430244+35.1289960649594i	78.2477857602277+37.965744084674i	80.2030730994628+40.9306296752021i	82.1001263064683+44.0217237394841i	83.9313721841452+47.2363341780462i	85.68909487978+50.570970061428i	87.3654629781991+54.0213092803888i	88.9525597839741+57.5821702540987i	90.4424168345365+61.2474882843112i	91.8270506396518+65.0102971438939i	93.0985025917093+68.8627164802291i	94.2488819364677+72.7959455971705i	95.2704116360912+76.8002641528214i	96.1554768965232+80.8650402739071i	96.8966760705627+84.9787465406304i	97.4868735876044+89.1289842384655i	97.9192545021162+93.302516205446i	98.1873801968352+97.4853085253893i	98.285244724636+101.662581229688i	98.207331226337+105.818868073519i	97.948667821535+109.938085347516i	97.504882337084+114.003609574382i	96.872255213988+117.998363822851i	96.047769919212+121.904912250644i	95.029160184928+125.705562365164i	93.814953404469+129.382474367767i	92.404509532214+132.91777682639i	90.798054863741+136.293687804371i	88.996710112869+139.492640462511i	87.002512253235+142.497412049012i	84.818429653279+145.291255099882i	82.448370104156+147.858029592861i	79.897181419133+150.18233473254i	77.170644369251+152.249638994978i	74.27545781215+154.046407028061i	71.219215967337+155.56022199032i	68.01037789036+156.779901916813i	64.658229298471+157.695608726518i	61.172836999849+158.298948531683i	57.564996275429+158.583061975672i	53.846171655222+158.542703411381i
50	57.7639619141653+26.9470651595756i	59.2894026107453+29.5572220174799i	60.7596821451943+32.3176879489227i	62.1674448491058+35.2295240063354i	63.5052257214075+38.2931188205851i	64.7654804369825+41.5081428952831i	65.9406173941859+44.8735053284746i	67.0230317358575+48.3873134769568i	68.0051412588574+52.046836082318i	68.8794241060738+55.8484703764362i	69.6384581123764+59.7877136772727i	70.2749616522933+63.8591399730603i	70.7818358124794+68.0563819741808i	71.1522076866+72.3721190869827i	71.3794745643895+76.7980717323927i	71.4573487607316+81.3250023944084i	71.3799028050596+85.9427237394707i	71.141614686643+90.6401140974527i	70.7374128278928+95.4051405387972i	70.162720436201+100.224889720533i	69.413498865532+105.085606606914i	68.486289602559+109.972741098823i	67.378254479079+114.871002530407i	66.087213703253+119.764421912544i	64.611681297409+124.636421721257i	62.950897530041+129.469892946249i	61.104857934722+134.247279031039i	59.074338519154+138.950666252975i	56.860916783679+143.56188000956i	54.466988190538+148.062586398323i	51.895777752879+152.434398401904i	49.151346445971+156.658985919226i	46.238592182142+160.718188818788i	43.163245135253+164.594132132159i	39.931857249704+168.269342455777i	36.551785822538+171.72686458808i	33.031171104532+174.950377397596i	29.378907926569+177.924307896679i	25.604611420262+180.633942485696i	21.718576965926+183.065534334012i	17.731734565617+185.206405877551i	13.655597903172+187.045045438014i	9.502208415943+188.571197006079i	5.284074763327+189.775942279879i	1.014108134177+190.651774110375i	-3.294446112074+191.192660576334i	-7.628079928285+191.394098992873i	-11.973096602667+191.253159247957i	-16.31568670345+190.768515959928i
[truncated: 48 more columns]
