# Supplementary material for: Reconstructing spruce budworm outbreak severity: a comparison of paleoecological and tree-ring signals
Source: PLoS One. 2025 Aug 12;20(8):e0329406. doi: 10.1371/journal.pone.0329406 (PMC12342301; doi:10.1371/journal.pone.0329406)
Supplement: S13 Dataset — (ZIP) [file pone.0329406.s013.zip › Lake 4 wavelet data/Cross-wavelet_Lepidopteran_scales_GSI/cross_wavelet_power.corr.txt]

V1	V2	V3	V4	V5	V6	V7	V8	V9	V10	V11	V12	V13	V14	V15	V16	V17	V18	V19	V20	V21	V22	V23	V24	V25	V26	V27	V28	V29	V30	V31	V32	V33	V34	V35	V36	V37	V38	V39	V40	V41	V42	V43	V44	V45	V46	V47	V48	V49	V50
1	0.0172360422175619	0.0142421716075338	0.00948140580449159	0.00529448031487181	0.00269525035775323	0.00141581008297448	0.000861857894304374	0.000638642513522846	0.000529848765477245	0.000444311859557715	0.000368958782805893	0.000298777049435465	0.000228400484771408	0.000170173992536502	0.000144919319652307	0.000150753515739256	0.000180296895938488	0.000217919372762789	0.000237871743771937	0.00024036673025352	0.000234220642136359	0.000210737681272077	0.00017169246520661	0.000132941920945608	9.65377222030107e-05	6.36621353250088e-05	5.30051319419209e-05	5.9498280468381e-05	5.86952721712121e-05	4.67925403476038e-05	3.83543358129233e-05	5.37130913433261e-05	9.13517025123641e-05	0.000143992799710762	0.00019177732258034	0.000213928736556969	0.000214884951793307	0.000206097782315161	0.000176511057086916	0.000121868604804059	6.18071231553135e-05	2.09874965118799e-05	3.37037065330803e-05	5.94409467125003e-05	7.63824450123619e-05	7.48958326762244e-05	5.67469000616694e-05	4.34779578550815e-05	5.34359371326824e-05
2	0.0234103310041763	0.0189252984529685	0.011945588621171	0.0060306531594653	0.00260576249986433	0.00111336633278803	0.000579681011450911	0.000429064209167201	0.000379577151116755	0.000328991662202592	0.000276360612760842	0.000222965835185086	0.000161506190333451	0.000103479639546111	7.84313699386729e-05	9.10554743562391e-05	0.000129845815339904	0.000173120218137078	0.000194182215743998	0.000197870878924577	0.000195858869211548	0.000176690844268943	0.00014024137409604	0.000104532935335479	7.16873939395905e-05	3.73199222778038e-05	2.63268497860424e-05	4.00585852553684e-05	4.17198985798831e-05	2.81708592205257e-05	1.26164375065451e-05	3.2910253409843e-05	7.41048196581245e-05	0.000128265364171206	0.000174758312858635	0.000193658682558286	0.00019317771066911	0.000187994580066634	0.000164698854589701	0.000115227892898703	5.7498335532377e-05	1.28601748179257e-05	2.39936059963032e-05	4.87008524452622e-05	6.45547341689385e-05	6.21931209431979e-05	4.02974868001035e-05	1.87874460813785e-05	3.33384553796607e-05
3	0.028448828509731	0.0225412077778113	0.0135165037127615	0.00613347277588351	0.00215355350928751	0.000647215571709018	0.000225102811652641	0.00017734247481028	0.000192417044254245	0.000179213344292791	0.000154889366122729	0.000127672479595079	8.90742559885109e-05	4.39401051439313e-05	1.75792208305554e-05	3.66855129131931e-05	7.42355704284499e-05	0.000109452100502488	0.000123667921783826	0.000125699423824065	0.000127661753104345	0.000116612171501781	9.00475859826541e-05	6.48333198896757e-05	4.41979287424753e-05	1.91842562657089e-05	6.34252049617234e-06	2.27963404930947e-05	2.5697324330269e-05	1.69676247722565e-05	6.86495615167637e-06	2.26666708482216e-05	5.41991527021812e-05	9.60312927291157e-05	0.000129843130211299	0.000140020824876959	0.000137080648766452	0.000136961519872186	0.000126086683675167	9.41175278840385e-05	5.45018287132496e-05	2.77883288536939e-05	2.55395466269472e-05	3.65805024819886e-05	4.64986062122447e-05	4.49286081989056e-05	2.78675441671759e-05	4.61796870119606e-06	1.83531402734035e-05
4	0.0314490215017767	0.0245970479165357	0.0142443028387925	0.00597596256133641	0.00175045073556492	0.000340228671051958	3.75390751205569e-05	3.68636526255417e-05	6.98187602618714e-05	7.10614604432214e-05	6.36119857653648e-05	5.65694176557285e-05	4.20875983896953e-05	2.15574174531859e-05	8.4408173021341e-06	1.76188171356367e-05	3.82257938644729e-05	5.61908755306224e-05	6.04474437648926e-05	5.9603641806402e-05	6.34011287362306e-05	5.97551832785043e-05	4.49317522166734e-05	3.13357948307734e-05	2.39028737842265e-05	1.53675537527323e-05	1.05534128430757e-05	1.40760326220431e-05	1.53109586337369e-05	1.27510642543685e-05	1.1553494840265e-05	1.82099322869968e-05	3.57650803447503e-05	5.98932571676741e-05	7.76176016090196e-05	7.90311796161201e-05	7.40133710838691e-05	7.7122077026784e-05	7.6877552796091e-05	6.33993141271452e-05	4.27684463346019e-05	2.65349039887439e-05	2.07853556821199e-05	2.32118466360711e-05	2.82356415716132e-05	2.94094605941712e-05	2.27774206867594e-05	1.44949174431952e-05	1.36965153614741e-05
5	0.0324444684919938	0.0253549972845416	0.0146235174833702	0.00606212254404341	0.00171889825953807	0.000302977284829306	2.04397912093601e-05	1.51435026330409e-05	2.43158646665458e-05	2.18344268147351e-05	1.87453867251196e-05	1.94645636391243e-05	1.73905530603561e-05	1.18426173819335e-05	7.77793713294947e-06	1.02139095654811e-05	1.78006869134753e-05	2.34954603554747e-05	2.21479294915337e-05	1.9958046952131e-05	2.34686332393452e-05	2.35307652791945e-05	1.72253822942111e-05	1.10639143281303e-05	1.03811411873971e-05	9.90639418172568e-06	8.8820705649422e-06	8.70500983641271e-06	8.43892041544992e-06	7.44486194572933e-06	6.93008443181072e-06	1.02389037428702e-05	1.89146079858242e-05	2.98500248415739e-05	3.67352892218799e-05	3.41029037011079e-05	2.86882121298718e-05	3.18627543455314e-05	3.53430323931391e-05	3.29853227778926e-05	2.51392353250841e-05	1.57012320426252e-05	1.0227843741068e-05	9.88692613710045e-06	1.31024300596244e-05	1.7033302552716e-05	1.72614085043601e-05	1.40274420679666e-05	9.47694989993624e-06
6	0.0321400064665502	0.0254295443761901	0.0150835374620181	0.00659023934918537	0.00206802818936924	0.00046528004709486	8.90380350328497e-05	2.58171971823866e-05	1.31020135832149e-05	5.87714763253246e-06	3.43521748791431e-06	5.00662737313309e-06	5.58523052816737e-06	4.14489876710069e-06	2.12510488357522e-06	3.46288466052923e-06	6.28400820868899e-06	7.80539430717085e-06	5.92616669415169e-06	4.08869644178406e-06	6.38258294237202e-06	7.00049846134675e-06	5.07767643987551e-06	2.35409602497784e-06	3.09900187581927e-06	4.09417232698027e-06	4.18235043147917e-06	3.99067505759396e-06	3.63089435863274e-06	2.83929615728523e-06	2.04371295456476e-06	3.73148770809273e-06	7.16631412499697e-06	1.11369333435456e-05	1.38322171287275e-05	1.15012044737443e-05	7.1433544401479e-06	8.84283106291114e-06	1.07229391084719e-05	1.25627544710421e-05	1.18105146993419e-05	7.18335111678973e-06	3.0050315599549e-06	1.4742511743781e-06	4.14360424807559e-06	9.16649377887184e-06	1.18199226258454e-05	1.06076645268601e-05	5.87304334118595e-06
7	0.031297593263492	0.025297723124709	0.0157309110496616	0.00744552543714679	0.00263472099746669	0.000686219848453164	0.00014241619317482	3.70335915203173e-05	1.14827764794084e-05	1.95561743140326e-06	1.23560668931293e-07	9.15417545006405e-07	1.39854370937446e-06	1.06022332145254e-06	7.97296342782358e-08	7.03180573793741e-07	1.49705897652514e-06	2.23519841487922e-06	1.37662266481038e-06	2.99008509505097e-07	1.35175283520856e-06	1.4009071170607e-06	1.23089598903226e-06	3.84278291143507e-07	7.57984091052899e-07	1.13211509790352e-06	1.13923948545678e-06	1.15491651891711e-06	1.1389701688048e-06	7.70064322426364e-07	1.6942863458858e-07	9.80637069908526e-07	1.50326202837581e-06	2.75750767949335e-06	4.82496711353356e-06	3.98445175106338e-06	5.97366168170475e-07	1.96782157586085e-06	7.39920075708636e-07	4.19774206912408e-06	6.14981032446098e-06	4.28138379330467e-06	3.52977755024417e-07	2.08415734890302e-06	4.00640691006315e-06	6.6409939095979e-06	8.98956953780517e-06	8.6126244345849e-06	4.51970409258255e-06
8	0.0303818565684363	0.0251749421500733	0.0165084748070957	0.00849863929943503	0.00336874035728153	0.000982902284882871	0.000189404217833011	2.94691461394932e-05	1.35356762119731e-05	3.79059363367242e-06	8.54101845683367e-07	5.05786680649653e-07	4.55768646278392e-07	4.07662059479843e-07	3.01230721885459e-07	2.72514678692771e-07	5.80568211091737e-07	9.51135945532671e-07	6.09505574781788e-07	3.14679762359137e-07	3.7692541808338e-07	1.50144428770806e-07	4.6005682350422e-07	4.73362771840734e-07	4.49460577279766e-07	3.12177169612708e-07	3.77663600693452e-08	1.8672448320894e-07	3.81526180870546e-07	3.81199164901148e-07	3.4549332315629e-07	4.57679480493571e-07	4.45586402631637e-07	1.37026529032761e-06	3.03145803757492e-06	3.00895784768029e-06	1.84749487007445e-06	2.59134226497567e-06	2.83717666173971e-06	3.97876048837374e-06	5.70717186448744e-06	5.16151957693783e-06	3.00822940531841e-06	3.6380531204257e-06	4.78349446249732e-06	5.8172296777669e-06	8.1678884212944e-06	8.5464064302422e-06	5.4946085525726e-06
9	0.0295722336753323	0.0251272911480198	0.017377216708243	0.00973053277215613	0.00434648294657037	0.00149275987994832	0.000356566569336165	3.67003312683047e-05	1.44222547438046e-05	9.50585131188554e-06	3.74646628460375e-06	1.32446694694825e-06	2.94274380792342e-07	2.80766163252697e-07	5.56727287051083e-07	8.25465087717602e-07	1.05260305598671e-06	9.96259977318881e-07	6.01581723392952e-07	2.77275829885712e-07	3.98826856429596e-07	6.39207652384519e-07	7.77155653851413e-07	7.52653116411582e-07	6.29638164095217e-07	4.25794733106145e-07	1.98578921811391e-07	1.76783157571711e-07	3.54370926400407e-07	4.87285212391585e-07	5.76904235143202e-07	5.71865468594842e-07	7.71809031931394e-07	2.17007269531469e-06	3.92872577354547e-06	4.63264554422636e-06	4.43477106124813e-06	4.04738571496927e-06	2.80216179739993e-06	4.3840584333708e-06	7.60312303967181e-06	8.51059961354096e-06	7.40482124734422e-06	6.2201381265123e-06	4.32973200830815e-06	4.19441854365788e-06	8.37751753442001e-06	9.92385570287935e-06	7.38719028241965e-06
10	0.0288933341225848	0.0251521792204993	0.0183102861126528	0.0111330497819951	0.00561485322813758	0.002309334724219	0.000749307196481159	0.000183792162086939	4.48300482359164e-05	2.20277098368832e-05	1.0580322275178e-05	4.33045152885614e-06	1.63477777818759e-06	8.44650292262408e-07	1.11584344910764e-06	1.56579726629695e-06	1.79656240230128e-06	1.57967997167952e-06	9.66600823414226e-07	2.31131286758997e-07	5.31199922196231e-07	1.09351325999777e-06	1.37583936773541e-06	1.35220045713688e-06	1.10290204183901e-06	7.07445793765191e-07	2.57762036695483e-07	1.81500090192954e-07	5.06190664474703e-07	7.57676452109116e-07	8.4415536718553e-07	4.41414266282804e-07	1.03513120385844e-06	3.59157513903099e-06	6.40719570441969e-06	8.12953575924323e-06	8.07705162218683e-06	5.84131140096331e-06	1.1748839584944e-06	6.19527120740007e-06	1.1959293349976e-05	1.43579226747815e-05	1.32737702683822e-05	9.70374274763342e-06	3.96520270515119e-06	4.27352881091622e-06	1.0782097151906e-05	1.31074325432383e-05	1.00840980989176e-05
11	0.0282940883684659	0.0251861258173856	0.0192278356435997	0.0126222726635847	0.00712405875606425	0.00344353789593931	0.00141886232815279	0.000504051339102285	0.000168577005734603	6.48006189857118e-05	2.89371981484133e-05	1.30012226118818e-05	6.02100359108046e-06	3.51074158748919e-06	2.99091444547093e-06	3.18918703362253e-06	3.34439290819217e-06	3.03196343790654e-06	2.27254254376716e-06	1.55454144675622e-06	1.63017674210065e-06	2.19279042322751e-06	2.53927586204482e-06	2.46402834370335e-06	2.02125671194245e-06	1.38868628536535e-06	8.32711343333215e-07	6.78708421800244e-07	9.21179000258557e-07	1.2814074787033e-06	1.55483673910919e-06	1.8824024356487e-06	3.68189580172881e-06	7.42033844747851e-06	1.17504782844513e-05	1.47829957000383e-05	1.50808495093604e-05	1.26597911867175e-05	1.13163666766052e-05	1.61544788542608e-05	2.24167075396203e-05	2.51932856122153e-05	2.33993985553267e-05	1.83202694472437e-05	1.33286312574424e-05	1.41807972676529e-05	1.88833265905902e-05	2.09002257947681e-05	1.8365934441124e-05
12	0.027673666670381	0.025103563202287	0.0199766524902881	0.0140263455528546	0.00872760677278051	0.00482352676771892	0.00237521774028067	0.00105549879739836	0.000439292538037754	0.000182723372748737	7.94590385837798e-05	3.528737276765e-05	1.5369986242138e-05	7.28533205473312e-06	5.75071294509184e-06	6.27636894374159e-06	6.66239038685373e-06	6.45466231249272e-06	5.76401480613568e-06	5.08208775904737e-06	4.87853747093823e-06	5.03876039945434e-06	5.07593225072018e-06	4.69056806103548e-06	3.89378379864303e-06	2.92151055347706e-06	2.10589735233874e-06	1.71490450820803e-06	1.86613951434363e-06	2.55688600812214e-06	3.78226955547108e-06	5.98476371722773e-06	1.00654340449777e-05	1.6221853486263e-05	2.31962542136924e-05	2.88794324895412e-05	3.18223074197083e-05	3.28844732546057e-05	3.52712367973546e-05	4.05365500384199e-05	4.57834041749041e-05	4.74570930548054e-05	4.46781828201651e-05	3.94576568941843e-05	3.5443349184862e-05	3.52422082419979e-05	3.76187073568204e-05	3.95754118700562e-05	4.02356320208801e-05
13	0.0268949169984549	0.0247299137382457	0.0203412434736048	0.0150940863889356	0.0101785956993411	0.00626631956598616	0.00353377888983209	0.00183884621997135	0.000898370964038329	0.000423861841729589	0.000198445333789793	9.24110740913747e-05	4.07888753144486e-05	1.44326663760779e-05	2.909889013235e-06	8.23895019813096e-06	1.18632545634143e-05	1.32282101351201e-05	1.32203011719678e-05	1.26171040655132e-05	1.19358052451208e-05	1.12684566215419e-05	1.04107402712135e-05	9.17015290354978e-06	7.55020696166976e-06	5.75697068515327e-06	4.11420517874831e-06	3.06499823101975e-06	3.3411790742819e-06	5.27768276129745e-06	8.85988430767265e-06	1.4617308120106e-05	2.32005176227211e-05	3.44984619797683e-05	4.71357336611187e-05	5.90067962471236e-05	6.86716101490555e-05	7.63922497872265e-05	8.3369634779605e-05	8.96161027020939e-05	9.32909975644023e-05	9.25284938898125e-05	8.74452109257013e-05	8.03967236831613e-05	7.45104322458344e-05	7.18409633131973e-05	7.27722421722891e-05	7.68694486558046e-05	8.37715153154424e-05
14	0.0258056236428931	0.0238679371257184	0.0200696823208841	0.01551499309331	0.011137425766175	0.00746397976243487	0.00467442626044267	0.0027397258486563	0.00151496837167956	0.000804220671169168	0.00041938245630698	0.000218385717230042	0.000112796826152795	5.544401266642e-05	2.4572129493025e-05	1.51473875538159e-05	1.99752195671858e-05	2.46109290346306e-05	2.65863198896975e-05	2.64998531637884e-05	2.51547266544917e-05	2.30836593875914e-05	2.05184412382488e-05	1.75252978385854e-05	1.41517946076186e-05	1.05036068417195e-05	6.74692292956416e-06	3.41135704787379e-06	4.38551359532475e-06	1.0146977619942e-05	1.89344028046905e-05	3.15847396677469e-05	4.88077271520219e-05	7.02701981039994e-05	9.42842441834342e-05	0.000118318486249833	0.000140068164986904	0.000158174380654205	0.000171925165964504	0.000180414122272384	0.000182328346803734	0.00017683447280491	0.000164802028600887	0.000149187348729274	0.000134234225411095	0.000124358891799758	0.000123387686289584	0.000133381631595109	0.000153172845558945
15	0.0242797860730784	0.022348566363436	0.0189293824036363	0.0149758861968264	0.0112251216491249	0.00802288653481772	0.00545074336378035	0.0035006593665065	0.00212899047083969	0.00124482147083262	0.000719265001551115	0.000421983587939556	0.000253876867647227	0.000155913295572511	9.8290659598976e-05	6.68290433758943e-05	5.37442509916244e-05	5.10670931464837e-05	5.1169517895854e-05	5.01922749844334e-05	4.72922124594027e-05	4.28668693155274e-05	3.75264876633283e-05	3.16745631875881e-05	2.5452275747567e-05	1.88405086768667e-05	1.17478665925377e-05	4.53114785235225e-06	7.97718496813244e-06	2.07984098768821e-05	3.89469183533123e-05	6.38489200857086e-05	9.63464208106863e-05	0.000135731039152528	0.000179454799138935	0.00022366705549267	0.000264330365521018	0.000298183948411068	0.000322905239697513	0.000336537611967867	0.00033704611690981	0.000322888779536097	0.000294453865940324	0.000255204245866857	0.00021192868011897	0.000175406107287313	0.000161851536359506	0.000184228038866516	0.000235889051517494
16	0.0222942789877596	0.0201272109973747	0.0168166745116721	0.013276341127226	0.0101425465309217	0.00758212379191699	0.00548934722117085	0.00377855406088795	0.00245681452224195	0.00153678044668497	0.000966888453444586	0.00063723045327825	0.000438261594212672	0.000306883729274882	0.000218762319785306	0.000162877858573168	0.00012981473255094	0.000111046304718747	9.9773733413513e-05	9.1111033167059e-05	8.23909514718083e-05	7.29373923817501e-05	6.31405084928549e-05	5.35165973595422e-05	4.42879731231812e-05	3.55505730055694e-05	2.79507282552528e-05	2.43895068863205e-05	3.08406973667354e-05	4.96764636463363e-05	8.04135179925957e-05	0.000123675511955611	0.000179590700191728	0.000246204592128949	0.000319104399767118	0.000392292259616876	0.000459832776453182	0.00051714741872075	0.000560836455838713	0.000587139440425955	0.000590833171400698	0.000566392585899498	0.000510942297146939	0.000426489886611415	0.000319728282554211	0.00020176871068179	0.00010914199101779	0.000163916172762433	0.000304095717829394
17	0.0200509260905405	0.0174444117989544	0.0139450669503706	0.0105181434526588	0.00785249353205452	0.00600705038739558	0.0045922873263868	0.00332455159065813	0.00221652829162178	0.00140426925939708	0.000953937718487523	0.000751127972569282	0.000615821857274562	0.000479751751005836	0.000354358813372684	0.000261838777589926	0.000207875676725067	0.000180155814056645	0.000162695653200692	0.000146676327098736	0.000129678519460859	0.000112298079881955	9.60714703047637e-05	8.22941631779893e-05	7.1567698274364e-05	6.42121526600074e-05	6.12388153955277e-05	6.52273239210921e-05	8.02071268137398e-05	0.000110266599171018	0.000158506721264219	0.000226530882878136	0.000313454628223264	0.000415062419936965	0.000524237922531412	0.000633008189500582	0.000735193162302485	0.000827422168885211	0.000906731962288788	0.000966168271543398	0.000993063187959357	0.000972999933880665	0.000896972819901069	0.000766423540229041	0.000593193219369272	0.000397700227706391	0.000229221782419266	0.000258822822480495	0.000470173977779611
18	0.0181100326312926	0.0150314517226274	0.011139841858301	0.00742374251067692	0.00480570238156682	0.00358269595478447	0.00298022282697729	0.00225461803080913	0.00136743572143439	0.000643363178794579	0.000597763148389126	0.000815188551030744	0.000855325392401321	0.000735228278604693	0.000540400225507999	0.000347827338999399	0.000213565964977124	0.000166773371630348	0.000170894130501261	0.000174045716911331	0.000163571718927113	0.000143924903525101	0.000122285677597988	0.000104385817464735	9.34917937194751e-05	9.0912577801465e-05	9.75543380837919e-05	0.000115431702220265	0.000148172019874163	0.000200392439876697	0.000276169802275036	0.000377038199422591	0.000500316029049167	0.00063891344812097	0.000783635804029663	0.000927728454448495	0.00107087419342656	0.00121772705858025	0.00136876613422964	0.00151019042252056	0.00161385468676369	0.00164916197674935	0.00159849136555699	0.00146724707998324	0.00128505836169477	0.00110085931642297	0.000977092829657085	0.000974389152281761	0.00110860338935085
19	0.0173458416440707	0.014092923058422	0.0100043854810119	0.00589726302793499	0.00257111062569075	0.00102741631779583	0.00141163804139995	0.00139211254497251	0.00095030655517127	0.000798316819640773	0.00117005276410131	0.00146888418997696	0.00151100826942479	0.00132999851074969	0.00101929755422565	0.000673290645122328	0.000361409323668856	0.000122054114059988	4.26496747547093e-05	0.00012360295030923	0.000151260799970188	0.000143392131260889	0.000118313210753172	9.09815455994096e-05	7.41955115548418e-05	7.83422476918414e-05	0.000104264247187211	0.000148662459831071	0.000212726595150641	0.000300236630498695	0.000413892862405041	0.000552326438022154	0.000708617815647129	0.000872100523565942	0.00103486713173637	0.00120144241910982	0.00139360182227654	0.00163789117023977	0.00193800652053607	0.00225911931620186	0.00254045794527508	0.00272254161738981	0.00277168102119913	0.00269332339100964	0.00253115174744023	0.00235274530801878	0.0022268646402177	0.0022004847750421	0.00228353440983118
20	0.0184453277849563	0.0154595320527786	0.0116218798553952	0.00760070820542707	0.00403896002282063	0.00147969243062883	0.00114099211667117	0.00197393622170863	0.00254740257094081	0.00294579298467403	0.00319639473154424	0.00324094790098343	0.00304809382510201	0.0026530759081543	0.0021374045032287	0.00159383389463363	0.00110014999113088	0.000707267283978405	0.000437958654328299	0.000286427536237962	0.000212955236517638	0.000165349130902731	0.000117260025425898	6.54578226288605e-05	1.60757231853446e-05	4.82396146591053e-05	0.000110105649801261	0.000185408417802082	0.000280538388751542	0.000400187287069432	0.000543780791803596	0.000702781000520438	0.00086132767581713	0.00100396331958435	0.00113387019743163	0.00129700344360795	0.00157887292013888	0.00203774636874128	0.00264512944945415	0.00330536724351875	0.00390143783554618	0.00433036599498668	0.0045295601927408	0.00449322620871708	0.00427506203381012	0.00397574788448605	0.00371510213334507	0.00358842206378094	0.00361993064202637
21	0.021522320499369	0.0190276867394432	0.0155773611838345	0.0117218643439507	0.00809712009970885	0.00542561239259731	0.00445558889856807	0.00494922448951402	0.00577910092704071	0.00636044453715261	0.00654620741588965	0.00633970221392784	0.00580687619264838	0.00504788212159135	0.00417561520077422	0.00329487468705242	0.00248684121159371	0.0018019789908608	0.00126062287967206	0.000858571062408662	0.000575337421928637	0.000383712762904915	0.000259095623285075	0.000185907122866185	0.000157666396509203	0.000168435526918009	0.000209234723231045	0.000276224227397621	0.000370822322824538	0.000492167946013299	0.000629262108075786	0.000756787320432669	0.00083904149523229	0.000851463318598204	0.000847224670485951	0.00105661298675189	0.00167792946362993	0.00263815123492061	0.00378528333883018	0.00495525121324877	0.00597720127464325	0.00669665694612832	0.00700639043201777	0.00687284492453202	0.00635174409486939	0.00559277160391512	0.00483291332998022	0.00434767700364401	0.00428923445156194
22	0.0267576345905885	0.0250405123274918	0.0223173531539916	0.0190894409273954	0.0159911905805086	0.0136574589532996	0.0124527545387565	0.012199011753052	0.0123374187561676	0.0123640417452919	0.01201861049164	0.0112463040979291	0.0101159330206607	0.00875471431820992	0.00730263150691621	0.00588277685507089	0.00458564613089969	0.00346520175366749	0.00254318902692776	0.00181747607051075	0.00127084047538164	0.000878154723568726	0.000611385788472593	0.000442767166893949	0.000347098428121378	0.000304311575894116	0.00030252990054594	0.000339230533780196	0.000414981632516539	0.000519724590829567	0.000621786755404825	0.000664746582563586	0.000570952998398478	0.000252052747200827	0.00037461826741509	0.00136010569898512	0.00270582975112936	0.00434388721139021	0.00613418213964358	0.00787681575474121	0.0093408046855563	0.0103042426476375	0.0105975280747074	0.0101403215755839	0.0089655577228648	0.00723140654206567	0.0052415084171678	0.00355248085240541	0.00310133665264301
23	0.0348987854318664	0.0345263230293431	0.0331754138126293	0.0312188644113819	0.0290979392653441	0.0271878540985922	0.0256656004738152	0.0244629525794259	0.0233482352505672	0.0220725793156025	0.0204788671215621	0.0185350437543236	0.0163129072053614	0.0139446813243841	0.011578984161182	0.00934703043261944	0.00734309130803228	0.00561889247719096	0.00418867066322643	0.00303995985280707	0.00214516327841259	0.00147055241039982	0.000981649458400337	0.000645509323758907	0.000430285691633631	0.000303579735423991	0.000241227939722807	0.000252234781450193	0.000350194356223754	0.000501730645910387	0.000660125059149094	0.000801908756616805	0.0009952184737613	0.00146227078104622	0.0024156049760893	0.00390634960780712	0.00588192424602286	0.00821217138370007	0.0106882703281683	0.0130365080932736	0.0149514368775212	0.0161426055457529	0.0163853633984064	0.01556486816664	0.0137036659559309	0.010967173582437	0.00764881833838358	0.00416198781772916	0.00149042626274167
24	0.0465554497827889	0.0480230625289088	0.0484588443483382	0.0480243505881648	0.0469251878072358	0.0453448371851789	0.0433958864935375	0.0411095571199597	0.038464877326984	0.035437942294509	0.0320449509932984	0.0283620740192182	0.0245199024561294	0.0206803087972395	0.0170066648309744	0.0136368500818394	0.0106651541907211	0.00813568874494028	0.00604689559167067	0.00436427420281285	0.00303671445740687	0.00201139062460056	0.00124361887545846	0.000700840224937994	0.00036077235273795	0.000189574289341746	8.83945521436376e-05	0.000105467594763268	0.000358982301645119	0.000728968974210017	0.00123090231447553	0.0019254890083078	0.00292018444828523	0.00434231658357901	0.00629216793433159	0.00880191412137754	0.0118110025393737	0.0151573519903266	0.0185848486634123	0.0217686694520803	0.0243574068234242	0.026026931117425	0.0265375257921632	0.0257844284340342	0.0238332912110451	0.0209364524370775	0.0175322439391599	0.0142299186354794	0.0117378647089545
25	0.0613060486853184	0.0647072755337168	0.0669005780664769	0.0678563556726729	0.0676054439932769	0.066217324161468	0.0637829377187002	0.0604074634205966	0.0562128528874453	0.0513450825444833	0.0459793425096719	0.0403180742682325	0.0345803480014721	0.028984511372883	0.0237280553677214	0.0189690084406578	0.0148123844142604	0.0113039738026076	0.00843259593733329	0.00614087231269766	0.0043431290246996	0.00294666097080691	0.00187014058301081	0.00105290916708185	0.000452720858157249	7.95735894306239e-05	0.000333047488402975	0.000687241899465361	0.00120875338348552	0.00200727839585605	0.00317042896653204	0.00478691460833352	0.00694919502141511	0.00973604532550261	0.0131853795383793	0.0172667813933481	0.0218615096089322	0.0267557831872779	0.0316509156906707	0.0361911314346632	0.0400066441757938	0.0427662622366429	0.0442311411325588	0.0443000100355875	0.0430365404262215	0.0406712004289512	0.037572119656706	0.0341817082808634	0.0309205857187946
26	0.0776364388790341	0.082657059740665	0.0862401517260079	0.0882321634744179	0.0885631147609197	0.0872453524316677	0.0843675746045154	0.0800858285295477	0.0746124323511282	0.0682030801133406	0.0611421470120952	0.0537264651551675	0.0462483454629425	0.0389790456571162	0.0321540044324388	0.0259609476065022	0.0205315444613271	0.0159368426918351	0.0121864834733135	0.00923206132764204	0.00697628852216619	0.00529110080927788	0.00404643065527979	0.00314539596057052	0.00255722803582576	0.0023327696328559	0.00255647282099946	0.00325893452902199	0.0044472570328213	0.00617147276148784	0.00851892654094299	0.0115851297511069	0.0154490583600142	0.0201517886760016	0.0256764008871456	0.0319308861339646	0.0387378557169478	0.0458349314950093	0.0528883440139366	0.0595199907436215	0.0653455135000631	0.0700183873673177	0.0732731236873197	0.0749599353514284	0.0750638663843867	0.0737034992539655	0.0711077829922207	0.0675739921192384	0.063414815680933
27	0.0934301960047676	0.0994853541673215	0.103902187703541	0.106475994756166	0.107101601478834	0.105778517768749	0.10260690923827	0.0977754160140993	0.0915426965761598	0.0842151403756237	0.0761234158221684	0.0676003635242973	0.0589622256082762	0.0504944219900681	0.0424422280394507	0.0350059922695576	0.0283401178902078	0.0225549189445339	0.0177203801884008	0.0138701314358866	0.0110017652448123	0.00906784506899981	0.00796187069206592	0.00753066099729609	0.00763605087791694	0.0082189514764877	0.00931003544970081	0.0109979200434411	0.0133934147535077	0.0166082558276904	0.020744158450769	0.0258826518746497	0.0320716022008517	0.0393094581459486	0.0475301541923984	0.0565918166275831	0.066272093704084	0.0762722616028653	0.0862311676068821	0.0957485999685278	0.104416031628876	0.111851191177302	0.11773190411024	0.1218243860163	0.124001788873194	0.124250265189091	0.122661908051465	0.119416272082124	0.114754282451417
28	0.10645826698852	0.112814337044849	0.117409502001276	0.12004929566767	0.120645363607682	0.11921941819535	0.115896540941255	0.110888997645915	0.104473030566173	0.0969619981234582	0.0886795732777979	0.0799364033366823	0.0710127205308413	0.0621480663952407	0.0535378801524459	0.0453355986427144	0.0376584965641742	0.0305960700953611	0.0242217622139958	0.0186135372790342	0.0139000292293038	0.0103678818092296	0.00859034773226587	0.00901996952856429	0.0111733548947981	0.0143146083082686	0.0181362981882618	0.0226248862383077	0.0278835067599948	0.0340476454959104	0.0412445643943922	0.0495696515219993	0.0590697388195443	0.0697300566544762	0.0814643400589614	0.0941089215404879	0.107422085933087	0.121089782128296	0.13473817329409	0.147952645313517	0.160301970167802	0.171365517444231	0.180760875580623	0.188169086117123	0.193354942738504	0.196180423743582	0.196610208866859	0.194709229645067	0.190633146452362
29	0.114670795459459	0.120494269481154	0.124511873365456	0.126582490373625	0.126672080523211	0.124853770610812	0.12129718200763	0.116248209657333	0.110001800794433	0.102871323563297	0.0951586837218169	0.087129283925477	0.0789951143384635	0.0709077248863202	0.0629607945644206	0.0551999965487578	0.047636526319958	0.0402605300670821	0.0330518676204046	0.0259881427825789	0.0190553086365244	0.0122895898275099	0.00611458325255611	0.00492146172595619	0.0109049163299825	0.0183313796498465	0.0264458059350045	0.0352707236394594	0.0449234412777626	0.0555331975849437	0.0672139600975986	0.080047113946843	0.0940673560830155	0.109250996189882	0.125507164678812	0.142672729472958	0.160511672140345	0.178719423260485	0.196932275365202	0.214741544324661	0.231711705515951	0.247401351749462	0.261385550279444	0.273278038400087	0.282751693489529	0.289555833846798	0.293529136211965	0.294607278192017	0.292824810473324
30	0.116480659389818	0.120862402972295	0.123427009129426	0.124108350920059	0.122948405762674	0.120095064578647	0.115789730282122	0.110345301451179	0.104116122718953	0.097462490222746	0.0907134428039649	0.0841328799270953	0.0778951412788881	0.0720760262623259	0.0666626337647328	0.061580448324081	0.0567311606817331	0.0520331282060711	0.0474595565949574	0.0430755997854355	0.0390803429095118	0.0358545293624198	0.0339814860388748	0.034144175011726	0.0368399737208562	0.042145888778735	0.0498177565574229	0.0595485338764883	0.0711096426508275	0.0843642877223802	0.0992342481298115	0.115663227087071	0.133587629692196	0.152915180860894	0.173510067555856	0.195183576405298	0.217689609469901	0.240724672871383	0.263931982870461	0.286909301930632	0.309220057712086	0.33040723223838	0.350009433650812	0.367578465813133	0.382697583809276	0.39499947596339	0.40418287706026	0.410026640568474	0.412400129461308
31	0.111510948729447	0.113618309866283	0.113869782779521	0.112264011406021	0.108908589194196	0.104020597461992	0.0979200194233836	0.0910160764375247	0.0837858549755067	0.076742674223074	0.0703890304704227	0.0651493139239152	0.0612887096598071	0.0588494353376387	0.0576506160379087	0.0573680296260779	0.0576527570973254	0.0582293719667965	0.0589463494903371	0.0597859280599363	0.0608507501839495	0.0623391263681356	0.0645136446929336	0.0676651753185146	0.0720763909637481	0.0779922586223303	0.0856044149700947	0.0950503476059127	0.10642151652851	0.119772442315433	0.135125590461563	0.152470974530354	0.171761991035574	0.192909685837141	0.215777240171714	0.240175750812432	0.265861782809067	0.292536822729798	0.319848639930914	0.347394603483482	0.374727116775626	0.401361433688837	0.426786134797864	0.4504764204971	0.471910109942726	0.490585853132067	0.506042638176924	0.517879296732826	0.525772464800665
32	0.102179075293364	0.10177338775764	0.09944953247555	0.0952209044188372	0.0891921083677034	0.0815596354943103	0.0726107855766682	0.0627260676757895	0.0523968614751005	0.0422851789247716	0.0333780547058672	0.0272314582086372	0.0256382613643032	0.0287062472621622	0.0344860132985502	0.0411731315515641	0.0478278533148942	0.0540549531370695	0.0597396241176587	0.064921704490099	0.0697357749062845	0.0743786870702792	0.0790891230111787	0.0841329822198161	0.0897917236141316	0.0963519512351937	0.104095082153611	0.113286534973363	0.124164642256238	0.136930151527678	0.151737391571652	0.168687850807955	0.187826276705636	0.209138809093879	0.232552332084683	0.257934208664256	0.285091780961834	0.313771390144767	0.343657115877447	0.374369881047459	0.405467929155339	0.436449874098796	0.466761479782187	0.495807027632035	0.522965606198337	0.547611991488607	0.569141093757636	0.586994345349434	0.600685994014415
33	0.0952771339848074	0.0936969845194024	0.0904048540290129	0.0854479088482137	0.0789499051151314	0.0711131416106504	0.0622227168576473	0.0526617357067394	0.0429584988091872	0.0339155722519396	0.026889394298434	0.0238915989243303	0.0259738577060376	0.0315399037443133	0.0384386050052333	0.045420043468369	0.0518854182920216	0.0575572421069468	0.0623276991102816	0.0661968029741508	0.0692482584109479	0.0716428039622044	0.0736206689975849	0.0755074434024945	0.0777159604310826	0.0807337226072098	0.0850858376331466	0.0912734819112241	0.0997063298271549	0.110658200723268	0.124262906429394	0.140541936873989	0.159441860252064	0.180864050461171	0.204680611588589	0.230737839197619	0.258850963500547	0.288793828951211	0.32028657448177	0.352983969141439	0.386466804389798	0.420238445718961	0.45372815859245	0.486302116155051	0.517282132356243	0.545971258971657	0.571684562675124	0.593782762266931	0.611706023934089
34	0.098575384208921	0.0984222561227498	0.0971752181753211	0.0949536863877397	0.0919406301115748	0.0883776188535797	0.0845537019577001	0.0807857294132958	0.0773876339331443	0.0746285199408303	0.0726857068930472	0.0716071678667404	0.0713003536797594	0.071554352810589	0.0720852945478944	0.0725855581934221	0.0727617384677309	0.0723568356488781	0.0711597688759209	0.0690078313642805	0.0657873938782944	0.0614377004161809	0.0559641207198364	0.0494740286364272	0.0422696462254456	0.0350902671886721	0.0296689837609149	0.0291221761697352	0.0355654257425692	0.0477091000053122	0.0635905994949154	0.0821438006901494	0.102895580812596	0.125636236547464	0.150265277159962	0.17671725777116	0.20491758033385	0.234750140519144	0.266031533672072	0.298491444887405	0.331760521751731	0.365367204372551	0.398744424011511	0.431246197532547	0.462173202904271	0.490805582922124	0.516440578800551	0.538432181712248	0.556229817506314
35	0.110904411068799	0.113026374841967	0.114409172240959	0.115106764788489	0.115195760559354	0.114767987114218	0.113921564974524	0.112751364979338	0.111339921688938	0.109749908148772	0.108019099665072	0.106158368609278	0.104152743747638	0.101965085466507	0.0995416241627336	0.0968185666384295	0.0937291789756047	0.0902111170734388	0.0862142056442521	0.0817093328693494	0.0766997090212075	0.071236640608604	0.0654434957425032	0.059553706890538	0.053969360872895	0.0493352356450435	0.046568880486048	0.0466864108182294	0.0503470528388463	0.0575275672529972	0.0677459067781498	0.080482518769862	0.0953819390072659	0.112258434691764	0.131036868643256	0.151688298052105	0.174174274196003	0.198401776155624	0.224189480438772	0.251246257434826	0.279162433402889	0.307413588378693	0.335375856675158	0.362351061500906	0.387599582230304	0.410378584539576	0.429983103274642	0.445787443388685	0.457284460932268
36	0.122961123089496	0.126133775638797	0.128597889484042	0.130357317521714	0.131433380218939	0.131862721476221	0.131694592205469	0.130987765286814	0.12980727964191	0.128221191808612	0.126297492840007	0.124101338604734	0.121692749398533	0.119124957141923	0.11644360064695	0.113686967891178	0.110887434015932	0.108074128884899	0.105276690269615	0.102529741071817	0.0998775131547668	0.0973778818978254	0.0951050416265698	0.0931502201574167	0.0916202736136967	0.0906347319554328	0.09032272208494	0.0908217462766814	0.0922798996801368	0.0948613168544385	0.0987517767171811	0.104158906210612	0.111301314224993	0.120384390885766	0.131566205296876	0.144921537965626	0.160412614433041	0.177871724310183	0.196996516556791	0.217356017013994	0.238404832347607	0.259503588581315	0.279944337757075	0.298979982620772	0.315856724146451	0.329848312435157	0.340290653444348	0.346615209678961	0.348379701176402
37	0.126609407498281	0.12913923389982	0.130893093418491	0.131877082841289	0.132119982569771	0.131672649926356	0.130606382826524	0.129010183132993	0.126986871503043	0.124648052665627	0.122108018756016	0.119476822460385	0.116852950235856	0.114316247929672	0.111921927703287	0.109696522109732	0.107636472203269	0.105709641286843	0.103859541585148	0.102011630900219	0.100080852935876	0.0979797396080535	0.0956268377931906	0.0929558779915268	0.0899268887559544	0.0865413361359225	0.082864248583218	0.0790567264878193	0.0754205134443007	0.0724476676185183	0.0708448675175944	0.0714669451803384	0.0751037420687547	0.0821994742035981	0.0927213850434477	0.106263407398038	0.122235536828121	0.139991871587723	0.1588789269073	0.178242817351892	0.197426300816626	0.215769175275799	0.232615527074354	0.247327368456655	0.259302957968124	0.267997832010883	0.272946637976758	0.273784061524963	0.27026346228649
38	0.118578293137254	0.119016200387214	0.118577241577706	0.117291871596228	0.115220075295959	0.112452154762202	0.109108509293625	0.105338074438905	0.101314876533353	0.0972318875964693	0.0932911416216564	0.0896891684847792	0.0865976468539458	0.0841411023271028	0.0823760940803869	0.0812780536339759	0.080740741636137	0.080588885486033	0.0805995373381665	0.0805253759793487	0.0801144672695362	0.0791240912735924	0.0773289285027199	0.0745252352710688	0.0705328534995146	0.065196581665169	0.0583880601909742	0.0500092906855456	0.0400001937587984	0.0283612260467578	0.0152877230443445	0.00502180275442594	0.0180603893911113	0.0358330709796528	0.0550783731817117	0.0753857589060139	0.0964269982182434	0.117851944106656	0.139279044258038	0.160301285876393	0.180497824484122	0.199449020055845	0.216753869352764	0.232049034516252	0.245028656939423	0.255464096866653	0.263222696000788	0.268284614927123	0.27075670574838
39	0.102569699920153	0.100334223227679	0.0971042810591737	0.0929184219312927	0.0878451387807732	0.0819858782843323	0.0754794843929871	0.0685095930872213	0.0613174169496309	0.054223143705641	0.0476572722717186	0.0421892421419975	0.0384962239241316	0.0371629360161967	0.0383333054993595	0.0415754555635354	0.0461604501522616	0.0513989043762522	0.0567704983609896	0.0619141666404452	0.0665864916061126	0.0706289507377756	0.0739496855078964	0.0765171997044026	0.0783632620097251	0.0795931515362228	0.0804012540763172	0.0810879641526723	0.0820691557732331	0.0838631094889263	0.087037864146035	0.0921160803048651	0.0994667982809861	0.10923604783515	0.12134712195162	0.135553894091977	0.151507551153311	0.168809815123783	0.187046911842139	0.205809491989365	0.224705057876233	0.243367229541296	0.26146387097122	0.278704597417393	0.294847398299583	0.309703774878734	0.323141720122334	0.335085959780744	0.345515082422668
40	0.0914162540221701	0.087917034849669	0.0834961621512813	0.0781997764956567	0.0720975507489258	0.0652847446086074	0.0578866703951968	0.0500692069361396	0.0420641944303219	0.03423209628092	0.0272147195797304	0.0222285099013074	0.0210287648459674	0.0242296261776442	0.0303983006992615	0.0379902628228916	0.046166487665917	0.0545290631661937	0.0628877849995656	0.0711551108009244	0.0793012978183445	0.0873340261188147	0.0952884497740168	0.103222099027445	0.111212169491518	0.119353839424689	0.127758614553477	0.136551826723807	0.145868553662707	0.155847503684907	0.166622847096197	0.178314506220097	0.191017894159823	0.204794357834951	0.219663536176973	0.235598509885476	0.252524121993891	0.270318354160116	0.288816278189779	0.307815913210695	0.327085284571591	0.346370046448235	0.36540114258624	0.383902102619553	0.401595688192554	0.418209709730151	0.433481932622087	0.44716408252724	0.459025042979544
41	0.100860106620962	0.0993660723120309	0.0974268858848657	0.0951425913419254	0.0926358201404757	0.0900496878630682	0.0875436516246687	0.0852866911558522	0.0834474316576355	0.0821816071798529	0.0816186041701548	0.0818502472353476	0.0829254686407236	0.084853164908986	0.0876127076722595	0.0911688517321642	0.0954867404611209	0.100543569140912	0.106335258186104	0.112878133193615	0.120206617261189	0.12836834270384	0.137418090073818	0.147411733142608	0.158401013833243	0.170429568177693	0.183530247999211	0.19772349885662	0.213016400521506	0.229401952390843	0.24685826310404	0.265347437634904	0.28481410409772	0.305183654697922	0.326360371885624	0.34822566460774	0.370636652039271	0.39342531038305	0.416398352298799	0.439337949047318	0.462003342365452	0.484133334223338	0.505449593192055	0.525660678842133	0.544466660896527	0.561564196668792	0.576651926537338	0.589436050315947	0.59963595485549
42	0.128088916889058	0.129027492884263	0.129588137272453	0.129802302291936	0.129706779325497	0.129342355176732	0.128752677828987	0.127983616462676	0.127083432009479	0.126104071406296	0.125103844995656	0.124151623599724	0.123332476096827	0.12275433024785	0.122554752660342	0.122906321034323	0.124018433295368	0.126133109393423	0.12951295394278	0.134421430090451	0.141098654791391	0.149738551044074	0.160473394570668	0.173368957171937	0.188429286501814	0.205607253871852	0.224816551437842	0.245942141399916	0.268847888906029	0.29338136491629	0.319376404346188	0.346654138750034	0.375023133275955	0.404279105770656	0.434204566663837	0.464568613304898	0.495127039587415	0.525622871753445	0.55578740523541	0.585341788762767	0.613999176806902	0.641467447832129	0.667452463174268	0.69166181988838	0.713809031204202	0.733618051052026	0.750828045201196	0.765198301503126	0.776513166012957
43	0.158607083458296	0.159936281179732	0.160520552905077	0.160310346053376	0.159257314745132	0.157314761334069	0.154438498107243	0.150588369913632	0.145730808230891	0.139843019741685	0.132919845625352	0.124985158760117	0.116111293367614	0.106453195332204	0.0963099618354639	0.0862354817184646	0.07722114780839	0.0709042029278814	0.0694701223253527	0.0746980238779355	0.0867848901553617	0.104616627697948	0.126878479022773	0.152586591190398	0.181090340751111	0.211953597382863	0.244860191443905	0.279556194885014	0.315816849232633	0.353427772266677	0.392174261867927	0.431835295661676	0.47218037378075	0.512968180722881	0.553946485823125	0.594852942390824	0.635416577689645	0.675359838770084	0.714401098616994	0.752257547212862	0.78864840084792	0.823298364980488	0.85594128405124	0.88632390778487	0.914209698998521	0.939382603744214	0.961650701457517	0.980849651185623	0.996845850272231
44	0.194190148191187	0.195706927146406	0.196219091342957	0.195651473507204	0.193935153217049	0.191010281145419	0.186830007686069	0.18136612272501	0.174617413973971	0.16662244904029	0.157479699111152	0.14737996090555	0.136659085895873	0.125881914559912	0.115963674306307	0.108297122710319	0.10473734536039	0.107170221672858	0.116689694816992	0.13315117275531	0.155593398261301	0.182907137689571	0.21417157445787	0.248699107909035	0.285979291217078	0.325616094560539	0.367281670458057	0.410686161370791	0.455558840548933	0.501636601015329	0.548657131354696	0.596355120436117	0.644460474474369	0.692697917551005	0.740787577078161	0.788446292112969	0.835389463271946	0.881333310845977	0.925997435866111	0.969107595221601	1.01039861127329	1.04961734170877	1.08652563854396	1.12090322742767	1.15255044058026	1.18129073935507	1.20697296592549	1.22947326820869	1.24869664796554
45	0.261069952707159	0.267505577270902	0.273501799155218	0.279081549961422	0.284290380330981	0.289200202245032	0.293912991294385	0.298564135840167	0.303324973699324	0.30840390014701	0.314045304208249	0.320525561572845	0.328145469341426	0.337218924408168	0.348058327291285	0.36095801122887	0.376177690269697	0.393928181685729	0.41436130260651	0.437564946459039	0.463563238804069	0.492320753728726	0.523749301741913	0.557715804775362	0.594050101282152	0.632551969702974	0.672997064242167	0.715141747251245	0.758726968555627	0.803481409835152	0.849124116690515	0.895366812231009	0.941916044404649	0.988475276703455	1.03474699398967	1.08043486395019	1.12524597010353	1.16889311353865	1.2110971666224	1.251589451807	1.290114111609	1.32643043121541	1.3603150725603	1.39156417779415	1.41999530061142	1.44544912574102	1.46779093990207	1.48691182155957	1.5027295217578
46	0.372421981038297	0.388169493744832	0.40422930952647	0.420643210615499	0.437462237815343	0.454746547862244	0.472564936308264	0.490993990846997	0.510116853694871	0.530021589869144	0.550799180119013	0.572541181275543	0.595337120639385	0.619271712075979	0.644421997105229	0.670854522329863	0.698622663866748	0.727764200078251	0.758299217142057	0.790228410137397	0.823531818186901	0.858168008596996	0.894073704224671	0.931163832011021	0.969331959414555	1.00845107919788	1.04837470092865	1.08893820858223	1.12996044663129	1.17124550092935	1.2125846447097	1.25375842354603	1.29453885582475	1.33469172702994	1.37397895696735	1.41216101908134	1.44899939043372	1.484259009927	1.51771072117513	1.54913367524514	1.57831766748162	1.60506538191899	1.62919451649253	1.65053976245235	1.66895461211515	1.6843129703751	1.69651054723671	1.70546601100289	1.71112188460818
47	0.49892900192836	0.523266973451561	0.548300317004525	0.574041555120825	0.600503785766618	0.627700277815343	0.65564397778958	0.68434693062825	0.713819619936662	0.744070235908069	0.775103881761712	0.806921732015392	0.839520158096832	0.872889838606681	0.907014872904621	0.941871917549612	0.97742936546259	1.01364658749743	1.05047325542955	1.08784876424672	1.12570177011202	1.16394985853199	1.20249935517182	1.24124528948047	1.28007151888045	1.31885101879039	1.35744634122407	1.39571024218018	1.43348647552694	1.47061074861596	1.50691183244669	1.54221281686518	1.57633249903473	1.60908689128419	1.64029083244443	1.66975968495222	1.69731109836259	1.72276681849572	1.74595452028406	1.76670964150854	1.78487719404635	1.80031352901952	1.81288803235018	1.82248472770569	1.82900376465798	1.83236277108143	1.83249805035957	1.82936560584153	1.822941977155
48	0.592922212376891	0.621584629245775	0.65100631134471	0.681178361082498	0.712089770577529	0.743727129707058	0.776074304666805	0.809112089764821	0.842817836076168	0.877165061487534	0.912123047543793	0.947656429350869	0.983724785570186	1.02028223623837	1.05727705674112	1.09465131674313	1.13234055320815	1.1702734868196	1.20837179111877	1.24654992350438	1.28471502687754	1.32276691016648	1.36059811522666	1.39809407668907	1.43513338023206	1.47158812349215	1.50732438242567	1.54220278440538	1.57607918770942	1.60880546536114	1.64023038953683	1.67020061100594	1.69856172633724	1.72515942392738	1.74984069831864	1.77245512080139	1.79285615297496	1.81090248879465	1.82645940968951	1.83940013661446	1.84960716242098	1.85697354770503	1.86140416332834	1.86281686311413	1.86114357078926	1.85633126607678	1.84834285592574	1.83715791818397	1.82277330655622
49	0.6160387560448	0.643744334899446	0.672113734749565	0.701137251774191	0.730803156737218	0.761097392257988	0.792003243649694	0.823500987188934	0.855567520634973	0.88817598172475	0.92129536120006	0.954890117648642	0.9889198020356	1.02333870024397	1.05809550221594	1.0931330063774	1.12838786793155	1.16379039932179	1.19926443069444	1.23472723754813	1.27008954195284	1.3052555927754	1.34012332927969	1.37458463130201	1.40852565795715	1.44182727553317	1.47436557390535	1.50601246946568	1.53663639124383	1.56610304561042	1.59427625372134	1.62101885470033	1.6461936664823	1.66966449526538	1.69129718365849	1.71096068687496	1.72852816571956	1.74387808465609	1.75689530293004	1.76747214656155	1.77550944902004	1.78091754854457	1.78361723038245	1.78354060267915	1.78063189536093	1.77484817210007	1.76615994633275	1.75455169330018	1.74002225119247
50	0.553620788070348	0.576101708776815	0.599153374944585	0.622784953019151	0.647004347034793	0.671817702257691	0.697228875520615	0.723238881562026	0.749845325891192	0.77704183561606	0.804817500249248	0.833156334725079	0.862036776711412	0.891431229798018	0.92130566331939	0.951619278469597	0.982324249045393	1.01336554367235	1.04468083478893	1.07620049804416	1.10784770415799	1.13953860374349	1.17118260413052	1.20268273588628	1.23393610551234	1.26483442972003	1.29526464574356	1.32510959134161	1.35424874745413	1.38255903591375	1.40991566415087	1.43619300846932	1.46126552719811	1.48500869483704	1.5072999482057	1.52801963557248	1.54705195978055	1.56428590649955	1.57961614891396	1.59294392041151	1.60417784715599	1.61323473281781	1.62004028819143	1.62452979894787	1.62664872535154	1.62635322840849	1.62361061760375	1.61839971612355	1.61071114023684
[truncated: 48 more columns]
