# Supplementary material for: Reconstructing spruce budworm outbreak severity: a comparison of paleoecological and tree-ring signals
Source: PLoS One. 2025 Aug 12;20(8):e0329406. doi: 10.1371/journal.pone.0329406 (PMC12342301; doi:10.1371/journal.pone.0329406)
Supplement: S13 Dataset — (ZIP) [file pone.0329406.s013.zip › Lake 4 wavelet data/Cross-wavelet_Lepidopteran_scales_GSI/cross_wavelet_power.txt]

V1	V2	V3	V4	V5	V6	V7	V8	V9	V10	V11	V12	V13	V14	V15	V16	V17	V18	V19	V20	V21	V22	V23	V24	V25	V26	V27	V28	V29	V30	V31	V32	V33	V34	V35	V36	V37	V38	V39	V40	V41	V42	V43	V44	V45	V46	V47	V48	V49	V50
1	0.00101679109384087	0.000840176246072228	0.00055932846168567	0.000312332748012899	0.000158998598683088	8.35216730597096e-05	5.08428454759895e-05	3.76748914687928e-05	3.12569149587549e-05	2.62109094410227e-05	2.17656698455491e-05	1.76254988863102e-05	1.34738344112361e-05	1.00389287651056e-05	8.54910145194502e-06	8.89327319079622e-06	1.06361005457864e-05	1.28555311366565e-05	1.40325642911958e-05	1.41797488943492e-05	1.381717797577e-05	1.2431867754176e-05	1.01285067243447e-05	7.84252901619497e-06	5.69496726201394e-06	3.75556588898385e-06	3.12688640501769e-06	3.50993116142723e-06	3.46255997989173e-06	2.76039230370156e-06	2.26260452211162e-06	3.16865044835568e-06	5.38903283882251e-06	8.49444405363174e-06	1.13133555336534e-05	1.26201149487857e-05	1.26765241362216e-05	1.21581501642465e-05	1.04127657930395e-05	7.18929034980677e-06	3.64613474294089e-06	1.23809742781625e-06	1.98825392742104e-06	3.50654892021315e-06	4.5059642366869e-06	4.41826578687465e-06	3.34762133078281e-06	2.5648579742043e-06	3.1523005271008e-06
2	0.00146314568776102	0.00118283115331053	0.000746599288823188	0.000376915822466581	0.000162860156241521	6.95853957992521e-05	3.6230063215682e-05	2.68165130729501e-05	2.37235719447972e-05	2.0561978887662e-05	1.72725382975526e-05	1.39353646990679e-05	1.00941368958407e-05	6.46747747163194e-06	4.90196062116706e-06	5.69096714726495e-06	8.115363458744e-06	1.08200136335674e-05	1.21363884839999e-05	1.2366929932786e-05	1.22411793257218e-05	1.1043177766809e-05	8.7650858810025e-06	6.53330845846745e-06	4.48046212122441e-06	2.33249514236274e-06	1.64542811162765e-06	2.50366157846053e-06	2.60749366124269e-06	1.76067870128286e-06	7.88527344159068e-07	2.05689083811519e-06	4.63155122863278e-06	8.0165852607004e-06	1.09223945536647e-05	1.21036676598929e-05	1.20736069168194e-05	1.17496612541646e-05	1.02936784118563e-05	7.20174330616893e-06	3.59364597077356e-06	8.03760926120358e-07	1.49960037476895e-06	3.04380327782889e-06	4.03467088555866e-06	3.88707005894987e-06	2.51859292500647e-06	1.17421538008616e-06	2.08365346122879e-06
3	0.00188378024273853	0.00149259860892974	0.000895014803027572	0.000406136752894128	0.000142600654051129	4.28563132700223e-05	1.49055075864053e-05	1.17429879452397e-05	1.2741172319567e-05	1.18668702684324e-05	1.02562229447335e-05	8.4540175185204e-06	5.89818042983374e-06	2.90955748514139e-06	1.16403348109785e-06	2.42918418932309e-06	4.91561544735331e-06	7.24752881765565e-06	8.18884994287973e-06	8.32336878273901e-06	8.45330724845387e-06	7.72164325370208e-06	5.96263088029797e-06	4.29303185674387e-06	2.92662964686091e-06	1.2703132191406e-06	4.19979149432e-07	1.50949258993014e-06	1.70158542198132e-06	1.12353576532139e-06	4.54572980443496e-07	1.50090632723003e-06	3.58887512709405e-06	6.35885065938202e-06	8.59775028218497e-06	9.27168102493028e-06	9.07699301993033e-06	9.06910472824618e-06	8.34901175274961e-06	6.23212795784192e-06	3.60891725604873e-06	1.84004430465052e-06	1.69113794361994e-06	2.4222307720491e-06	3.07897232631369e-06	2.97501264172931e-06	1.84528966097191e-06	3.05785463113972e-07	1.21527967407939e-06
4	0.00220627081826311	0.0017255782991724	0.000999293083823126	0.000419236948576112	0.000122800907381678	2.38683606876598e-05	2.63351169696624e-06	2.58612818963942e-06	4.89805679087258e-06	4.98523702780961e-06	4.46262748995113e-06	3.96856402584484e-06	2.95260824355748e-06	1.51233643442271e-06	5.92156067397415e-07	1.23602834817844e-06	2.68168767996051e-06	3.94200782777497e-06	4.24062259646294e-06	4.18142661679451e-06	4.44783505164973e-06	4.19205783874324e-06	3.15213666420353e-06	2.19832752819701e-06	1.67687929177021e-06	1.07809349142476e-06	7.40362837280825e-07	9.87488275563005e-07	1.07412312435028e-06	8.94536606317679e-07	8.10522467720978e-07	1.27749736840234e-06	2.50905908385736e-06	4.20174425752172e-06	5.44517575543256e-06	5.54434373451351e-06	5.19232500681759e-06	5.41041278433483e-06	5.39325846128202e-06	4.4477077497853e-06	3.00037236723417e-06	1.86152641768113e-06	1.45817330711195e-06	1.62840105751046e-06	1.98083975461264e-06	2.06318771113795e-06	1.59792439245402e-06	1.01687467021026e-06	9.60863667958814e-07
5	0.00241144954832254	0.00188452144822822	0.00108689943984941	0.000450569953837176	0.000127757877513029	2.25189214252011e-05	1.51919657095882e-06	1.12554756732967e-06	1.80728745430622e-06	1.62285348250558e-06	1.39325920418686e-06	1.44671234812937e-06	1.29256058957549e-06	8.80207803178139e-07	5.78098636159211e-07	7.59153370454032e-07	1.32304397059004e-06	1.74631053906218e-06	1.64615470836941e-06	1.48339071481454e-06	1.74431660172616e-06	1.74893459321732e-06	1.28028419893236e-06	8.22330352424571e-07	7.71582935118774e-07	7.36297152808109e-07	6.60163844486594e-07	6.47003727101917e-07	6.27226512562173e-07	5.53342674754645e-07	5.15081607117432e-07	7.6101107380308e-07	1.40583664963934e-06	2.21861637028798e-06	2.7303667071464e-06	2.53471348272563e-06	2.13226412384693e-06	2.36821338570562e-06	2.62688659923079e-06	2.4516487836332e-06	1.86848484464486e-06	1.16700105371241e-06	7.60189034250885e-07	7.34850181734139e-07	9.73843940670678e-07	1.26600778673024e-06	1.2829618630221e-06	1.04259586953215e-06	7.04378515595531e-07
6	0.00253086691818525	0.00200245114054985	0.00118775414720466	0.000518948829992759	0.000162847015472643	3.66385078394307e-05	7.01130591119778e-06	2.03297688621097e-06	1.03171891934381e-06	4.62796375972966e-07	2.70506426499389e-07	3.94247201024391e-07	4.39809344434596e-07	3.26390325397091e-07	1.67341523503176e-07	2.72685079822428e-07	4.94834638739965e-07	6.14636286895885e-07	4.66656385196727e-07	3.21964669602126e-07	5.02596912612154e-07	5.51254710700465e-07	3.99841964447151e-07	1.85373445958964e-07	2.44031106063024e-07	3.2239586854122e-07	3.29339459166094e-07	3.14245969272067e-07	2.85915014524121e-07	2.23580562215581e-07	1.60932310712437e-07	2.93836244428126e-07	5.64311876015165e-07	8.76978546925577e-07	1.08921884545001e-06	9.05663100975972e-07	5.62503914125147e-07	6.96329312301625e-07	8.44378543719043e-07	9.89254925170427e-07	9.30019754987103e-07	5.65653455051827e-07	2.366314073741e-07	1.1609000546445e-07	3.26288388411516e-07	7.21816154108189e-07	9.30760582776954e-07	8.3530123922589e-07	4.62473183281569e-07
7	0.00261107967673205	0.00211052556541378	0.00131239043821826	0.000621161505546269	0.000219808162002323	5.72496001523627e-05	1.1881425658058e-05	3.08961961902332e-06	9.5797923007754e-07	1.63152255434169e-07	1.03083565810875e-08	7.6370988892565e-08	1.16676992566989e-07	8.84517714872111e-08	6.6516433370619e-09	5.86645909111274e-08	1.24895874119298e-07	1.86476995384905e-07	1.14848174821416e-07	2.49455297014614e-08	1.12773347338983e-07	1.16874165740192e-07	1.02690563906144e-07	3.20593736319193e-08	6.32367108477661e-08	9.44495220118271e-08	9.50438917894919e-08	9.63517873556175e-08	9.50214233769638e-08	6.42445342405721e-08	1.4135005867903e-08	8.18120902119017e-08	1.25413379171032e-07	2.30051946797978e-07	4.02534899887772e-07	3.32412812146061e-07	4.98367605504244e-08	1.64170416584672e-07	6.17296753722748e-08	3.50207088212063e-07	5.13063244792304e-07	3.57185107393798e-07	2.94480484401287e-08	1.7387601822982e-07	3.34244475973407e-07	5.54041458864484e-07	7.49977230680953e-07	7.18529646517661e-07	3.77067571989662e-07
8	0.00268540210057229	0.00222517153878698	0.00145915681039308	0.000751180684936125	0.00029775739383632	8.68771088605538e-05	1.6741125851882e-05	2.60472913387663e-06	1.19639605467896e-06	3.3504430788654e-07	7.54926508633318e-08	4.47056489651505e-08	4.0284637554458e-08	3.60325758363339e-08	2.66252857683659e-08	2.40871221595665e-08	5.13154648755388e-08	8.40693346145538e-08	5.38731906374008e-08	2.78140242332896e-08	3.33158148910415e-08	1.32710179676521e-08	4.06636624538721e-08	4.18397532412305e-08	3.97270777588179e-08	2.75928241955961e-08	3.33810616322086e-09	1.65042685363243e-08	3.37224687117211e-08	3.36935643105313e-08	3.0537583957311e-08	4.04535330333676e-08	3.93846458631688e-08	1.21115484851901e-07	2.67945566906461e-07	2.65956812299902e-07	1.63297018854625e-07	2.2904446099245e-07	2.50773357117545e-07	3.51676065255771e-07	5.04447490847017e-07	4.56218186759982e-07	2.65892426483178e-07	3.21561503971236e-07	4.22805171525019e-07	5.14175319108576e-07	7.21946161334045e-07	7.55402742700071e-07	4.8565937093621e-07
9	0.00276926793717508	0.00235302488436368	0.00162727542314876	0.000911207882143876	0.000407022884898138	0.00013978829326276	3.3390388388376e-05	3.43677287893872e-06	1.35056039669755e-06	8.90167768270974e-07	3.50834809218855e-07	1.24028637481364e-07	2.75570867052919e-08	2.62921205843143e-08	5.21342771299371e-08	7.73000114151196e-08	9.85701629954318e-08	9.32939609016176e-08	5.63346345924581e-08	2.59652711352886e-08	3.7347818839809e-08	5.98580843225909e-08	7.27761135000186e-08	7.04815931720476e-08	5.8961957320969e-08	3.98732038693597e-08	1.85957627417843e-08	1.65547160038938e-08	3.31847791790672e-08	4.56314301364793e-08	5.40237311371993e-08	5.35518799135657e-08	7.22754334087593e-08	2.03214704795428e-07	3.67902351850687e-07	4.33820350223474e-07	4.15290554087249e-07	3.79014166224253e-07	2.62406178224862e-07	4.10541611010023e-07	7.11988316044026e-07	7.96968226839524e-07	6.93418504868916e-07	5.8247981088149e-07	4.05454256814224e-07	3.92782936709087e-07	7.8450586303e-07	9.29311451845447e-07	6.91767467399001e-07
10	0.00286658181131624	0.00249541223461958	0.00181661046481649	0.00110453843347209	0.000557063995062039	0.000229115023160745	7.43406894963459e-05	1.82344919650198e-05	4.44770410809243e-06	2.18542561046992e-06	1.04970091936126e-06	4.29635207025221e-07	1.62190497801826e-07	8.37999226551621e-08	1.10705691559081e-07	1.55346764230545e-07	1.78241565458723e-07	1.56724103051073e-07	9.58989477450669e-08	2.29311279839997e-08	5.27017072062327e-08	1.08490256203852e-07	1.36500553730153e-07	1.34155276758185e-07	1.0942174133957e-07	7.01875123270839e-08	2.55732330129923e-08	1.80070896315386e-08	5.02204745802266e-08	7.51710248205965e-08	8.3750819868432e-08	4.37938419156934e-08	1.02698022620625e-07	3.56329384620039e-07	6.35674325085122e-07	8.06552101014737e-07	8.01345015116302e-07	5.79531491422688e-07	1.16563251978411e-07	6.14648751990948e-07	1.18651217778426e-06	1.42448634737664e-06	1.31692480547588e-06	9.6273321535138e-07	3.93397934089009e-07	4.23987758129051e-07	1.06971952258493e-06	1.30042201298367e-06	1.00046924564827e-06
11	0.00297404968523935	0.00264736536424608	0.00202107725822382	0.00132675297939542	0.000748824433753908	0.00036195733406071	0.000149139530685278	5.29818705193683e-05	1.7719474977054e-05	6.81132602641336e-06	3.04164827381089e-06	1.36658518603087e-06	6.32880041996162e-07	3.69021251975225e-07	3.14381154440882e-07	3.35221993018352e-07	3.51536000962343e-07	3.18695898264493e-07	2.3887160982067e-07	1.63401041242579e-07	1.71351222332802e-07	2.30488700786836e-07	2.66908496216721e-07	2.58999075162962e-07	2.1245844042249e-07	1.45967664909465e-07	8.75279979437507e-08	7.13404348617914e-08	9.68270148905526e-08	1.34691369415113e-07	1.63432080027712e-07	1.97863182525232e-07	3.87011622626432e-07	7.7996700005675e-07	1.23511688336397e-06	1.55387101135916e-06	1.58517903642524e-06	1.33069662834641e-06	1.18948652150674e-06	1.69803041985498e-06	2.3562661264822e-06	2.64811794497185e-06	2.45955879553339e-06	1.92568111308367e-06	1.40099978057774e-06	1.49057269847612e-06	1.98486520476156e-06	2.19686561860171e-06	1.93048105429074e-06
12	0.00308180427036069	0.00279559153470906	0.00222464676204159	0.00156200665915395	0.000971926710787887	0.00053715922678455	0.000264509805015031	0.000117542815700108	4.89206448783064e-05	2.03485023195161e-05	8.84874445236915e-06	3.92968439565497e-06	1.71163763011943e-06	8.11311623598557e-07	6.40412848896922e-07	6.98951130819402e-07	7.41939381924814e-07	7.18806297528566e-07	6.41894175266027e-07	5.65953183751502e-07	5.4328534740731e-07	5.61128147611272e-07	5.65267691941727e-07	5.22352634115815e-07	4.33620874365837e-07	3.25346250890773e-07	2.34517656466715e-07	1.90975778511953e-07	2.07817662649972e-07	2.84740808383374e-07	4.21202387328802e-07	6.66477290506374e-07	1.1209102860246e-06	1.80650355959652e-06	2.5831891430795e-06	3.21608117319409e-06	3.54380661106075e-06	3.66209188365606e-06	3.92788745624845e-06	4.5142450583825e-06	5.09854701144039e-06	5.28493292114911e-06	4.9754669754156e-06	4.39409699348126e-06	3.94705429442424e-06	3.92465476840385e-06	4.18930727028598e-06	4.40721046311363e-06	4.48073412387106e-06
13	0.00317317766206848	0.00291774129154553	0.00239994715034246	0.00178086505198933	0.00120091437747255	0.000739327259173629	0.000416930390101167	0.000216954964000349	0.000105993659526859	5.00090380668141e-05	2.34134316294662e-05	1.09030548802717e-05	4.81244645656056e-06	1.70282788198559e-06	3.43321186543399e-07	9.72066681934946e-07	1.39967765590133e-06	1.56072096866194e-06	1.55978783526701e-06	1.48862005348371e-06	1.40823749650512e-06	1.32950084358016e-06	1.22830378974991e-06	1.08193397112801e-06	8.90805800818823e-07	6.79232093572213e-07	4.85411573165315e-07	3.61621637334297e-07	3.94206637785535e-07	6.22683648608957e-07	1.04532715141798e-06	1.7246127068902e-06	2.73729657812568e-06	4.07027651121617e-06	5.56127602651697e-06	6.96187490641281e-06	8.10217110377312e-06	9.01308528276583e-06	9.83630709076544e-06	1.05732921678939e-05	1.10068720256862e-05	1.09169085717149e-05	1.03171610449752e-05	9.48555028853799e-06	8.7910603779566e-06	8.47610498370436e-06	8.58598125783439e-06	9.06938725202729e-06	9.88372268008339e-06
14	0.00322570295536164	0.00298349214071479	0.00250871029011051	0.00193937413666375	0.00139217822077187	0.000932997470304359	0.000584303282555334	0.000342465731082038	0.000189371046459945	0.000100527583896146	5.24228070383725e-05	2.72982146537553e-05	1.40996032690993e-05	6.9305015833025e-06	3.07151618662812e-06	1.89342344422698e-06	2.49690244589822e-06	3.07636612932883e-06	3.32328998621219e-06	3.31248164547355e-06	3.14434083181146e-06	2.88545742344893e-06	2.56480515478111e-06	2.19066222982317e-06	1.76897432595232e-06	1.31295085521494e-06	8.4336536619552e-07	4.26419630984223e-07	5.48189199415594e-07	1.26837220249275e-06	2.36680035058631e-06	3.94809245846837e-06	6.10096589400274e-06	8.78377476299993e-06	1.17855305229293e-05	1.47898107812291e-05	1.7508520623363e-05	1.97717975817756e-05	2.1490645745563e-05	2.2551765284048e-05	2.27910433504668e-05	2.21043091006137e-05	2.06002535751109e-05	1.86484185911593e-05	1.67792781763868e-05	1.55448614749697e-05	1.54234607861979e-05	1.66727039493886e-05	1.91466056948682e-05
15	0.00321544216042067	0.0029596851592375	0.00250687275695837	0.00198329984135779	0.00148657526461767	0.00106249402423394	0.00072185767884364	0.000463602425592103	0.000281948354012159	0.000164855300926652	9.5254340525961e-05	5.588450473091e-05	3.3621646472972e-05	2.0648047822376e-05	1.30169157956684e-05	8.85036313601207e-06	7.11750630745113e-06	6.76296256561349e-06	6.77652697085185e-06	6.64710787099255e-06	6.263044218917e-06	5.67698325131553e-06	4.96974109252822e-06	4.19475384090014e-06	3.37071835275043e-06	2.49510295276204e-06	1.55580388653128e-06	6.00072990581573e-07	1.05644163382676e-06	2.7543934607393e-06	5.15785282929488e-06	8.45569680568802e-06	1.27594346403166e-05	1.79752533426424e-05	2.37657170991702e-05	2.9620873839812e-05	3.50060333735026e-05	3.94893610839828e-05	4.27632730543447e-05	4.45686474679706e-05	4.46359902453815e-05	4.27610931876512e-05	3.89953754943991e-05	3.37974350024664e-05	2.80663269027907e-05	2.32295371495169e-05	2.14344661922811e-05	2.43978510156579e-05	3.12394680557754e-05
16	0.00312806025727266	0.00282400381035851	0.00235950986476543	0.001862773631965	0.00142307794427144	0.0010638307752513	0.0007701979907196	0.000530160441353999	0.000344710132618988	0.000215622215998476	0.000135661949242512	8.94083749789768e-05	6.14915008419108e-05	4.30581674193378e-05	3.06940501948905e-05	2.28530268447854e-05	1.82140138249827e-05	1.5580657831474e-05	1.39990286468506e-05	1.2783584614035e-05	1.15600895189005e-05	1.02336818563955e-05	8.85910306177317e-06	7.50879368634246e-06	6.21394612841455e-06	4.98802112430042e-06	3.92170396114121e-06	3.42203698210936e-06	4.32718904219442e-06	6.9699931421541e-06	1.12826402647164e-05	1.73526335594257e-05	2.51979681493152e-05	3.45444138480292e-05	4.47728222733916e-05	5.50416466581839e-05	6.45181050171781e-05	7.25597938618997e-05	7.86897046234113e-05	8.23802173679671e-05	8.28984764724437e-05	7.94692727644992e-05	7.16891671779311e-05	5.98398389636352e-05	4.48603578672797e-05	2.83097150345778e-05	1.5313467849299e-05	2.29987103787442e-05	4.26669877896113e-05
17	0.00298058799615806	0.00259312732854425	0.00207294660457125	0.00156353137881514	0.00116728014735401	0.000892953382608834	0.000682647595334501	0.000494197550725533	0.000329488901875181	0.000208745874331827	0.000141803690261853	0.00011165584115712	9.15424667806375e-05	7.13155244663943e-05	5.26757527658396e-05	3.89225671616944e-05	3.09009042246819e-05	2.67803219856586e-05	2.41848535457848e-05	2.18035664735354e-05	1.92768272507341e-05	1.66932094495955e-05	1.42811095043997e-05	1.22331005468075e-05	1.06386019990302e-05	9.54519360161521e-06	9.10320437283746e-06	9.69609971244374e-06	1.19228607351031e-05	1.6391228035166e-05	2.35621650878953e-05	3.36740172108159e-05	4.65953092642047e-05	6.16993978699107e-05	7.79284334285751e-05	9.40972303511353e-05	0.000109287117438933	0.00012299704129366	0.000134786512619276	0.000143621772851161	0.000147619726096069	0.000144637305533508	0.000133335807423801	0.000113929540893244	8.81786996306635e-05	5.91184925533302e-05	3.40740218208246e-05	3.84742427523613e-05	6.98917799580806e-05
18	0.00285215141580608	0.00236730530447711	0.00175441515622169	0.00116916618227516	0.000756850698758245	0.00056423925610077	0.000469355684135736	0.000355080089561119	0.000215357631226671	0.000101323351461321	9.41417966883616e-05	0.000128384151884617	0.000134705308299502	0.000115791198086503	8.51077024356831e-05	5.47793732667828e-05	3.36345318519737e-05	2.6265160184877e-05	2.69141390402526e-05	2.74104827975787e-05	2.57609314804696e-05	2.26667519444204e-05	1.92587874132954e-05	1.6439736091788e-05	1.47240348624495e-05	1.43178338090339e-05	1.53638455075413e-05	1.81793539315636e-05	2.33356308556124e-05	3.15598316550554e-05	4.34940184039528e-05	5.93797955083729e-05	7.87948370748575e-05	0.000100622562793566	0.000123414905618533	0.000146108076043262	0.000168652117260915	0.000191779994266477	0.000215567158112394	0.00023784008783541	0.000254166186415633	0.000259726736149093	0.000251746614942556	0.000231076935183459	0.000202384010030333	0.000173374478216772	0.000153882477973288	0.000153456675468626	0.000174594093278492
19	0.00289424009132848	0.0023514744200167	0.00166928155706685	0.000983987715026384	0.000429002616581508	0.000171429530977312	0.000235538839665398	0.000232280913314923	0.000158563382940206	0.000133203138388847	0.00019522913262553	0.00024509064474269	0.000252119257251087	0.000221916877266936	0.000170074874829804	0.000112341898318642	6.03029461127283e-05	2.03653369765858e-05	7.11631070374695e-06	2.06237680207198e-05	2.52386180217311e-05	2.39256914476769e-05	1.97411486235191e-05	1.518072413251e-05	1.2379890727992e-05	1.30717943105413e-05	1.73970090638156e-05	2.48050720251832e-05	3.54944921561212e-05	5.00959775089226e-05	6.90600860118454e-05	9.21584177479684e-05	0.000118236412712588	0.000145514316962297	0.000172672736401542	0.000200466652939781	0.000232529406652338	0.000273290301353656	0.000323366042656618	0.000376945312323949	0.000423888064149512	0.000454269631941058	0.000462468786267912	0.000449394425311007	0.000422335278679418	0.000392567275481877	0.000371563458950575	0.000367161847027572	0.000381019092326413
20	0.0032607040894878	0.00273288498712264	0.00205447751397133	0.00134362807846943	0.00071399400526946	0.000261575137942014	0.000201700815744645	0.000348945921999981	0.000450321408081073	0.000520747548858691	0.000565048097505971	0.000572924059564423	0.000538831953355618	0.000469001991414641	0.000377843304592919	0.000281752688745102	0.000194480879762741	0.000125028373153131	7.74208835887189e-05	5.06337132981047e-05	3.76455229577018e-05	2.92298729311558e-05	2.07288397851898e-05	1.15714175656434e-05	2.84181321920874e-06	8.52763966181984e-06	1.94641129053557e-05	3.27758873792303e-05	4.95926492673409e-05	7.07437861078607e-05	9.61277713408283e-05	0.000124235302789267	0.000152262660098485	0.000177477317835163	0.000200441826397309	0.000229279982549371	0.000279107937115503	0.000360226068918805	0.000467597242706317	0.000584311898050998	0.000689683287473117	0.000765507790018678	0.000800720682019916	0.000794297680397241	0.000755731338525072	0.00070281957235204	0.000656743477822228	0.000634349393764732	0.000639919376100454
21	0.00403088063937658	0.00356366471228755	0.00291745881260042	0.00219536903759122	0.00151649654346427	0.0010161541805273	0.000834480047297215	0.000926932259711279	0.00108235847712121	0.00119123738276217	0.00122602861224126	0.00118735258655236	0.00108756046174897	0.000945409688252449	0.000782044225704232	0.000617091757629061	0.000465756473299929	0.000337489734298729	0.000236100022735663	0.000160800387351054	0.000107754016358458	7.18649435185423e-05	4.85256007444754e-05	3.48182447290234e-05	2.9529084709423e-05	3.15460177473382e-05	3.9187233318176e-05	5.17335893393312e-05	6.94507138189818e-05	9.21773395654484e-05	0.000117853483717536	0.000141737474736851	0.000157142726262467	0.000159469189494574	0.000158675339936702	0.000197891339446271	0.000314256698732078	0.000494095083144063	0.000708939601819082	0.00092806099506405	0.00111946037121429	0.00125420606172493	0.00131221554595666	0.00128720402358779	0.00118960789098156	0.00104746115918762	0.000905148530530127	0.000814269402816727	0.000803323791644815
22	0.00530938716216011	0.0049686669513104	0.004428323734224	0.00378782482620404	0.00317305409371542	0.00270998308871004	0.00247093945684048	0.0024205905112209	0.00244805393901409	0.00245333660913188	0.00238479436720318	0.00223154936947588	0.00200725533982958	0.00173715533980094	0.00144902561702686	0.00116729077102921	0.000909907436518009	0.000687583113631727	0.000504632617087389	0.000360632928281975	0.000252166688438072	0.00017424796649798	0.000121314305472475	8.78561333130543e-05	6.88730512420479e-05	6.03830644625525e-05	6.00295352973075e-05	6.73118632728021e-05	8.23427850005293e-05	0.000103126420277075	0.000123378118703689	0.000131902428056713	0.000113291423785268	5.00135995072585e-05	7.43336789726523e-05	0.000269879152169616	0.0005369046241737	0.000861936391124004	0.00121717589767935	0.00156295820190449	0.00185345039801019	0.00204462070232442	0.00210281590175663	0.00201209464204721	0.00177899197009465	0.00143489279401059	0.00104004699691404	0.000704901480275654	0.000615383133114132
23	0.00733656589159126	0.00725826531681659	0.00697427163739965	0.0065629577929557	0.00611708820487454	0.00571554226248681	0.0053955278584413	0.00514270228264022	0.00490836183117558	0.00464018820547336	0.00430515148774469	0.00389651296239537	0.00342936629783872	0.00293150813438251	0.00243418156835438	0.00196497109601427	0.00154369478945126	0.00118122663544149	0.000880559536346376	0.00063907283568517	0.000450965027737764	0.00030914556258698	0.000206366377651149	0.000135701619090429	9.04564239074213e-05	6.38197778154264e-05	5.07119274429869e-05	5.30258308809429e-05	7.36192946976592e-05	0.000105475875392244	0.000138774198964405	0.000168580549699909	0.000209218911745038	0.000307404564478004	0.000507818391265632	0.000821208845483191	0.00123652225331863	0.00172639636950063	0.00224693205105485	0.00274058823076496	0.00314315241829993	0.00339356478406959	0.00344459833608735	0.00327211046130607	0.00288084089454417	0.00230556423773414	0.00160796598041841	0.00087495015906452	0.000313323525384865
24	0.0103690476334834	0.0106959212120445	0.0107929805781242	0.0106962080946296	0.0104513974164903	0.0100994143306396	0.00966533491241405	0.00915611293537229	0.00856707747600886	0.00789290434092734	0.00713720144069989	0.00631693384688073	0.00546118741677297	0.00460601514955176	0.00378780397443936	0.00303726306434568	0.00237539304932063	0.00181201866851402	0.00134679288283697	0.000972031573224729	0.000676351254365503	0.000447986332284033	0.000276984615500268	0.000156094414504612	8.03529066486784e-05	4.22228728417319e-05	1.9687648298839e-05	2.3490236244985e-05	7.99542180926764e-05	0.000162359381171946	0.000274152323530556	0.000428853922323682	0.000650397145427667	0.00096714106951752	0.00140142108675494	0.00196040350197915	0.00263060175557009	0.00337591636464598	0.00413930446276656	0.00484841992761977	0.00542499562905285	0.00579683989241021	0.0059105619277136	0.00574282855996561	0.00530826214724637	0.00466306465964962	0.00390486341288031	0.00316935406789748	0.00261431215572807
25	0.0144663011415213	0.015268883804973	0.015786434285126	0.0160119677679072	0.0159527604956737	0.0156252078326316	0.0150507691250144	0.01425426325424	0.0132644669707536	0.0121158261240647	0.0108496800772182	0.00951379865964436	0.00815987555054582	0.00683943393762366	0.00559907548787029	0.00447608995104477	0.00349525728954677	0.00266738262587703	0.00198982767361822	0.00144905290835339	0.00102484198076906	0.000695319399631586	0.000441294414351867	0.00024845347909891	0.00010682789720746	1.87768667578613e-05	7.85887423016806e-05	0.000162167493875982	0.000285227817259767	0.00047365462906236	0.000748121615422891	0.00112956143395169	0.00163979166863231	0.00229740077246165	0.00311133526230876	0.00407441785496787	0.00515862933907879	0.00631352411653807	0.0074686215733195	0.00853996982701639	0.00944031094353212	0.0100914940936441	0.0104371594839052	0.0104534103810331	0.0101552712537494	0.00959712533770392	0.00886583965424192	0.00806580910247153	0.00729628664826067
26	0.0194091097197585	0.0206642649351662	0.021560037931502	0.0220580408686045	0.0221407786902299	0.0218113381079169	0.0210918936511289	0.0200214571323869	0.0186531080877821	0.0170507700283352	0.0152855367530238	0.0134316162887919	0.0115620863657356	0.00974476141427904	0.00803850110810969	0.00649023690162556	0.00513288611533178	0.00398421067295877	0.00304662086832837	0.00230801533191051	0.00174407213054155	0.00132277520231947	0.00101160766381995	0.000786348990142631	0.000639307008956439	0.000583192408213974	0.000639118205249864	0.000814733632255498	0.00111181425820532	0.00154286819037196	0.00212973163523575	0.00289628243777674	0.00386226459000355	0.00503794716900041	0.00641910022178639	0.00798272153349114	0.00968446392923694	0.0114587328737523	0.0132220860034842	0.0148799976859054	0.0163363783750158	0.0175045968418294	0.0183182809218299	0.0187399838378571	0.0187659665960967	0.0184258748134914	0.0177769457480552	0.0168934980298096	0.0158537039202332
27	0.0247464611414516	0.0263502652923852	0.0275201333237735	0.028201846719838	0.0283675485284004	0.0280171089380046	0.0271770583910553	0.0258973612006413	0.0242465271451431	0.0223057083035652	0.0201624874200385	0.0179050225798163	0.0156170754983138	0.0133742441423704	0.0112414935625448	0.00927188922275578	0.00750632724861668	0.00597402605449976	0.00469352220690655	0.00367372309255864	0.00291399106242085	0.0024017617989933	0.00210882704007619	0.00199461435069154	0.00202252852295072	0.00217691894091714	0.00246590974153369	0.00291297260018505	0.00354745715969717	0.00439895852777892	0.00549441757553282	0.00685542861133518	0.00849466972719368	0.0104117300412235	0.0125891110590132	0.0149892352899183	0.0175532093663495	0.0202019115728883	0.0228396849157506	0.0253605270008067	0.0276562329925618	0.0296255522781194	0.0311831518583616	0.0322671102443125	0.0328438297364206	0.0329096426080494	0.0324889411660551	0.0316292832842447	0.0303944817942396
28	0.0298738411058501	0.0316574529595062	0.0329469275268339	0.0336876945783075	0.0338549604885269	0.033454818086451	0.0325223671842232	0.0311171728581518	0.0293167529705987	0.0272090407554566	0.0248848638661495	0.0224313947559442	0.0199272709357673	0.0174397114761172	0.015023559654514	0.0127218722284582	0.0105675582974186	0.00858573187736406	0.00679700220709606	0.00522324729512689	0.00390056382007114	0.00290938846305432	0.00241058482781223	0.0025311433681801	0.00313541670542565	0.00401690114061139	0.00508932660328648	0.00634889403745435	0.00782454452796802	0.00955429747586276	0.0115738645579393	0.0139100131453413	0.0165758850071213	0.019567335555278	0.0228601575016883	0.0264084232091305	0.0301443036525297	0.0339796712192656	0.0378096214952868	0.0415178073278501	0.0449832194456449	0.0480878224300118	0.0507243056646055	0.052803164457882	0.0542583962692508	0.0550512700683554	0.0551718744408069	0.0546384301830356	0.0534946180106446
29	0.0340918314608527	0.0358231606460108	0.0370176014271295	0.0376331995467697	0.0376598348576002	0.0371192480863238	0.0360618679683135	0.0345607995077071	0.032703731041963	0.0305838274778049	0.0282908459340696	0.0259036910923174	0.0234853880054386	0.0210809927358669	0.0187183562155584	0.0164110571609771	0.0141624240084271	0.0119695272023888	0.00982637903457831	0.00772632107568737	0.00566517715228189	0.00365371691583495	0.00181787647730405	0.00146315932518017	0.00324205102203114	0.0054499517768534	0.00786238514497212	0.0104860488758349	0.0133558189994806	0.0165101184217167	0.0199828298938933	0.0237981493602548	0.0279663922858541	0.0324805154975357	0.0373135033049653	0.0424168562515249	0.0477204056375705	0.0531336024326378	0.0585483157594933	0.0638430430993898	0.068888302207246	0.0735528619404379	0.077710389037804	0.0812460469098426	0.0840625814192041	0.0860854644502894	0.0872667343109679	0.0875872678393833	0.0870573370160499
30	0.0366891086677165	0.0380692714114178	0.0388770717319328	0.0390916809479806	0.0387263211178524	0.0378275749627804	0.0364714796360239	0.034756592013834	0.0327945236617616	0.0306987607517027	0.0285729440242875	0.0265001966021063	0.0245354320454515	0.02270252567017	0.0209974138804049	0.0193966257763683	0.017869195881971	0.0163894083796769	0.014948823593166	0.0135679637266293	0.012309536667201	0.0112934690694466	0.0107034973917718	0.010754741207142	0.0116038645921202	0.0132751231097141	0.0156916100363089	0.0187566128303414	0.02239813390657	0.0265730854902036	0.0312568295223101	0.036431633626443	0.0420774666636896	0.0481652638037806	0.0546522466205762	0.0614789741266999	0.0685679303286307	0.0758235206449281	0.0831333652397467	0.0903707672282617	0.0973982149402912	0.10407175673366	0.11024606327961	0.115779961641507	0.120542185396304	0.12441703861593	0.127309628703823	0.129150298867475	0.129897901021918
31	0.0372123146350942	0.0379155620432388	0.0379994810599473	0.0374636191534392	0.0363438813294612	0.0347127097867112	0.0326768861118591	0.0303729715497486	0.0279601746092542	0.0256097950171366	0.0234895207920773	0.0217409751743692	0.0204526530661416	0.0196386429210206	0.0192385849762137	0.019144283075024	0.0192392994690736	0.0194317215961428	0.0196709841393844	0.0199511598732364	0.0203065016254201	0.0208031875875824	0.0215288460184732	0.022580543188639	0.024052609800788	0.0260267937814558	0.0285670461987481	0.0317192480342719	0.0355139204008677	0.0399692573584803	0.0450927558665882	0.0508810833518152	0.0573186877664701	0.064375884227709	0.0720070149510057	0.0801490410474114	0.0887207258485602	0.0976224524480022	0.106736677970466	0.115929040463337	0.125050172477583	0.133938309403671	0.142422785483844	0.150328469860847	0.157481105584328	0.163713387163172	0.168871470336976	0.172821481232131	0.175455510060285
32	0.0361257585176543	0.0359823263138777	0.0351607193996466	0.0336656736126379	0.0315341723275642	0.0288356856645649	0.0256717894342722	0.0221770139053585	0.0185250880309679	0.0149500683806962	0.0118009244126671	0.0096277743804627	0.00906449423426594	0.0101491910507463	0.0121926469297471	0.0145569002613984	0.0169096997042786	0.0191113119599715	0.021121146659566	0.0229532887455691	0.0246553196637662	0.0262968370015733	0.0279622275996507	0.0297455011245396	0.0317461683309904	0.0340655590494805	0.0368031692394945	0.0400528385483959	0.0438988302614936	0.0484121193470612	0.0536472692699368	0.0596401616050449	0.066406616971788	0.0739417350597802	0.0822196654989127	0.0911935140232405	0.100795165789331	0.110934938856847	0.121501138519977	0.13235974078033	0.143354561129703	0.154308332811637	0.165025103775326	0.175294255699279	0.184896263235089	0.193610076320332	0.201221763423976	0.207533841057371	0.212374569865687
33	0.0356886010284912	0.0350967137468564	0.0338635581439184	0.032006801632898	0.029572800388186	0.0266373308335428	0.0233071842525767	0.0197258628225043	0.0160912556944509	0.0127039854803509	0.0100721424425678	0.00894923793655587	0.00972920370368603	0.0118141152460285	0.0143982084761521	0.0170132931401759	0.0194350723534107	0.0215596057935857	0.0233465081655938	0.0247957845906954	0.0259387889096271	0.0268357300459649	0.0275765923408693	0.0282833342017058	0.0291105933750398	0.0302409769812453	0.031871178166931	0.0341889259696907	0.0373476748973567	0.0414499913145283	0.0465459980241066	0.0526437446540635	0.0597232168915127	0.0677474716896383	0.0766686022106577	0.0864290343432564	0.0969595576173042	0.108175459418978	0.119971910293657	0.13221959474716	0.144761486998788	0.157411559299094	0.169956027749323	0.182157475533805	0.193761869912805	0.204508150272126	0.214139756499322	0.222417228707982	0.229130866157135
34	0.0391196671478526	0.0390588982265841	0.038564010889186	0.0376823954150391	0.0364866632394332	0.0350726812846543	0.0335551588588647	0.032059837963671	0.0307113028787008	0.0296163477652259	0.0288453418962688	0.0284173234000318	0.0282955641092387	0.0283963637311082	0.0286070680991913	0.0288055978584843	0.0288755150466778	0.0287148292565298	0.0282397729928627	0.0273857760254258	0.0261077445621627	0.0243815675677882	0.0222093760257859	0.0196337812756424	0.016774720221149	0.0139255817622858	0.0117741440082259	0.0115571432718602	0.0141141485593628	0.0189333688842221	0.0252359461333793	0.0325987889070523	0.0408341383061986	0.0498587735151925	0.059632814759504	0.0701302902217188	0.0813215956471828	0.0931606550024429	0.10557468410194	0.118456408404444	0.131659250307554	0.144996071143917	0.158241829535582	0.171140166905113	0.183413557120438	0.194776324660611	0.204949579516765	0.213676952915889	0.220739949361401
35	0.0466295608517889	0.0475217367168665	0.0481031314047837	0.0483964329410466	0.0484338510533929	0.0482539944751151	0.0478981178035851	0.0474061093130443	0.0468126705114285	0.0461441521683632	0.0454164368436462	0.0446340958063621	0.0437908344281138	0.0428710374249123	0.0418520974634876	0.0407071928081291	0.0394082653026299	0.0379291024815439	0.0362486082350991	0.0343545425513042	0.0322482551834682	0.0299513178612461	0.0275156004857713	0.0250392493196619	0.0226913210457758	0.0207429113998072	0.0195798023315482	0.0196292177490557	0.0211683281253876	0.0241873625406562	0.0284836450789293	0.0338387307620834	0.0401031652955792	0.047198857657149	0.0550942165540928	0.063777073033976	0.0732312614004182	0.0834176711746173	0.0942600652192781	0.105636038611429	0.117373344760997	0.129251492233962	0.141008177820392	0.152349854339745	0.16296554962565	0.172542940318111	0.180785625081657	0.187430531555332	0.192264431974586
36	0.054772953470764	0.0561862095154026	0.057283847448443	0.058067583540154	0.0585469149789525	0.0587381647668308	0.0586632716909333	0.0583484160930451	0.0578225695191312	0.0571160477103593	0.0562591372377504	0.055280861741229	0.0542079572230635	0.0530641358081312	0.0518697272760068	0.050641786981756	0.0493947364113326	0.048141551443845	0.0468954342056287	0.0456718074460714	0.0444903742203133	0.043376915078997	0.0423644798368973	0.0414937058663664	0.0408121921590548	0.0403731832590442	0.0402341986622096	0.0404564886685813	0.0411060221675765	0.0422559127933619	0.0439889156457088	0.0463975180129672	0.0495790990851906	0.0536251497621174	0.0586060818247878	0.0645552062022512	0.0714556962859683	0.0792328455906771	0.0877519720392787	0.0968210984689286	0.106197279768473	0.115595707209956	0.124701025829212	0.133180441633233	0.14069817532904	0.146930719364618	0.151582253474354	0.154399522995466	0.155185514602085
37	0.0597516837407383	0.0609456028187165	0.0617733142925794	0.062237695462644	0.0623523288697799	0.0621412159741081	0.0616380049111138	0.0608846989667965	0.0599298230297667	0.0588260475184402	0.0576273111381289	0.0563855518405945	0.0551472490443485	0.0539500849714846	0.0528201162924751	0.051769864704948	0.0507976506101714	0.0498883075067237	0.0490151767145588	0.0481430790007412	0.0472318731387238	0.0462402796896414	0.0451298578979858	0.0438693327244879	0.0424398401580648	0.0408420720819246	0.0391067178386849	0.0373098066882775	0.0355937426446699	0.0341907462394104	0.0334343253175975	0.0337279068807761	0.0354442464624845	0.0387929861083589	0.0437586667893894	0.050149650310519	0.05768749165446	0.0660673657879431	0.0749808689671164	0.0841194083592327	0.0931728069942912	0.101829491005671	0.109779910368198	0.116722974954699	0.122374700614247	0.126478134744728	0.128813660159546	0.129208871447539	0.127547369854318
38	0.0592891465686269	0.0595081001936071	0.0592886207888531	0.0586459357981139	0.0576100376479796	0.0562260773811012	0.0545542546468124	0.0526690372194527	0.0506574382666765	0.0486159437982347	0.0466455708108282	0.0448445842423896	0.0432988234269729	0.0420705511635514	0.0411880470401935	0.0406390268169879	0.0403703708180685	0.0402944427430165	0.0402997686690833	0.0402626879896744	0.0400572336347681	0.0395620456367962	0.0386644642513599	0.0372626176355344	0.0352664267497573	0.0325982908325845	0.0291940300954871	0.0250046453427728	0.0200000968793992	0.0141806130233789	0.00764386152217226	0.00251090137721297	0.00903019469555563	0.0179165354898264	0.0275391865908558	0.0376928794530069	0.0482134991091217	0.0589259720533279	0.069639522129019	0.0801506429381966	0.090248912242061	0.0997245100279223	0.108376934676382	0.116024517258126	0.122514328469711	0.127732048433326	0.131611348000394	0.134142307463562	0.13537835287419
39	0.0543344058324549	0.0531502033054666	0.0514392010432434	0.049221819411155	0.0465343412785499	0.0434305061504416	0.0399838640478191	0.0362916927427418	0.0324817701497875	0.0287237098081336	0.0252455605748592	0.0223489725142171	0.0203926642599044	0.0196863795935981	0.0203063612306858	0.0220238304003703	0.0244526466776665	0.0272276211385708	0.0300731239309266	0.0327978872867815	0.0352729652197706	0.037414383349997	0.0391734813175463	0.0405335745852672	0.0415114920264558	0.0421630033081874	0.0425910807170315	0.0429548527082429	0.0434746208634823	0.0444249347408651	0.0461067024372911	0.0487967937400209	0.0526907009463927	0.0578657806275039	0.064281398657229	0.0718071740435693	0.0802583294818431	0.0894238845446317	0.0990846500053114	0.109023780615784	0.119033357967869	0.128919299037735	0.138505660901164	0.147638617595997	0.156189968483132	0.164059859833889	0.171178363358697	0.177505603912831	0.183030239185663
40	0.0513056378692475	0.049341767509323	0.0468606365971494	0.043888140651325	0.0404633822458641	0.0366398240783658	0.0324877953108011	0.0281003922873826	0.0236077309203714	0.0192121144547026	0.0152737449418147	0.0124753293773433	0.0118019952312103	0.0135984179145644	0.0170604694340086	0.0213213141119971	0.0259100651543673	0.0306034019669585	0.035294575982126	0.039934455708643	0.0445063485913853	0.0490145649222145	0.0534788342567839	0.0579314443525695	0.0624157197821892	0.0669850775371125	0.0717020980904316	0.0766371215623954	0.0818659577640838	0.0874664541050316	0.0935139111233683	0.100075632947542	0.107205168371189	0.114936947188811	0.123281991378042	0.132225192992344	0.141724371610394	0.151711046753091	0.162092655600994	0.172755840222348	0.183570409246041	0.19439361590465	0.205074457480968	0.215457770228309	0.225387959380413	0.234712263703287	0.243283508998047	0.250962356001954	0.257619094984058
41	0.0599717782067907	0.059083420091671	0.0579303729434203	0.056572123281807	0.055081588207583	0.0535438647552674	0.0520537666926878	0.0507117699687895	0.0496181397279817	0.0488654759903199	0.0485307123978694	0.0486684481885036	0.0493077786612418	0.0504539937201327	0.0520948276642522	0.0542093235732589	0.0567767555723916	0.0597835638950702	0.0632273228052832	0.0671177395610358	0.0714752822587075	0.0763282732422569	0.0817092852229344	0.0876515409440361	0.0941858063370686	0.101338027541877	0.109127738369438	0.117567095821763	0.126660309556222	0.136403216989353	0.146782801440269	0.157776530391584	0.169351479523067	0.181463286774652	0.194055038150659	0.207056218989038	0.220381871842944	0.233932089164838	0.247591941614571	0.261231907448886	0.274708830948017	0.287867402834192	0.300542126249611	0.312559709678113	0.323741813509962	0.333908069104658	0.342879286959114	0.350480772437413	0.3565456719628
42	0.0806909613233795	0.0812822271500217	0.0816354109831148	0.0817703264912136	0.0817101507931311	0.0814805779650721	0.0811091045135368	0.0806246262114988	0.0800575455408132	0.079440587021119	0.0788104838664059	0.0782106219759585	0.0776945913850243	0.0773303823225067	0.0772046563207124	0.0774261305181401	0.0781267173419088	0.079458879806733	0.0815880484532869	0.0846801946639658	0.0888865826417618	0.0943293762205935	0.101091903883835	0.109215599269623	0.118703012240154	0.129524453582113	0.141625552760655	0.154933840502988	0.169363557226252	0.184818678652462	0.201194527337749	0.218378423222173	0.236249769905953	0.254679877696562	0.273531736750125	0.292659887511656	0.311910489774158	0.331121660214179	0.350124125561272	0.368742220522664	0.38679524373857	0.404099170173021	0.420468704078721	0.435719643142983	0.449671512009621	0.462150412551649	0.472992029500203	0.482044723703796	0.489172641690118
43	0.105857528076903	0.106744661123226	0.107134615715553	0.106994319473918	0.106291505394952	0.104995006538981	0.103075331145856	0.100505678867608	0.0972636454035016	0.0933340180393438	0.0887133536754243	0.0834175855463868	0.0774949909531602	0.0710489838665869	0.0642791877057861	0.057555278920679	0.051538932839697	0.0473228779481479	0.0463657439769741	0.0498549496500066	0.0579219650595727	0.0698232220300448	0.0846812252180372	0.101839331566447	0.120863302019908	0.141462054510677	0.163424571119514	0.186581375206321	0.210782458487064	0.235884737996046	0.261744917260512	0.288215481543252	0.315142590639725	0.342365185774999	0.369714923177071	0.397016707436792	0.424089685950234	0.450748614348078	0.47680552914841	0.502071677309962	0.526359658189634	0.549485734724491	0.571272269390535	0.591550237907486	0.610161770646008	0.626962668895897	0.641824841048032	0.654638602675674	0.665314784703695
44	0.137313170625609	0.138385695310405	0.138747850086867	0.138346483666084	0.137132861950228	0.135064665074274	0.132108765363954	0.128245215256366	0.123473157534254	0.117819863614299	0.111354963140713	0.104213369767323	0.0966325663477269	0.089011955414059	0.0819987004732979	0.0765776298514579	0.0740604871478091	0.0757807904861431	0.0825120744996841	0.0941520971782209	0.110021147018425	0.129334877387717	0.15144217263656	0.175856825677523	0.202217896098518	0.230245348527237	0.259707359786415	0.290398969644759	0.322128745381631	0.35471064226931	0.387959178127264	0.421686749655699	0.455702371707526	0.489811394814115	0.52381591917072	0.55751571975447	0.590709554411383	0.623196760584782	0.654779066262282	0.685262552280582	0.714459709732812	0.742191539973269	0.76828964694748	0.792598273167991	0.814976232193844	0.835298692350841	0.853458768914755	0.869368885237951	0.882961867421345
45	0.195581478850499	0.200402749764487	0.204894840606384	0.209074930666456	0.212977144368936	0.21665535482895	0.220185957421186	0.223670378815446	0.227236977343565	0.231041873063317	0.235268150877555	0.240122858612233	0.245831339479639	0.25262875044875	0.260749127473196	0.270412971339774	0.281814847747106	0.295112691200445	0.310420236039587	0.327803327936372	0.347280040640006	0.368823834702506	0.392368642654564	0.41781476859045	0.445034735385179	0.473878546349125	0.504178132035635	0.535750970438247	0.568402993202044	0.60193094124743	0.63612433659203	0.670767215583118	0.705639737577588	0.740519751201211	0.775184371935798	0.809411601380431	0.842982000116544	0.875680412063688	0.907297727767822	0.937632666493315	0.966493551701121	0.993700051037321	1.01908484999956	1.04249522775853	1.06379450401886	1.08286332718149	1.09960077631537	1.11392525246715	1.12577513854061
46	0.295591522238136	0.308090331356255	0.320837015589349	0.333864737517162	0.347214008252219	0.360932574227717	0.375075038509512	0.389702188790294	0.404880015090973	0.420678414662068	0.437169598972072	0.454426236725956	0.472519385789339	0.491516283601778	0.511478078058145	0.532457587232024	0.55449717577545	0.577626828394506	0.601862487498982	0.627204704773631	0.653637637259586	0.681128399806163	0.709626769311674	0.739065223244518	0.76935928604053	0.800408151988594	0.832095551555491	0.864290828915901	0.89685020083248	0.92961817014414	0.962429070306334	0.995108720225479	1.02747617077496	1.05934552577029	1.09052782083607	1.1208329436191	1.15007157833788	1.1780571568757	1.20460779768841	1.22954821286175	1.25271156285016	1.27394123786798	1.29309254467053	1.3100342776161	1.32465015347938	1.33684009050856	1.34652131367935	1.353629269981	1.35811833983641
47	0.419547609187671	0.440013322196078	0.46106377105158	0.48270948590777	0.504961480797434	0.527830913468683	0.551328670605944	0.575464880755178	0.600248359542508	0.625685994072081	0.651782075622662	0.678537591842062	0.705949491476858	0.734009936195751	0.7627055552073	0.792016719095611	0.821916849581204	0.852371781760747	0.883339194810606	0.914768126193247	0.946598583131959	0.978761263574622	1.01117739710889	1.04375871437468	1.07640755149495	1.10901709395455	1.14147176223459	1.1736477393822	1.20541363858529	1.23663130674474	1.26715675800783	1.29684122926026	1.32553234768623	1.35307539871262	1.37931468097605	1.40409493341149	1.42726281818345	1.4486684419911	1.46816689730289	1.48561980433871	1.50089683414168	1.51387719288528	1.52445104765963	1.53252087438236	1.53800270918645	1.54082728564674	1.54094104150678	1.53830698014058	1.53290537380516
48	0.528233638963506	0.553768949410799	0.579980688278273	0.606860928713334	0.634399863808369	0.662585546502212	0.691403603209311	0.720836923603331	0.750865329786073	0.781465228876736	0.812609253843025	0.84426589814614	0.876399150467359	0.90896813640612	0.941926774569854	0.975223454897093	1.00880074735146	1.04259514928121	1.07653687974466	1.11054972894799	1.14455097062083	1.17845134466578	1.21215511675959	1.24556022076189	1.27855848880915	1.3110359728497	1.34287336012471	1.37394648373921	1.40412692801799	1.43328272682741	1.46127915149319	1.48797958338241	1.51324646467609	1.53694231936463	1.55893083508187	1.57907799508324	1.59725324849541	1.61333070594431	1.62719034682774	1.63871922385698	1.64781265006404	1.65437535327093	1.6583225830503	1.65958115547859	1.65809042149129	1.65380314539164	1.64668628102809	1.63672163433147	1.62390640227136
49	0.581463157447071	0.607613741645949	0.634390889430672	0.661785441613896	0.689786327270954	0.718380278001338	0.747551517241527	0.777281428275651	0.807548205492116	0.838326494290837	0.869587025829539	0.901296253482154	0.933415998443669	0.965903112333355	0.998709164905662	1.03178016506414	1.06505632328225	1.09847186326541	1.13195489024532	1.1654273226901	1.19880489345494	1.23199722550482	1.26490798633257	1.297435124093	1.32947118729884	1.36090372869959	1.39161579271147	1.42148648450698	1.45039161762695	1.47820443576424	1.50479640320597	1.53003805732434	1.55379991549194	1.57595342787764	1.59637196676614	1.6149318423495	1.6315133343695	1.64600172855544	1.65828834650679	1.66827155751982	1.67585776085364	1.68096232707527	1.68351048741446	1.68343816049368	1.6806927063729	1.67523359855532	1.66703300543076	1.65607627357821	1.64236230639514
50	0.553620788070348	0.576101708776814	0.599153374944585	0.622784953019151	0.647004347034793	0.671817702257691	0.697228875520615	0.723238881562026	0.749845325891192	0.77704183561606	0.804817500249248	0.833156334725079	0.862036776711412	0.891431229798018	0.92130566331939	0.951619278469597	0.982324249045393	1.01336554367235	1.04468083478893	1.07620049804416	1.10784770415799	1.13953860374349	1.17118260413052	1.20268273588628	1.23393610551234	1.26483442972003	1.29526464574356	1.32510959134161	1.35424874745413	1.38255903591375	1.40991566415087	1.43619300846932	1.46126552719811	1.48500869483704	1.5072999482057	1.52801963557248	1.54705195978055	1.56428590649955	1.57961614891396	1.59294392041151	1.60417784715599	1.61323473281781	1.62004028819143	1.62452979894787	1.62664872535154	1.62635322840849	1.62361061760375	1.61839971612355	1.61071114023684
[truncated: 48 more columns]
