# Supplementary material for: Reconstructing spruce budworm outbreak severity: a comparison of paleoecological and tree-ring signals
Source: PLoS One. 2025 Aug 12;20(8):e0329406. doi: 10.1371/journal.pone.0329406 (PMC12342301; doi:10.1371/journal.pone.0329406)
Supplement: S13 Dataset — (ZIP) [file pone.0329406.s013.zip › Lake 4 wavelet data/Cross-wavelet_Lepidopteran_scales_GSI/cross_wavelet_significance.txt]

V1	V2	V3	V4	V5	V6	V7	V8	V9	V10	V11	V12	V13	V14	V15	V16	V17	V18	V19	V20	V21	V22	V23	V24	V25	V26	V27	V28	V29	V30	V31	V32	V33	V34	V35	V36	V37	V38	V39	V40	V41	V42	V43	V44	V45	V46	V47	V48	V49	V50
1	0.302555296416523	0.250001966689421	0.166433193155004	0.092937406442723	0.0473114570394755	0.0248526218442066	0.0151287440230618	0.0112105013752067	0.00930077498484874	0.00779929085070879	0.00647656999723378	0.00524462504868406	0.00400926010156093	0.00298717316332656	0.00254386170330969	0.00264627308662832	0.00316486697497567	0.00382527842464723	0.00417551518136243	0.00421931127822518	0.00411142505419427	0.0036992135908346	0.00301382788736389	0.00233361474694565	0.00169458851329266	0.00111750226534844	0.000930433054401816	0.0010444114522441	0.00103031573291897	0.000821379452211272	0.000673258239580904	0.0009428603195384	0.00160355498570437	0.00252759790492652	0.0033663902621532	0.0037552282295443	0.00377201328847004	0.00361776647051936	0.00309841171909591	0.00213923773131578	0.00108494004777122	0.000368406978124168	0.000591622763029763	0.00104340503607928	0.00134079001432168	0.00131469455514728	0.000996114708478928	0.000763196461251765	0.000937995254038099
2	0.428499525259177	0.346406097420774	0.218650434810172	0.110384257931793	0.0476955235673875	0.0203789064304181	0.0106104026536046	0.00785353312181069	0.00694772871958728	0.00602181878773475	0.00505846719327593	0.00408113642258117	0.00295618741452038	0.00189407729483146	0.00143559716341272	0.00166666705938234	0.00237668020243345	0.00316876900507171	0.00355428495416124	0.00362180174499334	0.00358497419194867	0.00323412526176493	0.00256695910071188	0.00191335667817812	0.00131215634092069	0.000683098798385017	0.000481883089687043	0.0007332269142806	0.000763635368169368	0.000515635588406885	0.000230929561869596	0.000602384817188668	0.00135640457357303	0.0023477518384833	0.0031987524687994	0.00354470227369872	0.0035358986294385	0.00344102730950195	0.00301462550827783	0.0021091157316358	0.0010524417392655	0.000235390896576735	0.000439175711647886	0.00089141380140201	0.00118160110336278	0.00113837445501273	0.000737599735770582	0.000343882866298085	0.000610222567998308
3	0.536112264385533	0.424784378717515	0.254715705061295	0.115584020526581	0.0405832685850183	0.0121966430208475	0.00424201573127584	0.003341982103402	0.00362605923355436	0.00337723825021647	0.00291885793374208	0.00240596136013197	0.00167858585319683	0.000828042154986934	0.000331276765311398	0.000691330871192439	0.00139895390584308	0.0020626021005424	0.00233049629993382	0.00236877953393496	0.002405759221642	0.00219753215136256	0.00169692805477382	0.0012217704473067	0.000832900787151004	0.000361523324717696	0.000119523481395781	0.000429592301745439	0.000484260739616663	0.000319751364622518	0.000129368672812792	0.000427148704220459	0.00102137177539682	0.00180968976558265	0.00244686682014602	0.00263866336219223	0.00258325635407036	0.00258101139480124	0.00237607736539431	0.00177362526457008	0.00102707564195897	0.000523665285554655	0.000481287451568319	0.000689351971427275	0.000876256576213353	0.000846670289743802	0.000525158081684039	8.70246610124175e-05	0.000345861116467206
4	0.603564932562277	0.472062876936766	0.273374536686514	0.114689782641534	0.0335943895775944	0.00652961793700407	0.000720444333770739	0.000707481725931513	0.00133995123907615	0.00136380095570753	0.00122083174818192	0.00108567183085611	0.000807738914304519	0.000413726742201309	0.000161994907391483	0.000338137712033325	0.000733623737534939	0.00107840690682028	0.00116009832984655	0.0011439042084446	0.0012167850115112	0.00114681256978693	0.000862323490574399	0.00060139190317106	0.000458740390469899	0.00029493180078404	0.000202539526089007	0.00027014511977067	0.000293845635696905	0.000244716524371048	0.000221732950697026	0.000349482305900803	0.000686398090482531	0.00114946246328523	0.00148962543963878	0.00151675461802924	0.00142045358468207	0.00148011540572427	0.00147542253313999	0.00121675018580413	0.00082080564656929	0.00050925392179874	0.000398909447782115	0.000445478300453788	0.000541894223960529	0.000564421983660478	0.000437140862394395	0.000278184294815139	0.000262861481080398
5	0.628236231887953	0.490959744262736	0.283161473980292	0.117383492512834	0.0332837681047984	0.00586667979522539	0.000395784489831098	0.000293230170625683	0.000470838571357019	0.000422789420357046	0.000362975005257912	0.000376900737917907	0.000336740776868687	0.000229313706327247	0.000150607550173656	0.000197776334657652	0.000344682375496412	0.000454952728963295	0.00042885990785501	0.000386456268073669	0.000454433263947131	0.000455636353423048	0.000333542504110217	0.000214235343357557	0.000201014512654955	0.000191821781696312	0.000171987361865988	0.000168558858639494	0.000163406454456569	0.000144158071717685	0.000134190212768642	0.000198260307690711	0.000366251709488915	0.000577998900886903	0.000711321243674032	0.000660349227878664	0.000555502220433058	0.000616972250063144	0.000684362374425666	0.000638709026615885	0.000486781852415695	0.00030402972564927	0.00019804614810728	0.000191444813554559	0.000253708002375355	0.000329823181260201	0.000334240095150084	0.000271619408713093	0.000183506266912526
6	0.622854138625857	0.492809389275147	0.29230995155878	0.127714904396398	0.0400771517542831	0.00901684955336518	0.00172550396568969	0.000500321869241221	0.000253909201702582	0.000113895612623718	6.65724641858483e-05	9.70254496731024e-05	0.000108238433407569	8.0325663716364e-05	4.11832640147854e-05	6.7108637474588e-05	0.000121780327705109	0.00015126388206822	0.000114845572774874	7.92364962029633e-05	0.000123690647197493	0.000135665481076731	9.84023381722405e-05	4.56209756337834e-05	6.00568063348778e-05	7.93426155891137e-05	8.105145461441e-05	7.73369002934174e-05	7.0364565126686e-05	5.5023864546827e-05	3.96059370192956e-05	7.23140041877703e-05	0.000138878889650902	0.000215827119756403	0.000268060110503273	0.000222886476799853	0.000138433944664825	0.000171368787073386	0.000207804158623794	0.000243458682031464	0.000228880724322275	0.000139209056381232	5.82357177111086e-05	2.85701076722276e-05	8.03005767104498e-05	0.000177641177291005	0.000229063044321641	0.000205570206047899	0.000113816073907571
7	0.602791240665581	0.487233819545658	0.302977142957715	0.143400723431987	0.0507446922675421	0.0132165853884024	0.00274293403495845	0.000713266492758545	0.000221158126186725	3.76651663857452e-05	2.37977688237914e-06	1.76309300538173e-05	2.69359337186559e-05	2.04198874316144e-05	1.5355917229729e-06	1.35432487386658e-05	2.88333364873069e-05	4.30498925043687e-05	2.65137346844293e-05	5.75890001818093e-06	2.60347420885892e-05	2.69814529200653e-05	2.37070407974321e-05	7.40119490751534e-06	1.45987637708718e-05	2.18045221144061e-05	2.1941737726356e-05	2.22436771876415e-05	2.1936550691129e-05	1.48314288705756e-05	3.26319330652999e-06	1.88870572582445e-05	2.89528071855646e-05	5.31095621721681e-05	9.29288040793272e-05	7.67404890904911e-05	1.15052646576233e-05	3.79002180498435e-05	1.42508510694351e-05	8.08484578522853e-05	0.000118445267152987	8.24593963760805e-05	6.79834698748909e-06	4.01408435310264e-05	7.71633451683072e-05	0.000127905456637417	0.000173138992801215	0.000165879034998069	8.70494422517509e-05
8	0.578012810402461	0.478951608210827	0.314072640597644	0.161686050192425	0.0640900623384355	0.0186996509168692	0.00360340270862431	0.000560648554899225	0.000257515344079021	7.21157930015678e-05	1.62492310857085e-05	9.62255812405361e-06	8.67096833056565e-06	7.75574370064007e-06	5.73089454702597e-06	5.18457372584587e-06	1.10452717913261e-05	1.80952984131752e-05	1.15958032203205e-05	5.98676165191787e-06	7.17098113236569e-06	2.8564878201106e-06	8.75255061847559e-06	9.00569540492846e-06	8.55095773536402e-06	5.93914999055024e-06	7.18502500766597e-07	3.55242093475861e-06	7.25851033989173e-06	7.25228888271736e-06	6.57298760669949e-06	8.70732182504157e-06	8.4772518190942e-06	2.60692064579769e-05	5.7673288528924e-05	5.72452239053456e-05	3.51484676273957e-05	4.93001150841243e-05	5.39770982121007e-05	7.56956549585061e-05	0.000108578566994796	9.81975683379613e-05	5.72313653376225e-05	6.92137198328869e-05	9.10056655551842e-05	0.000110672409608302	0.000155393536626425	0.000162594816694581	0.000104534564054041
9	0.552792576242918	0.469703444123203	0.324831613923502	0.181892458256314	0.0812486311318027	0.0279041004750694	0.00666528455812437	0.000686037818228715	0.000269594628616427	0.000177692496744424	7.00325437709795e-05	2.47582074384474e-05	5.50085917981171e-06	5.2483506119378e-06	1.04068808143638e-05	1.54303857276304e-05	1.96762666448639e-05	1.86230477385008e-05	1.12453429912006e-05	5.1831059505076e-06	7.45525440726127e-06	1.19486829704911e-05	1.4527339420851e-05	1.40693144727e-05	1.1769800910284e-05	7.95936384273708e-06	3.71202780895199e-06	3.30460046350645e-06	6.62424149292028e-06	9.10880290208565e-06	1.07840476945872e-05	1.06898582338946e-05	1.44273952320619e-05	4.05650817265815e-05	7.34395130768137e-05	8.65978570752786e-05	8.28989973131391e-05	7.56576185955459e-05	5.23806979222643e-05	8.19510281972404e-05	0.000142124873580245	0.00015908829672429	0.000138418026141602	0.000116272792149946	8.09355065157145e-05	7.84060973562443e-05	0.000156600598764889	0.000185506236034976	0.000138088451222463
10	0.5282102495618	0.459816745506646	0.33473744345594	0.203527601860768	0.102647310009445	0.0422178439437339	0.0136983755343898	0.00335997581281423	0.000819555502528572	0.000402697108642791	0.00019342297589144	7.9166664292454e-05	2.98860067353592e-05	1.54413796544038e-05	2.03991669574864e-05	2.86249472381731e-05	3.28436542091949e-05	2.887874236073e-05	1.76708046221352e-05	4.22540071500713e-06	9.71107184377026e-06	1.99909401079146e-05	2.5152253205019e-05	2.47201011102263e-05	2.01625800709042e-05	1.29330909922253e-05	4.71224778534831e-06	3.31807355736669e-06	9.25386790162922e-06	1.38513771431738e-05	1.54323317370793e-05	8.0696654378536e-06	1.89236350917317e-05	6.56589783809207e-05	0.000117132430188367	0.000148619196870565	0.000147659714001091	0.000106787279715817	2.14785094129166e-05	0.000113258156247392	0.00021863248104814	0.000262482754224866	0.0002426629435129	0.000177397885500672	7.24894088568987e-05	7.81260380040092e-05	0.000197111700686565	0.000239622059032866	0.000184351309227114
11	0.503803015121066	0.44846280116094	0.34236980691324	0.22475150790444	0.126850606899387	0.0613154504950016	0.0252641862729797	0.00897511102349435	0.00300167309379824	0.00115383633505217	0.000515254193260186	0.000231499070294356	0.000107209665981741	6.25120758108338e-05	5.3256061689437e-05	5.67864927259769e-05	5.95500801776877e-05	5.39869778400981e-05	4.04647702598119e-05	2.76800813585962e-05	2.90268393579302e-05	3.90447082925583e-05	4.52142093734361e-05	4.38743561105525e-05	3.59903882588146e-05	2.47268732787332e-05	1.48272133752275e-05	1.20850456405626e-05	1.6402463714424e-05	2.28166726194617e-05	2.76853393183449e-05	3.35179564862041e-05	6.55596385406052e-05	0.000132126147143335	0.000209228384096623	0.000263225226033492	0.000268528794936211	0.000225419560708652	0.000201498616164758	0.000287645781284712	0.000399150688316033	0.000448590288082443	0.000416648431667857	0.000326209732052665	0.000237328891020936	0.000252502513147818	0.000336235497251717	0.000372148295961731	0.000327022840476686
12	0.478219927851381	0.433806778350018	0.345210247214636	0.242384864940353	0.150819027016085	0.0833538486360609	0.0410453905482668	0.0182397426676857	0.00759127615246267	0.00315758512138857	0.00137310664868798	0.000609789987716796	0.000265603896994932	0.000125895531339789	9.937626128305e-05	0.000108459957229203	0.00011513067234885	0.000111540988845147	9.96061265591063e-05	8.78219597863125e-05	8.43044712925355e-05	8.70732333155717e-05	8.77155883833762e-05	8.10562310534432e-05	6.72872528759958e-05	5.04857047944492e-05	3.63913496499443e-05	2.96347253132524e-05	3.22481698771482e-05	4.41847427336791e-05	6.53602103210903e-05	0.000103420819046123	0.000173937599238843	0.000280324746851103	0.000400847171739874	0.000499056387649518	0.000549911283516513	0.000568266237161831	0.000609511147090349	0.00070049936879037	0.000791168604511192	0.00082009109551773	0.000772069621972358	0.000681855355774636	0.000612485367113898	0.000609009513757344	0.00065007704733596	0.000683890242468053	0.00069529929919529
13	0.449628733675632	0.413434248511487	0.340064538773258	0.252342661977264	0.170165577947456	0.104760216639563	0.0590776512683107	0.0307417976920114	0.0150189494525942	0.00708611456808901	0.00331760548436972	0.00154492665746828	0.000681907676336847	0.0002412850542209	4.8647471647994e-05	0.000137738619703308	0.000198329674225285	0.000221148976670607	0.000221016754768339	0.000210932516503259	0.000199542575203744	0.000188385853041068	0.000174046566681747	0.000153306449611719	0.000126224222791226	9.62449313051201e-05	6.87812074195507e-05	5.12405847324472e-05	5.58577710516524e-05	8.82322045031859e-05	0.000148119384863702	0.000244371891542456	0.000387865832042633	0.000576744660510061	0.000788014338848422	0.000986474547453497	0.00114805073064774	0.0012771242438278	0.0013937720393451	0.0014982003765694	0.00155963720210136	0.00154688967952494	0.0014619074472987	0.00134407096565519	0.0012456640523651	0.0012010359192559	0.00121660502230003	0.00128510204584156	0.0014004906708407
14	0.416208552860882	0.384956384249431	0.323695856017541	0.250235100394155	0.17963107285771	0.120383535716699	0.0753919461988879	0.0441879392834914	0.0244343171989338	0.0129709526249062	0.00676405141957659	0.00352225563666367	0.00181925476516373	0.000894234241188211	0.00039631402048362	0.00024430613809765	0.00032217230415303	0.000396939802727321	0.000428800089481074	0.000427405502341493	0.000405710496415784	0.000372307083192267	0.000330933708594348	0.000282658499278795	0.000228248618810013	0.000169408461655826	0.000108818413677484	5.50204094981577e-05	7.07321897087546e-05	0.00016365653198507	0.000305385388072014	0.000509417597168632	0.000787200254002246	0.00113335983919024	0.0015206727561485	0.0019083114060797	0.00225910325043177	0.00255113114035837	0.00277291204106048	0.00290982701235105	0.00294070077200395	0.0028520922819208	0.00265802581567926	0.00240618290722315	0.00216500997906089	0.00200573468433167	0.00199007050021763	0.00215125883538616	0.00247046338696912
15	0.376865668919032	0.34688968784929	0.293817842558366	0.232452516353934	0.174233947789418	0.124529536277839	0.0846052777283225	0.0543364892032131	0.0330457367087303	0.0193218537790283	0.0111642781828366	0.00654993938838814	0.00394062267521494	0.00242005297132568	0.00152564668678584	0.00103730617968671	0.000834206818772966	0.000792652544815441	0.000794242359963281	0.000779073803601194	0.000734059650671134	0.000665370416791844	0.000582478150048582	0.000491645824534032	0.000395064803958643	0.000292438363497572	0.000182347883479804	7.0331512032604e-05	0.000123820166292137	0.000322828488978922	0.000604525772730377	0.000991049340609266	0.00149546862634981	0.00210678828509164	0.00278545917639753	0.00347171240428923	0.00410287964308494	0.00462834774740695	0.00501206636622703	0.00522366514552257	0.00523155805094262	0.0050118108751068	0.00457045020163663	0.00396122595726792	0.00328951184148703	0.00272261624366674	0.00251222508024202	0.00285954838696271	0.00366141962384865
16	0.332305280294403	0.300004252019065	0.250659361546928	0.197889254996278	0.151178774146831	0.113014633632385	0.0818209491307614	0.056320882456002	0.0366198179763162	0.0229063365254822	0.0144118649771868	0.0094981786360985	0.00653246700586611	0.00457422658658176	0.00326074119885297	0.00242776061413	0.00193494129639122	0.00165519025914591	0.00148716800692231	0.00135804694249656	0.00122807058427832	0.00108716144768205	0.000941134915561483	0.000797686612593722	0.000660130221320454	0.000529895724985253	0.000416616953272811	0.0003635355028324	0.000459693116272327	0.000740447860417189	0.00119859613538791	0.00184343372075533	0.00267687230424659	0.00366977941031862	0.00475638064213736	0.00584727540912552	0.00685399423554912	0.00770829224958915	0.00835949508657025	0.00875155175145014	0.00880660831136706	0.00844231146104082	0.0076158023931117	0.00635700492448967	0.0047656798683895	0.00300744455537515	0.00162680569023868	0.00244323710870005	0.00453267014399102
17	0.286448691533797	0.24921187738778	0.199220034189312	0.150262806604244	0.112181177436777	0.0858170697790779	0.0656056827425707	0.047494736591239	0.0316654515614738	0.0200614719788529	0.0136280095009876	0.0107306577235059	0.00879766672310623	0.00685376130339948	0.00506239053327126	0.00374064394306593	0.00296972395842055	0.00257371639472941	0.00232427952540113	0.00209542650482551	0.00185259484035142	0.00160429687380472	0.00137248258949548	0.00117565918186317	0.00102242028294387	0.000917338532243907	0.000874861263859745	0.000931841327681252	0.00114584365947666	0.00157527502269938	0.00226443620112231	0.00323623331408372	0.00447803097494466	0.00592960577276706	0.00748929332657426	0.00904319166076639	0.0105030121010467	0.0118206010312432	0.0129536253336463	0.0138027358903708	0.0141869582241161	0.0139003334142295	0.0128142056602192	0.0109491710890542	0.00847439269127882	0.00568156848889554	0.00327467566079255	0.00369755783368025	0.00671693268031888
18	0.247550071220383	0.205468262826458	0.152272980482719	0.101476790498123	0.0656902166352374	0.0489726692836208	0.0407373298596967	0.0308188762253888	0.0186917835611993	0.00879427464177918	0.00817095766580553	0.0111429939401108	0.0116916333678873	0.0100499991599872	0.00738685109163539	0.00475452939786071	0.00291928076092944	0.00227966237639017	0.00233598994756273	0.00237906968442206	0.00223589827221405	0.00196734157488277	0.00167155017414533	0.00142687299763019	0.00127796015970654	0.00124270428263579	0.00133349198381739	0.0015778616575401	0.00202539635457846	0.00273920891107538	0.00377502656201589	0.00515381915759725	0.00683893127888751	0.00873345028173578	0.0107116924109341	0.0126813269554837	0.0146380179565637	0.0166453824913407	0.0187099692701332	0.0206431293782059	0.0220601393040772	0.0225427625178779	0.0218501346433276	0.0200561272606512	0.0175657490760238	0.0150478912839307	0.0133560995993232	0.0133191424308605	0.0151537467422759
19	0.226526130805041	0.184044994625484	0.130651183182595	0.0770146645789528	0.0335771393432814	0.0134174315649773	0.0184351333407246	0.0181801422455381	0.0124104250136055	0.0104255316069732	0.0152801767091086	0.0191827331866551	0.0197328480168744	0.0173689707768998	0.0133114054558837	0.00879276589031506	0.00471978572198934	0.00159395241661838	0.000556978784917033	0.00161417927502	0.00197537395202928	0.00187261392954784	0.00154509849709131	0.00118816359114761	0.000968948206751573	0.00102310205594834	0.0013616275866725	0.00194144121181943	0.00277807981345646	0.00392090759436055	0.00540518878312753	0.0072130469949988	0.00925411722831764	0.0113891018568115	0.0135147346585909	0.0156901064918362	0.0181995913003777	0.0213898614484922	0.0253091851972512	0.0295027227981796	0.0331768340000271	0.035554735895668	0.0361964665907477	0.0351731636487458	0.0330553007224098	0.0307254212468491	0.0290814963681805	0.0287369913904454	0.0298215690557772
20	0.229832274474678	0.192628694671512	0.14481082212133	0.0947062624659014	0.0503262061471337	0.0184372476769838	0.0142169776752945	0.0245956188359664	0.0317411180602317	0.0367051379998443	0.039827683185378	0.04038282410706	0.0379798258292148	0.0330578278377025	0.0266324645556108	0.0198594719166358	0.0137080770628065	0.0088126841893729	0.00545704770463535	0.0035689413001074	0.00265346254296764	0.00206028145885161	0.00146108210506147	0.000815616856059395	0.000200306552780613	0.000601074726681008	0.00137193723100845	0.0023102239692893	0.00349556140806642	0.004986409321391	0.00677561156152466	0.0087567842485801	0.0107323058234017	0.0125095729346382	0.0141282372139412	0.0161609083298062	0.0196730553434758	0.0253907053423195	0.0329588134586485	0.0411855013046498	0.0486126536713789	0.053957179700938	0.0564391770970118	0.0559864487808628	0.053268081879915	0.0495385709423155	0.0462908755630146	0.0447124179255048	0.0451050207725801
21	0.255566697774781	0.225944180435147	0.184973305174707	0.139191225325134	0.0961492161325757	0.064426409904205	0.0529078702959748	0.0587695438959873	0.0686239079133809	0.0755270699917044	0.0777329104580869	0.0752807653680516	0.0689537251796639	0.0599410535034676	0.0495833238832835	0.039124974622341	0.0295299847595835	0.0213975914059698	0.0149692607033971	0.0101950982112361	0.00683184162380949	0.00455639547383014	0.00307662981102835	0.00220755329264399	0.00187220891479093	0.00200008690529689	0.00248455677804566	0.00328002334336903	0.00440332800118925	0.00584424605687399	0.00747217006644059	0.00898646762585254	0.00996319445381448	0.0101106973393914	0.0100603655314848	0.0125467461493312	0.0199245658539228	0.0313267149496675	0.0449483299477437	0.0588411081998149	0.0709762495982053	0.0795194227268728	0.0831973516091863	0.0816115660823985	0.0754237566290227	0.0664113412056593	0.0573884075562845	0.0516264709860272	0.0509324951647126
22	0.302482924470725	0.283071636000631	0.252287556495735	0.215797472630884	0.18077315751454	0.15439137981524	0.140772742741769	0.137904295621625	0.13946892402433	0.139769884842865	0.135864941173257	0.127134367632976	0.114356035227258	0.0989680751081528	0.0825529374454132	0.0665021245097809	0.0518386499212559	0.0391725343576932	0.028749598614279	0.020545742752501	0.0143662752485757	0.00992714090715175	0.00691143907548828	0.0050052820270147	0.00392379032092302	0.00344010436031307	0.00341996332849095	0.00383484734348269	0.00469117916160607	0.00587525080444792	0.00702901728982309	0.00751465865358959	0.00645436471995347	0.00284934200129197	0.00423488962390306	0.0153753781196722	0.030588178243879	0.0491056749737682	0.0693441472396859	0.0890438299747632	0.105593560919272	0.116484790161895	0.119800248910104	0.114631736780465	0.101351564180382	0.0817477715182689	0.0592528756342497	0.0401591849878913	0.0350592044032797
23	0.375232859934321	0.371228132240009	0.35670311302727	0.33566623113159	0.312861975957491	0.292324679000905	0.275957359218798	0.263026450497442	0.251040974036015	0.237325080521512	0.220189435911487	0.19928938474151	0.175396901317995	0.149933660712545	0.124497608961693	0.100499570908344	0.0789531531878429	0.0604145120750996	0.0450367212736947	0.0326857458085845	0.0230648643505469	0.0158114266674101	0.0105547264516603	0.00694053694622719	0.00462644555283223	0.00326409904905268	0.00259369054246803	0.00271203645763676	0.00376530094651119	0.00539462399197828	0.00709768580177148	0.00862214866300023	0.010700620939889	0.0157223823230636	0.0259726621552253	0.0420011962336762	0.0632426380872518	0.0882975300270147	0.114920625269888	0.140168953012597	0.160758328699799	0.173565812413448	0.176175952628801	0.167353961589048	0.147342255743184	0.117919402002349	0.0822403400208034	0.0447498264633674	0.0160251109650113
24	0.4757119584352	0.490708289411241	0.495161186413385	0.490721451032364	0.479490008062864	0.463341701195665	0.443426972528235	0.420064847814434	0.393041034069312	0.362111267542019	0.327441072229048	0.289808772977516	0.250548772967878	0.211315114446955	0.173777159729745	0.139343786593966	0.108978463547289	0.0831319307220085	0.0617882666323261	0.0445949386775305	0.0310296944499838	0.0205527511316337	0.0127075213224561	0.0071613114578623	0.00368643678175122	0.00193710418162608	0.000903231430722808	0.00107768685063445	0.00366814571776102	0.00744873607661175	0.01257758121538	0.019674992967766	0.0298389698599657	0.0443705717753303	0.0642945035395324	0.0899395414327391	0.120686948043744	0.154880548542689	0.189903325950942	0.222436179349426	0.248888363369603	0.265947862853761	0.27116521106583	0.263469926823074	0.243532855785107	0.213932436223816	0.179147621577587	0.145403867732796	0.119939612539378
25	0.594903458364184	0.627908384602039	0.649191818944308	0.658466522102419	0.656031717886234	0.642561639382141	0.618938767824538	0.586183739950067	0.545479953518303	0.498243938905536	0.446175711188278	0.391239728071066	0.335561809294021	0.281260763407403	0.230253009306972	0.184072028210638	0.143736856372764	0.109691837145587	0.0818284752269267	0.05958997936645	0.0421449845867234	0.028593896356912	0.0181475258040366	0.0102172512871532	0.00439312612649014	0.000772168563492275	0.0032318361221979	0.00666887838136963	0.0117295370288177	0.0194782877905561	0.0307653028882871	0.046451404330575	0.0674338053053654	0.0944769261620838	0.127948678073991	0.167553906767785	0.212140367065121	0.259633564561562	0.307135096920419	0.351192577474821	0.388217663478689	0.414996527283632	0.429211462676684	0.429879754785931	0.417619260817253	0.394666404210785	0.364593452051985	0.33169347731835	0.300048099220629
26	0.714992694644143	0.761230096700118	0.794228578221789	0.812574008129743	0.815621903622484	0.803485972965484	0.77698308137319	0.737550345815945	0.687143110000291	0.628116187931397	0.563088532649221	0.494793819109233	0.425924084396822	0.358977476188244	0.296122266872258	0.239087317150261	0.189085235123718	0.14677033445737	0.112231405543947	0.0850226581883233	0.0642481211284103	0.0487283868230209	0.0372655984700306	0.028967520484488	0.023550788657417	0.0214836392531921	0.023543833507342	0.0300131538001742	0.0409570085334081	0.0568361713052598	0.0784550441896841	0.106693239130304	0.14227808521398	0.185587874655142	0.236466784465319	0.294067459158846	0.356756237711416	0.422116748934197	0.487075143422156	0.548149286358738	0.601799431490058	0.644834258000922	0.674808748399951	0.690343438482239	0.691300591210841	0.678772291686429	0.654867045756638	0.6223226027726	0.584018672143351
27	0.816153659591401	0.86904811668449	0.907631091017626	0.930114422262856	0.935579370834133	0.924021655468998	0.896316266637219	0.854111058419558	0.799665525861527	0.73565611493592	0.664971358945777	0.590518766301731	0.515060850406359	0.441090879163345	0.370751440292845	0.30579266575626	0.247563335178752	0.197027090015196	0.154795277742714	0.121161669508163	0.0961052352502916	0.079211595973687	0.0695504256695719	0.065783620230999	0.0667042469708618	0.071796138854266	0.0813272349638574	0.096071645733142	0.11699734061291	0.14508038463826	0.181209304472347	0.226096293818624	0.280159484026439	0.343385323956014	0.415196702392555	0.494354290353523	0.578915747994495	0.666271591994891	0.753266995282821	0.836405933057011	0.912119742631924	0.977069115902894	1.02843971755484	1.06418933841908	1.08320990549537	1.08538045488103	1.07150546000737	1.04315340909287	1.00242888896144
28	0.881653177960616	0.934292108905328	0.972347789330075	0.994209712701299	0.999146155952331	0.987336933991987	0.959817931720785	0.918347066329109	0.865212087472511	0.803008128961715	0.7344157463036	0.662007620733929	0.58810454559059	0.514690326937033	0.443383529648933	0.375454868360823	0.311875574459647	0.253386826554201	0.20059685579964	0.154151337978464	0.115115578061051	0.0858634674826429	0.0711425011150678	0.0747004908583021	0.0925341368983849	0.11854898885032	0.150198997094765	0.187372041808199	0.230922248154638	0.281971665542733	0.341574236558241	0.410519934534381	0.489196606564812	0.577481935296037	0.674661501968586	0.779379864971545	0.889635216927566	1.00282668741435	1.11585827984738	1.22529629326399	1.32756943570227	1.4191941811702	1.4970035199219	1.55835594042683	1.60130353951918	1.62470326579561	1.62826260816042	1.61251930874799	1.57876249678647
29	0.899945351661731	0.945648430247242	0.9771788990646	0.99342926293543	0.994132373420986	0.979862135327775	0.951949750414233	0.912325021387869	0.863302717162793	0.807342175391197	0.746812776021723	0.683797419806596	0.619959822098041	0.556489358538663	0.494121229194852	0.433213880716132	0.373855176108151	0.315967781893668	0.259393636448943	0.2039569726694	0.149547549253572	0.0964496600444963	0.0479877265474451	0.03862401569562	0.0855826343761385	0.143866098070788	0.207548748805616	0.276807391645757	0.352562672968152	0.43582886845109	0.52750040421579	0.628215997122533	0.738247951545324	0.857410344033567	0.984990022964236	1.11970671506743	1.25970812927015	1.40260398099184	1.54553986563858	1.68530839826575	1.81849154764445	1.94162511570326	2.05137419709183	2.14470737195106	2.21905735641597	2.27245678093416	2.30363956797206	2.31210091036959	2.2981119646097
30	0.865957970744643	0.898533385417624	0.917599564774975	0.922664898002746	0.914041459915032	0.892828723358543	0.860821362047865	0.820345573474853	0.774035679603872	0.724570247963299	0.67439546840897	0.625473261880752	0.579099730599824	0.535838393845129	0.495593340231792	0.457810595747092	0.421759294970444	0.386832478017068	0.352830946671328	0.320239078094238	0.290536940803788	0.266555114396952	0.252630255076353	0.253839741814587	0.273881252499051	0.313327281226339	0.370362630169723	0.442704632911876	0.528653960003855	0.627193628385107	0.737742116064755	0.859880893040795	0.993137172564401	1.13682494937804	1.28993454185039	1.45106298875734	1.61838071192468	1.78963143168894	1.96216269291736	2.1329841210474	2.29885008457728	2.45636295198989	2.60209257479731	2.73270690612862	2.84510771848643	2.93656428837452	3.00483690479031	3.04828148705481	3.06592683381015
31	0.785047933177756	0.799883960704942	0.801654354491712	0.790349567721578	0.766727068744161	0.732315131167812	0.689366467965074	0.640762037336691	0.589860574477234	0.540275896419208	0.495545625956991	0.45865751145217	0.431478481653861	0.414305752994561	0.40586594843519	0.403876512589835	0.405881021701887	0.409940446508828	0.414988038062875	0.420898752914771	0.428395204314236	0.438873517524728	0.45418233819203	0.476369420556127	0.507424808072325	0.549073092220559	0.602663413852002	0.669163699045316	0.74921783509396	0.843209652170711	0.951297309546265	1.07341050173528	1.20922113565846	1.3581029655111	1.51909277388178	1.69086066366617	1.87169282911945	2.05948770662527	2.25176555816688	2.44569182281378	2.63811537685071	2.82562356041975	3.00461593098715	3.17139784824712	3.32229310823175	3.45377215812238	3.56258942935267	3.64592065772906	3.70148932922261
32	0.681006925635592	0.678303084162386	0.662814966495097	0.634631847942786	0.594450902359956	0.543581711465604	0.483939081574007	0.418059043717668	0.349216563603307	0.281823843255897	0.222459308363064	0.181493241957754	0.170874843995381	0.191322471243873	0.229843672263092	0.274412228298385	0.318764866996613	0.360267474975303	0.398154882907173	0.432692606141602	0.464777602844764	0.495721857622175	0.527116147395354	0.560732649043574	0.598447240498287	0.642170091100159	0.693776799874981	0.755036338669323	0.827537155261913	0.912617199274414	1.01130504696283	1.12427710214619	1.25183159943112	1.39387616303238	1.54992348744286	1.71908956852834	1.90009037290048	2.09123530567682	2.29041880917955	2.49511439608076	2.70237783112762	2.90886745745844	3.11088938159758	3.30447323609848	3.48548074708807	3.64974489829875	3.79323286494781	3.91222188441409	4.00347449692258
33	0.601010246557525	0.591042629144177	0.570275797954188	0.539007279258407	0.498017729484857	0.448583253771176	0.392502259839772	0.33219138147356	0.270983150743889	0.213940172093423	0.169618887777011	0.150708728942822	0.163843662913338	0.198954403149794	0.242471561699225	0.286510628331146	0.327294354229847	0.363072342996624	0.393164490187192	0.417570882045615	0.436819529729761	0.45192437547778	0.464400791411546	0.476302605654551	0.490233979409873	0.509270089268251	0.536723326108919	0.575755121647296	0.62894971087522	0.698034352197333	0.783853133565013	0.886541613917325	1.00576274425891	1.14089438897683	1.29112977785435	1.45549933994051	1.63283754337031	1.82171779400853	2.02037472211379	2.22663060329227	2.43784106089556	2.65087331357781	2.86212715539096	3.06760439265939	3.26302701293262	3.44399865155685	3.60619873411909	3.74559466081926	3.85865498771166
34	0.588401888418028	0.587487858452068	0.580044220376655	0.566783774987741	0.548798676405242	0.527530866297439	0.504705696091453	0.482214460795469	0.461931042033354	0.445461738905939	0.43386498099997	0.427427122249489	0.425595731497509	0.427111866275335	0.430281086698644	0.433267187905325	0.434318817649782	0.431901930460848	0.424756573073474	0.411911539744228	0.392688571317644	0.366725011878476	0.334052913711354	0.295313197213863	0.252309842476509	0.20945573425459	0.177095795390126	0.173831870812672	0.212291981788948	0.284778241171793	0.379575784854578	0.490320862919283	0.614189379487322	0.749929603942359	0.896941701563037	1.05483502826861	1.22316430421357	1.40123649627491	1.58795685198278	1.78171184680486	1.98029679587698	2.18089693227256	2.3801273915126	2.57413226473918	2.75873726029536	2.92964551094647	3.08266221086099	3.21393129782855	3.32016636446963
35	0.626311379597286	0.638294762813703	0.646103845773702	0.650043365821911	0.650545952360094	0.648130183915934	0.643350177305515	0.636741697387302	0.628770842252554	0.619791545898849	0.610017137119271	0.599509015545182	0.588182634006859	0.575828253663119	0.562142220998236	0.546764276168687	0.529317552178472	0.509449972681681	0.486878182369489	0.461437777832204	0.433146888467607	0.402295257938597	0.36957958397822	0.336318131653094	0.304781609122093	0.278611276159576	0.262988816246672	0.263652546244277	0.284325319599722	0.324875896854536	0.382582008482699	0.454509580623865	0.538651197302207	0.633957968178695	0.740005570447094	0.856630555143947	0.983615790488103	1.12043595868785	1.26606707011592	1.41886502616243	1.57651627298968	1.73605924948262	1.89397079388967	2.04630808675761	2.18889426253207	2.31753430691515	2.42824706447791	2.51749904251069	2.58242624287704
36	0.656874524402931	0.673823252440338	0.686986873343442	0.696385969793023	0.702134438534263	0.704428036112889	0.703529867391031	0.699753904839937	0.693447594950459	0.684974504716881	0.674697851305242	0.662965705952599	0.650098704988777	0.636381220348542	0.622057060580513	0.60733076510675	0.592375286198888	0.577346239427716	0.562401953674703	0.547727389043823	0.533558837977868	0.520205478380697	0.508063666117497	0.497620752206342	0.489447576140469	0.484182682718991	0.482515884871514	0.485181737869433	0.492971385518505	0.506761656264656	0.527545005569198	0.556430603920455	0.594586288820333	0.643109281387003	0.702844007605415	0.774189954800795	0.856945326835065	0.950214192708218	1.05238135331679	1.16114448790668	1.27359003341011	1.38630236978348	1.49549954573554	1.597190469276	1.6873482466662	1.76209315523455	1.81787751708584	1.85166412999476	1.86109027611373
37	0.639740317041068	0.652523189784559	0.661385206175681	0.666357172459578	0.667584512136612	0.665324200420635	0.659936496094589	0.651871113607001	0.64164759191779	0.629829854720256	0.616995404810585	0.603700323618559	0.590442249973294	0.577624634207901	0.565526455952496	0.554281780630997	0.543872625368982	0.534136607756107	0.524788302656932	0.515451058365218	0.50569509684979	0.495078453639461	0.483189557049946	0.46969355620701	0.454388480761448	0.437281738464058	0.418701909340484	0.399463012005906	0.381089716282829	0.366068325940046	0.35796959248114	0.361112867290269	0.379489113103132	0.415342893760346	0.4685086948613	0.536934713477812	0.617639736487738	0.707360109191874	0.802793860892215	0.900636996382282	0.99756855965374	1.09025263861616	1.17537498973955	1.24971194665405	1.31022299067679	1.35415702043538	1.37916267175419	1.3833940603754	1.36560494566822
38	0.566667407293031	0.568760098622992	0.566662382051846	0.56051979679829	0.550619001240763	0.537391535142549	0.521412768216018	0.503394440519076	0.484168197116101	0.464656221579467	0.445824003259686	0.428610728176946	0.413836822255506	0.402097374156732	0.393662671475866	0.388415305230255	0.385847573913948	0.385121876751472	0.385172780312922	0.384818374596574	0.382854705133445	0.378121850721237	0.369543044211838	0.356144625897739	0.337065648054873	0.311564426499261	0.279027550573622	0.238986701052779	0.191154767780984	0.1355339329515	0.0730576748218596	0.0239984222364685	0.086307820429811	0.171240729564926	0.263211065896115	0.360256935868033	0.460809779156914	0.563196297100188	0.665593109934536	0.766055166169164	0.862571314836341	0.953136160860064	1.0358333714982	1.1089266110617	1.17095422835644	1.2208235891903	1.25790073998448	1.28209087123046	1.29390461267682
39	0.463554860024485	0.453451817058829	0.438854373652303	0.419936746481535	0.39700848343178	0.37052806395713	0.341122981248352	0.30962316218731	0.277118746113874	0.245056793674184	0.215382907371894	0.190670619597183	0.173980344161227	0.167954665135002	0.173244048474982	0.187896664406855	0.208618149664631	0.23229288905099	0.256569342035075	0.279815704568568	0.300931871888302	0.319201415217292	0.334209187909813	0.34581284556796	0.354155963995784	0.359714343007764	0.363366492328182	0.366470018940525	0.37090442934321	0.379012047521054	0.393360075757792	0.416310633110627	0.449531565268494	0.49368284106583	0.548417789799977	0.612624063934053	0.684725232911852	0.762921313812766	0.845342290213317	0.930138143380638	1.01553501406066	1.09987707980412	1.18166328071424	1.25958124811298	1.33253723617936	1.39967934121603	1.46041096889227	1.51439192376747	1.56152543873552
40	0.390705376230987	0.375750007976943	0.356855570118289	0.334219263562308	0.308138864275277	0.27902150418747	0.247402757610583	0.213991576692995	0.179778826933409	0.146305098580922	0.116313421132315	0.0950027805989326	0.0898751712012185	0.103555383152943	0.129919778911607	0.162367186099446	0.197311682979275	0.233052626885194	0.268777100543081	0.304110955251902	0.338927072993034	0.373258277726444	0.407254814995983	0.441162564220685	0.475311452951355	0.510108265054559	0.546029566621273	0.583611015413241	0.62342992226783	0.666079114848707	0.712132025751238	0.762101192893657	0.816394403849288	0.875273850189519	0.938823467054767	1.00692820362056	1.07926684533688	1.15531789607848	1.23437646662271	1.3155793077203	1.39793497923433	1.48035642851743	1.56169373178173	1.64076527795006	1.71638617362249	1.78739310346214	1.85266529881408	1.91114165603875	1.96183440281061
41	0.407647825269635	0.401609364104777	0.393771724860581	0.384539256901724	0.374407601652143	0.363955191536153	0.353826506797899	0.344704515381708	0.337270752324405	0.33215465030123	0.329879152483384	0.330815387779263	0.335161126468912	0.342952325763304	0.354105611674596	0.368478533149026	0.385930209625339	0.406368470927449	0.429776828532932	0.456221265854877	0.485840911250423	0.51882828097082	0.555404782406368	0.595796241428152	0.640211784152592	0.688827774993053	0.741776991662684	0.79914206928721	0.860951622287002	0.927177356218456	0.997730792436885	1.07245877003919	1.15113749163363	1.23346541376341	1.31905567335295	1.40742895914127	1.49800778752722	1.59011305417705	1.68296354671101	1.77567886340444	1.86728592792739	1.95672905223425	2.04288329996014	2.12457075189349	2.20057917527682	2.26968254536571	2.33066285239912	2.38233263970078	2.42355774884258
42	0.489579978168052	0.493167392492426	0.495310280995167	0.496128860058129	0.495763753279497	0.494370855508721	0.49211699756342	0.489177500094998	0.485736825478901	0.481993524697145	0.478170470867215	0.474530901249843	0.471399965128868	0.469190182744923	0.46842735959591	0.469771120172846	0.474021822807443	0.482104513356031	0.495022916141176	0.513784036959277	0.539305648061201	0.572328959691094	0.613359554585883	0.662648824962509	0.72021224171707	0.785869670121111	0.859291225329721	0.940037211193415	1.02758729465363	1.1213588631953	1.2207168025523	1.3249774438182	1.43340908691407	1.54523092695388	1.65961167781495	1.77566878605407	1.89246884991286	2.00902966726283	2.12432419861046	2.23728662185139	2.34682055932042	2.45180946745907	2.55112909286366	2.64366181637652	2.72831263157449	2.80402643835941	2.86980627914861	2.92473210674899	2.96797965114423
43	0.573321928820692	0.57812662092411	0.580238605995812	0.57947876478922	0.575672339958834	0.568650532078728	0.558253614456613	0.544336437026462	0.52677765861259	0.505494887506043	0.480469475958262	0.451787718000328	0.419711082379808	0.384799656775942	0.34813459701927	0.311718062230251	0.27913367071588	0.25629961473187	0.251115799235116	0.270013256627677	0.313704025895203	0.378160958960416	0.458631561296561	0.551559469262014	0.654592854155362	0.766155222216032	0.885103705263807	1.01052042172752	1.14159293020312	1.27754629665081	1.4176044306815	1.56096839588318	1.70680499725875	1.85424194420052	2.00236749072475	2.15023332413678	2.29685995090793	2.44124409180947	2.58236774096166	2.7192086162495	2.85075176011526	2.97600205686682	3.09399742577418	3.2038224352365	3.30462206698501	3.39561534413341	3.47610852548313	3.54550756271051	3.60332951816274
44	0.663889092129372	0.669074592078367	0.670825557442144	0.668885009514433	0.663017326061655	0.653017896727487	0.638726554053151	0.620046854490197	0.596974653518593	0.569641804448404	0.538384956423108	0.503856397222155	0.467204321700799	0.430359782672433	0.396451721018328	0.370241637622065	0.358071620888259	0.366389035862149	0.398933809333291	0.455211616139522	0.531936150598741	0.625315211486214	0.732200749889568	0.850242025669388	0.977693944735982	1.11320257703124	1.255647091407	1.40403653512905	1.55744535899822	1.71497406397285	1.87572587084469	2.03879374510413	2.20325430150462	2.36816643834104	2.53257333900864	2.6955069448132	2.85599427938036	3.01306516860397	3.16576099630979	3.31314419171212	3.45430817667734	3.58838751893956	3.71456804821046	3.83209669982429	3.94029085799349	4.03854697983521	4.12634829334424	4.20327137824101	4.2689914585505
45	0.844223356800678	0.865034271714376	0.884424287741908	0.902467558929873	0.919311382640704	0.93518830104741	0.950428073184654	0.965468505148149	0.980863652988659	0.997287405665469	1.01553004532684	1.03648528957668	1.06112582767077	1.09046670974009	1.12551814707637	1.16723192670719	1.21644788739528	1.27384775012446	1.33992244679016	1.4149561988557	1.49902702128093	1.59202035709453	1.6936510274491	1.80348869705578	1.92098311357471	2.04548681943696	2.17627434639644	2.31255784203538	2.45349961436473	2.5982222998249	2.74581737461363	2.89535263614753	3.04587914689542	3.19643799510362	3.34606710441793	3.49380822339077	3.63871414636828	3.77985615663588	3.91633163761521	4.04727176522696	4.17184917170519	4.28928545622148	4.39885840923094	4.49990881447282	4.59184669431507	4.67415687008023	4.74640371868335	4.80823501995143	4.85938480497933
46	1.13925087396081	1.18742302417496	1.23655051958722	1.28676117339624	1.33821112106896	1.39108438400538	1.44559141002223	1.50196648334897	1.5604639387122	1.62135316984533	1.6849124898	1.75142197388087	1.82115548899351	1.89437217758964	1.97130771216807	2.05216566093683	2.13710930316215	2.22625420407524	2.31966180794267	2.41733424103427	2.51921044238118	2.62516366803495	2.73500035117045	2.84846025055156	2.96521778559472	3.08488443705683	3.20701208597177	3.33109716660107	3.45658551833294	3.58287783346285	3.70933561006683	3.83528752996366	3.96003619003068	4.08286512049556	4.2030460263511	4.31984618812382	4.43253595643846	4.54039627180239	4.64272613742597	4.73884996928705	4.82812474455239	4.90994686730755	4.98375866964581	5.04905446675971	5.10538608691196	5.15236780109939	5.18968058285585	5.21707563589191	5.23437713600712
47	1.44400964808336	1.51444906042149	1.58690103149263	1.66140180424764	1.73798928706512	1.81670188296673	1.89757706202024	1.98064968491313	2.06595009349195	2.15350199196717	2.24332015017137	2.33540796741592	2.42975494181908	2.52633409521254	2.6250994076657	2.72598331815497	2.82889434888101	2.93371491020927	3.04029934125099	3.14847223784634	3.25802711532829	3.36872544812859	3.48029612223557	3.59243532991731	3.70480692915404	3.81704328302677	3.92874658700333	4.03949068474142	4.14882336576447	4.25626913121692	4.36133240692319	4.46350117620724	4.56225099843032	4.65704937303378	4.74736040309909	4.83264970713779	4.91238952308183	4.98606394435035	5.05317422451012	5.11324408450913	5.16582495482386	5.21050108418526	5.24689444688648	5.27466938205664	5.29353690071949	5.30325859992856	5.30365012774528	5.29458414823988	5.27599276196407
48	1.62387626753562	1.70237597213769	1.78295512790909	1.86558936641347	1.95024853961906	2.03689592031338	2.12548732175268	2.21597014400611	2.30828235692719	2.4023514321565	2.49809323897806	2.59541092115846	2.69419377403687	2.7943161430466	2.89563636647917	2.99799578659716	3.10121785411211	3.20510735152646	3.30944976085662	3.41401080078003	3.5185361572636	3.62275143022536	3.72636231675838	3.82905504891822	3.93049710106936	4.03033817833624	4.1282114938594	4.22373533837411	4.31651494117288	4.40614461686065	4.49221018754225	4.57429166528176	4.65196617493238	4.72481109284257	4.79240737259033	4.85434302486849	4.91021671502269	4.95964143860674	5.00224823273546	5.03768987904154	5.0656445527295	5.08581937160218	5.09795379903814	5.10182285573297	5.09724009658129	5.08406031135547	5.06218191080167	5.03154896338701	4.99215285213933
49	1.59689882410783	1.66871736776289	1.74225667160825	1.81749158134943	1.89439169240041	1.97292056514692	2.05303487169207	2.13468348409886	2.21780651662033	2.30233433676034	2.38818656216068	2.47527106219014	2.56348298465292	2.65270382918049	2.74280058957774	2.83362498763077	2.92501282063232	3.01678344414064	3.1087394102702	3.2006662801441	3.29233262705414	3.38349024442161	3.4738745698827	3.56320533379435	3.65118743722985	3.73751206116985	3.82185800515334	3.90389325019445	3.98327673734883	4.05966034998144	4.13269108459385	4.20201339205892	4.26727166832369	4.32811287111614	4.38418923695883	4.43516107088341	4.48069957967724	4.52048971829981	4.55423301829653	4.58165036662437	4.60248470329397	4.6165036066286	4.62350173573992	4.62330310101428	4.61576313498039	4.60077053786925	4.57824887445882	4.54815790138972	4.51049460701241
50	1.35862877733047	1.4137987176052	1.4703693119467	1.52836305553018	1.58779934547487	1.64869326274531	1.71105427231122	1.77488486442025	1.8401791628046	1.90692152788801	1.97508518447984	2.04463090397688	2.11550577072713	2.18764206097835	2.26095626081188	2.3353482467623	2.41070064958078	2.48687841796404	2.56372859519412	2.64108031766029	2.71874504029152	2.79651699012457	2.87417384565114	2.95147763628775	3.02817585332998	3.10400276110593	3.17868089473249	3.25192272889248	3.32343250037267	3.39290816571001	3.46004347416406	3.52453013534472	3.5860600601581	3.64432765327301	3.69903213504471	3.74987987075187	3.79658668510163	3.83888014023185	3.87650175588733	3.9092091510655	3.93677808721521	3.95900439402719	3.97570575997218	3.98672337101798	3.99192338238156	3.99119820973795	3.98446762800289	3.97167966761666	3.95281130016828
[truncated: 48 more columns]
