# Supplementary material for: Reconstructing spruce budworm outbreak severity: a comparison of paleoecological and tree-ring signals
Source: PLoS One. 2025 Aug 12;20(8):e0329406. doi: 10.1371/journal.pone.0329406 (PMC12342301; doi:10.1371/journal.pone.0329406)
Supplement: S13 Dataset — (ZIP) [file pone.0329406.s013.zip › Lake 4 wavelet data/Cross-wavelet_Lepidopteran_scales_Percent_defoliation/cross_wavelet_power.corr.txt]

V1	V2	V3	V4	V5	V6	V7	V8	V9	V10	V11	V12	V13	V14	V15	V16	V17	V18	V19	V20	V21	V22	V23	V24	V25	V26	V27	V28	V29	V30	V31	V32	V33	V34	V35	V36	V37	V38	V39	V40	V41	V42	V43	V44	V45	V46	V47	V48	V49	V50
1	9.30548037590415	7.49260991532215	4.90191912053165	2.73054668160626	1.41297894108405	0.763720085506012	0.468139418772028	0.324577436959008	0.243980695131471	0.194780361293846	0.164853257959705	0.144476940045276	0.129066826021714	0.117668721014079	0.106952910753951	0.0961698070054295	0.0867211727356623	0.0776776458563533	0.0690339011366675	0.0615277129093781	0.054385559576283	0.0482834238360335	0.0441759862894728	0.0412558275993051	0.039301841923284	0.038217732311875	0.0369430868719486	0.0347580766316753	0.0322113864929922	0.0306296349535037	0.0305253453243634	0.0317677256812464	0.0348900618882598	0.03835836706714	0.0390992567318521	0.0374029103736026	0.0348210850884382	0.0308920544698313	0.0265830080277096	0.0248137922745812	0.0258546432361662	0.027384664761632	0.0288093894066558	0.0301068136331414	0.0302928600989359	0.0293631558301422	0.028239523820803	0.0271287094516965	0.0258833940281832
2	12.5266952117028	9.82899116333104	6.06638894708983	3.04056351413561	1.33948572993498	0.605747055877538	0.331376119129686	0.221662412561694	0.164851100418345	0.130957316394308	0.112246537749708	0.0999969546208061	0.0904570625739412	0.0840036454826569	0.0771189967589224	0.0691916440698164	0.0624117708472327	0.0557235129272451	0.0490305768657759	0.0433557773186267	0.0376313268525804	0.0325709439710705	0.0295693522416574	0.0276161398670681	0.0264828036706335	0.026288781987068	0.0257510317683307	0.0239083000263695	0.0213675962588755	0.0197829647791933	0.0197270969570962	0.0210531399482376	0.0247460899350363	0.0288153555437193	0.0296789112771223	0.027953070571535	0.0256251420749348	0.0218247229529095	0.0171050350439761	0.0152753299581159	0.0169499087715284	0.0187817139250611	0.0202995821562661	0.0217414121909126	0.0219873145532158	0.020985494506639	0.0198673763519786	0.0188913970933101	0.0177526912241383
3	15.0698871736271	11.5349902232873	6.71540499698446	2.99251820982142	1.05903389193202	0.347070341035322	0.150326677691381	0.098608127086506	0.0748070393291231	0.0594221898206089	0.0527888963703912	0.0487883664777211	0.0450709415041669	0.0434559111230413	0.0406477590949076	0.0361789326554596	0.0327155021360756	0.029173073765346	0.0252706498115708	0.0222168582928907	0.0187567549034345	0.0153820394361576	0.0138030178282022	0.0129327053864345	0.0125537442943247	0.0130962400779285	0.013273153802771	0.0120653958396327	0.00995986160373698	0.00860722729513799	0.00852061476971306	0.00954111570624471	0.013047581412819	0.0167078252410721	0.0173207897054227	0.0158062295166725	0.0142977983094163	0.0116331674016818	0.00746926594945601	0.00568568275897926	0.00779219230291403	0.00938157315531618	0.0105178221513205	0.0117169032444813	0.0119458741483904	0.0110582600871686	0.0101341205084654	0.00950169894814723	0.00870245673887649
4	16.4785113949383	12.3914711315422	6.91126400118401	2.80184079197425	0.79522395695015	0.153116197010865	0.0311140329517867	0.0228308286609576	0.0206043397284185	0.0160400123948456	0.0157348380195033	0.0157699807268868	0.0149112538036127	0.0156223389574455	0.0151140627655938	0.0130307522282589	0.0118685044816268	0.0106692753225186	0.00896393572411078	0.00795959124840095	0.00649901995346034	0.00463501840409766	0.0040759090941243	0.0038784543937248	0.00381916083331764	0.00456536052397593	0.00503489089291055	0.00447076723819717	0.0031142436185062	0.00214729868317851	0.00201439863487724	0.00264161169258879	0.00528069190964487	0.00759903203868116	0.00775031972727649	0.00659144336305117	0.00599570720108687	0.00491857770664748	0.00248361644917969	0.00057884379779062	0.00262717111575152	0.00339412841350595	0.00389672228854337	0.00459109254297697	0.00477050476930871	0.00419244098085136	0.00352895411006639	0.00325599868159921	0.00285570539615915
5	16.8134185571519	12.5877398874899	6.9506635693069	2.75256440822451	0.73329179979201	0.109885894110414	0.00355058210286848	0.00197913673905793	0.0037709521541082	0.00190333730545236	0.00280577654094778	0.00326746754040979	0.00295497849898757	0.0038820211824748	0.00395725059198094	0.0030153327937509	0.00279811090622214	0.00264704284179991	0.00203669621070839	0.00195656497965622	0.00163586710446356	0.000786078739859447	0.000623308396624257	0.000652106067150046	0.000613146425983596	0.00115976658253794	0.00149248933175152	0.00133946051389704	0.000778299012607973	0.000219842703611665	6.22752304999402e-05	0.000707270142795505	0.00195340225000373	0.00285530438188901	0.0027366265732918	0.00195643359087695	0.00188118257090822	0.00182072683641291	0.00125646787236628	0.000831221861233084	0.00100418437610579	0.000945878932857472	0.00102740607406687	0.00124711962962699	0.00139928190019432	0.00123039941810822	0.000766603649102156	0.000689645063312997	0.000568284330992532
6	16.4833119667909	12.4762344408047	7.07418507323143	2.95542422249318	0.884619889048861	0.182981994610494	0.0268981184819009	0.00474828788594349	0.00165812048729457	0.000432751526050921	0.000528791309332049	0.000491563799615495	0.000250016314709767	0.000778854866102102	0.000807735569965684	0.000400689713516454	0.000381962986780684	0.000467641440590746	0.000242888185972978	0.000344147215841888	0.000375669915408946	0.000177609312786277	6.36133774573919e-05	7.72271307884584e-05	0.00010551217255661	0.000291288137790838	0.000388856335527324	0.000371919295331582	0.000248704678185388	7.05776916603858e-05	0.000120927895651823	0.00037134590597307	0.000681904056131496	0.00090566544638277	0.000837839864313849	0.000381756693629865	0.000436479912978701	0.000546925965903149	0.000494692492459845	0.000490671226577431	0.000449186831266856	0.000207382813708347	0.000226477877809338	0.000148781941138643	0.00032154587267397	0.000431931843066045	0.000196072427961817	5.62088857773492e-05	3.71905465027984e-05
7	15.9030397383771	12.3033922680987	7.32556988075753	3.33906829597943	1.16007202583661	0.309540668004479	0.0666681732145648	0.0131873601484586	0.00270864847358047	0.000537462638002056	0.000115320068604648	0.000100048664009273	9.24346596977339e-05	0.000192092551158952	0.000170316349931168	5.24000592967694e-05	3.61701771250731e-05	8.4805882561875e-05	3.24229280495537e-05	7.04901693419916e-05	8.8198565189386e-05	5.78592332958451e-05	4.1692428381877e-05	4.30902329586572e-05	6.60667575154727e-05	8.00644337034958e-05	8.4400734641425e-05	8.77301079687146e-05	7.89237806823169e-05	4.19917954124591e-05	7.43163750914958e-05	0.000124446754429851	0.000145143427746714	0.000216301809390908	0.000292799872852282	0.000152239649957609	0.000153346261101699	0.000143959893843806	3.97134076197833e-05	0.000192708291081737	0.000252283182189496	0.000138942103657882	0.000160876225252139	0.000228057761615499	0.000281344152670488	0.000302742655309933	0.000228360112265403	0.000100742592757701	6.98595896922401e-05
8	15.3105945914443	12.1561926334202	7.64157771075041	3.79848406803402	1.49239058932007	0.465224392043838	0.117454289838989	0.0258817203635101	0.00576135459036583	0.00132293046046783	0.000283008582187922	8.86342968238996e-05	6.32040049478434e-05	7.75335220574052e-05	6.90636202654946e-05	2.55091307051904e-05	2.47434540433055e-05	3.73197364653096e-05	3.24227843804696e-05	3.01617022386623e-05	2.63047718122431e-05	8.13609421413472e-06	2.42137836551059e-05	3.63328386555357e-05	3.87410372097106e-05	2.27756034585115e-05	2.66975658745685e-06	1.39139877378776e-05	3.1449756438568e-05	4.41768852126489e-05	5.93616658328271e-05	5.66861023567583e-05	4.35516827205587e-05	0.000112301296071341	0.000217461782994615	0.000227530346694872	0.000214880765687998	0.000199729388777037	0.000166195964335977	0.000204204186312782	0.000280642271189445	0.000292871592056433	0.000322109442298121	0.000371818131061688	0.000336518782286356	0.000289884270157296	0.000281011443096649	0.000209906372247595	0.000159106486450788
9	14.7877320184494	12.0424773569733	7.96755442709361	4.27948518774768	1.86253104428555	0.654195048824627	0.184635466532114	0.0430186835532699	0.0101886231977957	0.00312426516425838	0.000977143714665913	0.000274090717737024	5.26558529837804e-05	4.87716859970332e-05	8.25243737138109e-05	7.95649965651716e-05	6.44815407480016e-05	5.03023263105161e-05	3.44999721850597e-05	1.91231332656918e-05	2.67481110848854e-05	3.92169351914465e-05	4.74466265363556e-05	5.05467372042489e-05	4.44385342215411e-05	2.91217109702239e-05	1.37867942432282e-05	1.37209519259492e-05	3.30102030940234e-05	5.59193050382534e-05	7.1761209990652e-05	6.42992883287461e-05	7.53820913735598e-05	0.00018816211583639	0.000317868658886464	0.000379848687217277	0.000368207848781575	0.000290237905366479	0.00017090879817715	0.000245513778828084	0.000428353229673875	0.000540570208707573	0.000573194507829649	0.000502882842815465	0.000298142624344119	0.000228673960327082	0.000355485050994426	0.000344435052149596	0.000253001786870926
10	14.3438937535397	11.9555319138604	8.28525384476375	4.77022328775153	2.27549267254245	0.891952118510443	0.281061015144533	0.0676340521203326	0.0125575893172654	0.0047355313526215	0.00232625469977131	0.000896047506516658	0.000304464672322567	0.000137153363680014	0.000147050345322737	0.000154716456202648	0.000132729153797135	9.75085763231338e-05	5.85538000110721e-05	1.47060755663879e-05	3.42324988114878e-05	6.91024166769583e-05	8.59846485008192e-05	8.47899501582787e-05	6.8731817477011e-05	4.38624940871888e-05	1.70398379886806e-05	1.42073213510785e-05	4.82884224774326e-05	8.23387684501143e-05	9.4200932700406e-05	4.66195546597073e-05	0.000100099914859259	0.000318740039855421	0.000532044264623209	0.000642128951730947	0.000598405688190043	0.000393028678063746	7.20593224006844e-05	0.000362803372538542	0.000712584406349859	0.000920131236546644	0.000926625141952125	0.000695915862130525	0.000265416969429941	0.000247178023207425	0.000515260614537018	0.000512973097579673	0.000340489363308823
11	13.9691535760153	11.8909921366926	8.59434771285199	5.27334165623117	2.74244231531839	1.20113446939533	0.434154516803493	0.121605901587793	0.0202860271535471	0.00289924521823681	0.0042947641720818	0.00234738860188062	0.00106094778616054	0.000546133585281538	0.000385644154127933	0.000329199521981792	0.000278168622345933	0.000214838009874272	0.000148835054157465	9.96314872589367e-05	0.000103625056350581	0.000137200942589941	0.000154934556285689	0.00014512976591519	0.000113843166209751	7.6303454387194e-05	4.9793639087053e-05	5.14285834219033e-05	8.83203182008554e-05	0.000137131269231483	0.00016711346977713	0.000192285775362087	0.00034947959791367	0.000651174490785181	0.000955080147116113	0.001113337999916	0.00104825412640886	0.000812141754446054	0.000681597511319593	0.000948296095290148	0.00134282554938842	0.001594689456693	0.00157276228529728	0.00126563677699374	0.000891087991995245	0.000854991004648795	0.000956187861470761	0.000829984407241755	0.000551953809132104
12	13.6500324680251	11.8426700328642	8.89238138817323	5.78516270288169	3.2646417364633	1.59752409561406	0.67406329230947	0.240776845278892	0.0705191368186491	0.0193340614095458	0.00959503597893802	0.0053904059267154	0.0024717825660931	0.0010883740563012	0.000743359085422658	0.000679987761675443	0.000605789720530378	0.000507274896235886	0.000409357015716841	0.000339275836389933	0.000312656197452288	0.000310937250783518	0.000298776682184081	0.000258451140167276	0.000195937193369802	0.000134364702444386	0.000104696675633157	0.000124500286166266	0.000187266491144779	0.000281769701734222	0.000405344698324222	0.000599736671446276	0.000931837551654493	0.00138175127747674	0.00181468841620167	0.00207315577158931	0.00209963559268521	0.00201222549054085	0.00204583416258443	0.00231030836526376	0.00267518159943331	0.00294000672800931	0.00296190742570944	0.00273766036236837	0.00244428320635453	0.00224104968364043	0.00200212870231197	0.00155434527119851	0.000993565270240468
13	13.3694098475729	11.7955687327171	9.16199918627561	6.28040470589249	3.81507080747342	2.06620449174412	1.00518470800742	0.442944541771489	0.179671905986918	0.0708694305238026	0.0303777864728478	0.0143199092860576	0.00634610771495151	0.00211664085761045	0.000380764784395988	0.000933883099291907	0.00115906053043092	0.00112969203883253	0.00101128998153106	0.000886161888714779	0.000782680110891059	0.00069310135541752	0.000595249171266213	0.000474658233455157	0.000334528213152159	0.00019761300045082	0.000135197558273132	0.000228259237288764	0.000398594713715868	0.000634132501609197	0.00096789292808563	0.00144611616154232	0.00208800281547793	0.00283059013735709	0.00352700369799302	0.00402831012223544	0.00429220325037027	0.00441899970693811	0.00456729849447089	0.00482925428341948	0.0051870409844791	0.00554030476777736	0.00575547989395915	0.00574483364135223	0.00550777632656094	0.00505077148006246	0.00430764852534023	0.0032204497876093	0.00183223028244384
14	13.1051147781057	11.7236823890451	9.36761719790385	6.70681103717018	4.32865811255053	2.54485608410763	1.38406080182333	0.70947951558464	0.34922885337638	0.168288701949221	0.0811541232106696	0.0395607146259081	0.0190181862105087	0.00850651937363908	0.00334792855739456	0.00180571049511318	0.00207831398446129	0.00225278360107089	0.00217155465022096	0.00196097305954058	0.00170560556301173	0.00143908950972013	0.0011659817502618	0.000881364047270003	0.000581955425884759	0.000268277843044588	6.19143134177353e-05	0.000420794262588269	0.000844286534384227	0.00138804759853305	0.00211779348044599	0.00307929521886451	0.00425431617541575	0.00552973027033235	0.00671929684244224	0.00764534823734482	0.00823032949413836	0.00853086355540014	0.00870052256872855	0.00892484367703958	0.00934990475767102	0.00999279747281317	0.0106932150576979	0.0111844443575047	0.0112177015466422	0.0106260446098379	0.00933174336042852	0.00736382404951248	0.00493861685982757
15	12.8343893071796	11.5980287577268	9.46703771267943	6.99883203277678	4.71442957580058	2.92891517100114	1.71398461798478	0.971409663045915	0.54536007403154	0.305004395398084	0.168950472721714	0.0922862717776015	0.0497673937605751	0.026684961784653	0.0145316334372037	0.00853582298346174	0.00596920308736477	0.00498281088823221	0.0044391123174917	0.00391697048421106	0.00335085000094837	0.00277062080883093	0.00220746716984303	0.00167458301540359	0.00117905449391781	0.000768564360087062	0.000679101104237402	0.00110802667745232	0.00186230309116929	0.00290333463348159	0.00428368124231452	0.00602666143313701	0.00805881466916739	0.0101837970910082	0.0121199675039929	0.0135963655845659	0.0144608132350885	0.0147468194221868	0.0146839587642205	0.0146670469172311	0.0151515494131331	0.0163988422443957	0.0182210024719298	0.020045621561869	0.0212237680962253	0.0212859118970177	0.0200659566674027	0.0177698243192587	0.0151093529360377
16	12.5477347727292	11.4085169241312	9.44272756380035	7.11789016651491	4.90043337985868	3.11075810356318	1.86575658167077	1.10728257470829	0.681479952755527	0.435195174786144	0.277563358883132	0.171770069136384	0.102723311983398	0.0603359243248748	0.0359597899933094	0.0226370652434081	0.0154915934180142	0.011558100121462	0.00919062429915193	0.00752573374909535	0.00617354089840382	0.00500929817033032	0.00401727719465927	0.00320566965266317	0.00259427363194962	0.00225287182495616	0.00232205443226833	0.00291346442773034	0.00404842466453751	0.00575155370726609	0.0080580605565737	0.010930515624741	0.0141820838534097	0.0174590897438238	0.0203079324534444	0.0223101629207872	0.0232254233723193	0.0230780291243302	0.0221873329167016	0.0212243937572506	0.0212636868109226	0.0233474547296924	0.0274872174755176	0.0325419391078435	0.0370866272783467	0.0400659541927728	0.0410599538907635	0.0403648777593874	0.0389496942762736
17	12.2705598027985	11.1966552506403	9.34955906208095	7.11935567942277	4.92097429869353	3.07633316889646	1.75468514097215	0.975957131107658	0.624743118439454	0.475317601806223	0.365543116812102	0.261645333941827	0.172859947246791	0.106987555690341	0.0640294289667307	0.0392957237135981	0.0265133693837168	0.0199254780997563	0.0158826849327453	0.0128426061738007	0.010341608826097	0.00829119372157236	0.0066992913694849	0.00557300650444183	0.0049042147543507	0.00470223792035385	0.00502613358861581	0.00598385562177642	0.00771052038764698	0.0103307235478248	0.0138851974395106	0.0182360737292583	0.0230044870925949	0.0275959205687354	0.0313337227390943	0.0336559322120571	0.0342678231331477	0.0331533247939864	0.0305054073768806	0.0269124743295077	0.0242575788385737	0.0262702259823273	0.0345937045936894	0.0464895378460578	0.058688023381118	0.0689863298677044	0.0763097331766062	0.080637946802601	0.0827566417943797
18	12.0806118532766	11.0806575555203	9.3537366609865	7.21796108415719	5.03052026710197	3.09288822696924	1.59149706093458	0.595949919017415	0.232153709099177	0.376267713918435	0.413748082754378	0.355639172539161	0.26259762390036	0.172307932938682	0.101565893074834	0.054223909445314	0.028330003533028	0.019222015016996	0.0174279130552568	0.015970251723885	0.013730497356141	0.0112491977408119	0.00908085689825576	0.007540988989654	0.00674656294126343	0.00671916883894751	0.00749844930957773	0.00920708524912781	0.0120267469998677	0.0160994231697758	0.0213931934231376	0.027584286544098	0.0340239174420913	0.0398484966704832	0.044228615358381	0.0466407561103543	0.046943136932193	0.0450845222424865	0.0406234896390764	0.0326903232838428	0.0213228342291757	0.0156757164536657	0.0325156654036916	0.0578558482949587	0.0840676931978803	0.107694941461229	0.126645127896041	0.140085496777991	0.148220510246015
19	12.0950269130111	11.2315660474524	9.69631519661851	7.74290588338957	5.67183362111356	3.75901475361533	2.20596035877381	1.13301322271268	0.62493623669187	0.576167044086653	0.58625460496164	0.522814309220249	0.411254009063794	0.290106658886129	0.183934682893505	0.10292791803332	0.0477137660410753	0.0141477610748457	0.00440581010628385	0.0115409612204344	0.0129453260200527	0.0114129985560368	0.00889705065432473	0.00657750763890537	0.0052534295420025	0.00552958360723214	0.00743194633611595	0.0107472241933109	0.0155037479368043	0.0217503809354654	0.0292738485886127	0.0374548719582276	0.0453163350458303	0.0518076775945021	0.056270167760892	0.0588225914745495	0.0601767980579663	0.0605716085478203	0.0586188122155097	0.0515969477611626	0.0376637727732476	0.0235191541275984	0.0403166574979551	0.078346952025113	0.120531673370669	0.160260106866548	0.193322802166208	0.217348835196425	0.231612585392922
20	12.4026593340412	11.7653857167086	10.5247451899772	8.87530389778541	7.0589102752872	5.31196279764618	3.82076432860721	2.69214516781717	1.93687109984165	1.47099392160086	1.16535008308808	0.923413431032736	0.707580706816706	0.515534192103131	0.35450526644408	0.229151649362312	0.138920626416692	0.0793535998853364	0.0441228089912499	0.0261670988978365	0.0178089739173236	0.0127801556056956	0.00846710072540858	0.00447500189722604	0.0010588080971767	0.0031267470762986	0.00717039051469497	0.0122850734445512	0.0189014723477669	0.0270894922603736	0.0363404940956103	0.0455462825829134	0.0532802942881299	0.0584710564685345	0.0614179124336536	0.064569240196507	0.0713412906186004	0.0824162599415526	0.0943468841511886	0.102792632534993	0.106702648285918	0.111563443438199	0.128065465169023	0.161492965887862	0.206022036208199	0.251836057030125	0.290818333408053	0.318017845239364	0.331496562590274
21	12.9682968417022	12.6119877853016	11.7186534205567	10.4242780924154	8.90518534830765	7.3406173142991	5.87886090709106	4.61475234668526	3.58317737968148	2.76947907773748	2.13218188022379	1.62705740062629	1.22131803852814	0.895376410961243	0.637868226794928	0.440330781382778	0.294301798849567	0.190673541271259	0.120191375649369	0.0742062773833445	0.0452849934887923	0.0276031577300732	0.017102004566359	0.0113470854337397	0.00906095791109529	0.00943700555826621	0.0119603838212734	0.0166257216424041	0.0235071701618359	0.0321412773710485	0.0412091771728954	0.0486008375561081	0.0519951246632634	0.050349061567305	0.0474315808907365	0.0557006316703816	0.0830132277951469	0.122414377066197	0.165362639783236	0.20615027605067	0.242525576903719	0.275987158520629	0.310276364366032	0.347899599760113	0.387226460605788	0.422851364346096	0.448518462163871	0.459972810270344	0.456121191967256
22	13.5961917447761	13.4998108859219	12.9211605452802	11.9460147189993	10.6941194306192	9.29577780040708	7.87021653771372	6.51044873546406	5.27691153018453	4.19938903507608	3.28443151628813	2.52442563561928	1.9050790628079	1.40990407287411	1.02211532026624	0.725202149238534	0.503233907113199	0.341316958811232	0.226128591979151	0.146306885547957	0.0925707692800843	0.057591131157904	0.0357182879441876	0.0226944804017757	0.0155006997179363	0.0124843570805697	0.0133909390187999	0.018138670940858	0.0257949986637044	0.0346569309137165	0.04203922703816	0.044208436708853	0.0367974848920789	0.0156340257359278	0.0223045318245134	0.0777479874734241	0.148900356861384	0.231391284648473	0.319206946596099	0.406028384661304	0.486545687578139	0.557145555055238	0.6156262934152	0.660199887326562	0.688642888102415	0.698464232248501	0.688196045469097	0.658973097947768	0.615158824210634
23	13.9974437023255	14.0748282257388	13.7194663649074	12.9834269133472	11.9474445970938	10.7068036188431	9.35769130667834	7.98648554960887	6.66314528161523	5.43863188508439	4.34544607262817	3.40004165065389	2.60600518442141	1.95727455699268	1.44107785967067	1.04053638915184	0.736946746072256	0.511705198360348	0.347771915923165	0.230572686331581	0.148318156670576	0.0918428303581445	0.05415144923606	0.0298427581551348	0.0144759012723869	0.00404171842904644	0.00549565840652043	0.0158606137965494	0.0277819552469084	0.0399671778335805	0.0503741806014679	0.058286805918998	0.069092659558587	0.0973956030023991	0.15511210589964	0.243111655916132	0.356970906457242	0.489639455197074	0.631895261588481	0.773145097365848	0.902562381469507	1.01017411430117	1.08766003539875	1.12888386065872	1.13037897949688	1.09202131728722	1.01790543874483	0.917097787931677	0.803593375136084
24	13.9062069549771	14.0437096739512	13.8026310040505	13.2178974233237	12.3470500472657	11.261145380955	10.0358808492952	8.74428501104128	7.45150766056042	6.21161019026536	5.06595801431475	4.0428122140566	3.15784782268226	2.41543929141193	1.81057865273269	1.33124203735492	0.960953168644428	0.681262780979959	0.473890494514247	0.322343322614307	0.21290630344287	0.134991991912736	0.0809463698920949	0.0455215327031239	0.0252949957027372	0.0180408782776658	0.0212687079911776	0.032708793883592	0.0513188075169809	0.076735218129422	0.110233755998345	0.15588981336555	0.220454865115879	0.311291531002251	0.433565395073358	0.588326337047384	0.771778945235401	0.975369978330467	1.18648567105052	1.38967504429824	1.56826325036289	1.70615065448002	1.78958751161876	1.80876505085738	1.75913026181839	1.64237654009599	1.46708585993248	1.24905787994082	1.01156468389516
25	13.1727662619918	13.264667936737	13.0414487196403	12.5331605448264	11.7854351313546	10.8527046266052	9.79217343856481	8.65935248719622	7.50520579191575	6.3744399750067	5.30436380468576	4.32398131069418	3.45332322702645	2.70324195231444	2.07589783778398	1.56599334017233	1.16258833220762	0.851177067204112	0.615692155079999	0.440207563107506	0.310246671327089	0.213652000179442	0.14093172556676	0.0850062068823235	0.0405251873672241	0.00808082003424655	0.0375097507060298	0.0789974080653383	0.130434553601439	0.196941022982697	0.284061442217055	0.39769929562371	0.543566658264684	0.726024057346515	0.946625377009405	1.20279118445159	1.48695431112766	1.78638704048158	2.08379080453761	2.35861118342757	2.58893327400237	2.75372721827594	2.83516481972681	2.82072082572117	2.70480100363111	2.48969271023589	2.18570399411887	1.81044535940446	1.38733450812577
26	11.8032859861427	11.7719585350893	11.4960871985759	11.0083166327637	10.3496864533059	9.56359546166663	8.69134019700427	7.76988633745552	6.83158627033364	5.90488001034101	5.01491303117824	4.18343127282494	3.42794583909449	2.76063865432319	2.18761888655165	1.70896028924271	1.31959780584147	1.01081125923836	0.771820914556818	0.591056989509485	0.456952967902917	0.358527912177685	0.286276707641212	0.233742041524356	0.199790377726748	0.190458158269943	0.215224048218275	0.277807547377492	0.376903525975717	0.512680409341535	0.687891170932969	0.90625737252835	1.17074035376456	1.48202708009103	1.83721949703929	2.22882413028965	2.64420791879805	3.06567484473982	3.47124832635972	3.83614349360313	4.13480639855561	4.34330582587272	4.44180460092658	4.41682141931301	4.26302504634107	3.98438116821549	3.59460518926566	3.11709603044221	2.58495445861592
27	9.95453963313323	9.7544638891264	9.37968159691629	8.86931557889431	8.26478760263807	7.60339258983896	6.91418293952265	6.21714226762144	5.52532658677614	4.84845873633967	4.19608139571366	3.5789654881079	3.00854359616442	2.49504026022498	2.04536905073362	1.66179008548834	1.34193484488927	1.08023878604132	0.870217034552279	0.706614735104814	0.5864473121024	0.508270774005547	0.46995493924572	0.467258122056561	0.495803109950785	0.554685754087989	0.647712600666115	0.781705950755865	0.964023823125285	1.20093877119619	1.49694984211663	1.85437855051969	2.27282382599731	2.74844723867429	3.27325812129425	3.83460904503323	4.41508614266889	4.99292420880556	5.54300417686359	6.03840812088958	6.45242542235123	6.76083610176486	6.94425489010226	6.99030941573998	6.89544919900409	6.66623397071199	6.32001690035042	5.88499096524467	5.39953669041551
28	7.92009999374413	7.53612602721789	7.03478792379216	6.46317466556316	5.86754471789931	5.28537452507229	4.7394941138388	4.23666962929669	3.77154408160279	3.3341496791462	2.91731428507224	2.520855699311	2.15163438156963	1.82032719842239	1.53644235586753	1.30331447033976	1.1153159027478	0.959401351963515	0.820677111292734	0.688813655559702	0.563092316760336	0.458095458089206	0.411024099702008	0.463198977237759	0.609907252502377	0.822554855843734	1.08685187092475	1.40160315378347	1.77134498897343	2.20203521473353	2.6985868802261	3.26330581406356	3.89485040607258	4.58755748768563	5.33108596022797	6.11039176114878	6.90607397623473	7.69512540055723	8.45208940840124	9.15057971885329	9.76507193304391	10.2728350431957	10.6558436338152	10.9024994144813	11.0089924121227	10.980143034773	10.8295805000119	10.5791269114857	10.257273573509
29	6.13757597948624	5.59808619749506	4.9733298657679	4.31461072516167	3.67477867859555	3.1001693579207	2.62086390321296	2.24197883880021	1.94270580145941	1.68805055825646	1.44714061015071	1.20640728050096	0.974014674975082	0.779375833032386	0.665136886415052	0.651759046729633	0.701634339999141	0.755087129084907	0.771554402168137	0.731080226617038	0.626546886406148	0.460037802704458	0.25488038453391	0.224247119137707	0.534736330099917	0.954664235880209	1.44626353511097	2.00602151635019	2.63516731253483	3.33570951619122	4.10883281188016	4.95375511290201	5.8668257560245	6.84087849461882	7.86488478162886	8.92394277517025	9.99961555669549	11.0706056658586	12.1137255309887	13.1050975905778	14.0214965634517	14.8417313809024	15.5479565176047	16.1268015728263	16.5702132790166	16.8759154787241	17.0474111431541	17.0934789265764	17.0271587730806
30	5.11733710316032	4.52633873886648	3.86148734314511	3.16642572813335	2.48782404241166	1.87210608386416	1.36219737582894	0.991509163458442	0.766597795951203	0.644746520550061	0.556772383660926	0.465380474719133	0.395407681429873	0.424377517491367	0.57137474211674	0.772476836185269	0.975260323922667	1.15048003480985	1.28299027920252	1.36881476622002	1.41566042269888	1.44516177487127	1.49477482304637	1.61358456473429	1.84644108623794	2.2164534177	2.7243868957858	3.36071559391764	4.11482821074051	4.97783382912701	5.94217122067454	7.00040921105451	8.14411395568984	9.36301118334003	10.6444812173013	11.9733752590792	13.3321236273163	14.7010938621609	16.0591457757331	17.3843231879774	18.6546192960306	19.8487540513811	20.9469062272913	21.9313485351775	22.7869403109099	23.5014391598247	24.0656017791294	24.4730566735343	24.7199488983283
31	5.03627447560209	4.49590641894497	3.88165254921653	3.22443111657473	2.55643783663193	1.90877373810408	1.31058106308271	0.794983465482051	0.444420442996345	0.469170795323148	0.736352818025714	1.02968409720412	1.31164012459626	1.58127793477943	1.84078623106948	2.08989460743316	2.3262077892507	2.54727263922231	2.75282577906755	2.94652402189156	3.13688304412898	3.33732061679262	3.56526290658995	3.84038950717356	4.18235422975806	4.60860464291079	5.13293862018368	5.76505087857947	6.51081754105468	7.37283552029341	8.35084932186448	9.44194531968741	10.6405719929964	11.938503477114	13.3248441373204	14.7861254561906	16.3065042904725	17.8680448817808	19.4510563518558	21.0344586542209	22.5961576590355	24.1134190781346	25.563237399009	26.9226978758131	28.1693270217352	29.2814218595467	30.2383432801951	31.020756962553	31.610808039747
32	5.62687361073164	5.14871584273956	4.58223501628108	3.94919514808028	3.27495016047503	2.5893295602958	1.93222841677286	1.37460538591638	1.07017285896015	1.18113826670659	1.57628513594235	2.05843707497586	2.54422973517406	3.00401760620837	3.42663945110416	3.80845509371029	4.14984426270935	4.45404954947732	4.72681479110344	4.97625921908681	5.21275494783076	5.44871424706185	5.69826249183405	5.97680371521114	6.30049069755874	6.68560481126314	7.1478509558332	7.70159316248498	8.35909234221803	9.12983636758178	10.0200505081867	11.0324392001259	12.1661566093889	13.4169579894215	14.7774606237158	16.2374426833728	17.78412382	19.4023951826106	21.0749927860366	22.7826319393814	24.5041375684739	26.2166125392879	27.8956822657159	29.515840383579	31.0509010412109	32.4745438060793	33.7609225754866	34.8853037670508	35.824702385007
33	6.93771927502867	6.61324879356487	6.21662833059388	5.77438884211393	5.32055998458786	4.8963419000026	4.54768524417933	4.31833937873007	4.23750806408523	4.30784649687684	4.50424124131417	4.78529962968974	5.10761486461157	5.43438919414469	5.73802830759108	5.99965703164944	6.20777541773826	6.35700464222835	6.44718936459844	6.482883233843	6.47318673837355	6.43188667426619	6.37779083857193	6.33501468684951	6.33275089290708	6.40384662459314	6.5816435477729	6.89536639299214	7.36563306722252	8.00216718198928	8.80459856824638	9.76536145994464	10.8729297272666	12.1142063517595	13.4757843636604	14.9443071435818	16.5062686007082	18.147535556532	19.8527948735291	21.6050703183961	23.3854142356112	25.1728436113296	26.9445518667584	28.6763873548516	30.343552592188	31.9214515190257	33.3866005627671	34.71752449736	35.8955775955438
34	9.26816799529726	9.2316796711121	9.14396463552225	9.02294115713566	8.88830445635623	8.75942187371439	8.65285058000667	8.57989253491229	8.54477283883192	8.54398009887018	8.56697626876293	8.59802017414978	8.61852717033015	8.60936359991216	8.5526809480794	8.43315429069604	8.23867664270467	7.96064806696951	7.59401782673647	7.13723297708763	6.59225509384698	5.96487038112335	5.26572323052571	4.51308773629793	3.74005118879601	3.01314118016136	2.47384031044786	2.35938376090401	2.80151678742064	3.65641372323417	4.74512153744802	5.97246765164947	7.29521417536329	8.6930306230533	10.1554707595399	11.6760780398333	13.2492640787222	14.8683850552532	16.5244980036039	18.2056540947411	19.8966985834053	21.5795524643241	23.233915091722	24.8382836144037	26.3711525289099	27.8122442924601	29.1436328009083	30.3506540209304	31.4225468221255
35	12.410013394586	12.6656282692911	12.8628254114729	13.0062314300195	13.1008378346291	13.1512275407744	13.1608710829745	13.1315933019642	13.0632890915276	12.9539270256768	12.7998315301881	12.5961903052768	12.3377050028069	12.0192950917724	11.6367760101454	11.1874569894664	10.6706341019887	10.0879848843002	9.44390095801255	8.74582770997661	8.00472394741471	7.23582386807014	6.45999417241666	5.70611287950698	5.01484168194549	4.44298911472942	4.0630938601024	3.94567990230308	4.12175687116607	4.56283524582599	5.20740344427949	5.99782161110973	6.89483494275822	7.87564315235714	8.92774306621378	10.0433959560802	11.2155698043657	12.4352435051549	13.6898853644794	14.9629484706818	16.2342181297251	17.4808165885967	18.6786444152211	19.8040279749662	20.835349831202	21.7544624758798	22.5477259129336	23.2065680366082	23.7275442895384
36	15.7124166008236	16.1684529753817	16.547263052312	16.8462057309893	17.0636722838091	17.1989542254161	17.2521254837164	17.2239570394578	17.1158755524826	16.9299695448811	16.6690388715314	16.3366767739001	15.9373696748206	15.4765983320879	14.9609247120419	14.3980511625239	13.7968410869877	13.1672922995694	12.5204548517349	11.8682842924796	11.2234200079017	10.598878869554	10.0076609703734	9.46228191803316	8.97427868031578	8.55377981404056	8.20926780744538	7.9476560085299	7.77471757914039	7.69573399246789	7.71603757722597	7.84102938817578	8.07537564638952	8.42142752975282	8.87730608108187	9.43529517094968	10.0810573579152	10.7938433281662	11.5475494973832	12.3123400724088	13.0565671962398	13.7487954330782	14.3597913135569	14.8643552738582	15.2428638534445	15.4823735636579	15.5771310106682	15.5283508838595	15.3431789921686
37	18.4821968395995	19.0172835104868	19.4583351897827	19.8004867130646	20.0405359005098	20.1769684962367	20.2099377228769	20.1412004753935	19.9740128944456	19.7129887482175	19.363924830208	18.9335985211109	18.4295437759219	17.8598130346161	17.2327338336671	16.5566701414072	15.839799637566	15.0899194041588	14.3142940477917	13.5195625808084	12.7117241143654	11.8962284649077	11.0782073255988	10.2628961479914	9.45631764805018	8.6663241827336	7.90411809888105	7.18634432239995	6.53764538310318	5.99287050592604	5.59653722162178	5.39534601354064	5.4217694608878	5.67700002026527	6.12821591194142	6.72193004042429	7.39988496721071	8.10796096586866	8.79872125195742	9.43127892895207	9.97080148092452	10.3884493927207	10.6618185795377	10.7757170605242	10.7230545676705	10.5056227212261	10.1345432901331	9.63014399290258	9.02097673554876
38	20.1580137663433	20.6430694233055	21.0218869469286	21.2900784587444	21.4452079824785	21.4868061746225	21.416316221746	21.2369722716783	20.9536147847774	20.5724501354869	20.1007645199256	19.5466045876622	18.9184390780245	18.2248169845034	17.4740383057574	16.6738532187388	15.8312045257822	14.9520265301296	14.0411111776517	13.1020495005301	12.1372532743651	11.148058536291	10.1349094144105	9.09761786191154	8.03569287660684	6.94873289747495	5.83688132552407	4.70137259716971	3.54531520791386	2.37552169212748	1.2126404063591	0.377909471271766	1.29131072153259	2.43690884792209	3.56526353465587	4.64595170199081	5.65693915856497	6.57699426456798	7.38521504203792	8.06163742765944	8.58815553673713	8.94955094171133	9.13452631872727	9.13665921926217	8.95519785889567	8.59562879286868	8.0699649526858	7.39674520265865	6.60083635371135
39	20.5015551262502	20.8377462113269	21.0639294869123	21.1782884857595	21.1811341484067	21.074878644407	20.8639358863528	20.5545512484582	20.154566370573	19.67312820276	19.1203544759803	18.5069704366537	17.8439338474095	17.142066857908	16.4117143543798	15.6624488175054	14.9028416183874	14.1403201761105	13.3811296521188	12.6304170676701	11.8924550871042	11.1710222186951	10.4699552309608	9.79388585440362	9.14916100271343	8.54490912108694	7.99412613160196	7.51447084987542	7.12816243051887	6.86008835253156	6.73341700337815	6.76328247091697	6.95113456629938	7.28296428015766	7.73225425728145	8.26539232200776	8.8466509315336	9.44139231770692	10.0176652057842	10.5468656811443	11.0040113888396	11.3679220441264	11.6214157039472	11.7515403499578	11.7498358108546	11.6126384041594	11.341491076302	10.943809548577	10.4340948454856
40	19.6697842798225	19.8104210272634	19.8460732292085	19.7783002416607	19.610811994495	19.3493962363803	19.0017770580024	18.5774083512652	18.0872088839089	17.5432485256035	16.9583976968703	16.3459541794184	15.7192629012258	15.0913451039013	14.474553374214	13.8802683900603	13.3186519477301	12.7984689566608	12.3269885962225	11.9099715668576	11.551745991532	11.2553685752098	11.0228597623816	10.8554919595454	10.7540993398374	10.7193682456432	10.7520615427311	10.8531316054424	11.023687522906	11.2648033756935	11.5771836399179	11.9607327853008	12.4141002621669	12.9342813687904	13.5163456538147	14.1533408737508	14.8363904689585	15.5549752512457	16.2973715830809	17.0512102310783	17.8041202301252	18.5444270421144	19.2618808470017	19.9483966612697	20.5987915233816	21.211503773594	21.7892738040942	22.3397526248592	22.8759826285371
41	18.0035783248562	17.9256172406377	17.748619749809	17.4765177939947	17.1152540438982	16.6726878695504	16.1584442443514	15.5837098959064	14.9609836300742	14.3037902959332	13.6263701859305	12.9433575753347	12.2694632945522	11.6191762440168	11.0064969870184	10.4447123127321	9.94621257009867	9.52234428255862	9.18328169680935	8.93789750626685	8.79362076462368	8.75629079446846	8.83004219094826	9.01727120051799	9.31872273817799	9.73370105302296	10.2603651890742	10.896046254592	11.6375263911797	12.4812412555367	13.4233941684641	14.459990513961	15.5868125445542	16.7993591603041	18.09277525364	19.461792880371	20.9007028667985	22.4033709362184	23.963307283983	25.5737930081828	27.2280612199849	28.9195253266427	30.6420421692993	32.3901936057318	34.1595668933853	35.9470119618052	37.7508524936713	39.5710278400322	41.4091444218475
42	15.97143309163	15.6693311939955	15.2702674001358	14.7793145283773	14.2034275818913	13.5513642994214	12.8335559431709	12.0619286757618	11.2496767771028	10.4109898287642	9.56073718777471	8.71411545830906	7.88627015793131	7.09191506376897	6.34499804223497	5.65850867580944	5.04459479661102	4.51523134199093	4.08367044226747	3.76655671841667	3.58560282941444	3.56642058930893	3.732768097361	4.09919678409967	4.66853502476591	5.43567335632458	6.39285242432076	7.53269698462176	8.84893976675184	10.3360780920543	11.9888171319336	13.8016206803245	15.7684235091951	17.8824751023069	20.1362738077582	22.521559991574	25.0293480167396	27.6499851473495	30.3732305382946	33.1883500972161	36.0842240081296	39.049463718054	42.0725346709039	45.1418803617238	48.2460426234529	51.3737726239875	54.5141269632007	57.6565435869258	60.7908929990602
43	14.4508540014063	13.9866656554573	13.4274394482337	12.7786967461056	12.0477981815687	11.2439241373308	10.3780239252868	9.46273568156806	8.5122806688349	7.54233781641568	6.56990719681702	5.61317497758951	4.69139674380364	3.82481662440411	3.03461494653327	2.3427382754189	1.77090133054597	1.33638017221276	1.04049537242478	0.855551078582956	0.744147344531896	0.731674888933124	0.939450809627571	1.43717262670387	2.20370984406574	3.21833898946092	4.4741862159513	5.96957865012359	7.70357037362756	9.67424366833463	11.8780702428395	14.3096766087976	16.9617790123305	19.8251997432424	22.8889292389112	26.1402184705398	29.5646942091031	33.1464931739895	36.8684124938298	40.7120744457787	44.6581035520027	48.6863140154993	52.7759052817367	56.9056632816506	61.0541646866015	65.1999813158291	69.3218817019239	73.3990267528585	77.4111564567042
44	14.9943049274053	14.5613461825327	14.0424294978123	13.4424760650049	12.7679846809741	12.0270400374297	11.2293106150465	10.3860489425337	9.51011781918869	8.61608499424147	7.72046136823865	6.84221099046437	6.00373439339169	5.23257001962041	4.56382589442711	4.04208941957141	3.71827029509094	3.63468787220774	3.8034502150872	4.20278666921706	4.79885304531415	5.56763433058433	6.50148172168109	7.60571716053582	8.89294415456752	10.3782727648341	12.0760888649602	13.9981640178961	16.1527239515585	18.5441198128499	21.1728346620946	24.0356520063927	27.1258887534154	30.4336455823921	33.9460570813456	37.6475387651753	41.5200342082788	45.5432671040023	49.6950025454463	53.9513205095365	58.2869030433829	62.6753352621948	67.0894190589637	71.501497408546	75.8837863052727	80.2087106803119	84.4492400818047	88.5792194517248	92.5736899883179
45	19.783114125708	19.7731199087664	19.7129113873116	19.6084477625412	19.467229670674	19.2983396852019	19.1124555309018	18.9218256758671	18.7401936237739	18.5826544664273	18.4654267507115	18.4055268424145	18.4203441610444	18.5271348889951	18.742476477329	19.0817480837898	19.558712165591	20.1852606995447	20.971355125084	21.9251426000575	23.0531899552235	24.3607557408842	25.852024734663	27.5302521744417	29.3977953139451	31.4560372143639	33.7052261531034	36.1442625817788	38.770466136595	41.5793507884108	44.5644295740659	47.7170634439681	51.0263627193778	54.4791449360688	58.0599494862906	61.7511072568584	65.5328621132711	69.3835403185143	73.2797635692002	77.1967011110967	81.1083562491489	84.9878824292006	88.8079239095259	92.5409758524684	96.1597584560103	99.6375995248941	102.948819666302	106.069114100945	108.975924919493
46	30.0681536274609	30.8878901607708	31.7063638183231	32.5281525169399	33.3585968572968	34.2037583739096	35.0703587669382	35.9657001565788	36.8975671571932	37.8741123974765	38.9037279453719	39.9949058417643	41.1560915056091	42.3955340538377	43.7211375198459	45.1403165397749	46.6598593490669	48.2857999915004	50.0233006277202	51.8765438928446	53.8486345300565	55.9415091149587	58.1558526231807	60.4910208621541	62.9449683195925	65.514181677982	68.1936199980644	70.9766632844686	73.8550717333407	76.8189583718186	79.8567780065706	82.9553354011976	86.0998154159314	89.2738374951886	92.4595364124662	95.6376706124085	98.787758859371	101.888245239644	104.916691895467	107.849998213616	110.664644566288	113.336958120869	115.843397708769	118.160854281039	120.266963087323	122.140423400992	123.76132138186	125.111451522002	126.174632061449
47	44.0962038218913	45.8671220232043	47.6744540065204	49.5199354189966	51.4054919158494	53.3332046690776	55.3052687872692	57.3239449192191	59.3915044469768	61.5101687986755	63.6820435246551	65.9090478793732	68.1928407348179	70.5347437182446	72.9356625188607	75.3960073465269	77.9156135533737	80.4936634496858	83.1286103617537	85.8181059944887	88.5589321774633	91.3469380905714	94.1769840842385	97.0428932272182	99.9374117293875	102.85217939345	105.777711243261	108.703391452463	111.617480650321	114.507137607623	117.3584562007	120.156518413771	122.88546396785	125.528576958962	128.068389651429	130.486803307005	132.765225642479	134.884724203119	136.82619462393	138.570542432934	140.098876738886	141.392713848451	142.434188583687	143.206270828117	143.692984626919	143.87962701171	143.752983620099	143.301538141492	142.515672649628
48	57.4992474172936	59.9942691087401	62.5447085597693	65.150104354537	67.8098926566562	70.5233795002741	73.2897097626225	76.1078330237862	78.9764665888904	81.8940560176249	84.8587335751312	87.8682750858523	90.920055737043	94.0110054403041	97.1375644167122	100.295639722866	103.480563480369	106.687053608854	109.909177891526	113.140322221234	116.373163883224	119.599650726934	122.810987062463	125.997627086852	129.149276600325	132.254903712591	135.30275916386	138.280406794415	141.174764590428	143.972156613025	146.658375983047	149.218758946962	151.638269891514	153.901597007995	155.993258133863	157.897716122499	159.599502914189	161.083351306216	162.334333250592	163.338003348089	164.080546060359	164.54892503164	164.731032801326	164.615839101715	164.193535874627	163.455677109019	162.39531160149	161.007106774784	159.287461757581
49	65.2549142028816	68.0108152010988	70.8270703668819	73.7029350237271	76.6375016304276	79.6296684605545	82.6781054796692	85.7812178068202	88.9371072351927	92.1435323702262	95.3978680196275	98.6970645362057	102.037607869282	105.415481121897	108.826128437819	112.264422053636	115.724633346496	119.200408687529	122.684750874897	126.170006869848	129.647862494911	133.109344677143	136.544831732308	139.944072089909	143.296211755521	146.589830697662	149.812988232993	152.953277367494	155.99788793387	158.933678248239	161.747254893369	164.425060122786	166.953466271121	169.318876452398	171.507830730836	173.507116859311	175.30388460019	176.885762572939	178.240976513943	179.358467787428	180.228010953289	180.840329178946	181.187206278855	181.261594177608	181.057714621125	180.571154005461	179.798950254125	178.739670752222	177.393480438432
50	63.7402511505529	66.248491570221	68.8198512694483	71.4556545052914	74.1571078382536	76.9252454194876	79.7608707499551	82.6644959373917	85.6362796005106	88.675964661074	91.7828173190644	94.9555685219682	98.1923592159817	101.490690606663	104.847380562902	108.258527176215	111.719480343487	115.224822081972	118.768356117324	122.343107114792	125.941329755955	129.554527702872	133.1734823416	136.788291059964	140.388414691374	143.962733647812	147.499612170542	150.986970045833	154.412361064002	157.763057442195	161.026139383414	164.188588905234	167.237387040632	170.159613489642	172.94254778368	175.57377101398	178.041267171682	180.333523149386	182.439626462862	184.349359766781	186.053291260288	187.542860106702	188.810456026899	189.849492267745	190.654471195253	191.221041816644	191.546048595856	191.627570992749	191.464953226846
[truncated: 48 more columns]
