# Supplementary material for: Reconstructing spruce budworm outbreak severity: a comparison of paleoecological and tree-ring signals
Source: PLoS One. 2025 Aug 12;20(8):e0329406. doi: 10.1371/journal.pone.0329406 (PMC12342301; doi:10.1371/journal.pone.0329406)
Supplement: S13 Dataset — (ZIP) [file pone.0329406.s013.zip › Lake 4 wavelet data/Cross-wavelet_Lepidopteran_scales_Percent_defoliation/cross_wavelet_power.txt]

V1	V2	V3	V4	V5	V6	V7	V8	V9	V10	V11	V12	V13	V14	V15	V16	V17	V18	V19	V20	V21	V22	V23	V24	V25	V26	V27	V28	V29	V30	V31	V32	V33	V34	V35	V36	V37	V38	V39	V40	V41	V42	V43	V44	V45	V46	V47	V48	V49	V50
1	0.54895024337372	0.442005127126046	0.289174721294567	0.161080804521649	0.0833546579280882	0.045053485674262	0.0276165482582909	0.0191475190763543	0.0143929444328012	0.0114905112275075	0.0097250472218784	0.00852300453022431	0.00761392885632833	0.00694153019820611	0.00630938157044949	0.00567326315549881	0.00511586795692648	0.00458237091208734	0.00407245787419425	0.00362965173332599	0.00320832079155459	0.00284834271794719	0.00260603616850076	0.00243376974496303	0.00231849993952901	0.00225454598863275	0.00217935192060004	0.00205045348067876	0.00190021876791234	0.00180690785246434	0.0018007555835878	0.00187404626517794	0.00205823957401268	0.00226284233444306	0.00230654900463387	0.00220647789507369	0.00205417048466752	0.00182238854250234	0.0015681886519479	0.00146381882051229	0.00152522085088543	0.001615480101869	0.00169952766406165	0.00177606550156357	0.00178704078156537	0.00173219553295881	0.00166591007105117	0.00160038074922884	0.0015269169217638
2	0.782918450731428	0.61431194770819	0.379149309193114	0.190035219633476	0.0837178581209361	0.0378591909923461	0.0207110074456054	0.0138539007851059	0.0103031937761466	0.00818483227464424	0.00701540860935675	0.00624980966380038	0.00565356641087132	0.00525022784266606	0.00481993729743265	0.00432447775436352	0.00390073567795204	0.00348271955795282	0.003064411054111	0.00270973608241417	0.00235195792828628	0.00203568399819191	0.00184808451510359	0.00172600874169176	0.00165517522941459	0.00164304887419175	0.00160943948552067	0.00149426875164809	0.00133547476617972	0.00123643529869958	0.00123294355981851	0.00131582124676485	0.00154663062093977	0.00180095972148245	0.00185493195482015	0.00174706691072094	0.00160157137968343	0.00136404518455684	0.0010690646902485	0.000954708122382242	0.00105936929822052	0.00117385712031632	0.00126872388476663	0.00135883826193204	0.00137420715957599	0.00131159340666494	0.00124171102199866	0.00118071231833188	0.00110954320150865
3	0.997874331038526	0.763806027210514	0.444670234873815	0.198153912656496	0.0701254577611043	0.0229817635921011	0.00995409794447896	0.00652947946575277	0.00495345608546814	0.00393472606880923	0.00349549296852418	0.00323059210732636	0.00298443744698072	0.00287749587916374	0.00269155003934137	0.00239564024636061	0.0021663041954128	0.00193173718771284	0.00167333255286481	0.0014711213396205	0.00124200559938323	0.00101854394366177	0.000913986748735227	0.000856357754196812	0.000831264298491288	0.000867186439839645	0.000878901037486912	0.000798927600682939	0.000659506612130345	0.000569939978997542	0.000564204805610232	0.000631778748111131	0.000863964436095629	0.00110633276437004	0.00114692109112836	0.00104663230211794	0.000946749352463708	0.00077030697078659	0.000494588225962699	0.000376485690585842	0.000515971260567999	0.000621214407818086	0.000696452775147425	0.000775851660481661	0.000791013299380023	0.000732238653136347	0.000671045417031797	0.000629168710579658	0.000576245734068624
4	1.15603147834074	0.869309754242335	0.48485197169849	0.196559997149761	0.0557880444739344	0.0107416950078848	0.00218277007238924	0.00160167116896118	0.00144547433597643	0.00112526907297663	0.00110385990707424	0.00110632530428129	0.001046082280454	0.00109596766159735	0.00106031011563405	0.000914157802321466	0.000832621615675984	0.000748491039530683	0.000628854853362434	0.000558396193524093	0.000455931453060286	0.000325164515738444	0.000285940829407098	0.000272088616440927	0.00026792894323679	0.000320277745313299	0.000353217121541912	0.000313641659481327	0.000218476266935179	0.000150641329890786	0.000141317876113494	0.000185319304456325	0.00037046101608692	0.000533101566706663	0.000543714984758207	0.000462415313662852	0.000420622111624702	0.000345057300460772	0.000174235325422568	4.06081371824522e-05	0.000184306241990355	0.000238111270703058	0.000273370180105699	0.000322082946235489	0.000334669409676743	0.000294115993173911	0.000247569816173431	0.000228420934340029	0.000200338808021308
5	1.24966481098024	0.935589364750407	0.516611160663123	0.20458557367274	0.0545022391053631	0.00816731794465872	0.000263898593695783	0.000147100218228186	0.000280277695750019	0.000141466391618378	0.000208540589100177	0.000242855977943485	0.000219630090979755	0.000288532950674394	0.000294124409989529	0.00022411595077685	0.00020797083739038	0.000196742636324092	0.000151378351554594	0.000145422562173271	0.000121586549989185	5.84256518995767e-05	4.63276737566565e-05	4.84680734244548e-05	4.55723807698863e-05	8.62001669810315e-05	0.000110929933274036	9.95559983369729e-05	5.78474202120621e-05	1.63399067072766e-05	4.62863419993521e-06	5.25681678775878e-05	0.000145187490885422	0.000212221767902554	0.000203400987004008	0.000145412796643824	0.000139819731121448	0.000135326331771164	9.33875333493943e-05	6.17809344702617e-05	7.46364503024737e-05	7.03028723053304e-05	7.63624133298334e-05	9.26927210507482e-05	0.000104002249475351	9.14499838943443e-05	5.69781571187083e-05	5.12581760073948e-05	4.2237985610055e-05
6	1.29797948243399	0.982441899712079	0.557057167788524	0.232725074330522	0.0696594512105205	0.0144089291725945	0.00211809410486958	0.000373904241153814	0.000130568806575273	3.40770473153553e-05	4.16397063518075e-05	3.87082236563668e-05	1.96875511074985e-05	6.13309775384432e-05	6.36051904592874e-05	3.15523377834829e-05	3.00777004578563e-05	3.68244559252153e-05	1.91262461423835e-05	2.70998950938694e-05	2.95821521397474e-05	1.39858569897996e-05	5.00923958209225e-06	6.0812554814602e-06	8.30856295151329e-06	2.29375035242097e-05	3.06205176572412e-05	2.92868093156455e-05	1.95842662033188e-05	5.55764496099437e-06	9.52247507820142e-06	2.92416577329846e-05	5.3696579645548e-05	7.13166850037556e-05	6.59757550931302e-05	3.00614558901584e-05	3.43706393886343e-05	4.30677210734665e-05	3.8954592779695e-05	3.86379379339151e-05	3.5371246503043e-05	1.63303732735983e-05	1.7834015349219e-05	1.17158437177997e-05	2.5320150843047e-05	3.40125013249249e-05	1.54397362058181e-05	4.42617239887617e-06	2.92857202474812e-06
7	1.32675070282722	1.0264411463091	0.611153914458924	0.27857008982931	0.0967818983621547	0.0258242012586746	0.00556195841321952	0.00110018836859101	0.000225975745842003	4.48391593332816e-05	9.6208639724442e-06	8.34680900475278e-06	7.71159172944874e-06	1.60257995610103e-05	1.42090657315558e-05	4.37160546938755e-06	3.01758712243356e-06	7.0751419944784e-06	2.70496353433949e-06	5.88081796030532e-06	7.35818499346289e-06	4.82705065843849e-06	3.47829468882871e-06	3.59491001741793e-06	5.51178381046504e-06	6.6795748130613e-06	7.04134152003772e-06	7.31910278295503e-06	6.58441299353323e-06	3.50327012904405e-06	6.20002870559862e-06	1.03822804709423e-05	1.21089519954477e-05	1.80455172315046e-05	2.44275587236965e-05	1.27009720092695e-05	1.2793293800407e-05	1.20102127315499e-05	3.31318995223667e-06	1.60771691978064e-05	2.10473528827112e-05	1.15915910865478e-05	1.34214998159369e-05	1.90262868285736e-05	2.34718367326417e-05	2.525706011656e-05	1.90515111846627e-05	8.40470173908751e-06	5.82821028232301e-06
8	1.35327815745105	1.07446578056268	0.675426427279449	0.335741730341989	0.131909938235901	0.0411204152984484	0.0103815906030749	0.0022876424972265	0.00050923661245849	0.00011693163745438	2.50146609498837e-05	7.83423904123508e-06	5.58649756209602e-06	6.8530599020085e-06	6.10441927787799e-06	2.25470991297677e-06	2.18703301799988e-06	3.29862984083941e-06	2.86579633754742e-06	2.66594302313595e-06	2.32503531575023e-06	7.19135923898412e-07	2.14021632758867e-06	3.21139957413575e-06	3.42425626514834e-06	2.01309795639116e-06	2.35975373388524e-07	1.22983438534996e-06	2.77979200554709e-06	3.90472188819547e-06	5.24687955661523e-06	5.01039092193731e-06	3.849461272974e-06	9.92612599851047e-06	1.92210876755512e-05	2.01110313842088e-05	1.89929558205676e-05	1.76537506508109e-05	1.46897866734759e-05	1.80492706110562e-05	2.48055066307064e-05	2.58864360950005e-05	2.84707213666523e-05	3.28643902302285e-05	2.97443391189152e-05	2.56223916484422e-05	2.48381371255822e-05	1.85532774038178e-05	1.40631594375148e-05
9	1.38478522088742	1.12770806544252	0.746115198969656	0.400748933886955	0.174415215284722	0.0612615669569766	0.0172900391342184	0.00402844987536142	0.000954105390055452	0.000292569287852976	9.15038339255942e-05	2.56670038807245e-05	4.93091482278602e-06	4.56718514253514e-06	7.72792832188868e-06	7.45079983907909e-06	6.03832180191518e-06	4.7105207184004e-06	3.23072202980773e-06	1.79077036900262e-06	2.50480525822296e-06	3.6724382206724e-06	4.44310101958416e-06	4.7334083791345e-06	4.1614106443851e-06	2.72707910234023e-06	1.29105321137947e-06	1.2848874607584e-06	3.09121380655698e-06	5.23651815455256e-06	6.72002054838922e-06	6.02125492131841e-06	7.05909506092308e-06	1.76202893598596e-05	2.97665538204305e-05	3.55706235124977e-05	3.44805265994358e-05	2.71790942242788e-05	1.6004616363082e-05	2.29909395180534e-05	4.01127922139594e-05	5.06212605784539e-05	5.36763367192506e-05	4.70920576393921e-05	2.79193252483362e-05	2.14139883159678e-05	3.32891104768011e-05	3.22543422600081e-05	2.36921479831971e-05
10	1.42309450210557	1.18613899605633	0.822001291812596	0.473266091568748	0.225757466383739	0.0884928582017964	0.0278847844442301	0.006710147842793	0.00124587065577573	0.000469824215673736	0.000230793697347685	8.88991721536266e-05	3.02067213207498e-05	1.36073371116645e-05	1.45892420535999e-05	1.53498165833047e-05	1.31683998977763e-05	9.67407603945401e-06	5.80927273339447e-06	1.4590274890255e-06	3.3962940390535e-06	6.85582805790928e-06	8.53075759270727e-06	8.41222850484893e-06	6.81905996041835e-06	4.35171057849703e-06	1.69056604678745e-06	1.40954480364701e-06	4.79081828991008e-06	8.16904047846734e-06	9.34591622906313e-06	4.62524563181927e-06	9.93116938434473e-06	3.16230171606801e-05	5.27854765847831e-05	6.37072608423089e-05	5.93693636835393e-05	3.89933835632538e-05	7.14919026143513e-06	3.59946534515808e-05	7.06973272659938e-05	9.12885808026839e-05	9.19328578196866e-05	6.90435982267095e-05	2.63326985302063e-05	2.45231658789304e-05	5.11203275971152e-05	5.08933771705849e-05	3.37808233437755e-05
11	1.46832639577498	1.24988658269437	0.90336952289765	0.55429176189161	0.288263738998917	0.126253708694026	0.0456348721057832	0.0127822458398589	0.00213230593914466	0.000304745613869601	0.000451431474582959	0.000246738832566106	0.00011151839876922	5.7405221764113e-05	4.05358483462163e-05	3.46028372422157e-05	2.92388746708449e-05	2.25820640454397e-05	1.56443579381381e-05	1.04724700603045e-05	1.08922423019585e-05	1.4421472599164e-05	1.62854891224451e-05	1.52548874880868e-05	1.1966288795864e-05	8.02041265820835e-06	5.23391157634252e-06	5.40576393013189e-06	9.28352987114584e-06	1.44141490894933e-05	1.75656397095248e-05	2.02115524007825e-05	3.67345176362393e-05	6.84462868757402e-05	0.000100390433998741	0.000117025241636888	0.000110184142146516	8.53658862489437e-05	7.16441129893124e-05	9.96773483910726e-05	0.000141147148848978	0.000167621080947005	0.000165316270969091	0.000133033678598412	9.3664087268054e-05	8.9869858860418e-05	0.000100506868127485	8.72413640957588e-05	5.80169974356025e-05
12	1.52009955354219	1.31882744395472	0.990276397492318	0.644249254528825	0.363558142275326	0.177904021122608	0.0750652653829955	0.026813472852105	0.00785317607451221	0.00215308631577637	0.00106852565676829	0.000600288216295855	0.000275263489956748	0.000121203881451992	8.27822070401277e-05	7.57250281534714e-05	6.74621606853885e-05	5.64913193501655e-05	4.5586955070486e-05	3.77825509669728e-05	3.48181256911095e-05	3.46266997681397e-05	3.32724703960026e-05	2.87817236846169e-05	2.18200243011465e-05	1.49631676463764e-05	1.16592667643918e-05	1.3864643169204e-05	2.08544346139404e-05	3.13785332607255e-05	4.5140134017754e-05	6.67880789766551e-05	0.000103771610035503	0.000153875055236601	0.000202087947977274	0.000230871477426771	0.000233820332260635	0.00022408613876652	0.000227828879121773	0.000257281345140298	0.00029791448221597	0.000327406028163434	0.000329844941101862	0.000304872263442199	0.000272201096914151	0.000249568536305509	0.000222961736805214	0.000173095526207282	0.000110645753205749
13	1.57738031635471	1.39169179128538	1.08097196059202	0.740989084392143	0.450118417029496	0.243779668063101	0.118596003173581	0.052260496865084	0.0211984620964515	0.00836147937822465	0.00358410154098131	0.00168952431688023	0.000748741007206731	0.000249730366833882	4.49242623956445e-05	0.00011018353355865	0.000136750932689621	0.00013328591208688	0.000119316329529939	0.000104553180454422	9.23439564646162e-05	8.17750706829327e-05	7.02300503004056e-05	5.60022142326492e-05	3.94690734077037e-05	2.33152293721857e-05	1.5951187798912e-05	2.69310038386474e-05	4.70279139308901e-05	7.48176723881879e-05	0.000114196159030787	0.000170618987254206	0.000246351527792084	0.000333965165047688	0.00041613102390862	0.00047527730598671	0.000506412549104172	0.000521372538890851	0.000538869465910105	0.000569776133440961	0.000611989343009623	0.000653668919341621	0.000679056203633	0.000677800113087751	0.000649831074329652	0.000595911682407032	0.000508234848891228	0.000379962478725704	0.000216174387314533
14	1.63813934726321	1.46546029863063	1.17095214973798	0.838351379646273	0.541082264068816	0.318107010513454	0.173007600227916	0.08868493944808	0.0436536066720475	0.0210360877436526	0.0101442654013337	0.00494508932823851	0.00237727327631358	0.00106331492170489	0.00041849106967432	0.000225713811889148	0.000259789248057661	0.000281597950133861	0.00027144433127762	0.000245121632442572	0.000213200695376467	0.000179886188715016	0.000145747718782725	0.00011017050590875	7.27444282355949e-05	3.35347303805735e-05	7.73928917721691e-06	5.25992828235337e-05	0.000105535816798028	0.000173505949816631	0.000264724185055749	0.000384911902358064	0.000531789521926969	0.000691216283791544	0.00083991210530528	0.000955668529668102	0.00102879118676729	0.00106635794442502	0.00108756532109107	0.00111560545962995	0.00116873809470888	0.00124909968410165	0.00133665188221223	0.00139805554468808	0.00140221269333028	0.00132825557622974	0.00116646792005357	0.000920478006189061	0.000617327107478446
15	1.69969522619954	1.53596042951616	1.25374713368644	0.92687553029333	0.624345518314583	0.387884691273094	0.226987930881799	0.128646585937643	0.0722236089466837	0.040392612567705	0.0223745988279016	0.0122217373830476	0.00659083962397205	0.0035339665231535	0.00192446616593436	0.0011304236788702	0.000790518796724818	0.000659888030281711	0.000587884459012277	0.000518735708714535	0.000443762738842326	0.000366921311927534	0.000292341249807307	0.000221769862907626	0.00015614559031805	0.000101783196894014	8.99353196597715e-05	0.000146739171540786	0.000246630174450637	0.000384496986843615	0.000567300273028926	0.000798128171325895	0.00106725209078302	0.00134866964729584	0.0016050822844143	0.00180060594428306	0.00191508724212484	0.00195296386712347	0.00194463904872316	0.00194239936400533	0.00200656342819696	0.00217174601851967	0.0024130599576549	0.00265469953103664	0.00281072487764887	0.00281895476058422	0.00265739256776575	0.00235330913243786	0.00200097522692265
16	1.76054450933005	1.60070340935405	1.32488791536134	0.998695196993433	0.687568811144975	0.436463489090063	0.261780119288609	0.155360333358043	0.095616922956468	0.0610612584131014	0.0389442920434487	0.0241006729551335	0.014412877397251	0.00846559815054229	0.00504543744158312	0.0031761558276036	0.00217359070994503	0.00162169109211263	0.0012895158720085	0.00105591881488007	0.000866195670268004	0.000702843385607671	0.000563655148567973	0.000449780315566437	0.000363996711849145	0.000316095390402346	0.000325802246791221	0.000408781656153337	0.000568025380172871	0.000806987594402408	0.00113060839471659	0.00153363611965306	0.00198985636142419	0.0024496457044337	0.0028493604323277	0.00313028889627283	0.00325870703641824	0.00323802648022988	0.00311305489402535	0.00297794706136103	0.00298346018154964	0.00327582898233761	0.00385666980373683	0.00456588645336862	0.00520354145246741	0.00562156412633616	0.00576102999346435	0.00566350542119492	0.00546494420229624
17	1.82402962781929	1.66439276103675	1.3898202698456	1.05829855352557	0.731507206093983	0.457299661571318	0.260835506779204	0.145076895531359	0.0928686201871483	0.0706563842442488	0.0543383094191528	0.0388938115913604	0.0256957848956099	0.0159037953054629	0.00951803156209968	0.00584134427867401	0.00394123593922642	0.00296194004075764	0.00236097524092091	0.00190906482963271	0.00153728934957119	0.00123249332069497	0.000995855620258471	0.000828432373379833	0.000729015884921897	0.00069899184891505	0.00074713922806701	0.000889505460070695	0.00114617571317042	0.00153567124327492	0.00206404694853544	0.00271080857856852	0.00341963746593777	0.00410215813567376	0.00465778575260668	0.00500298425607845	0.00509394238569927	0.00492827121637559	0.00453465593733037	0.00400056324437233	0.00360591066844641	0.00390509245636412	0.00514238495463972	0.00691071114746503	0.00872402687128394	0.0102548792895748	0.0113435097046974	0.011986902509608	0.012301848404451
18	1.90257714619408	1.74509421260958	1.47312121429378	1.13675763840646	0.792257297055569	0.487099372766323	0.250645080989662	0.0938562309566482	0.036561918113153	0.0592584516452073	0.0651612398519859	0.0560096599561605	0.041356534250555	0.0271367989716649	0.0159956258295443	0.00853973061471807	0.00446169597435727	0.00302727766766358	0.00274472431425696	0.00251515703988032	0.00216241783056599	0.00177163762850984	0.00143014534464944	0.00118763134563632	0.00106251708301731	0.00105820278224846	0.00118093176583833	0.00145002506419409	0.00189409396336167	0.00253550026784572	0.00336921683978546	0.00434425290790513	0.00535843122314701	0.00627574497022594	0.00696557043721599	0.00734545880080605	0.00739308079612093	0.00710036732472029	0.00639779871455732	0.00514840330414776	0.00335813596109467	0.0024687706415196	0.0051208964116812	0.00911172514079286	0.0132398320345142	0.0169608904642749	0.0199453578128563	0.0220620832719464	0.0233432676106391
19	2.0181154950933	1.87404274811031	1.61787849538012	1.2919424200295	0.946373695460491	0.627210338192363	0.368075475451315	0.189048900622314	0.104273724381418	0.096136341638276	0.0978195014241883	0.0872341720346956	0.0686197801856946	0.0484057412801646	0.0306904181612973	0.0171740358872028	0.00796127956302151	0.00236062441624743	0.000735131364971599	0.00192566687405833	0.00215999213709883	0.00190431566602287	0.00148451722474528	0.00109748991718984	0.000876560890467396	0.000922638571987345	0.00124005727043757	0.00179322789686648	0.00258687757938161	0.00362915941450491	0.00488448747262743	0.00624953197783473	0.00756125625801206	0.00864436910064167	0.00938895781600906	0.0098148424282239	0.0100407985430144	0.0101066746401021	0.00978084084367144	0.00860920777814115	0.00628438811951689	0.00392428803323575	0.0067270351518992	0.0130725792519836	0.0201113101631217	0.0267401972098771	0.0322568726314105	0.0362657359347029	0.0386457137137291
20	2.19250112996179	2.07984600589001	1.86052967352335	1.56894689280387	1.24785083086074	0.93903122890657	0.675422091518456	0.475908526025528	0.342393672245569	0.26003744426204	0.206006736551971	0.163237974730496	0.125083779006716	0.0911344307924131	0.0626682694672382	0.0405086712960433	0.0245579292464814	0.0140278671476214	0.0077998843606779	0.00462573326865981	0.00314821155572847	0.00225923367335166	0.00149678608498149	0.0007910760468378	0.000187172596372218	0.000552736015176488	0.00126755793917413	0.00217171468500423	0.00334133981787899	0.00478879091905267	0.00642415245166894	0.0080515213180542	0.00941871434868789	0.0103363201330106	0.0108572555920395	0.0114143368997533	0.0126114775937532	0.0145692740711763	0.0166783303917818	0.0181713418803777	0.018862541543384	0.0197218168469181	0.0226389897142064	0.0285481928233088	0.0364198947191695	0.0445187459183208	0.0514099039115511	0.0562181437267721	0.0586008668369033
21	2.42881136661999	2.36207881902496	2.19476766893565	1.95234620464957	1.66783777853349	1.37481235883223	1.10104236263353	0.864289512383974	0.67108750321015	0.518691262679496	0.399332900040941	0.304728952230368	0.228738682530483	0.167693601626459	0.119465309790203	0.082468840739057	0.0551193084942304	0.0357109395324832	0.0225104485893741	0.0138979738190174	0.00848135327757149	0.00516975082138899	0.00320300680881912	0.00212517730091207	0.00169701217018448	0.00176744152655935	0.00224004096519692	0.00311380454937449	0.00440261992635289	0.00601968791811229	0.00771800022380177	0.00910237235655634	0.00973808290575661	0.00942979440754911	0.00888338416450492	0.0104320813272793	0.0155474133349806	0.0229267909337166	0.0309705016797789	0.03860955218835	0.0454222235248053	0.0516891890923182	0.0581111590646492	0.0651575540453928	0.0725230182849452	0.0791951489583395	0.0840022982462467	0.0861475645998639	0.0854262012297459
22	2.69782613480236	2.67870175021052	2.56388298027847	2.3703895414709	2.12198205425481	1.8445159324036	1.56164875139804	1.29183664643259	1.04707186426976	0.833264321487937	0.65171375550916	0.500909488699692	0.378015563547982	0.279760401056826	0.20281336682793	0.143898331823856	0.099854254192195	0.067725862433942	0.044869595598474	0.0290309630036273	0.0183683670670889	0.0114275277730119	0.00708740598213831	0.00450315525795631	0.0030757283798119	0.00247721019535538	0.00265709883566063	0.00359916816660287	0.00511837600178534	0.00687680607380285	0.00834163915303815	0.00877206486718785	0.00730154577843375	0.00310218361246372	0.00442577966023634	0.0154271546379655	0.0295455728900252	0.0459138460834074	0.0633386803527756	0.0805662356175378	0.0965428920365161	0.110551680024261	0.122155728223322	0.131000249456434	0.136644055625524	0.138592857129179	0.13655539081725	0.130756823612629	0.122062970584935
23	2.94260005800029	2.9588681500839	2.88416252136114	2.72942928728557	2.51164083328463	2.25082819547766	1.96721226870917	1.67895176728542	1.40075374540624	1.143331514013	0.913517506287841	0.714770708937044	0.547845104428139	0.411466289660612	0.30294930157464	0.218745829894706	0.154923969251262	0.107572766741977	0.0731100393564264	0.0484719363479114	0.0311800515653315	0.0193075767037297	0.0113839398858491	0.00627366708848411	0.00304318337187921	0.000849666634612507	0.00115531986337549	0.00333428332131049	0.0058404366439661	0.00840206414201639	0.0105898669722794	0.0122532915384686	0.0145249424357903	0.0204749033565478	0.0326083034533654	0.0511079299915676	0.075043888897441	0.1029340156605	0.13283961507139	0.162533735211481	0.189740367780141	0.212362947874488	0.228652356195384	0.237318597916422	0.237632907934271	0.229569202771865	0.213988258626946	0.192796060577215	0.168934697118392
24	3.09725548759585	3.12788073661454	3.07418656711818	2.94395196773739	2.74999276498091	2.50813499617121	2.23523834601156	1.94756807684762	1.65963465575155	1.38347888902372	1.12831387527645	0.900434054796283	0.703330644327472	0.537977942116175	0.403260550202953	0.296500456153508	0.214027986534554	0.151734034572942	0.105547108525408	0.071793813229546	0.0474194882053127	0.030066048138567	0.0180287542937453	0.0101387687832492	0.00563381981173349	0.00401814883292458	0.00473706617146033	0.00728505563570217	0.0114299649583423	0.0170908268669304	0.0245517779786801	0.0347205087246263	0.0491007391848844	0.0693323064844622	0.096565713675216	0.131034794880929	0.17189421824948	0.217238965851796	0.264259640857696	0.309514928899231	0.349290929863726	0.380001857757638	0.398585305025279	0.402856616306472	0.391801723823971	0.365797788568822	0.326756228003917	0.278196016030592	0.225300420049559
25	3.10835892541353	3.13004483293464	3.07737211165602	2.95743207374433	2.7809923710655	2.56089728004362	2.31064524349632	2.04333509428021	1.77099273959479	1.50416753753504	1.25166318509036	1.02032372191999	0.81487577184433	0.637880159938279	0.489846661208941	0.369525221904816	0.274334315748555	0.200851042319425	0.145284002424911	0.103875152766345	0.0732084659151599	0.0504151587056101	0.0332554589010926	0.0200587937736827	0.00956267084313387	0.00190681961393223	0.00885112254162888	0.0186409060603266	0.0307784561576254	0.0464718931766556	0.0670295746329984	0.0938445373277058	0.128264651491566	0.171318864529579	0.22337384427295	0.283820925630962	0.350874494601174	0.421531210004508	0.491709153351343	0.556558127410264	0.610906903644439	0.64979309636577	0.66900981138974	0.665601482661128	0.638248047060766	0.587489248915632	0.515757463793646	0.427208217313912	0.327367351329201
26	2.95082149653567	2.94298963377232	2.87402179964398	2.75207915819093	2.58742161332648	2.39089886541666	2.17283504925107	1.94247158436388	1.70789656758341	1.47622000258525	1.25372825779456	1.04585781820624	0.856986459773622	0.690159663580798	0.546904721637911	0.427240072310677	0.329899451460368	0.252702814809591	0.192955228639205	0.147764247377371	0.114238241975729	0.0896319780444212	0.071569176910303	0.0584355103810891	0.0499475944316871	0.0476145395674858	0.0538060120545687	0.0694518868443731	0.0942258814939292	0.128170102335384	0.171972792733242	0.226564343132087	0.292685088441141	0.370506770022757	0.459304874259822	0.557206032572412	0.661051979699513	0.766418711184956	0.867812081589931	0.959035873400782	1.0337015996389	1.08582645646818	1.11045115023165	1.10420535482825	1.06575626158527	0.996095292053871	0.898651297316416	0.779274007610552	0.646238614653981
27	2.63661684066039	2.58362362394747	2.48435662219347	2.34917813201612	2.18905936192832	2.01387846021483	1.83133041301823	1.64670819623154	1.46346990074288	1.28419077391895	1.11139834492157	0.94794546265898	0.796860226976801	0.660850768662245	0.541748255899245	0.440151316536769	0.355432610798738	0.286118281726566	0.230490708047732	0.187158058443505	0.155329820989675	0.134623531750078	0.124474978535676	0.123760683964639	0.131321274265355	0.14691727135577	0.171556899039307	0.207047151366721	0.255336915671098	0.318087576666892	0.396490777957385	0.491161409311774	0.601993240906162	0.727969604042282	0.866974044455776	1.01565669112726	1.16940520664371	1.32245473304064	1.4681520893166	1.59936763819049	1.70902665102171	1.79071408420796	1.83929544347185	1.8514937110322	1.82636848634355	1.76565721758339	1.67395616541207	1.55873268457865	1.43015246253354
28	2.22250291544827	2.11475386420714	1.97407061559045	1.81366706842232	1.64652406565003	1.48315807887371	1.32997556774243	1.18887521752762	1.05835377378124	0.93561411955612	0.818643641996094	0.707391212935245	0.60378198378738	0.510812048933616	0.431149558469086	0.365730257492204	0.312974943177577	0.269222901668937	0.230294727835565	0.193291796680753	0.158012438814519	0.128548691552008	0.115339738214008	0.129980818191275	0.17114943598064	0.230821652084295	0.304987494311769	0.393311586728168	0.497066881146416	0.617925239394791	0.757265339279848	0.915734232078417	1.09295544116471	1.28733979359115	1.49598541665771	1.71467071304795	1.93795148528512	2.15937155477674	2.371787397462	2.56779461361057	2.74023066096321	2.88271686613244	2.99019501791916	3.05941045611759	3.08929404318341	3.08119846038529	3.03894827759364	2.96866711559776	2.87835007634763
29	1.82471225591871	1.66432098411491	1.47857981540668	1.28274144320733	1.09251823766153	0.921685864538179	0.779187500288664	0.666544296696686	0.577569890363148	0.501860433590724	0.43023747750015	0.358667030390707	0.289576295399358	0.231709821475822	0.197746379443884	0.193769123909568	0.208597137314304	0.224488746588687	0.229384496167505	0.217351451782696	0.186273503799248	0.13677005703659	0.0757763916905888	0.0666690673993559	0.158978062101316	0.283823375436845	0.429976721530739	0.596393765023047	0.783439929322254	0.991712372559222	1.22156330356113	1.47276020656104	1.74421773288639	2.03380534466745	2.33824423524742	2.6531040605274	2.97290349182854	3.29131075630712	3.60143214766046	3.89616882438004	4.16861586906075	4.41247313928206	4.6224351286221	4.79452679316051	4.92635388212978	5.01723968987083	5.06822565595389	5.08192168990843	5.06220459030711
30	1.61186018391993	1.42570736401312	1.21629229688279	0.997361606950977	0.783615469867251	0.589676465674179	0.42906528697961	0.312305816551237	0.241463174980484	0.203082428271875	0.175372311543636	0.146585664077176	0.124545615280906	0.133670541847376	0.179971766242784	0.243314956616504	0.307187752809365	0.362378503335178	0.404116614894438	0.431149634341883	0.445905091515349	0.455197435165938	0.470824566102252	0.508247289723548	0.581592497985484	0.698139079267915	0.85812809951457	1.0585590798717	1.29608966985331	1.56791940604898	1.87166665075184	2.20499073072138	2.56523515137906	2.9491637200728	3.35280148772211	3.7713768818011	4.19935579946414	4.63055440335421	5.05831395154411	5.47571868067708	5.87583688221102	6.25196576088028	6.59786202148458	6.90794191801282	7.17743644010335	7.40248947507171	7.58018956497815	7.70852981456403	7.78629599233235
31	1.68065497164324	1.50032876715666	1.29534613068373	1.07602479035748	0.853108777261133	0.636976814553611	0.437353958780834	0.265293903282912	0.148307529829856	0.156566969002498	0.245728272057785	0.343615842538287	0.437707378159908	0.527688201965817	0.614288706059748	0.697418653254206	0.77627871654315	0.850050259567707	0.918645390371511	0.98328442392256	1.04680912629339	1.11369714135953	1.18976375457759	1.28157624242792	1.39569327753442	1.53793728736759	1.71291275980743	1.92385491851146	2.17272468425728	2.46038867268203	2.78676162274838	3.15087122840325	3.55086489185428	3.98399756009982	4.4466332512748	4.93427738692032	5.44164295227932	5.96274460607498	6.49101130604107	7.01940843063646	7.54056294859753	8.04688820144953	8.53070702045179	8.98437252660356	9.40038509344025	9.77150222122214	10.0908364336198	10.3519356750346	10.5488415984932
32	1.98940024351399	1.82034594340187	1.6200647265014	1.39625133471829	1.15786973325993	0.91546624540597	0.683145908150718	0.485996394918513	0.378363242806258	0.417595438953576	0.557300954354198	0.727767407180616	0.899521049319014	1.06208061007686	1.21149999627855	1.3464922113035	1.46719150951494	1.57474432008815	1.67118139610106	1.75937331937918	1.84298718613743	1.92641139642259	2.0146400244784	2.11311921842337	2.22755984852327	2.36371824918879	2.5271469408902	2.72292437556654	2.95538543987345	3.22788460332031	3.54262283108527	3.90055628571865	4.30138591973822	4.74361098860748	5.22462130787333	5.7408029152704	6.28763727529159	6.85978260244259	7.45113515623201	8.0548767688069	8.66352092089798	9.26897225313537	9.86261304795651	10.4354254438242	10.9781513440963	11.4814850706091	11.9362886461203	12.3338174287171	12.6659449952142
33	2.5987084717898	2.47716936713611	2.32860455551022	2.16295191669426	1.99295816946372	1.83405592989543	1.70345724619039	1.61754961287663	1.58727208018522	1.61361922309225	1.68718413195521	1.79246207503487	1.91319387440201	2.03559594702229	2.14933210514561	2.24733214733832	2.32528846001458	2.38118626079716	2.41496736273548	2.42833745695804	2.42470537501235	2.40923533043046	2.3889722870679	2.37294933435608	2.37210136973495	2.39873217921519	2.46533077627697	2.58284406606944	2.7589950375741	2.99742592978122	3.29799808596546	3.65787754592347	4.07274688918659	4.53770027689641	5.04771576963412	5.59779028806184	6.1828647643171	6.79764523805579	7.43639576369744	8.0927574386178	8.75963291122723	9.42916243199128	10.0928031863087	10.7415085282578	11.3659898966138	11.957034178783	12.5058449740123	13.0043781615085	13.4456494849948
34	3.67807490638822	3.6635945053392	3.62878477039701	3.58075657117108	3.52732596105838	3.47617887424187	3.43388602830656	3.40493260892347	3.39099534829777	3.39068074923547	3.39980678530522	3.41212656732229	3.42026477414965	3.41662820881932	3.39413368353241	3.34669949811526	3.26952099236381	3.159185278964	3.01368797170668	2.83241278399276	2.61613816770385	2.36716037946229	2.08970364887747	1.79102005505603	1.48424029787743	1.19576586977921	0.98174417780157	0.93632206601393	1.11178267386452	1.45104874767322	1.88310273006549	2.3701753582686	2.89510766407625	3.44983148895664	4.03020124173149	4.63365464082354	5.25797393409204	5.90052251944429	6.5577513785418	7.22491861544028	7.89601006549794	8.56385107071776	9.22038531448484	9.85707938464722	10.4653988165014	11.0372964618619	11.5656583415842	12.0446650301869	12.4700459702405
35	5.21776788837899	5.32524070429149	5.40815188927099	5.46844669273179	5.50822378597992	5.52941004761158	5.53346465764479	5.5211548670957	5.49243648424425	5.4464553996749	5.38166622479333	5.29604563678044	5.18736595465909	5.05349107827397	4.89266161602083	4.70374623912372	4.48644898242315	4.24147516317084	3.97067123080194	3.67716758487297	3.3655718362383	3.04228917603372	2.71609297107253	2.39912493270523	2.10848119670644	1.86804680979362	1.70832053089974	1.65895404279265	1.73298528875546	1.91843590080419	2.18944344453723	2.52177334605672	2.89892099356572	3.31130004731729	3.75365357034269	4.22272782822073	4.71556622175945	5.22837584314591	5.75588776411252	6.29114486531121	6.82564791486637	7.3497780025293	7.85340256527911	8.32656806586667	8.76018549180742	9.14662475586939	9.48015094615457	9.75715993616261	9.97620346792329
36	6.99908590428039	7.20222701503994	7.37096772101788	7.50413154563339	7.60100188220617	7.66126313638881	7.68494823931962	7.67240062387862	7.62425579477816	7.54144408284478	7.42521268163941	7.27716219827031	7.09929110691318	6.89404080761502	6.66433432407613	6.41360266220578	6.14579401939164	5.86536191553277	5.5772285889723	5.2867196313476	4.99946524909513	4.72126379930518	4.45790616504436	4.21496741572913	3.99758668626375	3.81027573579172	3.65681308326192	3.54027827510982	3.46324296257967	3.42805977451934	3.43710399333665	3.49278151541326	3.59717090593507	3.75131949558427	3.95439030408764	4.2029461865374	4.49060053883294	4.80811059243547	5.14384852244039	5.48452399390847	5.81603948922163	6.12439211365156	6.3965598370053	6.62131752973144	6.7899239339107	6.89661338081635	6.93882302485421	6.91709394863192	6.83460924816042
37	8.72243541941235	8.97496270126682	9.18311137659306	9.34458539352844	9.45787352443324	9.5222611356928	9.53782053876012	9.50538087764811	9.42647884612006	9.30329185281286	9.13855561996629	8.93546864535232	8.69758648226772	8.42870937633592	8.13276740143954	7.81370782500912	7.47538999796169	7.12149365301127	6.7554472279415	6.38038391935885	5.999134930723	5.61427223290956	5.22821766259744	4.8434420239045	4.46278766027657	4.08996039072721	3.73024701896814	3.39150290399962	3.08535777126658	2.82825826488567	2.64121386172788	2.54626425510529	2.55873446170704	2.67918724611092	2.89213279092436	3.17232854839996	3.4922806686748	3.82644804195464	4.15244348708456	4.45097095838699	4.70559169734662	4.90269526519139	5.03170834184902	5.08546126707734	5.06060787995413	4.95799371264525	4.78286754115864	4.54482277116333	4.25733410799182
38	10.0790068831717	10.3215347116527	10.5109434734643	10.6450392293722	10.7226039912393	10.7434030873113	10.708158110873	10.6184861358391	10.4768073923887	10.2862250677434	10.0503822599628	9.7733022938311	9.45921953901226	9.11240849225169	8.73701915287869	8.33692660936942	7.91560226289111	7.4760132650648	7.02055558882583	6.55102475026504	6.06862663718255	5.57402926814548	5.06745470720524	4.54880893095577	4.01784643830342	3.47436644873747	2.91844066276204	2.35068629858485	1.77265760395693	1.18776084606374	0.606320203179551	0.188954735635883	0.645655360766295	1.21845442396105	1.78263176732794	2.32297585099541	2.82846957928249	3.28849713228399	3.69260752101896	4.03081871382972	4.29407776836856	4.47477547085567	4.56726315936363	4.56832960963108	4.47759892944783	4.29781439643434	4.0349824763429	3.69837260132932	3.30041817685567
39	10.8603205166173	11.038411540263	11.1582279567851	11.2188075261783	11.2203149634551	11.164028070925	11.0522850373347	10.8883942344291	10.6765096262185	10.4214766407116	10.1286549591843	9.80372608301654	9.45249468475951	9.08069359849656	8.69380283681602	8.2968932447192	7.89450534788162	7.49057368450661	7.08840651362834	6.6907303747811	6.29980863305617	5.91764288348757	5.54626558339849	5.1881303065541	4.84659921336308	4.52650792922287	4.23474080404276	3.98065226954087	3.7760125128666	3.63400521677562	3.56690340700525	3.58272408733183	3.6822352684597	3.85801593618203	4.09601901089612	4.37843906278395	4.68635008531957	5.00140335998892	5.30667328858777	5.58700747516852	5.82917197819244	6.02194693265269	6.1562305212698	6.22516165132718	6.22425870319083	6.15158090867318	6.00794561517362	5.79728116420712	5.52726920591826
40	11.0392931762665	11.1182228820666	11.1382320038776	11.1001957006661	11.0061961001754	10.8594814665185	10.6643867990217	10.4262179151204	10.1511027660159	9.84581533702462	9.51757890743698	9.17385660490058	8.82213801701175	8.46973106853432	8.12356841439179	7.79003724409544	7.4748406729844	7.18289784015871	6.91828843460111	6.68424554012067	6.4831982336023	6.31686203270347	6.18637087355493	6.09243887015862	6.03553418635819	6.01604201879353	6.0343905114012	6.09111416620804	6.18683543844179	6.32215713544165	6.49747463105799	6.71273431073489	6.96717820409487	7.2591199793111	7.58579251411917	7.94329399378554	8.32664261765239	8.72993469095745	9.14659054460197	9.56966818106495	9.99222463092636	10.4077077812077	10.8103651149083	11.1956590884483	11.5606808630163	11.9045539867152	12.2288164526587	12.5377622450121	12.8387111591587
41	10.7049917197139	10.6586357816909	10.5533924439753	10.3915996530451	10.1767909420414	9.91363952034442	9.60786843137871	9.26612934317508	8.89585409016173	8.50508459571532	8.10228818838475	7.6961664603062	7.29546652357313	6.90880352992766	6.54450226410918	6.21046309822877	5.91405337784542	5.66201978616209	5.46041196645997	5.31450565380881	5.22871818996307	5.20652165690736	5.25037449962495	5.36170153478256	5.54094569148945	5.78769327378219	6.10084964268661	6.47882786567977	6.91971459271143	7.42139045257484	7.98159792631175	8.59796180103713	9.26797418909876	9.98895872045988	10.7580285308869	11.5720512820232	12.4276322788773	13.3211240586981	14.2486677605546	15.2062683014689	16.1899020652678	17.1956526404724	18.2198672829721	19.259324346126	20.3113999975126	21.3742211940333	22.446791191446	23.5290739276685	24.6220245863181
42	10.0613723745661	9.87106010454466	9.61966566747728	9.31038473865983	8.94759869554115	8.53682456781745	8.0846336389022	7.59853892046143	7.08685228799264	6.55851261775071	6.02288701769503	5.48954874856895	4.96803888856771	4.46762653645454	3.9970982974768	3.56463709583254	3.17789558622018	2.84441750645973	2.57255117552315	2.37278204757806	2.25878824067093	2.2467041866244	2.35149655012058	2.58233215797427	2.94099277493702	3.42425964099303	4.0272446691366	4.7453017467023	5.57448274069124	6.51132118076823	7.55248153393171	8.69447620890264	9.93348435144604	11.2652534028087	12.6850576184207	14.1876937549271	15.7675012157174	17.4183991582131	19.1339362542536	20.9073504493815	22.7316366984822	24.5996206627412	26.5040360271519	28.4376026497859	30.3931023377068	32.3634487707374	34.3417480387891	36.3213464646745	38.2958628657114
43	9.64478792393482	9.33497937192781	8.96174065747864	8.52875685052732	8.04094058387756	7.50441902788679	6.92649997150148	6.31561835861694	5.68126574332099	5.03390655548272	4.38488698225495	3.74634483425824	3.13113167267631	2.55275883257336	2.02536248634634	1.56359020895936	1.18193483690775	0.891926757096106	0.694447345596046	0.571011838485344	0.496658766427987	0.488334401021684	0.627008190861594	0.95919764972328	1.47079986344289	2.14798357368087	2.98616103801501	3.98421574739376	5.14151637706081	6.45678300372259	7.92766077538664	9.55056331885387	11.3206293116418	13.2317333670808	15.2765274836882	17.4465027055941	19.7320660533304	22.1226300573081	24.6067131783722	27.1720497580814	29.8057082164328	32.4942161502628	35.2236908549825	37.9799736381638	40.7487661433682	43.5157667757552	46.2668052308942	48.987973083504	51.6657483979004
44	10.6025746933471	10.2964266288737	9.92949712223708	9.5052659815028	9.02832855000276	8.50440156806865	7.94032168394945	7.34404563700095	6.72466879983134	6.0924921267078	5.45919058737032	4.83817378966648	4.24528130201017	3.69998574390702	3.22711223810417	2.85818883874134	2.62921413994331	2.5701124419346	2.68944543899359	2.97181895368381	3.39330153025935	3.93691199032321	4.59724181316109	5.37805418000177	6.28826111640796	7.33854704901784	8.53908432662471	9.89819670121589	11.4217006407814	13.112672870802	14.9714549665087	16.9957725239603	19.1808998832519	21.5198371675375	24.0034871567651	26.6208299558389	29.3590977437714	32.2039530066302	35.1396732909678	38.1493445862621	41.2150643963389	44.3181545770383	47.4393831624593	50.5591936825752	53.6579398785692	56.7161232322784	59.7146303278949	62.634966746526	65.4594839502008
45	14.8205899486037	14.8131027456179	14.7679973187259	14.6897380245911	14.5839439913773	14.4574194611541	14.3181636892205	14.1753526587893	14.0392823642699	13.9212613471011	13.8334397890696	13.7885655608167	13.7996660074985	13.8796686592151	14.0409925720884	14.2951590965601	14.6524784261495	15.1218594773643	15.7107648978037	16.4252981595983	17.2703788272469	18.2499463623156	19.3671358057683	20.6243858305828	22.023462381728	23.5654015843888	25.2503894364619	27.0776022073841	29.045031893134	31.1493177691069	33.3856001038977	35.7474069229355	38.2265801848601	40.8132441999511	43.495816599206	46.261060503961	49.0941755361489	51.9789247389943	54.8977941737913	57.8321817931451	60.7626120809674	63.6689728462173	66.5307704381843	69.3273995104138	72.0384233026963	74.6438602455768	77.124472531061	79.4620521477431	81.6396997580293
46	23.8651093494864	24.5157346671429	25.1653576396463	25.8176117619862	26.476735871728	27.1475410120051	27.8353621997699	28.545995131663	29.2856184601979	30.060702931058	30.877909332984	31.7439778032929	32.6656114754517	33.6493576779078	34.7014898461249	35.8278929807081	37.0339549076986	38.3244648508169	39.7035200196823	41.174440173988	42.7396895500314	44.400805208887	46.1583308160724	48.0117550756069	49.9594544633131	51.9986404572322	54.1253120612235	56.3342149814791	58.6188092813459	60.9712476652631	63.3823667072106	65.8416933411179	68.3374687827586	70.8566917765502	73.3851826828204	75.9076694689627	78.4078961674732	80.8687538383021	83.2724335419441	85.600600309531	87.834586600106	89.9556032739717	91.9449656932354	93.7843321935913	95.4559518609185	96.9429182972879	98.2294258772696	99.3010248796471	100.144871833022
47	37.0803397201256	38.5694984873172	40.0892774732611	41.6411361774297	43.2266938763916	44.8477006202201	46.5060022678578	48.2034997907727	49.9421031859879	51.7236804444571	53.5500021159135	55.4226820945503	57.3431153198759	59.3124131435113	61.3313371562646	63.4002323021372	65.5189601293257	67.6868330454798	69.9025504582215	72.1641376946289	74.4688886067257	76.8133127847645	79.1930883158423	81.6030210406168	84.0370112729764	86.4880289529843	88.948098198201	91.408292198297	93.8587393585058	96.2886415352142	98.6863051188787	101.039185603507	103.333946137355	105.556530376691	107.692249765203	109.725885138777	111.641802313111	113.424081054889	115.056656572069	116.523472391617	117.808643230801	118.896626218157	119.772398589594	120.421639781216	120.830915669883	120.987862582189	120.881368608167	120.501749723524	119.840918248544
48	51.2260058181011	53.4488174447431	55.7210006823596	58.0421444561664	60.411746445049	62.8291883957189	65.2937084803979	67.8043708813301	70.3600328472958	72.9593095294151	75.600536965097	78.2817336391885	81.0005611093799	83.7542842378514	86.5397316221236	89.3532568641668	92.1907013571004	95.0473593022973	97.9179456954192	100.796568036882	103.6767025295	106.551175522658	109.412150947498	112.251124460401	115.058924971982	117.825724185321	120.541054699934	123.193837157069	125.772416807377	128.264609774444	130.65775916784	132.938801068341	135.094340267368	137.110735494174	138.974193709994	140.670872890822	142.186992562086	143.508951192458	144.623449403119	145.517617806415	146.179148156941	146.596426382059	146.758665960636	146.656040041314	146.279810637635	145.622453209187	144.677774937768	143.44102503714	141.908995495657
49	61.5924372923477	64.1936614528588	66.8518523617986	69.566307138144	72.3361691770621	75.160398587277	78.0377399834473	80.966687998411	83.9454509635156	86.9719132840106	90.0435971083248	93.1576239528119	96.3106769953029	99.4989647899403	102.718187181056	105.963504204483	109.229508760265	112.510203821318	115.798984908569	119.088628515322	122.371287103035	125.638491218649	128.881159201569	132.08961485774	135.253613380633	138.362375695881	141.404631299207	144.368669547656	147.242399253378	150.01341631853	152.669079040629	155.196590611041	157.58308822648	159.815738135544	161.881835850596	163.768910670964	165.464833587435	166.95792757171	168.237079198812	169.2918505065	170.112589964525	170.690541408909	171.017949793171	171.088162619977	170.895725943732	170.436473877045	169.707610592002	168.707783880205	167.437149423038
50	63.7402511505529	66.248491570221	68.8198512694483	71.4556545052914	74.1571078382536	76.9252454194876	79.7608707499551	82.6644959373917	85.6362796005106	88.675964661074	91.7828173190644	94.9555685219682	98.1923592159817	101.490690606663	104.847380562902	108.258527176215	111.719480343487	115.224822081972	118.768356117324	122.343107114792	125.941329755955	129.554527702872	133.1734823416	136.788291059964	140.388414691374	143.962733647812	147.499612170542	150.986970045833	154.412361064002	157.763057442195	161.026139383414	164.188588905234	167.237387040632	170.159613489642	172.94254778368	175.57377101398	178.041267171682	180.333523149386	182.439626462862	184.349359766781	186.053291260288	187.542860106702	188.810456026899	189.849492267745	190.654471195253	191.221041816644	191.546048595856	191.627570992749	191.464953226846
[truncated: 48 more columns]
