# Supplementary material for: Reconstructing spruce budworm outbreak severity: a comparison of paleoecological and tree-ring signals
Source: PLoS One. 2025 Aug 12;20(8):e0329406. doi: 10.1371/journal.pone.0329406 (PMC12342301; doi:10.1371/journal.pone.0329406)
Supplement: S13 Dataset — (ZIP) [file pone.0329406.s013.zip › Lake 4 wavelet data/Cross-wavelet_Lepidopteran_scales_Percent_defoliation/cross_wavelet_significance.txt]

V1	V2	V3	V4	V5	V6	V7	V8	V9	V10	V11	V12	V13	V14	V15	V16	V17	V18	V19	V20	V21	V22	V23	V24	V25	V26	V27	V28	V29	V30	V31	V32	V33	V34	V35	V36	V37	V38	V39	V40	V41	V42	V43	V44	V45	V46	V47	V48	V49	V50
1	1.72308857427984	1.38740075902562	0.907684556565548	0.505613208405302	0.261640213157011	0.141417455104307	0.0866850126023407	0.0601017519247371	0.045177715834476	0.0360673282282769	0.030525749746216	0.0267526827828853	0.0238992039371177	0.0217886256849777	0.0198043874213423	0.0178076884747234	0.0160580922050947	0.0143835093563381	0.0127829538595957	0.0113930388150884	0.0100705318292183	0.00894060409330524	0.00818003307277272	0.00763930955600069	0.00727749154589808	0.00707674781110682	0.00684072270492507	0.00643612605568078	0.00596455742053982	0.00567166571641032	0.00565235448677699	0.00588240509258968	0.00646056566313865	0.00710278903951791	0.00723997900333462	0.00692586786561305	0.00644779328268522	0.00572025773444553	0.00492235495129773	0.00459475064431908	0.00478748420851846	0.00507079710612651	0.00533461226215996	0.00557485529855818	0.00560930537813987	0.00543715276072466	0.00522909069420299	0.00502340206016863	0.00479280797034747
2	2.418688315634	1.89780829496106	1.17131484533205	0.587080257026797	0.258631540817365	0.116959285870701	0.0639830006137875	0.0427991803278922	0.0318298979629326	0.0252855941376928	0.0216728662059212	0.019307683443465	0.017465695190681	0.0162196519006663	0.0148903452364645	0.0133597104601719	0.0120506341341491	0.0107592471394446	0.0094669568764838	0.0083712511754756	0.00726595874026758	0.00628888627691684	0.00570933079787456	0.00533219925052459	0.0051133716212357	0.00507590938789413	0.0049720791159183	0.00461627946901976	0.00412571348876154	0.00381974854112614	0.00380896143038044	0.00406499741070075	0.00477804221879556	0.00556374706868589	0.00573048475384402	0.0053972547455534	0.00494777199218538	0.00421397675173224	0.00330268659851516	0.00294940217373793	0.00327273439673519	0.00362642430827935	0.00391949842666756	0.00419789088365586	0.00424537037928004	0.00405193624521095	0.00383604695673774	0.00364760223214372	0.00342773781186656
3	2.99571256233965	2.29301750704812	1.33494185317267	0.594876676308552	0.210523217423705	0.0689934150585133	0.0298831379177781	0.0196021112605803	0.0148707408945884	0.0118124176031561	0.0104937985392206	0.00969854124781493	0.00895956181389319	0.00863851317261568	0.00808028627876331	0.00719193725867256	0.00650344887145579	0.00579925666025233	0.00502350165112669	0.00441644457698442	0.0037286175832344	0.00305776468280024	0.00274387415311956	0.00257086649321307	0.00249553357988789	0.00260337522563041	0.00263854354917888	0.00239845577275737	0.00197990085670282	0.00171101340294584	0.00169379587321373	0.00189665920193177	0.00259370246745673	0.00332131497650812	0.00344316494956806	0.00314208857576488	0.00284223056986617	0.00231253395088494	0.0014848003557319	0.0011302454404808	0.00154899423605887	0.00186494405910836	0.0020908167117738	0.00232917963066358	0.0023746962961401	0.00219824928209976	0.00201454143390025	0.00188882362386547	0.00172994387253896
4	3.33603826935133	2.50862598675539	1.3991701461955	0.567226485611247	0.160991335291705	0.0309980362087006	0.00629896731284248	0.00462205088242092	0.00417130311114353	0.00324726511440295	0.00318548323553249	0.00319259779909411	0.00301875042839989	0.00316270804866664	0.00305980865522153	0.00263804703410649	0.0024027525424922	0.00215997124552774	0.00181472900694323	0.00161140168408755	0.00131571224841834	0.000938349247976802	0.000825158801939626	0.00078518453356012	0.000773180683096712	0.000924247163857762	0.00101930255095236	0.000905096961887542	0.000630471748474264	0.000434715880040695	0.000407810558527984	0.000534788458012601	0.00106906442438972	0.00153840726771316	0.00156903512642804	0.00133442316374251	0.00121381769234296	0.000995755203057632	0.000502802669626998	0.000117185649548377	0.000531864995097412	0.00068713380760999	0.000788882828555015	0.000929456554322578	0.000965778163640763	0.000848750425260686	0.000714428972363509	0.000659169748191512	0.000578131255867343
5	3.43424414710081	2.57112328982324	1.41971578238058	0.562228209351396	0.149779360038683	0.0224448696982628	0.000725228231494315	0.000404250851147146	0.000770240169791919	0.000388768350647404	0.000573097114728281	0.000667400340885525	0.000603572532287916	0.000792926701938585	0.000808292771510226	0.000615900268187596	0.000571531361689964	0.000540674780424685	0.00041600772723715	0.000399640430467283	0.000334135917085644	0.000160561417200571	0.000127314573515753	0.000133196674833647	0.000125238928513693	0.000236889457342975	0.000304850125199424	0.000273593047986476	0.000158972360062155	4.49042243012518e-05	1.27200988381272e-05	0.000144464276557335	0.000398994423484169	0.000583213480849351	0.000558972808544648	0.000399613593501043	0.000384243109859508	0.00037189465427069	0.000256641290527953	0.00016978217738282	0.00020511083480905	0.000193201589432268	0.000209854009436952	0.000254731854454381	0.000285811934054442	0.000251316648418118	0.00015658351013663	0.000140864245674309	0.000116075569698468
6	3.36956293532732	2.55042537742944	1.44612392633416	0.604155763013227	0.180836375359384	0.0374056711487348	0.00549858567557657	0.000970657771870946	0.000338957446631548	8.84642300846663e-05	0.000108096940714238	0.000100486793119618	5.11090070351424e-05	0.000159215605098319	0.000165119476206319	8.19100681921285e-05	7.80819003799811e-05	9.559652019038e-05	4.96518558001166e-05	7.03514988452098e-05	7.67954538159472e-05	3.63073730897852e-05	1.30040175969045e-05	1.57869776432514e-05	2.15690819047109e-05	5.95459040378532e-05	7.949105725839e-05	7.60287419789909e-05	5.08408787714735e-05	1.44276814246389e-05	2.47204054534949e-05	7.59115281851948e-05	0.000139396659944269	0.000185138564754847	0.000171273476969887	7.80397293796255e-05	8.92263969614274e-05	0.000111804075951985	0.000101126368920015	0.000100304330940161	9.18239793509534e-05	4.23937521720997e-05	4.62972164984456e-05	3.04144042967128e-05	6.57312715279894e-05	8.82966682857924e-05	4.00816527182677e-05	1.14903715062233e-05	7.60259147511571e-06
7	3.23087317300005	2.49956616281165	1.48826812949233	0.678367554742454	0.235681080389844	0.062886508281482	0.0135443547821908	0.00267915372326756	0.000550291002999895	0.000109191302240177	2.34285093977453e-05	2.03259596819094e-05	1.87790930027114e-05	3.90256630482352e-05	3.46015940957497e-05	1.06456343334788e-05	7.34835961291415e-06	1.72292250657305e-05	6.58706575275805e-06	1.43208343080273e-05	1.79184849472409e-05	1.17547241119436e-05	8.47026421314715e-06	8.75424321228892e-06	1.34221707293315e-05	1.62659488512644e-05	1.71469149181856e-05	1.78233128360053e-05	1.60342129500495e-05	8.53108383781641e-06	1.50981690637608e-05	2.52826935585186e-05	2.94874448318512e-05	4.39440336394313e-05	5.94854361064939e-05	3.09291185211585e-05	3.11539384497508e-05	2.92469972193726e-05	8.06820490912437e-06	3.91507572208461e-05	5.12540356274247e-05	2.82275792988904e-05	3.2683731468415e-05	4.63323814830102e-05	5.71580836240981e-05	6.15054190554065e-05	4.63938072619609e-05	2.04669387534675e-05	1.4192725285643e-05
8	3.07250939668069	2.43948828185391	1.5335014706004	0.762274640770527	0.29949092321771	0.0933606012217525	0.0235705678871814	0.00519390860650077	0.00115618084005701	0.000265483893957581	5.67937791651526e-05	1.77870107024973e-05	1.26836941537606e-05	1.55593222494603e-05	1.38595938235539e-05	5.11913781824327e-06	4.96548286223162e-06	7.48927419418358e-06	6.50656047879504e-06	6.05280957540087e-06	5.27880599854836e-06	1.63274037307326e-06	4.85918932574179e-06	7.29122487768034e-06	7.77449890355716e-06	4.57057727075174e-06	5.35763137925104e-07	2.79224022389165e-06	6.31129454860077e-06	8.86535752228702e-06	1.19126187415282e-05	1.13756902850572e-05	8.73989273251009e-06	2.25364720734903e-05	4.36399362336496e-05	4.56604819672167e-05	4.31219811744772e-05	4.00814233663833e-05	3.33519811437007e-05	4.09794196783294e-05	5.63189110772502e-05	5.87730746340228e-05	6.46404868412881e-05	7.46159592117787e-05	6.75321336842237e-05	5.81735829192375e-05	5.63929959958403e-05	4.21237266326865e-05	3.19292743187174e-05
9	2.91575466259842	2.37446211893908	1.57099370892852	0.843802746366278	0.367242493293392	0.128990183314075	0.0364052933709097	0.00848216122612998	0.00200893048084504	0.000616023519260081	0.000192667228383046	5.40435333301686e-05	1.03823594219185e-05	9.61650310346553e-06	1.62716518756126e-05	1.56881399679876e-05	1.2714076293305e-05	9.91830540994707e-06	6.80249375851561e-06	3.77058259599016e-06	5.27402914213973e-06	7.7325557086522e-06	9.35523597366696e-06	9.96649685689121e-06	8.76211870717171e-06	5.74204106744269e-06	2.71839586671065e-06	2.70541348081382e-06	6.50875018999781e-06	1.10258269619121e-05	1.41494370037879e-05	1.26781408746383e-05	1.48633802752617e-05	3.71006565367734e-05	6.26754003308815e-05	7.48962436872585e-05	7.26009742772431e-05	5.72273371453647e-05	3.36987527595438e-05	4.84089070898111e-05	8.44600730593747e-05	0.000106586331462759	0.000113018991465018	9.9155366884562e-05	5.87859413442255e-05	4.50885345505773e-05	7.00923707318926e-05	6.79135994630243e-05	4.98853467721945e-05
10	2.76592181132364	2.3053758661843	1.59763901736444	0.91983842485029	0.438781471937431	0.171994429241749	0.0541967756773983	0.0130418213605119	0.00242147012429576	0.000913148806138532	0.000448569873937039	0.000172784139707182	5.87096845824501e-05	2.64471758238825e-05	2.8355603051679e-05	2.9833853215484e-05	2.55940588932088e-05	1.88025024918158e-05	1.12908834497286e-05	2.83576104696174e-06	6.60102596587059e-06	1.33249649492703e-05	1.65803525049621e-05	1.63499797581778e-05	1.32535025954627e-05	8.45797042137675e-06	3.28577862915932e-06	2.73958666179708e-06	9.31141873048114e-06	1.58773203069422e-05	1.81646921596017e-05	8.98961225473789e-06	1.9302188274543e-05	6.14623925362466e-05	0.000102593679331167	0.000123821223427336	0.00011539010072328	7.57874125262496e-05	1.38951427668007e-05	6.99590905069617e-05	0.000137407093624477	0.000177428186528257	0.00017868040122744	0.000134192911282399	5.11801465805287e-05	4.76631448486966e-05	9.93573012148295e-05	9.89162011094603e-05	6.56562975633564e-05
11	2.62355446412081	2.23325381407571	1.61410920035794	0.99038921490517	0.515059609001718	0.225585729446208	0.0815388000768853	0.0228388716780861	0.00380992998669187	0.000544508848978937	0.000806602036028685	0.000440864352444676	0.000199257190883755	0.000102569650900809	7.24280420154876e-05	6.18271444137227e-05	5.22430029108593e-05	4.03488455332207e-05	2.79527938917444e-05	1.87118447615879e-05	1.9461879182868e-05	2.57677849595307e-05	2.90983447621201e-05	2.72569016563291e-05	2.13809480505716e-05	1.43305939974113e-05	9.35177091444953e-06	9.65883071481212e-06	1.65874878408002e-05	2.57546995675192e-05	3.13856732451768e-05	3.61132978883059e-05	6.56359566981792e-05	0.000122297441496694	0.000179374131004034	0.000209096625923712	0.000196873187620685	0.000152528792369655	0.000128011205820406	0.000178100014476073	0.00025219680959642	0.00029949950941743	0.00029538135522235	0.000237699943534056	0.000167355728935327	0.000160576333764478	0.000179582171450028	0.000155879830865952	0.000103662750363296
12	2.48793857663457	2.15851762214745	1.62077993188718	1.05443921062624	0.595033611389898	0.291174532653438	0.122858906889668	0.0438854635058901	0.0128532500778346	0.00352394452808143	0.00174885006406512	0.00098248842119679	0.00045052223968267	0.000198373725983654	0.000135489182846054	0.000123938736986499	0.000110414947258676	9.24590316001027e-05	7.46119185726219e-05	6.18384933114082e-05	5.69866347708378e-05	5.66733290158202e-05	5.44568692525762e-05	4.71068888153631e-05	3.57127137334031e-05	2.44901341687269e-05	1.90826577712027e-05	2.26921852003413e-05	3.41323384044303e-05	5.13570727625392e-05	7.38806090137486e-05	0.000109311681434373	0.000169842423257866	0.000251846456380324	0.000330756232691455	0.000377866076992264	0.000382692451476074	0.000366760550535769	0.000372886273084969	0.00042109096218823	0.000487594994101583	0.000535863645109544	0.000539855400498479	0.000498982756357142	0.000445510037837245	0.000408467450399437	0.000364920248031464	0.000283304495478889	0.000181093295567322
13	2.35738134555287	2.07987143843466	1.61550331809281	1.10740182737993	0.672698111288276	0.364326621778253	0.177240708939885	0.0781028640599373	0.0316809196757764	0.0124961591716853	0.00535640899387046	0.00252497959190697	0.00111898700949853	0.00037321989002168	6.71389246056748e-05	0.000164668345297045	0.000204373095294144	0.000199194651740508	0.000178317230497547	0.000156253830903042	0.000138007250431087	0.00012221214133362	0.000104958207452479	8.36948285539622e-05	5.89861914801872e-05	3.48444102030477e-05	2.38389132707483e-05	4.02481541122284e-05	7.02828137713467e-05	0.000111814369291228	0.000170665179628391	0.000254988612181806	0.000368170244071254	0.000499108073040557	0.000621904243952412	0.000710297854918674	0.000756829208551879	0.000779186784899909	0.000805335792169766	0.000851525541550447	0.000914612820972729	0.000976902590102512	0.00101484366859971	0.00101296645205973	0.000971166963668902	0.000890584895182285	0.000759552619944472	0.0005678506635787	0.000323070766610862
14	2.22924865007005	1.99425976667458	1.59348073987786	1.14086367834526	0.73632741241911	0.432893346313714	0.235435990170359	0.12068618086518	0.059405656733007	0.0286267894630808	0.0138047413302513	0.00672948472171714	0.00323509306514333	0.00144700349074094	0.000569500179393436	0.000307160811012006	0.000353532092067011	0.000383210287480834	0.000369392817577302	0.000333571786269883	0.000290132437851526	0.000244796661547231	0.000198339601505813	0.00014992463979632	9.89936654138989e-05	4.56354659670747e-05	1.05319489331822e-05	7.15793075997547e-05	0.000143617560694147	0.000236114165167964	0.00036024776107255	0.000523804241782696	0.000723681459613099	0.000940636075998695	0.00114298757920527	0.0013005137708439	0.00140002214594046	0.00145114456353937	0.00148000445014383	0.00151816264534865	0.00159046776104119	0.00169982717846231	0.00181897187746167	0.00190253255373279	0.00190818977575987	0.00180754583253557	0.00158737841226617	0.00125262503226255	0.000840084589444179
15	2.10098825268948	1.89859615374981	1.54975313168826	1.14570810745044	0.771751652519069	0.479463122094565	0.280579111439456	0.159019665194886	0.0892753898609865	0.0499291891817216	0.0276571755756303	0.0151072535084148	0.00814691740723876	0.00436832558925582	0.0023788269479153	0.00139731337316205	0.000977157951524473	0.000815685646662819	0.000726682244725269	0.000641207678565219	0.00054853381177855	0.000453550350756037	0.000361362156081979	0.000274129073016988	0.000193011103349993	0.000125813909281639	0.000111168783199766	0.000181383856861162	0.000304858830743527	0.000475275590647627	0.000701238193182633	0.000986563877010847	0.00131922715956971	0.00166708657061015	0.00198403747458579	0.00222572369348847	0.00236723368787495	0.00241405287224814	0.00240376258879306	0.00240099412112347	0.00248030713149937	0.00268448884388367	0.00298277629184395	0.00328146625533528	0.0034743287257954	0.00348450165980242	0.00328479511008801	0.00290891847313948	0.002473399572397
16	1.97242122208239	1.79334368323981	1.48433454950459	1.11888543033269	0.770315835559524	0.48899067531838	0.293284640102963	0.174057524226871	0.107124157912555	0.0684098137268278	0.0436311309929354	0.0270011229771532	0.0161474277412205	0.00948440971600608	0.00565264202735472	0.00355839748771246	0.00243517640235529	0.0018168571761711	0.00144470557755425	0.00118299575400004	0.000970439948242286	0.000787428663249387	0.000631489502866667	0.000503910145410496	0.000407802719791885	0.000354136605424	0.000365011655409762	0.000457977409558167	0.000636385679883058	0.000904106342510042	0.00126667402033028	0.00171820502879924	0.00222933012790586	0.00274445385981559	0.00319227316111632	0.00350701059674255	0.00365088350854957	0.00362771410403055	0.00348770252949734	0.00333633483898772	0.00334251144810058	0.0036700660337943	0.004320809458177	0.00511537839033096	0.00582977342318816	0.00629810398164937	0.00645435418414179	0.00634509279654307	0.00612263527844979
17	1.84862620072094	1.68683667162869	1.4085616406359	1.07256943878231	0.741371393631486	0.463466230519644	0.264352806860291	0.147033220353532	0.0941209297724041	0.0716091675102248	0.055071047620658	0.039418284690722	0.0260422859813436	0.0161182539165938	0.00964637978277922	0.00592011331191926	0.00399438249760644	0.00300188104447363	0.00239281238805197	0.00193480808047682	0.00155801930317554	0.00124911317782388	0.00100928447853447	0.000839603572002458	0.000738846477630733	0.000708417575179185	0.000757214209421782	0.00090150021364342	0.00116163159944393	0.00155637937712981	0.0020918800936049	0.0027473631387622	0.00346575040234259	0.0041574746887052	0.00472059480190991	0.00507044821889113	0.00516263289562067	0.00499472769296122	0.00459580461257408	0.00405450981628492	0.00365453545133402	0.00395775162912409	0.00521172870021054	0.00700390031936685	0.00884166814183283	0.0103931637133565	0.0114964740311298	0.0121485428234197	0.0124677356830841
18	1.74134407679056	1.59720696564028	1.34828220029682	1.04042360875893	0.725117798393381	0.445820349136322	0.229404273057275	0.0859024256510091	0.0334634943291523	0.0542366200385522	0.0596391790364803	0.0512631457824545	0.0378517928157871	0.0248371027933836	0.0146400835038695	0.00781603487305285	0.00408359149742187	0.00277073234372204	0.00251212385085952	0.00230201115489847	0.00197916467583715	0.00162150097135151	0.00130894830195803	0.00108698604588602	0.000972474536815566	0.000968525849581329	0.00108085421905232	0.00132714332335129	0.0017335797975827	0.00232063040489377	0.00308369403002643	0.00397610109234912	0.00490433330915497	0.00574390970332633	0.00637527621236136	0.00672297110247528	0.00676655739259361	0.00649864979649958	0.00585562005639491	0.00471210411443264	0.00307355219556131	0.00225955575161	0.00468692828155597	0.00833955597280402	0.0121178282505509	0.0155235472086585	0.0182550971750939	0.0201924416595221	0.0213650525909222
19	1.66555346467606	1.54665003051367	1.335237324106	1.066241837533	0.781043498840799	0.517637545718678	0.303773190826168	0.15602231497169	0.0860572466444088	0.0793414535918367	0.0807305676538641	0.0719944809025002	0.0566319979760669	0.0399493241568236	0.0253288438769668	0.0141737551908936	0.00657045485834899	0.00194822654344569	0.000606704915995841	0.00158925549191697	0.00178264445041173	0.00157163431086715	0.00122517408595164	0.000905759922297247	0.000723426895867525	0.000761454869135846	0.00102342095296114	0.00147995342379631	0.00213495358690195	0.00299515020393366	0.00403117415875413	0.00515774724667342	0.00624031508030876	0.00713420958340482	0.00774871966355338	0.00810020281362645	0.00828668470268041	0.00834105233526165	0.00807214125962049	0.00710519089609196	0.00518651406784154	0.00323872025463063	0.00555183126609181	0.0107888174479266	0.0165978916483239	0.0220687211496648	0.0266216408830339	0.0299301612231459	0.0318943601232321
20	1.62945502473991	1.54573034361071	1.38273562725742	1.16603287592097	0.927396013021596	0.697882949030072	0.501970058671881	0.353692651945121	0.254465132106643	0.193258427274192	0.153103096467152	0.121317583155639	0.0929615905007544	0.0677306178556436	0.046574720158491	0.0301058262122881	0.0182513206771226	0.0104254352701172	0.00579683202449174	0.0034378200379106	0.00233973386299482	0.00167905029137596	0.00111240335241075	0.000587923455024035	0.000139105664979813	0.000410790427870721	0.00094204222972156	0.00161400665086237	0.00248326574668691	0.00355900360499025	0.00477439548332163	0.00598384725518136	0.00699993774795765	0.00768189742203137	0.00806905384794148	0.0084830736738098	0.00937278218638544	0.0108278059781455	0.0123952452702429	0.0135048433629606	0.0140185392277394	0.0146571480028249	0.0168251751576026	0.0212168630645107	0.0270670694941368	0.0330860920618961	0.0382075635470859	0.0417810214669014	0.0435518484422265
21	1.62357349650901	1.57896517611046	1.467123658614	1.30507358349947	1.11488988025932	0.919012871542723	0.736007424484828	0.577746615032565	0.448597984604573	0.346726550497482	0.266939755676791	0.203700401463739	0.152903625076367	0.112097172665059	0.0798582851650325	0.055127469325906	0.0368452855775597	0.0238714853517264	0.0150474294655072	0.00929029823305465	0.00566948120600975	0.00345579345210471	0.00214109544915938	0.00142060498751084	0.00113439191722781	0.00118147142202508	0.00149738723730092	0.00208146693034831	0.00294299389646564	0.00402394599079285	0.00515920700208733	0.00608461024045156	0.00650955999707637	0.00630348016648631	0.00593822446939108	0.00697347311082769	0.0103928895330695	0.0153257394261072	0.0207026722585098	0.0258091042007604	0.0303631312340281	0.0345523734859318	0.0388452306364495	0.0435554935633685	0.0484790428736073	0.0529391235021178	0.0561525308028542	0.0575865646033187	0.0571043590005403
22	1.62036033454541	1.60887390337201	1.53991179419116	1.42369633864567	1.27449857015473	1.10784769068256	0.937952843074195	0.775899096531242	0.628889198749467	0.500472746302408	0.391430383627013	0.300854772001778	0.227042587034191	0.168028862646556	0.121813163081268	0.0864277894289549	0.0599741661041106	0.0406773067008183	0.0269494434785683	0.0174364909279741	0.0110323541691324	0.00686356785058762	0.00425681676818587	0.00270467176003785	0.00184733486053501	0.00148785464307892	0.00159589882488357	0.00216172171337834	0.00307418381918435	0.00413032687562996	0.00501013057672976	0.00526865159303226	0.00438543277775322	0.00186322432393563	0.00265819865793916	0.00926581188008574	0.0177455743922224	0.0275766381088256	0.0380422904063856	0.0483894535730938	0.0579853055837235	0.0663992222915405	0.0733688113170718	0.0786809814377864	0.0820707475662572	0.0832412309475579	0.0820174939719858	0.0785347757291913	0.0733130994993128
23	1.58651351529138	1.59528451625988	1.55500670503822	1.47158171955362	1.35416028309049	1.2135422015695	1.06062964393301	0.905212946991793	0.755221472466167	0.616431340884586	0.492526283427671	0.385371225348799	0.295372679035464	0.221843545424579	0.163336216924727	0.117937609155564	0.0835278210477384	0.0579982481307407	0.0394175434161034	0.0261338206390728	0.0168108381162397	0.0104097501475646	0.00613769256106035	0.003382470410567	0.00164074337450987	0.00045810085391657	0.000622894903011527	0.0017976909701635	0.00314889264195559	0.00453000341701642	0.00570956526388315	0.00660640666397484	0.00783117550091756	0.0110391185547393	0.0175808853122375	0.027555026191799	0.0404601854241528	0.0554972486269766	0.071620961232525	0.0876306540206624	0.102299208844616	0.114496255117643	0.123278748812951	0.127951184531774	0.128120645920165	0.123773069976672	0.115372547316548	0.103946696721181	0.0910817558951997
24	1.49777142639638	1.51258119042463	1.48661575323102	1.42363687968896	1.3298420497375	1.21288442166132	1.08091700515165	0.941805359017495	0.802566457819519	0.669022997069826	0.545630248832787	0.435432079797509	0.340116773253451	0.260155480540802	0.195008817291885	0.14338174971963	0.103499696413303	0.0733755747000386	0.0510404917906285	0.0347180665198272	0.0229311255634864	0.0145393455551058	0.00871834859695511	0.00490290783024088	0.00272440370814555	0.0019430972139899	0.00229075140393714	0.00352290865721647	0.00552730473410363	0.00826478546483929	0.0118727536914428	0.0167901505335802	0.0237441452474899	0.0335277305971261	0.0466972670777574	0.0633658322415977	0.0831246403430089	0.10505246243192	0.127790729828896	0.149675291045563	0.168910177524747	0.183761374160555	0.192747961296452	0.194813482857666	0.189467555746232	0.176892567549422	0.158012841905146	0.134530084914422	0.108950822060619
25	1.34721599557982	1.35661503931709	1.33378577978174	1.28180171312072	1.20532972407183	1.109936742023	1.00147322328117	0.885616426351943	0.767578585385019	0.651931972859124	0.542492261831626	0.442225776309687	0.353181116010623	0.276468186381511	0.21230793264142	0.160158560084601	0.118901191008284	0.087052281745619	0.0629685749507379	0.0450212702934554	0.0317298029794426	0.0218507932506079	0.0144134854587099	0.00869382477132915	0.00414462532463839	0.000826448279049071	0.00383622810397712	0.008079287951996	0.0133399100457128	0.0201417144334893	0.0290517656710037	0.0406738297665713	0.0555920967633811	0.0742525300896887	0.0968140498635105	0.123012850209836	0.152075015437543	0.182698846040966	0.213115168635105	0.241221824669847	0.264777515128962	0.281631457063743	0.289960310482544	0.288483082436632	0.276627634961252	0.254627902491993	0.223538118259634	0.185159358239773	0.141886616933282
26	1.14552378395135	1.14248341533583	1.11570975436909	1.06837100608278	1.00445011690982	0.928158995239979	0.84350552225622	0.75407726361993	0.663014059302662	0.573076048582219	0.486703631379146	0.406007278580983	0.332686464886977	0.267923461410269	0.212311170610298	0.165856750353607	0.12806863051663	0.0981005069183928	0.0749061927003986	0.0573628259070139	0.0443478615611357	0.0347955858302622	0.0277835153515132	0.0226849597806786	0.0193899080103038	0.0184842043480038	0.0208877651868958	0.026961572671858	0.0365789623133079	0.0497562800016987	0.066760705281477	0.0879534204145593	0.113621827145713	0.143832596337781	0.178304468151366	0.216310191457612	0.256623711757199	0.297527608212981	0.336889025862354	0.372302561823184	0.401288173237559	0.421523305489069	0.431082735773715	0.428658086504798	0.413731954635109	0.386689215009886	0.348860964908674	0.302518099105959	0.250873088752747
27	0.91624748225447	0.897831874555619	0.86333572061113	0.816360009400497	0.760717332128557	0.699840431981834	0.636403384150317	0.572245544190276	0.508568629021959	0.446267559697048	0.386220674772415	0.329419364270727	0.276915919452804	0.229651439524695	0.188262271494521	0.152956443791353	0.123515950339567	0.0994286129164218	0.0800975430616185	0.0650390671818454	0.0539784754485525	0.0467828582886993	0.0432561470169577	0.0430079233872639	0.0456352948431988	0.0510550406503907	0.0596175274253268	0.0719507014527762	0.0887318181778993	0.11053822336372	0.137784023616256	0.170682898524517	0.209197932292781	0.252975823629519	0.301281086110948	0.352949610170575	0.406378568094935	0.459564621168278	0.510195730626542	0.555794284968716	0.593901753928044	0.622288853575784	0.6391713021074	0.643410307095791	0.634679071101604	0.613581372608548	0.581714452517492	0.541673282112248	0.496990526961884
28	0.691020028681337	0.657518721681244	0.61377752259513	0.563904893410141	0.511936834440779	0.461143124302965	0.413515657765282	0.369644773558717	0.329063080201091	0.290900898818363	0.254532468344517	0.2199418920235	0.187727737432406	0.158821549457308	0.134052908632141	0.113712756579634	0.0973100879678656	0.0837067145963308	0.0716031769083171	0.0600982351734105	0.0491291863973073	0.0399683257582138	0.0358614014203289	0.0404136022005813	0.0532137381409384	0.0717670080587461	0.0948266324430262	0.12228833629529	0.154547905462279	0.192125154789003	0.235448742420658	0.284719849372021	0.339821421628473	0.4002593539503	0.46513139683201	0.53312497233348	0.602547371990583	0.671391242433766	0.737435521019173	0.79837803370758	0.851991804721818	0.896293578590527	0.929710657602679	0.95123110365322	0.96052250077481	0.95800542427585	0.944869008426159	0.923017207809575	0.894935857445879
29	0.507374277372297	0.462776338511355	0.411129679732172	0.356675421394117	0.303782500255355	0.25628133858775	0.216658650488124	0.185337403076101	0.160597433817014	0.139545878539978	0.11963060396896	0.0997299298952372	0.0805187574894776	0.0644285710527921	0.0549847933820195	0.0538788890696528	0.0580019241189829	0.0624206995975383	0.063781997740131	0.0604361237923192	0.0517946783539113	0.0380298913595937	0.0210701670091733	0.0185378104329125	0.0442049858080731	0.0789191169986042	0.119558098908986	0.1658315466323	0.217841068757633	0.275752709368999	0.339664402646757	0.409511495920963	0.484992200240148	0.565514104330396	0.650165512579015	0.737714536161676	0.826637052484008	0.915172466876548	1.00140393505747	1.0833575734356	1.159113420402	1.22691967635233	1.28530110732672	1.33315242396789	1.36980788774686	1.39507933582117	1.40925634790273	1.41306462797977	1.40758214758888
30	0.400657239968974	0.354385562201662	0.302331628714509	0.247912413668659	0.194781913770257	0.146574837922426	0.106652000814164	0.0776293054037564	0.0600200750703771	0.0504798406271994	0.0435919858378626	0.0364365397036807	0.0309580836889536	0.0332262505743408	0.0447352641714966	0.0604803691620821	0.076357117336044	0.0900757847478242	0.100450553444066	0.107170103357818	0.110837841294755	0.113147622749145	0.117032031094261	0.126334131430139	0.144565420347339	0.173535198278623	0.213303386559989	0.263124161460494	0.32216672082119	0.389734958396728	0.465236874707402	0.548090652738579	0.637635972323255	0.733068418767826	0.833399945997637	0.937444492654757	1.04382645656603	1.15100873219797	1.25733616782663	1.36108972436508	1.46054639925985	1.55404009052639	1.64001891330014	1.71709492569393	1.78408270322247	1.84002373876427	1.88419433635978	1.916095645598	1.93542584709961
31	0.373320404743269	0.333264918768698	0.2877325506714	0.239015156012234	0.189499284142639	0.141490339322133	0.0971485282005821	0.0589291847645942	0.0329432441498819	0.0347778962509424	0.0545831116613917	0.0763266747648801	0.0972270325145943	0.117214286370459	0.136450676816326	0.154916159652806	0.172433182029102	0.188819901947906	0.204056796151155	0.218414930672899	0.232525541119664	0.247383237243067	0.264279756346124	0.284673873939016	0.310022454375134	0.341618821398227	0.380485760355672	0.427341904771687	0.482622829913479	0.546521035315977	0.619017582121711	0.699896494002765	0.788746257252077	0.884957118937067	0.987721425943674	1.09604080687638	1.20874086810752	1.32449209818729	1.44183488511928	1.55920664300381	1.67496961569105	1.78743859446165	1.89490826573852	1.9956800441417	2.08808805319183	2.17052353143591	2.24145657803505	2.29945401125469	2.34319231583368
32	0.394772469030753	0.36122568342383	0.32148229304572	0.277069226562778	0.229765274687818	0.181663227996225	0.135562060851341	0.0964401192708898	0.0750816192166906	0.0828667750640723	0.110589648544021	0.144416658814379	0.178499096269113	0.210757079233655	0.240407553141163	0.26719512904454	0.291146448101908	0.312489005347296	0.331625779220649	0.349126402041313	0.365718564796384	0.382273092513262	0.399780998954082	0.41932300648553	0.442032368389584	0.469051359759093	0.501481811270184	0.540331480420303	0.586460573150211	0.640534743450258	0.702990746297461	0.774018320610379	0.853558124025248	0.941312351900704	1.03676304463332	1.13919305502704	1.24770573424292	1.36124106941753	1.47858784691401	1.59839308360776	1.71917117010166	1.8393156800285	1.95711653134184	2.07078423825269	2.17848164321476	2.27836214670305	2.36861242741651	2.44749721670322	2.51340392395667
33	0.460557570389171	0.439017734215078	0.41268825192397	0.383330369849152	0.353203132394184	0.325041593622362	0.301896168455917	0.286671139828671	0.281305187069788	0.285974574288739	0.299012156633822	0.317670099302916	0.339066860343582	0.360759636500873	0.380916591087857	0.398284703679273	0.412100555034831	0.422007074214641	0.427993949003665	0.430363471471406	0.42971977370595	0.426978086354796	0.423386957099221	0.420547280293793	0.420396999286929	0.425116659473848	0.436919633292214	0.457745992163467	0.48896444715315	0.531220496114656	0.584489565531862	0.648269405213945	0.721794857890297	0.80419648351026	0.89458426603607	0.992071531918411	1.09576168501021	1.20471650021223	1.31791942134317	1.43424348830929	1.55243086898366	1.67108861483483	1.78870272074074	1.9036698897902	2.01434395149642	2.11909210679866	2.21635540862645	2.30470823314836	2.38291279161786
34	0.582027166326883	0.579735753834114	0.574227380050371	0.566627285595878	0.558172301020931	0.550078666507402	0.543386147757207	0.538804491029731	0.536599026346495	0.536549243455874	0.537993368724842	0.53994287981411	0.541230688675883	0.540655230081851	0.537095643846162	0.529589547524574	0.517376640461197	0.499916859393876	0.476893025565998	0.448207616346283	0.413983815779189	0.374584988877409	0.330679587603464	0.283415197898325	0.234869652388365	0.189220784919092	0.155353492358552	0.148165791268934	0.175931087786388	0.229617343938148	0.297986575525917	0.375062086167658	0.458128600645658	0.545909394704088	0.637748460309492	0.73324033603879	0.832034079611861	0.933712468953627	1.03771389911058	1.14328800138993	1.24948308032779	1.35516380128045	1.45905531388468	1.55980727106481	1.65606915918696	1.74656757872162	1.83017679698843	1.90597593450324	1.97328920828101
35	0.737074657903183	0.752256530826091	0.763968767669975	0.772486159126424	0.778105168638814	0.781097991792022	0.781670755925477	0.779931844794907	0.775875015769817	0.769379615264468	0.76022733790502	0.748132364159709	0.732780006363374	0.713868513781812	0.691149350452411	0.664462702104328	0.633766759975015	0.599161158905103	0.5609067328594	0.519445689738211	0.475428911923984	0.429761212387748	0.3836819383908	0.338906257784893	0.297849212537606	0.263884862786322	0.241321537837341	0.234347906945391	0.24480574187778	0.271002949066354	0.309286137751521	0.356231872731229	0.409508672162231	0.467762346237566	0.530250287179206	0.596512864502104	0.666132421770674	0.738573163547386	0.813090788134	0.888702515829852	0.964207724345647	1.03824762288566	1.10939086080684	1.17623137708468	1.23748523557807	1.29207459149657	1.33918931715421	1.37832028482355	1.40926291004036
36	0.882453036057412	0.908065307772524	0.92934033573091	0.94612978837259	0.958343315079024	0.965941125341301	0.968927371156322	0.967345352948141	0.961275195903179	0.950834197233334	0.936179604579148	0.917513224379565	0.895087026624378	0.869208825921542	0.840247160559356	0.80863461582435	0.774868985116885	0.739511773497738	0.703183582603966	0.666555869333436	0.630338496778477	0.595262528664901	0.56205808638477	0.53142808128966	0.504020461591811	0.480404075224878	0.461055322330799	0.446362475769609	0.436649772374399	0.432213834375262	0.433354140189944	0.440374028082249	0.45353556601134	0.472970802669418	0.498574210592849	0.529912430482904	0.566180231734363	0.606212275148625	0.648542510797152	0.691495277518224	0.733293143602459	0.772170607506433	0.806485836248439	0.834823552206768	0.856081647235395	0.869533178996078	0.874855020882506	0.872115393230364	0.861715624552736
37	0.981390419058785	1.00980310921312	1.03322261373021	1.05139059612588	1.06413702311755	1.07138148888402	1.07313212942904	1.06948223452217	1.06060470272485	1.04674452157461	1.02820949634213	1.00535950072299	0.978594581925585	0.948342318311405	0.915044895654165	0.879146434231236	0.841081162538631	0.801263099626832	0.760077990512159	0.717878361637372	0.674982761184959	0.631680570211252	0.58824427767133	0.544951882010817	0.502123184809348	0.460175140174328	0.41970258409601	0.381589349321833	0.347143935207672	0.318216808760232	0.297171816579598	0.286488718367667	0.287891783073127	0.301444329223236	0.325403545590268	0.356929308593967	0.392928193113817	0.430526483353835	0.467205322591244	0.500793648107535	0.529441880131417	0.551618662617493	0.5661343559161	0.572182277543362	0.569385939728169	0.557840476126054	0.538136444102967	0.511353229857491	0.479006917611187
38	1.01184860768379	1.03619638801747	1.0552114550914	1.06867355562218	1.07646041371349	1.0785484702696	1.07501016726512	1.06600784549493	1.05178447597446	1.03265159293581	1.00897493317645	0.98115840510011	0.949627104264156	0.914810154651795	0.877124181739314	0.836958212235866	0.794660745996494	0.750529660408457	0.70480549126132	0.657668493462899	0.60923972813615	0.559586258798828	0.508730378837954	0.45666264908421	0.403358423266128	0.348797544687458	0.292987211483504	0.235989387237719	0.177960105519787	0.119241327273776	0.0608695142794387	0.0189694866155564	0.0648184375115106	0.122322707653828	0.178961428709339	0.233207488372416	0.283954861708787	0.330137808540377	0.370707136345356	0.404660732023521	0.431089755327397	0.449230304370826	0.458515300395676	0.458622363148067	0.449513756171034	0.431464881760945	0.405078739209201	0.371285902542547	0.331334582438026
39	0.972709352228032	0.988660152573471	0.999391562270181	1.00481739787168	1.00495241215002	0.999911052027351	0.989902738400383	0.975223787029982	0.956246249517693	0.933404108740203	0.907177406892787	0.878075010128919	0.846616816481873	0.813316289741143	0.778664249628564	0.743114868592262	0.707074820798241	0.670896504879783	0.634876226502747	0.599258189371821	0.564245112770326	0.530016270432033	0.496753700285129	0.464677157735921	0.434087776150428	0.405418660430182	0.379286410382761	0.356528859772194	0.338200210553218	0.325481265032139	0.319471262121526	0.320888248267444	0.32980101068419	0.345544882991898	0.366861732368414	0.392156807712432	0.419734992980189	0.44795287718094	0.475294511716286	0.500402765622707	0.52209233514403	0.539358308168666	0.551385476455158	0.557559323236556	0.557478450292202	0.550969031871405	0.538104274051112	0.519236020455506	0.4950522814361
40	0.882026257738565	0.888332646374107	0.889931351159803	0.88689229624531	0.879381841135017	0.86765951822778	0.852071688759954	0.833042281168092	0.811060911388593	0.786668812707245	0.760443116458405	0.732980117571913	0.704878225095714	0.67672133343576	0.649063353388757	0.622414613720523	0.597230786492635	0.573904905007356	0.552762931511429	0.534063185515671	0.517999747343918	0.504709684795288	0.494283598003862	0.486778543820171	0.482231927972681	0.480674527209993	0.482140549718089	0.486672701566551	0.494320716180007	0.505132757140403	0.519140414343224	0.536339404049884	0.556669165338155	0.579994962321709	0.606095705257153	0.634659643836486	0.665288738174287	0.697511290154122	0.730801592122462	0.764604986820284	0.798366739335004	0.831563343713983	0.863735180762255	0.894519706201016	0.923684507305082	0.951159556621198	0.977067737950788	1.00175213546814	1.02579759202743
41	0.762941399336228	0.759637626185461	0.752136966544626	0.740606045125275	0.725296695725129	0.706541976509691	0.684749766987244	0.660394129450242	0.634004728405368	0.606154709207145	0.577447535703174	0.548503367633385	0.519945608930771	0.492388258755512	0.466424621902653	0.442617755412455	0.421492727690138	0.403530372729647	0.38916184670852	0.37876314960901	0.372649103991259	0.371067164048349	0.374192542382478	0.382126785230204	0.394901460010098	0.412487082740713	0.434805638845993	0.461744028143199	0.493165886774894	0.528920167820487	0.568845978612508	0.612774038474272	0.660525611040086	0.711909952257599	0.766721316219135	0.82473646215332	0.885713451213779	0.949392329875269	1.01549807833061	1.08374596827011	1.15384923783221	1.22552876560024	1.29852422164813	1.37260600023111	1.4475871016362	1.52333403466974	1.59977576168249	1.67690971254117	1.75480396288235
42	0.639585549505085	0.627487699105779	0.611506951829124	0.59184645170598	0.568784715980207	0.54267245351522	0.513927390418006	0.483027116973066	0.450500005976831	0.416914287673507	0.382865414320346	0.348961942981446	0.315810384927161	0.283999962124949	0.254089225191588	0.226598349693085	0.20201380280094	0.180815128012732	0.163533014778999	0.150834006858976	0.143587600611736	0.142819436383251	0.149480921406912	0.164154776383958	0.186954265285277	0.217674776620825	0.256005582420583	0.301651336641133	0.354361062703971	0.413914402565322	0.480099321660883	0.552694119321839	0.631455909879668	0.716114364891516	0.806369076239579	0.90188928196252	1.00231514687494	1.10726012141908	1.21631410485389	1.32904724405847	1.44501423937962	1.56375902943106	1.68481970604528	1.80773348209916	1.93204150846915	2.05729331897473	2.18305067864078	2.30889062371825	2.43440751250336
43	0.5468263615156	0.529261280292819	0.508099926636457	0.483551231360038	0.455893723876827	0.425474793709472	0.392708767401163	0.35807387731079	0.322108261967465	0.285405218616889	0.248608037115384	0.212404889651987	0.177524415622123	0.144732661335015	0.114831099231378	0.0886501965216715	0.0670116472764414	0.0505691848455172	0.0393727802261024	0.032374410768162	0.0281588468613878	0.0276868839231713	0.0355492116937544	0.0543832134940825	0.0833893025110703	0.121783293884185	0.169305078369334	0.225891353736646	0.291506326039983	0.366077428023005	0.449471147662729	0.541484149911984	0.641840814476552	0.750193852962757	0.866126658914679	0.989156803748563	1.11874039846447	1.25427716988701	1.39511615416606	1.54056193058008	1.68988132294133	1.84231049224569	1.99706233680692	2.15333410737585	2.31031513623344	2.46719457205438	2.62316900722884	2.77744988179563	2.92927054842676
44	0.536128264762048	0.520647625831074	0.502093521250557	0.480641910493916	0.456525161030163	0.430032344727477	0.401509162556474	0.371357953853341	0.340038633919296	0.308072079324077	0.276048644905908	0.244646398963707	0.214666282832379	0.187092946185032	0.16318169260272	0.14452676512981	0.132948463491621	0.129959935543048	0.135994110683756	0.150272569154849	0.171585196412139	0.19907332463475	0.232463467343279	0.271945913017698	0.317971305858932	0.371079913045397	0.431786108100961	0.500510788669673	0.577548069434118	0.663053527651791	0.757044435366624	0.859405785396527	0.969898620703425	1.08816898652297	1.21375687413639	1.34610505311553	1.48456790766342	1.62842044911571	1.776867658156	1.92905426336452	2.08407500969838	2.24098542081035	2.39881301588284	2.55656890526938	2.71325965907644	2.86789931804315	3.01952139593884	3.1671907066417	3.31001483672275
45	0.668367016964351	0.668029365120373	0.665995236942936	0.662465962389627	0.657694948372171	0.651989047113762	0.64570900258078	0.63926862586636	0.633132237425632	0.627809820743316	0.623849314922007	0.621825613154401	0.622326212149543	0.625934107237562	0.633209362999043	0.644671560007561	0.660785659058243	0.681953427285283	0.708511409153631	0.740734854128738	0.778845620764161	0.823021367721564	0.873403476550838	0.930101924559839	0.993196350911052	1.06273348194273	1.13872170563806	1.22112387406021	1.30984943186269	1.40474681979675	1.50559687761344	1.61210773742136	1.72391149444835	1.8405627828013	1.96153927014078	2.08624401038454	2.21400954801476	2.34410364184519	2.47573646238804	2.60806910950709	2.74022329207917	2.87129200672743	3.00035104731433	3.12647117053776	3.24873073586215	3.36622863057759	3.47809728352891	3.58351556449725	3.68172136078026
46	0.959848786236311	0.986016775341318	1.01214445037257	1.03837794959846	1.06488775801584	1.09186737458776	1.11953137237447	1.14811285285915	1.17786031991534	1.20903402533151	1.24190186438083	1.27673492371652	1.31380280170616	1.35336883027801	1.39568532545238	1.44098898049579	1.48949649243697	1.54140048266757	1.59686573994354	1.65602578417737	1.71897972634251	1.78578938665463	1.85647663120616	1.93102089579942	2.00935688269416	2.09137243822797	2.17690664332719	2.26574817159645	2.3576339884036	2.4522484774651	2.54922308805637	2.64813659605442	2.7485160660705	2.84983859082572	2.95153386872501	3.05298766240008	3.15354616086481	3.25252124678857	3.34919664903605	3.44283493970125	3.53268531491116	3.61799208012156	3.69800374382489	3.77198260882634	3.83921473775715	3.89902015948065	3.95076317565735	3.99386262207938	4.02780193750865
47	1.33007707729912	1.38349341478822	1.43800810389361	1.49367349706964	1.55054767799792	1.6086934212243	1.66817693797248	1.72906641636029	1.79143036825351	1.85533579875422	1.92084621773402	1.98801951580793	2.05690572965518	2.12754472361701	2.19996381606439	2.27417538018786	2.3501744497015	2.42793636056957	2.50741446035788	2.5885379172669	2.67120966138257	2.75530449120914	2.84066737911402	2.92711200986037	3.01441958683692	3.10233794079051	3.19058097567984	3.27882848554449	3.36672637487147	3.45388731270843	3.5398918476123	3.62429000636299	3.70660339418519	3.78632780802337	3.86293636726645	3.93588315832586	4.00460738077957	4.06853797358667	4.12709869036411	4.17971358313276	4.22581284453422	4.26483894955091	4.2962530294912	4.31954140368444	4.33422218821652	4.33985189635798	4.33603194231263	4.32241495874709	4.29871083943581
48	1.63880511271418	1.70991655308836	1.78260747340044	1.85686472268445	1.93267223085263	2.01001021895413	2.08885431485144	2.16917458017833	2.25093445642295	2.33408963996667	2.41858689787911	2.50436283819536	2.59134265025721	2.67943883245738	2.76854992635665	2.85855927761826	2.94933384549252	3.04072308365581	3.13255791603061	3.22464983175628	3.31679012371201	3.40874929488522	3.50027665640207	3.59110014016782	3.68092634778198	3.76944085568202	3.85630879431964	3.94117571658386	4.02366876766166	4.10339816508536	4.17995899388223	4.25293331755153	4.32189260109524	4.38640043757725	4.44601556475034	4.50029515324782	4.54879834277187	4.59108999771647	4.62674464883699	4.65535058302114	4.67651403903032	4.68986346336716	4.69505377728312	4.69177060346163	4.679734399185	4.65870444189246	4.6284826130314	4.58891692704965	4.53990475431992
49	1.75745489829766	1.83167722726252	1.90752502350011	1.98497823127386	2.06401240855117	2.14459788347466	2.22669883536217	2.31027231064656	2.39526718654411	2.48162309748852	2.56926934141681	2.65812378478455	2.74809178666465	2.83906516340038	2.93092121600506	3.02352184280407	3.11671275968852	3.21032284979587	3.30416366346238	3.3980290879284	3.49169520454968	3.58492034921265	3.67744538930949	3.76899422804345	3.85927454404833	3.94797877136514	4.03478532176288	4.11936004826303	4.20135794556546	4.28042507991678	4.35620073784417	4.42831978013568	4.49641518451337	4.56012075765448	4.6190739945989	4.6729190611737	4.72130987289852	4.76391324194247	4.80041206211491	4.83050850061893	4.85392716440527	4.87041820846138	4.8797603532759	4.88176377905055	4.87627286500093	4.86316874329971	4.84237163886939	4.81384296831596	4.77758717379211
50	1.62223322328036	1.6860696667727	1.75151253933431	1.81859554421791	1.88734938921802	1.9578003941926	2.02996900879367	2.10386826651526	2.17950220431268	2.25686427936802	2.33593581596621	2.41668451584811	2.49906306481604	2.58300786683312	2.66843793447437	2.75525396148572	2.84333759954519	2.93255095726621	3.02273633520573	3.1137162062977	3.2052934468622	3.29725181925599	3.38935670341501	3.4813560710498	3.5729816931233	3.66395056847396	3.75396655904053	3.84272221507653	3.92990077198673	4.01517829894517	4.09822597823388	4.17871249324818	4.2563065023247	4.33067917494466	4.40150676643516	4.46847320702824	4.53127268103541	4.58961217195634	4.64321394956325	4.69181797539154	4.73518420362355	4.77309475507883	4.80535594292042	4.83180012975163	4.85228739700696	4.86670700892824	4.87497865495272	4.8770534560132	4.87291472204554
[truncated: 48 more columns]
