# Supplementary material for: Reconstructing spruce budworm outbreak severity: a comparison of paleoecological and tree-ring signals
Source: PLoS One. 2025 Aug 12;20(8):e0329406. doi: 10.1371/journal.pone.0329406 (PMC12342301; doi:10.1371/journal.pone.0329406)
Supplement: S13 Dataset — (ZIP) [file pone.0329406.s013.zip › Lake 4 wavelet data/GSI/GSI_wavelet_phase.txt]

V1	V2	V3	V4	V5	V6	V7	V8	V9	V10	V11	V12	V13	V14	V15	V16	V17	V18	V19	V20	V21	V22	V23	V24	V25	V26	V27	V28	V29	V30	V31	V32	V33	V34	V35	V36	V37	V38	V39	V40	V41	V42	V43	V44	V45	V46	V47	V48	V49	V50
1	3.00746985104815	-0.600971465669134	2.11921244107204	-1.35631018292054	1.57951997558239	-1.62197760655031	1.57984118731894	-1.4743989275364	1.68267546005156	-1.4981075260727	1.58922792777529	-1.61244970744579	1.50516537928386	-1.52811626609729	1.86649370526654	-1.0364579445411	2.21664543888231	-0.998075494232486	1.97027756238907	-1.35217737376472	1.58809990273125	-1.78466419019001	1.16225334498248	-2.10547529574587	0.962172252139118	-2.06874334872871	1.46867198709071	-1.4880740396508	1.63581304811781	-1.43924905967971	2.15112878290371	-0.481803394716799	2.77571155655753	-0.533349688661176	2.28210560193672	-1.21900372519331	1.599179522153	-1.87554862704268	0.875680165197269	-2.649783771958	0.262465475976932	-2.35670114300811	1.94346320826886	-1.18887577199825	1.72284319435514	-1.68282467731002	1.35914222956444	-1.45144126204168	2.0487835096171
2	2.9897143935041	-0.684301635435957	1.9668111698234	-1.57922094448167	1.29944596243696	-1.90843653253642	1.38123804902368	-1.55536458136759	1.63033915219543	-1.56843123908362	1.49346184325441	-1.75094952414123	1.30557614066124	-1.73431207437072	1.85028774331983	-0.863255770721051	2.41342673815241	-0.874726954495274	2.02395601549094	-1.34124924556308	1.55589598410575	-1.87874065927924	1.00502282284161	-2.31495557423747	0.668984648962229	-2.4504699981954	1.51075172538912	-1.41653264589725	1.54354554009468	-1.71970687845057	2.22413597610238	0.0721117750695855	-3.12174555791272	-0.30155649340791	2.3986161321304	-1.18150309640211	1.58676055038646	-1.94038246867031	0.722881404744818	-2.94794720651909	-0.331759247558312	1.94652999576069	2.67436688504707	-0.932294654065229	1.77830083285859	-1.795955373933	1.05615560522628	-1.51749156890052	2.34718359397618
3	2.9681413385838	-0.788888186238393	1.77135128581562	-1.8781744455466	0.887460294974038	-2.40342183502793	1.02515190011539	-1.57189403704884	1.63056687755431	-1.62610372427899	1.38979845646539	-1.92847001916725	0.987349852680151	-2.24531497563464	1.81781466817935	-0.359944306593745	2.77000772178862	-0.690399849610523	2.09912039868199	-1.31714824348295	1.52819320908544	-1.99259981013624	0.799933315442477	-2.58981896784243	0.25616779308437	2.95620035253148	2.52006784258288	-1.18417034738899	1.42372117908372	-2.31106385262987	-0.727142134855754	1.0108543349863	-2.62382292227874	-0.0232661414210097	2.53203180650536	-1.14240987924509	1.57749625267547	-1.9999204040778	0.56587302339205	3.029007888719	-0.865445820401634	1.29951909323294	-3.01267487777183	-0.6541018560536	1.83234365598444	-1.96505491226164	0.5025683215705	2.20205875428519	3.01127231730306
4	2.94339318128297	-0.914027738449873	1.53417957703244	-2.25155775436329	0.332318720055738	3.04282952077805	-0.332179577787118	-1.05450033017762	1.78193668962781	-1.6464923622862	1.30046984219771	-2.11716693347146	0.5794125901453	3.12239549453553	-1.24551451963446	0.69540862381364	-3.01973991270473	-0.464839067508333	2.18142225910341	-1.27654064055723	1.51721474951293	-2.121030007376	0.544050327776378	-2.91261640630205	-0.179848617144804	2.11302770653799	-2.61100180619164	-0.853751271660937	1.34348181672479	-2.71123289619618	-0.585864959924602	1.71357419622156	-2.13470739460986	0.262912142627689	2.66249613128734	-1.11554126096002	1.57517938437589	-2.03373928066616	0.43235351858915	2.76403597109931	-1.2419106649812	1.04123932392002	-2.87208937374778	-0.473378731157992	1.86209167181745	-2.14987373370689	0.00397744549433244	1.82226530569752	-2.63077673034874
5	2.91707424829592	-1.05441115027948	1.26787758606365	-2.66871677178961	-0.281663203237396	2.14021287965414	-1.8740925647753	-0.0701324123622814	2.05275047586909	-1.65098651024844	1.2597567266114	-2.23697888917479	0.254926502014705	2.59190005512537	-1.26406445097142	1.33609877100947	-2.58751954612587	-0.268982012695693	2.22329273744289	-1.21481912027334	1.54960751141271	-2.25033670410264	0.235353513745708	3.03239780409028	-0.467619114821923	1.78182722748967	-2.58230457054356	-0.698619726776503	1.32601363718192	-2.79442532232879	-0.381747913749846	2.20535231579457	-1.71525147779297	0.517369450562311	2.75948058451818	-1.1320996014686	1.58560337378283	-2.00621673921375	0.351263358732518	2.55644573016451	-1.54200857999992	0.767606697692275	-2.91318488022632	-0.380875813652433	1.87282036131319	-2.2900365061237	-0.258404963252058	1.71096038520457	-2.45177620368974
6	2.89136547197319	-1.20122996377637	0.991575746343221	-3.09011405156673	-0.865739084878256	1.4166548210505	-2.49747448380179	-0.17845480167171	2.03706704060171	-1.83692649680114	1.30799450270073	-2.18357857917312	0.097694091203567	2.29869942976272	-1.27983691221486	1.80205474058845	-2.27797773802427	-0.176471967015565	2.11651520505324	-1.09384243790142	1.68399242991462	-2.3594076564741	-0.147159971770807	2.60822863522953	-0.471448318355658	1.71419427596515	-2.61628636482425	-0.694423888722711	1.28614526440266	-2.85294458122351	-0.110709381503337	2.74130412997913	-1.33577659939374	0.721339926571766	2.78734849659863	-1.26566583030601	1.62597681141133	-1.84858309719363	0.347257452038946	2.39929384851338	-1.83561594779767	0.36255206842469	-3.05076751146962	-0.252231837237119	1.91049448733803	-2.36927492862501	-0.417533187202172	1.539124436007	-2.62772392112287
7	2.8681252713391	-1.34601332442675	0.720433070589931	2.78646489018154	-1.41950410439299	0.718673595175348	3.07560723305852	-0.614607540680846	1.67271239315544	-2.5681997525304	2.43471601760286	-1.85625843980252	0.0465391152594455	1.90100982087244	-2.93322754094139	2.4637476625113	-2.02991496330984	-0.216257497899105	1.64094403228327	-0.123845092323524	2.0085659285326	-2.42519118174546	-0.609844414626418	1.01548622964637	0.0946065358931533	1.85482609649856	-2.60655305984271	-0.751158694102344	1.13575381063241	3.06732775353676	1.06651507301754	-2.84920377262436	-0.976885747766051	0.868084603175335	2.71445601126253	-1.67777370259051	2.0343691463553	-1.44589125128862	0.435296564593397	2.2849109464861	-2.14677336449341	-0.272781452109086	2.20199411839416	0.152767626497583	2.03532581286446	-2.39636205009061	-0.557317352102504	1.27273079664911	3.08855422198159
8	2.84837521545325	-1.4833684562907	0.462208321422019	2.39928760783745	-1.95488544822445	-0.0154240138172422	2.04947324826738	-1.36307978569779	1.22334779649904	2.87990872394867	-2.45216848578748	-1.41590752854717	0.0252479905741444	1.40780361344595	2.20372001891466	3.05219314421797	-1.83919613995542	-0.347618406383231	0.978380954788297	1.53610037951549	2.42745072492773	-2.43805449777476	-0.999403105568119	0.101372351337658	0.816534329097672	2.12154719749846	-2.55019315880378	-0.83938093287396	0.858119616343365	2.29678601151639	2.92614642881525	-2.22181179771834	-0.667823573935653	0.955632099069521	2.55336848162879	-2.30286985595116	-1.70153427567706	-0.895225092389486	0.591693489681151	2.21065906563252	-2.43928710796171	-0.901630192178573	0.130919423866212	0.822341080584665	2.25523003297104	-2.38013309185458	-0.691184278912171	0.966066969080597	2.46171883308169
9	2.8327673247493	-1.61019936876458	0.22179784013178	2.03858045076048	-2.45351170359331	-0.702624345183969	0.982333760228589	2.45082787236994	1.32495551215783	2.62295883590224	-2.43366495636902	-1.23859472027249	0.000670242609403982	1.18236846340323	2.22894457958911	-2.96640574199228	-1.73358510412867	-0.465072416153514	0.688735698348648	1.65293627721746	2.66942292140005	-2.41995949565617	-1.18620230957569	-0.0419760689211531	1.05958402550905	2.32812826459637	-2.49326609598753	-0.929799540833418	0.611490582082768	1.97438617114508	-3.12385555154297	-1.85201251756201	-0.44660711761398	0.998333876311219	2.39686630309033	-2.64208692465011	-1.62494528153947	-0.560852192217193	0.739086361187273	2.16925788599956	-2.65484208591574	-1.25876153426148	-0.0250589191138576	1.12783351235933	2.45072348307141	-2.34708556123976	-0.801377801314646	0.720121332648803	2.12468812758366
10	2.82230572741078	-1.72384938141039	0.00430287450220493	1.71438061551786	-2.89190954753898	-1.27267357131245	0.240773119782268	1.50915331996162	2.16146826703739	2.81083231985436	-2.38822420410973	-1.20230132586892	-0.0116979764745708	1.1479661223027	2.27908113912599	-2.86107526115637	-1.68908565921801	-0.519812485758352	0.602551096813824	1.67453334629018	2.75408012537213	-2.40026139886469	-1.23976127123623	-0.0710868739755298	1.12851002204379	2.41425975282582	-2.47023294624502	-0.982625433428519	0.520624474108049	1.95343500612729	-2.97704430194498	-1.64553115403599	-0.30507936532963	1.02783396742632	2.3180828922651	-2.7492023866004	-1.59586387120109	-0.426184735094606	0.822566021098174	2.1428549345902	-2.78731675167179	-1.44247081317077	-0.129964212661651	1.17351278393181	2.52474938630012	-2.34005107894276	-0.883720014511619	0.56282010158357	1.95177674641953
11	2.81831696747243	-1.82184915394003	-0.186042904589544	1.43322271027193	3.02087769910387	-1.7285416065779	-0.282693596456352	1.01793659318852	2.09805690341422	3.01709675251325	-2.26843251187698	-1.15158753887232	0.0105338341101625	1.17347438834631	2.32663873157257	-2.80852329778331	-1.6643004795193	-0.531561014355099	0.581636738001752	1.67908798931848	2.77765886793685	-2.38949939601059	-1.24902026324579	-0.0784841930153569	1.13730489463785	2.42316614354665	-2.47861558823445	-0.993675930040133	0.544892910434513	2.03801812775336	-2.84084358310319	-1.50210982369987	-0.201539339871169	1.06978084508071	2.30935574608328	-2.76631727665852	-1.5772952178909	-0.380126820794949	0.848043903028141	2.11351783494278	-2.87373768455122	-1.5577108580068	-0.227132412630634	1.12185029229938	2.4981069307761	-2.37954852531135	-0.956632751615856	0.460331812696612	1.84515717649435
12	2.82163471290904	-1.90292906321486	-0.347558332265949	1.19625230200002	2.71515875215769	-2.09184107968881	-0.67966221703186	0.644745834380545	1.86225060904378	2.98509147581245	-2.20651334623555	-1.08774335582097	0.0619514186520938	1.22112782045456	2.37415862728579	-2.76761411192255	-1.63871105832505	-0.522296630736949	0.583019271174549	1.68187561406878	2.78227169381253	-2.38967586099991	-1.25848542769266	-0.0972075997774607	1.10860454411697	2.38245428435746	-2.5199582226646	-0.989706601958543	0.637854478782253	2.18818173401185	-2.68236514005858	-1.36341861487649	-0.0981574503757544	1.13370221025318	2.34200989204501	-2.74878613707321	-1.56254312461367	-0.37054149109896	0.838200846651864	2.07111911231844	-2.95101784133852	-1.65956362849239	-0.335813863431371	1.02114101603744	2.40920115192791	-2.4617227704096	-1.03803755088428	0.378188342487846	1.76562796515829
13	2.83151166247822	-1.96813221696963	-0.481804581781109	1.00046255186549	2.46697988591455	-2.38014558732072	-0.988733854417258	0.347633510156239	1.62519094111638	2.85060229687986	-2.24089744359687	-1.06235976646349	0.111496669409638	1.27666064294605	2.42694579222764	-2.72314792849209	-1.60597863382214	-0.501682552036255	0.593717875332128	1.6851011865415	2.77828854114946	-2.40329831771668	-1.28588788466104	-0.143616360871094	1.03701557426719	2.28181331453878	-2.63227922143143	-1.01314754549514	0.814946705642831	2.42952330736169	-2.4705970028655	-1.19594116992783	0.0269064039279068	1.22129431048753	2.39877635651546	-2.71600480062594	-1.54955000380622	-0.377784118825981	0.806557254138481	2.01052084811734	-3.04213371377581	-1.77797471814517	-0.473455275088963	0.876005130769169	2.26985749654034	-2.58360275781835	-1.1362616787	0.301652733144533	1.70223669636386
14	2.84439912657283	-2.02202753236055	-0.594374868227786	0.839004186603391	2.26718216727757	-2.60713502202682	-1.22928090104676	0.112691992537214	1.42132420882035	2.70380463715838	-2.31648507154206	-1.07294042094331	0.144936644311056	1.33116217636219	2.48549862157676	-2.67061932354589	-1.56448933620555	-0.473141813632476	0.608938556423857	1.68678915508297	2.76522795239231	-2.43413876560055	-1.33995643954291	-0.229660009430671	0.90510979420541	2.08192475588585	-2.92464113278613	-1.22494542536342	1.27492689238432	2.83976077099733	-2.17586071698281	-0.981392340755366	0.183427527776038	1.33246712444049	2.47251402990007	-2.67467852632363	-1.53806967401134	-0.395897663526197	0.757305067627007	1.92776527251644	3.12281720164019	-1.93188093762225	-0.659416965666758	0.668665291029825	2.06243671774461	-2.76054141594611	-1.25737294668368	0.235652319740185	1.66651579814471
15	2.85228601147796	-2.07475624792103	-0.697098165475455	0.699314098175601	2.1031751790284	-2.78572368950897	-1.41445119085861	-0.0686068323000358	1.25983894068519	2.58225284883948	-2.38116153406983	-1.0777606052588	0.185823456856519	1.39610088377804	2.5560231194877	-2.60637458351482	-1.51303592860383	-0.437793624242731	0.626306119220556	1.68444886861135	2.74058916809347	-2.48548487853233	-1.42549087149412	-0.362299624876481	0.701262445554787	1.75411942515052	2.75118475390901	-2.98124213360543	2.59755995921511	-2.8430604239311	-1.80079394304936	-0.720348178857438	0.370788843185839	1.46473277452199	2.55940030067257	-2.62794744609184	-1.52906647042189	-0.424258591201342	0.690274972167432	1.81937949435557	2.96930458410402	-2.13481243075748	-0.914950217565076	0.363296224552797	1.72872333223317	-3.05872290119778	-1.42174415772692	0.217620430674836	1.70690207189419
16	2.84034703915265	-2.145761158445	-0.813274051905761	0.557351005198871	1.95426015038167	-2.93200960051471	-1.55744148244923	-0.206404855183882	1.13953519732624	2.50429898391859	-2.39099513251947	-1.01838274654403	0.286641889095222	1.50784858774845	2.66012727243	-2.51882848931044	-1.44614510317857	-0.393706056354184	0.645943286228209	1.67762948847994	2.70424404643861	-2.55629411077596	-1.53878911390914	-0.531424390624443	0.45312555389935	1.38475598704185	2.1931472082831	2.77047881345922	-3.02763385139577	-2.31698208034999	-1.42236558992247	-0.442897886981706	0.57448155406761	1.60963398220192	2.6538586430495	-2.57943724270609	-1.52456474805954	-0.4638056676387	0.604830411773569	1.68425379643127	2.77833122262362	-2.39107832981672	-1.25078809425204	-0.0734123266161732	1.16376181968138	2.54022820687113	-1.81842817474464	0.48126744084343	1.97505813697137
17	2.78492432191249	-2.2691922057309	-0.988983741807721	0.361039541447872	1.77734480010147	-3.07254399661087	-1.67750087791304	-0.322273683388623	1.04074774773424	2.48125156724464	-2.26837769496529	-0.786734124033653	0.531864163031711	1.72006950284195	2.83017866661702	-2.38879485957769	-1.35261289905018	-0.334250143138018	0.672323063717457	1.67057842510619	2.66208904247233	-2.63660207831232	-1.66172184563677	-0.702468017658822	0.23006112861993	1.11857679785672	1.9446687258933	2.71154484517443	-2.81392556388826	-2.00446223812107	-1.12653663893876	-0.195844404437735	0.768079468942612	1.75149370179811	2.7463324407834	-2.53481581070196	-1.52743624362287	-0.515127728092193	0.502581893751216	1.52668465342628	2.55834142619098	-2.68488498867962	-1.63759319599304	-0.58893045107367	0.440810607686174	1.38232689301064	1.95079475029502	1.98798155209162	2.6461744583028
18	2.65836624928008	-2.49219332505193	-1.30660554631144	-0.0170362696466404	1.44538408188027	3.01734023841342	-1.80992963348559	-0.490571248278502	0.828313802297825	2.49780193155456	-1.59344054167338	-0.135652769168753	1.01309113987747	2.06944605226215	3.0856788772235	-2.20316796013509	-1.22247042515192	-0.251039177017279	0.713598969927747	1.6727369983206	2.62671759318452	-2.70827065781539	-1.76761059484351	-0.837524371116304	0.0778639180048922	0.974605327128143	1.85198203809021	2.71628624715432	-2.70238099894543	-1.82402466315914	-0.925041710652265	-0.00615381385588261	0.928210177554741	1.87328956755855	2.82543596233752	-2.50087595458237	-1.54056623054331	-0.577389336252942	0.388518737056396	1.35718602657615	2.32846270875192	-2.98175961800705	-2.0100001961596	-1.04668442070594	-0.107534032537456	0.779414970445216	1.58476133984351	2.32791101907119	3.09486225092591
19	2.45583710219982	-2.82824483888707	-1.81719221003329	-0.767416070197619	0.443451370412555	2.5170667118642	-1.96156650723794	-0.953839934953463	-0.346679946090701	-0.325072584347995	0.0231008938972938	0.755762895856534	1.60352580508004	2.49140503957184	-2.88720065696934	-1.97499579719328	-1.0592357061416	-0.141923771706809	0.775895356220831	1.69365838649576	2.61105832621891	-2.75524909536755	-1.8389478717114	-0.923174410211181	-0.00775089569270016	0.907649600816184	1.82346267853304	2.7400868768937	-2.62550298635803	-1.7071143652207	-0.788346544376618	0.130362687810761	1.04870984994446	1.96656991839377	2.8839680108225	-2.48215118537101	-1.56521628456537	-0.64815829128507	0.269326985459648	1.18759801600065	2.10707160734488	3.02820860838237	-2.3317472858929	-1.40625803456594	-0.47912145116207	0.447492105362412	1.36963032694598	2.28353085557461	-3.09404007231873
20	2.22590393707486	3.09579290920754	-2.34508363801055	-1.54908576349523	-0.85235661805227	-0.533123437023692	-1.35990369354423	-1.16504411465056	-0.66244225880978	-0.0808686933447794	0.572091332749779	1.29104218039893	2.06083499052214	2.86630644259746	-2.58709053196878	-1.74069662695351	-0.882747712112561	-0.0164634975067803	0.856230954278034	1.73440234985453	2.61796504491243	-2.7755564373436	-1.87832728551449	-0.971475206951258	-0.052833743032537	0.878859165122302	1.82251090455429	2.7736103847885	-2.55831205603481	-1.61434402801441	-0.682573347077	0.235551500161867	1.14114507160846	2.03648914426841	2.92402390671006	-2.47730589085898	-1.59941109988089	-0.724086186602603	0.149899946808802	1.02384077714413	1.89938515768659	2.77894527517854	-2.61692484576812	-1.71613202026676	-0.793888067004737	0.158363059728037	1.14353984798889	2.14947723948381	-3.1335673529615
21	2.02745073148924	2.80317510591555	-2.74283349135533	-2.06710133077176	-1.50151831680876	-1.14166942055586	-1.00353482242253	-0.764881194193782	-0.302130841397621	0.290743669651954	0.954304266887879	1.66283978269577	2.40376292147432	-3.11372718691791	-2.32861568419274	-1.52807548748318	-0.715045979659891	0.108450220519282	0.941261824083506	1.78312906866255	2.63476667955838	-2.78518895708031	-1.90731436327716	-1.01056794478667	-0.0901963997126937	0.857147325352181	1.82979427606872	2.81759028516515	-2.47986188984743	-1.51264614348748	-0.572550803896679	0.340029130350181	1.22916987881024	2.100078478185	2.95746106976613	-2.478115661294	-1.63741067157115	-0.801372244101558	0.0318980087955172	0.864283119783019	1.6980412010234	2.53634674304249	-2.89905960501211	-2.0337799673051	-1.13779977729766	-0.19060939864155	0.832311952673022	1.93410722075405	3.05697031883647
22	1.88096425863073	2.58861341720587	-3.02441545905354	-2.4058749273223	-1.8551137521107	-1.37676637656417	-0.938107145693212	-0.475128066926051	0.0531637501478192	0.647672477656772	1.29379762231272	1.97770213424695	2.68957803603454	-2.86033432134145	-2.11012759679321	-1.34608159903124	-0.570321558407448	0.215821690855401	1.01178527705225	1.81786723150926	2.63544761005091	-2.81580750362555	-1.96459248006862	-1.08625728364757	-0.169516329324807	0.798544214376977	1.82309438347506	2.88363587575994	-2.35026750506664	-1.35097681219578	-0.409361772072846	0.48508202896468	1.34554428651592	2.18242399511706	3.00295538532338	-2.47115965006973	-1.67021171074952	-0.875010577192831	-0.0837266757765658	0.705249692176481	1.49361749530788	2.28354484178223	3.07826838838046	-2.39993789014644	-1.57440945359623	-0.706350502071299	0.258077934000141	1.45173465899012	2.93595423443247
23	1.79951110042751	2.46479972439358	3.10480847616304	-2.56623840793939	-1.98108170582359	-1.41579107642137	-0.856608761056761	-0.287438695488373	0.303809637002903	0.922286319634374	1.56763709850172	2.23681086201976	2.92607509288516	-2.65122070380128	-1.93159904049395	-1.20053213409899	-0.459739282665736	0.289602082940287	1.04688240724606	1.81217101650143	2.58647167989599	-2.91092881414534	-2.10858722626984	-1.27947764412395	-0.402223222456589	0.569514157105475	1.71930764421315	3.0417774713878	-2.02174481037424	-1.00527405027829	-0.108956853317873	0.726349149857545	1.52855194532121	2.31106934104949	3.08087060423188	-2.44134010975663	-1.68689916201282	-0.937592327411631	-0.192559017708858	0.548705592752851	1.28643537631463	2.02060162143867	2.75082653405477	-2.80706879560646	-2.08904101888005	-1.38406397093069	-0.709307751385169	-0.13835227989027	-0.323078507570439
24	1.80024464503857	2.44546784592424	3.07841574381175	-2.58296449515923	-1.96972695686364	-1.36102991515038	-0.751905598727923	-0.137380918721781	0.486569214804068	1.12247159139376	1.77132991940515	2.43295107359557	3.10637157425204	-2.49296343633906	-1.80020906395671	-1.10008602232246	-0.394066848256299	0.316463070668928	1.03019648996972	1.74586502310388	2.4621572628878	-3.1056329845059	-2.393239402641	-1.68751898247206	-0.996956056620168	-0.35024109151681	0.0467810895312065	-1.2658330841618	-0.920704376521223	-0.284172318196755	0.397824835718471	1.09387627573973	1.79521692287763	2.49837400718078	-3.08156291833872	-2.37926088831628	-1.67866250377627	-0.980440924541857	-0.28531020553006	0.405862570327532	1.09192079829154	1.77121706883828	2.44128460532899	3.09827066741886	-2.54725144818893	-1.93928166373468	-1.37807142868728	-0.888340823245978	-0.48860778593373
25	1.88283400350085	2.51739308855863	-3.13576807036279	-2.50911532823307	-1.88431075805254	-1.25957771473408	-0.63306131246697	-0.00303626433046097	0.631903409591764	1.27271546037031	1.91985854914683	2.57330974617574	-3.05056050690698	-2.38617217102803	-1.71778012442388	-1.04668859671789	-0.374426239226214	0.297218369548261	0.966097335230921	1.62950702647896	2.28383222761751	2.92391517374029	-2.74123406391443	-2.15751171499053	-1.62703263718966	-1.17387690166116	-0.806869950145183	-0.476823964001048	-0.0976410993081834	0.366036076802813	0.899178062155007	1.47821065999025	2.08589215501173	2.71130354173951	-2.93558832345541	-2.29286387090319	-1.64677314220566	-0.999590415411313	-0.353165279139051	0.290833999642075	0.930739008561272	1.56472799179607	2.19068559016267	2.80608082531695	-2.87527982850946	-2.29039792699707	-1.72567283458023	-1.18289640790645	-0.660324398659725
26	2.02914026632557	2.65322376457872	-3.00668434001044	-2.38351532622907	-1.75970383132669	-1.13449638382845	-0.507195571484658	0.122778993514987	0.755835175041878	1.39216453411778	2.03171381702377	2.67417205063407	-2.96421460452432	-2.31789305580173	-1.67110407088143	-1.02513398332716	-0.38150323016638	0.258014877316994	0.891357355953528	1.51612064559997	2.12951390159907	2.72836536514779	-2.97389682591695	-2.4139871589795	-1.87677698698586	-1.36087382201961	-0.860327613742665	-0.365002923329968	0.136346304230644	0.652172546263536	1.18627527269632	1.73851297355448	2.30654197957082	2.88725601970988	-2.80560375256123	-2.20839343662033	-1.60661948474771	-1.00224570525329	-0.396958774528526	0.207752108757612	0.810529017927343	1.41009844956752	2.00524915003593	2.59484247605423	-3.10531874308193	-2.52963852326195	-1.96166677559712	-1.40113828475877	-0.846946542463569
27	2.21687551442323	2.82777058422219	-2.8435054611869	-2.23017597613587	-1.61504259718598	-0.997770944629425	-0.378105573361665	0.244099571583525	0.868852242782238	1.49599715344735	2.12519805090147	2.75592885678789	-2.89571000815143	-2.26423807577611	-1.63388483634965	-1.00581935267525	-0.381301405495409	0.238356606993738	0.851833368681119	1.45785338418147	2.05526187166522	2.64313027579619	-3.06228700761965	-2.49464177628946	-1.93644226991011	-1.3862243301338	-0.841799503860513	-0.300507457813852	0.240387150675887	0.783279143912432	1.32992604272593	1.88133974025192	2.43784596036052	2.99923868446275	-2.71822892767166	-2.14895091482704	-1.57696855091574	-1.00315635265872	-0.428364425424857	0.14660516993557	0.721011681369276	1.29418536632453	1.86553846216072	2.43458055955644	3.00093984080387	-2.71879563887967	-2.15830780862052	-1.60063515234952	-1.04541853663521
28	2.42686918541373	3.02203725158404	-2.66381771513346	-2.06401064056711	-1.46144577187213	-0.855897761592609	-0.24722304612572	0.364611412597239	0.979498870899092	1.59716645145105	2.21715626355558	2.83881908685471	-2.82186027576882	-2.19949193159644	-1.5783449974689	-0.959545721057863	-0.344196806267194	0.26668597096241	0.87222854342404	1.47174188380266	2.0647538736757	2.65103095952624	-3.05259512686957	-2.47948511315422	-1.91231729647673	-1.35037756137224	-0.792795503739882	-0.238612040849365	0.31314400726603	0.863381578075842	1.41288646325013	1.96228152958589	2.51201036649197	3.06234162874534	-2.66979705511611	-2.11805036080611	-1.56571697573624	-1.01297946319619	-0.46006396481852	0.0927814312336405	0.645304565665147	1.19726396790139	1.74844122023324	2.29865149549479	2.84775254947345	-2.88753321187108	-2.34087217580764	-1.79542880193956	-1.25112545613717
29	2.64299337465577	-3.06245321231989	-2.48147411551748	-1.89685942341849	-1.30822953038585	-0.715246128832755	-0.117647170592092	0.484708540628895	1.09178902794832	1.70333462226094	2.3188113199633	2.93738597504793	-2.72524747359578	-2.10406977568539	-1.48374822333479	-0.865768880337956	-0.251494793993795	0.357935860223164	0.961670374936598	1.55915857986745	2.15013515663806	2.73458076443036	-2.97051069698116	-2.39843814974284	-1.83194792996425	-1.27052950371099	-0.713632289700095	-0.160692562986968	0.38884366293076	0.935501609707805	1.47976271134465	2.02205381779276	2.56274069810237	3.10212563799818	-2.64273667168358	-2.10529382409361	-1.56860137880286	-1.03257418252401	-0.497163619536706	0.0376505166585541	0.571867845272548	1.10547467445264	1.6384506009141	2.17077437874022	2.70242905438408	-3.04977890516624	-2.51947457709248	-1.98982312594599	-1.46078557942889
30	2.84788962041003	-2.87666562219913	-2.31358052231082	-1.74537510897469	-1.1713306611699	-0.590700482731896	-0.00275895336651872	0.593115903424337	1.19731836953597	1.80985090459849	2.43014201502358	3.05689846805197	-2.59511635754672	-1.96219838382241	-1.33048798763899	-0.702806407422897	-0.0814668434915858	0.531936791209364	1.13655168874257	1.73215065074261	2.31895822938646	2.89748073583214	-2.81481389355889	-2.25084781710272	-1.69310229619827	-1.14090780824747	-0.593644091891063	-0.0507452054763495	0.488300503436525	1.02395275875636	1.55662254873	2.08667544259562	2.61443477338776	3.14018465657911	-2.61901240198813	-2.09657138970161	-1.57549371380537	-1.05562300190894	-0.536827386256722	-0.01899644943032	0.497961832902614	1.01412412625469	1.52955473372929	2.04430855780036	2.5584340548764	3.07197624025691	-2.6982054690828	-2.18569259067521	-1.67361550269605
31	3.0161504246015	-2.7316060191101	-2.19074096140147	-1.64329978574191	-1.08786899929447	-0.522708919511231	0.0542772936794777	0.64550429911966	1.25349915436569	1.88037799052971	2.52685802571839	-3.09228707818758	-2.41651560935217	-1.73811873147031	-1.06697286724901	-0.410684178919912	0.226923692155112	0.845365055442702	1.44615909198312	2.03162914787085	2.60417554524702	-3.11723962238825	-2.56444935722606	-2.01918352778819	-1.4802780496662	-0.946803212370712	-0.418012100492118	0.106701792260407	0.62783770974725	1.14581281452314	1.66098096430376	2.17364653522578	2.68407451127709	-3.09068749260194	-2.58406267417123	-2.0790529870498	-1.5754950106223	-1.0732430395863	-0.57216732325092	-0.0721526012709296	0.426903175917488	0.92509001896709	1.42248701713132	1.91916343961196	2.41517985018629	2.91058926035285	-2.87774696223785	-2.38341656295146	-1.8895668306422
32	3.10948863145867	-2.67266238321704	-2.16761763766545	-1.65744966777055	-1.14054862355454	-0.614489305964488	-0.0754496142286826	0.48289773387736	1.07155585391974	1.71030149041738	2.43311108627623	-3.00407327367178	-2.064622859399	-1.17434901378659	-0.409648570467739	0.25712150149707	0.864731685640535	1.43729419019032	1.98816486325818	2.52483745783362	3.05169040800494	-2.71179239312028	-2.19754933305699	-1.68765699847508	-1.18136475200742	-0.678147766565512	-0.177626216352918	0.32048546464115	0.816411067435066	1.31033363383303	1.80240909504737	2.29277505436041	2.78155633972839	-3.0143169079684	-2.52836604587459	-2.04367475530689	-1.56014740364311	-1.07769432163184	-0.596232000874623	-0.115683420356081	0.364021557800431	0.842945755524042	1.32114422099429	1.79866374281867	2.27554232107824	2.75180856929528	-3.0557042970422	-2.5806180928792	-2.10612259265407
33	3.09850469711381	-2.73567245269605	-2.28952245954582	-1.8475312931234	-1.41169257305691	-0.985175164840156	-0.573242632658004	-0.185086879065429	0.162464999885986	0.438381771785076	0.59526362423812	0.622379646834828	0.653122174064641	0.816951476241492	1.10016657713055	1.45548667781796	1.85227402538115	2.27384473406	2.7109784458262	-3.12489224890741	-2.6707288928042	-2.21189333042267	-1.74987355569672	-1.28572493758389	-0.820217104761632	-0.353922085842139	0.112730431177552	0.57941688163062	1.0458949916976	1.51198597583212	1.97756123114069	2.44253202589977	2.90684127185865	-2.91272849284162	-2.44981943167303	-1.98761490264446	-1.52610214879147	-1.06526092796508	-0.605066346618188	-0.145491295310043	0.31349143566854	0.771907291369204	1.22977827626623	1.68712141202503	2.14394727924226	2.60025859847642	3.05604881053723	-2.77188468669607	-2.31720083276042
34	3.04058816399236	-2.84128118455597	-2.44585759590341	-2.05752422706388	-1.67759643652851	-1.30739234035473	-0.948004567925707	-0.599925483643221	-0.262550467559294	0.0662878950225918	0.390455857971612	0.715040437153026	1.04529754296117	1.38550168901514	1.73825652827903	2.10445810578557	2.48369816677979	2.87478441506151	-3.0070128897929	-2.59693559592046	-2.1796925682698	-1.75664685918836	-1.32897878658014	-0.897689133574405	-0.463613863187315	-0.0274429779725559	0.410260082076561	0.849040118043055	1.28853355386644	1.72845368672181	2.16857776838728	2.60873579664378	3.04880086468798	-2.79450439972672	-2.35487362311079	-1.91553446648302	-1.47651240130558	-1.03782022663247	-0.599461610655955	-0.161434077549349	0.276268459678588	0.713653532644181	1.15072824249392	1.5874976138269	2.02396312732394	2.46012139273315	2.89596293595508	-2.95171422059714	-2.51656434133
35	3.05609147146248	-2.84548179441165	-2.46597990641068	-2.08852551212237	-1.71295465936666	-1.33898097012109	-0.96618143078223	-0.593994616522885	-0.221736215164779	0.151365854204589	0.526118719832857	0.903301032749311	1.28359892767409	1.66755238020507	2.05552030165381	2.44766805461181	2.84397616710536	-3.03891987344537	-2.63495332968579	-2.22769931618242	-1.81759619001834	-1.40509822286494	-0.990649506076902	-0.574664908221776	-0.157517695952558	0.260467113478538	0.679014848631322	1.09789994282128	1.51694246182003	1.93600332331531	2.35497892172837	2.77379567017863	-3.09078051055719	-2.67240771552922	-2.25428410560544	-1.83641031891778	-1.41877787644947	-1.00137179067961	-0.584172749638627	-0.167158945496063	0.249692385008387	0.666403646076854	1.08299573882758	1.49948703959787	1.9158924598357	2.33222255402688	2.74848264903401	-3.1185133322201	-2.7024025228802
36	-3.11290571647568	-2.73759204100044	-2.36148057190902	-1.98431367816513	-1.6058131203131	-1.22568788081208	-0.843645039830008	-0.459403616038795	-0.072710892505615	0.31663973362688	0.708790846477062	1.10380496295616	1.50165250627427	1.90220590001996	2.30524138857196	2.71044925474235	3.11745184980318	-2.75735776807383	-2.34804766540888	-1.93823230426188	-1.52830820097419	-1.11862179926959	-0.709458741578195	-0.301039703287369	0.106478233661907	0.512996164484522	0.918465486403721	1.32287895975742	1.72626176977661	2.12866329322866	2.53014995619961	2.93079932617267	-2.95248988967059	-2.5532602140527	-2.15460990763761	-1.75645364650851	-1.35870914300739	-0.961298014566149	-0.564146333309854	-0.167184960262519	0.229650251391333	0.626418315660089	1.02317298011573	1.41996255327575	1.81682965388565	2.21381084770992	2.61093614051804	3.00822829792223	-2.8774833430783
37	-2.95067614427021	-2.58113884873373	-2.20913043452885	-1.83431473219539	-1.45634655524796	-1.07488367507426	-0.68960371816295	-0.300226706404715	0.093456619337041	0.491551668751356	0.894024772342812	1.30067074701836	1.71109022604313	2.12468466252879	2.5406755355159	2.95814994712771	-2.90705708366348	-2.48954268787796	-2.07337263244069	-1.65928136881572	-1.24782325187778	-0.839364194982233	-0.434094488159696	-0.0320552979760294	0.366828758755825	0.762716938051763	1.15582333018729	1.54639319510012	1.93468497814178	2.32095748186866	2.70546130230043	3.08843356711699	-2.8130902070286	-2.43253601958804	-2.05290322487815	-1.67402258014266	-1.29574041175142	-0.917917266638206	-0.540426499261248	-0.16315288952713	0.214008645526154	0.591154204869013	0.968371893112293	1.3457426253566	1.72334072867998	2.10123432125472	2.47948544746344	2.85814994334386	-3.04590830523003
38	-2.80528608783193	-2.44587015390815	-2.08265945113121	-1.71503521834927	-1.34229658746438	-0.963664597718369	-0.57830000743704	-0.185344313858381	0.216003744320287	0.626363657574744	1.04599511340098	1.47458167016291	1.91102798358952	2.3533620241167	2.7988406334263	-3.03889188170067	-2.59656602045716	-2.15992887749377	-1.73072142721804	-1.30982164146731	-0.897381451504728	-0.493040576361028	-0.0961352947970418	0.29413834195657	0.678614704759119	1.05809366444928	1.43330758842622	1.80490864061883	2.17346784382774	2.53948028714585	2.90337306187683	-3.01767132314576	-2.65696522678346	-2.29741994973259	-1.93879763006948	-1.58089058249519	-1.22351617425978	-0.86651244881748	-0.509734393736508	-0.153050754593251	0.203658692446326	0.560505483486093	0.917594485686923	1.27502563902763	1.63289545492273	1.99129829243642	2.35032741926073	2.71007585007864	3.07063693883562
39	-2.75658348412368	-2.4198379429205	-2.07937286897588	-1.73421023391338	-1.38302939244668	-1.0240142348512	-0.654624208017301	-0.271258601866735	0.131199474859156	0.559862081527287	1.0238261829804	1.53206618600198	2.0863632120568	2.67035156041779	-3.03351958376184	-2.48987029364464	-1.99260990756317	-1.53701590655619	-1.11365162970367	-0.713875073973077	-0.331142616281482	0.0392064084773308	0.400446780945517	0.754893664551328	1.10420741527373	1.44959967428506	1.79197082304461	2.13200201415761	2.47021751028802	2.80702755152094	-3.14042698544171	-2.80551205421509	-2.47119687697771	-2.13730138605486	-1.80367305375998	-1.47018043508003	-1.13670815474114	-0.803152933981333	-0.469420367651598	-0.135422240902705	0.198925771112122	0.533706139441936	0.869001345996166	1.20489565052704	1.54147682032309	1.87883787282489	2.21707887294671	2.5563088187249	2.89664763937297
40	-2.88438129000302	-2.59781032353856	-2.31430259462546	-2.03485519097009	-1.76093608884329	-1.49478534022314	-1.23996773810505	-1.00243694073583	-0.792666925083256	-0.629894785563406	-0.548863781294392	-0.596011892284053	-0.755340810717878	-0.872903956273951	-0.85357081495879	-0.727186749830085	-0.537547008038843	-0.311171529500412	-0.0624218445541051	0.200742869748714	0.47368450387343	0.753558916058449	1.03854094679469	1.32741271481693	1.61933415942776	1.91370932379492	2.21010526038018	2.50820108864007	2.80775499055239	3.10858224247354	-2.87264506189784	-2.56966719214333	-2.26575598643247	-1.9609789010822	-1.65538813852417	-1.34902342570778	-1.04191402929469	-0.734080197292446	-0.425534156325367	-0.116280751769551	0.193682212174401	0.504363898041072	0.815780609894199	1.12795621642955	1.44092283594691	1.75472181158302	2.06940502165192	2.38503658938957	2.70169508046253
41	-3.08945430764487	-2.84927470000721	-2.61483894224391	-2.38682508750203	-2.16587953272968	-1.95253307458335	-1.74707944501391	-1.54942136935042	-1.35890932324768	-1.17422439213823	-0.993373444386954	-0.813848142821261	-0.632938148483763	-0.448111005484786	-0.257333190456035	-0.0592404651416151	0.14685728738149	0.361087945296975	0.58317735004232	0.812604780952575	1.04872688572363	1.29086400292035	1.53835381116299	1.79058076944745	2.0469894071971	2.30708771172133	2.57044494040742	2.8366866352751	3.10548851650612	-2.90661510038098	-2.63349602090202	-2.35854939922174	-2.08195725727434	-1.80387790990227	-1.52444950075746	-1.24379302096086	-0.962014879169768	-0.6792090887736	-0.395459131927773	-0.110839553097091	0.174582672187907	0.460746954003859	0.747598056254062	1.0350851870637	1.32316118550418	1.61178178132499	1.90090490586069	2.19049003263798	2.48049752524417
42	3.13805302626543	-2.91490605141667	-2.68675977136634	-2.46059892232553	-2.23627935525115	-2.01360434821349	-1.79232448470741	-1.57214099711607	-1.35271288851082	-1.13366767232698	-0.914615032691265	-0.695162225861152	-0.47492973738919	-0.253565663817565	-0.030757514824218	0.193759431153814	0.420197551780371	0.648715914742659	0.87942236584331	1.11237789920633	1.34760248222298	1.58508157694593	1.82477274292314	2.06661187727395	2.31051881188006	2.5564021250838	2.80416312866471	3.05369906080257	-2.97827974978242	-2.72550681292148	-2.47127000931589	-2.21566948906949	-1.95880246028526	-1.70076295278267	-1.44164180475706	-1.18152682496815	-0.920503093877824	-0.658653376682058	-0.396058629422722	-0.132798586468973	0.131047576161411	0.395400501672976	0.660179832522953	0.925303299692973	1.19068570632521	1.45623778555489	1.72186490648007	1.987465595437	2.25292983180165
43	-3.04961377263668	-2.82091582961284	-2.59278364373286	-2.36514249227521	-2.13790997978159	-1.91099696521831	-1.68430873746997	-1.45774640778883	-1.23120847302485	-1.00459249122362	-0.77779680288451	-0.550722227798071	-0.323273669338633	-0.0953615651387754	0.133096865615964	0.362176613755677	0.591944130335557	0.822456839681325	1.05376290535977	1.28590122754031	1.51890164165927	1.75278528298439	1.98756507942138	2.22324633527043	2.45982737104769	2.69730018830593	2.9356511330266	-3.10832377107949	-2.86827699291531	-2.62742078783012	-2.38578547957277	-2.14340434298759	-1.90031324665741	-1.65655036292256	-1.41215594404029	-1.16717216222949	-0.921643010700343	-0.67561426241067	-0.42913348313351	-0.1822500953871	0.0649845102054302	0.312516819561548	0.56029099931304	0.80824866427358	1.05632861243662	1.30446653252217	1.55259469028053	1.80064160147118	2.04853170179966
44	-2.87609854789133	-2.65122341586412	-2.42648976083365	-2.20186522356761	-1.97731641905935	-1.75280920078482	-1.52830894197272	-1.3037808285478	-1.0791901579827	-0.85450263808343	-0.629684679750903	-0.404703678004846	-0.17952827601242	0.0458713924954217	0.271523486247985	0.497454267834855	0.723687945468526	0.950246546138366	1.17714982026178	1.40441517708863	1.63205764936833	1.86008988516658	2.08852216423273	2.31736243597277	2.54661637587209	2.77628745712851	3.00637703428232	-3.04630087142733	-2.81537824479567	-2.58404481780644	-2.352306737955	-2.12017177345046	-1.88764921389797	-1.65474977497774	-1.42148550811998	-1.18786971584486	-0.953916873117299	-0.719642554758432	-0.485063368656944	-0.250196894233385	-0.0150616253241896	0.220323083632794	0.455937069516931	0.691759412245966	0.927768488297717	1.1639420283367	1.40025718156064	1.63669058969055	1.87321847382463
45	-2.6675439964118	-2.44892443316491	-2.23032476666432	-2.01173107134531	-1.79312930093066	-1.57450535228415	-1.35584512980212	-1.1371346095723	-0.91835990252667	-0.699507315828666	-0.480563411762911	-0.261515063438545	-0.0423495066720037	0.176945612519032	0.396382195304375	0.615971652725951	0.835724874006977	1.05565220072846	1.27576340703077	1.49606768591597	1.71657364164974	1.93728928819069	2.1582220535122	2.37937878962711	2.60076578807992	2.82238880063445	3.04425306485683	-3.01682197290573	-2.79446139440559	-2.5718466142673	-2.348974109401	-2.12584068108819	-1.90244340699631	-1.67877959063052	-1.45484670854821	-1.23064235566092	-1.0061641889526	-0.781409869953265	-0.556377006326175	-0.33106309295472	-0.105465452955485	0.120418820902978	0.346592923828486	0.573060395050085	0.799825171548888	1.02689163862734	1.25426467633555	1.48194970062378	1.70995269792683
46	-2.44452026936932	-2.23360199932402	-2.02266477217399	-1.81170192717657	-1.60070676372465	-1.38967255379201	-1.1785925537824	-0.96746001562934	-0.756268196994543	-0.545010370414403	-0.333679831247705	-0.122269904281669	0.0892260511412134	0.300814637606995	0.512502417849498	0.724295914822399	0.936201613734031	1.14822596614691	1.36037539623602	1.57265630929211	1.7850751025483	1.99763817840077	2.21035196008711	2.42322290987826	2.63625754983343	2.84946248516009	3.06284443021411	-3.00677507001192	-2.79301837981495	-2.57906358180551	-2.3649032114375	-2.15052952474926	-1.9359344562652	-1.72110957428191	-1.5060460336053	-1.29073452583213	-1.07516522730255	-0.85932774489049	-0.643211059848613	-0.426803469983971	-0.210092530513529	0.00693500596450567	0.224293249843261	0.441997234559546	0.660062975515294	0.878507526885198	1.09734903512633	1.31660678777197	1.53630125582278
47	-2.21759124202841	-2.01514422106966	-1.81266617915569	-1.61015355492944	-1.40760274108063	-1.20501008397001	-1.00237188274379	-0.799684387885601	-0.596943799151749	-0.394146262833932	-0.191287868291969	0.0116353563026202	0.214627449073251	0.4176925204582	0.620834760209164	0.824058445436256	1.02736794977009	1.2307677537147	1.43426245626857	1.63785678789518	1.84155562492864	2.04536400550557	2.24928714711955	2.4533304659011	2.65749959773351	2.86180042132222	3.06623908334491	-3.01236328136071	-2.80762929134645	-2.60273712937497	-2.39767927874899	-2.1924477926558	-1.98703425324828	-1.78142972742407	-1.57562471906827	-1.3696091175063	-1.16337214189518	-0.956902281262199	-0.750187229880884	-0.543213817655849	-0.33596793517165	-0.128434453046762	0.0794028647754816	0.28756145416996	0.496060050771292	0.704918797058675	0.914159356891592	1.12380503774267	1.33388092078098
48	-1.99310090996785	-1.79952594814534	-1.60592164735372	-1.41228621536685	-1.21861783190242	-1.02491464691122	-0.831174778586292	-0.637396311069447	-0.443577291831216	-0.249715728698584	-0.0558095865032268	0.138143216679006	0.332144813728789	0.52619739315799	0.720303204294796	0.914464563018793	1.10868385808887	1.30296355811063	1.49730621919423	1.69171449335854	1.88619113774282	2.08073902469344	2.27536115280023	2.47006065896477	2.66484083159243	2.85970512500982	3.05465717522131	-3.03348449004796	-2.83834520380292	-2.64310598225732	-2.44776227356925	-2.25230924032469	-2.0567417324631	-1.86105425756604	-1.66524094821583	-1.46929552609115	-1.27321126242113	-1.07698093436618	-0.880596776832743	-0.684050429158276	-0.487332876020428	-0.290434381828896	-0.0933444177471512	0.103948419638384	0.301456499135522	0.499193256560636	0.697173308668123	0.895412581156015	1.09392845279398
49	-1.77512006944158	-1.59059855013788	-1.40605857050462	-1.22149970788698	-1.03692155118666	-0.852323701223058	-0.667705771059965	-0.48306738629634	-0.298408185319722	-0.113727819520713	0.0709740465330825	0.25569773496529	0.440443554502858	0.625211800433738	0.8100027546119	0.994816685511498	1.17965384833201	1.36451448515624	1.5493988251632	1.73430708489776	1.9192394685994	2.10419616859197	2.28917736573724	2.47418322995429	2.6592139208078	2.84426958816802	3.02935037294566	-3.06872889927439	-2.88359748861896	-2.69844058302158	-2.51325806842989	-2.32804983481361	-2.14281577488915	-1.9575557827333	-1.77226975227747	-1.58695757567294	-1.40161914151598	-1.21625433291996	-1.03086302541935	-0.845445084688388	-0.660000364053783	-0.474528701777737	-0.289029918083279	-0.103503811888967	0.0820498427858227	0.267631300790867	0.453240850244644	0.638878817427988	0.82454557224873
50	-1.56564591103275	-1.39017172283154	-1.2146936399168	-1.03921228879438	-0.863728344386937	-0.688242532228957	-0.512755630792765	-0.33726847395271	-0.16178195359606	0.0137029776098371	0.189185303283357	0.364663940215311	0.540137735063173	0.71560546083793	0.891065813167101	1.06651740631569	1.241958768945	1.417388339587	1.59280446180991	1.76820537904775	1.94358922906418	2.11895403801751	2.29429771409056	2.469618040645	2.64491266885574	2.82017910977583	2.99541472577746	-3.11256858587143	-2.93740317428453	-2.76227748885732	-2.58719486228137	-2.41215883045945	-2.23717314634723	-2.06224179501666	-1.88736901006996	-1.71255929154869	-1.5378174254997	-1.36314850537935	-1.18855795550026	-1.0140515567497	-0.839635474838368	-0.665316291371124	-0.491101038069111	-0.31699723451607	-0.143012929851183	0.030843251112352	0.204562056798469	0.378133552189426	0.551547055850855
[truncated: 48 more columns]
