# Supplementary material for: Reconstructing spruce budworm outbreak severity: a comparison of paleoecological and tree-ring signals
Source: PLoS One. 2025 Aug 12;20(8):e0329406. doi: 10.1371/journal.pone.0329406 (PMC12342301; doi:10.1371/journal.pone.0329406)
Supplement: S13 Dataset — (ZIP) [file pone.0329406.s013.zip › Lake 4 wavelet data/GSI/GSI_wavelet_power.corr.txt]

V1	V2	V3	V4	V5	V6	V7	V8	V9	V10	V11	V12	V13	V14	V15	V16	V17	V18	V19	V20	V21	V22	V23	V24	V25	V26	V27	V28	V29	V30	V31	V32	V33	V34	V35	V36	V37	V38	V39	V40	V41	V42	V43	V44	V45	V46	V47	V48	V49	V50
1	0.00177518868600961	0.00147495391318887	0.000971289546550458	0.000523946385595863	0.000250756840978518	0.000121781320936023	7.01411438125439e-05	5.31267740382525e-05	4.66466608595411e-05	3.98848749766746e-05	3.2372451701608e-05	2.43876525796865e-05	1.60665724583987e-05	9.90261691761886e-06	7.87046388786388e-06	9.22172269146425e-06	1.41176120436935e-05	2.18686696962493e-05	2.74563570685125e-05	2.9398274844923e-05	2.9132418128205e-05	2.44819991474727e-05	1.67748585676663e-05	1.03354184119197e-05	5.58496814171372e-06	2.48199761138249e-06	1.75158371057621e-06	2.23752878488339e-06	2.1996553034262e-06	1.40867607455215e-06	9.52149914957015e-07	1.8740655287592e-06	5.41783597431937e-06	1.33984400186605e-05	2.3609319141662e-05	2.92321422603475e-05	2.94799669062538e-05	2.71361377338751e-05	1.98135805708261e-05	9.34198726587015e-06	2.36923050719889e-06	2.69902282698507e-07	6.89824069602526e-07	2.10931321939005e-06	3.35123050448855e-06	3.0525921155325e-06	1.66933727511915e-06	9.58227383251845e-07	1.47265748214369e-06
2	0.002396052341744	0.00195953869301689	0.00123174000602812	0.00060361059686807	0.000243331273752772	9.2381760626388e-05	4.31023544321043e-05	3.35178312976066e-05	3.3487166724063e-05	3.05205358182649e-05	2.53251795753204e-05	1.89379885717659e-05	1.1210024917142e-05	5.11694273523849e-06	3.22802738097062e-06	4.7186276012947e-06	1.02722531499178e-05	1.93508496956751e-05	2.56599263258792e-05	2.79797464632606e-05	2.86690560695485e-05	2.42625294701044e-05	1.57890289880733e-05	9.01804506528078e-06	4.35165993111793e-06	1.20755613516517e-06	6.12693496886864e-07	1.43910506016485e-06	1.57692757424138e-06	7.24755914407852e-07	1.46447124765541e-07	1.00161071708308e-06	5.07618998663668e-06	1.5108864603011e-05	2.77865842844643e-05	3.39283416082803e-05	3.38756002279262e-05	3.22944532013805e-05	2.47418619824843e-05	1.19630368268174e-05	2.93047371542239e-06	1.45143294881096e-07	5.05236977840133e-07	2.0596823301388e-06	3.44966666786886e-06	2.96791047680667e-06	1.16324845160139e-06	2.46126275110999e-07	8.06646883606662e-07
3	0.00290235559751521	0.00234438404531134	0.00141520459537501	0.000632655618160738	0.000209603150413123	5.33799588574418e-05	1.36140650062827e-05	1.21022926702164e-05	1.74959046194946e-05	1.80025420201495e-05	1.565309659109e-05	1.21546644882452e-05	6.6573174658906e-06	1.80079362921874e-06	3.17033373162562e-07	1.49953451221727e-06	6.56274993735045e-06	1.50671710117563e-05	2.02479458075025e-05	2.20029590831978e-05	2.38072507442253e-05	2.07035689670147e-05	1.27501586766192e-05	6.78810993728304e-06	3.24114855880857e-06	6.27213913034996e-07	7.00555962934057e-08	9.1840793322282e-07	1.17777496644516e-06	5.1746398347068e-07	8.55444975696321e-08	9.40525896381649e-07	5.3761146555354e-06	1.66942701076716e-05	3.00294195318505e-05	3.46225906060563e-05	3.35535088949169e-05	3.41432212804373e-05	2.90242278456727e-05	1.58943700210496e-05	5.20314838998334e-06	1.34287951965042e-06	1.15922878268376e-06	2.39978607041661e-06	3.63112879078047e-06	2.9990602919379e-06	1.03122531388209e-06	2.71804942282547e-08	4.65325520484982e-07
4	0.00321050679867108	0.00258185572119018	0.00152643981118169	0.000647497177646053	0.000189244538565481	3.46013563815099e-05	1.69618252419976e-06	2.06141211527018e-06	7.45001208366661e-06	8.56413299368543e-06	7.82052204098699e-06	6.9871896432051e-06	4.31950778251361e-06	1.25634491645063e-06	2.12420595239139e-07	1.00806100046146e-06	5.04380851348109e-06	1.13904065941341e-05	1.38114461907315e-05	1.41648568068961e-05	1.6919351965908e-05	1.57303209275871e-05	9.15971751801706e-06	4.55202404587346e-06	2.72547107160967e-06	1.16505760959748e-06	5.63863175510803e-07	1.01707847727686e-06	1.20907114839398e-06	8.42985518221548e-07	7.02761405004014e-07	1.77660306224802e-06	6.86151993703482e-06	1.88338877264083e-05	3.05501335990065e-05	3.10843866087289e-05	2.80502859498189e-05	3.20411190116428e-05	3.22678230316433e-05	2.11955268703475e-05	9.16995573148245e-06	3.50465946917016e-06	2.32846970633802e-06	3.13117317853951e-06	4.17193552209995e-06	3.57605339765759e-06	1.73559199155112e-06	6.47631401547504e-07	6.7047694517189e-07
5	0.00332684618602081	0.00269337111722965	0.00160595932749366	0.000688996842841788	0.00020638444921283	4.35417523721491e-05	7.89662211247222e-06	3.60727948708142e-06	4.47629008930386e-06	3.78825543703958e-06	3.21526675058518e-06	3.88236488001126e-06	3.41151375761787e-06	1.74364112724236e-06	8.38101879289776e-07	1.595813582214e-06	5.07728945824473e-06	8.95155182280758e-06	8.22705067596405e-06	7.10910754796445e-06	1.05677565296672e-05	1.12528767774668e-05	6.13672372224457e-06	2.53505552648354e-06	2.30241436701286e-06	2.21220381939207e-06	1.84571977220029e-06	1.78890653672868e-06	1.66181996471145e-06	1.28565325009481e-06	1.14808106176132e-06	2.6269605477873e-06	9.05900674717647e-06	2.14939785508528e-05	2.97278166809886e-05	2.42406920611225e-05	1.84548599218472e-05	2.63834829219227e-05	3.39238077900873e-05	2.67914526428948e-05	1.34501626030485e-05	5.07356822208385e-06	2.73622428735697e-06	3.65136904037256e-06	5.07505913661724e-06	4.88320516488496e-06	3.24846141230576e-06	1.78118904762997e-06	1.00999669095794e-06
6	0.00331892198853496	0.00273246729310898	0.00168601964354836	0.000766488350424841	0.0002519544347142	6.24254016606489e-05	1.59755187389995e-05	7.00441344529898e-06	4.11804017062119e-06	1.68153104191261e-06	8.88158041718156e-07	2.12117260528413e-06	2.76893892472653e-06	1.64615607269509e-06	5.03858107912714e-07	1.59648393312529e-06	5.26478935168363e-06	7.30725210925355e-06	4.20572496771098e-06	2.20736414338628e-06	6.17117702248487e-06	8.26499771855094e-06	4.20156799646462e-06	8.30497291878361e-07	1.49657899437519e-06	2.97596869586016e-06	3.35563380839273e-06	3.02035250992257e-06	2.31747476112984e-06	1.33863660285891e-06	7.47026155381556e-07	2.93064899722347e-06	1.154770197481e-05	2.45092385676886e-05	2.8311342060817e-05	1.61583705290782e-05	7.47348908368025e-06	1.91428516035772e-05	3.43549710558231e-05	3.1934598056117e-05	1.71339673409468e-05	5.19680945000082e-06	1.51009770754963e-06	3.28520568733484e-06	6.04026078971373e-06	6.74576347996023e-06	5.19734666752909e-06	2.90211629223887e-06	1.04307740884015e-06
7	0.00325819523913754	0.00274356110912856	0.00177558556508782	0.000869374181191179	0.000312229387268545	7.93118714562998e-05	1.609963424682e-05	5.9444457931137e-06	3.52259707024267e-06	9.18204804713389e-07	4.43509476150222e-08	1.37110531359289e-06	2.35712584596339e-06	1.30716553958124e-06	9.98032676816793e-09	1.63052595507101e-06	5.69260574624894e-06	6.6609830689316e-06	2.36663261016529e-06	1.42313268231032e-07	4.30285814389771e-06	7.18426220273992e-06	3.83831866862521e-06	2.32276286091383e-07	9.7705097840552e-07	3.54378987308931e-06	4.79053733861386e-06	4.3529163965294e-06	2.90134503453418e-06	9.95725396556686e-07	5.74857571424827e-08	3.74486469531321e-06	1.53470520680066e-05	2.89744949981693e-05	2.86233780352144e-05	1.1000248506595e-05	3.1825957534919e-07	1.49934489499295e-05	3.64586904198331e-05	3.82104299325109e-05	2.18855107198795e-05	5.81225200433506e-06	4.36577825415161e-08	2.55100422952476e-06	7.0568349243138e-06	8.98244578591707e-06	7.4446607549434e-06	4.11717097678394e-06	1.12578640010736e-06
8	0.00318897819067541	0.00275197978651855	0.00187760815524965	0.000997434311530145	0.000396646262506478	0.00010754065715681	1.58948701569115e-05	1.90627278134958e-06	2.52565744359776e-06	1.68140323493487e-06	9.739997873199e-07	1.94713453736738e-06	2.8035227276266e-06	1.99105622582473e-06	1.2318875016526e-06	3.56368449277432e-06	7.80563054956787e-06	8.33031558995273e-06	4.03882852090544e-06	2.02576881824702e-06	5.83895625045473e-06	8.80046645492824e-06	6.08815695128273e-06	2.39310303664564e-06	2.64013073746896e-06	5.24495278039469e-06	6.69039005505172e-06	6.01967651332707e-06	4.02440981005061e-06	1.78956038267783e-06	1.67162781980344e-06	8.23236593385071e-06	2.35986805189557e-05	3.85422686786196e-05	3.62709860034825e-05	1.68254093872323e-05	6.37381315835516e-06	2.27507163022557e-05	4.7052029401534e-05	5.07514615867584e-05	3.26715500186828e-05	1.22377938999308e-05	3.04026017833667e-06	4.57329611374625e-06	9.67119503971117e-06	1.23071725541675e-05	1.07044900510717e-05	6.54333836473853e-06	2.60877114531208e-06
9	0.00312967441168929	0.00277031918927889	0.00199859924097265	0.00116284681742607	0.000529343738884585	0.000174972252891296	3.43295393406934e-05	1.53416527223874e-06	1.22665052701312e-06	3.37598957608958e-06	4.0072507497404e-06	4.76549292256967e-06	5.45805887820818e-06	5.50254660819889e-06	6.32519765724912e-06	9.86896334869171e-06	1.44409903937036e-05	1.53832253525315e-05	1.22857171854711e-05	1.08223293371766e-05	1.36693979541495e-05	1.5914530874183e-05	1.36753032437305e-05	1.0113351842451e-05	9.28309772340751e-06	1.03962134170448e-05	1.06810567856362e-05	9.44026970168113e-06	7.71463837929828e-06	6.96607308121552e-06	1.01062834375795e-05	2.17961769491503e-05	4.26608044942789e-05	6.16809526474384e-05	6.30600281163365e-05	4.85633774756061e-05	4.19895754854215e-05	5.80421706033887e-05	7.94583541167374e-05	8.02971400788603e-05	5.86384060585323e-05	3.29739115668047e-05	1.81668675325529e-05	1.53396345790149e-05	1.78210769233289e-05	1.91713753572489e-05	1.68990016105238e-05	1.2153873459801e-05	7.53095846970833e-06
10	0.00308258238904164	0.00279997036419397	0.0021388925116033	0.00137048184111355	0.00072626744817507	0.000307568661500145	9.73796785300436e-05	2.11603382281737e-05	5.45930684209278e-06	6.85168915390129e-06	9.78775582797946e-06	1.18819974566372e-05	1.36468467793169e-05	1.5836287508112e-05	1.96881935745839e-05	2.58350045504197e-05	3.22230449563839e-05	3.53298702312535e-05	3.48575691432416e-05	3.44501839022385e-05	3.5933337724634e-05	3.64750233526866e-05	3.35955437420541e-05	2.8997328233408e-05	2.52818713909512e-05	2.24464078998803e-05	1.95104086018565e-05	1.70308585313545e-05	1.66669762895555e-05	2.02931360096876e-05	3.10398007595706e-05	5.29636012723422e-05	8.52678584755861e-05	0.000116663806983389	0.000132804739812841	0.000133886255534277	0.000136345277497825	0.000149407169321095	0.000159609256187592	0.000148460079996462	0.000116526954960298	8.07793165596229e-05	5.54339786993948e-05	4.27720403027616e-05	3.75630727216769e-05	3.40506320013749e-05	2.94043829975036e-05	2.37313150569763e-05	1.84798775930356e-05
11	0.00303843498776828	0.0028280006759216	0.00228154897667896	0.00160373221263794	0.000981751162875538	0.000519228647360606	0.000235003046289885	9.31156015139371e-05	3.85178240784096e-05	2.47836702698237e-05	2.51866571212468e-05	2.92155435980191e-05	3.45994398248134e-05	4.18694561043325e-05	5.18774104205307e-05	6.42561005075984e-05	7.65602154538761e-05	8.56091835486449e-05	9.0323623931763e-05	9.21329820732971e-05	9.20081045014645e-05	8.87984137107548e-05	8.13892369871818e-05	7.07058850594382e-05	5.86364369052227e-05	4.66448819662354e-05	3.64116158330133e-05	3.0605510498817e-05	3.22877335037069e-05	4.45612964891996e-05	7.12501598834491e-05	0.000115699306723589	0.000175559413232929	0.000238894488451583	0.000290265433928589	0.000323171396399966	0.000341909191504468	0.00034853349940966	0.000335141063221244	0.000294985779683354	0.000235697026834837	0.000175183933810168	0.000127380292409491	9.54704005024587e-05	7.549888935187e-05	6.22801397125472e-05	5.2450575915126e-05	4.46632188638762e-05	3.85712837841413e-05
12	0.0029775362490714	0.00282653487207642	0.00238984358224471	0.00182057945258837	0.0012604040944876	0.000796491076137124	0.000462241812263409	0.000252754123875684	0.000140348041648176	9.03108440242558e-05	7.41022012191911e-05	7.474175808441e-05	8.48230570569494e-05	0.00010198274867365	0.000125178459330387	0.000152388660720234	0.000179819592171623	0.000202930762102158	0.000218385161241223	0.000224815432018372	0.000221804591389803	0.000208988220778214	0.000186644309532383	0.000156645678809588	0.000122498273818002	8.89131004815852e-05	6.1541415617718e-05	4.65844967228777e-05	5.02866753961138e-05	7.88670435039632e-05	0.000138242173519747	0.000231421911091413	0.000353298401013587	0.00048741750839343	0.000610280410189468	0.00070095042168981	0.000746575301441047	0.000740704256538426	0.000682523463982569	0.000581593085530158	0.000459706914969503	0.000342511215033177	0.000247514209264048	0.000179445541732798	0.000134248681590154	0.000105332774103945	8.7255489146599e-05	7.63453627390676e-05	6.98876763125728e-05
13	0.00287227876693366	0.00275673813053834	0.00241142917292069	0.00195519025064713	0.00149089444612456	0.00107885424179422	0.000745723995755631	0.000499591002636627	0.000335962037119075	0.000240425388241693	0.000194711398708858	0.000183568996587019	0.000197571322262943	0.000231503767745061	0.000281131360259832	0.000340686230712669	0.000402065838040417	0.000455843618202434	0.000493299102693879	0.000508098631393052	0.000496897164314706	0.000459360245431705	0.000398334397556568	0.000320081811149369	0.000234027630279007	0.000151847408913171	8.62559331018668e-05	5.00680255441447e-05	5.58708421223438e-05	0.000115778786014649	0.000239635873897013	0.000430165638128001	0.000676146845294524	0.000948262508411642	0.00120261082307868	0.0013919168330657	0.00147899748643406	0.00144711205196247	0.00130525822870423	0.00108687321663263	0.000839668779736128	0.000608926217405138	0.000423202598720249	0.000290446846971169	0.000204083252523306	0.000152246929701418	0.000124097525023595	0.000111576458587605	0.000108413665747269
14	0.00269360628075469	0.0025784392971926	0.00229047686280974	0.00193083935939853	0.00157560097626354	0.00125779030885155	0.000983898612193368	0.000756118237993607	0.000579783258958633	0.000458988949971867	0.000392780392710707	0.000376737262509762	0.000406112314374209	0.000476263066209246	0.000580304051153695	0.000706530711032639	0.000837820112588355	0.000953597220479708	0.00103353352221809	0.00106150894177372	0.00102863418419766	0.000934872743370143	0.000789296002116497	0.000609025844924676	0.000416937956796383	0.000238629513669366	9.97202176657513e-05	2.45153946952783e-05	3.59560251519132e-05	0.000155060449949693	0.000397109754762681	0.00076315548018747	0.00122924331477792	0.00173984713943425	0.00221263622872942	0.00255690705084039	0.00270037196776452	0.00261359625295863	0.00232120464294379	0.0018938325198075	0.00142318487108545	0.000991287720926149	0.000648355770691188	0.000408005435224009	0.000257660986435413	0.000174383933245329	0.000136658673822619	0.000128476946267811	0.000137901087983479
15	0.00242337102227076	0.00226822682282287	0.00199292115140059	0.00169353461757903	0.001431879792899	0.00121997212734834	0.00104058420074056	0.00087821868592595	0.000735103595150945	0.000627548030969429	0.000574441874704358	0.000589413025617188	0.000678727782415355	0.00084093427626506	0.00106524767872449	0.00132944280988689	0.00159989637233587	0.00183547825051063	0.00199484762542272	0.00204507632391741	0.00196907809318097	0.00176984930035985	0.0014705022799919	0.0011101791076851	0.000737111547813392	0.000401156826250873	0.000148475484147527	1.98952291312699e-05	5.18899339770834e-05	0.000276265545576133	0.000713823621717628	0.00136025546099686	0.0021688165728676	0.00304037718875007	0.00383221821910261	0.0043897339293281	0.00459269816372516	0.0043972297540226	0.00385329715537688	0.00308774881782961	0.00225965916696016	0.00150866220041794	0.000919278537087714	0.000513604488863644	0.000268501203010187	0.000142272823378761	9.56013060547913e-05	9.97712094611358e-05	0.000134671689076473
16	0.00207245346243579	0.0018448791038263	0.00154187261601132	0.00126111868917292	0.00105869081253991	0.000932691092389984	0.00084451633825944	0.000757200589828489	0.000663080304643358	0.00058729784413353	0.000572884936508618	0.000661509406350449	0.000879621212463488	0.00123151787029765	0.00169675279269528	0.00223032274467134	0.00276651086815927	0.00322785457921499	0.0035389864623881	0.00364257807169199	0.00351299981215533	0.00316344164969747	0.00264406652417254	0.00203168120494944	0.00141446347159215	0.000877272123476521	0.000492764191829977	0.0003203783649655	0.000410122476325118	0.000803684331717624	0.00152508990573262	0.00255892779829805	0.00382429072839555	0.00516121695104705	0.00634648762163157	0.00714395502230177	0.0073755899629545	0.00698404408976652	0.00605653985210204	0.00479625894516192	0.00345292023825157	0.0022440795872477	0.00130102242722967	0.000657261464216795	0.000274356732449454	8.34036133801928e-05	1.91747761443043e-05	3.50116866525299e-05	0.00010060690922445
17	0.00169745181573772	0.00138910706092059	0.00104150378170864	0.000754412484757158	0.000581006377971559	0.000509871022800284	0.000484988726701917	0.000449048577354699	0.00038285905201429	0.00032010385323201	0.000334196400052579	0.000508617161165849	0.000905963822731942	0.00154600298385478	0.00239611551845585	0.00337349911097279	0.00435758611897381	0.00521100424720309	0.00580618839362955	0.00605253042837994	0.00591726016002087	0.00543371096168681	0.00469385801931489	0.00382722395496742	0.00297342364396225	0.00225827981633223	0.00178168988057548	0.00161915333221707	0.00183050505592656	0.00246347768591124	0.00354084437718159	0.0050296642076374	0.00680577541664654	0.00863756922655612	0.0102113070622045	0.0112029590687123	0.0113758750012833	0.0106641947231742	0.00920222313674621	0.0072827182433286	0.00526077118178657	0.00344555073246491	0.00202501530831321	0.00104821824477767	0.000459493394676141	0.000156535123716439	4.08874186472225e-05	4.25610609291214e-05	0.000119148827534074
18	0.00140008576724489	0.00103342904453963	0.000654055321334991	0.000360010479164739	0.00020112100784146	0.000160303941109523	0.00017115758554775	0.000162699855118025	0.000107079327644707	4.57514707594732e-05	8.24666261227304e-05	0.000348080848177137	0.000953203270777165	0.00194638339588964	0.00329034417922918	0.00486139779838214	0.00647092206075395	0.00790337783459437	0.00896224085372874	0.00951317378626532	0.00951353166956181	0.00901999977705696	0.00817210750849507	0.00715717149757158	0.00616895491506783	0.00537462159124995	0.0049003723129487	0.00483632972668142	0.0052499956409256	0.00619116346914071	0.00767468062516243	0.00964138656273658	0.0119157692378459	0.0141905380014285	0.0160636946775504	0.0171312022048139	0.0171077935686366	0.0159270422522598	0.0137740640514192	0.011031928727275	0.00816236154347879	0.00557101437687678	0.00351127890775386	0.00205756104018654	0.00114373389526741	0.000635117808914038	0.000395673890282898	0.000325367273468652	0.000364308966905163
19	0.00129694188457512	0.000909847678709102	0.000519901978668676	0.000218557903062202	5.36288499155664e-05	1.17960091962509e-05	3.27359328535279e-05	4.99613789744113e-05	3.90250754543475e-05	4.93651295427303e-05	0.000203713615274711	0.000663771954989575	0.00157491689228007	0.00301004813440666	0.00493173970739267	0.00718477534473738	0.00952150384414521	0.0116532681021719	0.0133143363140323	0.0143214478280755	0.0146130826383087	0.0142581236421558	0.0134327534838836	0.0123746305061027	0.0113308384158797	0.0105172488984287	0.0101003598843099	0.0102004959879123	0.0109030277311612	0.0122588456738817	0.014261308728277	0.0168031823330912	0.0196359202472077	0.0223635512131904	0.0244955756944355	0.0255578827028784	0.0252290765088475	0.0234492243070119	0.0204524825023733	0.0167049150750181	0.0127698897859068	0.00915435921078086	0.00619413304557675	0.00401374850697922	0.00256044233944311	0.00168161586451624	0.00120484101260969	0.000989988059557208	0.000944507523602176
20	0.00147915377075688	0.00109621976748698	0.00069237797446821	0.000350589718377412	0.000124145164192428	2.21312563699903e-05	1.85113883218109e-05	8.25376579357483e-05	0.000216857278455723	0.000484492918311544	0.00100964520498616	0.00194806197251462	0.00343536440743055	0.00553076446006643	0.00817585316792529	0.0111834712845121	0.0142623227219261	0.0170721930969817	0.0192955461770532	0.0207063711339385	0.0212178842334843	0.0208970633929078	0.0199442787223551	0.0186471238206481	0.0173248821068268	0.0162806862900983	0.015771713356031	0.0159965103656217	0.0170883448160911	0.0191002986734808	0.0219747989395816	0.0255051182787893	0.0293113692457085	0.0328588198462393	0.0355356083779523	0.0367820857576112	0.0362360491692151	0.0338421563681807	0.0298805948255129	0.0248990104249796	0.0195699320502895	0.0145249296469988	0.0102225768026147	0.0068883129837781	0.00453154825934892	0.00301562604256133	0.00214258055490281	0.00171996285453375	0.00159449629243795
21	0.00202930053838895	0.00166253767328861	0.00122931275564843	0.000808281050190794	0.000471301795271577	0.000272085752763358	0.000248186566977232	0.000435539190695894	0.000887669193012101	0.00168794901106573	0.00294496092508771	0.00476757582218557	0.00722494749362096	0.0103036692663554	0.0138771210431433	0.0176996273799588	0.0214313591490576	0.0246911101772034	0.0271258408224393	0.0284806803616326	0.0286525669525538	0.0277151552488677	0.0259106688629912	0.0236132540026909	0.021274846276668	0.0193661925422442	0.0183221572027101	0.018494003404253	0.020105938389279	0.0232126474591564	0.0276601665259571	0.0330617452633355	0.0388074927990076	0.0441251773681548	0.0481965141422048	0.0503117774083325	0.0500247040855164	0.0472604309404053	0.0423385864438248	0.0358999800711286	0.0287581975343176	0.02172254750201	0.0154453680228988	0.0103328036384507	0.00653146177859344	0.00397652237244831	0.00247085935146705	0.00176375160881399	0.00160849942350152
22	0.00315933787413586	0.00288365825637248	0.00249859269257518	0.00208697882339753	0.00174958279204373	0.00159511826017162	0.00173370948675838	0.00227408916201535	0.00332167502866984	0.00497292328008593	0.00730209989815804	0.0103397366829178	0.0140463250009894	0.0182885144699845	0.0228267283280965	0.0273219438539835	0.0313655932661666	0.0345310753802041	0.0364396750496046	0.036829331594432	0.0356129495474197	0.0329143673862312	0.0290742829007457	0.0246240648230784	0.0202307221904507	0.0166199413563037	0.0144856159785918	0.0143944676706187	0.0166946865491987	0.0214392089909292	0.0283371095938072	0.0367486010506521	0.0457371483524021	0.054183658990909	0.0609527074729389	0.0650831463909064	0.0659620209588176	0.0634383097913918	0.0578450423042418	0.0499222871615672	0.0406613490896796	0.0311120030773126	0.0222018835205142	0.0146083318647871	0.00870274826113206	0.00456445100787409	0.0020436873778405	0.000846466685578534	0.000616990004133317
23	0.00541327504763117	0.0054953367691998	0.00548075103852645	0.00546014361432337	0.00555750734889765	0.00591924630595337	0.00669998461129444	0.00804645012645138	0.0100801218558718	0.0128789203064385	0.016458432484496	0.0207540633797506	0.025606791126877	0.0307563459251429	0.0358460870225055	0.0404432249771995	0.044076189499084	0.04628803550789	0.0467012702437435	0.0450860757746355	0.0414214033103342	0.0359375295936297	0.0291297691571489	0.0217360725452048	0.0146757765038323	0.00895219347964645	0.00552744530883885	0.00518346538523745	0.00838788515545006	0.0151867743019076	0.0251466873005932	0.0373647298193102	0.0505563632326014	0.0632166929126333	0.0738343154918121	0.0811216586519352	0.0842172146721009	0.0828171727174539	0.077207717136133	0.0681917011754308	0.0569281869510207	0.0447229545999311	0.0328166978786322	0.0222132982436254	0.0135758027213474	0.00719817024755248	0.00304286540640729	0.00082267266352325	0.000101394249487031
24	0.00970554522381636	0.010667575375559	0.0116357250492433	0.0126958825721108	0.0139659076998384	0.0155833515907095	0.0176877960924855	0.0203998055002917	0.0237988312643571	0.027902409475678	0.0326488026231526	0.0378850364367676	0.0433621837946772	0.0487397507645776	0.0536009918968686	0.0574806808434715	0.0599060100406296	0.0604496888294045	0.0587919519382281	0.0547853590845838	0.0485135162512892	0.0403329072204324	0.030886620087042	0.0210804388419172	0.0120157732665395	0.00488003938808081	0.000802743026030487	0.000693565689318968	0.00508569527127142	0.0140117113021026	0.0269388128098002	0.0427839108092554	0.0600170765352047	0.0768455953584612	0.0914535922315412	0.102258092562984	0.108135621664345	0.108576730442973	0.103739273054238	0.0943919919670117	0.081762817817416	0.0673253371097433	0.0525673197316129	0.038784860401504	0.0269355812090527	0.0175680791042327	0.0108272087317588	0.006520295749665	0.00422078766732729
25	0.016955255325222	0.0194427730189675	0.0221008713513284	0.0249813479514147	0.0281528123058345	0.0316899686252446	0.0356589071867421	0.0401003085919541	0.045012782170695	0.0503384573671311	0.055952562234583	0.0616582757096547	0.0671878365776145	0.0722108277941947	0.0763506550616517	0.0792102632593358	0.0804077566665771	0.0796215240359076	0.0766426106577891	0.0714295920978503	0.0641585433439861	0.0552585388139833	0.0454222235713799	0.0355820360191041	0.0268460425943816	0.0203930464758411	0.0173340968502774	0.0185556167115463	0.0245664535223935	0.0353753567736357	0.0504249865307777	0.0686025424252355	0.0883356546113166	0.107766948236125	0.124984674615089	0.138273733304372	0.146344802532671	0.148501370686646	0.144715340342016	0.13559935990438	0.122284103951133	0.106226621195693	0.0889874643037673	0.072017236320688	0.0564873964625568	0.043187800958989	0.0324980406844699	0.0244249962913861	0.018688241072592
26	0.0273703602118977	0.0318290753968632	0.0365971745909391	0.0416635948882065	0.0470182979707124	0.0526475452857882	0.058527529696111	0.0646173355687023	0.0708522339130261	0.0771381451507808	0.0833478558225008	0.0893194260608178	0.0948572957976477	0.0997368992150542	0.103713994958209	0.106540162634498	0.107985713213714	0.107870387635614	0.106100614883037	0.102709933061546	0.0978968355261419	0.0920523484790147	0.0857687026801504	0.0798210923279538	0.0751170773692453	0.072612702481764	0.0732004554739569	0.0775808653512913	0.0861355232371531	0.0988230618074806	0.115119744105552	0.134021934668653	0.154118935056223	0.173732681810211	0.191107886891727	0.204625205403153	0.213003691922449	0.215459019217302	0.211791057818879	0.202387126440947	0.188142768559158	0.170316810310146	0.150348423872825	0.12966872382336	0.109537411806666	0.0909271595741151	0.0744670474772747	0.0604442909416903	0.0488533318881698
27	0.0398250008397209	0.0461675802122658	0.0528415291239225	0.0597678903336844	0.0668657978490661	0.0740562023626949	0.0812649544186105	0.088424941118275	0.0954769549269625	0.102369005358324	0.109053941892233	0.115485592207272	0.121614125566079	0.127381936339379	0.132721840771917	0.137559586310587	0.141822402446472	0.145454472992227	0.148438809769113	0.150823232809466	0.152746321966869	0.154457698726948	0.156326249757093	0.15883028745105	0.162525391747009	0.167988803370494	0.175743459929242	0.186169477697602	0.199415193133689	0.215322745143483	0.233383627018271	0.252737036735205	0.272218178795074	0.290455639211909	0.306007989116309	0.317521735246388	0.323887500352053	0.32437027096849	0.31869318698788	0.307062074850007	0.290128169543438	0.268897051347159	0.244600506641845	0.218553075714674	0.192015651870858	0.166084880777273	0.141620432038994	0.119214188417987	0.0991978227471113
28	0.0518087488272387	0.0592679074261937	0.0669152878332434	0.0746271571791157	0.0822912555278773	0.0898176979782574	0.0971484227819714	0.10426395409564	0.111186436450331	0.117978274964634	0.124736266055597	0.131581773144178	0.138648194263711	0.146067556271477	0.153958417898409	0.162417257169423	0.171515095136464	0.181300277302995	0.191807186347805	0.203069356597988	0.215134216014818	0.22807573347189	0.24200082858272	0.257045696480347	0.273359317565295	0.291073346533356	0.310260131176056	0.330883448111828	0.352749150737778	0.375464707040393	0.398416996150918	0.420776350665382	0.441531621710919	0.45955636469979	0.473700858143876	0.482899615021256	0.48628041805488	0.483259583941256	0.473609561773491	0.457488935438351	0.43543069325043	0.408291106328175	0.377167439087927	0.343296886651703	0.30795090029419	0.272338283004789	0.237527515431556	0.204394510124034	0.173597365659468
29	0.0600624389471516	0.0672924059831632	0.0743988012357018	0.0812464612302365	0.0877346381333825	0.093811699044176	0.099486840195916	0.10483729736408	0.110009953146064	0.115216848044898	0.120724819480206	0.126840218154472	0.133890270992433	0.142203069824432	0.152088290118605	0.163820554005933	0.177626867615952	0.19367885365162	0.212089672017029	0.232914699775611	0.256154354660174	0.28175700904871	0.309619844854866	0.339585801345786	0.371435480307699	0.404873952317993	0.439513741552337	0.47485666796648	0.510278444009704	0.545020674720405	0.578194932950999	0.608802703021371	0.635773188876215	0.658018445697382	0.67450238998448	0.684317485401164	0.686760843053897	0.681400583772817	0.668123853986894	0.647159856753477	0.619074357369322	0.584735819499182	0.545256976233642	0.501918617403773	0.456084210551181	0.409114442356459	0.362289915607863	0.316748345547877	0.273440102561183
30	0.0618101821599546	0.0672501896791898	0.0721333771814346	0.0763412973482436	0.0798132489952696	0.0825615755229163	0.0846828231074345	0.0863634179759653	0.0878790420214951	0.0895875250619244	0.0919157393109674	0.0953415779484619	0.100372535575338	0.107522620843683	0.117289296195571	0.130131874853232	0.146452368126958	0.166579251002226	0.190754096083915	0.219120604801993	0.251715310243444	0.288459179819163	0.329149518710299	0.373451947056776	0.420892748587315	0.470852495794845	0.522562456753509	0.57510577597379	0.627425684444804	0.678342928251263	0.726584135165143	0.770821940232783	0.809726412289537	0.842025793003976	0.866572982902097	0.882412837839114	0.888844432811309	0.885472219243797	0.872240562698074	0.849447487428628	0.817735423305136	0.778059085396047	0.731632984673881	0.6798631304092	0.624268956443341	0.566402204475186	0.507769377928127	0.449763519377708	0.393609646122909
31	0.0565334159645522	0.0590785708962459	0.0606488800635243	0.061167086306598	0.0606303839983733	0.0591236879076788	0.0568283079297482	0.0540250891817546	0.0510915811784411	0.0484933507182172	0.0467700707299617	0.0465174254217807	0.048366112276608	0.0529592646187172	0.0609294708157054	0.0728762686017629	0.0893446138465059	0.110804445470715	0.13763117462094	0.170086783391335	0.208301265282833	0.252254380538134	0.301758103266598	0.3564406417842	0.415733434819275	0.478862969736405	0.544849542297715	0.612515102444856	0.680502053944774	0.747304278435191	0.811310757973472	0.870861039603843	0.924310527022211	0.970102337667673	1.0068413866809	1.03336560874567	1.04880893641888	1.05265090265818	1.04474854331469	1.02534758491177	0.995071584834557	0.954889559648725	0.906064476866206	0.850086581763819	0.788596702867132	0.723305305925146	0.655913100257878	0.588038474909883	0.521156055012752
32	0.0476262102133671	0.0474229705196401	0.0460534757101811	0.0435034535654412	0.0398376203344239	0.0352085930674852	0.0298614371222581	0.0241334121894327	0.0184489082112641	0.0133099765525989	0.00928319955309822	0.00698385108184619	0.00705835004521826	0.0101658933886037	0.0169599003458906	0.0280695581327192	0.0440814029243462	0.0655205782567224	0.0928312589150137	0.126355764824752	0.166312138408821	0.21277040522808	0.265628329070875	0.324588125061405	0.38913620343527	0.45852847230038	0.531783930480689	0.607689158076515	0.684815828009452	0.761552528385961	0.836151063171047	0.906786091284328	0.971625608660105	1.02890852810229	1.07702462020649	1.11459147595365	1.14052302903272	1.15408457173483	1.15493009065281	1.14311905672722	1.11911139778211	1.08374109604471	1.03817051053818	0.983828956293972	0.922340140865044	0.855443671835954	0.784915970769262	0.712495580045839	0.639817100498795
33	0.0420621098081446	0.0407956460728538	0.0385407987748362	0.0353499503650598	0.0313439554843484	0.0267156292682723	0.0217297886202176	0.0167198995455579	0.0120816929505818	0.00826436213725177	0.00576010523591254	0.00509279587116046	0.00680644596465613	0.0114538796927177	0.0195857047528275	0.0317393034022885	0.0484272402776917	0.0701242672233483	0.0972520572515397	0.130160958695833	0.169108434675692	0.214234415444543	0.265534481215548	0.322832521840657	0.385755181415463	0.453710881970484	0.525876435435389	0.601194129492955	0.678381682851678	0.755956627228017	0.832275552097323	0.905587350012163	0.974098259954439	1.03604527157016	1.08977346649022	1.13381225293374	1.16694527621639	1.18826909117492	1.19723644006433	1.19368111781971	1.17782281096467	1.15025182505587	1.11189511675466	1.06396637696859	1.00790395193495	0.945301057292902	0.87783299762604	0.807185957273482	0.734991424789937
34	0.0465299477342226	0.0465931264378964	0.0461239495393826	0.0452121648653007	0.0439945245806337	0.0426542555014159	0.0414184922247521	0.0405540231230163	0.04036186207057	0.0411712454201162	0.0433336424103081	0.0472172490350334	0.0532022178290885	0.0616765836858472	0.073032519040028	0.0876622421594936	0.105952666149514	0.128277766209334	0.154987699050563	0.186393951559834	0.222750220668608	0.26422930023936	0.310896914951212	0.362684116875927	0.419360457911549	0.480510581256817	0.545517061268808	0.613552211132179	0.683581152454945	0.754377718468647	0.824553798703545	0.892601615943937	0.956947266853578	1.01601277679471	1.06828303355247	1.11237337198568	1.14709334983034	1.17150241337638	1.18495368821051	1.18712299248556	1.17802127279347	1.15798989740649	1.12767949007959	1.08801413481806	1.04014372878126	0.985387933135624	0.925175528273933	0.860983012362736	0.794276014619374
35	0.0617108556193763	0.0645361165186199	0.0672547216343908	0.0699447960174821	0.0727103915561717	0.0756801965302509	0.0790055426352332	0.0828580573375539	0.0874273417754058	0.0929190233024803	0.0995534321158723	0.107564987864241	0.117202169912941	0.128727709199271	0.142418413204005	0.158563855369357	0.177463062392791	0.199418347188594	0.224725580669277	0.253660475230652	0.286460852517749	0.32330535531709	0.364289590183819	0.409401194555581	0.458495746062314	0.511275712232583	0.567274726742549	0.62584934289071	0.686180048590367	0.747282748120909	0.808031167546939	0.867189787752916	0.92345603077605	0.975509606966466	1.02206625444925	1.06193263771414	1.09405896770189	1.1175859843118	1.13188329826893	1.13657668971809	1.1315627492134	1.11701014945287	1.09334777092776	1.06124078948851	1.02155659505938	0.975322990285649	0.923681478116972	0.867838573346173	0.809017972577376
36	0.0797152482119757	0.0845485351842641	0.0893782604145806	0.0942392972094695	0.0991829060520491	0.104277438445559	0.109609006686628	0.115282244701249	0.121421248033507	0.128170711083332	0.135697180540972	0.144190224672172	0.15386319254582	0.164953123100045	0.177719280681784	0.192439760483933	0.209405640117667	0.228912262578413	0.251247423245495	0.276676491955079	0.305424813365901	0.337658068503068	0.373461614265179	0.412820108810333	0.45559894233824	0.501529092683099	0.550196989886864	0.601040792261932	0.653354151494317	0.706298094269677	0.758921104942675	0.810186901462916	0.859008805890448	0.904289074314191	0.944961118476547	0.980032264071962	1.00862457686535	1.03001135999669	1.04364717953311	1.04918968937649	1.04651206563588	1.0357054785831	1.01707167554541	0.991106368088514	0.958474663467628	0.919980214082347	0.876530051936919	0.82909721394174	0.778683248388676
37	0.0885484530554024	0.0928408123505316	0.0968740052321946	0.100650400912272	0.104193128865804	0.107549196084447	0.110792439003997	0.114026186810545	0.117385474199962	0.121038598990215	0.125187778346213	0.130068623413825	0.13594813351469	0.14312091554885	0.151903368880613	0.162625645809749	0.175621304844832	0.191214716657592	0.209706454719824	0.231357093711793	0.25637003440024	0.284874156423683	0.316907251430478	0.352401289791786	0.391170608527509	0.432904064339761	0.477162067957135	0.523379205757093	0.57087287095502	0.618857986055743	0.66646752364322	0.712778151387702	0.756839969035449	0.797708999294157	0.834480866899768	0.866323970991996	0.892510437771654	0.912443236820997	0.925678049613768	0.931938777913779	0.931125950706115	0.923317703268671	0.908763430236555	0.887870625048803	0.861185782418783	0.829370534605482	0.79317439898933	0.753405624119233	0.710901632327008
38	0.0815109990009647	0.0827865281834747	0.0834260557405419	0.0834403415105818	0.0828717561221484	0.0817981699690407	0.0803361256367575	0.0786430462467695	0.0769182284033502	0.0754023760681588	0.0743754532754254	0.0741526713283532	0.0750784815167753	0.0775185179899673	0.0818495263948559	0.0884474198425825	0.0976737205483199	0.109860767218308	0.125296187505345	0.144207243025734	0.166745742335282	0.192974275828718	0.222854547623498	0.256238556763071	0.292863309737024	0.332349627774457	0.374205448636273	0.417833820445294	0.462545554688047	0.507576260088558	0.552107233872782	0.595289458277618	0.636269753999651	0.674217993037213	0.708354182666334	0.737974207893584	0.762473064883582	0.781364530901108	0.794296390729218	0.801060564444129	0.801597742426557	0.795996413741314	0.784486455601616	0.76742771691743	0.745294261881922	0.718655126907424	0.688152576350876	0.654478913923927	0.618352916390655
39	0.0643304374923084	0.0621219103890828	0.0590845692755275	0.0552721226908162	0.050776869125413	0.0457323800955279	0.0403150142749523	0.0347440360604449	0.0292801415634775	0.0242222382555598	0.0199023811425805	0.0166788374102177	0.014927331105309	0.0150306068400017	0.0173665431051844	0.022295137170527	0.0301447697501709	0.0411982332948485	0.0556790675578965	0.0737387849095195	0.0954455813667284	0.120775114161039	0.149603880992332	0.181705659719413	0.216751361796673	0.25431252190033	0.293868495374374	0.334817271477814	0.376489642313729	0.418166303935565	0.459097316835298	0.498523226785494	0.535697051755048	0.569906282648842	0.600494029135699	0.626878468582997	0.648569825249631	0.665184214938945	0.676453831420119	0.682233117214853	0.682500743451695	0.677357411193059	0.667019669551839	0.651810114167669	0.632144474495934	0.608516212855819	0.581479337355656	0.551630172055161	0.519588830804825
40	0.0540700693586929	0.0505117055180998	0.0462624882891773	0.0414200894659664	0.0361182564148891	0.0305274160467682	0.0248540371119083	0.019338620371787	0.0142522287675685	0.00989152136620014	0.0065723141132662	0.00462175516881428	0.00436927022643149	0.00613650065288013	0.0102265211569636	0.0169126804707164	0.0264274547088515	0.0389517354125899	0.0546049899867085	0.073436729169902	0.0954196930471377	0.120445123614834	0.148320428823412	0.178769462239972	0.211435546969316	0.245887266190674	0.281626930355571	0.318101518057282	0.354715779410175	0.390847093015236	0.425861585416543	0.45913095986793	0.490049442754963	0.518050243477875	0.542620937956199	0.563317226684623	0.579774583542877	0.591717398107294	0.59896531765879	0.601436610187278	0.599148490650584	0.592214473538269	0.580838929539724	0.565309127425264	0.545985129503034	0.523287976621637	0.497686644248891	0.469684273552133	0.439804180799247
41	0.0704315327140449	0.0692443204935071	0.0677575794036117	0.0660818807447868	0.0643532515560551	0.0627321420481905	0.0614014180781794	0.0605633414863634	0.0604355380065835	0.0612459932359359	0.063227160284104	0.0666093064108704	0.0716132682024181	0.0784428235201615	0.0872769214620842	0.0982620368961823	0.111504931974819	0.127066111973744	0.144954255819636	0.165121882303246	0.187462481338853	0.21180929646227	0.237935891413538	0.26555857205986	0.294340667516412	0.323898603952399	0.353809634324715	0.383621020367151	0.412860402724484	0.44104704407365	0.467703590942488	0.492367974709659	0.514605062285359	0.534017672837936	0.550256598481011	0.5630293031355	0.572107023176423	0.577330053678925	0.578611072297271	0.575936425895233	0.569365379663124	0.559027401267518	0.545117620417273	0.527890664259744	0.507653118881545	0.484754905095885	0.459579881520276	0.432535999232633	0.40404533026137
42	0.125715661040216	0.130471788532496	0.135374393864101	0.140506357500609	0.145962668519149	0.151848819760949	0.158278628799685	0.165371499848452	0.173249165048513	0.182031967576683	0.191834772665328	0.202762614865412	0.214906209589641	0.228337473069315	0.243105206351431	0.259231105001371	0.276706256107401	0.295488277595443	0.315499241624998	0.336624504121986	0.358712536795936	0.381575827077048	0.40499287636359	0.428711289103516	0.452451906043965	0.475913896085843	0.498780684239056	0.520726559811476	0.541423780687442	0.560549967670531	0.577795568427173	0.592871164299264	0.605514395521034	0.615496291161607	0.622626809018286	0.626759416938563	0.627794579552841	0.625682051781569	0.620421921159202	0.612064383284082	0.600708276804764	0.586498444577502	0.569622024387501	0.550303804525221	0.528800805413391	0.505396267559294	0.480393237861995	0.454107950581273	0.426863196256094
43	0.219710007424038	0.232507085415688	0.2457795070796	0.259555192552537	0.273863091978972	0.288731912705674	0.304188621418853	0.320256749203835	0.336954538319451	0.35429297978057	0.372273800142955	0.390887463698657	0.410111262158871	0.429907567417529	0.450222323820532	0.470983854276624	0.492102049414335	0.513468000820508	0.534954128329648	0.556414837646139	0.577687728680214	0.598595357389194	0.61894753526337	0.638544131581789	0.657178324933882	0.674640233018315	0.690720834129239	0.705216080704819	0.717931095436894	0.728684334198792	0.737311597772352	0.743669776215959	0.747640215711851	0.749131607688756	0.748082313592238	0.744462055374241	0.738272920967033	0.729549654963229	0.71835922664021	0.704799689506435	0.688998367874771	0.671109425789523	0.651310891230013	0.629801223270093	0.606795521305979	0.582521483238888	0.557215223437839	0.531117061397462	0.504467388388636
44	0.341096529452778	0.362159582133829	0.383840409106986	0.406106609792036	0.428920195260199	0.452237033397822	0.476006285705457	0.500169855692173	0.524661871800488	0.549408230196584	0.574326224417602	0.599324289634673	0.624301889044374	0.649149568553816	0.673749203427108	0.697974456910866	0.721691466100347	0.744759764542738	0.767033444447087	0.788362554074457	0.80859471815077	0.827576961245103	0.845157706276932	0.861188912957492	0.875528314332285	0.888041703958829	0.898605221883754	0.907107584694962	0.913452203686079	0.917559135691365	0.9193668134736	0.918833506650055	0.915938469927741	0.910682742726279	0.903089572871082	0.893204446663457	0.881094717957509	0.866848839546321	0.850575210816071	0.832400665900038	0.812468636102747	0.790937028844186	0.767975872513229	0.74376478218885	0.718490305019621	0.692343206045812	0.665515755373883	0.638199075909867	0.610580607432638
45	0.47242440365748	0.500412244650006	0.528988435316392	0.55807120290936	0.587570625051024	0.617388739953195	0.647419743118822	0.67755027826719	0.7076598296812	0.737621222319443	0.767301234847588	0.796561329212646	0.825258498512621	0.853246232719959	0.880375599331955	0.906496433292251	0.931458627616701	0.955113513139852	0.977315312762294	0.997922652620712	1.01680010982372	1.0338197739024	1.04886279701742	1.06182090634252	1.07259785099235	1.08111075545644	1.08729135179245	1.09108706385776	1.09246191862807	1.09139726215112	1.0878922608748	1.0819641729058	1.07364837811081	1.06299816075758	1.05008424348122	1.03499407661168	1.01783089216199	0.998712536901108	0.977770103768866	0.95514638529064	0.93099417648428	0.905474457908915	0.878754491891897	0.851005866519612	0.822402522650154	0.793118798989546	0.763327529185537	0.733198222979006	0.702895360783467
46	0.595058544425178	0.62761768922332	0.660610645829578	0.693923500447426	0.727434237987239	0.761013282005356	0.794524141509773	0.827824163761718	0.860765390687036	0.893195514908063	0.924958929736948	0.955897865761058	0.985853604929813	1.01466776135319	1.04218361638152	1.06824749399223	1.09271016110212	1.11542823619295	1.13626558862383	1.15509471024261	1.17179804043411	1.18626922558586	1.19841429413357	1.2081527288877	1.21541841924539	1.22016047715995	1.2223439023628	1.22195008429153	1.2189771304432	1.2134400134072	1.20537053158997	1.19481708157113	1.18184424306653	1.16653218055421	1.14897586867584	1.12928415149006	1.10757864845771	1.08399252261593	1.05866912868941	1.03176056083771	1.00342612130306	0.973830732366857	0.943143314720576	0.911535155594467	0.879178289763461	0.846243915874688	0.812900869436801	0.779314172310458	0.745643676684435
47	0.693013796555869	0.7273691349026	0.761932457071833	0.796574927684625	0.831160999259093	0.86554915232244	0.899592729396522	0.933140857880176	0.966039455423612	0.998132309984268	1.0292622253944	1.05927222198369	1.0880067806108	1.11531311739093	1.14104247548659	1.16505141957776	1.18720311806679	1.20736859771954	1.22542795531309	1.24127151096193	1.25480088813635	1.26593000597134	1.27458597028923	1.28070985081789	1.28425733336693	1.28519923721024	1.28352188959315	1.2792273511121	1.27233348767307	1.26287388679189	1.25089761811769	1.23646884020514	1.21966625769195	1.20058243511827	1.17932297561593	1.15600557456084	1.13075895998863	1.10372173308956	1.07504112339705	1.04487167434247	1.01337387564864	0.980712759563819	0.9470564781897	0.912574879130114	0.877438096386313	0.841815172859848	0.805872730010838	0.769773699177691	0.733676127818607
48	0.756156766348532	0.789729001869665	0.82327277757718	0.856659455268529	0.889755593146881	0.922423719298271	0.954523175242278	0.985911023456214	1.01644301172227	1.04597458615362	1.07436194383699	1.10146311520287	1.12713906551715	1.15125480429433	1.17368049097594	1.19429252491101	1.21297460752636	1.22961876459166	1.24412631667035	1.25640878620608	1.26638873022174	1.27400048830199	1.27919083638168	1.28191953786239	1.28215978471399	1.27989852247214	1.2751366543985	1.26788912150761	1.25818485666223	1.2460666124736	1.23159066429174	1.21482639110945	1.19585573870714	1.17477257081228	1.15168191541241	1.12669911462514	1.09994888767178	1.07156431750603	1.04168577250156	1.01045977528959	0.978037831350293	0.944575230295765	0.910229832931814	0.875160857154238	0.839527675523579	0.803488636978617	0.767199924601519	0.730814460648896	0.694480869226983
49	0.782163495874817	0.813098807072354	0.843817568172599	0.874203170714576	0.904136071540594	0.933494489890078	0.962155150347462	0.98999406601058	1.01688735557734	1.04271208743751	1.06734714331404	1.09067409353453	1.11257807563714	1.13294866773535	1.15168074788767	1.1686753306488	1.18384037202028	1.19709153417364	1.20835290158858	1.21755764063	1.22464859507882	1.22957881072609	1.23231198283252	1.2328228210367	1.23109732715566	1.2271329822495	1.22093884030557	1.21253552692296	1.20195514243178	1.18924106994773	1.17444768992766	1.15764000383937	1.13889317057569	1.11829196021322	1.09593013062798	1.07190973331966	1.0463403555525	1.01933830658437	0.991025756316472	0.961529835149057	0.930981704166697	0.899515604998212	0.867267898798295	0.834376103781559	0.800977940606548	0.767210394661288	0.733208803948521	0.699105980814817	0.665031375221589
50	0.775648133855157	0.803027786784428	0.830085849296604	0.856724856790867	0.882845868100762	0.908349026283051	0.933134145652159	0.957101320617882	0.980151551511738	1.00218738226054	1.02311354449003	1.04283760242185	1.06127059276826	1.07832765373425	1.09392863720913	1.10799869827101	1.12046885623872	1.13127652168682	1.14036598408914	1.14768885507258	1.15320446264331	1.15688019218682	1.15869177053781	1.15862348995915	1.15666836945447	1.15282825146003	1.14711383260927	1.13954462793126	1.13014886852196	1.11896333340767	1.10603311699346	1.09141133414756	1.07515876560703	1.05734344699287	1.03804020528588	1.01733014713117	0.995300103803726	0.972042038072715	0.947652418545378	0.922231567347135	0.895882987201172	0.868712674105923	0.840828421871866	0.812339124770224	0.783354084466656	0.753982327264912	0.724331937471967	0.694509412421083	0.664619044357329
[truncated: 48 more columns]
