# Supplementary material for: Reconstructing spruce budworm outbreak severity: a comparison of paleoecological and tree-ring signals
Source: PLoS One. 2025 Aug 12;20(8):e0329406. doi: 10.1371/journal.pone.0329406 (PMC12342301; doi:10.1371/journal.pone.0329406)
Supplement: S13 Dataset — (ZIP) [file pone.0329406.s013.zip › Lake 4 wavelet data/GSI/GSI_wavelet_power.txt]

V1	V2	V3	V4	V5	V6	V7	V8	V9	V10	V11	V12	V13	V14	V15	V16	V17	V18	V19	V20	V21	V22	V23	V24	V25	V26	V27	V28	V29	V30	V31	V32	V33	V34	V35	V36	V37	V38	V39	V40	V41	V42	V43	V44	V45	V46	V47	V48	V49	V50
1	0.000111209666200035	9.24009563822112e-05	6.08480591988601e-05	3.28234982050326e-05	1.57090819710448e-05	7.62919466388549e-06	4.39410934271773e-06	3.32821567287002e-06	2.92225813763873e-06	2.49865474444674e-06	2.02802641554976e-06	1.5278053111559e-06	1.00651732075512e-06	6.20366009875103e-07	4.93058382304286e-07	5.77710251529551e-07	8.84421433785686e-07	1.3699994126402e-06	1.72004943965811e-06	1.84170412876497e-06	1.825049089807e-06	1.53371580979377e-06	1.05088908946148e-06	6.47479583824399e-07	3.49879676269212e-07	1.55488894249091e-07	1.09730893008601e-07	1.40173735468762e-07	1.37801087837623e-07	8.82488702578805e-08	5.96490249455025e-08	1.17403971494878e-07	3.39409401929534e-07	8.39367698667476e-07	1.47904531030799e-06	1.83129647496389e-06	1.8468218646673e-06	1.69998876351901e-06	1.24125491497028e-06	5.85244427068622e-07	1.48424410279901e-07	1.69084802095037e-08	4.32151833333795e-08	1.32141456786199e-07	2.09943443590384e-07	1.9123474191148e-07	1.04578427411333e-07	6.00297581181145e-08	9.22570926160673e-08
2	0.000159030399468833	0.000130058185998679	8.17528489623134e-05	4.00627451542567e-05	1.61503440446535e-05	6.13154731225744e-06	2.86078251462385e-06	2.22464009142119e-06	2.22260482729309e-06	2.02570407942285e-06	1.68087873303789e-06	1.25694912220156e-06	7.44029965276582e-07	3.39620897702018e-07	2.14250112549059e-07	3.13183989892459e-07	6.81788328833985e-07	1.28435147411039e-06	1.70309649036097e-06	1.85706721826046e-06	1.90281796424203e-06	1.61034869169285e-06	1.04794688473736e-06	5.9854423218304e-07	2.8882767089073e-07	8.01477209870045e-08	4.06655939289512e-08	9.55160488810751e-08	1.04663582550326e-07	4.81033826255179e-08	9.71996493848478e-09	6.647874492343e-08	3.36916062846498e-07	1.00280312390357e-06	1.84424668929243e-06	2.25188641553321e-06	2.24838587314516e-06	2.14344223778722e-06	1.64216287187335e-06	7.9400875026143e-07	1.94500928663907e-07	9.63342735174247e-09	3.35335071828438e-08	1.36704903325466e-07	2.28960719541792e-07	1.96985675350796e-07	7.72069385617099e-08	1.63358534238815e-08	5.35386368216335e-08
3	0.00020408933148227	0.000164853601314366	9.95150835507531e-05	4.44874026737004e-05	1.47389819776099e-05	3.7535993615301e-06	9.57320814950155e-07	8.51015231414729e-07	1.23028600648632e-06	1.26591199542169e-06	1.10070248512552e-06	8.54697939811716e-07	4.68132668595835e-07	1.26629131261322e-07	2.22933155543416e-08	1.05445037952973e-07	4.61482820556466e-07	1.05950106932142e-06	1.4238054521232e-06	1.54721537697383e-06	1.67409048463237e-06	1.45584419545027e-06	8.96572205980508e-07	4.77329800770904e-07	2.27912748929966e-07	4.41047500579469e-08	4.9262053989365e-09	6.45810807193748e-08	8.28193849658311e-08	3.6387298146064e-08	6.01536191358489e-09	6.6136383012002e-08	3.78040391384022e-07	1.17391625918481e-06	2.11162414498862e-06	2.43460910752076e-06	2.35943287070361e-06	2.40090056908995e-06	2.04094055975903e-06	1.11766847408533e-06	3.65877660691847e-07	9.44292917316279e-08	8.15152448912475e-08	1.68749389368793e-07	2.55335579165718e-07	2.10889461849763e-07	7.25142312327177e-08	1.91129195235462e-09	3.2720998928844e-08
4	0.000239182339078996	0.000192347915542297	0.000113719567469181	4.82384555486805e-05	1.40986935180306e-05	2.57779655164137e-06	1.26365377519507e-07	1.53574934568022e-07	5.55024931601375e-07	6.38026794542586e-07	5.82627875248973e-07	5.20544719961999e-07	3.21802768185753e-07	9.35975329287737e-08	1.58253067269257e-08	7.51004134688293e-08	3.75763078471076e-07	8.48583810311047e-07	1.02895094548008e-06	1.05527999043479e-06	1.26048952164867e-06	1.17190686388857e-06	6.82397764168894e-07	3.39125199574884e-07	2.03047240476043e-07	8.67966404371594e-08	4.20077332634865e-08	7.5772214319147e-08	9.00756433549693e-08	6.28023115046537e-08	5.23556333015331e-08	1.32356697148027e-07	5.11182343191572e-07	1.40312218688282e-06	2.27598098107464e-06	2.31578276083673e-06	2.08974265623405e-06	2.38705920046188e-06	2.40394862047643e-06	1.57906399605193e-06	6.83160509740919e-07	2.61096674786189e-07	1.73470690380422e-07	2.33271994693951e-07	3.10808653971909e-07	2.66415513176044e-07	1.29301377713264e-07	4.82484552118871e-08	4.99504452415839e-08
5	0.000262587512956273	0.000212587412701372	0.000126758149351018	5.43824262620771e-05	1.62898962565107e-05	3.43674453998007e-06	6.23279299771215e-07	2.84722074928223e-07	3.53312962516916e-07	2.9900648182509e-07	2.53780563428152e-07	3.06434527245246e-07	2.69270312764433e-07	1.3762535491263e-07	6.61512663288798e-08	1.25957347068282e-07	4.00749760238915e-07	7.06544757051636e-07	6.49359980946565e-07	5.61120883256541e-07	8.3411157279015e-07	8.88188019937487e-07	4.84370761321961e-07	2.00091584847681e-07	1.81729250053437e-07	1.74608943908324e-07	1.45682408352034e-07	1.41198147472113e-07	1.3116722178148e-07	1.0147643461399e-07	9.06178806663403e-08	2.07345635568076e-07	7.1502615948722e-07	1.69651677763758e-06	2.34641249141056e-06	1.91331449810202e-06	1.45663956127485e-06	2.08244468671346e-06	2.67760149388221e-06	2.11464568080861e-06	1.06161948864139e-06	4.0045604357936e-07	2.15969807539254e-07	2.8820205731957e-07	4.00573721258899e-07	3.85430713596071e-07	2.56400613522821e-07	1.40589007116538e-07	7.97189002266224e-08
6	0.000277539131658102	0.000228497868414313	0.000140990487105565	6.40962673837552e-05	2.10692553996589e-05	5.2202166336403e-06	1.33592522328819e-06	5.85732003372798e-07	3.44364012482226e-07	1.40615135529165e-07	7.42706856398353e-08	1.77379403613937e-07	2.31547745755285e-07	1.37656964691472e-07	4.2134265955048e-08	1.33503217621964e-07	4.40258936509108e-07	6.11056364751822e-07	3.51696502528085e-07	1.84587022450349e-07	5.16054043465156e-07	6.91146190807388e-07	3.51348882971486e-07	6.94489048035958e-08	1.25148839289228e-07	2.48860253583517e-07	2.80609094326737e-07	2.52571773546056e-07	1.93794833101051e-07	1.1194117898722e-07	6.24687748632521e-08	2.45070471886303e-07	9.65656677019408e-07	2.04954283745615e-06	2.36748718974956e-06	1.3512158891176e-06	6.24957645255322e-07	1.60078797569506e-06	2.8728752492255e-06	2.67047572825222e-06	1.43279849122448e-06	4.3457423438341e-07	1.26279318381092e-07	2.74719664074914e-07	5.05106399112933e-07	5.64102845763341e-07	4.34619158273403e-07	2.42684473603535e-07	8.72255507365716e-08
7	0.000288662333778862	0.000243067923957685	0.000157309380016768	7.70228797388343e-05	2.76622046833326e-05	7.02669675406097e-06	1.42635958055827e-06	5.26652784661351e-07	3.12087219036019e-07	8.13490666954912e-08	3.92930659589487e-09	1.21474138481367e-07	2.08831392156345e-07	1.15809344620708e-07	8.84214789270151e-10	1.44457711380855e-07	5.04340820420005e-07	5.90134960251263e-07	2.09673651302832e-07	1.2608354355751e-08	3.81215053909931e-07	6.36495280887811e-07	3.40058818871031e-07	2.05786976849103e-08	8.65625890860104e-08	3.13964811838176e-07	4.24421370336636e-07	3.85650003619507e-07	2.5704691318254e-07	8.82170636431904e-08	5.09299523136818e-09	3.31779191636572e-07	1.35968397883645e-06	2.56701785263473e-06	2.53591037302809e-06	9.74575546584398e-07	2.81964538724467e-08	1.32835623638887e-06	3.23008594963631e-06	3.38528267014839e-06	1.93896379334684e-06	5.14940973434835e-07	3.86789509869274e-09	2.26008197890955e-07	6.25205762342167e-07	7.95806749840836e-07	6.59565492546334e-07	3.64763955348374e-07	9.97399191085666e-08
8	0.000299330103489403	0.000258311705206387	0.000176239726275578	9.36231287398569e-05	3.72307866989842e-05	1.00941913400946e-05	1.49195536768825e-06	1.78930301432871e-07	2.37068195129544e-07	1.57823156581035e-07	9.14234716278739e-08	1.8276574743665e-07	2.63149729480474e-07	1.8688841079942e-07	1.15629832287714e-07	3.34501518745035e-07	7.32667350010112e-07	7.81916362717998e-07	3.79100416137537e-07	1.9014667199184e-07	5.48067523267866e-07	8.26046582071723e-07	5.71458486488181e-07	2.24626114319154e-07	2.47813111166107e-07	4.92312008637495e-07	6.27986467081782e-07	5.65030641782248e-07	3.77747018919275e-07	1.67975214165399e-07	1.56905597460845e-07	7.72722420663612e-07	2.21506547225909e-06	3.61772974993101e-06	3.40453817647014e-06	1.57929945957553e-06	5.9827130768445e-07	2.13547219768534e-06	4.41648954242759e-06	4.7637328763874e-06	3.06668088130771e-06	1.14868772864591e-06	2.85370842759976e-07	4.29267657903116e-07	9.07776610253275e-07	1.15519988348389e-06	1.00476576608696e-06	6.14183613926986e-07	2.44869575837722e-07
9	0.000311231709916921	0.000275495487669445	0.000198751492130719	0.000115639761761549	5.26407975128441e-05	1.74001849048509e-05	3.41391461992274e-06	1.52565672387721e-07	1.21984746901105e-07	3.35726618878837e-07	3.9850263600883e-07	4.73906328833667e-07	5.42778824259565e-07	5.47202924167088e-07	6.29011783166786e-07	9.81422964206308e-07	1.4360900023144e-06	1.52979093052732e-06	1.22175800553194e-06	1.07623082206671e-06	1.35935868693397e-06	1.58262681830347e-06	1.35994594079239e-06	1.00572627464418e-06	9.23161325341348e-07	1.03385555582493e-06	1.06218191729374e-06	9.38791354895356e-07	7.67185265410309e-07	6.92743893222647e-07	1.00502335432558e-06	2.1675294389087e-06	4.24242057882921e-06	6.13388673597038e-06	6.27102944151398e-06	4.82940428391574e-06	4.1756699445165e-06	5.77202661615898e-06	7.90176745752539e-06	7.9851808593383e-06	5.83131948685643e-06	3.27910367968487e-06	1.8066113282815e-06	1.52545602881118e-06	1.77222404435828e-06	1.90650500627477e-06	1.68052790011892e-06	1.20864675407752e-06	7.48919144140459e-07
10	0.000324776954915704	0.000295001311877296	0.000225350991194915	0.000144392221504421	7.65186134557886e-05	3.24050424944431e-05	1.02597989192725e-05	2.22942628854414e-06	5.75185616588369e-07	7.21885243795494e-07	1.03122548956685e-06	1.25187212059644e-06	1.43781439774126e-06	1.66849108472758e-06	2.07432300258234e-06	2.72194317918207e-06	3.39497898134032e-06	3.72231013583414e-06	3.67254909466516e-06	3.62962750446827e-06	3.78589070243553e-06	3.84296201038367e-06	3.53958370555471e-06	3.0551215752794e-06	2.6636657739021e-06	2.36492495137669e-06	2.05559180426062e-06	1.79434956647926e-06	1.7560113968785e-06	2.13805896716539e-06	3.27031387959679e-06	5.58017758219551e-06	8.98371298244318e-06	1.22915501352483e-05	1.39921382630738e-05	1.41060853822003e-05	1.43651648047751e-05	1.57413490932731e-05	1.68162279734176e-05	1.5641564968125e-05	1.22771315803731e-05	8.51080592222629e-06	5.84045340194418e-06	4.50640769714559e-06	3.95759750629607e-06	3.58753122501292e-06	3.09800834685017e-06	2.5003011331503e-06	1.94701636952744e-06
11	0.000339161302132123	0.000315671849336024	0.000254674898401236	0.000179014495192153	0.000109586680021467	5.79582136369719e-05	2.62319054070777e-05	1.03939063318511e-05	4.29950136248422e-06	2.76644453943064e-06	2.81142741575382e-06	3.26114656034814e-06	3.86211688295654e-06	4.67362287133857e-06	5.7907475856158e-06	7.17250255668516e-06	8.54593317592245e-06	9.55601231677253e-06	1.00822555128914e-05	1.02842227314682e-05	1.02702834370485e-05	9.91200593155602e-06	9.08496634196132e-06	7.89245125918491e-06	6.54521501141957e-06	5.20667349117362e-06	4.06439864218718e-06	3.41629978425878e-06	3.60407571071826e-06	4.97409600758755e-06	7.95320521929016e-06	1.29147826700674e-05	1.95965881887655e-05	2.66662825110956e-05	3.24004966146979e-05	3.6073581319367e-05	3.81651630093855e-05	3.89045926512549e-05	3.74096796073129e-05	3.29273989901461e-05	2.63093700710339e-05	1.95546757929235e-05	1.42186573066371e-05	1.06567576663116e-05	8.42746404816679e-06	6.95193853642161e-06	5.8547264287593e-06	4.98547295837006e-06	4.30546873169914e-06
12	0.000352126926433323	0.000334269326619039	0.00028262570288932	0.00021530385974899	0.000149056865384697	9.41939681369804e-05	5.46652584572381e-05	2.98909989127585e-05	1.65977238906565e-05	1.06802662569694e-05	8.76341316260889e-06	8.83904790703865e-06	1.00312741386296e-05	1.2060599380066e-05	1.48037513072812e-05	1.80216616135039e-05	2.12656757154962e-05	2.39988297573505e-05	2.58264851118101e-05	2.65869364700758e-05	2.62308709286909e-05	2.4715191919612e-05	2.20727747890238e-05	1.85251015618984e-05	1.44867894274581e-05	1.05149674674832e-05	7.2779599363672e-06	5.50913717862744e-06	5.94696116741017e-06	9.32690899551423e-06	1.63486814577496e-05	2.73682264279265e-05	4.17814829631446e-05	5.76425657870308e-05	7.21724765465087e-05	8.28952183701377e-05	8.82908701210453e-05	8.75965534701039e-05	8.07160247556213e-05	6.87798799112778e-05	5.43654785324074e-05	4.05057777067162e-05	2.9271320469702e-05	2.12214400722204e-05	1.58764064218562e-05	1.24567773136213e-05	1.03189364083175e-05	9.02869207289385e-06	8.26499850780594e-06
13	0.000359877420830307	0.000345400947757524	0.000302136032635896	0.000244972330936602	0.000186799155492252	0.000135173259106472	9.34342555232924e-05	6.25954289565129e-05	4.20938081662534e-05	3.01237016471473e-05	2.43960428842399e-05	2.29999740264311e-05	2.47543722790969e-05	2.90058819525839e-05	3.52238891327503e-05	4.26857181944645e-05	5.03761746470143e-05	5.71141727290553e-05	6.18070957523734e-05	6.36613782402282e-05	6.22579089363159e-05	5.75547827255016e-05	4.99086499788766e-05	4.01041215000523e-05	2.93221051373607e-05	1.90254701279485e-05	1.08072945750841e-05	6.2731905086387e-06	7.00024482096892e-06	1.45063116357251e-05	3.00247807522317e-05	5.38968926559291e-05	8.47167014526628e-05	0.000118810983712968	0.00015067913541491	0.000174397919053217	0.000185308545591003	0.000181313512778802	0.000163540172448193	0.000136177983305172	0.000105204911961161	7.62944039828209e-05	5.30244701417744e-05	3.63910576437072e-05	2.55702738182181e-05	1.90755274247879e-05	1.55485942907252e-05	1.39797879663169e-05	1.35835110648183e-05
14	0.000357559203008381	0.000342271514102413	0.0003040463216272	0.000256306716915704	0.000209151067606724	0.00016696371091718	0.000130606319910401	0.000100369915413676	7.69625618532371e-05	6.09278810768191e-05	5.21391137147224e-05	5.00094896158351e-05	5.39088420223192e-05	6.32209107889346e-05	7.70316937243387e-05	9.37874847347753e-05	0.0001112153226928	0.000126584001745868	0.000137195040391429	0.000140908600458319	0.000136544684246075	0.000124098445798111	0.000104774053829205	8.08443302492452e-05	5.53458776069859e-05	3.16765591658741e-05	1.32372283979076e-05	3.25426364324621e-06	4.7729350011262e-06	2.05832943360228e-05	5.27138091540296e-05	0.000101304064820809	0.000163174277946897	0.000230953707294677	0.000293713469613049	0.000339413244540271	0.000358457305181785	0.000346938377694808	0.00030812524015863	0.000251394292941729	0.000188918793319834	0.000131587177375842	8.60651292249265e-05	5.41601418455671e-05	3.42028668459991e-05	2.31483645676668e-05	1.81405749033624e-05	1.70545023007587e-05	1.8305497527852e-05
15	0.000340815696251812	0.00031899667726201	0.000280278506075851	0.000238173673990667	0.000201375317308408	0.000171573253195224	0.000146344668490637	0.000123510065175552	0.000103382784268759	8.82564894689096e-05	8.07877975284661e-05	8.28932956858494e-05	9.54542575625025e-05	0.000118266496641829	0.000149813266713457	0.000186968884547446	0.000225004669552195	0.000258136204548932	0.000280549439655204	0.000287613454489072	0.000276925289249697	0.000248906344104799	0.000206807069074264	0.000156132289308045	0.000103665176761862	5.64175034645532e-05	2.08811506950547e-05	2.79800587947507e-06	7.29764605350817e-06	3.88531650335945e-05	0.000100390032067282	0.000191302284198139	0.000305015915240137	0.000427589609238221	0.000538951777721806	0.000617359129796925	0.000645903416340153	0.000618413320297992	0.000541916256654887	0.000434251814323184	0.00031779174761184	0.000212173766839234	0.000129284600578133	7.22318084442959e-05	3.77612109773514e-05	2.000882692412e-05	1.3445083475132e-05	1.40315262936998e-05	1.89398259928841e-05
16	0.000308795026992585	0.00027488650673706	0.000229738618844906	0.000187906356751821	0.000157744655771827	0.000138970730233819	0.000125832714796887	0.000112822690985822	9.87987929678016e-05	8.75072260579261e-05	8.53597065696741e-05	9.85647295306467e-05	0.000131063331924795	0.000183495842436654	0.000252815724896557	0.000332317508994149	0.000412209399966196	0.000480949492948006	0.000527308062635633	0.000542743185484474	0.000523436058508388	0.000471351983199508	0.000393965224551983	0.000302719971229331	0.000210754689457282	0.000130713318276582	7.3421736446751e-05	4.7736293070285e-05	6.1108142326262e-05	0.000119748756439905	0.000227237999377471	0.000381279576535728	0.000569818324081661	0.000769019983609181	0.000945625005314466	0.00106444744064492	0.001098960986569	0.0010406207532796	0.000902422863051122	0.000714641335634137	0.000514484217619517	0.000334367274960768	0.00019385200334591	9.79317872573456e-05	4.08790817926274e-05	1.24271167057937e-05	2.85703665938924e-06	5.21673220696451e-06	1.49904033131298e-05
17	0.000267959277787236	0.000219284059413293	0.000164411501152409	0.000119091347804383	9.17175073764168e-05	8.04880997313172e-05	7.65601872978742e-05	7.08866851852618e-05	6.04380248799395e-05	5.0531506422574e-05	5.27561519961401e-05	8.02901654778125e-05	0.00014301520042565	0.000244051606749495	0.000378250138158516	0.000532539643842135	0.000687887348854397	0.000822607700366388	0.000916563306380179	0.000955450792380283	0.00093409706494041	0.000857764121195624	0.000740971138756484	0.00060416452319583	0.000469383840415724	0.000356491432048623	0.000281257075584406	0.000255599100666737	0.000288963025768593	0.000388883911426292	0.00055895672163997	0.00079398141148713	0.00107435783950907	0.00136352430762774	0.00161195413046987	0.0017684960440703	0.00179579250573127	0.00168344685234102	0.00145266041892791	0.00114964790323791	0.000830463895001803	0.000543913693037185	0.000319668360829364	0.000165471444449784	7.25355011811708e-05	2.47105916707056e-05	6.454476686593e-06	6.71867739790268e-06	1.88088012155742e-05
18	0.000234159518922312	0.000172837445798718	0.000109388498173049	6.02105117989255e-05	3.36367953614726e-05	2.68102816339757e-05	2.86255162572161e-05	2.72109899939458e-05	1.79086484802638e-05	7.65177579378435e-06	1.37922589828507e-05	5.82153221338849e-05	0.000159419961649617	0.000325525914399339	0.000550298723208412	0.000813052026090654	0.0010822394114552	0.00132181270241152	0.00149890389279841	0.00159104552687493	0.00159110538162276	0.00150856387364845	0.00136675681414588	0.00119701226447987	0.00103173644712371	0.00089888693652896	0.000819570379319183	0.000808859477500363	0.000878043675883141	0.00103545075124659	0.00128356388238042	0.00161248867183117	0.00199287133517103	0.00237331857047732	0.00268659756838466	0.00286513452296129	0.00286121950924273	0.00266374292125217	0.00230366473779123	0.00184505205609459	0.00136512683508814	0.000931732953021711	0.000587249295062574	0.00034411999221409	0.000191285551897274	0.000106221264492214	6.61750943880264e-05	5.44165550503434e-05	6.09294190579942e-05
19	0.000229807143955014	0.000161217321273216	9.21222379162731e-05	3.872661380504e-05	9.5025790895217e-06	2.09015316391417e-06	5.80053071247436e-06	8.8527342255778e-06	6.91491364374473e-06	8.747083864055e-06	3.60963314299688e-05	0.000117614782148517	0.000279061966681689	0.00053335509721912	0.00087386260738794	0.00127308148620198	0.00168713003304425	0.00206486064807716	0.00235918790068735	0.00253763955178991	0.00258931477611155	0.00252641904107732	0.0023801704226665	0.00219267997119059	0.00200772883190684	0.00186356764351372	0.00178969843254886	0.00180744170404724	0.00193192439318999	0.00217216387719865	0.00252698341142688	0.00297738193765564	0.00347931916195113	0.00396263232309643	0.00434040904748498	0.0045286408738429	0.00447037919437704	0.00415500442236105	0.00362400709435032	0.00295996980979499	0.00226271657598669	0.00162207510605381	0.00109754804082659	0.000711202322874143	0.000453688749115907	0.00029796812305165	0.000213487647612218	0.000175417519645408	0.000167358752943773
20	0.000277678444193827	0.000205791044547414	0.000129978669253588	6.58154746815658e-05	2.33055120628204e-05	4.15465447769441e-06	3.47510421883859e-06	1.54946219224208e-05	4.07101633948986e-05	9.09528423882774e-05	0.000189538582972924	0.00036570560033405	0.000644913776210058	0.00103827884621347	0.00153483581795893	0.0020994496774873	0.00267743601937223	0.00320492710891089	0.00362231253318081	0.00388716375203499	0.00398318903654207	0.00392296201103771	0.00374409773728786	0.0035005855601867	0.00325236388830859	0.00305633919124513	0.00296079076669137	0.00300299143920877	0.00320795923736299	0.00358565912763462	0.00412528305146588	0.00478802251844974	0.00550256205287863	0.00616851753572596	0.00667102544911324	0.00690502404097658	0.00680251773410279	0.00635311724464732	0.00560942158061693	0.00467423915854022	0.00367382241937069	0.00272673466825537	0.00191906296581286	0.00129312859167908	0.000850698078402883	0.000566117170725487	0.00040222216703063	0.000322885029913909	0.000299331454585981
21	0.000403609189594399	0.000330663433184169	0.000244498986561753	0.000160759657557183	9.37375869396665e-05	5.41153506321855e-05	4.93620226629521e-05	8.6624734221441e-05	0.000176549228092137	0.000335717514259254	0.000585725608344564	0.000948226927219862	0.00143697552314133	0.00204930493230142	0.00276003158338142	0.0035202928929489	0.00426249997692542	0.00491083443791853	0.00539507994222636	0.00566454505007991	0.0056987317101391	0.00551228915474442	0.00515339342980862	0.00469645877060625	0.00423137100790814	0.00385175735660605	0.00364410834192053	0.00367828696890432	0.00399888599338479	0.00461678181821628	0.0055013524041395	0.00657567667276382	0.00771845294597553	0.0087760914371061	0.00958584282920139	0.0100065492137266	0.00994945297342893	0.009399664500598	0.00842075495467554	0.00714017543920155	0.00571974066011747	0.00432041465882253	0.00307194146592917	0.0020550994906176	0.00129904760061697	0.000790893680746778	0.000491431171273959	0.000350793952897867	0.000319915722930771
22	0.000665727630157975	0.000607637123245456	0.000526497088385356	0.000439762862232749	0.000368667629837163	0.000336119257094723	0.00036532284737597	0.000479190276225362	0.000699934901896537	0.00104788172778593	0.00153867989244651	0.0021787629790179	0.00295980582890175	0.00385370918915811	0.00480999005472946	0.00575721042124901	0.00660927792640582	0.0072763002551468	0.00767847551637231	0.00776058295106207	0.00750427002418157	0.00693563166433345	0.00612645884206041	0.0051887202232234	0.00426296625330612	0.00350211171241787	0.00305237210484937	0.00303316556554359	0.00351786182909234	0.00451761551394585	0.00597112356036689	0.00774357161649354	0.00963761541052542	0.0114174426194197	0.0128437992751158	0.0137141548438828	0.0138993490543822	0.0133675590649519	0.01218895998584	0.0105194972010477	0.00856805591769844	0.00655584204769238	0.00467832434832506	0.00307823048383705	0.00183382094810912	0.000961809490944471	0.000430640599086178	0.000178365304075622	0.000130010562227435
23	0.00120849938955082	0.00122681945264545	0.00122356322670832	0.0012189626735588	0.00124069887073372	0.00132145613965725	0.00149575390895617	0.00179634878706614	0.00225036064161375	0.00287518502042779	0.00367430168160042	0.00463328995930166	0.00571664864114528	0.00686627317996971	0.00800254446768601	0.00902884340188848	0.00983989315796516	0.0103336819508683	0.0104259355167089	0.0100653476077725	0.00924721913710673	0.00802295878072392	0.00650314420280116	0.00485252091774039	0.00327632843149669	0.00199855360389046	0.00123398759950881	0.0011571949880061	0.00187257325755498	0.00339040734335729	0.00561393167437349	0.00834157747020957	0.0112865748676939	0.0141129601067972	0.0164833163684901	0.0181101965256899	0.018801271249914	0.0184887155728702	0.0172364193961398	0.0152236175915359	0.0127090677220714	0.00998428176240131	0.0073262413242341	0.00495906029734787	0.00303076218316122	0.00160697253945312	0.000679311683550552	0.000183659504259451	2.26359990081535e-05
24	0.00229557830578077	0.0025231199322345	0.00275210896236179	0.00300285990464096	0.00330324922474364	0.00368581084504189	0.00418355899134304	0.00482500981332844	0.00562895535423749	0.00659954329141665	0.00772217132402962	0.00896065761916676	0.010256125350493	0.0115280400950345	0.0126778322422158	0.0135954653657156	0.0141691099123105	0.0142977020937948	0.013905610278619	0.0129579615455676	0.0114745305776661	0.00953963375463891	0.0073053757800972	0.0049859948066694	0.00284199885753586	0.00115423835470306	0.000189866662117081	0.000164043782530381	0.00120288056624519	0.00331408280011314	0.00637163114936782	0.0101193508685303	0.0141953796199432	0.0181757003374537	0.021630817998486	0.0241863237422332	0.0255764907020008	0.0256808227842647	0.0245366560238576	0.0223258151914212	0.0193387333192356	0.0159239465413291	0.0124333456787997	0.00917348609246073	0.00637086680358426	0.00415524324866924	0.00256087678781763	0.00154219563404599	0.000998310592448471
25	0.00424876138500601	0.00487210022119466	0.0055381842957461	0.00625999340531784	0.00705472017436492	0.00794108448409512	0.00893564767857954	0.010048603775307	0.0112796042908326	0.0126141476338657	0.0140209676147315	0.0154507434937613	0.0168363778732613	0.0180950726383282	0.0191324582687529	0.0198490380343488	0.0201491139488599	0.0199520945128948	0.0192056184565066	0.0178993053676178	0.0160772772954154	0.0138470545799129	0.0113822048579892	0.00891638478678488	0.00672726107200287	0.00511022610554831	0.00434369403047894	0.00464979065468352	0.00615602638181587	0.00886459371785758	0.0126358306909549	0.0171908843351942	0.0221357396885367	0.0270049633262951	0.0313194964650393	0.0346495577539493	0.0366720603123092	0.0372124675973067	0.0362637387682695	0.0339793953639987	0.0306427693893092	0.0266189778649065	0.0222990745247593	0.0180465611909141	0.0141549899559825	0.0108222882816113	0.00814357659027009	0.0061205790818958	0.00468302455491763
26	0.00726648452919146	0.00845021702890255	0.00971608707077148	0.0110611575931708	0.0124827635496218	0.0139772575281194	0.0155383190347533	0.0171550854863592	0.0188103721544687	0.0204792021007096	0.0221278017602491	0.023713178146083	0.0251834125330554	0.0264788855362116	0.0275347541643557	0.0282850659446051	0.0286688413439317	0.0286382238612756	0.0281683715748157	0.0272681884274795	0.0259903718950065	0.0244387344894254	0.0227705059885627	0.0211914906495132	0.0199426341617684	0.0192777542977735	0.0194337952848738	0.0205967387156049	0.0228678922078822	0.0262362732602707	0.0305628363335841	0.0355811289037672	0.0409166283735898	0.0461238301145949	0.0507367273486433	0.0543254044825573	0.0565497867047555	0.0572016450531303	0.0562278476844086	0.0537312228193249	0.0499495259262277	0.0452169594261289	0.0399156053337326	0.0344254064721027	0.0290807976986295	0.0241400110635526	0.0197700594452887	0.016047194907388	0.0129699418501087
27	0.0112017394486299	0.0129857424634557	0.0148629511320186	0.0168111568310242	0.0188076140549115	0.0208300882845062	0.0228577232017063	0.0248716416894444	0.026855190204383	0.0287937451716418	0.0306740443732627	0.0324831007332041	0.0342068981579394	0.0358292336785721	0.0373312102478785	0.0386919425492048	0.0398909621264743	0.040912569334377	0.0417519858390039	0.0424226621747267	0.0429635772588071	0.0434449431385468	0.0439705180624593	0.0446748388967549	0.0457141758631351	0.0472508918007742	0.0494320754907458	0.0523646437786408	0.0560903198614335	0.0605647015091926	0.0656447589783206	0.0710883709939029	0.0765679108034476	0.0816976352349995	0.0860721077464791	0.08931062580065	0.0911011503606326	0.0912369412092139	0.0896401247813947	0.0863685947143744	0.0816055265136888	0.0756337638213305	0.0687997761866218	0.0614733096856758	0.0540090208904878	0.0467153677739085	0.0398341530911146	0.033531858106234	0.0279017737816651
28	0.0154389802063456	0.0176618055895502	0.0199407209736785	0.0222388540280372	0.0245227513501012	0.0267656272860382	0.0289501794650555	0.0310706040959549	0.0331335002374782	0.0351574645825095	0.0371713424129888	0.0392112999652435	0.0413170897838314	0.0435280558035586	0.0458795284645845	0.0484002581681591	0.0511114091508255	0.0540273883474729	0.057158441778499	0.0605145626559375	0.0641098844875824	0.067966449959296	0.0721161210603002	0.0765994838694099	0.0814609344685011	0.0867397058884497	0.0924573577335048	0.0986030954547983	0.105119063465637	0.111888287430139	0.11872805764828	0.125391133665163	0.131576193642541	0.136947557679098	0.14116260936931	0.143903834134773	0.144911311680539	0.144011104685724	0.141135403098416	0.136331464834397	0.129758120134225	0.121670537345875	0.112395700694764	0.102302293683825	0.0917692081316701	0.0811566667004796	0.0707830760676889	0.0609094577175267	0.0517319246837545
29	0.0189628802575748	0.0212455214818304	0.0234891486904334	0.025651088145393	0.0276995317960508	0.0296181781312549	0.0314099305807345	0.0330991739811308	0.0347322820254729	0.0363762000249943	0.0381151737433574	0.0400459240562023	0.0422717628685997	0.0448962751531444	0.0480172314786625	0.0517213353936136	0.0560802571486173	0.0611481813692516	0.0669608348383257	0.0735357011719112	0.0808729122563811	0.0889561682472517	0.0977530074747349	0.107213842810459	0.117269405970796	0.127826582000318	0.138763037244443	0.149921486573038	0.161104830263249	0.172073628274062	0.182547386874077	0.19221085524083	0.200725962231474	0.207749222505169	0.212953524347854	0.216052340885541	0.216823756422562	0.215131418304456	0.21093969646372	0.204320954763817	0.195453816313702	0.184612471984934	0.17214823325812	0.158465470395731	0.143994656621628	0.12916538718776	0.114381973303543	0.100003613800871	0.0863303590959587
30	0.02067507985251	0.0224947248677501	0.0241281174256691	0.0255356377147474	0.0266969816072562	0.0276162778855429	0.0283258205800355	0.0288879679786094	0.029394933774093	0.0299664095739237	0.0307451811910036	0.0318911005996977	0.0335739212456728	0.0359655754798043	0.0392324610597767	0.0435282150922138	0.048987307589198	0.0557196111690744	0.0638059302029275	0.0732943318284958	0.0841970361115396	0.0964876071958031	0.11009824506163	0.124917101950826	0.140785723036147	0.157496914086415	0.17479353957158	0.192368917650615	0.209869566374072	0.226901033436311	0.243037384604875	0.257834625452772	0.270847903173125	0.281651823370764	0.289862689179006	0.295161011465575	0.297312335648458	0.296184353456016	0.291758455552078	0.284134328995379	0.273526862148827	0.260255400621618	0.244726189961998	0.227409530578836	0.208813662618053	0.189457632981206	0.169845356678546	0.150442796848843	0.13165971333412
31	0.0200344873048658	0.0209364472041209	0.021492938237606	0.0216765817733985	0.0214863835446667	0.0209524359105765	0.0201389920341879	0.0191455786792501	0.0181059930138808	0.0171852240441955	0.0165745227366877	0.0164849895087193	0.0171401328905899	0.0187678684646263	0.0215923748587003	0.0258261181147004	0.0316622213840452	0.0392672230791375	0.0487741625665419	0.0602758818734007	0.0738184484997884	0.0893946898177334	0.106937972628892	0.126316540243056	0.147328904153209	0.169700944552331	0.193085470813757	0.217065001903733	0.241158428658198	0.26483200818025	0.287514822934322	0.308618436451555	0.327560031592494	0.34378787548607	0.35680757363256	0.366207309720703	0.371680164083647	0.373041691996541	0.37024122938086	0.363365857564138	0.352636554746681	0.338396724024721	0.321093939742612	0.301256319643995	0.279465345631282	0.256327177862128	0.23244451898062	0.208390898716287	0.184688899297254
32	0.0178815376958798	0.0178052301704984	0.0172910453770843	0.0163336247277777	0.0149572663147616	0.0132192710974603	0.0112116502900946	0.00906103000558349	0.00692674991668672	0.00499730812908087	0.00348543127835333	0.00262212751808233	0.00265009858728716	0.00381684381407262	0.00636769325114788	0.0105388788989982	0.0165506191768693	0.0246000822804203	0.0348540362167825	0.0474410069934848	0.0624428599066873	0.0798858864605962	0.0997317014747752	0.121868499885205	0.14610345142697	0.172157182470341	0.199661370416676	0.228160429705424	0.257118086625529	0.285929327206978	0.313937781078088	0.340458113311088	0.364802487321603	0.386309692676524	0.404375159378265	0.418479853918288	0.428216006381787	0.43330776648522	0.433625221481885	0.429190700082395	0.420176884863978	0.406896899305639	0.389787157864788	0.369384305185197	0.346297971713743	0.321181303238425	0.294701267569456	0.267510610557915	0.240223052596082
33	0.0167315325957322	0.0162277566471414	0.0153308199210175	0.0140615591915931	0.0124680482091274	0.0106269852833451	0.00864370970110354	0.0066508680976745	0.00480587493913929	0.00328741104792581	0.00229126377514371	0.00202582040012725	0.0027074788458824	0.00455614238801674	0.00779083262767925	0.0126253103294975	0.0192634642656622	0.027894141976019	0.0386850772186201	0.0517756321079593	0.0672682207310896	0.0852185047656344	0.105624726101792	0.128416831366207	0.15344630645645	0.180477832551748	0.209183960598928	0.23914395211879	0.269847739230207	0.300705623353592	0.331063886050029	0.360225969028243	0.38747834719213	0.412119727493409	0.433491813884585	0.451009632040095	0.464189338468933	0.472671559324505	0.476238605555064	0.474824363846894	0.468516221452982	0.45754899105171	0.442291398930583	0.423226228979273	0.400925628839988	0.37602335035067	0.349185798819475	0.321083707320917	0.292366051953849
34	0.0196093441540823	0.0196359698651324	0.0194382423429643	0.0190539844544616	0.0185408283354328	0.0179759921618876	0.0174551983814283	0.0170908809267143	0.017009897551621	0.0173509999475337	0.0182623095200403	0.0198989969132501	0.0224212716749677	0.0259926652540446	0.0307784528036803	0.0369439287927611	0.0446521519094743	0.0540607283567962	0.0653172263956037	0.0785529174727151	0.0938747183306178	0.111355450334518	0.131022812158391	0.152847746738573	0.176733135200856	0.202503931690705	0.229899931490271	0.258572318484254	0.288084958794704	0.317921102944696	0.347495752728764	0.376173478197592	0.403290981546463	0.428183249182089	0.450211759930478	0.468792967567871	0.483425178170534	0.493712009573985	0.499380846320593	0.500295066864045	0.496459284480285	0.488017363675075	0.475243500009493	0.458527134739534	0.438352874666582	0.415276871070381	0.389901261881604	0.362848294966422	0.334735637636419
35	0.0275535717983922	0.0288150358998891	0.030028878756175	0.0312299827906854	0.0324648066231501	0.0337908088922683	0.0352755584025208	0.0369956859131402	0.039035847333072	0.0414878541920182	0.0444500827617723	0.0480272001799948	0.0523301511737525	0.0574762437218742	0.0635890709056627	0.0707979257409235	0.0792363220721091	0.0890392410221642	0.100338787394192	0.113258065319832	0.127903260910195	0.144354137227958	0.162653382096117	0.182795475695736	0.204715934199732	0.2282819109277	0.253285175773943	0.279438433177408	0.306375775310471	0.333657808620373	0.360781657730778	0.387195669868172	0.412318250837167	0.435559898267435	0.45634719600029	0.474147326019659	0.488491563043307	0.498996251964836	0.505379927295344	0.507475501841742	0.505236803831446	0.498739144735155	0.488174017431888	0.473838419433176	0.456119635768779	0.435476574902979	0.41241891188671	0.387485349216257	0.361222260976095
36	0.0377088747134569	0.0399952354409247	0.0422799113052729	0.0445793989389127	0.0469179468410839	0.0493278883273057	0.0518499583620636	0.0545336534682258	0.0574376763837162	0.0606304740257957	0.0641908304215773	0.0682084198321705	0.0727841659012883	0.0780301986394439	0.0840691616687242	0.0910326064428677	0.099058225679614	0.108285729814067	0.118851258921627	0.130880344793626	0.144479585523833	0.159727355641065	0.176664032772783	0.195282359542171	0.215518659498261	0.237245673134585	0.260267763379403	0.284319154006939	0.309065710699435	0.33411056158723	0.359003597248817	0.383254609965063	0.406349552508987	0.427769142954747	0.447008837392881	0.463599056516307	0.477124498198764	0.487241402350892	0.493691754348129	0.496313609187321	0.495046973500556	0.489934974900621	0.481120353357761	0.468837602594888	0.453401348065975	0.435191753269593	0.414637884877131	0.392200032830211	0.368351974227999
37	0.0443781282944361	0.0465293445485007	0.0485506734928546	0.0504433025134449	0.0522188234876596	0.0539007950688061	0.0555262221136328	0.0571468904604987	0.0588304759055451	0.0606613248365364	0.0627407831152924	0.0651869327782376	0.0681335867802147	0.0717283942596953	0.0761299261583159	0.0815036460229864	0.0880167245018259	0.0958317275436256	0.105099294573841	0.115950018688027	0.128485838937745	0.142771346368181	0.158825481147813	0.176614148637016	0.196044299490869	0.216959996968356	0.239140930624629	0.262303730198382	0.286106291334124	0.310155154083096	0.334015787376982	0.357225441623055	0.379308052092086	0.399790522485503	0.418219603987433	0.434178520376563	0.447302480674306	0.457292269122959	0.463925205100993	0.467062915519724	0.466655548153517	0.462742262324381	0.455448047986753	0.444977130008405	0.43160339699682	0.4156584414334	0.397517901483691	0.377586849811976	0.356284980206181
38	0.0432802790035611	0.0439575527405149	0.0442971256992515	0.0443047110818463	0.0440028066204809	0.0434327595248697	0.0426564509604753	0.0417574686234659	0.0408416339703705	0.0400367547172711	0.0394914846858721	0.0393731931062765	0.0398647749019894	0.0411603725591518	0.0434600284881403	0.0469633430438851	0.0518622753795119	0.0583332889429732	0.0665291067436147	0.0765703989521004	0.0885377720722267	0.102464460020644	0.118330128652248	0.13605619320215	0.155503010767599	0.176469247010921	0.19869362932773	0.221859191368543	0.245599991462731	0.269510157174701	0.293154978036959	0.316083647089507	0.337843147699689	0.357992702893094	0.376118156259815	0.391845640545864	0.404853914015595	0.414884804693492	0.421751295207108	0.425342900379392	0.425628128302482	0.422653964431848	0.416542467753964	0.40748470893921	0.395732404084766	0.381587697134283	0.365391614218013	0.347511751098033	0.328329760057738
39	0.0361889659365171	0.0349465631918123	0.0332379126932178	0.0310932280778612	0.0285644316869796	0.0257266639243794	0.0226791350284364	0.01954519177083	0.0164714882559874	0.0136261743166516	0.0111960468683357	0.00938264843871526	0.00839734187969308	0.00845543944890842	0.00976951597669017	0.0125420872461911	0.0169578832070514	0.0231759882175559	0.0313221541431405	0.0414816139810929	0.0536927312717963	0.0679418120368819	0.0841593802910103	0.10221817519653	0.121933068614548	0.143063028187569	0.165315166249107	0.18835082279546	0.211793536189958	0.23523866335796	0.258264327247665	0.280443298319865	0.301355363245803	0.320599701381666	0.337806780314093	0.352649296821563	0.364851728487281	0.374198121982499	0.380537823418597	0.383788949711467	0.383939502344813	0.381046130510831	0.375230653503398	0.366674546889432	0.355611678487747	0.342319644592664	0.327110101417674	0.310318509934681	0.292293714017393
40	0.0322257050973483	0.0301049239495507	0.027572394900893	0.0246863302390312	0.0215264432552369	0.0181943082110925	0.0148129802670234	0.0115257976267158	0.00849431352116004	0.00589533644568994	0.00391709237538097	0.00275456127334168	0.00260408051030118	0.00365734800629782	0.00609499597253836	0.0100799399689944	0.0157507355182273	0.0232151937906521	0.0325445172352533	0.0437682142007947	0.0568700378062709	0.071785168394671	0.0883988213047683	0.106546413549785	0.126015366071178	0.146548554892502	0.167849357560533	0.189588173892082	0.211410235574454	0.232944460901452	0.253813061952663	0.273641574520888	0.292068958162015	0.308757406268122	0.323401514620245	0.335736481175351	0.345545048744919	0.352662953803114	0.356982706316956	0.358455594093445	0.357091877229539	0.352959210242947	0.346179397851971	0.336923651944918	0.325406569282929	0.311879089773829	0.296620722308638	0.279931338499751	0.262122834298506
41	0.0444732097006272	0.043723557719355	0.0427847715576239	0.0417266702359964	0.0406351465186692	0.0396115149105987	0.0387712440277793	0.0382420498646429	0.0381613497756672	0.038673102736011	0.0399240886820768	0.0420597073196059	0.0452194034601535	0.049531850372834	0.0551100434796363	0.0620464727104149	0.0704085518414595	0.0802344862576701	0.0915297561709815	0.104264380098747	0.118371103429362	0.133744629644137	0.150241978079654	0.167684013224125	0.185858147983618	0.204522178919485	0.223409167102898	0.242233235980036	0.260696119478172	0.278494261349758	0.295326242042349	0.310900293452924	0.324941655620925	0.33719953311802	0.347453422499776	0.35551860510555	0.361250630683108	0.364548655330018	0.365357540320146	0.36366866453214	0.359519450312714	0.352991648583125	0.344208471832531	0.33333070154734	0.320551928109528	0.306093105133262	0.290196615882603	0.273120056538359	0.255129939798823
42	0.084102044028645	0.0872838277495582	0.0905636031255304	0.0939968160453825	0.0976470128921256	0.101584766922141	0.105886220523046	0.110631253467207	0.115901302878843	0.121776876684105	0.12833481813983	0.135645393912529	0.143769291362636	0.152754621457401	0.162634031424458	0.173422035297936	0.185112670462766	0.197677583895699	0.211064642945811	0.22519715230811	0.239973741645347	0.255268967633513	0.270934650761789	0.286801941885563	0.302684087313364	0.318379835187374	0.333677401203751	0.348358889399947	0.362205044819073	0.375000200223278	0.386537269369115	0.396622635164448	0.405080782543059	0.411758533108951	0.416528751248579	0.419293408972116	0.419985918489565	0.418572666535424	0.415053711669035	0.409462634053657	0.401865555382511	0.392359373529523	0.381069281092979	0.3681456583401	0.353760448390223	0.338103135237762	0.321376453080166	0.303791958277392	0.285565593249786
43	0.155723027854849	0.164793164240163	0.174200208155472	0.183963948450112	0.194104904008076	0.204643421626549	0.215598614381339	0.226987160310459	0.238821988910447	0.251110890241183	0.263855088027044	0.277047823680505	0.290673002333921	0.304703954457405	0.31910236723022	0.333817438352509	0.348785301347146	0.3639287656116	0.379157406636318	0.394368032105129	0.409445538322945	0.424264158949286	0.438689094796157	0.452578499972243	0.465785786451553	0.478162196752168	0.489559583353162	0.499833324238781	0.508845296959151	0.516466829172825	0.522581542023313	0.5270880040206	0.529902117348726	0.530959165578277	0.530215461385028	0.527649544711807	0.52326289541444	0.517080139285931	0.509148741886768	0.499538200229889	0.488338757485154	0.475659679916973	0.461627147740387	0.44638182203974	0.430076157997483	0.41287154019063	0.394935318504127	0.376437823273834	0.357549435708188
44	0.256133352707193	0.271949844039136	0.288230229274976	0.304950178442042	0.322081165211703	0.339590050266328	0.357438658385164	0.375583364237204	0.393974704103504	0.412557032553032	0.43126824434052	0.450039582370588	0.468795552387779	0.487453964040215	0.505926116089306	0.524117140796978	0.541926518950531	0.559248772656187	0.575974338056046	0.591990614644618	0.607183182055673	0.621437169258224	0.63463875525887	0.646676774882292	0.657444398217047	0.666840848083952	0.674773116602879	0.681157639764875	0.68592188798649	0.689005831014412	0.690363237293863	0.689962770994909	0.687788854235666	0.683842267528424	0.678140467935778	0.670717611650624	0.661624275465688	0.650926879612466	0.638706822451292	0.625059345208591	0.61009215211979	0.593923817703848	0.576682018256292	0.55850162882979	0.539522729848726	0.519888569001435	0.499743524147969	0.479231111702228	0.458492082375076
45	0.375843453638835	0.398109548990996	0.420843713671624	0.443980892295109	0.467449545929927	0.49117173978585	0.515063299702369	0.539034043598062	0.562988093607642	0.5868242739527	0.610436598646896	0.633714851918365	0.656545262743587	0.678811273141386	0.70039439789859	0.721175171227738	0.741034173541487	0.759853129128079	0.777516063096972	0.793910503610067	0.808928713203328	0.822468931019296	0.83443660609482	0.844745600557568	0.853319340748612	0.86009189396456	0.865008948745148	0.868028677447988	0.869122461260012	0.868275459783927	0.865487009876379	0.860770841451346	0.854155101427538	0.845682180805632	0.835408343909027	0.823403162998969	0.809748765662443	0.794538906447898	0.777877878069422	0.759879281000388	0.740664673328745	0.720362125257561	0.699104704533315	0.67702892031703	0.654273153548235	0.63097610167962	0.607275264794946	0.58330549860011	0.559197657653412
46	0.501556883584389	0.529000003845613	0.556808770984072	0.58488717049948	0.613132359556162	0.641435122081383	0.669680413938348	0.697747997439918	0.725513163191917	0.752847535903539	0.779619959395017	0.805697454591158	0.830946242838474	0.85523282545159	0.878425109011685	0.900393564638488	0.921012408271179	0.940160787956406	0.957723963286456	0.97359446148906	0.987673194270598	0.999870519381683	1.01010723102758	1.01831546369986	1.02443949476712	1.02843643223098	1.03027677542164	1.02994483805787	1.02743902500607	1.02277195620983	1.01597043358603	1.00707524915065	0.996140835196647	0.983234759942583	0.968437074646832	0.951839520680666	0.933544607416198	0.913664573957541	0.892320249674567	0.869639830142982	0.845757586413777	0.820812526499297	0.794947028551041	0.768305465404603	0.74103283997842	0.713273450444046	0.685169603154951	0.656860390055837	0.628480545731035
47	0.618854015522124	0.649532970538832	0.680397652916754	0.711333014020499	0.742218011377503	0.772926269590262	0.803326825076655	0.833284950194136	0.862663051028468	0.891321631872217	0.919120318204532	0.94591892883449	0.971578586808137	0.995962857726791	1.01893890330256	1.04037863730657	1.06015987056441	1.07816743133744	1.09429424731147	1.10844237550483	1.12052396671342	1.13046215163215	1.13819183652871	1.14366039729123	1.14682826181483	1.14766937201864	1.14617151827688	1.14233654068044	1.13618039329506	1.12773306941832	1.11703838772968	1.10415364114219	1.08914911206772	1.07210745966494	1.05312298641746	1.03230079305537	1.00975583235761	0.98561187372616	0.960000391582455	0.933059391581725	0.90493218935479	0.875766156959798	0.84571145245113	0.81491974794871	0.783542971322336	0.751732076101272	0.71963585349311	0.68739979946565	0.655165048733145
48	0.715391883122453	0.747154218472664	0.778889628295573	0.81047640935442	0.841788313782928	0.872695280863815	0.903064235103134	0.932759944829256	0.961645934551468	0.989585443373214	1.01644242088602	1.04208255118847	1.06637429499577	1.08918993924373	1.11040664315943	1.12990746948014	1.14758238936135	1.16332924953088	1.17705469042217	1.18867500435917	1.19811692336401	1.20531832681531	1.21022885999048	1.21281045547126	1.21303775046514	1.21089839428211	1.20639324148842	1.19953642761919	1.19035532574851	1.17889038366764	1.16519484288737	1.14933434213569	1.13138640944485	1.11143984829018	1.08959402453485	1.06595806213094	1.04064995660869	1.01379561633668	0.985527842341984	0.955985258129285	0.925311201423786	0.893652590077657	0.86115877452214	0.827980389116894	0.794268214548252	0.760172063064872	0.725839697821477	0.691415796940382	0.657040972109491
49	0.783999059711175	0.815006969206638	0.845797820409874	0.876254731205772	0.906257877895428	0.935685193925894	0.964413114581612	0.99231736199072	1.01927376412925	1.04515910089381	1.06985196976969	1.09323366315636	1.11518904903533	1.13560744638446	1.15438348656443	1.17141795183311	1.18661858218524	1.19990084187022	1.21118863721087	1.22041497772845	1.22752257307093	1.23246435883825	1.23520394509198	1.23571598211986	1.23398643888829	1.23001279054598	1.22380411232796	1.21538107823705	1.20477586393567	1.19203195435006	1.1772038575559	1.16035672756501	1.1415658996514	1.12091634282821	1.09850203500036	1.07442526715971	1.04879588374744	1.0217304669734	0.993351473444397	0.963786331907454	0.933166511253056	0.901626568145281	0.869303183748135	0.836334199000909	0.802857657761915	0.76901086689343	0.734929482006401	0.70074662712845	0.666592056011268
50	0.823699084866949	0.852774891379528	0.881509185135611	0.909798463659017	0.937537656435542	0.96462072044236	0.990941263548914	1.01639319107176	1.0408713703705	1.06427230802487	1.0864948338402	1.10744078569539	1.12701568907875	1.1451294250564	1.16169688038877	1.17663857355458	1.18988125055954	1.20135844459971	1.21101099391419	1.2187875124983	1.22464480875185	1.22854824760389	1.23047205218067	1.23039954165985	1.22832330257641	1.22424529150445	1.21817686772765	1.21013875521978	1.20016093397679	1.18828246146426	1.17455122565947	1.15902363186584	1.14176422615175	1.12284525890542	1.10234619259556	1.08035315837682	1.0569583666712	1.03225947728795	1.00635893500847	0.979363276855509	0.951382417485807	0.922528919288281	0.892917253837305	0.862663061340908	0.831882414639399	0.800691094152668	0.769203879947679	0.737533866805584	0.705791807815407
[truncated: 48 more columns]
