# Supplementary material for: Reconstructing spruce budworm outbreak severity: a comparison of paleoecological and tree-ring signals
Source: PLoS One. 2025 Aug 12;20(8):e0329406. doi: 10.1371/journal.pone.0329406 (PMC12342301; doi:10.1371/journal.pone.0329406)
Supplement: S13 Dataset — (ZIP) [file pone.0329406.s013.zip › Lake 4 wavelet data/GSI/GSI_wavelet_significance.txt]

V1	V2	V3	V4	V5	V6	V7	V8	V9	V10	V11	V12	V13	V14	V15	V16	V17	V18	V19	V20	V21	V22	V23	V24	V25	V26	V27	V28	V29	V30	V31	V32	V33	V34	V35	V36	V37	V38	V39	V40	V41	V42	V43	V44	V45	V46	V47	V48	V49	V50
1	0.036193249551447	0.0300719441700176	0.0198030357122399	0.0106824262879214	0.00511252972362561	0.00248292577238658	0.00143006540197023	0.00108316969671099	0.000951050584389509	0.000813188617489437	0.000660022358334317	0.000497225113446789	0.000327571638443892	0.000201898473180005	0.000160466132881588	0.000188016132198693	0.000287835462108813	0.000445867093403857	0.000559791075160632	0.000599383663398677	0.000593963271431933	0.000499148688613259	0.000342012455979841	0.000210722601348984	0.000113868541008058	5.06039496774798e-05	3.5711981969443e-05	4.56196224818617e-05	4.48474429515587e-05	2.87206453630713e-05	1.94128093278315e-05	3.82091897569581e-05	0.000110460984228178	0.000273172698213586	0.000481356143247355	0.000595996486508943	0.000601049233478873	0.000553262316622979	0.000403967122908831	0.000190468133942494	4.83048093240758e-05	5.50287456719367e-06	1.40644061639675e-05	4.30055127847614e-05	6.83262139451914e-05	6.22374562698452e-05	3.40351090901402e-05	1.95367191568932e-05	3.00251236249393e-05
2	0.0509396694284661	0.0416594627402483	0.0261865851741869	0.0128326596762066	0.00517318191703264	0.00196402067915705	0.00091634879927617	0.000712583450917615	0.000711931527246223	0.000648861453598487	0.000538409054471813	0.0004026184489708	0.000238323242616831	0.000108785341153156	6.86273187058153e-05	0.000100317228458805	0.000218386372712319	0.000411395806963111	0.000545525714036648	0.000594844699633472	0.000609499305823174	0.000515817292123907	0.000335672098324659	0.000191722119969236	9.25155575670361e-05	2.56724401508095e-05	1.30257606015697e-05	3.05951313168193e-05	3.35252147647246e-05	1.54081887332185e-05	3.11344121926658e-06	2.12940752317139e-05	0.000107918944578294	0.000321211917998686	0.000590738104229631	0.000721310831016281	0.000720189558148558	0.000686574638538155	0.000526007820645154	0.000254332149052757	6.23013778671344e-05	3.08572201541302e-06	1.07412530961159e-05	4.37884996070478e-05	7.33393326339999e-05	6.3097277111973e-05	2.47304662571018e-05	5.23260317539153e-06	1.71491769526694e-05
3	0.0635274156823829	0.0513144081631988	0.0309763182302597	0.0138477092445532	0.0045878411577242	0.00116839261128044	0.000297987733660734	0.000264897718883554	0.000382954316987731	0.00039404371098866	0.000342618518113357	0.000266044045080387	0.000145716870237161	3.94161782034935e-05	6.93929816847005e-06	3.28221505212049e-05	0.000143646954786149	0.000329793646526588	0.00044319161688141	0.000481605744353815	0.000521098488268613	0.000453164399635403	0.00027907835654576	0.000148579685429547	7.09429926367627e-05	1.37285999721264e-05	1.53339273465269e-06	2.01023205391491e-05	2.57794048178394e-05	1.13263686940178e-05	1.87241730858176e-06	2.05864435187184e-05	0.000117673613381745	0.00036540795950434	0.000657290725827589	0.000757827093039513	0.000734426790774645	0.000747334548831609	0.000635288862877727	0.000347899565511986	0.000113887688645244	2.93932506165775e-05	2.53734617534743e-05	5.25270602177993e-05	7.94789681476895e-05	6.56441099035487e-05	2.25716928805242e-05	5.94932804501706e-07	1.01851502251408e-05
4	0.0715669949694981	0.0575534228698322	0.0340266248099212	0.0144336798397501	0.00421854360972756	0.000771315948970533	3.78104435807462e-05	4.59519570382688e-05	0.000166071904141479	0.00019090732439218	0.000174331124854754	0.000155754900208644	9.62882844134823e-05	2.80058059222284e-05	4.73517255194412e-06	2.2471186349406e-05	0.000112434030247445	0.000253909187097925	0.000307877778194619	0.000315755829036838	0.000377157643002819	0.0003506523640315	0.000204183793600841	0.000101471419442846	6.07548236783489e-05	2.59708754143588e-05	1.25693529326805e-05	2.26721993851524e-05	2.6952002976818e-05	1.87914071282745e-05	1.56656020655362e-05	3.96031375704698e-05	0.000152953534632023	0.000419835506571699	0.000681008138186345	0.000692917436268214	0.000625282797810809	0.000714244431462505	0.000719298002900403	0.00047247997279866	0.000204412018681029	7.81240976358391e-05	5.19050698877509e-05	6.97985300046463e-05	9.29986781671933e-05	7.97155750072708e-05	3.86889395094428e-05	1.44366718911246e-05	1.49459332034877e-05
5	0.0748240806569033	0.0605765961051572	0.0361196230703467	0.0154962244896594	0.00464179159803656	0.000979297331246147	0.000177602887787074	8.11313046054017e-05	0.000100676217642145	8.52016337758721e-05	7.23145481417638e-05	8.73182487793185e-05	7.67283385792631e-05	3.92162237285533e-05	1.88497451063968e-05	3.58914351648403e-05	0.000114193291393657	0.000201329306539216	0.000185034554928749	0.000159890901720265	0.000237679358384798	0.00025308839439507	0.000138021022039366	5.7015920958525e-05	5.17835898235621e-05	4.97546648556316e-05	4.15120740133585e-05	4.02342878231916e-05	3.73759843780299e-05	2.89156207119285e-05	2.58214853235043e-05	5.90829563254448e-05	0.000203746074696922	0.000483420962316982	0.000668608173843002	0.000545197281912822	0.00041506816068217	0.000593390780269644	0.000762980188546324	0.000602566425190007	0.000302507538727753	0.00011410959709008	6.15404065366354e-05	8.2122922524332e-05	0.000114143129241271	0.00010982814253838	7.30611291097677e-05	4.00607138151064e-05	2.27158304417534e-05
6	0.0747082797674992	0.0615073001698476	0.0379519698440731	0.0172535016851496	0.00567144466254823	0.00140518348667813	0.000359605777872151	0.000157667966010138	9.26962725316638e-05	3.7850932306003e-05	1.99922624537866e-05	4.7747177239521e-05	6.23282694086164e-05	3.7054648721695e-05	1.1341746693384e-05	3.59365386508799e-05	0.000118509370561057	0.00016448480464307	9.46700400305593e-05	4.96873317729419e-05	0.000138911978372253	0.000186043469526624	9.45764674271866e-05	1.86943303404329e-05	3.36876981719291e-05	6.69884687490896e-05	7.55346555962119e-05	6.7987539655118e-05	5.21659000743887e-05	3.01324460710036e-05	1.68154115109286e-05	6.5968331265767e-05	0.000259936495279489	0.000551698129130032	0.000637282729325774	0.000363721735624812	0.00016822676617036	0.000430901816339182	0.000773323626740537	0.000718841507598121	0.000385682227559584	0.000116979156373731	3.39920017408051e-05	7.39493324733221e-05	0.000135965079777541	0.000151845806272991	0.000116991249034401	6.53260657006597e-05	2.34794668714665e-05
7	0.0728903932114917	0.0613773065659112	0.0397223372206999	0.0194491186880863	0.00698500892052487	0.00177431770427584	0.00036017137853364	0.00013298558234931	7.88054326798426e-05	2.05415281626758e-05	9.92192847171727e-07	3.06735471962099e-05	5.27322082168167e-05	2.92431248527052e-05	2.23273895244995e-07	3.64771504724588e-05	0.000127351567597256	0.0001490155252937	5.29448878538505e-05	3.18374723404184e-06	9.6260966278066e-05	0.000160722012788524	8.58685672566262e-05	5.19634600883755e-06	2.18579995293661e-05	7.92795453770161e-05	0.00010717103324917	9.73808395361123e-05	6.49071540799947e-05	2.2275772431887e-05	1.28603694212169e-06	8.37778709164979e-05	0.000343335060599485	0.000648200055095536	0.00064034507661371	0.000246090973750878	7.11991267799701e-06	0.000335424463343726	0.000815631994288081	0.000854820861900874	0.000489609542990003	0.000130028222051054	9.7668577314454e-07	5.70695393390417e-05	0.000157871286006169	0.000200949899340505	0.000166547493298046	9.21068841461329e-05	2.51854193359195e-05
8	0.0704723595283091	0.0608152509469183	0.0414927506738495	0.0220420288898672	0.00876537760548195	0.0023765116604514	0.000351256401699133	4.21262024303292e-05	5.58138151998068e-05	3.71568716370858e-05	2.1524155729007e-05	4.3029195235192e-05	6.19542843487566e-05	4.39998086527148e-05	2.722314601233e-05	7.87528919308983e-05	0.000172494501230125	0.000184089372876862	8.92529702557027e-05	4.47669127679127e-05	0.000129033502127828	0.000194479108650528	0.000134540520468314	5.28845315028828e-05	5.83435293087553e-05	0.000115906781404076	0.000147849105623507	0.000133027189941821	8.89343350959305e-05	3.9547006954908e-05	3.6940847403463e-05	0.000181924810133636	0.000521500806367485	0.000851735086586183	0.000801542630036712	0.000371820134428981	0.000140853159101329	0.000502761876348723	0.00103978996852882	0.00112154271170218	0.000721999675631555	0.000270439670635255	6.7185880723118e-05	0.000101064023861852	0.000213721102232617	0.000271972850598435	0.000236555606950251	0.000144599450414419	5.76505222321931e-05
9	0.0679562395031928	0.0601533736620578	0.0433966192084265	0.0252494944954602	0.0114939144355722	0.0037992630413833	0.000745415046612217	3.33121241904084e-05	2.66348974478233e-05	7.33046080883515e-05	8.70115085075957e-05	0.000103475613050149	0.000118513655914079	0.000119479641009177	0.000137342288800273	0.000214289906473027	0.00031356469484253	0.00033402392992821	0.000266766132734465	0.000234990835363808	0.000296810709052394	0.000345560441567845	0.000296938933659915	0.000219596440261879	0.000201568703078898	0.000225738359957278	0.000231923311370945	0.000204981459549303	0.000167511933965406	0.000151257948410137	0.000219442960330368	0.000473271665409735	0.00092631611671301	0.00133931043281653	0.00136925501187798	0.00105448173729833	0.000911741374012288	0.00126029967592701	0.00172532034729195	0.0017435333407973	0.00127324604480126	0.000715979599482164	0.000394466592580335	0.000333077420913035	0.000386958262202384	0.000416277990616793	0.000366936763939522	0.00026390334171532	0.000163523597069594
10	0.0654613778425546	0.0594598602165637	0.04542128423377	0.029103400430243	0.015422935006943	0.00653149399495834	0.00206794405661402	0.000449358596530936	0.000115933234816081	0.00014550171121386	0.000207851697577896	0.000252324780611954	0.000289802925156544	0.000336297645726232	0.000418096295886477	0.000548629292261975	0.000684285010070165	0.000750261207148313	0.000740231473608114	0.000731580285797665	0.000763076375930278	0.000774579551869998	0.000713431242111392	0.000615784047381729	0.000536883017814313	0.000476669429490574	0.000414320873916958	0.000361665423531697	0.000353938060589093	0.000430942786367346	0.000659157767494927	0.00112472916445523	0.00181073878879557	0.00247745967038527	0.00282022673037892	0.00284319367832986	0.00289541319611183	0.0031727940826767	0.00338944446825097	0.00315268179878419	0.00247455349599592	0.00171542061032043	0.00117718982560118	0.00090830230566085	0.000797685247635998	0.000723095445929922	0.000624428217221211	0.00050395557541883	0.000392436631670358
11	0.0628473199802009	0.0584946737709905	0.0471918073498625	0.0331717716311062	0.020306647903463	0.0107397818531332	0.00486082858641328	0.00192601323610798	0.000796706865390239	0.00051262813323363	0.000520963557128221	0.000604297483504441	0.000715658579024888	0.000866032386994959	0.00107303800330381	0.00132908017632035	0.00158357982900828	0.0017707496699402	0.00186826366792869	0.00190568862865273	0.00190310564736568	0.00183671605371853	0.00168346383597789	0.00146248822196379	0.00121284244274323	0.000964807815264093	0.000753141824809732	0.000633047710159938	0.000667842993880662	0.000921710706486542	0.00147374606166071	0.0023931370526001	0.00363129001061505	0.00494131959961753	0.00600388182690749	0.00668451233604145	0.00707208692934253	0.00720910483502126	0.00693209422731165	0.00610151797224586	0.00487518295553562	0.00362352355336873	0.00263474783184709	0.00197472015467508	0.00156162724440317	0.00128820918817848	0.00108489342077545	0.000923818879977246	0.000797812631761971
12	0.0597725355277669	0.0567412591918402	0.0479749022266571	0.0365472124965392	0.0253019752624668	0.015989155853536	0.00927927079126265	0.00507391130968115	0.00281741601241106	0.00181294455597844	0.00148756424256504	0.00150040302343974	0.00170278000581572	0.00204725214351838	0.00251289431319943	0.0030591253556593	0.0036097874425606	0.00407373249988507	0.00438397175285408	0.00451305618922331	0.0044526150851072	0.00419533292172225	0.0037467901947656	0.00314458284255559	0.00245909094344702	0.00178488556069701	0.00123541281910046	0.000935160230636904	0.00100947959663796	0.00158321604355976	0.0027751417739152	0.0046456779180872	0.00709228686403861	0.00978466016875126	0.0122510708345957	0.0140712254961544	0.0149871219010198	0.0148692636414817	0.0137013136320862	0.0116751872889529	0.00922838400907604	0.00687573955669356	0.00496872267179834	0.00360227856902434	0.00269497444150542	0.00211450221112499	0.00175160985080679	0.00153259457651417	0.0014029597848386
13	0.0557837331326263	0.0535397698722178	0.0468333794752258	0.0379725716115114	0.0289552876513842	0.0209528816652777	0.0144830191444954	0.00970276683704165	0.00652485992553967	0.00466940251426245	0.00378157191025401	0.00356517063556692	0.00383711568760508	0.00449613197289853	0.00545997030528092	0.00661661047486859	0.00780868962622888	0.00885313049720521	0.00958056920380909	0.00986799707082098	0.00965044867078897	0.00892142839264033	0.00773621975229198	0.00621644338262674	0.00454514896793323	0.00294909234897699	0.00167521272957672	0.00097239216735699	0.00108509110700811	0.00224858846425814	0.0046540690243467	0.00835442765389232	0.0131317320625683	0.0184166047244019	0.0233564102444861	0.0270330018285236	0.0287242317970205	0.0281049713729079	0.0253499686511741	0.0211086215459373	0.0163075602785598	0.0118262119959376	0.00821919553903438	0.00564089028794003	0.00396358662211336	0.0029568516101215	0.00241015019086256	0.00216697329708674	0.0021055473680334
14	0.0504711421035058	0.0483132138143849	0.0429175503686727	0.036178883448379	0.0295226445451929	0.0235677032192963	0.0184356886254143	0.0141676797048957	0.0108636230399404	0.00860025337907904	0.00735967804857458	0.00705907171648285	0.00760948341827505	0.00892392517237652	0.010873381324613	0.0132385390440315	0.0156985593112645	0.0178679197357881	0.0193657171210601	0.0198899033712503	0.0192739163307186	0.0175170719701874	0.0147893442962233	0.0114115526769892	0.00781232766502152	0.00447129344052561	0.00186849626553088	0.000459354426899486	0.000673721942173001	0.00290542758975593	0.00744079897886938	0.0142995392321477	0.0230328071564186	0.032600188394334	0.041459020318396	0.0479097557911338	0.0505979133963042	0.0489719632845921	0.0434933086629533	0.035485471989865	0.0266667650656014	0.0185741412120209	0.0121484926991686	0.00764495555542889	0.00482789350241181	0.0032674991658125	0.00256062639720515	0.00240732220534115	0.00258390599159585
15	0.0437009823883288	0.0409032457374339	0.0359386207635169	0.0305397422915035	0.0258212849112347	0.021999924882136	0.0187649977705542	0.0158370381481203	0.013256224065594	0.0113166598086693	0.01035898920094	0.010628966020982	0.0122395912937878	0.0151646832693271	0.0192097576554853	0.0239740247313506	0.0288511509579276	0.0330994313138914	0.0359733611340748	0.0368791421507381	0.0355086556208442	0.0319159354445645	0.0265177695240856	0.020020012283293	0.0132924337516601	0.00723411612907723	0.00267747879222794	0.000358773398661301	0.000935738304215271	0.00498193451633001	0.0128724793827999	0.0245296734995828	0.0391105670503529	0.0548275393071851	0.0691069173321676	0.079160674684994	0.0828207565921117	0.0792958479209327	0.0694870366842689	0.0556817983987919	0.0407487440228699	0.0272059126087196	0.01657747608189	0.00926190026872781	0.00484191906074639	0.00256562535892136	0.00172399147873234	0.00179918791941229	0.0024285530603658
16	0.0358903376243221	0.0319492500615966	0.0267018438606109	0.0218398030928818	0.0183341973127672	0.0161521591735676	0.0146251662866116	0.0131130494898253	0.0114830930764149	0.0101707074701765	0.0099211075972808	0.0114558885716441	0.0152331055288091	0.0213271819881641	0.029384028012514	0.0386242865127491	0.047909885987449	0.0558993447862906	0.0612874649709773	0.0630814438951621	0.0608374333213001	0.0547838544606172	0.0457894191468052	0.0351842517635708	0.0244953975917256	0.0151924244720906	0.00853359244707384	0.00554824892069021	0.00710241962457942	0.0139180457035796	0.0264112042158268	0.0443150035944537	0.0662283076090706	0.0893809305168858	0.109907212681739	0.123717594807669	0.127729002724084	0.120948289024675	0.104885954771512	0.0830606602250156	0.0597969871878572	0.0388625247813808	0.0225308481065758	0.0113823235531051	0.0047512554253178	0.00144436721864209	0.000332064966554683	0.000606325438680484	0.0017422904807528
17	0.0281760834538976	0.0230578541976974	0.0172879708271536	0.0125225287293011	0.00964415251213403	0.008463373367038	0.00805035095020581	0.00745377870116519	0.00635509562075344	0.00531341909028474	0.00554734194548034	0.0084425604581095	0.0150381365991313	0.0256621770875632	0.0397732354976154	0.0559968722535483	0.0723317793220487	0.0864977074380152	0.0963771974033079	0.100466240559042	0.0982208829384131	0.0901944267880778	0.0779135725955698	0.0635282725271656	0.049356000541118	0.0374852941198662	0.0295743551001723	0.0268764032005098	0.0303846405184425	0.0408913833202878	0.0587746442896072	0.0834876354931363	0.112969389958547	0.143375422565672	0.169497971777776	0.185958450616433	0.188828690408489	0.17701547561053	0.152748139687054	0.1208861866315	0.0873237911530686	0.0571928605468999	0.0336133254525731	0.0173994245191094	0.00762715272084642	0.00259833396648359	0.000678692207541634	0.000706473075410488	0.00197775705731893
18	0.0222379000014174	0.0164142028214854	0.0103885184547401	0.00571813329042113	0.00319445348649158	0.00254614616877478	0.00271853722174804	0.00258420104896824	0.0017007667930714	0.000726681647274384	0.00130983731716686	0.00552865208351041	0.0151399575029456	0.0309148770274174	0.0522613303697316	0.0772147540077261	0.102779216152722	0.125531256777919	0.14234943355365	0.151100034229596	0.151105718576331	0.143266832466782	0.129799555017517	0.113679081510263	0.0979829991304638	0.0853664113212644	0.0778337956248983	0.076816591777418	0.08338694728718	0.0983357429524517	0.121898803829013	0.153136468688667	0.189261037395314	0.225391738438324	0.255143537810269	0.272099017394039	0.271727212378475	0.252973054372999	0.218776782219087	0.175222785345975	0.129644757504022	0.0884857653136726	0.0557704899617474	0.0326807383725638	0.0181662013758186	0.0100877293764242	0.00628458385274326	0.00516788689693476	0.00578640720818045
19	0.0196818698824396	0.0138074834641174	0.00788982391383867	0.00331674708096758	0.000813849917669094	0.000179011504597008	0.000496787387751373	0.000758193849560005	0.000592228893507037	0.000749145407319534	0.00309147612302747	0.0100731369732864	0.0239003071133502	0.0456792832630895	0.0748421038516789	0.109033269070501	0.144494523597723	0.176845323001709	0.202053027988738	0.217336548408776	0.221762281324388	0.216375565960367	0.203850079465431	0.187792429530618	0.171952259397769	0.159605551183134	0.15327901070442	0.154798636051613	0.165459976026333	0.186035325354065	0.216423901549915	0.254998355920283	0.297986850393155	0.339380283975857	0.371735032423039	0.38785617752911	0.382866346601122	0.355856023422318	0.310378671683086	0.253507091423315	0.1937907258363	0.138922883890612	0.0939996788502975	0.060911037568257	0.0388562460398275	0.0255195279227932	0.0182841839879196	0.0150236617423741	0.0143334673693674
20	0.021418640210189	0.0158736280536176	0.0100258641243267	0.00507665611769009	0.00179766340609188	0.000320467977677344	0.000268051080350544	0.00119517283061979	0.0031401657596608	0.00701561913768402	0.0146199994977369	0.0282085874513853	0.0497452230378948	0.0800873150577487	0.118389082242287	0.161940396245196	0.206523192505013	0.247211053219987	0.27940594777642	0.299835163959682	0.307242044338566	0.30259645150563	0.288799811521466	0.270016575670113	0.250870074407603	0.235749770521923	0.22837967258685	0.23163480830292	0.247444935502694	0.276578698768485	0.318202421873488	0.369322624011005	0.424438408199156	0.475806676717519	0.51456746793004	0.532616876350499	0.524710084332201	0.490045717705275	0.432680984551463	0.360545980023087	0.283379146786418	0.21032582841484	0.148026323486429	0.0997450707097353	0.0656183310220935	0.0436672714433513	0.0310252814373234	0.0249056361038768	0.0230888384151792
21	0.0280059511050424	0.0229443337285941	0.0169654875047867	0.0111549172449078	0.00650433722575824	0.00375499840665234	0.00342517075623051	0.00601078502085384	0.0122505363531247	0.023295030271485	0.0406427880513668	0.0657963139711737	0.0997099849997994	0.142198778454554	0.191515236930635	0.244268845152983	0.29576969260532	0.340756832844951	0.374358039819724	0.39305589613624	0.395428066926069	0.382491044616121	0.357587706477409	0.325881565849936	0.293609691280463	0.267268761412497	0.25286024866744	0.255231862051931	0.277477838693214	0.320352878965787	0.38173215678456	0.456278212012612	0.535574068639989	0.608962318048235	0.665149982945187	0.69434228762594	0.690380448908481	0.652231295011137	0.584305951420933	0.495448095303919	0.396885852430045	0.299788321990604	0.213158284574298	0.142600855813201	0.0901393340983193	0.0548791512268101	0.0340998116718381	0.0243411660241805	0.0221985631772588
22	0.0415123346620748	0.0378900235931024	0.0328304284538626	0.0274220000522222	0.0229887619734854	0.0209591647616805	0.0227801936001585	0.0298805490599195	0.0436453747342598	0.0653420633297142	0.0959464377614725	0.135859672690568	0.184562641744301	0.240303178512634	0.299933347855488	0.358998537690498	0.412130343892315	0.453723411212056	0.478801586250156	0.48392150489658	0.467938770341377	0.432480566676153	0.382023515660134	0.323549572853409	0.265822948821249	0.218378848712294	0.190334735392642	0.189137086006853	0.219360968252988	0.281701943248171	0.372337376905522	0.482860740431254	0.600966368439843	0.711949868882441	0.800892241342903	0.855164424152987	0.866712456254205	0.833551981893339	0.760058863704902	0.655957284186966	0.534272559146248	0.408798278375389	0.291723157050456	0.191947169117378	0.114350352095443	0.0599749141548657	0.0268531691618383	0.0111222065293173	0.00810698208140931
23	0.0676585292357	0.0686841884418238	0.0685018867711153	0.0682443221728549	0.0694612355985035	0.0739824774689598	0.0837406377310113	0.100569613835222	0.12598772707538	0.160968877141894	0.205707880280968	0.259397387271665	0.32004984244213	0.384412229500547	0.448027027161483	0.505484959738606	0.550892044018158	0.57853709189304	0.583701960518953	0.563514240285283	0.517710850122484	0.449169934147986	0.364082246109145	0.271671157816482	0.183427120348455	0.111890166107734	0.069085501242073	0.0647862229839576	0.104837084393865	0.189813893449074	0.314299174333052	0.467007983636466	0.631885346620334	0.79012214010543	0.92282789057369	1.01390970627886	1.05259991980917	1.03510131153854	0.964990794133508	0.852302934362989	0.711524422326648	0.558975722585986	0.410163809025772	0.27763582589348	0.16967895354261	0.0899672763442331	0.0380316529731475	0.0102822823460182	0.00126728934570804
24	0.115296136400282	0.126724485559309	0.138225531019288	0.15081957530465	0.165906722598441	0.185120999299151	0.210120555195114	0.24233762279828	0.282716038341601	0.331464120213466	0.387848463299903	0.450051823757888	0.515117094621021	0.578999409376696	0.63674807858983	0.682836488428006	0.711647964700864	0.7181065471239	0.698413613412991	0.650817660223199	0.576311877177212	0.479131080745029	0.366914777107082	0.25042314430016	0.142740279041125	0.0579719813726933	0.00953611232437212	0.0082391501429563	0.0604150516189355	0.166450842300373	0.32001716179311	0.508247553604388	0.712967368960255	0.912880218461971	1.08641458064088	1.21476565368457	1.28458722283293	1.28982733420588	1.23236120179804	1.12132103142615	0.971293912722752	0.799785181728067	0.624468664686731	0.460741200210424	0.319978772287731	0.208698388187623	0.128620835407361	0.0774572567318326	0.0501404608794808
25	0.191304064410438	0.219370421181752	0.249361418358115	0.281861482230107	0.317644725212643	0.357554025743884	0.402335072307088	0.452446859136471	0.507873695471047	0.567962634933523	0.631305890966496	0.695682755673387	0.758072112138697	0.814745905413889	0.861455068268168	0.893719676517658	0.90723084762749	0.89835988137342	0.864749167418971	0.805931318956386	0.723892968459151	0.623475309910057	0.512493372532023	0.401467744359319	0.30290060297713	0.23009223994026	0.195578486831122	0.209360745472264	0.277180279319826	0.399135807804605	0.568938932864642	0.774034064548374	0.996680346910685	1.21592124749735	1.41018674058625	1.56012555841503	1.65119044171494	1.67552273545633	1.63280541985026	1.5299509316485	1.3797165333064	1.19854192659042	1.00403463565457	0.812561636583566	0.637340359904572	0.487282656493727	0.366671403589345	0.275584234747632	0.210857129857001
26	0.293126724226121	0.340877961926604	0.391942591208945	0.446202132325439	0.503549078497385	0.563836294761699	0.626808815231099	0.692028448176584	0.758801969365394	0.826121820314898	0.892625590579566	0.956578962361761	1.01588755759327	1.06814635704616	1.11073962356144	1.14100686398688	1.15648819133179	1.15525309582461	1.13629946548977	1.09998648138828	1.04843993603735	0.985847579574257	0.91855199066134	0.854855220651171	0.804476910505383	0.777655955234124	0.78395057861218	0.830863194601524	0.922480507035278	1.05835948673522	1.23289109906347	1.43532676880125	1.65055842248693	1.86061460338066	2.04669680722715	2.1914624319723	2.28119301236512	2.30748868554119	2.26820613679197	2.16749341038575	2.01494145519525	1.82403184687182	1.61017760238479	1.38870544467298	1.17310632576689	0.973797210661487	0.7975153239056	0.647336639515853	0.523201632461008
27	0.404621717866052	0.469062277999356	0.536869550231513	0.607241329570169	0.67935601812188	0.752410475500686	0.825651343775215	0.89839675638615	0.970045165212807	1.04006834729333	1.10798725368738	1.17333277394634	1.23559862814229	1.29419954350226	1.34845293356318	1.39760439292745	1.44091457375558	1.47781638399153	1.50813722386331	1.53236294455042	1.55190151635384	1.56928909174564	1.58827355657417	1.61371456126888	1.65125679394685	1.70676501616636	1.78555227020535	1.89148053463688	2.02605690679276	2.1876775191099	2.37117594713915	2.56780644861101	2.76573470975482	2.95102717448251	3.10903893600131	3.22601851264904	3.29069463966163	3.29559958560109	3.23792045379269	3.11974843936236	2.9477000850409	2.73199207912349	2.4851393622475	2.22049765413641	1.95087762156846	1.68742117651515	1.4388625558897	1.21121528423379	1.00784915510851
28	0.499124131855887	0.57098547080645	0.644660133735844	0.718956081416031	0.792791804558849	0.865301354375157	0.935925365499789	1.00447620816675	1.07116722220947	1.13659961690907	1.20170592641705	1.26765536275828	1.33573307909875	1.40721101873013	1.48323137336696	1.56472360977924	1.65237194292481	1.74664213212022	1.84786541919413	1.95636487297712	2.07259741320829	2.19727565408221	2.33142965636047	2.47637152039448	2.63353651946834	2.80419301147969	2.98903799316082	3.18772248940066	3.39837609690214	3.61721717250837	3.83833892579753	4.05374836268828	4.25370410137214	4.42735400413752	4.56362168422302	4.65224226751265	4.68481283556016	4.6557101986779	4.56274213737734	4.40743644467801	4.19492791606972	3.93346584512358	3.63362124854277	3.30731323179095	2.96679092321111	2.62369989920355	2.28833387440018	1.96913136740587	1.67243248271026
29	0.548455352566288	0.614475217714746	0.679366697015743	0.741895556022969	0.801141823961879	0.856634019131122	0.908456116198804	0.957313387465102	1.0045470796085	1.0520934235062	1.10238902369212	1.15823129707914	1.22260829013226	1.29851594713281	1.38878204482503	1.49591427321134	1.62198552058919	1.76856294593031	1.93667985983917	2.12684193353693	2.3390529815173	2.57284157028328	2.8272688247111	3.10090055729315	3.39173335080574	3.69707408083871	4.01338454292402	4.33611564587255	4.65956675789623	4.97681265612129	5.27974073917824	5.55923314107661	5.80551197336675	6.00864275504406	6.15916457257496	6.24879033056267	6.2711016553501	6.22215487687448	6.10091948178716	5.90948841945603	5.65302793039247	5.33946832102079	4.97897042447079	4.58322967054313	4.16469645393293	3.73579577612563	3.30822135895539	2.89236215807197	2.49689640455515
30	0.534781867527293	0.581848827675874	0.624098179492674	0.660505116449897	0.690544451732166	0.71432298047402	0.732676020460228	0.747216531925214	0.760329715371918	0.77511151537754	0.7952552315194	0.824895596915272	0.868423456260336	0.93028601383847	1.01478731607859	1.12590134225372	1.26710629533577	1.4412441418104	1.6504049685252	1.89583208065093	2.17784156255753	2.4957496240648	2.84780254903771	3.2311072819992	3.64156522845597	4.07381709989834	4.52121182557113	4.97581676923539	5.42848876247721	5.86902489714989	6.28640795320388	6.6691535653776	7.00575516554491	7.28520949709409	7.49759185219365	7.63463832105307	7.69028449859561	7.661108097454	7.54662776831195	7.34942201784611	7.0750491510712	6.73176936540809	6.33009061316045	5.88217769043784	5.40117674305087	4.90051344448324	4.39322206653364	3.89135521743034	3.40551175024269
31	0.463306326218369	0.48416454539619	0.497033645182677	0.501280482678795	0.496882065026969	0.484534291261716	0.465723044024913	0.442749923480884	0.418709047960474	0.397415860760362	0.383293124555904	0.381222629299735	0.396373108010862	0.434015208723796	0.499333160758481	0.597240334735066	0.732202788428325	0.908071795836464	1.12792395079627	1.39390626599939	1.70708407263661	2.06729150053296	2.47298762768435	2.9211255227086	3.40704567530528	3.92440894443215	4.46518639422028	5.01972359223671	5.57689467756373	6.12435661107358	6.64890667377713	7.13693701365145	7.57496972813638	7.950245752043	8.25133199522614	8.46870502445072	8.59526718749682	8.6267531190192	8.56199118992964	8.40299519420896	8.15487534988265	7.82557300451341	7.42543851157103	6.96668482604129	6.46275897254078	5.92767867118725	5.37538168557731	4.81913114283379	4.27101198671268
32	0.369610320304926	0.368033048295237	0.357404879206989	0.337615051347929	0.309165804837853	0.273241547098924	0.231744144454842	0.187290951125972	0.143175508668285	0.103294061711347	0.0720436571564992	0.0541992197942844	0.0547773801305987	0.0788939345523016	0.131619840652886	0.217837999827671	0.342100313700484	0.508482237145004	0.720430854946708	0.980602792034514	1.29069019920944	1.65123652029922	2.06144833590796	2.51901464201427	3.01994964851486	3.55847871910466	4.12698864758326	4.71606250751926	5.31461555321098	5.91014218189378	6.48907525703599	7.0372489464548	7.54044570887431	7.98499836398115	8.35841048589429	8.64995368287239	8.85119937503682	8.95644575343856	8.96300752933251	8.87134623583861	8.68503121155429	8.41053470016123	8.05687736252944	7.63515161151782	7.15795847219308	6.63879842913404	6.09145766729627	5.52942840458622	4.96539620499881
33	0.309052333029903	0.299746961191099	0.283179418068391	0.259734584942231	0.230300444105341	0.196293709264265	0.159660128794217	0.122849851948694	0.0887705207931634	0.0607225935924663	0.0423225075911867	0.037419436466842	0.0500105205044097	0.0841576482355343	0.143906422561907	0.233205272154984	0.355820277639099	0.515239689265224	0.714561759327779	0.956360680380488	1.24252816869965	1.57409236508657	1.95102079505436	2.37201948518196	2.83434519425218	3.33365128933408	3.86388937687777	4.41728789095839	4.98442523987389	5.55440895332827	6.11516403415462	6.65382417953351	7.15720968854006	7.61236680147125	8.00713596700449	8.33071197772422	8.57415763921253	8.73083486705706	8.79672267221012	8.77059985908005	8.65408057952398	8.45150211738991	8.16967530837089	7.8175177747229	7.40559779897776	6.94562157021034	6.44989842792977	5.93081765090255	5.40036663934339
34	0.323625056848894	0.324064477320304	0.320801258515052	0.314459614448113	0.305990683672654	0.296668845199244	0.288073865403727	0.282061310569336	0.280724792164516	0.286354214617462	0.301394116507703	0.328405374329965	0.370032024703147	0.42897292762049	0.507955720499626	0.609708359536837	0.736921902465601	0.892197421305319	1.07797032574844	1.29640706915032	1.5492721642144	1.83776742668062	2.16234998478691	2.52254029195556	2.91673553572434	3.34204682678719	3.79417984678527	4.26737786901435	4.75444310807499	5.24684732979818	5.7349359493078	6.20822207566783	6.65575889759931	7.06657128711006	7.43012133688364	7.73677842499032	7.97826278830728	8.14803268839053	8.24158898481599	8.25667692824858	8.19337265441616	8.05405044766448	7.84323552583582	7.56735507729614	7.23440686588773	6.85356939794461	6.43478012576064	5.98830838825307	5.524347928632
35	0.40623958066074	0.424838136643255	0.4427345827568	0.460443212435726	0.478648994232757	0.498199076875516	0.520089669603186	0.545450587734236	0.575529966399824	0.611681440533341	0.655355433175861	0.7080951175473	0.771536221303213	0.847408289508625	0.93753353243407	1.0438181980574	1.16823076467898	1.31276134360574	1.47935763875819	1.66983465151549	1.88575795027527	2.12830353186916	2.39810076962992	2.69506828140696	3.01825534171665	3.36570330867638	3.73434211531125	4.11993598307673	4.5170901035051	4.91932622201927	5.31923013172433	5.70866846998322	6.07906642900773	6.42173260582941	6.72821276658148	6.99065124126218	7.20213731922051	7.35701453273307	7.45113305966363	7.48202942878778	7.44902290072009	7.3532238396812	7.19745554522157	6.98609683782315	6.72485770344483	6.42050411723696	6.08055053795936	5.71293939419418	5.32572622155707
36	0.496628490944663	0.526740020033391	0.556829359358175	0.587113770710098	0.617912608503119	0.649651704741388	0.682867541727677	0.718211992095306	0.756458174967319	0.798507540983319	0.845397681235401	0.898309611951439	0.9585725045071	1.02766311890474	1.10719668013912	1.1989057299646	1.30460369100769	1.42613055937229	1.56527930927775	1.72370320310778	1.90280614513818	2.10362033334014	2.32667754386306	2.57188219655179	2.8383956681381	3.12454194211033	3.42774446468775	3.74450294457447	4.07041680967014	4.40025922997183	4.72810223323264	5.04748974984956	5.3516517422505	5.63374923151698	5.88713733942669	6.10563167399159	6.28376267745328	6.41700300563284	6.50195458805984	6.53648459782964	6.51980291813289	6.45247754261615	6.3363883665709	6.17462368856426	5.97132714760977	5.73150552330621	5.4608096534244	5.16530158836604	4.85122100533157
37	0.522053012431646	0.547359373222151	0.571137772741708	0.593402179096551	0.614288956183556	0.634075242007422	0.653196352289715	0.672261482459706	0.69206675336796	0.713604394464263	0.738066612686895	0.766842495074871	0.801506183189875	0.843794583938175	0.895573085540213	0.95878815907153	1.03540635751205	1.12734006533013	1.23636136640746	1.36400652470013	1.51147472527963	1.67952580077099	1.86838255849824	2.07764391779372	2.30621526983352	2.55226221446323	2.81319307565179	3.0856743577284	3.36568163207892	3.64858633595374	3.92927675640037	4.20230922492335	4.46208343714847	4.70303400856466	4.91982903539856	5.10756566820141	5.26195259869593	5.37946992882245	5.45749810039436	5.4944093275955	5.48961716152477	5.44358226248505	5.3577749805056	5.23459776498056	5.07727257181711	4.88970017061659	4.67629947320436	4.44183565136143	4.19124587604804
38	0.454759778580057	0.461876111047087	0.465444113081319	0.46552381513012	0.462351608084237	0.456361940342978	0.448205017167304	0.438759121301149	0.429136152742574	0.420679028173367	0.414949700995856	0.413706773413518	0.418871981072045	0.432485241366683	0.456648464089695	0.493458914214928	0.544933568157085	0.612926583984596	0.699042671359993	0.804549750485173	0.930294779759263	1.07662695860808	1.24333262964451	1.42958607752885	1.63392002947548	1.85421900099749	2.0877377170076	2.33114571036863	2.58059791452975	2.83182969758025	3.08027341715518	3.32119229987805	3.54982635463275	3.76154419631962	3.95199415065182	4.11724787443112	4.2539299776661	4.3593277645719	4.43147618360907	4.46921433157157	4.47221131287889	4.4409608187876	4.37674536223292	4.28157258405628	4.15808734605741	4.0094643715994	3.83928693165589	3.6514174728473	3.4498661381738
39	0.339639422738496	0.327979267768594	0.311943300617102	0.291815081258924	0.268081909442717	0.241448990269337	0.212847428212751	0.183434853098673	0.154587637920385	0.127883896631921	0.105076749139095	0.0880577053534399	0.0788104405514064	0.0793556958346168	0.0916885210972375	0.117709560414209	0.159152534875222	0.217510477459153	0.293963590193875	0.389311798837086	0.503915151551886	0.637645128089415	0.789849684851737	0.95933445785749	1.14436198894508	1.34267014962748	1.5515101407777	1.76770358232367	1.98771731962411	2.20775371058757	2.42385336940039	2.63200667627049	2.82826985969981	3.00888115174155	3.17037242965972	3.30967189865882	3.42419373534851	3.5119111820689	3.57141032719142	3.60192268444687	3.60333564577799	3.57618087321043	3.52160166093842	3.44130118713228	3.33747433990013	3.21272640631547	3.06998233141895	2.91239047184084	2.74322478495534
40	0.270154719522518	0.252375774595755	0.23114506225739	0.206950588097901	0.18046060504707	0.152526631048902	0.12418026284426	0.0966231341009488	0.0712095788102447	0.0494218189847241	0.0328377917199372	0.0230920541834303	0.0218305429702564	0.0306603012052925	0.0510956058983941	0.0845022117251233	0.132041658152895	0.194617748416329	0.272827387302352	0.366917949372973	0.476753233680288	0.601789843696388	0.741065515977678	0.893200517466445	1.05641275415532	1.22854670282054	1.40711571637674	1.58935668863973	1.7722955238148	1.95282136757139	2.12776714600468	2.29399364858192	2.44847419893959	2.58837689474569	2.7111414695649	2.81454803336072	2.89677527439919	2.95644613772943	2.99265951227806	3.00500703370368	2.99357471451118	2.95892971644922	2.90209315354496	2.82450033030221	2.72795025554455	2.6145466101755	2.48663257476562	2.34672203477051	2.19742967815427
41	0.333050421289611	0.327436436828764	0.320406066662767	0.312482170606977	0.304307981328745	0.296642221636379	0.290349611469399	0.28638658878309	0.285782242957537	0.289614652180663	0.298983020219967	0.314976214588688	0.338638507862333	0.370933506822955	0.41270741018548	0.464652855389626	0.527274689887265	0.600859025691047	0.685446902944152	0.780813796691138	0.886456051430649	1.00158512389931	1.12513026227804	1.25574995876765	1.39185219377539	1.53162315719351	1.67306380008214	1.81403325365021	1.95229786663109	2.0855843707626	2.21163549903831	2.32826626210655	2.43341904098203	2.52521568197118	2.60200488161383	2.66240332109486	2.70532924315669	2.73002744923336	2.73608501711637	2.72343738505906	2.69236480106742	2.64347948042675	2.5777041352979	2.49624282408241	2.4005453040321	2.29226624983266	2.17322081826617	2.04533809241702	1.9106139292751
42	0.562688252520609	0.583976109938311	0.605919584633616	0.628889639650885	0.653311434730568	0.679657143204081	0.708436198908925	0.740183040812002	0.775442527408079	0.814753300353298	0.858629482680059	0.907541196467404	0.961894473045323	1.02201120085781	1.08810980755047	1.1602873998773	1.23850408471214	1.32257016496391	1.41213684494534	1.50669099150204	1.60555438214155	1.70788773304391	1.81269964297785	1.91886041966042	2.02512057968701	2.1301336390631	2.23248264602234	2.33070975848949	2.42334804198072	2.50895456579683	2.58614381074157	2.65362037354037	2.71020996328223	2.75488773348494	2.78680307799447	2.80530013643391	2.80993340040184	2.80047797893579	2.7769342638295	2.73952692457348	2.68869835112915	2.62509684278556	2.54956000587168	2.4630939658718	2.36684911543652	2.26209320517677	2.15018263674255	2.03253283683209	1.91058857726459
43	0.930953681104694	0.985177368971208	1.04141517966567	1.09978541619305	1.16041074589962	1.22341280735098	1.28890586359819	1.35698962038866	1.42774137369178	1.5012076945576	1.57739589873593	1.65626558159285	1.73772052372851	1.82160128759946	1.90767882897253	1.99564943818635	2.0851313044529	2.17566296181838	2.26670382851279	2.35763699342205	2.44777433604063	2.53636399173269	2.62260009509731	2.7056346536668	2.784591325231	2.85858079799517	2.92671740667362	2.98813656238832	3.04201253239492	3.08757607921081	3.12413145907644	3.15107228756485	3.16789580556314	3.17421512104243	3.16976905955817	3.15442932718044	3.128204770881	3.09124261020061	3.04382660688517	2.98637223256347	2.9194189849086	2.84362008671281	2.75972987686415	2.66858926473909	2.57110966796973	2.46825588648393	2.36102838240712	2.25044543579302	2.13752563082519
44	1.36847199048276	1.45297650794098	1.53995952266372	1.62929104421524	1.72081866182469	1.81436531839475	1.90972705095151	2.00667077761428	2.10493222310144	2.20421408441452	2.30418454499112	2.4044762486936	2.50468584401406	2.60437420346971	2.70306741314326	2.80025861267863	2.89541074696126	2.98796026758275	3.07732179560234	3.16289372784632	3.24406473796978	3.32022109181132	3.39075466536153	3.45507152414394	3.51260089617589	3.56280434807672	3.60518495635911	3.6392962543507	3.6647507302246	3.68122765370743	3.6884800183585	3.68634040277366	3.67472557728053	3.65363971200844	3.62317607673638	3.58351716153362	3.53493318862419	3.47777902872462	3.41248957785688	3.33957369185457	3.25960681404781	3.17322246563275	3.08110279687382	2.98396841963136	2.88256775708087	2.77766615448924	2.67003499541679	2.56044106088021	2.44963635526872
45	1.79501988190454	1.90136225254463	2.00994011177065	2.12044275652402	2.23252851847668	2.34582518282326	2.45993073566621	2.57441446941286	2.68881847353489	2.80265953479003	2.91543146649113	3.02660788059052	3.13564540923856	3.24198737413853	3.34506789257702	3.44431639863992	3.53916254706378	3.62904145570928	3.71339923110743	3.79169871028895	3.86342534154862	3.9280931173198	3.98525046432891	4.03448599003494	4.07543398036497	4.10777954221042	4.13126328525853	4.14568544162996	4.15090932851712	4.1468640685163	4.13354649446976	4.11102218013786	4.07942555457136	4.03895907623611	3.9898914622753	3.93255498824395	3.86734189365047	3.79469994810973	3.71512725127867	3.62916635646328	3.53739782235774	3.44043330937166	3.33890834606952	3.2334748971343	3.12479386682103	3.01352767104444	2.90033300711224	2.78585394284289	2.67071543666394
46	2.14186122827027	2.25905502461537	2.37781028865281	2.49771699762697	2.61833596888567	2.7392008033437	2.85982021360334	2.97968073359785	3.09824980116942	3.21497919922235	3.32930883508225	3.44067083153588	3.54849389683059	3.65220793479667	3.75124885035028	3.84506350007806	3.93311473253852	4.01488645848689	4.08988868757786	4.15766246536067	4.21778464267475	4.26987240898619	4.31358752186158	4.34864016671363	4.37479238420478	4.39186100725802	4.39972005546532	4.3983025417337	4.38760165416419	4.36767128528381	4.33862589067772	4.30063966960484	4.25394507110872	4.1988306402225	4.13563822986895	4.06475961472524	3.98663255341229	3.90173635464514	3.81058701122747	3.71373197279506	3.61174463384733	3.50521861772355	3.39476193969064	3.28099113316503	3.16452542228489	3.04598102161947	2.92596563982756	2.80507325867528	2.68387925214659
47	2.363764766455	2.48094560575031	2.59883584626398	2.71699605009315	2.83496388537163	2.95225665067959	3.06837411964158	3.182801688738	3.29501380648433	3.40447765733759	3.51065706905332	3.61301660782694	3.7110258214962	3.80416358744344	3.89192251869744	3.9738133791746	4.0493694570849	4.11815084432239	4.17974856921129	4.23378853032638	4.27993518027174	4.31789491029562	4.34741908943319	4.36830671547982	4.38040663946505	4.38361933036565	4.3778981524929	4.36325013422813	4.33973621346218	4.30747095210836	4.26662171928448	4.21740735007254	4.16009629403363	4.09500427475044	4.02249148846068	3.94295937620945	3.85684700976791	3.76462713673756	3.66680193468743	3.56389852778127	3.45646432207947	3.34506221750655	3.23026575533305	3.11265425992972	2.99280803252538	2.87130365277355	2.74870944115894	2.62558113172177	2.50245780032887
48	2.44490585248431	2.55345603514414	2.66191419777853	2.76986441037368	2.8768752113008	2.98250210822446	3.08629030558206	3.18777763891073	3.28649769290182	3.38198307685065	3.47376882819927	3.56139591219875	3.64441478339742	3.72238897274182	3.79489866260232	3.8615442110417	3.92194958616444	3.97576567143882	4.02267340348715	4.0623867049972	4.09465517711468	4.11926651791901	4.13604863633836	4.14487143409243	4.14564823192015	4.13833682040454	4.12294012009036	4.09950644023772	4.06812933039701	4.0289470239532	3.98214147779512	3.92793701723866	3.86659860019609	3.79842971925893	3.72376996477776	3.64299227610984	3.5564999119016	3.46472317352282	3.36811591852478	3.2671519032163	3.16232099511125	3.05412529707811	2.94307522550827	2.82968558471557	2.71447167909633	2.59794550333786	2.48061204919404	2.36296576508724	2.24548720209272
49	2.39836752317134	2.49322524292773	2.5874189496955	2.68059108402933	2.77237508774985	2.8623975414599	2.95028044266427	3.03564360721857	3.11810717478255	3.19729419707993	3.2728332861034	3.34436129798137	3.41152602706948	3.47398888397061	3.53142753064191	3.58353844553262	3.6300393918242	3.67067176232029	3.70520277535903	3.73342749729076	3.75517066856893	3.77028831232628	3.77866910643118	3.78023550241484	3.77494457729811	3.76278860719247	3.74379535456613	3.71802806421037	3.6855851661716	3.6465996871844	3.60123837540598	3.54970054646561	3.4922166619593	3.4290466544967	3.36047801620206	3.28682367014553	3.208419646501	3.1256225872598	3.03880710505076	2.94836302300519	2.85469252364274	2.75820723543305	2.65932528600105	2.55846835089349	2.45605872641602	2.35251645429588	2.24825652484155	2.14368618387869	2.03920236706713
50	2.25660447845261	2.33626050380986	2.41498092145561	2.49248217619893	2.56847641705483	2.64267312875554	2.71478083961835	2.78450889284617	2.8515692672532	2.91567843245807	2.97655922278394	3.03394271346673	3.08757008231018	3.13719443965091	3.18258260941637	3.22351684417889	3.25979645743223	3.29123935684409	3.31768346296454	3.3389879987909	3.3550346366957	3.36572849050314	3.37099894193787	3.37080029225011	3.36511223152489	3.35394011998897	3.33731507751477	3.31529387946222	3.28795865897234	3.25541641780514	3.21779834977392	3.17525898274286	3.12797514700069	3.0761447795763	3.01998557570102	2.95973350012566	2.89564117235051	2.82797614100713	2.75701906362774	2.68306180884145	2.60640549863707	2.52735850872561	2.44623444521896	2.36335011581563	2.27902351345269	2.19357182995279	2.10730951657356	2.02054640756677	1.93358592188879
[truncated: 48 more columns]
