# Supplementary material for: Reconstructing spruce budworm outbreak severity: a comparison of paleoecological and tree-ring signals
Source: PLoS One. 2025 Aug 12;20(8):e0329406. doi: 10.1371/journal.pone.0329406 (PMC12342301; doi:10.1371/journal.pone.0329406)
Supplement: S13 Dataset — (ZIP) [file pone.0329406.s013.zip › Lake 4 wavelet data/GSI/GSI_wavelet_wave.txt]

V1	V2	V3	V4	V5	V6	V7	V8	V9	V10	V11	V12	V13	V14	V15	V16	V17	V18	V19	V20	V21	V22	V23	V24	V25	V26	V27	V28	V29	V30	V31	V32	V33	V34	V35	V36	V37	V38	V39	V40	V41	V42	V43	V44	V45	V46	V47	V48	V49	V50
1	-0.0104508894770325+0.0014101685498146i	0.00792829643044297-0.00543535390689847i	-0.00406669224645591+0.00665658120745744i	0.00121942936684519-0.00559790051932938i	-3.457546798873e-05+3.96331761382533e-03i	-0.00014130608534292-0.0027584827811916i	-1.895969656322e-05+2.0961273512418e-03i	0.0001755893732744-0.00181587005175567i	-0.00019085432094945+0.0016987739007336i	0.00011479900330188-0.00157653922668852i	-2.624673421178e-05+1.42384603257971e-03i	-5.147053374126e-05-1.23497210305022e-03i	6.579720934869e-05+1.00109342620808e-03i	3.3606026597746e-05-7.86915907102795e-04i	-2.04620528349155e-04+6.71705904159252e-04i	3.87083474461321e-04-6.54122798355556e-04i	-5.66027060796046e-04+7.51022503146394e-04i	6.3430180440689e-04-9.8369742988704e-04i	-0.00051009798351935+0.00120824231297683i	0.00029432879326935-0.00132479231965527i	-2.337499173234e-05+1.35074153692278e-03i	-0.0002628464905167-0.00121021796888694i	4.07255634810836e-04+9.40761360482191e-04i	-4.10027035874156e-04-6.9235642098319e-04i	3.38187292569943e-04+4.8529272755052e-04i	-1.88336633472572e-04-3.46436439684552e-04i	3.3770582520388e-05+3.29530637065561e-04i	3.0935734565861e-05-3.73117562968608e-04i	-2.4118226635244e-05+3.70431368787247e-04i	3.8965758020107e-05-2.94500492291268e-04i	-1.33912617628526e-04+2.04246017795644e-04i	3.03636436018375e-04-1.58773065149405e-04i	-5.44026354808219e-04+2.08433987640249e-04i	7.88922206619137e-04-4.6579979666233e-04i	-7.93941053932327e-04+9.21250733073692e-04i	0.00046630586662689-0.00127037605208585i	-3.856696617368e-05+1.35843087928222e-03i	-0.00039122503773302-0.00124375710384697i	7.13563189477055e-04+8.55618191481232e-04i	-6.74343475847751e-04-3.61255178025445e-04i	3.72065009339319e-04+9.996018760103e-05i	-9.1993515164898e-05-9.19003448149644e-05i	-7.5690175873499e-05+1.93613482509918e-04i	1.35482382339194e-04-3.37321776441865e-04i	-6.9399124137601e-05+4.52909709720732e-04i	-4.8888029583731e-05-4.34562656558177e-04i	6.793605587272e-05+3.16169447802585e-04i	2.917376808085e-05-2.43266621989288e-04i	-1.39717560493447e-04+2.69696303100038e-04i
2	-0.0124655591006011+0.0019079401925254i	0.00883674815142605-0.00720902684881579i	-0.00348779861806658+0.00834194879881951i	-5.332310328201e-05-6.32928920187039e-03i	0.0010771559010854+0.00387170236580891i	-0.00082026834441218-0.00233638762952827i	0.00031869935443469+0.00166108796760038i	2.301588574027e-05-1.49134515133982e-03i	-8.871640078174e-05+1.48819831592615e-03i	3.36616072115e-06-1.42326833323335e-03i	0.00010016324881763+0.00129261210601796i	-0.0002008857326584-0.00110299322056659i	2.26098817869136e-04+8.32411730956959e-04i	-9.4867999307033e-05-5.74996487301878e-04i	-1.27690922083687e-04+4.44910261700578e-04i	3.63739823491405e-04-4.25296756040886e-04i	-6.16302921333597e-04+5.49507996292738e-04i	7.26674295972904e-04-8.69652770755475e-04i	-0.00057135207214874+0.00117330869766328i	0.00031007367836916-0.00132699718622274i	2.055316968356e-05+1.3792735520766e-03i	-0.00038463282611526-0.00120929991349021i	5.48769906009829e-04+8.64175025672069e-04i	-5.24038907313692e-04-5.6914625168274e-04i	4.21585487170093e-04+3.33306687449089e-04i	-2.18140175449652e-04-1.80451059408915e-04i	1.2101146827106e-05+2.0129370624642e-04i	4.7487356174625e-05-3.05386639990389e-04i	8.815015689138e-06+3.23397399570136e-04i	-3.2539214128021e-05-2.16897630622026e-04i	-5.99270385110153e-05+7.82861098393838e-05i	2.57164630281691e-04+1.8576809616062e-05i	-5.80330394349597e-04-1.1519385423667e-05i	9.56212737238576e-04-2.97422805188645e-04i	-0.00100013273571137+0.00091868449439996i	0.00056954053724687-0.00138834793620538i	-2.393672765055e-05+1.49927079148983e-03i	-0.00052885810200717-0.00136519278701896i	9.6097702922893e-04+8.47753514394186e-04i	-8.74416876204304e-04-1.71475586806217e-04i	4.16973988531388e-04-1.43644079419002e-04i	-3.60166536081383e-05+9.13029463632683e-05i	-1.63494826748437e-04+8.2479990357312e-05i	2.20360212637176e-04-2.96894392018381e-04i	-9.8579562529098e-05+4.68233691006279e-04i	-9.9090258594726e-05-4.32627779970758e-04i	1.36769516018126e-04+2.41869878343454e-04i	6.80975053508e-06-1.27630250025343e-04i	-1.62132394742185e-04+1.65080960128047e-04i
3	-0.0140716225070133+0.0024655164778172i	0.00904717980892698-0.00911055096134753i	-0.00198729601210533+0.00977577301859159i	-0.00201804580990248-0.0063572709382907i	0.00242396860802042+0.00297713925857382i	-0.00143311155696249-0.00130376018762296i	5.07773707109612e-04+8.36353201296149e-04i	-1.012642849506e-06-9.22504312168343e-04i	-6.625698681777e-05+1.10720188682288e-03i	-6.219615638107e-05-1.12340715395315e-03i	0.00018885764901353+0.00103200546196937i	-3.23663405289886e-04-8.65990727368296e-04i	3.76929409848557e-04+5.71013912778887e-04i	-2.22235877973833e-04-2.77921474165853e-04i	-3.6508238611458e-05+1.44777291271216e-04i	3.03913610833543e-04-1.1437462613312e-04i	-6.32963383514067e-04+2.46658013627957e-04i	7.93597429970042e-04-6.55518259445432e-04i	-0.00060149289807121+0.0010305395410624i	0.00031213326171851-0.00120407151112498i	5.51060728674e-05+1.292692463568e-03i	-0.0004939832404134-0.00110082912099969i	6.59739437257238e-04+6.79202533054767e-04i	-5.88359726985128e-04-3.62163819883889e-04i	4.61823529571295e-04+1.20961880211402e-04i	-2.06412558201061e-04+3.8711831199783e-05i	-5.70613819353596e-05+4.08681304999815e-05i	9.5822955398175e-05-2.35370010702583e-04i	4.217338417578e-05+2.84676642232891e-04i	-1.28661167554708e-04-1.40831822076984e-04i	5.79423829012212e-05-5.15562040622965e-05i	1.36592488232616e-04+2.17896478104683e-04i	-5.34258564520525e-04-3.04315917461592e-04i	1.08318092547354e-03-2.520598887339e-05i	-0.00119143111895495+0.00083193511392077i	0.00064816395135887-0.00141932822126512i	-1.029130766367e-05+1.53601007799109e-03i	-0.00064470070376917-0.00140899310560751i	0.00120592362903595+0.00076595610885467i	-0.00105050531337697+0.00011877314785793i	3.92142997116469e-04-4.60544819213462e-04i	8.2343034465717e-05+2.96055596816891e-04i	-2.83139483474462e-04-3.6705282849511e-05i	3.26001707767311e-04-2.4994454565281e-04i	-1.30660150175615e-04+4.88122427595582e-04i	-1.76400012123673e-04-4.23995869758812e-04i	2.35987172524846e-04+1.29708464012363e-04i	-2.58009975617589e-05+3.52930655677958e-05i	-1.79355580599726e-04+2.3506906146477e-05i
4	-0.0151627478118154+0.0030452287064002i	0.0084678412251067-0.0109837871669421i	0.0003903914863411+0.0106567894769754i	-0.0043713242416037-0.00539721964750819i	0.00354939047857262+0.00122495744768893i	-0.0015977277516015+0.00015831166540652i	3.36046398219782e-04-1.15923232197082e-04i	1.93459543873911e-04-3.40805427556723e-04i	-1.56133420632723e-04+7.28455411513224e-04i	-6.0405679033687e-05-7.96478467055491e-04i	2.03836444311794e-04+7.35580436947108e-04i	-3.74877617658017e-04-6.1645072125925e-04i	4.74688240969537e-04+3.10602385810218e-04i	-3.05880766936008e-04+5.872763183835e-06i	4.0202215837105e-05-1.1920188156532e-04i	2.10409199744625e-04+1.75580130230205e-04i	-6.08449894387346e-04-7.45104320958e-05i	8.23442459628083e-04-4.12948333321131e-04i	-5.81621125549652e-04+8.31064264539415e-04i	2.97936144529981e-04-9.83114461401825e-04i	6.012807289604e-05+1.12110398112685e-03i	-5.66048863354699e-04-9.22765164157939e-04i	7.06804548346545e-04+4.27580512424889e-04i	-5.67144957027054e-04-1.32180926361049e-04i	4.43339686642131e-04-8.0604979524222e-05i	-1.52034464384341e-04+2.5235324859515e-04i	-1.76777859112301e-04-1.03717509568818e-04i	1.80894880857517e-04-2.07483147264282e-04i	6.7636985913201e-05+2.92405337659125e-04i	-2.2775275765291e-04-1.04551388733716e-04i	1.90655249005098e-04-1.26515648551225e-04i	-5.1767512910098e-05+3.60106681075386e-04i	-3.82148552006939e-04-6.04272146793621e-04i	0.00114383069254382+0.00030785310405704i	-0.00133878086946209+0.00069544716883238i	0.00066910903559505-0.0013667757165394i	-6.33610242873e-06+1.44558033676447e-03i	-0.00068997602051823-0.00138238644798468i	0.00140779651930895+0.00064965958832148i	-0.00116810288244301+0.00046324901735489i	2.66961474826624e-04-7.82235310312257e-04i	2.58120173383499e-04+4.40988266146233e-04i	-4.01463906553187e-04-1.10893742454101e-04i	4.29870280917078e-04-2.20189773327971e-04i	-1.60110851214817e-04+5.34016075877099e-04i	-2.82466600778756e-04-4.32004783099144e-04i	3.59582163304661e-04+1.430225997379e-06i	-5.4656172637182e-05+2.12746699162506e-04i	-1.94965786981506e-04-1.09264757118962e-04i
5	-0.0157978413170259+0.003607730959806i	0.0071989139915316-0.0126792369661547i	0.0033585503264198+0.0107460824980978i	-0.00656518852983843-0.00335867917934343i	0.00387703072751187-0.00112184178672372i	-0.00099948386120957+0.00156133806434151i	-2.35792225322091e-04-7.53446299512362e-04i	5.32281831532053e-04-3.739153312057e-05i	-2.7551192761434e-04+5.26693592384743e-04i	-4.3802203254732e-05-5.45057656413632e-04i	1.54176953135444e-04+4.79593609788562e-04i	-3.42097412874458e-04-4.35205569070352e-04i	5.02142320275842e-04+1.30856421135635e-04i	-3.16328213713733e-04+1.93808710127561e-04i	7.7659832004488e-05-2.45194243043989e-04i	8.2532677871958e-05+3.45174889225108e-04i	-5.38336729174584e-04-3.33081560973473e-04i	8.10337170794159e-04-2.23379557437457e-04i	-4.8927655150173e-04+6.40287776782549e-04i	2.61059237661462e-04-7.02117481400483e-04i	1.9350235399598e-05+9.13092077054735e-04i	-5.9226110466869e-04-7.33085809325287e-04i	6.76781045436122e-04+1.6229041210235e-04i	-4.4465183806563e-04+4.874759227427e-05i	3.80531595626128e-04-1.92158670852162e-04i	-8.7528808222524e-05+4.08592280445273e-04i	-3.23527678594471e-04-2.02514813125625e-04i	2.87733569322752e-04-2.41676520491549e-04i	8.7770306830568e-05+3.51373867867757e-04i	-2.99548831512738e-04-1.08383265098186e-04i	2.79358500196154e-04-1.12145927409317e-04i	-2.6994189522064e-04+3.66711069880315e-04i	-1.21725767398647e-04-8.36784916832534e-04i	0.00113203653689628+0.00064421274185587i	-0.00142132566894973+0.00057117933628167i	0.0005875390764254-0.00125224292043325i	-1.787016798997e-05+1.20678093222045e-03i	-0.00060867391189713-0.00130841918194794i	0.00153642101364233+0.00056303815387633i	-0.0012122512283881+0.00080317659333434i	2.965733534712e-05-1.02992229372002e-03i	4.55358340614014e-04+4.39436941110568e-04i	-4.5265573820976e-04-1.05226375994952e-04i	4.98373947668804e-04-1.99563186997458e-04i	-1.88260809864181e-04+6.04261192472412e-04i	-4.09011463942892e-04-4.67054960319835e-04i	4.89548397653594e-04-1.29394667114297e-04i	-5.2382882289584e-05+3.71274885710808e-04i	-2.17790715467167e-04-1.79683345034875e-04i
6	-0.0161406652810341+0.0041252946493216i	0.0054601198029257-0.0140955652654305i	0.00649946091902776+0.00993717740948583i	-0.00799540863795026-0.00041195642481402i	0.00297475694506635-0.00349572260304482i	0.00035078637674636+0.00225769031346849i	-9.24229748073365e-04-6.94063827082522e-04i	7.53177194715398e-04-1.35853291213135e-04i	-2.6381217403708e-04+5.24182362648778e-04i	-9.8621473018909e-05-3.61785766150004e-04i	7.0798891122845e-05+2.63169532156766e-04i	-2.42230863909904e-04-3.44533905709436e-04i	4.78899618256462e-04+4.6935076319321e-05i	-2.46842697693749e-04+2.76993948104907e-04i	5.888504881218e-05-1.96638798260758e-04i	-8.3746263691327e-05+3.5565401859069e-04i	-4.31084818342086e-04-5.04405408281948e-04i	7.6956049506805e-04-1.37233411319696e-04i	-3.07807172495567e-04+5.06903587567073e-04i	1.97235174693375e-04-3.81687448462774e-04i	-8.1143028069404e-05+7.13771568823586e-04i	-5.89740491872771e-04-5.85962748861265e-04i	5.86340190371417e-04-8.6914119259737e-05i	-2.26927475033426e-04+1.33988155739788e-04i	3.1517222936908e-04-1.60671419747732e-04i	-7.1290439291278e-05+4.93738723262794e-04i	-4.58302805842772e-04-2.65645689751177e-04i	3.86182406083026e-04-3.21613001568625e-04i	1.23624090577551e-04+4.22506706846086e-04i	-3.20734565982631e-04-9.5239262760445e-05i	2.48407417588698e-04-2.7613941228412e-05i	-4.55911854954473e-04+1.92911514426367e-04i	2.28828606219577e-04-9.55664243338116e-04i	0.00107503611641232+0.00094543121688744i	-0.00144312681531142+0.00053373418916038i	0.00034921091610311-0.00110872342141403i	-4.3600391041269e-05+7.89339376413194e-04i	-0.00034695935628665-0.00121671984482058i	0.00159378322138356+0.00057682778405841i	-0.00120423883686681+0.00110466490486206i	-0.00031329586329926-0.00115526801793525i	6.16369526151151e-04+2.3380085888554e-04i	-3.5389331086746e-04-3.2231085994109e-05i	5.0755223913394e-04-1.30806684175688e-04i	-2.36809820104087e-04+6.70095148628315e-04i	-5.37986332353809e-04-5.24093075668662e-04i	6.02621129941607e-04-2.67332998377125e-04i	1.5599920221742e-05+4.92383098910402e-04i	-2.5719640514264e-04-1.45174239857747e-04i
7	-0.0163587190541375+0.0045885340454944i	0.0034750720936451-0.01519841432195i	0.00942579325004316+0.00827428556578806i	-0.00822864704542729+0.00305159753909573i	0.00079268738424423-0.00519940875429049i	0.00199519706130876+0.00174524652717198i	-1.19170386897732e-03+7.874940776136e-05i	5.92903687691651e-04-4.18471028606513e-04i	-5.6836660990385e-05+5.55748875845452e-04i	-2.39601365727929e-04-1.54726378606889e-04i	-4.76646809213696e-05+4.07109910043823e-05i	-9.8146754299992e-05-3.34426902479068e-04i	4.56485939479956e-04+2.125980276123e-05i	-1.10343075278386e-04+3.21921963150724e-04i	-2.90925774581462e-05-6.151156485728e-06i	-2.96051009992601e-04+2.38351653787457e-04i	-3.14717459587772e-04-6.36626846002134e-04i	7.50308941968761e-04-1.64837653019514e-04i	-3.2094393155094e-05+4.56775219589284e-04i	1.11426922355959e-04-1.3870664368731e-05i	-2.61739572911381e-04+5.59202512406819e-04i	-6.01684689368606e-04-5.23899623465426e-04i	4.780261247498e-04-3.33990782698745e-04i	7.5629280486959e-05+1.21897127193118e-04i	2.9289951915534e-04+2.7793178382134e-05i	-1.57017936844011e-04+5.37875616985402e-04i	-5.6043147270685e-04-3.32171544139873e-04i	4.53893308614095e-04-4.23828819235853e-04i	2.13673754167271e-04+4.59772160926044e-04i	-2.96194895392239e-04+2.2037413341205e-05i	3.44821268060551e-05+6.24818226550675e-05i	-5.51556081722277e-04-1.66027348204265e-04i	6.52531562341173e-04-9.66378051791864e-04i	0.0010354793642793+0.00122262027579558i	-0.0014493812208515+0.00065970027260197i	-1.0540738111226e-04-9.81562443551837e-04i	-7.5083978527512e-05+1.50196038699184e-04i	0.00014358448663791-0.00114356448510165i	0.00162964204775744+0.00075786063746394i	-0.00120504897368005+0.00139037392135391i	-0.00075841324479532-0.00116780698039782i	6.91061036837147e-04-1.93327744517962e-04i	-3.67004952519695e-05+5.02092496155131e-05i	4.69866508111613e-04+7.2344056051311e-05i	-3.54235130493744e-04+7.06911051452902e-04i	-6.55617738006724e-04-6.04956305407079e-04i	6.89241500313696e-04-4.29548189137912e-04i	1.77364984681312e-04+5.773262661246e-04i	-3.15372170947238e-04+1.674254761358e-05i
8	-0.0165627262409574+0.0050006202571784i	0.0014033582041408-0.0160106930192686i	0.0118825287462724+0.0059199017618191i	-0.00713029339888153+0.00654079848227443i	-0.00228639851973061-0.00565713430174306i	3.17675780007846e-03-4.900224214518e-05i	-0.00056260910924832+0.0010841708158215i	8.7233942702926e-05-4.13908855514561e-04i	1.65788213542929e-04+4.5780177301949e-04i	-3.83744861732657e-04+1.02776639733059e-04i	-2.33307159981897e-04-1.92331070628372e-04i	6.5952236835625e-05-4.22393240823084e-04i	5.12817723391626e-04+1.2950368948565e-05i	7.0151136753801e-05+4.26576169999649e-04i	-2.01137532715117e-04+2.74177907973983e-04i	-5.76051391976316e-04+5.1636349088447e-05i	-2.26991049152744e-04-8.25313524434593e-04i	8.31369810616365e-04-3.01231805614392e-04i	3.43792524892092e-04+5.10790677250336e-04i	1.5126413752656e-05+4.3579566725568e-04i	-5.59423748153771e-04+4.84884102925072e-04i	-6.93066945166476e-04-5.87966658569456e-04i	4.08820460494492e-04-6.35865015210974e-04i	4.71514234364086e-04+4.7962913914854e-05i	3.40874744442068e-04+3.62791289542158e-04i	-3.6719227573795e-04+5.97897851874281e-04i	-6.57866233117272e-04-4.41812727754501e-04i	5.02068347316172e-04-5.59426506706159e-04i	4.01870556925516e-04+4.65023735303533e-04i	-2.72088071490475e-04+3.065017055711e-04i	-3.86955410958515e-04+8.4682391267442e-05i	-5.32697225317215e-04-6.9925395015184e-04i	0.0011685780425109-0.00092167826860596i	0.00109764929982032+0.00155334985258794i	-0.00153502169103624+0.00102383913996212i	-8.39996261037212e-04-9.34722280155464e-04i	-1.00835361377131e-04-7.66879089283567e-04i	0.0009138299331378-0.00114034514555318i	0.00174427630393952+0.00117217307508007i	-0.00130319710929763+0.00175083127990841i	-0.00133678258951417-0.00113123524948593i	6.64852481965579e-04-8.40630064814551e-04i	5.29629585252636e-04+6.9737688412337e-05i	4.45858558609188e-04+4.80081038594583e-04i	-6.02375902419705e-04+7.38186888556903e-04i	-7.77973809315608e-04-7.41590611795249e-04i	7.72325445945987e-04-6.38967269608773e-04i	4.45563615156321e-04+6.44714416447947e-04i	-3.8481566025233e-04+3.11105261064941e-04i
9	-0.0168071508770857+0.00536203219981i	-0.0006538447026546-0.0165851733417006i	0.0137525757066397+0.003101314812118i	-0.00484889798558281+0.00959833058854297i	-0.00560454915308-0.00460758356446785i	0.00318336339129198-0.00269562282670126i	0.00102561446430404+0.0015368895830648i	-3.01055805031385e-04+2.4885954802785e-04i	8.5000851633258e-05+3.38761866393971e-04i	-5.03223959085583e-04+2.87214668638404e-04i	-4.79583285778077e-04-4.10490569941787e-04i	2.24507275120126e-04-6.50770936852441e-04i	7.36735081579328e-04+4.93791317458e-07i	2.8016142761065e-04+6.8462580921716e-04i	-4.85103552530186e-04+6.27444281581543e-04i	-9.75504754022012e-04-1.72665685898393e-04i	-0.00019422066913217-0.00118252625086983i	0.0011054805099053-0.00055471053058945i	8.53371474239889e-04+7.02506322025348e-04i	-8.511746429639e-05+1.03391771400749e-03i	-0.00103834506143124+0.00053028126530675i	-9.44434376042008e-04-8.31065898502407e-04i	0.00043752592427181-0.00108097965123423i	1.00197566596841e-03-4.208371955199e-05i	4.70063193217112e-04+8.37974892060544e-04i	-6.98517422826036e-04+7.38870060182031e-04i	-8.21504165548722e-04-6.22344617780082e-04i	5.79404479278068e-04-7.76583417469022e-04i	7.17173699711878e-04+5.02839089423134e-04i	-3.2686762409806e-04+7.65441996195098e-04i	-1.0023508379413e-03-1.778066376572e-05i	-0.00040858599119931-0.00141442105707755i	0.00185769226196976-0.0008896066763727i	0.00134162010525428+0.00208181224637283i	-0.00184127338460055+0.001697274805291i	-0.0019290876755471-0.00105262767585127i	-0.00011059637836786-0.00204045053495752i	0.00203444570813834-0.00127791129457271i	0.00207757209170337+0.00189353153163624i	-0.00159198032235281+0.00233469045326779i	-0.00213435006802408-0.00112954383446683i	0.00055591707682424-0.00172338616780455i	1.34368043268264e-03-3.36782289808e-05i	0.00052938356944403+0.0011158893606509i	-0.00102598361431588+0.00084828159682596i	-9.67412655015905e-04-9.85199350989355e-04i	9.01894835297334e-04-9.31189350338004e-04i	8.26435765886718e-04+7.25017709398022e-04i	-4.55201970360501e-04+7.36009721620833e-04i
10	-0.0171107497880571+0.0056567832383969i	-0.0026185271070654-0.0169748233471474i	0.0150115561787623+0.0000645932409626i	-0.0017194340589982+0.0118926770754602i	-0.00847623888558212-0.0021614781540266i	0.00167204943246529-0.00544144219760125i	0.00311069541093334+0.00076378857000528i	9.198251833187e-05+1.49029040957307e-03i	-4.22373079677936e-04+6.29909992103431e-04i	-8.03584243213037e-04+2.75930440247582e-04i	-7.40688879730245e-04-6.94698116458367e-04i	0.00040303058527162-0.00104376169115946i	1.19900694425776e-03-1.402659484476e-05i	0.00053004045975455+0.00117794235671817i	-0.00093692949208776+0.00109384008403354i	-0.00158534319037629-0.00045676049293871i	-0.00021744571392969-0.0018296711023662i	0.0016744883830877-0.00095833125313666i	0.00157889896618631+0.00108610641708856i	-0.00019728114556922+0.00189491626571497i	-0.00180146388755488+0.00073526768205271i	-0.00144589394835953-0.00132376459405778i	0.00061148940062271-0.00177923141229037i	0.00174347612086559-0.00012414745768996i	0.00069853894429601+0.0014750285140308i	-0.00114868360124183+0.00102247295104311i	-0.00112257977093851-0.00089185562852978i	0.00074322696445986-0.00111443404729892i	0.00114957554087208+0.00065915663745968i	-0.00054594490986312+0.00135646714761543i	-0.00178397383217298-0.00029622836751202i	-0.00017637730100298-0.00235564611728638i	0.00285887902200971-0.00090029090851568i	0.00181142525324978+0.00300171429139038i	-0.0025423065526901+0.00274386873870139i	-0.0034703568014728-0.00143621344258847i	-9.499956454958e-05-3.78894970770403e-03i	0.00361263915303564-0.00164017908876654i	0.00278992227215523+0.00300542204835691i	-0.00214106332472151+0.00332526883238896i	-0.00328627598929325-0.00121553350532504i	0.00037334105202562-0.00289334104127023i	0.00239632181581494-0.00031320146390715i	0.00082135457170829+0.00195749440987183i	-0.00162274708475619+0.0011507777392752i	-0.00131752065721417-0.00136076101605935i	0.00111640564385444-0.00136075228650189i	0.00133733462257694+0.00084370447456873i	-0.00051883603263396+0.00129530905222193i
11	-0.0174623647277757+0.0058503948795154i	-0.0044137866463145-0.0172101811953518i	0.0156831543824292-0.0029518751698079i	0.0018348832752541+0.0132532146499763i	-0.0103921852200837+0.001260621423323i	-0.00119594508678802-0.00751850576819353i	0.00491841610201462-0.00142866667019323i	0.00169297485243174+0.00274367317311754i	-0.00104333056962608+0.00179191592575319i	-0.00165039021074345+0.00020653496486752i	-0.00107714542297094-0.00128498449544209i	0.00073505525134017-0.0016494969953975i	1.9651178977106e-03+2.07009916192e-05i	0.00083653094262877+0.00199344898438942i	-0.0016505524859066+0.00175112080590784i	-0.00253097034510259-0.00087560931293382i	-0.0002729465565308-0.00291057268474787i	0.00266473556355519-0.00156690672763146i	0.00265313201494272+0.00174446152843145i	-0.00034660242057409+0.00318811691967538i	-0.00299483081527415+0.00114073302088299i	-0.00229910359242265-0.0021508436955914i	0.0009532238398196-0.00285942837874302i	0.00280070264837148-0.00022026333010709i	0.00107461900950176+0.00232172543506699i	-0.00171784590520594+0.00150189178609539i	-0.0015889653870179-0.00124080120931849i	0.0010084693100422-0.00154896398762586i	0.00162351352826214+0.00098401195839689i	-0.00100452969362641+0.0019912348184507i	-0.00269356025065893-0.0008354270736338i	0.000246645624579-0.00358524038328582i	0.00433720309896451-0.00088614754251094i	0.00248032566977651+0.00452926783078053i	-0.00383208407670644+0.00420899373291893i	-0.00558814247575546-0.00220141885837854i	-4.014854058502e-05-6.17766550600422e-03i	0.00579211720040145-0.00231429708293223i	0.00404566551425843+0.00458718542834852i	-0.00296361935255068+0.00491369100812548i	-0.00494636064562999-0.00135752953352655i	5.786316723707e-05-4.42168832537989e-03i	0.00367391571573858-0.00084911755386769i	0.00141683258948432+0.00294097655204641i	-0.00232243438410354+0.00174176995602187i	-0.00190742393232703-0.00182034954852294i	0.00139438658713269-0.00197747628920899i	0.00200039246960382+0.00099191881014647i	-0.00056217317336443+0.00199735576571839i
12	-0.0178126939084655+0.0059021065863504i	-0.0059613650808978-0.0172838494841656i	0.0158062693842662-0.0057260414809299i	0.0053681770800239+0.0136560072710327i	-0.0111155371803756+0.0050499206505039i	-0.0048311962662952-0.00841745274851696i	0.00575062840571191-0.00464709924540647i	0.00436972636744588+0.00328580133093994i	-0.00117065422463493+0.00390221636727142i	-0.00322812751640162+0.00050937117588266i	-0.00175769550134456-0.00238199909470217i	0.00138093878436089-0.00263287978853698i	0.00316114276094127+0.00019608820356708i	0.00118974682549829+0.00326268323183277i	-0.0027690711550394+0.0026713285544107i	-0.00395177042643979-0.00155086173149633i	-0.00031294619317115-0.00460084127042826i	0.00424572316507827-0.0024439035502385i	0.00424245535902141+0.00279786662271821i	-0.00057157571403726+0.00512447438018755i	-0.00479452090710879+0.00180095535757765i	-0.00363104340173131-0.00339569075952972i	0.00144355211195684-0.0044708983536968i	0.00428376034209029-0.00041773064698778i	0.00169720479967987+0.00340679986136575i	-0.00235233452019382+0.00223192512701205i	-0.00219309152575916-0.00157108545153043i	0.00128843589249395-0.00196190471979675i	0.00195914227353841+0.00145214417997833i	-0.001767975866457+0.00249021491665676i	-0.00362443967474315-0.00179223840542975i	0.00107712991587359-0.00511937667809828i	0.00643274547838292-0.00063345763353883i	0.00321387299467079+0.00687848720004309i	-0.00592137129471545+0.0060917845116705i	-0.00841125416644906-0.00348511430480136i	7.75488661555e-05-9.39600214423152e-03i	0.00872410022506087-0.00338919293242459i	0.00600865270279012+0.00667923030392532i	-0.00397839937572072+0.00727682748995349i	-0.00723980524588536-0.00139667409729623i	-0.00056421029886265-0.00633935678483026i	0.00510809151936423-0.00178289694023554i	0.0024064955268832+0.0039281317889439i	-0.0029627998671056+0.00266424911923326i	-0.00274466633751051-0.00221891505230774i	0.00163156992055087-0.00276711329776559i	0.00279244583161846+0.00110947661100654i	-0.00055658281983118+0.00282049890488805i
13	-0.0180657137435208+0.0057885583496645i	-0.0071916969503529-0.0171371071867981i	0.0154032896636889-0.0080544832343479i	0.0084504983481681+0.0131742707048326i	-0.0106735787030875+0.0085366195394458i	-0.0084156366007673-0.00802186510172649i	0.00531394046156111-0.00807442210280563i	0.00743846000880056+0.00269531846986356i	-0.00035273684508559+0.0064783782603652i	-0.00525777067394926+0.00157465843512376i	-0.00306758720898922-0.00387116928065483i	0.00233466782018401-0.00418918848893533i	0.00494448290599407+0.00055358926238625i	0.00156138632426409+0.00515441118838854i	-0.0044828308288054+0.00388948799883252i	-0.00596973956990329-0.0026547933369653i	-0.00024965904733276-0.00709322528946453i	0.00662612974917965-0.0036343606419963i	0.00651633997995085+0.00439822794066742i	-0.00091003182720349+0.00792674083805601i	-0.00737534613779125+0.00280395761096412i	-0.00561109914079224-0.00510591315610657i	0.00198564572217619-0.00677981275883634i	0.00626758477780067-0.00090636778028218i	0.00275510185962908+0.00466170772147173i	-0.00284654387079138+0.00330494449569255i	-0.0028702007270261-0.00160288563586518i	0.0013254338003501-0.00212518605056785i	0.00181477154503166+0.0019253179114921i	-0.00288324077880458+0.00248862095289006i	-0.00429155082700128-0.00340695938506704i	0.00268798208070228-0.00683166487686219i	0.00920083611462356+0.00024762117135182i	0.0037325021539828+0.0102410649535818i	-0.00904146079761516+0.00830247686296677i	-0.0120279566792425-0.005452171785214i	0.0002892003596765-0.0136097358072435i	0.0125157572383054-0.0049668232836097i	0.00884933656281246+0.00923197784043393i	-0.0049676056305563+0.0105593975966642i	-0.0102062551166497-0.0010184637720724i	-0.00179671618314294-0.00854787780329441i	0.00648077970523601-0.00332023561723795i	0.00386215770561692+0.00463409057967699i	-0.00325398689470089+0.00387063859167102i	-0.0037050883302963-0.00231254143519422i	0.00166002884851616-0.00357671616330109i	0.00357012954311095+0.00111083887748102i	-0.00048304050655847+0.0036537902148101i
14	-0.0180802946352933+0.0055373413213713i	-0.008067619589825-0.0166488746843829i	0.0144464694410878-0.0097645195639579i	0.0106976670798271+0.0119107781427112i	-0.0092766746864945+0.0110947904156715i	-0.0111194842050523-0.0065818524695386i	0.0038275175640997-0.010768306701005i	0.00995493123108796+0.00112661421879277i	0.00130641626412449+0.00867501229959175i	-0.00706949492122655+0.00330909695167292i	-0.00489911407786775-0.0053045070427666i	0.00337705807632771-0.00621328965725443i	0.00726528088280628+0.00106044128373467i	0.00188718542028558+0.00772395248421403i	-0.00695454600594736+0.00535406234325865i	-0.00863002542384142-0.00439433111162848i	0.0000665122465297-0.0105456578179771i	0.0100149369285283-0.0051268938026322i	0.00960767761472626+0.00669981874701968i	-0.001373806586929+0.0117907275398946i	-0.0108673479097373+0.004294814740452i	-0.00846657293237633-0.0072398610883679i	0.00234192944751958-0.00996440767391848i	0.00875526934254656-0.00204684855050626i	0.00459461774915532+0.00585109949890897i	-0.00275309694636716+0.00490887119099472i	-0.00355301183649353-0.00078315725601217i	0.00061153684500072-0.00169714063366969i	0.00063699790671136+0.00208977718141709i	-0.00433178515637156+0.00134867775805111i	-0.00412984039630403-0.00597145103430355i	0.00559478356429761-0.00836674737813172i	0.0125596763170799+0.0023299804198917i	0.0035877364784104+0.0147675947349648i	-0.0134429912242331+0.0106301202513537i	-0.0164511844359789-0.0082928749655156i	0.0006195020955715-0.0189228307167656i	0.0171855532371809-0.0071829755412941i	0.0127559499152749+0.0120586475990315i	-0.0055404518520391+0.0148558973548206i	-0.0137423507430928+0.000258049169055i	-0.0040526307546588-0.0107314193535727i	0.00733217516033661-0.00568369040703918i	0.00577451836126368+0.00456235460491572i	-0.00276083258331347+0.00515564450800419i	-0.00446618219018809-0.00178929628952655i	0.00131317635531504-0.00405168394167215i	0.00401557381180928+0.00096419358153338i	-0.00040890994578745+0.00425890715842551i
15	-0.0176939824028886+0.005266752602703i	-0.0086247700034362-0.0156400134159097i	0.0128358639614136-0.010747981319296i	0.0118105314914963+0.0099340334144314i	-0.00720296632641+0.0122267163788571i	-0.0122778928539733-0.0045636170152166i	0.0018836581188816-0.0119497489756818i	0.0110873634156626-0.0007618645972726i	0.0031110236299807+0.00968009897895991i	-0.00796282457997865+0.00498496882411488i	-0.00651230321303525-0.00619497412342916i	0.00430921592582949-0.0080202215549464i	0.0096018723109087+0.00180507775109753i	0.0018901714033897+0.0107095167354852i	-0.0102006373172145+0.0067646333999788i	-0.0117614972805464-0.0069739562851473i	0.0008659332789001-0.0149751403702499i	0.0145513628249391-0.0068113173825563i	0.0135705043366754+0.0098178842783707i	-0.0019233060288717+0.0168497581112721i	-0.0153209320058838+0.006495716413205i	-0.0125010775388428-0.0096244170978112i	0.0020822615209678-0.0142292394748476i	0.0116841495334512-0.0044286497928825i	0.00777903785622959+0.00656899891864879i	-0.00136926910165386+0.00738529658116783i	-0.00422574598325895+0.00173902891868582i	-0.00165126534527032-0.00026707421999203i	-0.00231140776766192+0.00139822751549964i	-0.00595753002310377-0.00183330331844234i	-0.00228419358093557-0.0097556389720046i	0.0103952045340092-0.0091237057654362i	0.0162778348975598+0.0063283494125973i	0.0021890978277027+0.0205620392942667i	-0.01939082162199+0.0127651014310882i	-0.0216404731243561-0.0122085647293589i	0.0010602410818225-0.0253925049018124i	0.0226632318929945-0.0102367592753932i	0.0179498339106357+0.0148229457003485i	-0.0051269669749347+0.0201981688269287i	-0.0175627914694662+0.0030561582766416i	-0.0077868581315482-0.012310101838668i	0.00693397395253824-0.009011359819897i	0.00794420950506576+0.00302015625157353i	-0.00096643481931828+0.00606854304733522i	-0.00445777216188786-0.00037026244316387i	0.00054451615843651-0.00362609785145596i	0.00365751777490136+0.00080875831988327i	-0.00059050387643643+0.00431174340201242i
16	-0.0167812306226666+0.0052139549078853i	-0.0090161292528915-0.0139138750904345i	0.0104148191736198-0.0110122731724975i	0.0116333309527168+0.0072506529151782i	-0.0046990019852739+0.0116474905500807i	-0.0115306239419642-0.0024526397499064i	0.0001498037565864-0.0112165178924388i	0.0103963446249389-0.0021768576952398i	0.00415498585477691+0.00902966696586344i	-0.00751831996670551+0.00556615584907244i	-0.00675633244246764-0.00630172028072759i	0.00520963987758369-0.00845129468640968i	0.0109811847258049+0.0032368061329873i	0.0008521310743013+0.0135192350030933i	-0.0140926044432131+0.0073630309590337i	-0.0148073259529177-0.0106329961496371i	0.0025242376250567-0.0201454119932665i	0.020252734906457-0.0084128604978796i	0.0183368485773882+0.013822736591774i	-0.0024841443731977+0.0231640284108266i	-0.0207253294213271+0.0096900350301668i	-0.0180968448470959-0.0119940064106889i	0.0006351885297418-0.0198383910659022i	0.0149993068134589-0.0088170724361919i	0.0130523438146686+0.0063553922303006i	0.0021147494412861+0.0112357088373259i	-0.00499506692882996+0.00696211482405025i	-0.00643879851442357+0.00250562701951865i	-0.00776646536036055-0.00088890839380769i	-0.00742856330703094-0.00803524757760074i	0.0022292996240641-0.0149086626685165i	0.0176423501508003-0.0083682171155082i	0.0200389760874053+0.0129714209495359i	-0.0010767444262389+0.0277102978159699i	-0.0271653563641991+0.0144107050112246i	-0.0276050173833243-0.0173899527288399i	0.0015320577762012-0.0331151594521207i	0.0288507366240172-0.0144310688977358i	0.0247111513023562+0.0170816235868603i	-0.0030265301878225+0.0265609007877432i	-0.0212020677274478+0.0080595621283191i	-0.0133730397326206-0.0124711299917256i	0.0043798424599641-0.0132162393808453i	0.00986939431385482-0.00072583960693521i	0.00253117839406402+0.00587130460204978i	-0.00290676405255595+0.00199445216752926i	-0.0004143016818863-0.00163871619744708i	0.00202457279002862+0.00105727821543822i	-0.00152291257284641+0.00355965456309964i
17	-0.0153392543864881+0.0057154660924409i	-0.0095215515371229-0.0113412572380316i	0.0070463590787491-0.0107126245563699i	0.0102093449305619+0.0038549479754199i	-0.00196406433477679+0.00937336431945727i	-0.00895013769288592-0.00061897900586353i	-0.00093187999280725-0.00870010269921452i	0.00798597216520275-0.00266663341347639i	0.00393043791983789+0.00670743487767417i	-0.00561421366493502+0.00436028798900152i	-0.00466572412411044-0.00556661211095528i	0.00632754441833349-0.00634447374585388i	0.0103069323280801+0.0060648451266316i	-0.002323317424105+0.0154484239615679i	-0.0185131983200885+0.0059591632063227i	-0.0168409771979454-0.015777234575819i	0.0056771352957651-0.0256058095690797i	0.0270938259442368-0.0094091602212837i	0.0236863033580956+0.0188553000402659i	-0.0030791857090307+0.0307566156745111i	-0.0271162295907581+0.0140998992096293i	-0.0256319025559927-0.0141693222334633i	-0.0024716550021704-0.0271083393129629i	0.0187604986084377-0.0158810646733347i	0.021094441490103+0.0049404836439709i	0.0082502905246301+0.0169830544457651i	-0.0061250538826457+0.015612200053775i	-0.0145317412696757+0.0066654029389033i	-0.0160944977879995-0.0054708469838474i	-0.0082864063017989-0.0178946746834861i	0.0101611986543949-0.0213472893723277i	0.0276390229315288-0.0054832310618424i	0.023575022261274+0.0227722674516506i	-0.0066361670656639+0.0363247242839411i	-0.0370535047174706+0.0154593634610956i	-0.0345465300891505-0.0239798520193457i	0.0018368855151305-0.0423369620702239i	0.0357053799123898-0.0202131812848182i	0.0334007012620762+0.018359018877093i	0.0014951855976322+0.0338734752168499i	-0.0240535152687681+0.015871115216548i	-0.0209316727560482-0.0102848805861271i	-0.0011933914689735-0.0178393995871819i	0.0106965123776523-0.0071453528537445i	0.0077026256076485+0.00363387670808577i	0.000931340246727+0.0048829496224651i	-0.00094234429309857+0.00235933548268523i	-0.00105026579355486+0.00236972976535116i	-0.00381548451562715+0.00206176602129914i
18	-0.0135501680462082+0.0071100256569037i	-0.0104707042994557-0.0079499558031525i	0.002731112707409-0.010096015132342i	0.00775841725629013-0.00013218727709212i	0.00072545120038621+0.00575417378233668i	-0.0051379463268+0.00064170801529831i	-0.00126727143311656-0.00519803225961736i	0.00460121158867258-0.00245760898236699i	0.00286124211964029+0.00311800288855866i	-0.00221246670371933+0.00166035143229308i	-8.408874167997e-05-3.71284096971219e-03i	0.00755980275233082-0.00103184518205799i	0.0066822762927998+0.0107129428821544i	-0.0086285693608003+0.015845305462035i	-0.0234217866252799+0.0013109670050285i	-0.0168535086900733-0.0230002450187879i	0.0112286985348908-0.0309217680715018i	0.035217132907234-0.0090314036675227i	0.029269481629405+0.0253416916946034i	-0.0040591616055503+0.039680835852272i	-0.0347172668805124+0.0196422188657503i	-0.0352504612098856-0.0163085516873449i	-0.0072292755634688-0.0362559565998928i	0.0231564977103822-0.0257058140946544i	0.032023333322745+0.0024985135629168i	0.0168344208966223+0.0248090549921662i	-0.007944165275373+0.0275038291406259i	-0.0259067617190077+0.0117345291654553i	-0.0268193635854847-0.0126002147899437i	-0.0080616802960715-0.0311522079803426i	0.021560650110748-0.0286129734418204i	0.0401550446218555-0.0002471097892873i	0.0267522650998439+0.035737762201888i	-0.0145127671401634+0.046504818679495i	-0.0492634493910329+0.0161155242695298i	-0.0429108195643891-0.0319968137050195i	0.001616772708045-0.053465928919764i	0.0432447531904781-0.0281715147400137i	0.0444193856364302+0.0181819393210222i	0.0091058124502759+0.0419778064662148i	-0.0253914439341525+0.0268402945219857i	-0.0301352343179196-0.0048580454532447i	-0.0103044293070976-0.0219332631342808i	0.0092834780531373-0.0160604180347527i	0.0137507134808715-0.0014843957236035i	0.00733117721785662+0.00724397025757243i	-0.00011359900156325+0.00813401436283894i	-0.00506655791752562+0.00536158054296509i	-0.00779720863181076+0.00036463215712549i
19	-0.0117324715524073+0.0095998049577566i	-0.0120788759857856-0.0039138313956057i	-0.00234105898426453-0.0093081513067025i	0.00447878804709837-0.00432054064142543i	0.00278446212618619+0.00132262986408005i	-0.00117283961222175+0.00084534040949058i	-0.00091737220628771-0.00222687200970446i	0.00172140723528252-0.00242682742606367i	0.00247317551548613-0.00089348559772649i	0.00280265294605318-0.00094457415168657i	0.00600641923296423+0.0001387783406956i	0.00789245818383925+0.00743800282097728i	-0.0005466531660386+0.0166962012744741i	-0.0183825204234057+0.0139799155971054i	-0.0286097848884329-0.0074392752352319i	-0.0140324378302263-0.0328050632485721i	0.0201076485682795-0.0358163719840357i	0.0449838636281321-0.0064274926030896i	0.0346700376177106+0.034017295487353i	-0.0061736156756924+0.0499952599881104i	-0.0438904538509038+0.0257476763392978i	-0.0465587251416494-0.0189394866419782i	-0.0129260884335811-0.04704345502271i	0.0282497664609361-0.0373447541977873i	0.0448063412614095-0.0003472962322838i	0.02657485975056+0.0340197659126542i	-0.0105756373781792+0.0409616201656394i	-0.0391330298066512+0.016614682729411i	-0.0382289394622237-0.0216903799133078i	-0.0063336452331817-0.0461741141253283i	0.0354406721023512-0.0356502759086167i	0.0541023937745655+0.0070931604745342i	0.0294155902476447+0.0511277049390426i	-0.02426840105035+0.0580833627948296i	-0.0637075443438604+0.016785643900668i	-0.053185703822244-0.0412301077220935i	0.0003730846779009-0.0668598534413601i	0.051386781144487-0.0389153330445681i	0.0580295381207155+0.0160181084977828i	0.0203416421497149+0.0504597602496081i	-0.0243042953962531+0.0408903142721887i	-0.0400163843063763+0.0045567634454963i	-0.0228462847962461-0.0239915675151792i	0.0043681968259187-0.0263081960492197i	0.0189015998210396-0.0098192806926569i	0.0155620766823095+0.0074692631755461i	0.0029194957041021+0.0143165705546387i	-0.0086606642664346+0.0100204996936036i	-0.01292209729353-0.000614942664253i
20	-0.0101522606160946+0.0132140095571602i	-0.0143303759748784+0.0006567868497794i	-0.00797152931999229-0.00815066804342389i	0.00017611687988541-0.00811076183389607i	0.00317756432631351-0.0036343633575855i	0.00175542997735418-0.00103591508932958i	0.00039023056391852-0.00182286157615504i	0.00155370524184052-0.00361671424692331i	0.00503093819782611-0.00392426098068831i	0.00950575243958506-0.00077039791380829i	0.0115751418993824+0.0074535007199359i	0.0052803494600663+0.0183799757865354i	-0.0119524825818174+0.022406515488612i	-0.0310090811516752+0.0087587517570882i	-0.033306807255954-0.0206274673281442i	-0.0077473908761351-0.0451600222774489i	0.0328590088200544-0.0399715093377248i	0.0566044035594003-0.0009319906627413i	0.0394390050311986+0.0454629235237891i	-0.0101549203038883+0.0615145620618132i	-0.054656127879753+0.0315578313851596i	-0.0584842923772926-0.0224176170938187i	-0.0185223092797397-0.0583182801206751i	0.0333743349515705-0.0488542662080507i	0.0569499224731192-0.0030116803639007i	0.0352729583159687+0.0425694444747058i	-0.0135524038679064+0.0526984166374335i	-0.051131005518168+0.0197132370226161i	-0.0472741991958947-0.0311947003151153i	-0.0026068284981351-0.0598236038100007i	0.0498381321496797-0.0405147335582617i	0.0672847575015736+0.0161488057268694i	0.030899649574269+0.067437183430701i	-0.0352677144671205+0.0701762484890125i	-0.0797508369713402+0.017630355965889i	-0.0654265653294672-0.0512287867332961i	-0.0023597493706283-0.0824436129546165i	0.0597085031576802-0.0528016277714676i	0.0740561891674481+0.0111849196068665i	0.0355576801288811+0.0583942680611068i	-0.0195599788927756+0.0573692395372717i	-0.0488219260425592+0.0185244218735767i	-0.0379146336293309-0.0219440999488809i	-0.0052079064158562-0.0355809823141909i	0.0204481549671903-0.0207983421656788i	0.0234954865526788+0.0037522369832377i	0.0083104978020714+0.018252610588965i	-0.0098276082010604+0.0150433755174947i	-0.017300640925202-0.0001388458253089i
21	-0.0088586532389189+0.0180314573007006i	-0.0171527702205139+0.0060370445539537i	-0.0144096810173521-0.0060712502452062i	-0.0060375303981864-0.0111493445658549i	0.00067020063954061-0.00965859296390659i	0.00306079314817601-0.00668931206748977i	0.00377514037840872-0.00592539769013526i	0.0067148451507496-0.0064448109997808i	0.0126853347749508-0.0039536704136234i	0.0175536139132888+0.0052524425596523i	0.013992895241925+0.0197465057945217i	-0.0028303207907689+0.0306629452505985i	-0.0280488746008024+0.0254997285626688i	-0.0452516750093465-0.0012612855148255i	-0.0361100540963316-0.0381588204291148i	0.002533944303814-0.0592779218530311i	0.0492964265604654-0.0428061012624842i	0.069665644252892+0.0075850147493609i	0.0432457618706864+0.0593707337199925i	-0.015861022890006+0.073572909436576i	-0.0660000730258761+0.0366431722250971i	-0.0695790751795137-0.0259044677982005i	-0.0237042886842643-0.0677606089684979i	0.036415829040904-0.0580546825490408i	0.0647845691628926-0.0058592325680526i	0.0406259251955312+0.0469179236391931i	-0.0154605754530436+0.0583530543209289i	-0.0574932489674095+0.0193083736258597i	-0.0498893586435383-0.0388579192381837i	0.0039488985715997-0.0678320574528555i	0.0623424240541996-0.0401842577035568i	0.0764477029063929+0.0270448773911013i	0.0294330897087473+0.0827776912952539i	-0.0473007307435975+0.0808624282855009i	-0.0962522552533794+0.0179261314242557i	-0.0788113607458223-0.0616061574123757i	-0.0066396642671669-0.0995257144252089i	0.0674515143824356-0.0696416377472132i	0.0917179910676433+0.0029266139463978i	0.0548558936685517+0.0642729054036466i	-0.0095974502640265+0.0750175286752836i	-0.0540537538333168+0.0373979458707255i	-0.0538029574373438-0.0133110193796168i	-0.0202466991136409-0.0405607034655378i	0.0151230867546989-0.0327160487777301i	0.0276134983513014-0.0053280755953209i	0.0149229521233848+0.0163931897810379i	-0.0066559181823014+0.0175069330851631i	-0.017822185300578+0.0015117652075085i
22	-0.0078751571521292+0.0245705012156293i	-0.020976503475873+0.0129469465578624i	-0.022788177822979-0.0026825435492537i	-0.0155464822824877-0.0140737255505798i	-0.0053858468511495-0.018429874756306i	0.0035349804488752-0.0179895294635739i	0.0113020629606865-0.0154138321065415i	0.0194657046024692-0.0100138214760785i	0.0264189038370948+0.0014058527458005i	0.0258155571691441+0.0195304566212003i	0.0107271369420867+0.037730735819385i	-0.0184734287088513+0.0428660169686535i	-0.0489402388797134+0.0237625513634023i	-0.0596390055079826-0.0172307344932516i	-0.035617647002663-0.0595094385515706i	0.01690738112418-0.0739685803890458i	0.0684303050998337-0.0438927245719549i	0.0833223085686455+0.0182672699092727i	0.0464727609051425+0.0742883437036105i	-0.0215447390367389+0.0854190094235521i	-0.0757658658910598+0.0419976617201424i	-0.0788998661657304-0.0266541325757055i	-0.0300325975521881-0.0722807161442712i	0.0335529020862805-0.063741061999404i	0.0643555394362802-0.0110150259723482i	0.0412919147191863+0.0423920923196924i	-0.0137916229350176+0.0534991891683198i	-0.0532519557589191+0.0140497250291142i	-0.0416902996884171-0.0421874476708691i	0.0146560744933206-0.0655958458623112i	0.0708883631740372-0.0307565200709166i	0.0778458766787621+0.0410315866206573i	0.0219267731789032+0.0956913372698195i	-0.0613547546835951+0.0874816363423524i	-0.112243107748262+0.015661546479445i	-0.0917598590175727-0.0727618245851351i	-0.011701329351259-0.117313374965498i	0.0741099390584351-0.088742751803778i	0.110016875750577-0.009232932141098i	0.0780977859574449+0.0664848330793782i	0.0071368752959483+0.0922882491366508i	-0.0529463454456989+0.0612578693037646i	-0.0682611859326206+0.004328376531364i	-0.0409096052875352-0.0374784561989302i	-0.0001547250825368-0.0428228561431621i	0.0235927365872239-0.0201293882487853i	0.0200646276083999+0.0052963494996474i	0.0015863557818562+0.0132607985962005i	-0.0111619820982372+0.0023282435151994i
23	-0.0078817826665962+0.0338581879542802i	-0.0273057411126305+0.0219366349957202i	-0.0349558063788936+0.0012864008355208i	-0.0292925349402653-0.018997633282389i	-0.0140496562215764-0.032300248153679i	0.0056121889614254-0.0359160058291357i	0.025332254988208-0.0292238047859718i	0.0406444991920095-0.0120155512772771i	0.0452654845535779+0.0141914252188971i	0.0323869112931245+0.0427349154359649i	0.000191499521666+0.0606157158625849i	-0.0420564712826428+0.0535214273217176i	-0.0738593828623547+0.0161691126638841i	-0.0730982183996962-0.0390246543451704i	-0.0315805706575422-0.0836971446623479i	0.0343841837905702-0.0885808743857543i	0.0888965131018896-0.0440148056486761i	0.0974215712595632+0.0290296297631599i	0.0510816001202564+0.0884115696380465i	-0.0239817444975714+0.0974177783498769i	-0.081722388367468+0.0506820518193914i	-0.0871986691480547-0.0204780584902968i	-0.0413080942164459-0.0692588301590951i	0.0200074493597679-0.066724979489369i	0.0526711279916768-0.0224071575078386i	0.0376490554061208+0.0241060621196683i	-0.0051977733091489+0.0347414845988986i	-0.0338482497422457+0.003389834419653i	-0.018859317175711-0.0389473928937601i	0.0312014464877226-0.0491617440743417i	0.0744818680073529-0.008147577094373i	0.0682803520953861+0.060657818852475i	0.00448663622636+0.106143511167976i	-0.0801279901605098+0.0877067004261044i	-0.128150748281211+0.007791154179958i	-0.102906074534344-0.08672102599498i	-0.015884015005125-0.136194600910722i	0.080459519601028-0.109612870040164i	0.128861052471343-0.025124660238846i	0.105271296629272+0.064355044072145i	0.031627001678674+0.108207210882124i	-0.0434448362825759+0.0899823758453926i	-0.0791412176207778+0.0326022851612396i	-0.0665169527384423-0.0231204518930686i	-0.0272705207123183-0.0478234344567623i	0.0074421250584774-0.0393901931204596i	0.0197774029436833-0.0169754533475173i	0.0134226072744963-0.0018689885537612i	0.00451157749200755-0.00151051896438423i
24	-0.0108971653816019+0.0466565117901755i	-0.0385436438513074+0.0322103624769743i	-0.0523558880741167+0.0033120909305693i	-0.0464680758916765-0.029044411296605i	-0.0223247690235131-0.0529608715259712i	0.0126419136353529-0.0593800712754554i	0.0472418548965509-0.0441787973724531i	0.0688078220456105-0.0095128039330173i	0.0663189755370197+0.035082030128795i	0.0352129490324277+0.0732092310563108i	-0.0175041962054253+0.0861148909262016i	-0.0718708564967166+0.0616054997998971i	-0.101209721057934+0.003566190385868i	-0.0855634817770152-0.0648608563097105i	-0.025604943400511-0.109645880523038i	0.052880184530121-0.103918965784769i	0.109910733447466-0.0457027415518i	0.113635252364983+0.03721198078229i	0.060688629237572+0.101106382389459i	-0.019826959437568+0.112093056096391i	-0.0833310114944759+0.0673087891807128i	-0.0976079063978701-0.0035114616990005i	-0.0626343944804988-0.0581576169401607i	-0.008223268520563-0.0701311105110144i	0.028940147678316-0.0447712710328077i	0.0319115174969835-0.0116573327027574i	0.0137641362818896+0.0006443714229001i	0.0038456932489699-0.0122169728642249i	0.0209919577258231-0.0276083008727891i	0.0552592478462859-0.0161399605816087i	0.0735888287106406+0.0309243502496628i	0.0461776336816702+0.0893698887550598i	-0.026514568619593+0.116156606660405i	-0.107876672192155+0.080859903130043i	-0.146809275716373-0.008823523226005i	-0.112476021344338-0.107403297736994i	-0.017217229164898-0.15899703683366i	0.089205493510089-0.133128519528635i	0.150309467374515-0.044087640461328i	0.137279843463773+0.058992031410888i	0.064078012189495+0.123420993648077i	-0.025122139749655+0.123664160676115i	-0.0852615295312582+0.071859705404281i	-0.0956884533912946+0.0041480091661879i	-0.0661303757344777-0.0446949684953583i	-0.0232190997945797-0.06013415546425i	0.0096926010695598-0.049668201822937i	0.0247681107942837-0.0304751754995452i	0.0278989112335021-0.0148310938380702i
25	-0.0200109402167732+0.0620348583995059i	-0.0566382472376401+0.0407947198917043i	-0.0744177157046995-0.000433457080485i	-0.0638155613737064-0.0467714392752302i	-0.0259035576171559-0.0798982219898516i	0.0272880152869065-0.0848318849595874i	0.0762108274206592-0.0559245693987717i	0.100242262237578-0.000304362940535i	0.0856976980595385+0.0627336340261647i	0.032984701762143+0.107359941707921i	-0.040498258549111+0.111269306950394i	-0.104764172452337+0.06689702283464i	-0.129217809438179-0.011795575325505i	-0.0979268078971838-0.0922247956538603i	-0.020257691681557-0.136828667305093i	0.070505396168661-0.121975518631605i	0.132113109062278-0.051915704394321i	0.135058668992381+0.041367262937027i	0.078787200948174+0.114009628642754i	-0.007850292121144+0.133557771324736i	-0.0829415906899967+0.095906046885629i	-0.114896608887466+0.02541306447624i	-0.098250713671752-0.0415812712766288i	-0.0522772825197825-0.0786350463796628i	-0.0046100647500311-0.0818902214858611i	0.0276349339320509-0.0659282680806913i	0.0455917624909877-0.0475929114831643i	0.0605833312307763-0.0312961759910946i	0.0780866341360646-0.007648787558578i	0.087914726513096+0.0336985842430377i	0.069947036622458+0.0879956973873803i	0.012121942532165+0.130552452464292i	-0.073292158560238+0.12947586331868i	-0.149352229040517+0.0685483406577i	-0.173231238955689-0.036199921476657i	-0.123029523480421-0.139689992863232i	-0.014535528765668-0.190947057363583i	0.104293673133624-0.162281537278901i	0.1786775425083-0.065864061304054i	0.176593870565859+0.052858303440117i	0.104547565002021+0.140401481621304i	0.000990062405436+0.163150230282828i	-0.086751793224458+0.121545057065683i	-0.126847088388452+0.044230954752145i	-0.114780626888591-0.031311302225309i	-0.0685647730881697-0.0782378436115101i	-0.0139205223566816-0.0891616265418437i	0.029591683652845-0.0724217601310942i	0.0540476306822063-0.0419747325489687i
26	-0.0377172228047322+0.0764453767934311i	-0.0811789604662452+0.0431299595005879i	-0.0976745721392269-0.0132576403703843i	-0.0763716473018551-0.0723085685211086i	-0.020980626931528-0.109738675238869i	0.049960766635576-0.10715026516675i	0.108960270164023-0.060547324965983i	0.129991441667204+0.016040903329955i	0.0998045737542508+0.0940713517081636i	0.025427469235439+0.140828427204845i	-0.066161396061189+0.133230895183826i	-0.137472778809962+0.069385972878891i	-0.156202889164417-0.028001249074713i	-0.110572397311896-0.11938438126033i	-0.01661676716293-0.165101899484557i	0.087283644542892-0.143758934817684i	0.157145755236182-0.063040090063243i	0.163626592327488+0.043180576010165i	0.105459840391921+0.130562604291299i	0.009024142445442+0.16488406011681i	-0.085460103060022+0.136700192684491i	-0.143170665215166+0.062776549055138i	-0.148782177905135-0.025186693438551i	-0.108709396672681-0.096818168359946i	-0.042538994483172-0.134659081053337i	0.028932956395053-0.135796311923467i	0.090918525460583-0.105676946459231i	0.13406121898621-0.051228198089884i	0.149817885294748+0.020554645550141i	0.128733319339781+0.098305675075413i	0.065578503057531+0.162056460131392i	-0.031488218043069+0.18598285143593i	-0.135757277290431+0.14995529345868i	-0.207855704259872+0.054035509817411i	-0.212653334740336-0.074264975408722i	-0.138743559608623-0.187284887670323i	-0.008516996354188-0.237649421370763i	0.128771093771422-0.201543172700149i	0.218685594269554-0.091675834020645i	0.226815577264546+0.047811261534031i	0.154013042132875+0.161955267834069i	0.034024364035225+0.209903077819568i	-0.084093969859958+0.181228611336414i	-0.158492454608514+0.09646526993831i	-0.170418749156763-0.006184467194013i	-0.12717499812272-0.089255425135051i	-0.053569968492152-0.130001222767475i	0.021388905769028-0.124858758673117i	0.0754235144305069-0.0853301548168044i
27	-0.0637210383934592+0.0845066193542802i	-0.108389515013005+0.035177485679071i	-0.116537311048762-0.035805115075119i	-0.079431852906361-0.102477985806154i	-0.006065991626157-0.137006634147777i	0.078250363394423-0.121272292437914i	0.140508663036411-0.05581253276305i	0.153032271534528+0.038115161791954i	0.105814986381589+0.125133444216353i	0.012680629906051+0.169212726462366i	-0.092199816016004+0.148906810790768i	-0.166992551338791+0.06779814548028i	-0.179388269653061-0.04501940546942i	-0.120989383967609-0.145570610515002i	-0.012181427098554-0.192828480992101i	0.105313898132132-0.166135262390077i	0.18538303636593-0.074324235308698i	0.196549879582384+0.047756823287645i	0.13457468435603+0.153758382436467i	0.023213164397164+0.204655347287573i	-0.096536052426288+0.183424011080218i	-0.183071923924539+0.099647447579527i	-0.209032413299652-0.016612292213384i	-0.168652886314803-0.127401110020444i	-0.076447871992828-0.199674481922211i	0.039893502757236-0.2136806033278i	0.148101017435522-0.165825704054918i	0.218578382600928-0.067735769267081i	0.230023997052008+0.056385110105871i	0.174386605428915+0.173649109862885i	0.061118907630168+0.248815670946216i	-0.081473930491012+0.253870773513315i	-0.210969399526974+0.179052571237264i	-0.282936766935344+0.040551462996722i	-0.267478560472307-0.12052936336902i	-0.163314727606602-0.250277696863767i	-0.001862948547752-0.301823921820887i	0.162397698780796-0.25468397798039i	0.272347761921726-0.124365675962549i	0.290732745478346+0.042930937807108i	0.214575270074765+0.188581494283056i	0.075106030002941+0.26456161490006i	-0.076195505804407+0.250986097387549i	-0.188508863980739+0.161051910533117i	-0.230103403415711+0.032579819321085i	-0.197105373904467-0.088683929501848i	-0.110628240735844-0.166119070075674i	-0.005463187264825-0.183035547616149i	0.083776339045544-0.144510549088262i
28	-0.0938456472184246+0.0814369369788706i	-0.131949070391269+0.015850817405743i	-0.125398770872017-0.064929725376485i	-0.070605588966828-0.131353358673026i	0.017089908105442-0.155662090410764i	0.107247815139536-0.123545673472745i	0.164974308770601-0.04163720584667i	0.164681084273125+0.062854948719911i	0.10146838456081+0.151121365703523i	-0.00494391075001+0.187438049309646i	-0.116119695100639+0.153907630813821i	-0.189011202703312+0.059042909971402i	-0.192964445301788-0.063889065051891i	-0.122695498298432-0.16874202351773i	-0.001616872695738-0.214188968407036i	0.126256591767573-0.180165288564128i	0.212818104972071-0.076288028857234i	0.224221140312376+0.061255763683844i	0.153756431633068+0.183077583308183i	0.024327275683659+0.244791230058899i	-0.120045348968208+0.222932722314791i	-0.229958540193297+0.122823123846708i	-0.267481639550416-0.023868254308207i	-0.21828496908502-0.170150392714685i	-0.09559090288187-0.268929942094089i	0.064392482248161-0.2873905254499i	0.213412195702434-0.216593149612287i	0.305114403828371-0.074217895626703i	0.308453770626253+0.0998765981203i	0.217379956057644+0.254232653556768i	0.054185058135203+0.340282290346067i	-0.135113317815733+0.327315635150519i	-0.293188557211335+0.213580578618181i	-0.368902733762523+0.029297281471759i	-0.334670512791842-0.170757890701882i	-0.197390819036296-0.323945518096721i	0.001933559346593-0.380667273388181i	0.200876353051621-0.321962413132968i	0.336618262654901-0.166803921853211i	0.367642807082314+0.034208642694987i	0.287785382807227+0.216651087181031i	0.127284140201368+0.324760350103078i	-0.05924353256154+0.32997864255796i	-0.212784756861355+0.238798955046455i	-0.289950178599387+0.087738828701173i	-0.275735474787901-0.071600381590956i	-0.185221886481684-0.190986724239815i	-0.054973874603262-0.240597861230377i	0.071476010133965-0.215923839950766i
29	-0.120940542692013+0.065850325670692i	-0.145302227281036-0.011523203938171i	-0.121064412838324-0.093981682441555i	-0.051301681037633-0.151720880791359i	0.0431990665003-0.160727634368062i	0.129923263170484-0.112863297038444i	0.176003387068507-0.020802363354861i	0.160975205832876+0.08477120435734i	0.085895791436671+0.165391036755142i	-0.02520448348317+0.18905272819333i	-0.132793252742231+0.143112283782684i	-0.195956826506447+0.040581352881889i	-0.188037131501729-0.083149263647979i	-0.107714021365762-0.182466338688429i	0.019050626591806-0.218298660337442i	0.147382714591051-0.173204130532116i	0.229362937386836-0.058931316817969i	0.231609364216306+0.086633040905708i	0.148054278336744+0.212228097820509i	0.003155790935993+0.271156305763815i	-0.155690631522712+0.237977602963893i	-0.273890087209778+0.118069421847791i	-0.308090371021984-0.053229040553736i	-0.241102965963911-0.221547292048142i	-0.088417309528897-0.330834982047648i	0.105748009387135-0.341531756226235i	0.281612875218678-0.243838523936461i	0.382208589729575-0.061952243784771i	0.371414969109423+0.152170138281776i	0.24615887599812+0.333885363622612i	0.038840927680976+0.425486508847176i	-0.191193246042249+0.394532632248155i	-0.37503739971294+0.245097758145665i	-0.455440216586077+0.017984204769642i	-0.405229876678343-0.220776519120827i	-0.236780446673951-0.399984200886016i	0.001022062179097-0.465642257330092i	0.237760248788672-0.398248016191424i	0.403680551083753-0.219047276039756i	0.451698410555055+0.017014719094175i	0.371759495197566+0.239266993219193i	0.192795341685159+0.383982327991064i	-0.028048857208863+0.41395832503695i	-0.224764093168888+0.328552237578286i	-0.343457813806402+0.161342451812766i	-0.357882116772899-0.032951140828638i	-0.274840145841002-0.197091013335565i	-0.12866643495384-0.288874648103879i	0.032258230199665-0.292044115983089i
30	-0.137631072867554+0.041626525603706i	-0.144749770120689-0.039271222514173i	-0.105057642306056-0.114415948271042i	-0.027755976748263-0.157369766694551i	0.063547461369009-0.1505280763207i	0.13802213749501-0.092553592295769i	0.168302124078785-0.000464338889975i	0.140935176620936+0.09500128404098i	0.062554353039127+0.159630469177877i	-0.040989259031249+0.168185285378932i	-0.132807535823137+0.11448729020983i	-0.177940689080759+0.015106679620695i	-0.156546174603627-0.095221932676477i	-0.072347039456737-0.175303968470909i	0.047141521530636-0.192380191307612i	0.15919438624314-0.134853114464901i	0.22059670207804-0.018011180457999i	0.203434123460989+0.119725388204564i	0.10627451116526+0.229154224223584i	-0.043494032336258+0.267212651234234i	-0.197398663856227+0.2126753479351i	-0.301415256747298+0.075076295831398i	-0.314251557394744-0.106509172077374i	-0.222252326894015-0.274810853390149i	-0.045776614579871-0.372411364748383i	0.16539863420575-0.36074950573672i	0.346552376292207-0.233869600542279i	0.438034220290396-0.02224723590022i	0.404575951840135+0.21491362350191i	0.247694471822533+0.406876494854234i	0.006987271654412+0.492938700691782i	-0.250484878053075+0.441692145412965i	-0.449777046179679+0.261817707390099i	-0.530708267326695+0.000747236147729i	-0.466532469244785-0.268719452811607i	-0.27266691396843-0.469908252207288i	-0.002561304483385-0.545257531234371i	0.268133452480044-0.473591390459274i	0.464167242091103-0.276237627635369i	0.532946345487025-0.010125306286945i	0.459483979677757+0.249802591196164i	0.269546007134923+0.433128561352444i	0.020396353820762+0.494277430915893i	-0.217461983221818+0.424405250240934i	-0.38143819018971+0.251631813733581i	-0.434212988466192+0.030277279079603i	-0.372272235915062-0.176801411321704i	-0.223751784156357-0.316824771657284i	-0.037242179607224-0.360933142551669i
31	-0.14043104964826+0.017708969466171i	-0.13270294773459-0.057674733347208i	-0.085175879506708-0.119323123441623i	-0.01066531194006-0.146842885066386i	0.068068988019828-0.129819091102284i	0.125421152010766-0.072263203214837i	0.141702929778053+0.007698813317909i	0.110527511476772+0.083242104045982i	0.041982228011013+0.127841642453123i	-0.039938646442854+0.124860436345979i	-0.105172818922223+0.074250931958063i	-0.128237850529162-0.006327969688592i	-0.0979871024560773-0.0868254607983861i	-0.022815668774849-0.135082618137874i	0.070940976448377-0.128684702739879i	0.147342100014901-0.064159361576462i	0.173377016822857+0.040032879257577i	0.131470602335746+0.148265652801361i	0.027454763871796+0.219135571067971i	-0.109177527778849+0.219900316738061i	-0.23339561737735+0.139086067917796i	-0.298900791196185-0.00728057964918i	-0.274045599110535-0.178429207914623i	-0.154074924934174-0.320277157708109i	0.034696608593767-0.382263063223875i	0.240693005305754-0.334316948043643i	0.401580293443428-0.178378078057949i	0.463252655105853+0.049618337750382i	0.397429870939649+0.288457841535106i	0.212180095068372+0.468840714355128i	-0.048291847286873+0.534025018533723i	-0.314983852077608+0.457606391325456i	-0.513465496258809+0.252810632181855i	-0.585574739070296-0.029834551258972i	-0.506876229265288-0.316044398523947i	-0.294499599241823-0.528656122415232i	-0.002864569190126-0.609649045211261i	0.291507084171621-0.536717161896563i	0.511562435102492-0.329461840541312i	0.601229952766052-0.04345574140513i	0.540537066834235+0.245878494636928i	0.350056655321581+0.464604199388887i	0.083731949057854+0.560430995261312i	-0.187363554376287+0.515898457194319i	-0.395194670636505+0.351121799283079i	-0.492839202595794+0.115916772931572i	-0.465440673351117-0.125735828509932i	-0.331459619630461-0.313887590182723i	-0.134684723190941-0.408104061038644i
32	-0.133652961410488+0.004292272368612i	-0.119032097388325-0.060304145478025i	-0.073902548137774-0.108763315303591i	-0.011060708764612-0.127323546327465i	0.051010793489288-0.111153791039059i	0.0939424648539763-0.0662878902562126i	0.105583840478661-0.007981410894776i	0.0843048238441433+0.0442009805569i	0.0398457101618211+0.0730689352487558i	-0.0098298920362677+0.0700048666282294i	-0.0448302022432486+0.0384146358199938i	-0.0507232762782064-0.0070197408561193i	-0.0244010308997752-0.0453286694964167i	0.0238561903912967-0.0569888234137784i	0.0731954228928176-0.0317824372679232i	0.0992842265198896+0.0261059622183415i	0.0834733071240336+0.0978919106701165i	0.020876883615931+0.15544850597837i	-0.07567692010515+0.170666458275143i	-0.177680225648062+0.125979142746482i	-0.248876533875532+0.022435034940653i	-0.256934439728697-0.117773427146775i	-0.185224297657293-0.255780493846066i	-0.04070288342386-0.346715697894094i	0.145120267121549-0.353614987659658i	0.323111827993196-0.260299690897311i	0.439804290823367-0.07895287322214i	0.453340137728529+0.150476407551823i	0.347260963395941+0.369496833446312i	0.137706120482968+0.516687866693721i	-0.128615824449016+0.545340032254545i	-0.385610222155898+0.437907375914093i	-0.565263485608127+0.212790223365063i	-0.616510774567309-0.078893330002864i	-0.520040136817326-0.365969145526344i	-0.29463115744652-0.575910005973166i	0.006968333590765-0.654345053246951i	0.311594915417324-0.579841681126229i	0.544882514305182-0.369767855669402i	0.650747697581138-0.075618345493954i	0.605734954147541+0.230785723535609i	0.424363260337133+0.476248593259526i	0.154251099480519+0.604974178105015i	-0.137295583740267+0.592059311108792i	-0.381235181079675+0.448283067292186i	-0.524218924086189+0.215350465215062i	-0.540862877942773-0.046568388773041i	-0.437944485471985-0.275164020545188i	-0.250023672050244-0.421558081420098i
33	-0.129230369959619+0.005571721083486i	-0.117036573820673-0.050301063959519i	-0.0815248392470738-0.0931907747942695i	-0.032398384083634-0.114069732621596i	0.01769073289019-0.110250107387409i	0.0569781017895961-0.0859097270383248i	0.0781097457915865-0.0504239755818329i	0.0801599535473343-0.0150083291862787i	0.0684115239726888+0.0112133102549383i	0.0519142470755404+0.0243376662501883i	0.0396340316423253+0.0268404044477513i	0.0365696128604914+0.0262389751202488i	0.0413244595403828+0.0316191064006822i	0.0461996234747631+0.0492111489279296i	0.0400238721535047+0.0786697037335159i	0.012927776483465+0.1116162305612i	-0.038553261892023+0.133330830129972i	-0.107983175426722+0.127411835403077i	-0.178729737759665+0.082102119698467i	-0.227510863574766-0.003799876764237i	-0.231136657068515-0.117660811191667i	-0.174591297339182-0.233958080986864i	-0.057889456255139-0.319802340448404i	0.100778150284762-0.343890383394751i	0.267179027105156-0.286464088380364i	0.398496321782272-0.147236252593403i	0.454463267194614+0.051449969579436i	0.409206069965448+0.267757996000536i	0.260320120278571+0.449534397135923i	0.032231029018963+0.547418289904503i	-0.227644099463112+0.528433581474207i	-0.459412322816973+0.386220515602366i	-0.605404397106901+0.144789029818419i	-0.625226083580189-0.145643646975719i	-0.507045161304705-0.419996450320799i	-0.271888460579078-0.61407352739231i	0.030440651034373-0.680634046484259i	0.332945099525752-0.601514023133537i	0.567583009992017-0.3925406123237i	0.681794789336878-0.099901096490363i	0.651122604303874+0.211081916841597i	0.484712782444015+0.471807704035332i	0.222423745836285+0.626752803119969i	-0.075505707298764+0.646161835103704i	-0.343365947710013+0.532001367285079i	-0.5255322767577+0.315973379316262i	-0.588758670071505+0.050487891965373i	-0.528356102195454-0.204752378725484i	-0.367143237792033-0.396953265381999i
34	-0.139319671374583+0.014119961832833i	-0.133856873714573-0.041452469461942i	-0.107017232552944-0.089361928580763i	-0.064564526812126-0.122005763519548i	-0.014514776013728-0.13538888289924i	0.034908814501223-0.129450248481827i	0.077065167680284-0.107313365019638i	0.107903355113859-0.073808853682243i	0.125952587393033-0.03385030695018i	0.131433898915016+0.008725260083867i	0.124967030790879+0.051434917472002i	0.106512585413728+0.092488194174896i	0.075114921974168+0.129533857241195i	0.029702993673029+0.158462605749447i	-0.029241745079194+0.172983736658692i	-0.097774181197959+0.165481534570567i	-0.1672061152168+0.12920629606788i	-0.224282818889312+0.061302084041739i	-0.25326141517611-0.034291135568797i	-0.239718849570502-0.145216358008697i	-0.175243459010705-0.25132538352618i	-0.061661849227242-0.327953147087194i	0.086680291378621-0.351438955218268i	0.243730110792115-0.30568509913281i	0.376020317592892-0.18799429767468i	0.449834926179578-0.012347909933205i	0.439690279915403+0.191239089200366i	0.335968019457612+0.381703822860059i	0.149496708554079+0.515495579928869i	-0.088526503027893+0.556852010148431i	-0.331769592189865+0.487262445122681i	-0.528297360767727+0.311569216713471i	-0.632319913983034+0.058843078836439i	-0.615335953247356-0.222586868038652i	-0.473826139806043-0.475079518782889i	-0.231389313337763-0.644400460304732i	0.065457385952247-0.692199760759012i	0.357013878825282-0.605188482953957i	0.583453700798387-0.398701172992078i	0.698118733474165-0.113689493078617i	0.677880271430606+0.192191628551957i	0.528111052918965+0.457292116113866i	0.28114437727106+0.629445263020035i	-0.011308689259418+0.67705188005556i	-0.289869453632804+0.595255049972028i	-0.500486544517502+0.405943456441056i	-0.605678372029991+0.151838636508315i	-0.591542638998945-0.113690814108201i	-0.469184016254791-0.338529166435394i
35	-0.165386314724027+0.014175284843603i	-0.162362164184804-0.049533458804286i	-0.135221100876581-0.10837034942225i	-0.087460211594098-0.153560067005068i	-0.025527892877933-0.178362365168112i	0.042232305734229-0.178905676949165i	0.106764191935969-0.154521732202239i	0.159396566873673-0.107649525693461i	0.19273770588943-0.04345139884459i	0.201356742136679+0.03071345939684i	0.182319544610886+0.1058757121093i	0.135659082606308+0.172115697966251i	0.064799212020457+0.219388270641984i	-0.023160316924067+0.238620710421059i	-0.117501590044631+0.223119804684941i	-0.204545926908278+0.170173116343789i	-0.269114673068526+0.082544623152145i	-0.296823027536946-0.030583187308811i	-0.276971274629536-0.153706539952868i	-0.205512969850256-0.266500440043089i	-0.087371121765884-0.34679900229321i	0.062667592833513-0.374735786970515i	0.221069274182213-0.337315517147769i	0.358871101181512-0.232394080028955i	0.446853923733313-0.070975383365462i	0.461672652955558+0.123045814397227i	0.391644051848272+0.316069790435295i	0.240768521079836+0.470604879314311i	0.029794365571888+0.552709753026523i	-0.206296737542827+0.539536342334378i	-0.424207819932492+0.425240382888197i	-0.58063545023602+0.223736773457979i	-0.641291363563454-0.032613461271269i	-0.588651403009482-0.298411501122866i	-0.426601001191683-0.523792689699411i	-0.180754410077112-0.664435978298387i	0.10584023975505-0.690861351279619i	0.380851980240207-0.594935308341965i	0.593011118730282-0.392068540382423i	0.702443695536925-0.118525762778268i	0.688757123989222+0.175642899046735i	0.555119946336037+0.43655582680229i	0.327467033799157+0.617202850938547i	0.049044815232969+0.686609805880996i	-0.228467736015259+0.635548683712618i	-0.455305468478645+0.477675104308797i	-0.59321301090161+0.246002511336281i	-0.622317434933263-0.014365214733539i	-0.543978898489958-0.25555668446305i
36	-0.19410783361341-0.005569887195048i	-0.183888190294812-0.078615322367995i	-0.146162397884779-0.14462525626544i	-0.084842287803178-0.193342145274215i	-0.007583280447849-0.216472725068848i	0.075135750877522-0.209003605871709i	0.15136613651972-0.170112465966363i	0.209311928874416-0.103547911128603i	0.239028335982618-0.017410657112722i	0.233991622350298+0.076670689938669i	0.192337426484956+0.164915568685075i	0.117578050512629+0.23320339163447i	0.018639133609089+0.269140759825766i	-0.090890222883121+0.264138535665852i	-0.19431522464564+0.215199338148701i	-0.27410561110183+0.126090128104305i	-0.314643461553134+0.007597221957741i	-0.305074147155785-0.123351102756472i	-0.2417796764025-0.245751596129769i	-0.129957767593317-0.337626011195505i	0.016145077812923-0.379761664713867i	0.17462005140308-0.359492966953529i	0.318898515251762-0.273802428300051i	0.422034484596586-0.131031497562477i	0.461610671984634+0.049338088817421i	0.424380934791617+0.239053331539174i	0.309690381434635+0.405412914232235i	0.130843459347065+0.516913090522025i	-0.086081221786532+0.549231949139134i	-0.305992512848985+0.490386728682164i	-0.490612047352422+0.343952636625279i	-0.60537251303447+0.129532738824568i	-0.626091795493694-0.119827443119134i	-0.544075004029352-0.362975939898511i	-0.368531855479467-0.557846850748252i	-0.125685608432603-0.66918023308316i	0.145401724145517-0.67526501228353i	0.399589751331595-0.572336817775728i	0.593755927065044-0.375693563191146i	0.694672590930734-0.117233103673418i	0.685123592529192+0.16016440447381i	0.567055086973935+0.410345590006283i	0.361144283407411+0.592195204235823i	0.102887307956578+0.676942984642234i	-0.164000430167014+0.653073661213656i	-0.395557544978704+0.527945055739718i	-0.555368192934662+0.325889636462438i	-0.620697673275752+0.083273232315543i	-0.585875360318979-0.158436221865791i
37	-0.206833610110436-0.039974817361936i	-0.182706517648439-0.114663302574457i	-0.131292736854441-0.176954487770514i	-0.058502529950126-0.216842699906821i	0.026096360191123-0.227019390080307i	0.110472343216776-0.204197591692461i	0.181795856935561-0.14992160789792i	0.228361138403014-0.070697106926508i	0.241491483357591+0.022634914872726i	0.217134226653924+0.116249956782524i	0.156871155164607+0.195274739258856i	0.068132055545441+0.246058846183978i	-0.036500080152994+0.258459534413106i	-0.140873656820663+0.227778416610682i	-0.227580753507375+0.156002970456756i	-0.280698371399234+0.052077541385936i	-0.288553839744039-0.068944949567008i	-0.24605670344394-0.187850542277435i	-0.156157519566889-0.284102311952152i	-0.030091123244637-0.339182167853653i	0.113767233279524-0.339915953685123i	0.252380309819936-0.281203708338588i	0.361566071941415-0.16761699427167i	0.420038965227327-0.013469087859699i	0.41331123137045+0.158802158404446i	0.336748020882718+0.321808588138863i	0.197156008005238+0.447515853498027i	0.012496968970596+0.512003472610225i	-0.190372861526794+0.499864446553487i	-0.379681026175401+0.407427873918183i	-0.523841493259253+0.244143149231957i	-0.596839101348474+0.031757341270965i	-0.582946680258244-0.198698817480072i	-0.479893150542613-0.411695380770525i	-0.299840026182352-0.57298827447549i	-0.067897342343538-0.655414732272053i	0.181648417693686-0.64366632118178i	0.410795766794579-0.537158363154306i	0.58405360141091-0.350437720258449i	0.674344240375744-0.111007932112016i	0.667538137770231+0.145080607855664i	0.564811537405729+0.37911764603848i	0.382408923723753+0.556067858307953i	0.148861601473034+0.650244072341523i	-0.099828160646894+0.64933638072934i	-0.326168934001633+0.556122529597245i	-0.497266690182915+0.387612874293696i	-0.589962144704848+0.171847367239745i	-0.594165766302377-0.057026505771351i
38	-0.196384765139086-0.068653499727452i	-0.160933526069032-0.134379882897342i	-0.103088141267928-0.1834937623713i	-0.030255224450057-0.208301062108005i	0.04751602022914-0.204316016117349i	0.118898156243259-0.17116070801099i	0.1729504617581-0.11289193389315i	0.200846571909969-0.03765797625311i	0.197396842376148+0.043314207718678i	0.162107325005444+0.117294372826877i	0.099569191069508+0.171980989867008i	0.019062123678485+0.19750905940524i	-0.066628186846224+0.188216523237398i	-0.143051045239823+0.143863723762962i	-0.196344644662734+0.070062893177523i	-0.215568408373595-0.022217208536626i	-0.194737476472686-0.118066043537343i	-0.134199762093259-0.200807651241395i	-0.041074250000396-0.254640948652254i	0.071398286796716-0.267343755480831i	0.185571594190743-0.232596120994596i	0.281976007632463-0.151505746228654i	0.342403106137067-0.033018806155526i	0.353016359108698+0.106937567785083i	0.3069702154257+0.247532417289328i	0.206064795981027+0.366069046585775i	0.061092792816952+0.441544222013555i	-0.109266874357488+0.458170210223982i	-0.280917480785499+0.408271184939447i	-0.427847611079127+0.294034995992969i	-0.526147481020959+0.1277646518105i	-0.557901877981214-0.0694920256903i	-0.514311834656255-0.270788634237491i	-0.397497066307267-0.447201056763297i	-0.220629960177196-0.572224236582149i	-0.006318651983676-0.62594385944985i	0.216552996173368-0.598296509988093i	0.417057235899694-0.490864611351438i	0.566865256378516-0.316883379680959i	0.644559535849662-0.099427889068717i	0.638918724543213+0.131950717052072i	0.550641526018006+0.34561231785978i	0.392230998952972+0.512540058155767i	0.186063071779803+0.61062692559293i	-0.039039760536897+0.627860096822523i	-0.252168085328153+0.563913959639426i	-0.424914200499828+0.429929687776507i	-0.535463102272453+0.246558344419314i	-0.571558821242215+0.040623563580116i
39	-0.17630789644565-0.071445724766617i	-0.140326050870269-0.123511791497683i	-0.088774321531309-0.159238916505588i	-0.028687142388042-0.173983550772679i	0.031548372416029-0.166039549158865i	0.083396140762695-0.137010027480722i	0.119464258185434-0.091692017344153i	0.13469210120185-0.037459706948406i	0.127238290791401+0.016790045040742i	0.0989096612319151+0.0619923643010927i	0.0550326868248417+0.0903739467389501i	0.0037506213108644+0.0967914318444445i	-0.0451796240591019+0.0797254253646307i	-0.0819310442584048+0.0417461786950104i	-0.0982642032992024-0.0106612535221333i	-0.0890377210063193-0.0679291651957535i	-0.053315115855653-0.118808171555452i	0.005141638972793-0.152149767552334i	0.07811710422194-0.158807657784879i	0.153940223221741-0.133356745819375i	0.219128080701687-0.07533668110417i	0.260456194575147+0.010216787377408i	0.267151469635174+0.113090550280635i	0.232863195555995+0.219072835723602i	0.15708010257439+0.311863607991966i	0.045728884972923+0.375462244795269i	-0.089195879037508+0.396685343076642i	-0.230974809598948+0.367425448392174i	-0.360329482482406+0.286279933358801i	-0.458121607376969+0.159258457270885i	-0.508196788973371-0.000592389078174i	-0.499941968047077-0.174646290842605i	-0.430150562780647-0.341065765777359i	-0.303880000569-0.477762123483905i	-0.134130559817683-0.565522566514448i	0.059649262251899-0.590839455634411i	0.254044762479356-0.548008199887638i	0.42480190126684-0.440160728214793i	0.550150240077937-0.279056511769185i	0.613835071296621-0.083638836420281i	0.607409091204046+0.122448757721291i	0.531441413706805+0.314032091207481i	0.395462794088334+0.467803197931829i	0.216655230460882+0.565451198604595i	0.017481650726651+0.596075557606264i	-0.177392400854012+0.557540653864733i	-0.344432552748098+0.456592069603823i	-0.464342320806567+0.307741318387136i	-0.524504141307775+0.131107283429971i
40	-0.173609705486893-0.045665909145693i	-0.148480593155358-0.089768799734561i	-0.112394343520336-0.122228910023471i	-0.070323470170774-0.14050245471938i	-0.027729310692576-0.144074732634669i	0.010242969058731-0.134496802177429i	0.03953421064593-0.115108759248055i	0.0577855970631884-0.0904799557845085i	0.0646947895481711-0.065642194711008i	0.0620459953831102-0.0452286513463424i	0.053393813479973-0.0326526118013067i	0.0434346851598663-0.0294616598039718i	0.0371519163324977-0.0349830762387225i	0.0388621424427816-0.0463366150150696i	0.0513154182593948-0.0588364157763007i	0.0750027526297714-0.0667422434965423i	0.107802054036861-0.064260817483603i	0.145048065984659-0.046650319878456i	0.180049639198273-0.011253650955358i	0.205007367469404+0.041715626377407i	0.212216834222701+0.108784433991107i	0.19538839675383+0.183326328738233i	0.150883054245006+0.256189627515375i	0.078661937177753+0.316794433646219i	-0.017223507236162+0.354568352887937i	-0.128715160942247+0.360528725951364i	-0.244440370699763+0.328783002499666i	-0.350957069540698+0.257715558768747i	-0.434409311748593+0.150661161022235i	-0.482380261289515+0.015929357165666i	-0.485687612075758-0.13386786555709i	-0.439860463146663-0.283133091462815i	-0.346069349281483-0.41509633056666i	-0.211349107142948-0.513895866083782i	-0.048048659448967-0.566650545702907i	0.127450601652932-0.565236963859987i	0.296601001129492-0.507516398625603i	0.440905505496682-0.397825701816548i	0.544196024564892-0.246644264406702i	0.594668516817917-0.069461854272853i	0.586398351679796+0.115016739550197i	0.520127126988964+0.287100996189761i	0.403210110598562+0.42848687793568i	0.248727619545509+0.524459934809269i	0.073877484903912+0.565640067982459i	-0.10213713626071+0.549041979424425i	-0.26044380412805+0.478319712326335i	-0.384753167464408+0.363175355201667i	-0.463236484332458+0.218024755204105i
41	-0.210600149381639-0.010990303956603i	-0.200231371809304-0.060257410023328i	-0.178805670011168-0.103987037314662i	-0.148797340888741-0.139950068168744i	-0.11300214854765-0.166930107956246i	-0.07414386175393-0.184700305020898i	-0.03453137887826-0.193852593226259i	0.004179677461049-0.195511074266816i	0.041082949680871-0.190980472879261i	0.075959600845093-0.18139250749539i	0.109069648540163-0.16741535308747i	0.14083288477025-0.149083217992152i	0.171457038872957-0.125785083698628i	0.200583781512979-0.096426121807255i	0.227025291768269-0.059745797987545i	0.248654337171631-0.014747654598333i	0.26248986914505+0.038828088256748i	0.26499054101621+0.100072470887883i	0.252534372254507+0.166601761698379i	0.222029071375437+0.234451426873262i	0.171569632518172+0.298219658350924i	0.101042549885719+0.351475508046761i	0.012572857190253+0.387406635644935i	-0.0892772251359+0.399641827510783i	-0.197621675491265+0.383149868014649i	-0.303700185477389+0.335094578082792i	-0.397641419660023+0.255519996230549i	-0.469470610056782+0.147751758950441i	-0.510251357118775+0.01843019361319i	-0.513223428548295-0.122865673558122i	-0.474787733441064-0.264391471527063i	-0.395199045960367-0.393342099863388i	-0.278856239070712-0.497172860836413i	-0.134125691689607-0.564986576784621i	0.027309440593357-0.588818832030917i	0.191520645756079-0.564657814392685i	0.343716430524381-0.493061503334712i	0.469781928559726-0.379280364544122i	0.557796694829177-0.232852716449244i	0.599348907998856-0.066704954933795i	0.590484965541515+0.104148719541579i	0.532175401411777+0.264160918220956i	0.430235938332151+0.398880319394156i	0.29470882974256+0.49646491036035i	0.138775769411783+0.548901825405687i	-0.02266913422669+0.552792199191228i	-0.174616990684942+0.509613110552248i	-0.303523849438542+0.425433107973942i	-0.39868876228487+0.310124508264957i
42	-0.290001707446294+0.001026502254795i	-0.287879997033976-0.066399812178016i	-0.270342860494338-0.132205676524381i	-0.238203553486341-0.193017831175937i	-0.192940613148302-0.245806697813715i	-0.136566183154956-0.287983410182996i	-0.071497471582839-0.317449731580146i	-0.000447254382852-0.332612467341085i	0.073657815543001-0.332379044297736i	0.147730978874911-0.316152549514891i	0.218559743223437-0.283842309710753i	0.282836438395245-0.235900281959183i	0.33720460384774-0.173384966206776i	0.378340950881326-0.09804461404695i	0.403088357710479-0.01240190722135i	0.408647000487687+0.080185187474694i	0.39281931262033+0.175515407002511i	0.354291617492657+0.268616890143073i	0.292923013268341+0.353921956430519i	0.21000253548807+0.425553859572078i	0.10843071026831+0.477720130113917i	-0.007217255658983+0.505189943342369i	-0.130781595008212+0.503816261318447i	-0.254782190247527+0.471049867230887i	-0.370858414336514+0.406384207160134i	-0.470363980794378+0.311668992295737i	-0.545073873556118+0.19123774096731i	-0.587941018344873+0.051809732170127i	-0.593826755840877-0.097851054499036i	-0.5601237326802-0.247510816554909i	-0.487193966657011-0.386237372896671i	-0.378558815820316-0.503304935530308i	-0.2408003506347-0.589148515806723i	-0.083162938163548-0.636272314991747i	0.083123540612961-0.640015021889756i	0.245745342980102-0.599084831535324i	0.392350307802291-0.515797590588607i	0.511636492240336-0.395980765117989i	0.59437464050187-0.248540737902879i	0.634258558892458-0.084727295043096i	0.628493076509585+0.082837238981196i	0.57805550832641+0.241269979116795i	0.487600526275615+0.378569686938511i	0.365016201792961+0.484673942737527i	0.220676303467921+0.552324558097825i	0.06646633555614+0.577655054055186i	-0.085315516315503+0.56044421288473i	-0.223069155240808+0.504015982144956i	-0.336902292104003+0.414804096923904i
43	-0.392949493230614-0.036245325555892i	-0.385252984158474-0.127958205821876i	-0.35608027276034-0.217731595103681i	-0.305986921541758-0.300559398947214i	-0.236675925926717-0.371603834876347i	-0.150946891907135-0.426448657460807i	-0.052593645705457-0.461337753509018i	0.05374591230378-0.47339047014182i	0.162783299402228-0.460785835661396i	0.268811343533901-0.422908207331901i	0.365968747849919-0.360446894318992i	0.448530302594814-0.275442174212137i	0.5112137772155-0.171270185143189i	0.549491963848751-0.052559833742587i	0.559895384127744+0.074963498201895i	0.540288219047413+0.204709742589557i	0.490097622207865+0.329529394824412i	0.410475345238439+0.442084558159392i	0.304371131560009+0.535271539416395i	0.176500084977098+0.602673835592857i	0.033191433172951+0.639017892618721i	-0.117886276427883+0.640598926614192i	-0.268118890059739+0.605641276325591i	-0.408443725384799+0.534557969883557i	-0.529923340335484+0.430077946213516i	-0.624359161341089+0.297216813793601i	-0.684900216502976+0.143077869663129i	-0.706597695667931-0.023516392485915i	-0.686855838079603-0.192547019335843i	-0.625734233036107-0.353445184971503i	-0.52606601344132-0.495818607481879i	-0.393370084518003-0.610203228954828i	-0.235552392214772-0.688779491470691i	-0.062409789512598-0.725991862042041i	0.115031499400958-0.719015448742651i	0.285294395015005-0.668024440334954i	0.437285432306244-0.57623289224686i	0.561116849728868-0.449697698722466i	0.648846922546632-0.296894615964204i	0.695074731691925-0.128098858672856i	0.697337372286055+0.045380025323186i	0.656274628314057+0.212045495467883i	0.575546753953274+0.361072128188035i	0.461513177535519+0.483101861930596i	0.322701457301942+0.570911488282278i	0.169114496003004+0.619896626408211i	0.011437982919164+0.628334696679141i	-0.13978210307153+0.597410065980423i	-0.274921054252774+0.531006449712931i
44	-0.488364082942614-0.132792602199115i	-0.46003543891037-0.245595681936143i	-0.405351275238836-0.352023540316873i	-0.325816019807471-0.4458633195037i	-0.224406933600721-0.521270269019464i	-0.105482156008483-0.57311740946348i	0.025393940049147-0.597322196301079i	0.161702470087836-0.591130844572246i	0.296288796784298-0.553342256658225i	0.421734105946685-0.484455752813797i	0.530761850665259-0.386730012048339i	0.616658046110629-0.264144726499715i	0.673682206559412-0.12226134692952i	0.697444614364379+0.032015214107323i	0.685225788390717+0.190766178903983i	0.636215626045448+0.345466088021062i	0.551652812211005+0.487448144657687i	0.434849714424404+0.608403236777386i	0.291094000366354+0.700884170891853i	0.127425380713298+0.758784150463549i	-0.047706170274977+0.777757869374118i	-0.224886117758841+0.755555029959817i	-0.394262428935316+0.692239765102306i	-0.546124378473544+0.590275307055256i	-0.671497973503319+0.454461076218837i	-0.762719491924518+0.291718742494131i	-0.813947827523539+0.110734144113688i	-0.821578402109779-0.078527504427539i	-0.784526402526698-0.265405749231261i	-0.704354844472922-0.439192536459738i	-0.585233017242855-0.589801282486472i	-0.433722551246601-0.708411970208754i	-0.258400811774493-0.788046873421847i	-0.069343574441599-0.824035033364533i	0.122500040803464-0.814330527451187i	0.305998574066513-0.759659452860218i	0.47054754971851-0.663482689238833i	0.606747279467589-0.531774969767425i	0.707000959686171-0.372634493108362i	0.765990364764328-0.195750111869198i	0.780995365940189-0.011763949155823i	0.752035173007295+0.168424808931868i	0.681822650339882+0.334364908056739i	0.575537176795782+0.476716463902529i	0.440435114562725+0.58782619855604i	0.285328884195499+0.662175201019479i	0.119974924048443+0.696670325008564i	-0.045583301056741+0.690762820631654i	-0.201669015411744+0.646391282891357i
45	-0.54545692862468-0.27985745059613i	-0.485551425500872-0.402926000879897i	-0.397502322258324-0.512674962789157i	-0.284374910497677-0.602587589130864i	-0.150760417187682-0.66687393301832i	-0.002599414323694-0.700831636579731i	0.153080773005134-0.701163017163997i	0.308503716021667-0.666227814489071i	0.455540666888138-0.596213715389668i	0.586146268097538-0.493210732190643i	0.692809671409057-0.3611805059094i	0.768995482516979-0.205817394276681i	0.809548309398346-0.034304482125038i	0.811035604088821+0.145025935755189i	0.772005981811023+0.323111686490273i	0.693144214149036+0.490638634454579i	0.577309461008414+0.638551454286701i	0.429449769284731+0.75856840481882i	0.256393076988334+0.843669753617745i	0.066522501517334+0.888529830901554i	-0.130648906890621+0.889864920272518i	-0.324981987363071+0.846673277545031i	-0.506266227346829+0.760349336254611i	-0.664793665681506+0.63466131332177i	-0.791917867010233+0.475589563235544i	-0.880563725476225+0.291031646629693i	-0.925655900260445+0.09038862239338i	-0.924437897136973-0.115945037776346i	-0.876659987113637-0.31715883757816i	-0.784621945434127-0.50263690923677i	-0.653065522248374-0.662565040978497i	-0.488921040956485-0.788496707134135i	-0.300921922093835-0.873842719389989i	-0.099109595767459-0.914253503593201i	0.105741425062422-0.907869536296265i	0.302743120840467-0.85542373463842i	0.481519885957795-0.760189032471289i	0.632801923142018-0.627774348405271i	0.748949291858241-0.465781962182372i	0.824374330870014-0.28334827263106i	0.855836893514577-0.090597378704147i	0.842595257715969+0.101957623217304i	0.786405101191613+0.28402767708997i	0.691368885070537+0.446136733606808i	0.563647658005438+0.580150386687124i	0.411055997164081+0.679712489862488i	0.242567941803341+0.740564688872104i	0.067766874954971+0.760731982539808i	-0.10372494467547+0.740566535502032i
46	-0.542999814778173-0.45465160808608i	-0.447544844780012-0.573326796649562i	-0.325824489534974-0.671302594217649i	-0.182462674844108-0.742694111184553i	-0.023417208260517-0.782677452028258i	0.144269543619753-0.787795291217922i	0.31279065833472-0.756202630249909i	0.473950731671153-0.687836246055917i	0.619579536477392-0.584494962485031i	0.741961811778398-0.449822415811012i	0.834259886933716-0.289189212192226i	0.890905292103024-0.109477007147546i	0.907936328936371+0.081227245650829i	0.883260782713265+0.274013166056561i	0.816826473189491+0.459586359358612i	0.710687006698321+0.628742827512703i	0.568955669841659+0.772853061083547i	0.397646592881556+0.884329110188111i	0.204408756707914+0.957048077928994i	-0.001835260233337+0.986707197353367i	-0.211328086878395+0.971088890867831i	-0.413971276334783+0.910218820807081i	-0.5998475693072+0.806405682410423i	-0.759743082058991+0.664158048180826i	-0.885640185785977+0.489980567051486i	-0.971152958321075+0.292058836153264i	-1.01187990083865+0.07984886787175i	-1.00565298641466-0.13640714414262i	-0.95266780656332-0.346212471387007i	-0.855486279645592-0.5393655361144i	-0.718910684816629-0.706496893724608i	-0.549735244997439-0.839563225468015i	-0.356388643008621-0.93227033114388i	-0.14848726998621-0.980401086593964i	0.063675729604734-0.982029773533439i	0.269676771069958-0.937610772029603i	0.4595126004976-0.849936925542202i	0.624124427023505-0.723970492181914i	0.755865995162632-0.566557011280746i	0.848889616592022-0.386039180634857i	0.899429166244305-0.191793538271892i	0.905965259114233+0.006282975201029i	0.869264865887407+0.19830688713403i	0.792295051194857+0.374932016846711i	0.68001786166287+0.527833825931872i	0.539080196772164+0.650127673532001i	0.377418349947658+0.73669871201037i	0.203801464514437+0.784426767211323i	0.027341153321586+0.792296034993285i
47	-0.474074004021578-0.627780100220668i	-0.346447092362215-0.72767257934637i	-0.197569731379052-0.80085195520743i	-0.033185537893012-0.842752474986132i	0.139971435387563-0.850074119505498i	0.314461948432485-0.820999362105907i	0.482474630061752-0.755344329708928i	0.636191479780161-0.654633753521207i	0.768168085802464-0.522092753237435i	0.871709345214535-0.362552684913327i	0.941220989355709-0.182272782940272i	0.97251780172627+0.011316101802009i	0.963071073015212+0.209934978337258i	0.912180512255399+0.404832768916092i	0.821059407824249+0.587197030072405i	0.692826134128272+0.748579044039736i	0.532399908752139+0.881311640525143i	0.346303763882406+0.978897918303191i	0.14238272616942+1.03635004057511i	-0.07055008402141+1.05045945240614i	-0.2831225940619+1.01998311919614i	-0.485848027244377+0.945734553696172i	-0.669581869019536+0.830573270223049i	-0.825968095973745+0.679291617587571i	-0.947851416489104+0.498403404958701i	-1.02963375783231+0.29584404126288i	-1.06755593818629+0.08059675626276i	-1.05988924852137-0.13773642056208i	-1.00702633797001-0.34939712066611i	-0.911466093387048-0.544942776834476i	-0.777692835458899-0.715704018016927i	-0.611955804092552-0.854203567646278i	-0.421960255146204-0.954514879477878i	-0.21648623446359-1.01254193491071i	-0.00495496287493-1.02620584424392i	0.203034463442441-0.995528904507551i	0.398173836476854-0.922612284929546i	0.571895665435696-0.811509224582212i	0.71678084067529-0.668001211094172i	0.82690334285162-0.499289748705641i	0.898094776280846-0.313620729818434i	0.928115991301448-0.119861852356487i	0.916728201110422+0.072944209776926i	0.865661496089608+0.256027190229107i	0.77848419742959+0.421313809024512i	0.660381757716467+0.561807805371713i	0.517858615053066+0.671906472887731i	0.358380282631409+0.74763853063274i	0.18997580295684+0.786812711529274i
48	-0.3466661327452-0.771501442338211i	-0.195990067926041-0.841868227068233i	-0.030993380534439-0.882002856377813i	0.142104226081568-0.888978513960927i	0.316482207762916-0.861177871262632i	0.485000783076574-0.798416884389931i	0.640508095363687-0.702006848169386i	0.776159154952687-0.574749433242336i	0.885731699272345-0.420862556490349i	0.963923743538196-0.245838280209825i	1.00661799267714-0.05623733372655i	1.01109945086367+0.14057187361509i	0.976214462012854+0.336718902280109i	0.902461965918246+0.52416823569795i	0.792010846094301+0.695072271658438i	0.648640730175624+0.842123905751031i	0.477607310230086+0.958891884717007i	0.28543699052109+1.04012257641739i	0.07965924966672+1.08199311197655i	-0.13151166751153+1.08230295466081i	-0.33953141148814+1.04059374588591i	-0.535900201870013+0.958190638887162i	-0.712539943626798+0.838162089769517i	-0.86215585892011+0.685199044366662i	-0.978565254467245+0.50541843378986i	-1.05697747827503+0.30609966465428i	-1.09421137652019+0.09536616266895i	-1.08883953238379-0.11817317943354i	-1.04125210544624-0.32580573759876i	-0.953637012851908-0.519101947007067i	-0.829877299845722-0.690288715023031i	-0.675370624324221-0.832591653774887i	-0.496779615086225-0.940529863151421i	-0.30172525604489-1.01014935438024i	-0.09843822152965-1.03918426714271i	0.10461490327016-1.02713863920345i	0.299112440960558-0.975285447585117i	0.477247186102116-0.886583746576877i	0.632067134318423-0.765518765319623i	0.757771396835986-0.617873585991927i	0.84994771976914-0.450444308525512i	0.905741091789299-0.270713251840369i	0.923946486787582-0.086496613084127i	0.905022657798308+0.094415983755825i	0.851027868512256+0.264612512107304i	0.765482310034406+0.417383392205848i	0.653165502653687+0.547005049304514i	0.51986004436442+0.648969437811832i	0.37205548797879+0.720149766350275i
49	-0.179659652240078-0.867018724750596i	-0.017875830671169-0.902600367762197i	0.150820471871886-0.907221585762936i	0.32036283634873-0.879558061922218i	0.484434504002325-0.819500512036112i	0.636716721038814-0.728201216062893i	0.771145517561697-0.608068832720535i	0.882165964839063-0.462710030656658i	0.964972718739373-0.29681882726335i	1.01572593552854-0.11601691595832i	1.03173244158578+0.07334942909886i	1.01158332791776+0.26444816852304i	0.955240875538804+0.450226519360189i	0.864069827438044+0.623691253502606i	0.740810415248532+0.778192402445388i	0.589493115947613+0.907698087517808i	0.41529773689987+1.00704834636232i	0.22436198188852+1.07217654467595i	0.0235470128642+1.10028822378323i	-0.17983042455666+1.08998898899586i	-0.37828810271458+1.04135521529185i	-0.564478287501864+0.955943838191978i	-0.731484649553871+0.836740194181579i	-0.87310318132969+0.688045650281892i	-0.984094799274954+0.515309484609272i	-1.06039849628774+0.32491201827059i	-1.09929562115003+0.12390823075294i	-1.09951802044221-0.08025709289463i	-1.06129528414784-0.28005032365848i	-0.986339070430739-0.468152958435469i	-0.877765317865511-0.637755363998108i	-0.739957949362312-0.782827542144839i	-0.578380297292146-0.898355236727459i	-0.399342808311008-0.980531317336925i	-0.20973750814408-1.02689445060234i	-0.01675113039891-1.03640950728468i	0.17243032661059-1.00948683310502i	0.350912592913248-0.947940303557298i	0.512366999347811-0.854886852995013i	0.651275498344394-0.734592783223273i	0.763136578032033-0.592274492547683i	0.844623750609915-0.433863213525785i	0.893690592790033-0.265744817647934i	0.909618858378123-0.094486673577758i	0.893008844499572+0.073436104250257i	0.845713843263619+0.231902915474791i	0.770723021997635+0.375387140655129i	0.671999328766196+0.49916282840996i	0.554280911789115+0.599470371943014i
50	0.004674386942177-0.907566655939752i	0.165893756949195-0.908435001959309i	0.327318692260351-0.879983896916634i	0.483497684590637-0.822209494383585i	0.628992333082375-0.736142853907537i	0.758577653067321-0.623843461702721i	0.867440107195458-0.488353277840588i	0.951365449995276-0.333612007618201i	1.0069086756527-0.16433590376368i	1.03153888943823+0.01413603909893i	1.02375277137705+0.19602320510083i	0.983151437393571+0.375305258218358i	0.910476885534306+0.545937294921774i	0.807605788204376+0.702070022088387i	0.677500091079543+0.838266369942147i	0.524115633896019+0.949705941784273i	0.35227174223636+1.03236905715994i	0.16748637683554+1.08319285363882i	-0.02421710501375+1.1001929493225i	-0.21652428905728+1.08254549315331i	-0.40305691795489+1.03062598921265i	-0.577604149779503+0.946003009382841i	-0.734348795244753+0.831386732575912i	-0.868079611902615+0.690534089715241i	-0.974381254816331+0.528114071805481i	-1.04979436142068+0.34953839593641i	-1.09193944710842+0.16076414891454i	-1.09959975662891-0.03192382247514i	-1.07275989144459-0.22214218258716i	-1.01259884210803-0.4036409870488i	-0.921437918717386-0.57052904186311i	-0.80264591029924-0.717483919363871i	-0.660505535524489-0.839938488041393i	-0.500046797393019-0.934236832565705i	-0.326854156740427-0.99775375359708i	-0.14685543839346-1.02897358498218i	0.0338989617372-1.02752577926996i	0.20945771586003-0.994176514787314i	0.374182291142573-0.930777389069889i	0.522944469688917-0.840174004880707i	0.65130017624404-0.726078851028102i	0.755633241855963-0.592914262849637i	0.833264096334319-0.445632359235116i	0.882519933775757-0.289519650160989i	0.902764562107163-0.129994461585333i	0.894387853957082+0.027594580024229i	0.858756386219113+0.178161020078943i	0.798128416564261+0.317056615572374i	0.715537730507108+0.440224447340381i
[truncated: 48 more columns]
