# Supplementary material for: Reconstructing spruce budworm outbreak severity: a comparison of paleoecological and tree-ring signals
Source: PLoS One. 2025 Aug 12;20(8):e0329406. doi: 10.1371/journal.pone.0329406 (PMC12342301; doi:10.1371/journal.pone.0329406)
Supplement: S13 Dataset — (ZIP) [file pone.0329406.s013.zip › Lake 4 wavelet data/Lepidopteran_scales/WS_wavelet_phase.txt]

V1	V2	V3	V4	V5	V6	V7	V8	V9	V10	V11	V12	V13	V14	V15	V16	V17	V18	V19	V20	V21	V22	V23	V24	V25	V26	V27	V28	V29	V30	V31	V32	V33	V34	V35	V36	V37	V38	V39	V40	V41	V42	V43	V44	V45	V46	V47	V48	V49	V50
1	2.88135281812782	-0.730030883890663	1.99708945012861	-1.46896584909507	1.46287528435645	-1.77888793392173	1.33028166177946	-1.82136639179482	1.31196039953245	-1.8395884028314	1.29103865431085	-1.86185681632059	1.26857585717271	-1.88358480969198	1.24846674364048	-1.90149323279914	1.23232453425828	-1.91735436092608	1.2159759235491	-1.9332931662393	1.20174826183083	-1.94515914726677	1.19185978434122	-1.95413407051038	1.18347503514407	-1.96100935022472	1.1788195734094	-1.96388816592729	1.17679422634629	-1.96568543131953	1.1755262183928	-1.96539670488624	1.17751519466602	-1.96329813244848	1.17763277690537	-1.96598591724682	1.17438248179076	-1.96491354810541	1.1818906069321	-1.95425011798404	1.1914494931416	-1.94675964651046	1.20149676396917	-1.9273198997145	1.22729071046448	-1.91145667817915	1.21955332246234	-1.94172356923568	1.18462312866075
2	2.85864449107873	-0.811920904712028	1.8557515852613	-1.66398431645676	1.23729815265159	-1.99042100251346	1.16699535356996	-1.93996884190219	1.22112598514514	-1.91345040057542	1.22894874783569	-1.91505627835744	1.22237284505782	-1.92402538080603	1.21315782717322	-1.93189212575292	1.2063227172225	-1.94013015075598	1.1954184015395	-1.9519432128803	1.18514635330357	-1.9594683016028	1.17968330901789	-1.96482584177199	1.17387185964034	-1.96926859810975	1.17223851187061	-1.96882301224317	1.17313579564561	-1.96855059477438	1.17344594725938	-1.96608150838415	1.17864838100323	-1.96081087309752	1.18016220755237	-1.9649481979396	1.17400356320833	-1.96440049903093	1.18508253781954	-1.9489151183968	1.19690916791924	-1.94276801097581	1.20629633766722	-1.91566570438448	1.24765278643677	-1.88899605637541	1.23478562932551	-1.94115819066769	1.17107047528221
3	2.82739591798264	-0.920044448961754	1.66574825911227	-1.93914794841993	0.892912631506236	-2.33197752335936	0.925857874918398	-2.08753938120355	1.11609502973982	-1.99890760836841	1.156344784794	-1.97775481570953	1.16745362531387	-1.97258988536778	1.17051789468579	-1.96819158925831	1.17598068864299	-1.96667106956132	1.17081208760923	-1.97489536496145	1.16450514537306	-1.97695326448676	1.16519019682209	-1.97776182991449	1.16165190870599	-1.98000970227399	1.16389597960333	-1.9747562455426	1.16881436837829	-1.9723915663141	1.17006689439222	-1.96743435690327	1.18056764318337	-1.95635462709655	1.18437804102704	-1.96460696887883	1.17041708742453	-1.96654998975301	1.18857862872071	-1.94120303314616	1.20369885682867	-1.94160117245684	1.20633017606013	-1.90149392714689	1.28188333289782	-1.84935918223319	1.26038563000522	-1.94528926893096	1.13560677252887
4	2.78661985509284	-1.05676664955819	1.42175735117093	-2.31039004746103	0.371521484030817	-2.96091089800179	0.50993997211664	-2.22872804445954	1.02374657266944	-2.08608888314891	1.07677711230938	-2.04833064330746	1.10429682048294	-2.02995318237387	1.11923802811804	-2.01071495750694	1.14268249332628	-1.99563967515007	1.14198294673779	-2.0035339041864	1.1382746175325	-1.99808602959597	1.14907650071856	-1.99271635389346	1.1456556712074	-1.99466642679451	1.1532879762242	-1.98117576605684	1.16457738144926	-1.97757662718105	1.16369612293019	-1.97062767248313	1.184434916179	-1.9464883674246	1.19367518576089	-1.96569938614987	1.15795642227945	-1.97625370292198	1.19333727962335	-1.9260283612891	1.21486666786422	-1.94961021620165	1.1870869316843	-1.88769074941823	1.34986705957634	-1.7679458925513	1.31150603069004	-1.95712619685186	1.04973928825665
5	2.73696311846677	-1.2188884882557	1.13189489472258	-2.76049590394466	-0.309957160796359	2.22836954237702	-1.32153608032951	-1.91787158293445	1.04798148347879	-2.15839454519958	0.993341884149805	-2.123476221062	1.03505329011148	-2.09727791421665	1.05537958089029	-2.06012292587193	1.1124322589671	-2.0213487774462	1.10911317345089	-2.04170923145083	1.102011023584	-2.02332059667484	1.13547465881455	-2.00749868182896	1.12261930716895	-2.01760812634799	1.13945916752945	-1.98541117746118	1.16406556594361	-1.98459011686094	1.14832309182539	-1.98080458462082	1.19298528844331	-1.91989550326106	1.22045395992673	-1.96912888700839	1.11784758213699	-2.0112861442769	1.20435299952918	-1.88227223694316	1.24559112896756	-1.98341914639455	1.08975029492089	-1.90002770103195	1.52639766919677	-1.57402019256426	1.4267259275358	-1.97391507131437	0.86326388698215
6	2.68114292722239	-1.39670856646782	0.819060989518566	3.04908193795167	-0.993897477181198	1.22722668583359	-2.96193250192142	-1.09456917720175	1.1332460950536	-2.31618977095791	0.866150063670968	-2.19918586988115	0.967751394131148	-2.1786260162193	0.959444789393535	-2.12363539308272	1.11165405094331	-2.02104615862763	1.07182253228667	-2.10445178967904	1.03737295377993	-2.05358601708116	1.14585450203888	-2.01067310573451	1.07941925540532	-2.06718169538721	1.11950449898428	-1.97483849922433	1.18485770050512	-1.99250672235977	1.09942599166807	-2.02463726096606	1.21146907765203	-1.83215681865824	1.31464582678119	-1.97167952834938	0.983097868287759	-2.16196561414926	1.25046733324335	-1.70965569511622	1.36446296595763	-2.06473517110191	0.694532227652465	-2.4054312815449	2.2711863641328	-1.1029538999428	1.67142564259981	-1.96787888195365	0.582080202418509
7	2.62304947073933	-1.57802705395823	0.507575959022564	2.59689094302723	-1.59665213496347	0.484914393539015	2.55004230481211	-1.6621709594991	0.520496314317342	3.0259473447865	0.359847660384066	-2.15208112741452	0.964876156151038	-2.27889462174036	0.721494917989616	-2.29395309467809	1.31290130023354	-1.90364271809696	1.01839773630799	-2.25666920791925	0.842732874981303	-2.10129433271614	1.31618459608269	-1.94897757310965	0.954792821699674	-2.2478566342443	1.07938828510927	-1.87794874395695	1.31813877426961	-1.98391420886361	0.919285845376584	-2.28127910326709	1.22869597359592	-1.42404205020305	1.66135217579221	-1.9406338225008	0.606499007786191	-3.0873974607225	2.28449389627184	-0.928821792399287	1.74603238617223	-2.11154421574505	0.0792313059772825	1.89128302178862	-2.69017979547583	-0.421921598761186	2.03792639010853	-1.89285373520409	0.379347105340978
8	2.5659753853057	-1.75395359887106	0.210438945463897	2.1761723576875	-2.14038748596865	-0.173352010857582	1.7956230394532	-2.5100604852833	-0.514548043882737	1.48419202393079	-2.93293871785388	-1.25007812447044	1.15166599940568	-2.35753700111121	0.0792593383047922	1.8442618541435	2.69225060099096	-1.54807192221636	0.869884120932243	-2.6789614002774	0.0119147205194648	1.49211087794948	2.34597046991633	-1.72416766831372	0.594592710279418	3.0483184978193	0.557028676702079	-0.973789751481761	1.91539223940584	-1.87663573904564	0.497099366605678	2.83762637189001	-1.48922541526321	0.256852269167143	2.37097387908907	-1.81468839955568	0.220152822351731	2.17404538410765	-2.13011829314499	0.115539561554641	2.29187628402381	-1.96853070535368	-0.043162552829488	1.85147253520386	-2.37420261274979	0.0497922485846146	2.41177249196428	-1.75750586198479	0.306416999595466
9	2.51162566618772	-1.92072557681612	-0.0693289069757338	1.78301381854099	-2.64655728158148	-0.791241460692032	1.06654908983268	2.92794315717816	-1.48952997131077	0.379386907942706	2.25127170016346	-2.13130789292554	0.0533308903275947	-2.13211004951319	-0.150403046375177	1.53548212359032	-3.13899252421071	-1.42977322544566	0.486864144526459	2.99718847570215	-0.514876930347995	1.33555753420124	2.98794201442797	-1.57241417533855	0.211815239082325	2.00365558963997	-2.31615398313345	0.553810964959007	2.70656964994751	-1.67272678555073	0.231985232867295	2.31982510679662	-1.13936468698703	1.0681145329548	2.8766102480787	-1.65168926794668	0.101730814909018	1.92121895440452	-2.074023262327	0.758112756005481	2.76205566663835	-1.73225510852246	0.0182672763179854	1.8032441673456	-2.43133526505471	0.554957451752299	2.81766475113855	-1.61475319613045	0.216324405183619
10	2.46046380381292	-2.07771362600341	-0.332315886801123	1.41384302332591	-3.12206241372062	-1.37329601135237	0.377362767928206	2.1304179018152	-2.39660143745826	-0.636404925691085	1.12653455827717	2.86959296448784	-1.83316739552584	-0.83931718468737	0.202760952947368	1.6298206873878	3.13667386762498	-1.62553068856603	-0.119666583422378	1.06047312125318	0.179844995755754	1.62399200212435	-3.13030962444508	-1.5798837404126	-0.0293617291751464	1.49046066400035	2.85723963900088	1.93513148622024	-3.04994862967704	-1.52901163691259	0.0049770285798064	1.36778188398216	0.271188865863512	1.70216046097854	-3.06149411729117	-1.52890038662383	-0.000542343801286108	1.49209763460932	2.28339902748931	1.75230020622623	-3.04868613701708	-1.50912751596349	0.0318535999844871	1.54160542195438	2.85109292967444	1.99492404665294	-2.98801554794333	-1.51629358463196	-0.0556024779664393
11	2.41244439848596	-2.22531006077891	-0.579601878823212	1.06669385193651	2.71387166203191	-1.9209812585601	-0.271236368866112	1.38021596502255	3.03390331755513	-1.59197661437127	0.0728446372868983	1.75411787085669	-2.82702035360853	-1.17137240420983	0.319927989821336	1.70745447003579	3.0742986281932	-1.87366815288823	-0.648894649890965	0.260067191512626	0.934385891441251	1.99286126410257	-2.98792243787483	-1.6117248204996	-0.24077629662016	1.04603172578536	2.07937095447141	2.74457206731535	-2.63967225085221	-1.48460621759802	-0.373280942237374	0.382637351024464	1.08315792925864	2.1951639838423	-2.79834157058427	-1.46771599210578	-0.175621233571885	0.943798387356269	1.66957385266189	2.45890186282034	-2.65442445998704	-1.34545951179592	-0.0317979085946381	1.17382467239454	2.06659772986893	2.70130715770098	-2.63181210293135	-1.49353650676048	-0.40436682207057
12	2.36741655796736	-2.36405812753219	-0.812163427086554	0.740168384540693	2.29317218609228	-2.43613440396526	-0.881221509235581	0.674848818731786	2.23227256426662	-2.49132083463877	-0.925845072728671	0.661007411000929	2.32843323801291	-2.0504268118617	-0.0443119406576457	1.58348690838412	2.95823896453072	-2.07023095407451	-0.91515339811448	0.131686965500883	1.13445309483585	2.2159437401815	-2.88000017040449	-1.63648929699974	-0.39499354337644	0.787842403264017	1.86122925612818	2.83260760383735	-2.4856476934478	-1.48925232809685	-0.520258978375811	0.407787255634572	1.39344878979066	2.49017291979118	-2.62418414537693	-1.44050262281261	-0.297634337093958	0.755633277236746	1.73483164689316	2.7528027042444	-2.41540479024782	-1.2462026042151	-0.0905372450094845	0.986445619616874	1.9483500773299	2.85303386524686	-2.48486376842355	-1.5022429393647	-0.54987973512888
13	2.32523337660879	-2.49446955906173	-1.0308763293802	0.433035820289239	1.89745801858782	-2.92063866288525	-1.45479246482622	0.0117783008818377	1.47880101150277	2.94556455114754	-1.87245691736799	-0.410254608665399	1.05343969208216	2.57502234628476	-0.96961461910511	1.5081733300248	2.86455107917194	-2.19567381469735	-1.04070659580672	0.0710091458893612	1.17045170035857	2.29101990019795	-2.8368276594555	-1.65873532440572	-0.483432120987696	0.662410439273376	1.76033424623507	2.80899851388506	-2.45911602224578	-1.46018699422559	-0.464426450782613	0.546802478861136	1.59274380147777	2.67623224057254	-2.50023297733802	-1.39138052270863	-0.298869315644694	0.771294503045981	1.83293377479268	2.90870322635512	-2.2774944418967	-1.17478828554635	-0.0924259916909396	0.947571144922902	1.93993402106829	2.90038004891783	-2.4334454391757	-1.48857700899053	-0.551012046861859
14	2.28576229388541	-2.61701563391122	-1.23655025701626	0.144148613568137	1.52524557864326	2.90687961369986	-1.9940514839277	-0.611222734620566	0.771819053976381	2.15391293070291	-2.75130793710445	-1.38566743337815	-0.0530126814412447	1.19121490472162	2.16280977225874	2.49967048345494	3.11289196516448	-2.16699736881452	-1.07507921903407	0.0362713574993061	1.15756175236548	2.29227813487268	-2.84194715066696	-1.68548353315483	-0.533559478315031	0.601485934013908	1.71112724713651	2.79289138612348	-2.43234990313691	-1.38900977843616	-0.348858681232015	0.697947873662815	1.75654363814753	2.82660337610464	-2.37906317915233	-1.29890392072627	-0.219051164072291	0.860852966525568	1.94323765110813	3.02866786739955	-2.17076624021974	-1.09821794087264	-0.0472939677975933	0.97510161960677	1.96826355379661	2.93736120615044	-2.39279281407465	-1.44790556475103	-0.503532162028917
15	2.24887854610852	-2.73213915527511	-1.42994906308281	-0.127583016635446	1.17511273045048	2.47828952206137	-2.50109393067868	-1.19654713890336	0.108778975161132	1.41462829874356	2.71983248951696	-2.26257380355015	-0.976661455688575	0.26959328972993	1.42886384387187	2.44631857651729	-2.93736809217672	-2.02229442827108	-1.02421523622509	0.0380525758344648	1.14006254404065	2.26857710601327	-2.86848711853736	-1.71425079914076	-0.561924536201852	0.580376504604398	1.70800462960905	2.81947642986434	-2.36776793615238	-1.28530473527966	-0.213133699485363	0.852560411761069	1.91544672254251	2.97851879619857	-2.23910094546283	-1.16919229265465	-0.0936160588540284	0.987688539448132	2.07232728230906	-3.12837468491909	-2.05569364615496	-1.0003412959606	0.0324729312644959	1.04091565498049	2.02647726094726	2.99328431363893	-2.33601730484194	-1.38841368115614	-0.440343455123847
16	2.21445835104592	-2.84026553699851	-1.6118072972918	-0.383216580740792	0.845652692294028	2.07496635747032	-2.97825355173571	-1.74734235750046	-0.515018610261569	0.71950256712576	1.95751864204994	-3.08225544545119	-1.83157642875843	-0.574728365875943	0.677285586217449	1.89796849161081	3.05863380471056	-2.12506088436273	-1.05631030779345	0.0158087013901818	1.11045489919839	2.23309595113399	-2.90258508608685	-1.73891086511125	-0.569859823078466	0.595706755835147	1.75249697845885	2.89723214508457	-2.2565005263329	-1.14524032423753	-0.0528579190120648	1.02323751093838	2.08815735101094	-3.13516573071466	-2.0744844922021	-1.00827252194409	0.0660022040796807	1.14746360095842	2.23106993694308	-2.97467100897472	-1.91219409741766	-0.871013818091206	0.14635367112682	1.1407924477154	2.11548934703927	3.07496356225212	-2.25877278980143	-1.31390632209312	-0.368237591285237
17	2.1823756145907	-2.9418079068978	-1.78283640392843	-0.623782651532088	0.535476305798699	1.69508429740225	2.8552310571528	-2.26697713118094	-1.10465616156557	0.059993334892063	1.22892794542557	2.4060377168952	-2.68434999508656	-1.46246766537834	-0.192496560656924	1.13510251541783	2.48374939938586	-2.5031788906915	-1.28924970932366	-0.132399206222003	1.00516451285897	2.15177383096543	-2.96146748031077	-1.76765312505551	-0.559384277719906	0.651043706749863	1.8533491928947	3.03889618663366	-2.08347295010163	-0.952504775070305	0.14897327663593	1.22654438491857	2.28870670107514	-2.93855843889139	-1.88054640473312	-0.814197705557315	0.263028578486541	1.34823746633149	2.43285815801212	-2.77766644180448	-1.72640975393322	-0.701051428495653	0.298698398468456	1.27610780507125	2.23575517989158	-3.10061099766219	-2.16173020752475	-1.22605123185967	-0.288969220320514
18	2.15250941184014	-3.03715305563986	-1.94369586258337	-0.850224001170004	0.243341541672259	1.33707870030286	2.43106944612499	-2.75776775100564	-1.66288882333838	-0.567120162463987	0.530347112488828	1.63136087699491	2.74012716925321	-2.41689689755916	-1.25056153809979	0.0115605431484513	1.48333218076945	-3.13477368946242	-1.6436150837158	-0.36827853745692	0.819919517981747	1.99661700701647	-3.08131856197197	-1.83004955151127	-0.539229454788551	0.763934206605632	2.04690240653947	-2.9972108511204	-1.81207871474762	-0.678448109685739	0.414031899921079	1.47872499017453	2.52905477017677	-2.70586752698064	-1.64920848258151	-0.577045970442379	0.511423783314876	1.60794960199076	2.69695000685747	-2.52015449517363	-1.48526862832248	-0.48197814501581	0.493950920889507	1.44828760461564	2.38673974007861	-2.96873178272616	-2.04716645996858	-1.12753354098023	-0.205754515768857
19	2.1247666281345	-3.12662466986215	-2.09493169539047	-1.06329186338258	-0.0316724534707418	0.999932712377725	2.03148619353746	3.06288221802221	-2.18927245473644	-1.15896011184178	-0.12991243716736	0.897083467367986	1.92095986238303	2.94031945124848	-2.32992691496805	-1.3266985314596	-0.342803231295017	0.556321247734763	-0.933495641988558	-0.238703542830909	0.764581466911529	1.83756145522796	2.99298481685586	-2.00129213907082	-0.519760575709476	1.05661203269093	2.49250853241494	-2.5274483680439	-1.37476430620465	-0.287977133161777	0.760336051258288	1.78952147978066	2.81545700382761	-2.43058822330038	-1.36937640462755	-0.276692335404408	0.841359591625095	1.9610735755997	3.05334903502324	-2.18120536672014	-1.1763803984996	-0.207582441915362	0.734212560320082	1.65673734144323	2.56610021577425	-2.81605145736625	-1.91934524832745	-1.02339695722627	-0.124710375714336
20	2.09910262456448	3.07272758767021	-2.23694732343726	-1.26352046083725	-0.290165171492508	0.683096621411843	1.65618516439013	2.62892478910151	-2.68220071919358	-1.71139726292448	-0.742807276159913	0.222031594778762	1.18070073773828	2.129424806247	3.06224837624142	-2.31371209944992	-1.4485942279869	-0.654001999784843	0.0295870674744357	0.594930480008257	1.15615100869415	1.8353544234966	2.62631391594126	-2.8317933673225	-2.5721243640377	2.73715968901018	-2.68564623462738	-1.72797504703518	-0.759743984682846	0.205674415652309	1.16999261788003	2.14150126332317	3.1335657496958	-2.11810818764154	-1.02524847355799	0.136412234954907	1.32688414230141	2.47375715299745	-2.74158089825828	-1.74358545466649	-0.794836122629196	0.12129681340066	1.01599635803138	1.89662077047043	2.76818834970015	-2.64883272220974	-1.78516589793966	-0.921414863582054	-0.05497340711417
21	2.07550208633682	2.99434516518944	-2.37008641571402	-1.45138457211388	-0.53270697168312	0.3859545532989	1.30457248123949	2.22305702151977	3.14121387579392	-2.22450579131553	-1.30835905086426	-0.394554954680138	0.515315654356923	1.41889275202614	2.31283955086027	-3.09050381497863	-2.23039849923021	-1.39652476598089	-0.595361578738234	0.168249286798987	0.892519543550964	1.57641580594059	2.21004687257497	2.76941707742252	-3.01728587887937	-2.47045084474624	-1.79407684850199	-1.01806915511771	-0.188781545980787	0.668725505992719	1.547410967499	2.45348483213215	-2.87397831711168	-1.81491908043586	-0.552571800653172	0.881201683533189	2.1562975381483	-3.06546518496476	-2.1165257453707	-1.22265968609063	-0.358146832904553	0.489342557790241	1.32635547817366	2.15672377067805	2.98290627997739	-2.47654822270701	-1.65390820187867	-0.831145959375185	-0.00700991726339477
22	2.05390222712797	2.92115356972836	-2.49481398600677	-1.62757109550469	-0.76023885406299	0.107250768336236	0.974965220583672	1.8429620659289	2.71127146499383	-2.70331954063287	-1.83457504029959	-0.965996358542724	-0.0981837882570214	0.767850616282939	1.63055070293928	2.48772067899775	-2.94665784421536	-2.10952338061205	-1.28749757750506	-0.483625653640053	0.300116097754597	1.0638100933933	1.81129739797682	2.55234794742793	-2.98148287652197	-2.21316285819521	-1.42833605245038	-0.637327256230669	0.152206192258974	0.937763796201954	1.71948624033062	2.49782321718578	-3.01174113861868	-2.26357091817779	1.74094063275096	2.49306909480055	-3.01754309704509	-2.24193701517934	-1.46533688654123	-0.688321847888222	0.0888627220618786	0.866075530516857	1.64320798555684	2.42015335054627	-3.08639703810139	-2.3102277760118	-1.53472785718914	-0.760172020042668	0.0130581889278251
23	2.03410481279289	2.85270889991113	-2.61185283165845	-1.79313243690475	-0.974220060426874	-0.15499824162326	0.664677387994445	1.48498189982793	2.30612222533638	3.12833251974753	-2.33132659267713	-1.5062602495265	-0.679511447336226	0.148885747407664	0.978593798725087	1.80883621599566	2.63831838022727	-2.81786481711451	-1.99506902158069	-1.17731691166713	-0.363081057025324	0.453577692038604	1.28510077586084	2.14977035682908	3.06000483836343	-2.2877044147003	-1.38264292080076	-0.549094429688802	0.207457477493717	0.890489893976215	1.48814376487951	1.9608888087355	2.26993990247822	2.5202780511744	2.89980829405475	-2.86093714280813	-2.25225096735126	-1.5957294752394	-0.911549635558934	-0.210450500195665	0.501456496948066	1.22041500942499	1.94392306942744	2.67016482122193	-2.88549291401904	-2.1579573782921	-1.43166501418242	-0.70796780894082	0.0115385120349305
24	2.01576661167293	2.78839611469459	-2.72212723976816	-1.94935322984001	-1.17636495157576	-0.403030228217415	0.370822251400331	1.14541387513851	1.92102833936953	2.69802381331673	-2.80634319281451	-2.025175924823	-1.24106640942129	-0.453403275465257	0.338344973404012	1.13447137049095	1.93482641378483	2.73864817188852	-2.73857406225851	-1.93179204970955	-1.12403713123226	-0.310700074427426	0.523317389496892	1.41693612520819	2.45339650499286	-2.60678477295279	-1.46573174603538	-0.577841298845355	0.138901506767057	0.752338998503791	1.29754974367136	1.80288306274413	2.29924906108532	2.81328577346725	-2.92450738157102	-2.34622655374159	-1.73959376169864	-1.11056044258403	-0.464505148926311	0.194235400371176	0.862272948507362	1.53694168780196	2.21608208030453	2.89786596423592	-2.7025257521495	-2.0202725475137	-1.34012252296661	-0.663744284775338	0.00698759772023454
25	1.99851635643637	2.72760210722621	-2.8265117963699	-2.09739285244865	-1.36814474118534	-0.638658771423448	0.091210471320772	0.821657612445842	1.5529422128149	2.28540781187952	3.01950353685954	-2.52737962108595	-1.7881523294922	-1.04514310089664	-0.297406021749749	0.455958484697629	1.21552360082765	1.98105873897894	2.75087129252566	-2.76203613266434	-1.99752731625355	-1.24717932172319	-0.521388131234168	0.164034857348407	0.756761026540228	0.180679060273413	-0.656748039385038	-0.15345927804473	0.400214212274473	0.955081043136636	1.50680953412686	2.05897755529344	2.61659688117839	-3.09944053452326	-2.52045521764986	-1.92901530226995	-1.3257110447425	-0.711820813421573	-0.0889245901423839	0.541327715883047	1.17733018532028	1.81756112541654	2.46058263484815	3.10501986749573	-2.5336542329221	-1.8904115869039	-1.24981660605386	-0.613322306817751	0.0175051798259121
26	1.98215513102866	2.66996778877718	-2.92551851467667	-2.23790354847401	-1.55033098519101	-0.862741649222072	-0.175051158907279	0.512860596164004	1.20116374133559	1.89009755436044	2.57999561344719	-3.01186749603887	-2.31849653576674	-1.62224689122225	-0.922054303425285	-0.216637660089357	0.495358315278876	1.21494007641345	1.94181314432769	2.67265137777458	-2.88450036084441	-2.17971410595826	-1.52121300614424	-0.942181609966745	-0.478939862614964	-0.139906027578819	0.150157758739738	0.494910870321331	0.919431946154635	1.40141787456658	1.91870184481945	2.45811596489908	3.0127229792321	-2.70429129172644	-2.12859874636385	-1.54472850338513	-0.953749843395093	-0.35664302200773	0.245629968378514	0.852104439494154	1.46180996817512	2.07377110879851	2.68700654791086	-2.98265991371107	-2.36986449090048	-1.75882365790002	-1.1506027930392	-0.546312349488655	0.0528808554903044
27	1.96683891929919	2.61558889667865	-3.01908296214771	-2.37081326433828	-1.72279157561469	-1.07501596973458	-0.427473421678024	0.219867581641485	0.867068074844249	1.51423505755721	2.16154604241375	2.80928584260751	-2.82528338050203	-2.17509747435007	-1.52227722750188	-0.865204620672312	-0.201459138888217	0.47246005381571	1.16123322106316	1.86996241283656	2.60104891646248	-2.93575086773	-2.19660834264476	-1.49598943696783	-0.854864441647015	-0.273198899946898	0.264967867007604	0.780682620552984	1.29144653188183	1.80776600012231	2.3340766496333	2.87119812717567	-2.86484788843958	-2.30898373014908	-1.74571008303382	-1.17621353988075	-0.601536161949617	-0.0226036197081571	0.559739819639838	1.14470160425678	1.73151876662727	2.31944234599914	2.90772670882821	-2.78756298144206	-2.2008143401326	-1.61598264485835	-1.03385119274135	-0.455216688891776	0.119112674542224
28	1.95314387710805	2.56505671352959	-3.10656377204901	-2.49538755457532	-1.88464621713213	-1.27439105163441	-0.664676794385982	-0.0555586082903713	0.552913255740984	1.16070254677484	1.76780223243974	2.37425990928243	2.98022051472934	-2.69718613946325	-2.09097720692165	-1.48320102321498	-0.871772691452701	-0.252838035833456	0.380896238890558	1.04367375952299	1.76373232370907	2.59125774646363	-2.72021815337901	-1.72117771160901	-0.866151192373622	-0.153615030818753	0.474620668942135	1.05771061382671	1.61741347554516	2.16601094359293	2.71059296251114	-3.02798927159612	-2.48120391524969	-1.9312317709589	-1.37776675442705	-0.820910137809322	-0.260991129020938	0.301539304746298	0.866168394576935	1.43235368992133	1.99953929848904	2.56716370001293	3.13466359582227	-2.58170895348977	-2.01614285851612	-1.45237666966103	-0.890953034888727	-0.332398258184792	0.22278521637506
29	1.94198496972639	2.51933110046715	3.09625732557451	-2.61048845453389	-2.03461635054963	-1.459408800109	-0.884982280334347	-0.311476163650775	0.260942916330272	0.832075550734566	1.40168234772678	1.96947409077158	2.5350975654372	3.09811384414782	-2.62522265820746	-2.06928590681793	-1.51831034808292	-0.97390009346799	-0.438791591357045	0.0816274794291275	0.5744993312852	0.999021578423375	1.14619746460522	0.284680636291247	0.218608101715988	0.596793285853095	1.06457278482708	1.56285854327982	2.07544374929418	2.59642580276422	3.12326836320949	-2.62845988751916	-2.09310613553022	-1.55435927657071	-1.01264403998573	-0.468363615945497	0.0780782181892453	0.626270510960063	1.17579495516337	1.72622808778718	2.27714434037461	2.82811954281201	-2.90445039842262	-2.35460369828234	-1.80591933267012	-1.25877002597403	-0.713501311253449	-0.170424961458312	0.370187769013907
30	1.9344723830857	2.47957997701088	3.02426446710355	-2.71473882081964	-2.17115796695949	-1.62830113978203	-1.08632170608028	-0.545411970395179	-0.00581457230198389	0.532161857197137	1.06812083658576	1.60154702002915	2.13176149990491	2.65785642846403	-3.10458715970578	-2.59090292599324	-2.08666753122628	-1.5952765526208	-1.12156317492323	-0.67227002277285	-0.256127209844176	0.117859797497469	0.446599765522052	0.743492765459181	1.0406348411483	1.37006453489367	1.74506607506415	2.16244122127215	2.61309315606286	3.08820645659965	-2.70222829663707	-2.1967495077881	-1.68200741004896	-1.16045809368853	-0.633870226525485	-0.103547084323285	0.429523010897044	0.964565207743923	1.50094993299823	2.03814761860935	2.57569946556831	3.11319954978171	-2.63290037437012	-2.09655400618115	-1.56123307256608	-1.0271846734026	-0.494614135571718	0.0363176315528594	0.565496387651059
31	1.93176249321674	2.44704452092139	2.96201494013673	-2.80657431733213	-2.29243087035229	-1.77883733426407	-1.26591460427594	-0.753812823038517	-0.242718473193211	0.267136783560303	0.77546522017674	1.28190992664284	1.78602960670877	2.28728217414865	2.78500951075348	-3.00475685047537	-2.51654765799894	-2.03452874023763	-1.55966421730994	-1.09272100497388	-0.633984940916198	-0.182900631299849	0.262251030350254	0.704433868684913	1.14750890027433	1.59547965105538	2.05163663354095	2.51799282423765	2.99519155647301	-2.80040262468294	-2.30354618083156	-1.79885032547457	-1.28777566935423	-0.771668719536021	-0.25169901501064	0.271150685173506	0.796066927442052	1.32237778334907	1.84952458574792	2.37703804439219	2.90452048026644	-2.85155120310046	-2.32509098543363	-1.7995186391549	-1.27501936730066	-0.751729027029106	-0.229734061543231	0.290927897012125	0.810266381039219
32	1.93456636243035	2.42244250883964	2.91025672641805	-2.88518811842141	-2.39753533498887	-1.90998591296462	-1.42255662145955	-0.935264163390414	-0.448123345082682	0.0388556904915486	0.525671496657338	1.01233702405443	1.49888744506181	1.98539055235901	2.47196004952656	2.95877167899826	-2.83710394029807	-2.348942066913	-1.85946189704273	-1.36808229493603	-0.874123379865906	-0.376850882595412	0.124446537684255	0.630351669858804	1.14120361864931	1.65700507459729	2.17738679239736	2.70164987477298	-3.05430704204258	-2.5250990668214	-1.99483026667387	-1.46426127977407	-0.933960059938722	-0.404314052532667	0.124430676553116	0.652122496159142	1.17866249237457	1.70397425394466	2.2279863899741	2.75062610332801	-3.01136441099405	-2.4916800366537	-1.97355567618581	-1.45701610470861	-0.942053847771802	-0.428624093818942	0.0833577373110601	0.594015844232111	1.10351161624792
33	1.9417827996765	2.40426504687545	2.8669775989314	-2.95322386776896	-2.48991860094914	-2.02622981448614	-1.56207981439008	-1.09737058687778	-0.631977723835055	-0.165742652280987	0.301537236188396	0.770121022420821	1.24033977930192	1.71261570324859	2.18748531648357	2.66562695128517	-3.13529318871825	-2.64784626999431	-2.15392140293049	-1.65196502830539	-1.14017770387944	-0.616590465855543	-0.0792593356129705	0.473357483884348	1.04180684219359	1.62492957327944	2.21936417189803	2.81975381693289	-2.86331130834851	-2.26897565473633	-1.68408038118307	-1.11018565001506	-0.547227652079703	0.00578905689232124	0.550215987046013	1.08740240847914	1.61852207418507	2.14451945204197	2.66612058392281	-3.09931249006922	-2.58499243592551	-2.07377283632351	-1.56536875452091	-1.05951292080245	-0.555935487520225	-0.0543514802233067	0.445545612608802	0.944085659908767	1.44162042576473
34	1.94923733055872	2.38738060105543	2.82588991901473	-3.0183720474054	-2.57897947077627	-2.13905358516309	-1.69851940494584	-1.25728842433059	-0.815255286018831	-0.372293494351074	0.071750154280515	0.517062898427211	0.963875805116121	1.41247712191967	1.86323092182471	2.31660388303715	2.77320501517117	-3.04933854510434	-2.58354249389916	-2.11101363102433	-1.62942171054266	-1.13515472280045	-0.62228513331241	-0.0804508566948791	0.50956197537383	1.1837835904932	1.99587933758383	2.94203896901048	-2.42911930155973	-1.66378013860299	-1.01024014641677	-0.419518814909268	0.136594453379234	0.672687029774367	1.19642726830094	1.71197133501379	2.22161797207314	2.72665100584183	-3.05538845658874	-2.55769812496051	-2.0631706035569	-1.57155978514746	-1.08261344915856	-0.596045819662397	-0.111525878716837	0.37132506658859	0.852930926856454	1.33375621451382	1.81430073938706
35	1.95150586377242	2.36556250826213	2.77988235835799	-3.08871246444768	-2.67384806275945	-2.25871206334575	-1.84331427309533	-1.42767443948177	-1.01182546985993	-0.595817697271923	-0.179724596907813	0.236349456592132	0.652258517749766	1.06780017598559	1.48269445194779	1.89655343216863	2.30883690002192	2.71878653381683	3.12532700746405	-2.75626941627122	-2.36186983169619	-1.97793356298293	-1.60924952759559	-1.26266817755211	-0.947260696911238	-0.672527631967661	-0.441518531404735	-0.238944314485601	-0.0294364022418207	0.220417989851603	0.522496012375611	0.871525097259014	1.25681122479841	1.66834019347296	2.09824492270885	2.54063850474227	2.99116369144044	-2.83656790469579	-2.37850063099796	-1.9194368916429	-1.46044144335956	-1.00214463282475	-0.544839733144998	-0.0885619242815171	0.366850108509275	0.821708738283439	1.2764463683746	1.73159672978965	2.18778634420593
36	1.94697832971678	2.33755216369112	2.72824726730808	3.11904493084723	-2.77326628999879	-2.38235079149248	-1.99143939062329	-1.60058989337469	-1.20987434382199	-0.819381056216888	-0.429216638421996	-0.0395078403319296	0.349597041590579	0.737927626161721	1.12529242440243	1.511482304515	1.89627786377054	2.27946269872091	2.66084521454337	3.04029216740803	-2.86540812016341	-2.48973898219165	-2.11548622258052	-1.74190909849775	-1.36785084385609	-0.991709173433859	-0.611491903367499	-0.224990808139896	0.169920556027794	0.574903917925353	0.990774167778593	1.41723361635167	1.85283094575721	2.29519429899226	2.74148494203157	-3.09426449341724	-2.64798862497599	-2.20448728611586	-1.76467318057498	-1.32887524923368	-0.89700214980028	-0.468693940948711	-0.0434368514149045	0.379362272530531	0.800335481795283	1.22013887306934	1.63945672940924	2.05902091618992	2.47964497631095
37	1.93918776635323	2.30789113803323	2.67673947607656	3.04573034391128	-2.86832587553724	-2.49906467526081	-2.12967899401408	-1.76017742745603	-1.39056857035539	-1.02085949376449	-0.651053468502927	-0.281146687437154	0.0888763228923026	0.459048985004174	0.829431121380424	1.20012015967912	1.57126582456539	1.94308924889374	2.31590772552743	2.69016674956305	3.06648163832054	-2.83749337719807	-2.45425236926425	-2.06545536283825	-1.66906506835191	-1.26238278842026	-0.841894072943993	-0.403195609278565	0.0587580196453505	0.548579076556887	1.06787207890572	1.61139728550411	2.16510021731241	2.71042520460823	-3.0503085434184	-2.55651946772554	-2.09022027486573	-1.64711070882821	-1.22240376985021	-0.811943496141094	-0.412464599850634	-0.0215183687445422	0.36268489426079	0.74142493969113	1.11558712644696	1.48574247630649	1.85219570730428	2.21500364457023	2.57396244134626
38	1.93048906501515	2.27896546036355	2.62766885124264	2.9766072969257	-2.95739861378198	-2.60797519155491	-2.25830825417086	-1.90840277209163	-1.55826915791763	-1.20792434890288	-0.857392975168567	-0.506708592313777	-0.155914952032553	0.194932716422867	0.545766433485802	0.896504202765347	1.2470487029252	1.59728580745357	1.94708265905754	2.2962847813868	2.64471128516401	2.99214644979789	-2.94486085035008	-2.60028439512939	-2.25778762986558	-1.91809551346852	-1.58243165954042	-1.25315087720035	-0.935636230442988	-0.645830824480235	-0.460758488531547	-1.49440462022556	-2.31478329512278	-2.11826172271472	-1.83218168024233	-1.52316414498573	-1.20575661956619	-0.885018055493426	-0.563230928794254	-0.24164205390191	0.078942092707068	0.397909767341487	0.714726437379426	1.0288705463978	1.33979378767972	1.64689407584285	1.94949688595198	2.24684496775417	2.53810008438455
39	1.91888654151064	2.24814428343297	2.57765080568069	2.90740532105467	-3.04578511704809	-2.71556652066795	-2.38515242203889	-2.05458581154158	-1.72392825063078	-1.39326440617737	-1.06270740848991	-0.732405135549297	-0.402547538599978	-0.0733751473062903	0.254811066300086	0.581638217787157	0.906648083425307	1.22928122491285	1.54885801343124	1.86455578166477	2.17538141215246	2.48013930023182	2.77739653977478	3.06545178752778	-2.94086124405675	-2.67738898177554	-2.4296067593616	-2.19949672965853	-1.98803886586224	-1.79424074515201	-1.61427862674489	-1.44151374821806	-1.26791987418424	-1.08635609761887	-0.892275423370413	-0.684035055263116	-0.462160393851863	-0.22835366263689	0.0152688663723995	0.266615701792268	0.523817204682229	0.785284618009567	1.04970410684339	1.31600684990295	1.58333515559117	1.85101299716759	2.11852358799464	2.38549388924016	2.65168466350204
40	1.90380673591784	2.21516018995874	2.52688750381163	2.83900793989751	-3.13164900456116	-2.81870443977948	-2.50534453886268	-2.19158254672646	-1.87744802300915	-1.56299152225648	-1.24829001666207	-0.933452982755914	-0.618628962623022	-0.30401226295768	0.0101507245860783	0.323556297336988	0.635840218621018	0.94657755756009	1.25528671673854	1.56143871092969	1.8644725407715	2.16381711593991	2.45891962436696	2.74927951963335	3.03448639930864	-2.96892634141527	-2.69470425654454	-2.42595575070514	-2.16239673132541	-1.90354077882555	-1.64872585611107	-1.39716174116993	-1.14799231524587	-0.900363019946968	-0.653482529709264	-0.406669571353983	-0.159380033003206	0.0887857038153332	0.338091560386111	0.588685221312275	0.840622766198479	1.09389407831615	1.34844613279667	1.60420264624821	1.86107959293805	2.11899672774803	2.37788557716376	2.63769447027125	2.89839117401729
41	1.88668842244276	2.18213064114065	2.47834704013328	2.77543680824787	3.07350812954598	-2.91050775262695	-2.61011670109209	-2.30837599058561	-2.00515698040114	-1.70033618625156	-1.39380335016313	-1.08547219925497	-0.77529409100749	-0.463274368884024	-0.14949064299668	0.165888632768551	0.48258789111883	0.800213952181531	1.11825510877307	1.43609302215977	1.75302887662132	2.068322457018	2.38123974880499	2.69110237561443	2.99733158742054	-2.98370446702907	-2.68593158979039	-2.39267829585573	-2.10394406760261	-1.81960308715389	-1.5394277364079	-1.26311381840262	-0.990305003331964	-0.720614883491006	-0.453645756076696	-0.189003792209346	0.0736893858660101	0.334788467205852	0.594619165208769	0.853475420244427	1.11161860555925	1.36927825994067	1.62665390660574	1.88391757184655	2.14121668134549	2.39867707972903	2.65640598412394	2.91449474114534	-3.11016400066405
42	1.85776709098372	2.13785173541652	2.41918797423396	2.70199852024609	2.98654499408418	-3.01005121152615	-2.72106121864577	-2.4292542554561	-2.1341514362405	-1.83520913323265	-1.53182304883431	-1.22334285249644	-0.909103881022342	-0.588484118767084	-0.260994732785235	0.0735918570032644	0.415084587125954	0.762717125533786	1.1150480307992	1.46998579170698	1.82498138884599	2.17736318594191	2.52471456707651	2.86517010800855	-3.08563329352888	-2.76183829184984	-2.44660550232101	-2.13953506420314	-1.8400029703872	-1.54727827068198	-1.2606032427317	-0.979242568856694	-0.702510059416135	-0.429780633044328	-0.160493369067015	0.105850414693336	0.369691560460084	0.631418460630024	0.891372611461318	1.14985390545612	1.40712547334247	1.66341801728612	1.91893364441718	2.17384924060511	2.42831943508394	2.68247920681681	2.93644617904299	-3.09286266480028	-2.83898796643407
43	1.78204772310019	2.04160010071529	2.30196489700455	2.56335320192212	2.82603445837334	3.09035647817701	-2.92641125117896	-2.65729462994294	-2.38466472959606	-2.10740222902531	-1.82393627095687	-1.53201285686227	-1.22832461944145	-0.90792467112221	-0.56335722496142	-0.183663992599365	0.245468255516871	0.735896367406975	1.27915961918699	1.8313496430178	2.34063110545674	2.78720420164308	-3.10434721625795	-2.75299582941137	-2.42969991095133	-2.12593658517371	-1.83602440455083	-1.55617075748589	-1.28379740831909	-1.01710940329314	-0.754825550006636	-0.496008938163788	-0.239958611061139	0.013861078526179	0.265867503734663	0.516391717656275	0.765700578216704	1.01401234092288	1.26150783007833	1.50833856569301	1.75463276131405	2.00049981146422	2.24603369357337	2.49131558043897	2.7364158721921	2.98139579702843	-3.05687661874916	-2.81198428982835	-2.56707207019142
44	1.6224980534695	1.85017417151689	2.07594280259724	2.29944885693353	2.52024100391631	2.73773766114651	2.95117834791562	-3.12363211338836	-2.92168557015863	-2.7280340932642	-2.54526968586456	-2.37701869700108	-2.22832486673891	-2.10595063633801	-2.01800376845529	-1.97136379308106	-1.96493586126155	-1.98142748727302	-1.99029406356897	-1.96586418435047	-1.89943068592314	-1.79489979591187	-1.66029596896123	-1.50320148198358	-1.32951727389441	-1.14353947304235	-0.948337483103061	-0.746107704351397	-0.538438223598	-0.326493319685394	-0.111139306650735	0.106969753035566	0.327333206965409	0.54956292630453	0.773354497865667	0.998466631575744	1.22470622849497	1.45191740260496	1.67997330227908	1.90876994095868	2.13822148851088	2.36825663772622	2.59881577157857	2.82984873363146	3.06131305762145	-2.99001275700422	-2.7577891594495	-2.52522831887025	-2.29235365407481
45	1.45127393770818	1.65170633446669	1.84932018999046	2.04385222848629	2.23503256179567	2.42259433304541	2.60628786876535	2.78590023344795	2.9612806597835	3.13237140805772	-2.98394324949018	-2.8210622045479	-2.66175287948899	-2.5053986171691	-2.35119524735014	-2.198189140767	-2.04534003239296	-1.89159949047022	-1.73599088823073	-1.57767623403032	-1.41599948797386	-1.25050292969053	-1.08091970200088	-0.907149659791618	-0.72922661168198	-0.547283777933614	-0.361522052517836	-0.172183446227827	0.0204695898055774	0.216169297527647	0.414653044659888	0.615670046407294	0.818985312088341	1.0243816087683	1.23166006713954	1.4406398994972	1.6511575696687	1.86306565287237	2.07623154708987	2.29053614211466	2.50587251327902	2.72214467982868	2.93926644966887	-3.12602494698968	-2.90742858998057	-2.6881925779107	-2.46837357508738	-2.24802281115382	-2.02718669772789
46	1.41754747791509	1.61091026395951	1.80308125741305	1.99407074347779	2.18390334966199	2.37261960143776	2.56027717899014	2.74695174265844	2.93273719701715	3.11774528043887	-2.98108090697233	-2.7972276249471	-2.61372504155072	-2.43040936785735	-2.24711202547419	-2.06366379150883	-1.87989898531545	-1.69565944959537	-1.5107981005696	-1.32518186704414	-1.13869389886195	-0.951234992181538	-0.762724243038548	-0.573098994328747	-0.382314180118553	-0.190341193513682	0.00283358872516953	0.19721049718726	0.392778363183631	0.589516320695722	0.787395544427739	0.986380872213418	1.1864322785534	1.38750618153346	1.58955657752898	1.79253600707343	1.99639636143355	2.20108954327671	2.4065679968411	2.61278512369519	2.81969559990155	3.02725560950879	-3.047762299144	-2.83902787900958	-2.62976496876334	-2.42001024321206	-2.20979852945618	-1.99916283904867	-1.78813441775287
47	1.53962708747807	1.73343946823191	1.92699343035485	2.12031101776352	2.31341696594781	2.50633857204596	2.69910550784797	2.89174957641972	3.08430441519477	-3.00638015659494	-2.81389729590064	-2.62139539787552	-2.42883730772793	-2.23618607841728	-2.04340541890489	-1.85046012799467	-1.65731650227155	-1.46394270783689	-1.27030910718362	-1.07638853453135	-0.882156515118607	-0.687591426185382	-0.492674599541811	-0.297390367593186	-0.101726056389392	0.0943280693718167	0.290778903462492	0.48763063080933	0.684884888908801	0.882540951158704	1.08059592557083	1.27904496280682	1.47788146809912	1.67709731232696	1.87668303826705	2.07662805878932	2.27692084449002	2.477549098923	2.67849992019181	2.87975994818999	3.08131549722281	-3.00003263306884	-2.79792782501144	-2.5955693955039	-2.3929712895501	-2.19014732151724	-1.9871111200795	-1.7838760830322	-1.58045534098028
48	1.76367587672335	1.95784169308164	2.15209091998965	2.34642616028854	2.54084977137391	2.73536384245919	2.92997017410197	3.12467026042115	-2.96372003279555	-2.76882925069963	-2.57384220015627	-2.37875872493432	-2.18357901293582	-1.98830359241042	-1.79293332444922	-1.59746939196068	-1.4019132854119	-1.20626678568833	-1.01053194448238	-0.814711062663976	-0.618806667113496	-0.422821486508767	-0.226758426554105	-0.0306205451213286	0.165588972257807	0.36186683614927	0.558209675875054	0.754614060777386	0.95107651985201	1.14759355957259	1.34416167978597	1.54077738761274	1.73743720933807	1.93413770032276	2.13087545300312	2.32764710308104	2.52444933403081	2.72127888006898	2.91813252774658	3.11500711633057	-2.97128577003523	-2.77437857514416	-2.57745961604626	-2.38053185712657	-2.18359822049083	-1.98666158944779	-1.78972481214705	-1.5927907052652	-1.39586205764632
49	2.04758728105063	2.24140217265427	2.43544129629388	2.62969091783235	2.82413619694515	3.01876127940208	-3.06963590270248	-2.87470228109931	-2.67964136136628	-2.48447185138024	-2.28921281833442	-2.09388353390642	-1.89850331755639	-1.70309138080414	-1.50766667529062	-1.31224774729683	-1.11685260117895	-0.921498573891716	-0.726202222428877	-0.530979225623689	-0.335844301343164	-0.140811139693058	0.054107647556491	0.248900561497899	0.443557235085903	0.638068437432031	0.832426064465591	1.02662311722807	1.22065366920751	1.41451282420563	1.60819666626727	1.80170220319409	1.99502730511937	2.18817063954433	2.38113160413617	2.57391025847036	2.76650725577097	2.95892377556847	-3.13202384912042	-2.93996296636124	-2.74807650878656	-2.55636182199688	-2.36481602527067	-2.17343606130209	-1.98221874202694	-1.79116079049197	-1.60025887878504	-1.40950966209637	-1.21890980902306
50	2.3688897178634	2.56303515598019	2.75749645504498	2.95223771638048	-3.13596429519371	-2.94077858969789	-2.74543142440383	-2.54996467460333	-2.35442071957072	-2.15884201068319	-1.96327063938434	-1.76774791549413	-1.57231396589953	-1.37700736275733	-1.18186478906709	-0.986920747914185	-0.792207319940884	-0.597753971784467	-0.403587416428549	-0.209731524738288	-0.0162072859668027	0.176967186218283	0.369776606601345	0.562208435267498	0.754252763921217	0.945902177306773	1.13715159528634	1.32799810087513	1.51844075913859	1.70848043136521	1.89811958837938	2.08736212628306	2.2762131873427	2.46467898818782	2.65276665697736	2.84048408072854	3.02783976359663	-3.06834261063448	-2.88168306862674	-2.69535729791362	-2.50935551436776	-2.32366785483221	-2.13828445237309	-1.95319550194213	-1.76839131710433	-1.58386237850949	-1.39959937479114	-1.2155932365676	-1.03183516419951
[truncated: 48 more columns]
