# Supplementary material for: Reconstructing spruce budworm outbreak severity: a comparison of paleoecological and tree-ring signals
Source: PLoS One. 2025 Aug 12;20(8):e0329406. doi: 10.1371/journal.pone.0329406 (PMC12342301; doi:10.1371/journal.pone.0329406)
Supplement: S13 Dataset — (ZIP) [file pone.0329406.s013.zip › Lake 4 wavelet data/Lepidopteran_scales/WS_wavelet_power.corr.txt]

V1	V2	V3	V4	V5	V6	V7	V8	V9	V10	V11	V12	V13	V14	V15	V16	V17	V18	V19	V20	V21	V22	V23	V24	V25	V26	V27	V28	V29	V30	V31	V32	V33	V34	V35	V36	V37	V38	V39	V40	V41	V42	V43	V44	V45	V46	V47	V48	V49	V50
1	0.148396245762557	0.121945650658535	0.0820708803200171	0.0474408174823566	0.0256884423847237	0.0145955901041529	0.00939054549518158	0.0068076080396586	0.00533673489727181	0.00438894272122616	0.00372882885886802	0.0032457630026477	0.00287914238273809	0.00259315654090272	0.00236616256634717	0.00218532068702057	0.0020417736435193	0.00192558038039061	0.00182740637363044	0.00174268624205003	0.00166980646016746	0.00160853254742249	0.00155824571926635	0.00151631060912365	0.00147967294066481	0.00144794938435625	0.00142231987604414	0.00140291879986993	0.00138881356072068	0.00137827045149577	0.00136998539346233	0.00136511066787016	0.00136583983765805	0.00137220706962163	0.00138134886863743	0.00138825723641473	0.00138892038445461	0.00138800470832195	0.00139435450243086	0.0014097326048099	0.00142975650117202	0.00144712835532197	0.00146018984008912	0.00148532912874446	0.00154374352344528	0.00162944184801049	0.0017105372264932	0.00174929088781126	0.00171932290585232
2	0.202820171040996	0.162077962176545	0.10272789731021	0.053427417782645	0.024743667264974	0.0118982275680564	0.00691304672184215	0.00487035932848019	0.0038151714227227	0.00314463298984924	0.00267418899550619	0.00232774354045787	0.00206330820370726	0.0018556308955024	0.00168979775438178	0.00155807642205079	0.00145540056398883	0.00137337101891317	0.00130303426604629	0.00124083012233744	0.00118649367799006	0.00114099660672446	0.00110455979584726	0.00107445004209538	0.00104718394010558	0.00102274289095045	0.00100310606700757	0.000988760369845166	0.000978739413584716	0.000970958695488547	0.000963795666190647	0.000958861380025676	0.000959284391862901	0.000965560085928251	0.000974614481057515	0.000980175066662296	0.00097683085212063	0.000970409542638814	0.000972167536650867	0.000984160970273926	0.00100038011921387	0.00101039015021583	0.00101038817339749	0.00102109281392586	0.00107120205884589	0.00115564978245405	0.00123787210742961	0.00127165660763969	0.00122179916936544
3	0.247269465682229	0.192184316827475	0.114472677994062	0.052727581518158	0.0196203100143112	0.006958442094149	0.00330039831064799	0.00230435940136817	0.00187647599361514	0.00158197345598251	0.00135904950482496	0.00118917000955818	0.0010568113682864	0.000950715501090085	0.000864343955020423	0.000795838714854524	0.000744612942190127	0.000705031985933953	0.000669769693782593	0.000636762999412602	0.00060702237414359	0.000582418129054747	0.000563924413576254	0.000549085520433699	0.000534437882045425	0.00052031528946333	0.00050918225678762	0.00050174953727169	0.000497171047150544	0.000493349068441731	0.000488512625335674	0.000484392104115379	0.000484516765313403	0.000489835719539358	0.000497832623617369	0.000502132162995346	0.000496599977532318	0.000487174981963574	0.000485702240042056	0.000494185547743632	0.00050623046107994	0.000509894287046212	0.000498941407850867	0.000494446312562133	0.00052799590508085	0.000596833333310217	0.000667784243998094	0.000695723956117421	0.00064188353104385
4	0.273170009587824	0.207790812776737	0.117867765196472	0.0489069064898854	0.0143571674962119	0.00296647731067027	0.000736693587056079	0.000584553469800899	0.00058020254005783	0.000522850095440057	0.000458811715425635	0.000406118919532334	0.000363635575972583	0.000328002318623392	0.000297416265406104	0.000273060587237109	0.000256889748516376	0.000245801601419206	0.000234589765422974	0.000222395369527426	0.000210669949649935	0.000201282454348661	0.000195441580932167	0.00019127984864986	0.000185887846727725	0.00017974400648621	0.000175147708506217	0.000172742182401118	0.00017192745930262	0.000171027162923963	0.000168426794783919	0.000165507848203033	0.000165306685224054	0.000168891667508137	0.00017486369893525	0.00017817508047707	0.000173171099727132	0.000164604648813566	0.000162413367402775	0.000168157886216054	0.000176877277675683	0.000178148246511629	0.00016452680576333	0.000152582467438847	0.000169453315153866	0.000214467979364567	0.000265065854225348	0.000287670899360688	0.00024810108633252
5	0.280569812978503	0.211652437840337	0.118075961879293	0.04729601254712	0.0126945032154979	0.00186941865377129	4.69141542795062e-05	5.63722305697195e-05	0.00011712606384767	0.000111592927993768	9.69090054479083e-05	8.65337115030484e-05	7.860895040227e-05	7.13231686068131e-05	6.40065441780526e-05	5.79687848045109e-05	5.53393351140377e-05	5.46842077016285e-05	5.2870623132672e-05	4.96836315636714e-05	4.6215231615313e-05	4.36315736831698e-05	4.2873950664498e-05	4.2817614627088e-05	4.15048688280164e-05	3.93367439446465e-05	3.7901378920737e-05	3.75615251732574e-05	3.79998731799583e-05	3.8228018058325e-05	3.70934164582391e-05	3.53871597610545e-05	3.50192179635596e-05	3.67591042217802e-05	4.02528142917678e-05	4.2543188864409e-05	3.9544724196715e-05	3.41213998959637e-05	3.26509153207449e-05	3.60111965125877e-05	4.16647642652188e-05	4.30870039244963e-05	3.39007114206788e-05	2.37388232766883e-05	2.99954188015835e-05	5.26847698102247e-05	8.1333055086122e-05	9.79578599045119e-05	7.88514266693345e-05
6	0.275986101722233	0.209852681290217	0.119656451465146	0.0502445723575325	0.0150516197698	0.0030751042900092	0.000440036297735567	8.43798496950891e-05	3.69639052950458e-05	1.82146423589312e-05	1.17817705475669e-05	1.04786869563942e-05	9.98990059447453e-06	9.25441955322046e-06	7.94776146306387e-06	6.66045407240566e-06	6.65096748831344e-06	7.39312314699099e-06	7.4045589490546e-06	6.71565055824342e-06	5.8535221608468e-06	5.25784195914668e-06	5.44140419506932e-06	5.91701219440623e-06	5.69031580588478e-06	4.99454827761932e-06	4.62230515297717e-06	4.67549327950423e-06	5.04434231158254e-06	5.34012017228363e-06	4.95788358178406e-06	4.21301069273652e-06	3.94355999010936e-06	4.48738940754661e-06	5.99260255492357e-06	7.25907733819406e-06	6.05443096493215e-06	3.62216609077025e-06	2.96777129260316e-06	4.38228508265433e-06	7.21891704357852e-06	8.80460209743248e-06	5.30255721934526e-06	5.86641436920248e-07	2.52053763506477e-06	1.1045050938232e-05	2.38363590477643e-05	3.43808871309456e-05	2.93225819751581e-05
7	0.266585863964473	0.206842876664911	0.123582928392555	0.0565426686467825	0.0197145934380853	0.00526478560593905	0.00111710777039715	0.000204584454211262	3.31912179783232e-05	3.69335093437716e-06	3.05245967293043e-07	5.41950956174202e-07	7.35803171257816e-07	7.62529154087916e-07	5.64790157903036e-07	2.68904672867084e-07	3.49107395850154e-07	6.65098806881631e-07	7.10053910515346e-07	5.57075477003011e-07	3.76556272865059e-07	2.42230511320979e-07	3.50020935850599e-07	5.63740407478777e-07	5.21429135261046e-07	3.20704857969436e-07	2.4023604274108e-07	2.7171473907824e-07	3.9647668791202e-07	5.28088558438893e-07	4.42798053362641e-07	2.27705131948943e-07	1.30567998107856e-07	2.32707254760214e-07	7.21207385886119e-07	1.27975544169866e-06	9.94241995830901e-07	2.29014103031712e-07	1.33156046992134e-08	4.08923352115199e-07	1.53235395536293e-06	2.79650900755643e-06	2.53061068169458e-06	1.50987907504258e-06	2.01693773381114e-06	4.3537540972155e-06	9.62554252714797e-06	1.59758676322502e-05	1.60900110931921e-05
8	0.256666628606865	0.204213317118009	0.128706735967808	0.0642106147182303	0.0253702092566421	0.00796600069938472	0.00200131128594826	0.000403963749919467	6.43247051821314e-05	7.57765652620549e-06	6.64129536710616e-07	1.16501402527897e-07	6.57017816528282e-08	7.40132373890863e-08	6.53160349941598e-08	1.84787627575097e-08	3.82904834819464e-08	9.62977349486884e-08	8.1562830139727e-08	4.33451072669824e-08	2.15758525841038e-08	2.27145997747579e-09	3.0826871351119e-08	8.30269602091033e-08	6.78500409465568e-08	1.64760473629303e-08	1.89038889593781e-10	5.13596097963372e-09	3.20729441788518e-08	7.20028789071353e-08	6.3318710878336e-08	2.25626732316324e-08	7.46050928671849e-09	4.31980732176801e-08	2.24665350263859e-07	4.77154368669883e-07	4.74853333186758e-07	2.61725970570171e-07	1.51700403063095e-07	2.76591847951254e-07	8.84024904414324e-07	1.93038689197e-06	2.63938953337667e-06	2.5662625536716e-06	2.09798677495889e-06	2.43818395747921e-06	5.52644620392537e-06	9.89828700955891e-06	1.02619494338168e-05
9	0.247777254476933	0.202094209702485	0.133976014133769	0.0722009758966423	0.0316468520259137	0.0112928370566376	0.0032840185851085	0.00077850276235538	0.000150361902411674	2.37341276446555e-05	3.10591435068252e-06	3.2641248162666e-07	1.40688639453565e-08	1.27033464261983e-08	4.34513477418908e-08	6.12235094613831e-08	6.80337815126415e-08	5.72124179162791e-08	2.612047619915e-08	6.29934825437073e-09	1.03183852913795e-08	2.27657743552855e-08	3.91625888583501e-08	4.96691752638293e-08	3.78687964451648e-08	1.54638532942461e-08	3.27374169475999e-09	2.93555153046375e-09	1.44342070698216e-08	3.02253107620642e-08	2.92017122504873e-08	1.33045367637349e-08	1.23817778812841e-08	6.77001809290842e-08	2.17040913581406e-07	3.91869622514624e-07	4.15329962456605e-07	2.50263711273275e-07	8.76272510882575e-08	2.12248645617423e-07	8.74166617367298e-07	1.94779024639501e-06	2.67634099017983e-06	2.23654366112011e-06	9.32782575060923e-07	8.13734250529247e-07	3.68266301829444e-06	7.18519415951115e-06	6.42540720765122e-06
10	0.240144676445894	0.200350365989968	0.138993227005749	0.0801950114104217	0.0384921858820487	0.0153753151385133	0.00511262345092557	0.00141554508182616	0.000326432389886351	6.27962022118196e-05	1.0141612281166e-05	1.39948821481653e-06	1.73651073610277e-07	3.99477968363097e-08	5.60780627775811e-08	8.41501424654629e-08	8.88199190748282e-08	6.26308806678479e-08	2.37678315576149e-08	1.37504929129735e-09	6.96323068618577e-09	2.90699888833098e-08	4.99627260841162e-08	5.59134782064453e-08	4.26635510592947e-08	1.97711451156369e-08	3.01970057324404e-09	1.71517913886267e-09	1.36321319778514e-08	2.50848062389277e-08	2.03572065995065e-08	3.26217729000583e-09	1.11428884346723e-08	9.80451479226887e-08	2.74103600712415e-07	4.37711374830515e-07	4.24285269377829e-07	2.02507735637999e-07	7.66874349150144e-09	2.29246805591804e-07	1.08837103886582e-06	2.26295221119408e-06	2.81841460208258e-06	1.95213981284982e-06	3.71160724229022e-07	4.75598451825714e-07	3.50579685819123e-06	6.41956786673574e-06	4.87941065802628e-06
11	0.233632792419556	0.198900358139769	0.143688940792471	0.0880918233725681	0.0458401360516462	0.02025085782672	0.00759625195305792	0.00241946547681078	0.000654225191380406	0.000150239809125756	2.94804944508918e-05	5.13034716752514e-06	9.29096966082922e-07	2.61031395599673e-07	1.52905120163029e-07	1.40358251773257e-07	1.29545931356209e-07	9.52181855640302e-08	5.07008251722227e-08	2.3258506283582e-08	2.56115367960286e-08	4.80154917350474e-08	7.02498058962197e-08	7.61426824197841e-08	6.17828182478974e-08	3.6660352066913e-08	1.68865661810675e-08	1.33462478394825e-08	2.33046634156966e-08	3.26745058055013e-08	3.00868057220796e-08	2.71572964137488e-08	6.84717146941491e-08	2.04377760125291e-07	4.21801484788509e-07	5.99631339908426e-07	5.89838577147065e-07	4.07756502002284e-07	3.38827550525006e-07	7.84471482934986e-07	1.8905226475099e-06	3.2126815785029e-06	3.81153125019521e-06	3.11736249504899e-06	2.08652157826316e-06	2.86314969751286e-06	6.02835868242176e-06	8.67249930389798e-06	7.75450896660953e-06
12	0.228070277342511	0.197700937327678	0.1480704136567	0.0958234422707378	0.0535886569608855	0.0259024478791984	0.0108225591065615	0.0039084951053614	0.00121925243724297	0.000327823921960634	7.5552326110264e-05	1.47729653200622e-05	2.46959293418985e-06	4.61492158465833e-07	2.34264301991701e-07	2.29222167202253e-07	2.18884738690488e-07	1.82050343684225e-07	1.34902310083223e-07	1.0187099272393e-07	9.514831357584e-08	1.07725357325238e-07	1.22407835104878e-07	1.24544571272988e-07	1.09750380747453e-07	8.51219376718454e-08	6.3899763695044e-08	5.59797317566345e-08	6.14083786079175e-08	7.35054447169676e-08	9.17607041367425e-08	1.3724036957634e-07	2.54282035883095e-07	4.78731672295101e-07	7.81805329714213e-07	1.05507260058251e-06	1.20276851917253e-06	1.29458114063513e-06	1.61627824687556e-06	2.50533999103588e-06	4.04322083462485e-06	5.8306880305412e-06	7.15127045220362e-06	7.69346970844736e-06	8.29758699452847e-06	1.04557463960125e-05	1.43816036687427e-05	1.81911669972684e-05	2.05406125750256e-05
13	0.223308968681448	0.196717060655331	0.152150303343385	0.103327750938714	0.0616199254428828	0.0322741372445608	0.0148488548858918	0.00600162079042049	0.00213016647094035	0.000662614068697459	0.000179342303364147	4.125162290521e-05	7.46709869540264e-06	7.97861333704717e-07	2.67076633025007e-08	1.76677608075918e-07	3.10386527273028e-07	3.40391438597828e-07	3.14169998042205e-07	2.77820112017672e-07	2.54231445254215e-07	2.45113823285557e-07	2.41272458519839e-07	2.32961683194636e-07	2.15994610468688e-07	1.93541002973804e-07	1.74010418824849e-07	1.6637663187782e-07	1.77176706776526e-07	2.13329005296686e-07	2.90466870441165e-07	4.40444736557935e-07	7.05905652983923e-07	1.11291814739792e-06	1.63820320525254e-06	2.21811020945925e-06	2.82734862274442e-06	3.57592809391599e-06	4.72184465560233e-06	6.55217602479523e-06	9.19102199254035e-06	1.24674791350788e-05	1.60219757608431e-05	1.97334205876677e-05	2.41223233913836e-05	3.00599385232436e-05	3.78408365690288e-05	4.69599143670857e-05	5.73985670351066e-05
14	0.219223415163737	0.19591387546988	0.155936371436251	0.110547612351507	0.0698096949809242	0.0392757963195555	0.0196923984790857	0.00880271898380228	0.00351021564869908	0.00124951239971407	0.000397066323747543	0.0001122541025298	2.7780492313029e-05	5.72340846402565e-06	9.22618853814545e-07	2.87963051538154e-07	4.22303497956667e-07	5.63226884353134e-07	6.06434948450019e-07	5.86618310944148e-07	5.45469646706606e-07	5.05416195015449e-07	4.72978242941296e-07	4.47185207328372e-07	4.25935596579101e-07	4.09963408814603e-07	4.04781464718921e-07	4.20927985792562e-07	4.74309239505334e-07	5.88795798179194e-07	8.00543628652028e-07	1.15913471571735e-06	1.71842922569318e-06	2.51665451127055e-06	3.56254669797108e-06	4.85492589891566e-06	6.44239908016818e-06	8.4884056026817e-06	1.12916604709032e-05	1.52402407217341e-05	2.07128283863675e-05	2.79721903107118e-05	3.71453164733396e-05	4.83715919214535e-05	6.20112083344732e-05	7.8639284691397e-05	9.87867678639416e-05	0.000122788920925201	0.000150864898659007
15	0.215705956698708	0.19525636174634	0.159431858971867	0.117431151848433	0.0780311287499066	0.0467846870513152	0.0253178357870735	0.012373409058026	0.00546753063823853	0.00218957339107962	0.000798590433477458	0.000267894457524164	8.42059874480285e-05	2.56328316502999e-05	8.04204019515556e-06	2.97888108167959e-06	1.60090113559435e-06	1.25986894023235e-06	1.16387210453543e-06	1.09233683146587e-06	1.00718363449172e-06	9.20660652134113e-07	8.49185306105557e-07	8.01346889657103e-07	7.79313790215192e-07	7.8462727080668e-07	8.24243629118072e-07	9.15081675672941e-07	1.08744811116627e-06	1.38843603581879e-06	1.88428947260768e-06	2.65753486684399e-06	3.79525258681923e-06	5.37307892040383e-06	7.45164677044117e-06	1.01055086986017e-05	1.34902048908811e-05	1.79300582843277e-05	2.3994406910543e-05	3.25250213437048e-05	4.45787673075252e-05	6.12782331389035e-05	8.36333970913304e-05	0.000112444784695162	0.000148328828883472	0.000191760789009202	0.000242975320709066	0.000301646685766571	0.000366379864812968
16	0.212664212823378	0.194711509631659	0.162638769000978	0.123934774462519	0.0861622854929106	0.054655799241423	0.0316392139794615	0.0167198614266921	0.00807181035523765	0.0035658049420147	0.00144703048888031	0.00054431381622286	0.000193625909740922	6.7810874472986e-05	2.50102944260993e-05	1.05474803581752e-05	5.40141967617618e-06	3.38755689842407e-06	2.49428389278365e-06	2.02080966789806e-06	1.71345714500819e-06	1.49118997009624e-06	1.33701447595714e-06	1.25001078323219e-06	1.22962365794104e-06	1.27747149390123e-06	1.40585151010345e-06	1.64639938703031e-06	2.05649257292874e-06	2.72275258495227e-06	3.75971577954964e-06	5.30031570419384e-06	7.47840745654564e-06	1.04143584130966e-05	1.42273653499976e-05	1.91017476550411e-05	2.54211633078447e-05	3.39558094012695e-05	4.60511234964449e-05	6.37341537872948e-05	8.96469525541111e-05	0.000126762034594878	0.000177930855267815	0.000245398351686671	0.000330399076520361	0.000432827761106184	0.000550865759737512	0.000680491828611017	0.00081505166518131
17	0.21002149910445	0.194253690549022	0.165566585758169	0.130035415405977	0.0941080147281904	0.0627558990849334	0.038558381750407	0.0218255484406415	0.0113788919945588	0.00546263537445188	0.00241451891321443	0.000983624185886606	0.000371186078721851	0.000132012527519444	4.64698277299228e-05	1.80210323571295e-05	8.79333685062594e-06	5.52290374941274e-06	4.04252871445164e-06	3.15192161205287e-06	2.52004188989114e-06	2.0579767550261e-06	1.7436176747519e-06	1.56908520510299e-06	1.52745929690106e-06	1.61900817998489e-06	1.86643893626927e-06	2.33004056083575e-06	3.11635785753466e-06	4.37654768568206e-06	6.29188625134541e-06	9.04707479252927e-06	1.28015953863091e-05	1.76859186670513e-05	2.38653533440886e-05	3.17159880197332e-05	4.21318417255002e-05	5.69270364714343e-05	7.92241205362843e-05	0.000113659141556267	0.000166225133703524	0.000243646013315111	0.000352308071200033	0.00049691063660298	0.000679055733439346	0.000895967415206822	0.00113950022282593	0.00139567734694614	0.0016452039437147
18	0.207718970694063	0.193871301751734	0.168242574247407	0.135744735267112	0.101823645808595	0.0710015850286988	0.0460143889572125	0.0277045514072472	0.0154846196741353	0.00802231443767351	0.0038421329180466	0.00169288848731191	0.000680564895246419	0.000246268208583529	7.87013263120067e-05	2.20677779576857e-05	6.25014730019116e-06	3.12056339733323e-06	2.88954870678612e-06	2.82353767418526e-06	2.49383091185532e-06	2.03637475371481e-06	1.62259246288071e-06	1.3500004286948e-06	1.25639941353566e-06	1.36361694373916e-06	1.72209233049728e-06	2.44301782055342e-06	3.70822260107919e-06	5.75152129282548e-06	8.81220117574255e-06	1.30744535531829e-05	1.86276936462683e-05	2.55080661627241e-05	3.38981062877884e-05	4.45498503895104e-05	5.94395128419953e-05	8.2557611086556e-05	0.000120611506376308	0.000183317663369001	0.000282947176845207	0.000432897107443217	0.000645279099634584	0.000927782372272966	0.00128030384208597	0.00169200518890505	0.00213957047610554	0.00258751782172027	0.00299140269200048
19	0.205713396820942	0.19356454332563	0.170707145850105	0.141099936624389	0.109303829982766	0.0793505886069322	0.053977693444181	0.0343958949935622	0.0205199375890198	0.0114478153261734	0.00595913431926702	0.00288236217993389	0.00128548903946957	0.000521100159057583	0.000186807433725333	5.59479662853247e-05	1.21642544067901e-05	1.13357287212459e-06	1.21144656069035e-07	9.45938901373571e-07	1.38836380344718e-06	1.27873514051547e-06	9.24046385992282e-07	5.93152981157096e-07	4.30809783761283e-07	5.17466500855332e-07	9.54390949672553e-07	1.92120486034097e-06	3.68034725638553e-06	6.52033807268524e-06	1.06514523645735e-05	1.60987612927297e-05	2.26759354083577e-05	3.01567588416988e-05	3.87680425500666e-05	5.008104555713e-05	6.82603316872961e-05	0.000101445769160606	0.000162838380700678	0.000270910852387365	0.000448155992509677	0.000717981809888237	0.00109976097222249	0.00160257803379504	0.00221877724029412	0.00291887416800657	0.00364964172492494	0.00433709681244497	0.00489555614546224
20	0.203963176302514	0.193324722675092	0.1729823751792	0.146117179888724	0.116520312019106	0.0877261706264567	0.0623617987301552	0.0418606944169881	0.0265346583016132	0.0158821520912908	0.00897313831611551	0.00478116429537532	0.00239814913576148	0.00112851289343798	0.000495487489817572	0.000201419645216487	7.52498912920934e-05	2.59818554067435e-05	8.81457720785158e-06	3.51332137329453e-06	1.89525176117577e-06	1.16014135952743e-06	6.11327552913154e-07	2.0375280311362e-07	1.3227052810711e-08	1.26743964881628e-07	6.81604847116175e-07	1.9055747119594e-06	4.08391726058278e-06	7.43496202605483e-06	1.19320524109037e-05	1.71713728739018e-05	2.24436265930685e-05	2.72004486478129e-05	3.20815440939253e-05	4.05544244862545e-05	6.10022492946381e-05	0.000108801420359241	0.000207633277707092	0.000389089658231286	0.00068968757484212	0.0011447944277981	0.00177968862843143	0.0025989386748355	0.00357627222270149	0.00464785450774429	0.00571211172106479	0.00663865815226107	0.00728734486075036
21	0.202406360183355	0.193104692493545	0.175032110114422	0.150738198948866	0.123354331711542	0.0959365428700699	0.0709290742539575	0.0498700040600403	0.0333627428006167	0.0212523986294189	0.0129030483217243	0.00747536574245101	0.00413849824075291	0.0021929000443257	0.00111412495071725	0.000543883667176054	0.000255881409475799	0.000116614127182684	5.19492758645667e-05	2.29506225603705e-05	1.0244105603408e-05	4.710722384079e-06	2.29738545144565e-06	1.29786212145287e-06	1.03610600302859e-06	1.29901896192857e-06	2.11876724142794e-06	3.65834735496331e-06	6.06456603801571e-06	9.25325034961534e-06	1.26940647214159e-05	1.53608148948696e-05	1.60858357772128e-05	1.45692689016724e-05	1.32060791383686e-05	1.96768042502747e-05	4.9906281147509e-05	0.000130585223354859	0.000300090860709926	0.000606498152849597	0.00110160636166542	0.00183061781559678	0.00281827096004769	0.0040536593540432	0.00547731770280286	0.0069749817389427	0.00838228312838962	0.00950319100608868	0.0101421726349057
22	0.200951707283001	0.192812402818501	0.17675928783899	0.154831996338448	0.129604307742971	0.103690569118579	0.0793134546052496	0.0580275384447841	0.0406334602042362	0.0272584717370632	0.0175409490755421	0.0108468217467676	0.00646013382044962	0.00371618960684207	0.00207160733447061	0.00112316999402542	0.000594483637787206	0.000308346685502165	0.000157389270915962	7.95309010633922e-05	4.02129995677391e-05	2.07753767408447e-05	1.14002402517564e-05	7.059653868694e-06	5.2806361494055e-06	4.94082868869744e-06	5.60263046565634e-06	7.08902649903529e-06	9.14685547918212e-06	1.11719790111701e-05	1.20981710656081e-05	1.0662615598871e-05	6.32010028462547e-06	1.03969720920125e-06	2.04163093433159e-06	2.52039794752557e-05	9.84236165446035e-05	0.000263753246595163	0.000576818961404853	0.00110204476784618	0.00190273862979918	0.00302619227239968	0.00448550834119485	0.00624158897972361	0.00819012514499291	0.0101589621574648	0.011920389585876	0.0132204414855399	0.0138233095205122
23	0.199504579072021	0.19235287576727	0.178067622253422	0.158278699850695	0.135094216659937	0.110732673735289	0.0871809085603246	0.065948627268243	0.0479550861717782	0.0335443247012566	0.0225951757029152	0.0146783226349676	0.00921509696616676	0.0056062800437783	0.00331658782312311	0.0019155516695748	0.00108479119721629	0.000604818449596661	0.000333131786451587	0.000181754677616278	9.85117959441878e-05	5.33586867103635e-05	2.93337885136176e-05	1.69987231684247e-05	1.11867789605546e-05	9.12868945782063e-06	9.33518863382041e-06	1.08838382639718e-05	1.29645708867121e-05	1.46983320957535e-05	1.53661120022276e-05	1.52609089911066e-05	1.73721419556265e-05	2.99927417735955e-05	7.007868036531e-05	0.000166800647750481	0.000364275796833875	0.000722084371522013	0.0013120382140722	0.00220995468824812	0.00348201668350244	0.00516665090970613	0.00725453555492573	0.00967097326017622	0.0122659261567952	0.0148169787280381	0.0170489755111508	0.0186709699458322	0.0194267432874207
24	0.198022004787422	0.191701857780534	0.178955475988145	0.161084013475827	0.139809025432949	0.11700035011986	0.0944095099005901	0.0734601661677649	0.055127133488775	0.0399105416932776	0.027889729496552	0.0188278443738038	0.0122947207020339	0.00778077884729011	0.00478473418708422	0.00286878872586712	0.00168366707537204	0.000970927757864196	0.000551492229346133	0.000308284636849806	0.000168553392380213	8.89458423836236e-05	4.4401389472844e-05	2.06609710923021e-05	9.60521542073374e-06	6.53022105502111e-06	8.63111285584988e-06	1.42214153358853e-05	2.24692242275222e-05	3.36294098157261e-05	4.98724910458925e-05	7.68411656473362e-05	0.000125990577782486	0.000217578673024599	0.000383877076226412	0.000671813773181089	0.00114392376195941	0.00187629987429463	0.00295234560082338	0.00445164942379903	0.00643425970720554	0.00892194877901546	0.0118794781049632	0.0152000536881351	0.0186996735505843	0.0221245399221396	0.0251739193746289	0.0275378402121661	0.0289452317476929
25	0.196559778629645	0.19095910026639	0.179573679345475	0.163439690596372	0.143957365658185	0.122691303812732	0.101165712292787	0.0806911344568171	0.062248334207338	0.046439779322311	0.033504093453702	0.02337763225239	0.0157819403931598	0.0103162528959334	0.00653888747152508	0.00402809903704089	0.00241960425798546	0.0014230630276761	0.000822705932582623	0.000468138437468808	0.000260701364788132	0.000139332773395054	6.82766895482384e-05	2.76276124776079e-05	6.76975684964569e-06	2.75326570728987e-07	5.6741843807512e-06	2.25702413372173e-05	5.27381968984773e-05	0.000100996594268547	0.0001767594333282	0.00029618529072793	0.000484758357063545	0.000779959274168138	0.00123344799628034	0.00191194515218267	0.00289584511753056	0.00427461702113831	0.00613833130245368	0.0085652297862085	0.0116061072235849	0.0152672760562847	0.0194948453001526	0.0241637055512783	0.0290747161559439	0.033962936081554	0.0385182504307062	0.0424175282108791	0.045364834754673
26	0.195273376945207	0.19033919102128	0.180203741113934	0.165687388920733	0.147921464371888	0.128203184449046	0.107840842316471	0.088014583157556	0.0696724665077522	0.0534725778855836	0.0397721688980625	0.0286564869776383	0.0199946588352424	0.0135082434381761	0.00883944724771304	0.00560944717988733	0.00346153937210885	0.00208782776749478	0.00124116992590118	0.000735829597071554	0.000440831429711444	0.000269680494689122	0.000169280799000815	0.000109906991416371	7.71956038898129e-05	6.64543543355352e-05	7.91700489376163e-05	0.00012139169872627	0.000203607842442557	0.000341752471973653	0.000559000592271037	0.000888010821831125	0.00137322077479737	0.00207270747555417	0.00305901792573959	0.00441829948996499	0.00624706982884258	0.00864611149322641	0.0117112878490085	0.0155215526630159	0.0201250216698976	0.0255246050021009	0.0316652462485231	0.0384251442889294	0.0456133240534203	0.0529754832899348	0.0602091475851326	0.0669878753084989	0.0729927317084349
27	0.194361867468109	0.190096239311813	0.181161681916454	0.168200709258176	0.1521178699808	0.133975644138282	0.114879424831128	0.0958687141911624	0.0778289515603607	0.0614333512472572	0.047118071210161	0.035088321529272	0.0253487210273472	0.0177488942156689	0.0120350053986268	0.0078992573139188	0.00502170046139371	0.0031013286932859	0.00187581905984422	0.00113105896039466	0.000702661766116546	0.000472053214659807	0.000359575975668973	0.000316610424796919	0.000318133015578832	0.000356570026510224	0.000437336609746852	0.000576109414819041	0.000797658007152767	0.00113592715265192	0.00163498432800882	0.00235039573202479	0.0033505532602485	0.00471744275719515	0.00654633186997085	0.00894388379890482	0.012024292484726	0.015903200766605	0.0206894092847105	0.0264746984221366	0.033322440891582	0.0412560385439141	0.0502485253246267	0.060214887143606	0.0710087073486363	0.0824246072687587	0.094207581350705	0.106069716732354	0.117713968201599
28	0.193976007784674	0.190415077697599	0.182672628730948	0.171243727101086	0.156841115260533	0.140321562893249	0.122601993294261	0.104576730889369	0.0870460185860937	0.0706632175031236	0.0559045024746155	0.0430611684267888	0.0322515373486206	0.02344735266029	0.0165086378202496	0.0112211889289047	0.00733189005447016	0.0045785204996555	0.00271230756304022	0.00151288449151863	0.000796368871028351	0.000417920170274642	0.000270393951364833	0.000280667509237478	0.000404972601536522	0.000624236035351159	0.000940077504605525	0.00137179780131763	0.00195443460511133	0.0027377726799744	0.0037860637506362	0.00517812757196487	0.00700745997293073	0.00938196023232486	0.0124229075357496	0.0162628655248299	0.0210422762636868	0.026904619652883	0.03399015815675	0.0424284543641818	0.0523300341358988	0.0637777641762781	0.0768187111908649	0.0914574363438008	0.107651829708354	0.125312668538429	0.144308043972651	0.164473595760042	0.18562909127257
29	0.194131059034208	0.191319424845497	0.184777009412833	0.174877990574611	0.162174682042646	0.147346105207368	0.131137869066019	0.114300746399355	0.0975348784273116	0.0814451077025052	0.0665108693379134	0.0530717790622561	0.0413279421047647	0.0313523765945818	0.0231119697287387	0.0164930907197015	0.0113282767337049	0.0074211140833547	0.00456735560013462	0.00257125960240482	0.0012569632153108	0.000475326891467209	0.000107077265844018	6.32457049239856e-05	0.000283892308455336	0.000735974561631997	0.00141102104855458	0.00232304988700567	0.00350696271625402	0.00501746927107926	0.00692846493285149	0.00933269604398383	0.0123415015712298	0.0160844079777205	0.0207083683429926	0.0263764679748514	0.0332659591570526	0.0415655320723553	0.0514717763967824	0.0631848430150923	0.0769033872837588	0.0928189764227116	0.111110283895476	0.131937574287527	0.155438189472276	0.181723948498782	0.210881520600331	0.242976865583403	0.278064707195313
30	0.19464352201803	0.192611082712666	0.187273566714369	0.178910080384938	0.167943480831371	0.154904732099032	0.140390297286391	0.125017326112714	0.109381278727307	0.0940199044077242	0.0793863348852524	0.065832676513083	0.0536041211828127	0.0428424368218146	0.0335968757287217	0.0258401090917921	0.0194867438476981	0.0144122339876712	0.0104704613332685	0.00750882158943945	0.00538021259419982	0.00395180971895645	0.00311088421003168	0.0027681578819812	0.00285929863470834	0.00334516769175284	0.00421136093475312	0.0054674743495814	0.00714639531363771	0.00930379908925636	0.0120179278693106	0.0153896548486227	0.019542787932903	0.0246245411882637	0.0308060878643836	0.0382830968415515	0.0472761368189803	0.0580308066064508	0.0708174197007293	0.0859300488057304	0.103684739158771	0.1244167488461	0.148476786618268	0.176226399778849	0.208032907351026	0.244264549032948	0.285286783527841	0.331460865654406	0.383145906337725
31	0.1950393004262	0.193757715355934	0.189577388180099	0.182707197538454	0.173470760540603	0.162281685179301	0.149613434891195	0.135966858737825	0.121838461093679	0.107692138541368	0.0939364788528598	0.0809089118032085	0.0688671504469502	0.0579875808769154	0.0483696378230552	0.0400447951743492	0.0329886180927863	0.0271343463666583	0.0223866623967158	0.0186345847446401	0.0157627614228863	0.0136607657290844	0.0122302842757406	0.0113903099667817	0.0110806043545871	0.0112637778736117	0.0119263643732042	0.0130792534166586	0.0147578055387419	0.0170219252577261	0.0199563132161258	0.0236710666140002	0.0283027456916408	0.0340159694933692	0.0410055409953284	0.0494990253019625	0.0597596139472799	0.0720890081211287	0.0868299556778681	0.104367999611386	0.125131962336194	0.149592724053601	0.178259973179354	0.211676820087029	0.25041246483763	0.295053470213544	0.346194572087508	0.40443030740285	0.470348999876661
32	0.194388356763021	0.193674322409265	0.190430021324647	0.184813293270177	0.177072781301536	0.167530628674487	0.156561114007634	0.144567187133854	0.131956933521496	0.119121839633651	0.10641839263728	0.0941540839625712	0.0825783660714697	0.0718786031630853	0.0621806164903629	0.0535530932122617	0.0460149237138791	0.0395444560135007	0.0340896912796275	0.0295785651821052	0.0259286348473374	0.0230556904248123	0.0208810083127421	0.0193371415571683	0.0183722910139831	0.0179534144538008	0.0180683107772257	0.0187269665981139	0.0199624770821916	0.0218318555969001	0.0244170289890765	0.0278262765480208	0.032196308734793	0.0376950940656507	0.0445254281151473	0.0529290999016419	0.063191355612281	0.0756452017272169	0.0906749494766875	0.108718305543577	0.130266287441989	0.15586031142954	0.18608598451834	0.221563436590695	0.262934444379607	0.310847098753873	0.365939305437833	0.428822927760843	0.500070810412365
33	0.191372113662731	0.190822573995812	0.188042113665864	0.183149782035104	0.176336314604143	0.167852053640417	0.157991883010902	0.147078438839873	0.135444924581915	0.123418793359377	0.111307379444925	0.0993862945021383	0.0878910898669567	0.0770123626024468	0.0668941854317626	0.0576354962861576	0.0492939092165005	0.0418913111422047	0.0354205849806762	0.0298528383247264	0.0251446027149964	0.0212445848139495	0.0180996814463427	0.015660102122972	0.0138835652510538	0.0127386409713209	0.0122074002371449	0.0122875936973582	0.0129946230074295	0.0143635789896689	0.016451602739246	0.0193407743737482	0.023141647547309	0.0279974262486488	0.0340886277807319	0.0416379014946908	0.0509144923977609	0.0622376740863986	0.0759783537489033	0.0925580033218458	0.112444124680021	0.136141637196478	0.164179897167956	0.197095519617722	0.235411754427329	0.279615830636398	0.33013636497524	0.38732355610718	0.4514353662478
34	0.185181129689084	0.184355931905291	0.181541908748858	0.176831933021096	0.170376094865554	0.162373279883353	0.153060562646895	0.142701222489186	0.131572243553747	0.119952137048015	0.108109828561439	0.0962952025175103	0.0847317094286	0.0736112416187106	0.0630912905451736	0.0532942315324971	0.0443084523921733	0.036190958043786	0.0289710452102263	0.0226546460082978	0.0172289796854604	0.012667218623667	0.00893295803702344	0.00598436883164135	0.00377800114476728	0.00227228463315186	0.00143083429434246	0.0012257120645881	0.00164080994913517	0.00267550602007001	0.00434869729925751	0.00670323206211191	0.00981064986859277	0.0137759958935131	0.0187423170149007	0.0248942863162705	0.0324602614212978	0.0417119862956276	0.0529611243177706	0.0665518905214642	0.0828492563596457	0.102222545363484	0.125024723067491	0.151568292111502	0.182099395612298	0.216772449764708	0.255628292168405	0.298579353394763	0.345405637203095
35	0.176737378492957	0.175529091816953	0.172580309843077	0.167972669562149	0.161833656383343	0.154330447404642	0.145662131703499	0.136050833435637	0.125732307520177	0.114946574023601	0.103929109527951	0.0929030294767889	0.0820725855068368	0.0716181785324992	0.0616929644743827	0.0524210164464766	0.0438969140998268	0.0361865638396365	0.0293290156855172	0.0233390333428616	0.0182101905222813	0.0139183034215687	0.0104250598051787	0.00768176168355185	0.00563315337894854	0.00422135220221715	0.00338992817783904	0.00308818643488595	0.00327568669981415	0.00392698641045854	0.00503651746753397	0.00662340484132455	0.00873591518432891	0.0114550964603933	0.0148970508476563	0.0192131921151693	0.0245877973796491	0.0312321945918113	0.039375052538895	0.0492484758729028	0.0610699613942812	0.0750207390990657	0.0912215827288067	0.109707793084704	0.13040567924861	0.153113418817445	0.177489588020777	0.203052831631335	0.229196011031595
36	0.168184735551224	0.16685877121248	0.164069600842823	0.159893617499961	0.15444251405229	0.147858416993031	0.14030785283187	0.131974911250424	0.123054001727456	0.113742602721735	0.104234376160673	0.0947129689103685	0.0853467531499582	0.0762846765545036	0.0676533088722894	0.0595550915600047	0.0520677282866087	0.0452446013789985	0.0391160656610499	0.0336914573896031	0.0289616606459884	0.0249020931144854	0.0214760025491211	0.0186379981509503	0.0163377707792702	0.0145239757697643	0.0131482563254698	0.0121693696935391	0.0115573405215266	0.0112975065260283	0.0113942447194928	0.0118740791828707	0.0127877844111625	0.0142110252995401	0.016243031818507	0.019002810259634	0.0226224597836881	0.0272373061748673	0.0329727922747978	0.0399283769809634	0.0481590825979311	0.0576557730112666	0.068325709891006	0.0799753768103282	0.0922979283977638	0.10486785449442	0.117145488555188	0.128493782274092	0.138209275257785
37	0.160525233860085	0.159283142926687	0.156826172863267	0.153220011833606	0.148556025789942	0.142947419635312	0.136524632858787	0.129430228896441	0.121813557297741	0.113825468083282	0.105613339226005	0.0973166433259729	0.0890632319645477	0.0809664605534742	0.0731232178495536	0.0656128677592848	0.0584970611397689	0.0518203355541968	0.0456113935743411	0.0398849359145261	0.0346439235220716	0.0298821503587886	0.0255870224116781	0.0217424541125086	0.0183318062130722	0.0153407949811265	0.0127602980291081	0.0105889653729916	0.00883551566710172	0.00752055954118622	0.00667774960663682	0.00635401733914994	0.00660862989281478	0.00751079527681173	0.00913557261735173	0.0115579145935311	0.0148447880583388	0.0190454886580958	0.0241804827551718	0.0302293653931924	0.0371187995740808	0.0447115759287578	0.0527981731290877	0.0610923741068469	0.0692325658693363	0.0767902880299793	0.0832873697786888	0.088222589870132	0.0911082065587404
38	0.152963041451818	0.151720697084592	0.149449102828591	0.146201590258891	0.142050283344886	0.137083224888412	0.131401008418064	0.125113092767957	0.118333988555213	0.111179505821392	0.103763240628038	0.0961934566873549	0.0885704882048515	0.0809847545923363	0.0735154394453123	0.0662298480455195	0.0591834222585185	0.0524203611507509	0.0459747713603783	0.0398722538314742	0.0341318227568919	0.0287680475324051	0.0237933077029101	0.0192200524676659	0.0150629584834569	0.011340880956253	0.00807849246576061	0.0053075016332871	0.0030673406877641	0.0014052093736194	0.000375365636796048	3.75650045846516e-05	0.00045457471739435	0.0016887293759917	0.00379755509054028	0.00682857015863615	0.0108134711331927	0.0157620298675558	0.0216561526355854	0.0284446763657755	0.0360395861382748	0.044314416944528	0.0531056348681455	0.0622177624059927	0.071432906043003	0.0805251521469027	0.0892800166822555	0.0975187699250764	0.105127023065011
39	0.145015358944217	0.143696344325495	0.141512569731119	0.138512779439689	0.134760273746371	0.130330673485395	0.12530931866344	0.119788422556231	0.113864113141258	0.107633497228616	0.101191879065553	0.0946302549247438	0.0880331890300326	0.081477155227923	0.0750294043938904	0.0687473910884286	0.0626787658607799	0.0568619131456337	0.051326990034263	0.0460973992197483	0.041191610761461	0.0366252324008228	0.0324132172167178	0.028572090544517	0.0251220753669226	0.0220889969233766	0.0195058532799874	0.017413949384614	0.0158635081526277	0.0149136939027945	0.0146320114636878	0.0150930787825114	0.0163768118002837	0.0185661070492204	0.0217441584604357	0.0259915979156888	0.031383700821211	0.0379879441410937	0.0458622397905859	0.0550541853941264	0.0656016713644064	0.077535152673183	0.0908818312272614	0.105671897835278	0.121946851161213	0.139769747606816	0.159237046947868	0.180491513539426	0.203735425201268
40	0.13705101384297	0.135689539637485	0.133627664037014	0.130915879568353	0.127616427523626	0.123801444040329	0.119550813130742	0.114949814278318	0.110086662281472	0.10505004274434	0.0999267476915236	0.0947995121534008	0.0897451443947787	0.084833030122184	0.0801240750737423	0.0756701315968463	0.0715139339972344	0.0676895455209059	0.064223297767297	0.0611351820883298	0.0584406330300216	0.0561526269855446	0.0542840057275765	0.0528499250402575	0.0518703238132338	0.0513723090767314	0.0513923577580925	0.0519782464389552	0.0531906358756293	0.0551042570489798	0.0578086692942137	0.0614085875921533	0.0660238040501175	0.0717887563447874	0.0788518215744369	0.0873744355227265	0.0975301526337691	0.109503768945773	0.123490626941286	0.139696206249358	0.158336076470155	0.179636247960249	0.203833904048829	0.231178435773512	0.261932630910999	0.296373797060298	0.33479452907611	0.377502770319909	0.42482077154809
41	0.128074905257823	0.126439982289142	0.124220163502059	0.121467444262472	0.118244171694119	0.114621646671818	0.11067849665688	0.106498879712232	0.102170588135383	0.0977831256466663	0.0934258346904434	0.089186149996138	0.0851480510838601	0.0813907799988521	0.0779878814601555	0.0750066111680477	0.072507744688245	0.0705458046547748	0.0691697086001927	0.0684238241546984	0.0683494032814651	0.0689863532374068	0.070375289619284	0.0725598066510287	0.0755888921664579	0.0795194097992986	0.0844185688306443	0.0903663029361884	0.0974574825427945	0.105803891316654	0.1155359049936	0.126803819735247	0.13977878676932	0.154653319511379	0.17164134792343	0.190977801844586	0.212917709837706	0.237734802307732	0.265719607060415	0.297177022157139	0.332423345268108	0.371782731450159	0.415583043423834	0.464151051343295	0.517806934327073	0.576858035381995	0.641591826571501	0.712268054006171	0.789110053850626
42	0.115724699096366	0.113146269193375	0.109998384368654	0.106331307171119	0.102205882808296	0.0976927748912947	0.0928715295970143	0.0878295034797014	0.0826606957480803	0.077464530046472	0.0723446334557173	0.0674076614361144	0.0627622167045976	0.0585179075690486	0.0547845870922044	0.0516718087420405	0.0492885270725728	0.047743063680805	0.0471433494494347	0.0475974441836068	0.0492143244711553	0.0521049202315551	0.056383370255961	0.0621684573513005	0.0695851747349528	0.0787663673035683	0.0898543845069891	0.103002675946675	0.118377256601566	0.136157965841995	0.156539443172196	0.179731743966938	0.205960520342746	0.235466695724705	0.268505566630689	0.305345271699079	0.34626457605105	0.391549928742	0.441491762376962	0.496380017018839	0.556498885393315	0.622120793175112	0.69349964689062	0.770863402710834	0.85440603208336	0.94427898460819	1.04058227451292	1.14335534408283	1.25256788482192
43	0.101528426750177	0.0975551345176465	0.0929625358525467	0.0877982214806818	0.0821216387765179	0.0760040089756847	0.0695281239787067	0.0627880376910112	0.0558886698969901	0.0489453430629176	0.0420832741026645	0.0354370439419899	0.0291500676273586	0.0233740867155938	0.0182687037498547	0.0140009758005534	0.0107450803775876	0.00868206257760359	0.00799966721433164	0.00889225400927566	0.0115607878305099	0.0162128896115741	0.0230629271269659	0.0323321184237831	0.0442486145983502	0.0590475229569323	0.0769708266100417	0.0982671524211668	0.123191336162066	0.152003731911894	0.184969212360561	0.222355807907925	0.26443293543987	0.311469172534908	0.36372953970317	0.421472262137498	0.484944993371424	0.554380496145941	0.629991790580592	0.711966796253052	0.800462512771373	0.895598802555724	0.99745185943474	1.10604746683166	1.22135416921857	1.34327649953747	1.4716484227499	1.60622717086653	1.74668765698005
44	0.0980323520554382	0.093778817573835	0.0889455375002313	0.0835831096852202	0.0777551058929522	0.0715384787963423	0.0650238848168462	0.0583159238585909	0.0515332979856627	0.0448088917823979	0.0382897774808817	0.0321371479103234	0.0265261799048397	0.0216458299979673	0.017698563046037	0.0149000128841755	0.0134785722674085	0.0136749072374889	0.0157413887484608	0.0199414319570699	0.0265487311250831	0.0358463756860114	0.0481258308033769	0.0636857638027203	0.08283069631072	0.105869460900074	0.133113440635764	0.164874570261151	0.20146307895826	0.243184956762165	0.290339129885879	0.343214334481743	0.40208568376538	0.467210929967806	0.538826430235209	0.617142834301848	0.702340521415624	0.794564824450386	0.89392109020089	1.00046963628671	1.11422067660748	1.23512929857003	1.3630905859892	1.49793499126075	1.63942406871091	1.78724668752818	1.9410158469708	2.10026621822815	2.26445253604278
45	0.127930410783495	0.126803164301005	0.12539104865328	0.123755633178293	0.12197100165961	0.120124285400219	0.118316132061867	0.116661104879755	0.115288006749972	0.114340123432008	0.113975379710608	0.114366401827562	0.11570047884034	0.118179414814623	0.122019262943486	0.127449931846596	0.134714653484218	0.144069301375039	0.155781547190282	0.170129843369269	0.187402219225216	0.207894878146724	0.231910584010632	0.259756825862885	0.291743751347661	0.328181861315981	0.369379460558521	0.415639862707691	0.467258351051781	0.524518901294968	0.587690677159892	0.657024315124966	0.732748020457338	0.815063502965072	0.904141787448167	1.00011894055665	1.10309176252384	1.2131134988746	1.33018963353576	1.45427383060955	1.5852640972106	1.72299924400923	1.86725572326156	2.01774492594236	2.17411101994003	2.33592940995758	2.50270589664267	2.67387660743483	2.84880876459438
46	0.206682284488073	0.212882500979843	0.219332186657153	0.226104136940245	0.23328119930948	0.240956653038619	0.249234539706715	0.258229938451584	0.2680691794356	0.278889988431293	0.290841554815295	0.30408451460563	0.318790839515923	0.335143622362968	0.353336748587874	0.373574443176366	0.396070681934137	0.421048455933401	0.448738878042375	0.479380120824338	0.513216175788602	0.550495425029212	0.591469017729639	0.636389045866746	0.685506515729909	0.739069114585689	0.797318774958443	0.860489042543543	0.928802257690675	1.00246656464482	1.08167276725352	1.16659105456928	1.25736762461161	1.35412123940908	1.45693974921201	1.56587662833843	1.68094756936878	1.80212718621614	1.92934587984315	2.06248692295195	2.20138382172183	2.34581801350059	2.49551695917312	2.65015268765038	2.80934084747848	2.97264031691769	3.13955341896282	3.30952678167559	3.48195287690883
47	0.318513581352332	0.333798298002543	0.349874955867718	0.366819461306807	0.384714610254395	0.403650266257892	0.423723502160578	0.445038700539992	0.467707607498173	0.491849333862082	0.51759029730751	0.545064098389972	0.57441132297676	0.605779263153302	0.639321548354291	0.675197678276762	0.713572449099957	0.754615264696056	0.798499324895768	0.845400683499482	0.895497169620291	0.948967167126937	1.00598824843374	1.06673566066501	1.13138066429986	1.20008872676818	1.27301757609913	1.3503151225907	1.43211725953463	1.51854555724886	1.60970486798388	1.70568086262006	1.80653752338928	1.91231462006564	2.02302520009714	2.13865312591629	2.25915069509206	2.38443638099137	2.51439273313113	2.64886447735305	2.78765685628074	2.93053425017055	3.07721911720106	3.22739129043263	3.3806876660914	3.5367023144902	3.69498704080695	3.85505241812844	4.01636930968107
48	0.412264495877724	0.43382520709521	0.456477083607771	0.480292506528951	0.50534864348372	0.531727501422872	0.559515946409477	0.588805686153213	0.61969321075851	0.65227968686186	0.686670800076987	0.722976540459033	0.761310925557271	0.801791655566998	0.844539695132298	0.88967877650895	0.937334819086381	0.987635260703234	1.04070829678446	1.09668202408816	1.15568348678277	1.21783762368255	1.28326611674825	1.35208614240483	1.42440902882715	1.50033882408149	1.579970781865	1.66338977353136	1.75066863709813	1.84186647596739	1.93702692211686	2.03617638049618	2.13932227324756	2.24645130412045	2.35752776502106	2.47249190798668	2.59125840695998	2.71371493452096	2.83972087917754	2.96910622888919	3.10167064617519	3.23718275941969	3.37537969381683	3.51596686379439	3.65861804671529	3.8029757551928	3.94865192248527	4.09522891218506	4.24226085981914
49	0.430240078521794	0.451934871927297	0.474711021073439	0.498638771175658	0.523792613774308	0.550251260373211	0.578097576178964	0.607418470276349	0.638304738589566	0.670850856039649	0.70515471442192	0.741317302699992	0.779442326650769	0.819635765103411	0.862005360399266	0.90666004116274	0.953709276017696	1.00326235751121	1.05542761621584	1.11031156577087	1.16801798048809	1.22864690808222	1.29229362108304	1.35904751153396	1.42899093466992	1.50219800838112	1.57873337639333	1.6586509442128	1.74199259797648	1.82878691739682	1.91904789497442	2.01277367455227	2.10994532308042	2.21052565013175	2.31445809023701	2.4216656634751	2.53205002994434	2.64549065373957	2.76184409185602	2.88094342302419	3.00259783084518	3.12659235473871	3.25268782113721	3.38062096606174	3.51010475870661	3.64082893394956	3.77246073980656	3.90464590378376	4.03700981986201
50	0.350390532759261	0.366488279739109	0.383482320355472	0.401446052342706	0.420457249856195	0.440597946215286	0.461954269471456	0.48461622837216	0.508677446574129	0.534234843286619	0.561388258894813	0.590240024525844	0.620894474973143	0.65345740488732	0.688035468670812	0.724735525075864	0.763663928097116	0.804925766366485	0.848624053893805	0.894858875646122	0.943726492114709	0.995318407675164	1.04972040819455	1.10701157397269	1.16726327471408	1.23053815380455	1.29688910970344	1.36635828275028	1.43897605611588	1.51476007999362	1.59371432841974	1.6758281983254	1.76107566055058	1.84941447258599	1.94078546274877	2.03511189533707	2.13229892604494	2.23223315655071	2.33478229671805	2.43979494227058	2.54710047511959	2.65650909274278	2.76781197213511	2.88078157288528	2.99517208288031	3.11072000901352	3.22714491407666	3.34415029976526	3.46142463442743
[truncated: 48 more columns]
