# Supplementary material for: Reconstructing spruce budworm outbreak severity: a comparison of paleoecological and tree-ring signals
Source: PLoS One. 2025 Aug 12;20(8):e0329406. doi: 10.1371/journal.pone.0329406 (PMC12342301; doi:10.1371/journal.pone.0329406)
Supplement: S13 Dataset — (ZIP) [file pone.0329406.s013.zip › Lake 4 wavelet data/Lepidopteran_scales/WS_wavelet_power.txt]

V1	V2	V3	V4	V5	V6	V7	V8	V9	V10	V11	V12	V13	V14	V15	V16	V17	V18	V19	V20	V21	V22	V23	V24	V25	V26	V27	V28	V29	V30	V31	V32	V33	V34	V35	V36	V37	V38	V39	V40	V41	V42	V43	V44	V45	V46	V47	V48	V49	V50
1	0.00929653117251953	0.00763948937437534	0.00514146765189708	0.00297200940837964	0.001609295465501	0.000914365169329715	0.00058828643861114	0.000426473998892424	0.000334328689226708	0.000274952662128442	0.000233598724451044	0.000203336255426607	0.000180368693114204	0.000162452631425044	0.000148232213990723	0.000136903071802404	0.000127910327021192	0.00012063120559085	0.000114480930632833	0.000109173496201928	0.000104607820293915	0.00010076921348167	9.76189109715327e-05	9.49918158138261e-05	9.26965877562305e-05	9.07092124785726e-05	8.91036090366832e-05	8.7888196150008e-05	8.70045498369027e-05	8.63440591145059e-05	8.58250277880851e-05	8.55196424449976e-05	8.55653225067021e-05	8.59642084092931e-05	8.65369117083998e-05	8.69696979696892e-05	8.7011241988495e-05	8.69538779246846e-05	8.73516714036856e-05	8.83150583640916e-05	8.95694888637934e-05	9.06577777406419e-05	9.14760363136485e-05	9.30509291247059e-05	9.67103966433716e-05	0.000102079111610918	0.000107159467317612	0.00010958725528921	0.000107709860904823
2	0.0134615476711622	0.0107574123573901	0.00681823942708403	0.00354607595357366	0.00164228269179152	0.000789707240594684	0.000458831621733713	0.000323254703610191	0.000253219942163722	0.000208715073475647	0.000177490840580287	0.000154496618730193	0.000136945559220986	0.00012316163442559	0.000112154983937151	0.000103412396918406	9.65976114319113e-05	9.11531597000538e-05	8.64847800862689e-05	8.23561766954787e-05	7.87497669774041e-05	7.57300427034495e-05	7.33116645702936e-05	7.13132248519089e-05	6.95035235295077e-05	6.78813261580816e-05	6.65779940473716e-05	6.56258437497138e-05	6.49607344574856e-05	6.44443138912773e-05	6.39688904663354e-05	6.3641392821047e-05	6.36694688944624e-05	6.40859982485042e-05	6.46869551012695e-05	6.50560213919354e-05	6.48340597239013e-05	6.44078656069302e-05	6.45245469018793e-05	6.53205731433969e-05	6.63970678801882e-05	6.70614520429225e-05	6.70613208378544e-05	6.77718075120136e-05	7.10976502316737e-05	7.6702600918963e-05	8.21598478072349e-05	8.44021872046932e-05	8.10930573551025e-05
3	0.0173876212791668	0.0135141154916634	0.00804954856144943	0.00370772515674189	0.00137967103607975	0.000489307304855678	0.00023207910340898	0.000162039127845929	0.000131951002629489	0.000111242021939207	9.55663410536253e-05	8.36206674596574e-05	7.43134045466682e-05	6.68529008690123e-05	6.07793821342512e-05	5.59621954737122e-05	5.23600752832401e-05	4.95768012734435e-05	4.70972093041256e-05	4.47762276180158e-05	4.26849110563189e-05	4.09547771140456e-05	3.96543265311259e-05	3.86108776222487e-05	3.75808774634066e-05	3.65877977452136e-05	3.58049394358799e-05	3.52822816477026e-05	3.49603290279675e-05	3.46915731662499e-05	3.43514816760437e-05	3.40617327486798e-05	3.40704987388253e-05	3.4444519693766e-05	3.50068501017305e-05	3.53091873198455e-05	3.49201722612662e-05	3.42574205824247e-05	3.41538595596245e-05	3.47503931473955e-05	3.55973735493399e-05	3.58550083452843e-05	3.50848181609051e-05	3.4768729741825e-05	3.71278872187757e-05	4.19684328501649e-05	4.69575954265026e-05	4.89222744524367e-05	4.5136295791037e-05
4	0.020351130197417	0.0154803885354294	0.00878113318226753	0.00364355817474379	0.00106960711178507	0.000221002173951035	5.48835764526352e-05	4.35491574979987e-05	4.32250137978369e-05	3.89522641306331e-05	3.41814131456674e-05	3.02558067026009e-05	2.70908031309767e-05	2.44361300914083e-05	2.21574731034418e-05	2.03429782465156e-05	1.91382528643126e-05	1.83121873472264e-05	1.74769070232417e-05	1.6568426114508e-05	1.56948838581445e-05	1.4995516678738e-05	1.45603723686249e-05	1.42503238546909e-05	1.38486204125464e-05	1.33909051133601e-05	1.30484815114497e-05	1.28692701293803e-05	1.28085733644704e-05	1.27415014013147e-05	1.25477743129748e-05	1.23303131722128e-05	1.23153265564336e-05	1.25824072704875e-05	1.30273228353389e-05	1.3274020329667e-05	1.29012244144016e-05	1.22630249351292e-05	1.20997747549302e-05	1.25277406596317e-05	1.31773341897007e-05	1.32720212027305e-05	1.22572256380076e-05	1.13673739858064e-05	1.26242499470703e-05	1.59778365780743e-05	1.97473716765944e-05	2.14314446001262e-05	1.84834986742951e-05
5	0.0221453368388973	0.0167056978760119	0.00931971946887274	0.00373306778043487	0.00100197539687281	0.000147552957822498	3.70292775977031e-06	4.44945242352952e-06	9.24474414758074e-06	8.80801449388341e-06	7.64901450225116e-06	6.83009397487034e-06	6.20459366861332e-06	5.62952791124526e-06	5.05202774906273e-06	4.5754682302041e-06	4.36792612694539e-06	4.31621701017983e-06	4.17307102901026e-06	3.92152222178469e-06	3.64776188979097e-06	3.44383412373374e-06	3.38403504283022e-06	3.37958844712782e-06	3.2759736013407e-06	3.10484380180414e-06	2.99155063742625e-06	2.96472602777206e-06	2.99932477579131e-06	3.01733221973499e-06	2.92777827112905e-06	2.79310366415103e-06	2.76406206856335e-06	2.90139105217933e-06	3.17714910860021e-06	3.35792805933598e-06	3.12125965456108e-06	2.69319741168566e-06	2.57713226594199e-06	2.84235879931988e-06	3.2885941262584e-06	3.40085130740694e-06	2.67577850061406e-06	1.87370206381254e-06	2.36753429006903e-06	4.1584016517721e-06	6.41960687751096e-06	7.73180044058817e-06	6.22373228710038e-06
6	0.0230788621384573	0.0175485688252409	0.0100060645449475	0.00420161577488532	0.00125866576418152	0.000257150296799833	3.67972770657031e-05	7.0561195155279e-06	3.09104287889811e-06	1.52316807723226e-06	9.85230258036319e-07	8.76262138381406e-07	8.35388221211278e-07	7.73884886620772e-07	6.64617855648413e-07	5.56968993573759e-07	5.56175694327663e-07	6.18237182297567e-07	6.19193481537354e-07	5.61584704579594e-07	4.89490703088204e-07	4.39677972780929e-07	4.550280484197e-07	4.94799947729656e-07	4.75842852914649e-07	4.17660492407905e-07	3.86532302611408e-07	3.90980068030974e-07	4.21824432685997e-07	4.46558346561118e-07	4.14594470404441e-07	3.5230575872756e-07	3.2977340807571e-07	3.75250205905565e-07	5.01121061359978e-07	6.07027832543513e-07	5.06291355595535e-07	3.02897397114644e-07	2.48174759863069e-07	3.66461037867002e-07	6.03669497116157e-07	7.36269677069203e-07	4.43417209355411e-07	4.90568791794281e-08	2.10775615987357e-07	9.23623350324527e-07	1.9932744472031e-06	2.87504243634539e-06	2.45205038487549e-06
7	0.0236183813419386	0.0183254050544348	0.0109489253733193	0.00500944157477365	0.0017466296933285	0.000466437763336126	9.89710291795472e-05	1.81253183658601e-05	2.94060169491926e-06	3.27215290040097e-07	2.70435031753101e-08	4.80145652181181e-08	6.51890525361495e-08	6.75568617096454e-08	5.0038022005943e-08	2.38238180147858e-08	3.09294404506717e-08	5.89249445465426e-08	6.29077768134063e-08	4.9354533869256e-08	3.33612949950387e-08	2.14605999881302e-08	3.10103762354157e-08	4.99450185530767e-08	4.61964185806712e-08	2.84130955823817e-08	2.12838984976834e-08	2.40727780098289e-08	3.51261596134099e-08	4.67864153411621e-08	3.92300369054102e-08	2.01737127389593e-08	1.15677730413186e-08	2.061687968832e-08	6.38959276128423e-08	1.1338092574364e-07	8.80856406055864e-08	2.02896820470789e-08	1.17970632391236e-09	3.62288814802562e-08	1.35760086939242e-07	2.47758884077349e-07	2.24201415706764e-07	1.33768907489114e-07	1.78692162561347e-07	3.85724220361387e-07	8.52782404319551e-07	1.41539438136564e-06	1.42550700980033e-06
8	0.024091744724945	0.0191682694869423	0.0120809231965515	0.00602706221225531	0.00238134816492116	0.00074772032644051	0.00018785099129528	3.79176350038792e-05	6.03777119435701e-06	7.11268806675609e-07	6.23378245530912e-08	1.09352823350448e-08	6.16702903741526e-09	6.94717513968597e-09	6.13082133063397e-09	1.73448974493928e-09	3.59409619571052e-09	9.03888620256793e-09	7.65580976941153e-09	4.06854317220563e-09	2.02519484321216e-09	2.13208215759501e-10	2.89353204696286e-09	7.79323880748705e-09	6.3686731498128e-09	1.54650695845546e-09	1.774393771368e-11	4.82081607220303e-10	3.010493370051e-09	6.75847494279760e-09	5.94334459089346e-09	2.1178217314781e-09	7.00272903529681e-10	4.05474197490588e-09	2.10879781936423e-08	4.4787595905172e-08	4.45716116154987e-08	2.45666345683102e-08	1.42391997163966e-08	2.59620046050046e-08	8.29780733211929e-08	1.81193747212673e-07	2.47743538818984e-07	2.40879551330142e-07	1.96925334987894e-07	2.2885758781683e-07	5.18734094509201e-07	9.29092360556898e-07	9.63227153766404e-07
9	0.0246403070879668	0.0200973386289288	0.013323297724187	0.00718005460953146	0.00314713371867857	0.00112302064835344	0.000326580527298549	7.74185151650099e-05	1.49527988659647e-05	2.36024971244387e-06	3.08868881251022e-07	3.24602183586426e-08	1.39908374045156e-09	1.26328931058315e-09	4.32103646481357e-09	6.0883961173763e-09	6.76564631554260e-09	5.68951153195318e-09	2.59756108844486e-09	6.26441179071956e-10	1.02611590708064e-09	2.26395143651822e-09	3.89453914107909e-09	4.93937078240058e-09	3.7658774427474e-09	1.53780900808619e-09	3.25558537872476e-10	2.91927083201705e-10	1.43541543198759e-09	3.00576798535727e-09	2.90397582645519e-09	1.32307492152025e-09	1.23131079942706e-09	6.73247127354396e-09	2.15837195088323e-08	3.89696296279885e-08	4.13026524140341e-08	2.48875737676794e-08	8.71412664833624e-09	2.11071505254136e-08	8.69318450696797e-08	1.93698771565764e-07	2.66149788483847e-07	2.22413969119088e-07	9.27609321700077e-08	8.09221244434433e-08	3.66223880653748e-07	7.14534475534363e-07	6.38977161547733e-07
10	0.0253013372919328	0.0211086594193832	0.0146441493928306	0.00844924427580485	0.00405548768566983	0.00161992362290377	0.000538659495987862	0.00014914002715896	3.43925008947143e-05	6.61612789560062e-06	1.06850735484699e-06	1.47448296098855e-07	1.82956559751587e-08	4.20884900212561e-09	5.90831328019648e-09	8.86595184700076e-09	9.35795356371652e-09	6.59870982826073e-09	2.50414846515471e-09	1.44873442239249e-10	7.33637117591558e-10	3.06277700882148e-09	5.2640091939056e-09	5.89097285937606e-09	4.49497740861233e-09	2.08306267131091e-09	3.18151806881733e-10	1.8070908983164e-10	1.4362640649978e-09	2.64290324044259e-09	2.14480936291637e-09	3.43698844971552e-10	1.17400053527958e-09	1.03299119270225e-08	2.88792063067891e-08	4.61167130373497e-08	4.47021556646736e-08	2.1335957138142e-08	8.07969048306213e-10	2.41531514969194e-08	1.14669386640847e-07	2.38421763156789e-07	2.96944573292952e-07	2.05674964679269e-07	3.91050212406119e-08	5.01084472212925e-08	3.69366292431969e-07	6.76357495275684e-07	5.14088493118813e-07
11	0.0260789526242197	0.0222019904104574	0.0160390886944581	0.00983313371604438	0.00511684478877376	0.00226047532280675	0.000847921615599591	0.000270069646012595	7.30270249945981e-05	1.67703207408757e-05	3.29072135020642e-06	5.72668242938351e-07	1.03709224680545e-07	2.91372856043816e-08	1.7067832573654e-08	1.56673049211335e-08	1.44603939006646e-08	1.06286045061226e-08	5.65941280751719e-09	2.59620011899014e-09	2.85885404963889e-09	5.35966600073089e-09	7.84154202351088e-09	8.4993266011246e-09	6.89642568319029e-09	4.09216349656664e-09	1.88494070058013e-09	1.48975733034908e-09	2.60135234804677e-09	3.64724865930308e-09	3.35840004698989e-09	3.03139743030681e-09	7.64306493585501e-09	2.28133981901825e-08	4.70830349828251e-08	6.69330582557394e-08	6.58399540152391e-08	4.55152822846841e-08	3.78211788953578e-08	8.75655956796262e-08	2.1102709961574e-07	3.58611348239261e-07	4.25457153810286e-07	3.47971481139122e-07	2.32905222017038e-07	3.19595312559543e-07	6.72907595087757e-07	9.68056308096425e-07	8.65586846221204e-07
12	0.0269718582927278	0.0233803445502613	0.0175109806548637	0.0113321925862629	0.0063374573771222	0.00306325384339016	0.00127988852378371	0.000462223211844967	0.000144190222169957	3.87688412147178e-05	8.93490663174707e-06	1.74706819239628e-06	2.92056954715137e-07	5.45766035205562e-08	2.77043709070248e-08	2.71080821375348e-08	2.58855657264559e-08	2.15294870037765e-08	1.59537052934872e-08	1.20473829904762e-08	1.12523510755657e-08	1.27397270094353e-08	1.44760940392514e-08	1.4728786962708e-08	1.29792086526369e-08	1.00666201104298e-08	7.55686094393268e-09	6.6202286847635e-09	7.26222682367126e-09	8.69284003926821e-09	1.08517284130816e-08	1.62302069493062e-08	3.00716915774399e-08	5.6615368630401e-08	9.24572145535801e-08	1.24774122270719e-07	1.42240814700096e-07	1.53098682916979e-07	1.91142959724109e-07	2.96284443552647e-07	4.78156034483758e-07	6.89543999951756e-07	8.45717624836049e-07	9.09838744327066e-07	9.81282362593451e-07	1.23650882273638e-06	1.70078530484253e-06	2.15130872881267e-06	2.42915691634556e-06
13	0.0279791281481876	0.0246473389828859	0.0190634207849613	0.0129462797748278	0.00772056671359038	0.00404373468369693	0.00186046273089399	0.00075196315751895	0.000266895687259354	8.30211345757668e-05	2.24703974849062e-05	5.16855391165249e-06	9.3557778949696e-07	9.99667171095701e-08	3.34629253133708e-09	2.21365288929484e-08	3.88893669310312e-08	4.26487827036647e-08	3.93634106477738e-08	3.48090117570457e-08	3.18535087420229e-08	3.07111313669712e-08	3.02298339176186e-08	2.91885490592108e-08	2.70626877250154e-08	2.42494000850343e-08	2.18023478240384e-08	2.08458851055546e-08	2.21990626397359e-08	2.67287051306742e-08	3.63935664512857e-08	5.518479530452e-08	8.84452820770565e-08	1.39441239858616e-07	2.05255962996798e-07	2.77914452624578e-07	3.54247972674194e-07	4.48040000270226e-07	5.91615721907671e-07	8.20944065657934e-07	1.15157390972923e-06	1.5620921921091e-06	2.00744697199897e-06	2.47246631733832e-06	3.02236664019674e-06	3.76631031451423e-06	4.74120507497306e-06	5.88376485576311e-06	7.19165858890559e-06
14	0.0291005222874516	0.0260063282714306	0.0206995673752079	0.0146744965844858	0.00926679562561901	0.00521361363384003	0.00261404138972106	0.00116850528848382	0.000465958933458062	0.0001658648708176	5.27080439613696e-05	1.49010223660939e-05	3.6876847078943e-06	7.59746286422773e-07	1.22471819436806e-07	3.82252743986755e-08	5.60581192715109e-08	7.4764807804716e-08	8.05004051235969e-08	7.78698717885914e-08	7.24076467801494e-08	6.70908043125812e-08	6.27848712689411e-08	5.93610088719689e-08	5.65402573991075e-08	5.44200504601134e-08	5.37321801450922e-08	5.58755287286243e-08	6.29615526473759e-08	7.81589194515283e-08	1.06267105136857e-07	1.53867804694575e-07	2.28110614663777e-07	3.34069974415573e-07	4.72905549377388e-07	6.44460717026048e-07	8.5518774478112e-07	1.1267821744373e-06	1.49889653416096e-06	2.02304559692085e-06	2.74949700807941e-06	3.71313140504507e-06	4.93080590455862e-06	6.42102299035169e-06	8.23159583049704e-06	1.04388678331738e-05	1.31133188386049e-05	1.62994528999884e-05	2.00263614292365e-05
15	0.0303362444884924	0.0274602742479849	0.0224220226786828	0.0165151680906764	0.0109740659724877	0.00657965930300524	0.00356062515894705	0.00174015946562245	0.00076893725480934	0.000307935092446553	0.000112311384474105	3.7675880095961e-05	1.18424797428583e-05	3.60492524071553e-06	1.1310086252615e-06	4.18940979558576e-07	2.25145976469857e-07	1.77184222351961e-07	1.63683512763811e-07	1.53623004622998e-07	1.41647312148299e-07	1.29478977129437e-07	1.19426896949516e-07	1.12699044276678e-07	1.09600374672283e-07	1.10347646786485e-07	1.15919173645879e-07	1.28694366465402e-07	1.52935469533497e-07	1.95265516464453e-07	2.65000869716183e-07	3.73747803218432e-07	5.33753041090779e-07	7.55653846003928e-07	1.0479774491612e-06	1.42120870120228e-06	1.89722231148787e-06	2.52163009372073e-06	3.37450205610832e-06	4.57422230974474e-06	6.26942530810878e-06	8.6179885376144e-06	1.17619523373179e-05	1.58139002379657e-05	2.08605255347021e-05	2.69686672900498e-05	3.417132677516e-05	4.24226931356363e-05	5.1526574994642e-05
16	0.0316869124105539	0.0290119643033181	0.0242331342893803	0.0184662491675416	0.0128381581332375	0.0081436998745536	0.00471423465563811	0.00249125500482867	0.00120269764397755	0.000531304009126254	0.000215607166564655	8.11026170765862e-05	2.88502102018923e-05	1.01038026632771e-05	3.72652736593795e-06	1.57157183065451e-06	8.04810127192316e-07	5.04745096981973e-07	3.71647651423758e-07	3.01100115035656e-07	2.55304669047465e-07	2.22186917782819e-07	1.99214809247112e-07	1.86251281655095e-07	1.83213605288079e-07	1.90342920404038e-07	2.09471509434877e-07	2.45313080546122e-07	3.06416858606424e-07	4.05689427147037e-07	5.60196673495364e-07	7.89745661657514e-07	1.11428076637794e-06	1.55173669545414e-06	2.1198737375373e-06	2.84615543347899e-06	3.78774672247774e-06	5.0594067710917e-06	6.86160542606836e-06	9.49637234119897e-06	1.33573726192211e-05	1.88875101920766e-05	2.6511651166662e-05	3.65642905891641e-05	4.92293764862241e-05	6.44912238544731e-05	8.20788549565349e-05	0.000101393105511378	0.00012144248617009
17	0.0331539362107682	0.0306648342794927	0.0261362957900375	0.0205273549893405	0.0148558653781857	0.00990662900695009	0.00608681556123773	0.00344537508708186	0.00179626876746177	0.000862330121056763	0.000381155293004517	0.000155274644040298	5.85953325195014e-05	2.08394613649779e-05	7.33571425236342e-06	2.84479522224209e-06	1.38811374201486e-06	8.71844070188157e-07	6.38152473440222e-07	4.97561480671901e-07	3.97813121143197e-07	3.2487164576159e-07	2.75247007621552e-07	2.476953598611e-07	2.41124305416071e-07	2.55576186975201e-07	2.94635538257874e-07	3.67819563482081e-07	4.91947396143698e-07	6.9088061657119e-07	9.93235436905302e-07	1.42816874388841e-06	2.02085633443972e-06	2.79189426709425e-06	3.76737812934024e-06	5.00667716472576e-06	6.65092097221306e-06	8.98648635444397e-06	1.25062979257561e-05	1.79422008936956e-05	2.62402539879607e-05	3.84618927962219e-05	5.5615255432948e-05	7.84421767230321e-05	0.000107195551722102	0.000141437170277128	0.000179881192453247	0.00022032124296215	0.000259711443048479
18	0.0347402819074954	0.0324243070053921	0.0281379906643487	0.0227028391045874	0.0170296538078343	0.0118747703762163	0.00769574795616103	0.00463349073410355	0.00258974926995046	0.00134170443933995	0.000642583487935712	0.000283129764655868	0.000113822133039683	4.11875090775723e-05	1.31625255672955e-05	3.69075980282588e-06	1.04531559369131e-06	5.21903472616557e-07	4.83267061856561e-07	4.72226944173057e-07	4.17084624567498e-07	3.40576658824071e-07	2.71372996857741e-07	2.25782918678007e-07	2.10128471505508e-07	2.2806023388739e-07	2.88014006772282e-07	4.08586310183785e-07	6.20187448969094e-07	9.61922112564323e-07	1.47381027379416e-06	2.18665729329561e-06	3.11541755861551e-06	4.26613614754162e-06	5.66934144066444e-06	7.4508089285105e-06	9.94105365376786e-06	1.38074759044543e-05	2.01718587320171e-05	3.06592473609078e-05	4.73219400986249e-05	7.24005491615242e-05	0.000107920705342495	0.000155168403992525	0.000214126404789601	0.00028298203604177	0.000357835787711157	0.000432753437333493	0.000500301789825439
19	0.0364506758236065	0.0342980016311156	0.0302478639228899	0.0250017166023649	0.0193677151539545	0.0140602538600889	0.00956439121537834	0.00609466197850228	0.00363595956576931	0.00202845615206128	0.00105590825205224	0.000510730224917945	0.000227777796568544	9.23345453576415e-05	3.31006989014378e-05	9.9135069157967e-06	2.15540310388111e-06	2.00859535269905e-07	2.14658094921175e-08	1.6761238099101e-07	2.46006335546207e-07	2.26581062738246e-07	1.63733212237498e-07	1.05101696652175e-07	7.63358537275485e-08	9.16906918253442e-08	1.69110012537388e-07	3.40421268800404e-07	6.52126438209453e-07	1.15534881549131e-06	1.88734736381608e-06	2.85256448102741e-06	4.01798416311476e-06	5.34352286927743e-06	6.86936958480288e-06	8.87393813296062e-06	1.20951540366193e-05	1.79753331698096e-05	2.88535852223951e-05	4.80031140901538e-05	7.94094553579114e-05	0.000127220310412074	0.000194868352287377	0.00028396328724639	0.000393148580309301	0.000517199840710984	0.000646685677468744	0.000768496910600501	0.000867451185932402
20	0.0382895805616836	0.0362924459092267	0.0324736195535198	0.0274302726218445	0.0218741145093309	0.0164686505596859	0.0117070500652933	0.00785842062426993	0.00498129591397151	0.0029815231995134	0.00168450849155461	0.000897557974851764	0.000450199522272978	0.000211853365551159	9.30168303053751e-05	3.78120887899083e-05	1.41265047305062e-05	4.87751938253304e-06	1.65474214628149e-06	6.59548474388939e-07	3.55791649795551e-07	2.17790911349027e-07	1.14763243106822e-07	3.82500876428625e-08	2.48308696388505e-09	2.379337948162e-08	1.27956252584438e-07	3.57729555758917e-07	7.66665247085617e-07	1.39574987323913e-06	2.23997924692005e-06	3.22354592102841e-06	4.21329508644765e-06	5.10628334337001e-06	6.02260118417469e-06	7.61319730183085e-06	1.14518246928387e-05	2.04250631196873e-05	3.89785610234885e-05	7.30429878796759e-05	0.000129473606157917	0.000214909863948815	0.000334097224549829	0.00048789332255443	0.000671366105705972	0.000872532007195778	0.00107232278828926	0.00124626141223387	0.00136803801149194
21	0.0402567611139606	0.0384067450679682	0.0348122748601663	0.0299804396479247	0.0245340406279	0.0190808949131889	0.0141071396950636	0.00991868456296853	0.00663554231109278	0.00422690637758694	0.00256629748916488	0.00148678140677362	0.00082310918934373	0.000436147624764575	0.00022158919290628	0.00010817345286708	5.08924559753924e-05	2.31934760165328e-05	1.03322325772206e-05	4.56466747879146e-06	2.03745826825305e-06	9.36919301934321e-07	4.56928810051997e-07	2.58132824160549e-07	2.06071942674521e-07	2.58362909078012e-07	4.21403292944865e-07	7.27611599789832e-07	1.20618633738128e-06	1.84038628289493e-06	2.52473257555877e-06	3.05512462739986e-06	3.19932460430119e-06	2.89769341856835e-06	2.62656752803504e-06	3.91353516496176e-06	9.92589974159641e-06	2.59721983876772e-05	5.96853087083762e-05	0.000120626897461162	0.000219099360825477	0.000364093025667187	0.000560528140964924	0.000806235516044368	0.0010893880513797	0.00138725963642888	0.00166715892318543	0.00189009717780555	0.00201718473950169
22	0.0423440319444474	0.0406289384381005	0.0372462669361213	0.0326258039188722	0.0273098896317294	0.0218494126298297	0.0167127291469061	0.0122274151077662	0.00856217924278943	0.00574383573843197	0.00369618411325391	0.00228561465215133	0.00136126294499845	0.000783066008999543	0.000436523821236504	0.000236671520481679	0.000125268078033603	6.49740282250025e-05	3.3164666304592e-05	1.67585489107404e-05	8.47358084835955e-06	4.37773447295649e-06	2.40222958999255e-06	1.48759228261609e-06	1.11272219987924e-06	1.04111883723192e-06	1.18057202209575e-06	1.49378160847095e-06	1.92740208997714e-06	2.35413096274649e-06	2.54929579349155e-06	2.24679920183067e-06	1.33175543498819e-06	2.19082347864655e-07	4.30207270547642e-07	5.31091836171578e-06	2.07395737981137e-05	5.55774123558395e-05	0.000121545822417385	0.000232220066626114	0.000400940237888519	0.000637671528075499	0.000945174893284954	0.00131521173278374	0.00172580231070243	0.00214067063143838	0.00251183413288317	0.0027857777580114	0.00291281257486519
23	0.0445388715518226	0.0429422726349023	0.03975312743183	0.0353353026523502	0.0301594278747804	0.0247207776133575	0.0194629081006595	0.0147228572526095	0.0107058466186401	0.00748868209497366	0.00504431343382704	0.00327689684856321	0.00205724611446401	0.00125158724634209	0.000740419491780656	0.000427641862452052	0.000242176776182779	0.000135024125080526	7.43707934705609e-05	4.05762528256156e-05	2.1992498850433e-05	1.19121861995403e-05	6.54869098650966e-06	3.79492015303641e-06	2.49741892401832e-06	2.03795586592313e-06	2.08405626280721e-06	2.42978821180267e-06	2.89430628677109e-06	3.28136390795557e-06	3.43044401237061e-06	3.40695771736438e-06	3.87828491326187e-06	6.69580056535403e-06	1.56448807231889e-05	3.72378050643017e-05	8.13236117190312e-05	0.000161203433136176	0.000292909073864159	0.000493366560572521	0.000777351048929223	0.00115344120065253	0.00161955594579273	0.00215901929579574	0.0027383356918561	0.00330785145596053	0.00380613885612719	0.00416824483945885	0.00433696924638663
24	0.0468366287286719	0.0453417727444087	0.0423269686458193	0.0380999684423501	0.0330679584026533	0.027673197054899	0.0223299585741325	0.0173749706899477	0.0130387988287536	0.00943973487014689	0.00659654419303236	0.004453205883072	0.00290797615882159	0.00184032805082265	0.00113169654517144	0.000678532633778146	0.000398224883121162	0.000229646109109262	0.000130440234762602	7.29162049156515e-05	3.9866643448767e-05	2.10376791263824e-05	1.05019207133532e-05	4.88678131131335e-06	2.27184806558627e-06	1.54454319053337e-06	2.04145104367909e-06	3.36368248972202e-06	5.31447358133494e-06	7.95410683572457e-06	1.1795958481473e-05	1.81746526117953e-05	2.9799586774429e-05	5.14622177402454e-05	9.07955058629249e-05	0.000158898968339752	0.00027056352949418	0.000443786844246581	0.000698295701697064	0.0010529145562207	0.00152184618761814	0.002110240237935	0.00280976200644895	0.0035951523266887	0.0044228906195364	0.00523294804149843	0.00595419441723533	0.00651331451467377	0.00684619405953094
25	0.0492552651828635	0.0478518097053018	0.0449987747121418	0.0409558118036836	0.0360738003977937	0.0307448082565959	0.0253507814321631	0.0202201246525884	0.0155986043022106	0.0116371907900038	0.00839568002812473	0.00585812358950868	0.00395474427466613	0.00258511571199971	0.00163855819667827	0.0010093880224912	0.000606320632814779	0.000356600660057638	0.000206159160126162	0.000117309263576571	6.5328293233218e-05	3.49149391095323e-05	1.71092299398801e-05	6.92311208549929e-06	1.69641099098447e-06	6.89931752451585e-08	1.4218751075059e-06	5.65580216897027e-06	1.32154904304964e-05	2.53084027055019e-05	4.42935621053862e-05	7.422009293954e-05	0.000121473994289353	0.000195447416296547	0.000309085656127702	0.000479108015599098	0.000725660255556248	0.00107116214924142	0.00153818415034086	0.00214633261907954	0.00290833604425012	0.00382577623975237	0.00488514884200776	0.00605510309904946	0.00728573701273753	0.00851065988549746	0.00965216105029861	0.0106292681798601	0.0113678239841139
26	0.0518426122838716	0.0505326483154478	0.0478418145310934	0.0439879065877722	0.0392712782759225	0.0340363243004422	0.0286303799526532	0.023366758855428	0.0184971588269093	0.0141962932505607	0.0105590079104817	0.00760793492200619	0.00530832908182163	0.00358626781672352	0.00234676146659516	0.00148923729298416	0.000918994931008696	0.000554291871011708	0.000329514920331161	0.000195353453218982	0.000117035170132219	7.15967611427842e-05	4.49419115242e-05	2.91789164115521e-05	2.04944566693383e-05	1.76427907392562e-05	2.10186468620331e-05	3.22279609744879e-05	5.40553074814032e-05	9.07309597383375e-05	0.000148407588504467	0.000235755644011785	0.000364572750887356	0.000550277624702464	0.000812130577011684	0.00117300264375801	0.00165851804333692	0.00229543326857218	0.0031091988308848	0.00412077595697144	0.00534293876594233	0.00677645986116269	0.00840672246169089	0.0102013899103192	0.0121097607409309	0.0140643209213381	0.0159847673196858	0.0177844338110326	0.019378647251862
27	0.0546689504637851	0.0534691399381338	0.0509560807561783	0.0473104954289323	0.0427868100207534	0.0376838726040293	0.0323126015777325	0.0269653819209335	0.0218912647471851	0.0172796077744605	0.013253090920008	0.00986943445506807	0.00712993753464389	0.00499230343535658	0.00338513476197622	0.00222185613063311	0.00141247404824891	0.000872323295272831	0.000527619232092806	0.000318137539440865	0.000197640523756153	0.000132776321532009	0.000101139392504755	8.90542978158034e-05	8.94825630980697e-05	0.000100293896997858	0.000123011441316663	0.000162044630825694	0.00022436050161553	0.00031950683561417	0.000459878670653568	0.000661105336752531	0.000942423699653192	0.00132689425023743	0.00184131330585026	0.00251568245729273	0.00338212149725	0.00447315775594617	0.00581939403055178	0.00744664576152476	0.00937273804869778	0.0116042532255424	0.0141336064405792	0.0169368854360094	0.0199729070064474	0.0231839034604463	0.0264981483521696	0.0298346592636039	0.0331098850836297
28	0.0578047494387469	0.0567435941247314	0.0544363483592842	0.0510305416174132	0.0467385707792934	0.0418157527651651	0.0365353302400817	0.0311638114178205	0.0259396682686405	0.0210576020661173	0.0166595126631856	0.0128322057963649	0.00961094135683465	0.00698729889850372	0.00491956548478851	0.00334390846501082	0.00218489942313667	0.00136439672774657	0.000808266243196422	0.000450838791666844	0.000237317509398958	0.000124539993394136	8.0577256882961e-05	8.36387717860409e-05	0.000120681624643817	0.000186022013888264	0.000280142607466419	0.000408795031361888	0.000582420495880538	0.000815854834799166	0.00112824502867174	0.00154307932345717	0.00208821942756425	0.00279581926995755	0.00370201998487291	0.00484632546857224	0.00627058738312384	0.00801756266427589	0.0101290494534529	0.0126436573347635	0.0155943229572215	0.0190057405556345	0.0228919359837772	0.0272542684661915	0.0320801892666116	0.0373431100531029	0.043003722053578	0.0490130459987237	0.0553173726591202
29	0.0612909514044375	0.0604032638016157	0.0583376959921887	0.0552123831979172	0.051201701600744	0.0465200314613571	0.0414027760431193	0.0360869689162895	0.0307936582825353	0.0257138047005854	0.0209987751611587	0.0167557929557197	0.0130480351974086	0.00989855512988022	0.00729689839715627	0.0052071895493656	0.00357655731254823	0.00234299006512674	0.00144200300316349	0.000811796670369049	0.000396847736421221	0.000150069945278594	3.38063756001523e-05	1.99678992445631e-05	8.96303238038975e-05	0.00023236148463982	0.000445486790974331	0.00073343203525954	0.00110721634388871	0.00158411264429763	0.00218745114573306	0.00294651367251547	0.00389645210211699	0.00507816045838345	0.00653803468692715	0.00832756399161484	0.0105027103661843	0.0131230469715689	0.0162506409923791	0.019948683956093	0.0242798952228192	0.0293047562900875	0.0350796778457323	0.0416552585367151	0.0490748598639245	0.0573737852761557	0.0665793979361707	0.0767125226378678	0.0877904367327124
30	0.0651069163666661	0.0644270794293627	0.0626417171213652	0.0598441885967141	0.0561759366427925	0.0518145650726473	0.0469595866810804	0.0418174337949491	0.036587283729474	0.0314490099110959	0.0265541817803292	0.0220205764851195	0.0179302090230094	0.0143304997884475	0.0112379233358125	0.0086433383659642	0.00651818148786479	0.00482079292012199	0.00350229713929228	0.00251164906063797	0.00179964402500384	0.00132185310973382	0.00104056932380289	0.000925929729606841	0.000956415683127816	0.00111893553343764	0.00140867120223717	0.00182883248065206	0.002390419969718	0.00311205666089605	0.00401991402835052	0.00514773346039393	0.00653692784803361	0.00823673928158419	0.0103044240331039	0.012805431994233	0.0158135418743979	0.0194109047824689	0.0236879387197452	0.0287430089785366	0.034681830512111	0.0416165448392635	0.0496644616194906	0.0589465159335607	0.0695855734626657	0.0817048078474269	0.0954264625048338	0.110871374681481	0.128159664506328
31	0.0691186322579327	0.0686644601655113	0.0671830228544	0.0647483433848567	0.0614751061919783	0.0575098869591665	0.0530204731276893	0.0481843571415084	0.0431774917609129	0.038164274095762	0.0332895007480436	0.0286727511280811	0.0244053543875153	0.0205498187770378	0.0171413822846754	0.0141911987248303	0.0116906088038162	0.00961595383073107	0.00793345485909685	0.00660378194255991	0.00558605628597532	0.00484114453203563	0.00433420607753234	0.0040365333764912	0.00392677894099682	0.00399169254083635	0.00422650199977275	0.0046350663950233	0.0052299169025801	0.0060322826714402	0.00707218017802236	0.00838862600958304	0.0100300148076594	0.0120546847797933	0.0145316708089102	0.0175416181225846	0.0211777973530057	0.0255471263036487	0.0307710690222767	0.0369862554309407	0.0443446529470171	0.0530131335568217	0.0631723222220785	0.075014688081595	0.0887419460185347	0.10456196397112	0.122685506282684	0.143323266799337	0.166683737504804
32	0.0729842394245871	0.0727161510724877	0.0714980593561514	0.0693892261321022	0.066483005882106	0.0629003491656469	0.0587817810674908	0.0542785914466017	0.0495439983661575	0.0447249876962462	0.0399554046176106	0.0353506985765837	0.0310045279512227	0.0269872397200975	0.0233460742046068	0.0201068203981776	0.0172765708057919	0.0148471960649518	0.0127991729118618	0.0111054443745223	0.00973505679641999	0.0086563930992793	0.00783989604882484	0.007260242293812	0.00689798354423773	0.00674071390285194	0.00678385239590517	0.00703114855566797	0.00749502815464749	0.00819689719333169	0.009167515582985	0.010447537412703	0.0120882914204204	0.0141528423627435	0.0167173310179261	0.0198725384795484	0.0237255620880287	0.028401431063646	0.0340444372935705	0.0408189202983028	0.0489092354600673	0.0585186606625413	0.0698670654652609	0.0831872812402198	0.0987202667954366	0.11670935161795	0.137394041123057	0.161004062957353	0.18775449499209
33	0.0761243021870992	0.0759057054288379	0.0747996895191781	0.0728536101017985	0.0701433382459388	0.0667684554948649	0.0628462612197871	0.0585050941287362	0.0538774964191167	0.0490937229120758	0.0442760255208996	0.0395340374892365	0.0349614568002166	0.0306340994551749	0.0266092749298983	0.0229263389112337	0.0196082092075002	0.0166635920321344	0.0140896563407605	0.0118749092659296	0.0100020598550964	0.00845070456329242	0.0071997199254426	0.00622930020196624	0.00552262655398239	0.00506719676233918	0.00485587898249912	0.00488777846399548	0.00516902170171121	0.00571356717847008	0.00654414456952498	0.00769340383392779	0.00920532117915238	0.0111368605144284	0.0135598282981673	0.0165627903415679	0.0202528473496436	0.0247570004787896	0.0302227897772664	0.0368178690189118	0.0447282018392253	0.0541546358653688	0.0653077392826766	0.0784009676642078	0.0936424601758013	0.111226027555797	0.131322165645391	0.154070177023012	0.179572674306956
34	0.078041792001503	0.0776940248509782	0.0765080972662916	0.0745231490877419	0.0718024335408817	0.0684297679603444	0.0645050638462874	0.0601392762996939	0.0554491361070785	0.0505520176129952	0.0455612554479806	0.0405821596305832	0.035708900006502	0.0310223466992837	0.0265888721064599	0.0224600494614233	0.0186731284732103	0.0152521330047527	0.0122094097177111	0.00954745861317354	0.00726089343589353	0.00533840809117852	0.0037646603315037	0.00252202191661412	0.00159218155768032	0.000957620060998592	0.000603003516476948	0.000516557848841958	0.000691494586837225	0.00112755162833085	0.00183269283795798	0.00282497597464425	0.00413455030612345	0.00580568553577889	0.00789866661121969	0.0104913212160557	0.013679887223977	0.0175788870276278	0.0223196664536647	0.0280472897325081	0.0349155685741548	0.0430801488062823	0.0526897824257836	0.0638761689533324	0.0767430416902358	0.0913554770110619	0.107730685305794	0.125831761760501	0.145565992280149
35	0.0789123080354161	0.0783728144026319	0.0770561987923066	0.074998911690589	0.0722578746607863	0.0689077313960725	0.0650373741202682	0.0607459800982387	0.0561388126588699	0.0513230394968634	0.0464037996650664	0.0414807130331395	0.0366449768804092	0.0319771392643872	0.0275455834964446	0.023405707568073	0.0195997407949998	0.0161571100398009	0.0130952509304268	0.0104207553835259	0.008130754094755	0.0062144491238846	0.00465473425966133	0.00342986610640067	0.00251517329520675	0.00188481151043335	0.00151358506541519	0.00137885896746072	0.00146257684756567	0.00175337873581364	0.00224877850521944	0.00295731535422032	0.00390054008877643	0.00511464019759683	0.0066514546913253	0.00857858901984499	0.0109783219445715	0.0139450102817344	0.0175807534396794	0.021989184922261	0.0272674159046018	0.0334963646247926	0.0407299559219198	0.0489839514176729	0.058225448505473	0.0683643345460135	0.0792481656252063	0.0906620191709696	0.102334810990391
36	0.0795588957429129	0.0789316553560895	0.0776122531289996	0.0756368263917873	0.0730582108625259	0.0699436387238475	0.0663718844565586	0.0624300307066495	0.0582100418453321	0.053805334008507	0.0493075179421905	0.0448034668208443	0.0403728282094042	0.0360860610143368	0.0320030383827206	0.028172219701466	0.0246303622784063	0.0214027183397096	0.0185036470735631	0.0159375649466704	0.0137001597221291	0.0117798028660707	0.0101591089237683	0.00881660601890016	0.00772849567970262	0.00687048958546739	0.00621971281026598	0.00575665568894842	0.00546713854027153	0.00534422544895825	0.00538998693749625	0.00561697008148148	0.00604919348605604	0.00672245002794354	0.00768367991757388	0.00898917844900442	0.0107014344285157	0.0128844629994621	0.0155976042317133	0.0188879066283912	0.0227813981983886	0.0272737571513042	0.0323211141127812	0.0378319271650855	0.0436610447352282	0.0496071815028865	0.0554150510756442	0.0607833011364069	0.0653791634829347
37	0.0804509754482104	0.0798284725258704	0.0785971045129045	0.0767897925689618	0.0744523268779496	0.0716414427247571	0.0684225129101607	0.0648669864345421	0.0610497133177301	0.0570462955757524	0.0529305951267491	0.0487725119263438	0.0446361217848365	0.040578235418075	0.0366474108926458	0.0328834232865208	0.0293171703686782	0.0259709731805933	0.0228592166874296	0.0199892684960035	0.0173626125543175	0.0149761385611811	0.0128235347324206	0.0108967394092937	0.0091874134433885	0.00768839820821171	0.00639512180587381	0.00530690766030604	0.0044281253290423	0.00376910431123952	0.00334671040019223	0.00318446440261854	0.0033120694389803	0.00376421072177342	0.0045785058876445	0.00579251922477899	0.00743981273782942	0.00954509209291756	0.0121186144862295	0.01515015349663	0.0186029545722653	0.0224082520286533	0.0264610393517377	0.0306178721634926	0.0346975196549179	0.0384852488820888	0.0417414133596689	0.0442148143375755	0.0456610086323026
38	0.0812195064765383	0.0805598530372349	0.0793536939373884	0.0776293468945733	0.075425107912477	0.0727877254922146	0.0697706122533942	0.0664318880686462	0.0628323551796147	0.0590335057894574	0.0550956565339355	0.0510762927061711	0.0470286892317714	0.0430008565316414	0.0390348390923888	0.0351663743164234	0.0314249004321973	0.0278338860261679	0.02441144086062	0.0211711583893922	0.0181231346680084	0.0152751056771549	0.0126336446420849	0.0102053617727568	0.00799805000274081	0.00602172096954661	0.0042894751890128	0.00281814913712202	0.00162868033017034	0.00074613063873683	0.000199309659898661	1.9946067391157e-05	0.000241367678447415	0.000896672589592053	0.00201640571044936	0.00362579805527431	0.0057416796920376	0.00836923922772932	0.0114988693513712	0.0151034037659408	0.0191361087749513	0.0235298346572419	0.0281977490390883	0.0330360583100788	0.037929066524381	0.0427568192567596	0.0474054309088382	0.0517800005173712	0.0558197905170272
39	0.0815781158915877	0.0808361067126136	0.0796076284449453	0.0779201020903136	0.0758091371100379	0.0733172738613854	0.0704925202036996	0.0673867505408286	0.0640540414846918	0.0605490202876408	0.0569253001737055	0.0532340709239687	0.049522903982609	0.0458348195673341	0.0422076495309442	0.0386737148277754	0.0352598211841774	0.0319875616912844	0.0288739011637529	0.0259320047423113	0.0231722627239246	0.0206034552140092	0.0182339940388091	0.0160731754944809	0.0141323759816942	0.0124261234400509	0.0109729808692279	0.0097961842895189	0.00892398650697416	0.00838967029721197	0.00823121037386755	0.00849058292200765	0.00921274450309902	0.0104443284045488	0.0122321352149521	0.0146215242468851	0.0176548415377471	0.0213700461260616	0.0257997162502172	0.0309706278638157	0.0369040961468503	0.0436172534860805	0.0511254022627297	0.0594455262590935	0.0686009704701031	0.0786272071552976	0.0895784995790984	0.101535159559418	0.114610978101184
40	0.0816822616981921	0.0808708244878463	0.0796419487746046	0.0780257280519178	0.0760592580651519	0.0737855318772235	0.0712521602763596	0.0685099697459976	0.0656115362142353	0.0626097162088931	0.0595562376863578	0.0565004106386785	0.053488012711789	0.0505603977146082	0.0477538654037086	0.0450993197242027	0.0426222302778606	0.0403428987238676	0.0382770186680991	0.0364365049355067	0.0348305564994628	0.0334669072768007	0.0323532109506792	0.0314985003526815	0.0309146590402976	0.0306178427753471	0.0306297917685849	0.0309789808129729	0.0317015636561761	0.0328420798850595	0.034453906770252	0.0365994543314056	0.0393501185398818	0.0427860241111485	0.0469956036414442	0.0520750726899146	0.0581278695247301	0.065264132392449	0.0736002852094871	0.0832587936210294	0.0943681368845527	0.107063016937492	0.12148479479734	0.137782107263115	0.156111575576393	0.176638474777747	0.199537191096237	0.224991258454999	0.253192737969657
41	0.0808714775815645	0.0798391236169601	0.078437443678854	0.0766992696640115	0.0746639699718034	0.072376566748354	0.0698867084315213	0.0672475356961735	0.0645144840142771	0.0617440695167462	0.058992706498572	0.0563156046493206	0.0537657919049814	0.0513933047756144	0.0492445822578772	0.0473620922173229	0.0457842107104511	0.0445453654494395	0.0436764448673459	0.0432054644118788	0.04315847217738	0.043560667158347	0.0444376956226124	0.0458170846590801	0.0477297670917592	0.050211648831108	0.0533051684318012	0.0570607991262712	0.0615384457927126	0.0668086929865949	0.0729538650194316	0.0800688647345255	0.0882617636752294	0.0976541223013327	0.108381024313203	0.120590813550554	0.13444452496916	0.150115002595429	0.167785696988099	0.187649132644345	0.209905032217828	0.234758079821792	0.262415300732586	0.293083030337641	0.326963442188085	0.364250604614763	0.40512603866184	0.449753758128245	0.498274786156598
42	0.0774182282308558	0.0756932941738588	0.0735874026251429	0.0711341785369774	0.0683743265143406	0.0653551195388448	0.0621297729061547	0.0587567269467004	0.0552988658351771	0.0518227026189093	0.0483975623863012	0.0450947961698629	0.0419870576899476	0.0391476733933886	0.036650133464643	0.0345677276634027	0.032973345084178	0.0319394513819643	0.0315382508292728	0.0318420339459547	0.0329237045668406	0.034857473278699	0.0377196973592121	0.0415898408685888	0.0465515225460085	0.0526936137958343	0.0601113444374777	0.0689073701387481	0.0791927526317535	0.0910878019758497	0.10472272931593	0.120238058801736	0.137784748588222	0.157523973125224	0.179626522263497	0.204271777055363	0.231646227523632	0.261941504137168	0.295351902304627	0.332071387930765	0.372290082030978	0.416190233625798	0.463941702680838	0.515696988731728	0.571585856002682	0.631709622188104	0.696135195427385	0.764888962065594	0.837950646136772
43	0.0719599175851971	0.0691437823337534	0.0658887036132325	0.0622284121216892	0.0582050421490379	0.0538690729000716	0.0492791844758136	0.0445020391057477	0.0396120003871397	0.0346908049866006	0.029827202420801	0.0251165791015683	0.0206605827669244	0.0165667627040271	0.0129482398014764	0.00992341846485282	0.00761574982659896	0.00615355253254517	0.00566989376156472	0.00630252911560062	0.00819389570125486	0.0114911482193802	0.0163462233036816	0.0229159128295683	0.0313619225834294	0.041850888678165	0.0545543205643482	0.0696484365601267	0.0873138556479914	0.107735108000216	0.131099926427665	0.157598281819296	0.187421127758503	0.22075882295598	0.257799204992568	0.298725295157871	0.343712621906661	0.392926159603208	0.446516889708932	0.504618003269485	0.567340776301032	0.63477016323607	0.706960167685258	0.783929064067599	0.865654557768001	0.952068984962181	1.04305466562628	1.13843953401413	1.23799317951262
44	0.0736136337886939	0.0704196052555496	0.066790239011891	0.062763529572447	0.058387213714591	0.053719076095778	0.0488271916776886	0.043790105745377	0.0386969530598932	0.0336475182017595	0.0287522394212702	0.024132158289396	0.0199188171291005	0.0162541055999716	0.0132900569183559	0.0111885930400022	0.0101212167420644	0.010268646955503	0.0118203919661069	0.0149742532799759	0.0199357511027703	0.0269174605839277	0.0361382463060051	0.0478223810388179	0.0621985336150221	0.0794986100067988	0.0999564313806609	0.123806233164833	0.151280970061693	0.182610413548843	0.218019030797716	0.257723637144619	0.301930818304173	0.350834123425658	0.404611035840219	0.463419734884272	0.527395669433823	0.596647971634828	0.671255747621205	0.751264290595303	0.836681270293194	0.927472961326103	1.02356058090987	1.12481681377573	1.2310626082929	1.34206433271492	1.45753138368196	1.57711434037592	1.70040375677067
45	0.101776722459842	0.100879926680874	0.099756499487297	0.0984554231764735	0.0970356360777085	0.095566456646149	0.0941279564540898	0.0928112777914815	0.0917188914979554	0.0909647904457827	0.0906746137764939	0.0909856965693117	0.092047039099505	0.0940191892482079	0.09707403097744	0.101394471116247	0.107174016052686	0.114616229333037	0.123934060679149	0.135349036594858	0.149090302592102	0.165393507176102	0.184499518134863	0.206652962426875	0.232100582093455	0.261089400174272	0.293864692604277	0.330667764536757	0.371733532479018	0.417287917040961	0.467545054965583	0.522704343402831	0.582947334057232	0.648434499822031	0.719301901728353	0.7956577893909	0.877579173509629	0.965108414262801	1.05824987446061	1.15696669096958	1.26117772200706	1.3707547312798	1.48551987243726	1.60524353876994	1.72964264335707	1.85837939382046	1.9910606233594	2.12723773573521	2.26640731628678
46	0.174206258310395	0.179432233620378	0.184868478975926	0.190576351439227	0.196625680650491	0.203095088893679	0.210072269674984	0.217654219725687	0.225947418926021	0.235067952172013	0.245141566685528	0.256303657716907	0.268699175032116	0.282482442039263	0.29781687892368	0.314874620760733	0.333836021297578	0.354889032977375	0.378228453859953	0.404055032408992	0.432574421702124	0.46399597550831	0.498531379892653	0.536393115572349	0.577792748171382	0.622939045809603	0.672035926108381	0.725280237684111	0.782859384505577	0.844948805073457	0.911709322190895	0.983284383072608	1.05979721361585	1.14134791474933	1.22801053279704	1.31983013964739	1.41681996210269	1.51895860299663	1.62618739940165	1.73840796540214	1.85547996838272	1.97721918848174	2.10339591070647	2.23373369812666	2.36790859250456	2.50554878564225	2.64623480061583	2.78950021692361	2.93483296743028
47	0.284429270813705	0.298078361671795	0.312434647687289	0.327565912438627	0.343546091822672	0.360455433040044	0.378380621116583	0.397414868593773	0.417657963562859	0.439216270736816	0.462202679767602	0.486736494543059	0.512943256760813	0.540954496700603	0.570907403828256	0.602944409691998	0.637212675542837	0.673863477253005	0.713051480445691	0.754933899308923	0.799669533366262	0.847417677532217	0.898336902101055	0.952583700907561	1.01031100775439	1.07166658331231	1.13679127704881	1.20581717130091	1.27886561734575	1.35604517619582	1.4374494798056	1.52315503136822	1.61321896634235	1.70767679871707	1.80654017972589	1.90979469869116	2.01739775784479	2.12927655476277	2.24532620740171	2.36540805757493	2.4893481889982	2.616936195724	2.74792423583128	2.88202640361771	3.01891845124055	3.15823788776794	3.29958447994801	3.44252117470612	3.58657545848089
48	0.390039059591715	0.410437419410434	0.431868119122124	0.454399637729323	0.478104982702172	0.503061739945566	0.529352092518895	0.557062804111973	0.586285162987473	0.617114881825372	0.649651948661995	0.684000423919962	0.7202681783913	0.758566566980316	0.799010033051633	0.841715638377892	0.886802513955645	0.934391227370113	0.984603062950879	1.03755921167985	1.09337986869507	1.15218323728133	1.21408443944892	1.27919433456861	1.34761824904387	1.41945462164476	1.4947935708822	1.57371539264219	1.65628899819932	1.74257030465437	1.83260059175791	1.92640484095227	2.02399007424732	2.12534371220169	2.23043197176723	2.33919832603116	2.45156204891717	2.56741686864658	2.68662975418062	2.80903985893396	2.93445764574452	3.06266421638466	3.19341086779339	3.32641889569054	3.461379664305	3.5979549586182	3.73577763280874	3.87445256550836	4.01355792907609
49	0.43124975633628	0.452995462598779	0.475825062303436	0.499808965515592	0.525021838590687	0.551542577750944	0.579454242669175	0.608843946386465	0.639802697904862	0.672425193857037	0.70680955576859	0.743057009601783	0.78127150450792	0.821559268024915	0.864028295341436	0.908787770713155	0.955947419662458	1.00561679122173	1.0579044701913	1.11291722017429	1.17075905901771	1.23153026922605	1.29532634691252	1.36223689390378	1.43234445870421	1.50572333314221	1.58243831264802	1.6625434292321	1.74608066732887	1.83307867372102	1.92355147374642	2.01749720689208	2.11489689567639	2.21571326239456	2.31988960883077	2.42734877440916	2.53799218844615	2.65169903216561	2.76832552593394	2.88770435675452	3.00964426042479	3.13392977189977	3.26032115632471	3.38855453189863	3.51834219421836	3.64937315003835	3.78131386647967	3.91380923964968	4.04648378441218
50	0.372097022583363	0.38919201563107	0.407238827185063	0.426315401926675	0.446504332075007	0.467892732865853	0.490572067933415	0.514637922014729	0.54018971869764	0.567330381280077	0.596165935201049	0.626805050941529	0.659358526774754	0.693938711268439	0.730658866003256	0.769632469569034	0.81097246452856	0.854790449693407	0.90119582073144	0.950294862815233	1.00218979971754	1.05697780445683	1.11474997728478	1.17559029747979	1.23957455605808	1.30676927712683	1.37723063617416	1.45100338410915	1.52811978632239	1.60859858642647	1.69244400464686	1.77964478106078	1.87017327401687	1.96398462410695	2.06101599399679	2.16118589425243	2.2643936050183	2.37051870301262	2.479420702802	2.59093882070316	2.70489186893598	2.82107828682222	2.93927631489308	3.05924431674103	3.1807212523356	3.3034273053253	3.42706466557987	3.55131846689721	3.6758578784207
[truncated: 48 more columns]
