# Supplementary material for: Reconstructing spruce budworm outbreak severity: a comparison of paleoecological and tree-ring signals
Source: PLoS One. 2025 Aug 12;20(8):e0329406. doi: 10.1371/journal.pone.0329406 (PMC12342301; doi:10.1371/journal.pone.0329406)
Supplement: S13 Dataset — (ZIP) [file pone.0329406.s013.zip › Lake 4 wavelet data/Lepidopteran_scales/WS_wavelet_significance.txt]

V1	V2	V3	V4	V5	V6	V7	V8	V9	V10	V11	V12	V13	V14	V15	V16	V17	V18	V19	V20	V21	V22	V23	V24	V25	V26	V27	V28	V29	V30	V31	V32	V33	V34	V35	V36	V37	V38	V39	V40	V41	V42	V43	V44	V45	V46	V47	V48	V49	V50
1	1.12723437098252	0.926312711671116	0.623419525730742	0.360365720701499	0.195132262573525	0.110869724133713	0.0713316269562567	0.0517113470563034	0.0405384312393738	0.0333388965618157	0.0283245983187002	0.0246551764018485	0.0218702854381358	0.019697905207931	0.0179736337561157	0.0165999387475762	0.0155095394557608	0.0146269225189089	0.0138811818555352	0.0132376383228746	0.0126840354020893	0.0122185919527905	0.0118366076187933	0.0115180638627779	0.011239760062387	0.010998784403892	0.0108040998110822	0.0106567270808271	0.0105495821170294	0.0104694954879218	0.0104065612665546	0.0103695323093302	0.0103750711640564	0.010423437365509	0.0104928794865699	0.0105453562157887	0.0105503935619813	0.0105434379843378	0.0105916717259088	0.0107084855002267	0.0108605892418301	0.0109925477761238	0.0110917642656647	0.0112827250954938	0.0117264473280108	0.01237742132327	0.0129934308286575	0.0132878079459131	0.0130601678252381
2	1.60648564013289	1.28377723715651	0.813680863312853	0.423184632064286	0.19598813047728	0.094242755210241	0.0547564388256152	0.0385768451102882	0.0302189771056376	0.0249078171848096	0.0211815530882958	0.0184374490587614	0.0163429257721812	0.014697968016253	0.0133844469867567	0.0123411166917332	0.0115278480177238	0.0108781134003319	0.0103209943382867	0.00982829155082663	0.00939790675659277	0.0090375363295236	0.00874892986032473	0.00851043835929667	0.00829447068170228	0.00810087951029188	0.00794534135291751	0.00783171282982337	0.00775233945068566	0.00769071041336032	0.0076339739277935	0.00759489073489584	0.00759824130125529	0.00764794943603353	0.00771966693671699	0.0077637108840175	0.00773722223345018	0.00768636071696274	0.00770028532870774	0.00779528218623153	0.00792374983189745	0.00800303667491409	0.00800302101705194	0.00808780968083891	0.00848471193167893	0.00915360031009863	0.00980486188676338	0.0100724600954031	0.00967755233928446
3	2.01642733660564	1.56722023501202	0.93349915471698	0.429981665843657	0.159999251651951	0.0567445431247106	0.0269140120350734	0.0187915369067622	0.0153022431603924	0.0129006406578605	0.0110827455616828	0.00969741617117522	0.00861806097557904	0.00775287284438269	0.00704853215225867	0.00648988719951398	0.00607215244987862	0.00574937858055457	0.00546182245368223	0.00519266022358234	0.00495013205847016	0.00474948992800409	0.00459867780349308	0.0044776699398854	0.00435822171613752	0.00424305512382209	0.00415226772569072	0.00409165555598391	0.00405431899032592	0.00402315160648776	0.00398371149177694	0.00395010956035066	0.00395112614461357	0.00399450102987802	0.00405971399884135	0.00409477578341166	0.00404966204497233	0.00397280330845277	0.00396079342659324	0.00402997290860934	0.0041281964901234	0.00415807417362376	0.00406875588693964	0.0040320993875379	0.00430568883094156	0.00486704270324581	0.00544563155356492	0.00567347367365388	0.00523441701684719
4	2.26864998275841	1.72568220257629	0.97888016288545	0.406167033974403	0.119234859792576	0.0246363014368225	0.00611816756932714	0.0048546589033919	0.00481852486107338	0.00434221846605738	0.00381038603710662	0.00337277756509608	0.00301995758760378	0.0027240269003631	0.00247001274555618	0.0022677412409297	0.00213344402052716	0.00204135805267596	0.00194824486071933	0.00184697160572357	0.00174959315029561	0.00167163092784844	0.00162312305029769	0.0015885602742274	0.00154378023015836	0.00149275624301199	0.00145458444169017	0.00143460678468056	0.00142784058971594	0.00142036371710097	0.00139876791621134	0.00137452635279671	0.00137285571410002	0.00140262863832858	0.00145222577021943	0.00147972646727286	0.00143816890076254	0.00136702537096333	0.00134882699500577	0.00139653465708172	0.00146894834302916	0.00147950361383691	0.00136637889210995	0.00126718234057493	0.0014072930666226	0.0017811354124188	0.00220134577190784	0.00238907844188109	0.00206045504804823
5	2.35091458140645	1.77345095335397	0.989366951308088	0.396296680526805	0.106368152711111	0.0156639929479544	0.000393097062721048	0.000472346962154886	0.000981407687587999	0.000935045145510687	0.000812007505577733	0.000725072173645862	0.000658670032131763	0.000597621944035424	0.00053631542330304	0.000485724604570269	0.000463692257067219	0.000458202897502262	0.000443006742354593	0.000416302711472422	0.000387240739601022	0.00036559208452455	0.000359243906925198	0.000358771863228123	0.000347772272046323	0.000329605398181618	0.000317578371722403	0.000314730712802814	0.000318403662183019	0.000320315304478146	0.000310808396313604	0.000296511549099535	0.000293428538394796	0.000308007170112217	0.000337281217307628	0.00035647243008474	0.000331348079627073	0.000285905656427721	0.000273584360729812	0.000301740397787635	0.00034911204738006	0.00036102909546786	0.000284056491868684	0.000198909302444712	0.000251333764981477	0.000441449464039062	0.000681495500611639	0.000820795932278475	0.000660701758160432
6	2.31438844604328	1.75980101142229	1.00342556033561	0.421345339547911	0.126221192560347	0.0257874791330555	0.00369009496117251	0.000707599940701835	0.000309975157450475	0.000152745944673506	9.88006043024055e-05	8.78730916892014e-05	8.37741841661376e-05	7.76065227747119e-05	6.66490348145717e-05	5.58538196466571e-05	5.57742662181386e-05	6.1997900201482e-05	6.20937995529425e-05	5.63166911763751e-05	4.9086979283315e-05	4.40916720278104e-05	4.5631004317727e-05	4.96193995725683e-05	4.77183491244489e-05	4.18837207917137e-05	3.87621317645317e-05	3.92081614186801e-05	4.23012879668983e-05	4.47816478804238e-05	4.15762547711812e-05	3.53298343991961e-05	3.30702510758077e-05	3.76307434791606e-05	5.02532918443959e-05	6.08738071069957e-05	5.0771777945211e-05	3.03750779398508e-05	2.48873966740998e-05	3.67493504175465e-05	6.05370273877712e-05	7.38344041208817e-05	4.44666491767307e-05	4.91950918943348e-06	2.11369454621389e-05	9.26225564181888e-05	0.000199889029308467	0.000288314257290618	0.000245895878480738
7	2.22175339553587	1.72384933221334	1.02995255150894	0.471232285877655	0.164303404018873	0.0438772526150233	0.00931008848387448	0.00170502741239985	0.000276618948014206	3.07807580541913e-05	2.54395058395642e-06	4.51667376202065e-06	6.13225761440213e-06	6.3549946426105e-06	4.70701796571455e-06	2.24107858208687e-06	2.90949613982581e-06	5.54300033235462e-06	5.91766068628165e-06	4.6427230393812e-06	3.13825784085749e-06	2.01877343766995e-06	2.91710967404613e-06	4.69826924012617e-06	4.34564284305768e-06	2.67278653324768e-06	2.0021513359809e-06	2.2644979564433e-06	3.30427658286013e-06	4.40114314542803e-06	3.69032350014713e-06	1.89771746545393e-06	1.08816682486626e-06	1.9394056599274e-06	6.0106148715056e-06	1.06656105307535e-05	8.28611276446391e-06	1.908626562075e-06	1.1097358844966e-07	3.40800833384372e-06	1.27707919424569e-05	2.33063872584524e-05	2.10903638745959e-05	1.25834840300139e-05	1.68093618770292e-05	3.62846244169414e-05	8.02202392712611e-05	0.0001331444872235	0.000134095770304135
8	2.11294598425756	1.68113677527329	1.05954709572558	0.528598366106272	0.208854115782632	0.0655781753931827	0.01647531144912	0.00332553393407971	0.000529537588274929	6.23812258494003e-05	5.46728589235071e-06	9.59069638183223e-07	5.40874037483645e-07	6.09296087972181e-07	5.37698471350261e-07	1.52121948125687e-07	3.15217150541149e-07	7.92747828018527e-07	6.71446285572196e-07	3.56828119160225e-07	1.77617991563458e-07	1.86992452577876e-08	2.53774767612423e-07	6.83499382491382e-07	5.58559062889814e-07	1.3563507769163e-07	1.55621696830518e-09	4.22805574145853e-08	2.64032760993726e-07	5.92746297668656e-07	5.212559833155e-07	1.857417540319e-07	6.14168395145486e-08	3.55617696887144e-07	1.84950319493596e-06	3.92805801293412e-06	3.90911529447441e-06	2.15459579413888e-06	1.24883690256976e-06	2.27697553662942e-06	7.27752135875432e-06	1.5891443517961e-05	2.17281363989932e-05	2.11261362131982e-05	1.72711690461511e-05	2.00717601263537e-05	4.54951326441635e-05	8.14852554124245e-05	8.44790184237355e-05
9	2.00413672203708	1.63463118449203	1.08365979905811	0.583994795917983	0.255974336368763	0.091341674961111	0.0265626570774716	0.00629688942811726	0.00121619642147841	0.000191972571810854	2.51220678784471e-05	2.64017470990317e-06	1.13795460885847e-07	1.02750525342804e-07	3.51454542570343e-07	4.95203984008004e-07	5.50288605612205e-07	4.62760425466016e-07	2.11274459628357e-07	5.09520342701991e-08	8.34598596155885e-08	1.84140083751251e-07	3.16765082520382e-07	4.01747199555006e-07	3.06300292717818e-07	1.25078778181707e-07	2.64795328480935e-08	2.37440948082757e-08	1.16750524591876e-07	2.44476254937575e-07	2.36196918038778e-07	1.07613230093224e-07	1.00149530627308e-07	5.47590290218358e-07	1.75552701966623e-06	3.16962225766158e-06	3.35938030824799e-06	2.0242483314898e-06	7.08769625072624e-07	1.71676494592894e-06	7.07066281262647e-06	1.57546259355671e-05	2.16474803970024e-05	1.80901967420393e-05	7.5447757151976e-06	6.58185795507232e-06	2.97870771287398e-05	5.81171645494328e-05	5.19716572293134e-05
10	1.89959398657291	1.58481277234547	1.09946513119549	0.634359102533365	0.30448113992675	0.121621918133021	0.0404419073815196	0.0111972539427318	0.00258214762045931	0.000496730928482876	8.02222476407775e-05	1.10702408085406e-05	1.37361585555003e-06	3.15995323195047e-07	4.43589058094119e-07	6.65645006012291e-07	7.02583903418113e-07	4.95423200927024e-07	1.88008456272798e-07	1.08769238762546e-08	5.50805928091378e-08	2.29949615747231e-07	3.95215481878733e-07	4.42287160145602e-07	3.37477499970073e-07	1.56393841100974e-07	2.3886455178104e-08	1.35674212158224e-08	1.07832979321235e-07	1.98425997990214e-07	1.61029708474748e-07	2.58044960852003e-08	8.81425488035971e-08	7.7555736884533e-07	2.16821609088885e-06	3.46238737326306e-06	3.35618410630552e-06	1.60187801181223e-06	6.06613448052362e-08	1.81338957743398e-06	8.60923969328724e-06	1.79004193468127e-05	2.22942415756262e-05	1.54418290853704e-05	2.93595798263031e-06	3.7620819769247e-06	2.77315771830849e-05	5.07801076273093e-05	3.85971460254077e-05
11	1.79997735721349	1.53238822891915	1.10702285081617	0.678685923256552	0.353166206207799	0.156018704286969	0.058523811548847	0.0186402903022214	0.00504034779881706	0.00115749271229359	0.000227126602997454	3.95257388338121e-05	7.15804268863854e-06	2.01106444320322e-06	1.17802707079411e-06	1.0813622200613e-06	9.98060849016292e-07	7.3358956264335e-07	3.90614418279759e-07	1.79190533312955e-07	1.97318988652523e-07	3.6992580118356e-07	5.4122565009951e-07	5.86626144616661e-07	4.75993428659388e-07	2.82442387237395e-07	1.30099188783502e-07	1.02823510629825e-07	1.79546141752249e-07	2.51734227883671e-07	2.31797807532824e-07	2.09227986027321e-07	5.27526700266132e-07	1.5745877825357e-06	3.24968560275957e-06	4.61974033410735e-06	4.54429394213272e-06	3.141478827778e-06	2.61042943770453e-06	6.04380443361285e-06	1.45651555313615e-05	2.47514659109047e-05	2.93651840377898e-05	2.4017099000547e-05	1.60751902903536e-05	2.20585670892509e-05	4.64442898496651e-05	6.68155450945142e-05	5.97430712172483e-05
12	1.70524168428837	1.4781754259357	1.10709665686965	0.716455164592397	0.400673041307777	0.19366808495779	0.0809183867982412	0.0292231361936307	0.00911613781454971	0.00245108228633689	0.000564891564693848	0.000110454885037407	1.84647156292102e-05	3.45049637663359e-06	1.75155332624532e-06	1.71385416386015e-06	1.63656301390403e-06	1.36115866699786e-06	1.00864104319581e-06	7.61671644533506e-07	7.11407345094769e-07	8.05443707555026e-07	9.15222033035288e-07	9.31198036680502e-07	8.20584454483815e-07	6.36441881233998e-07	4.77767387923702e-07	4.18550690510787e-07	4.59139736167913e-07	5.49587389527693e-07	6.86078780176323e-07	1.02612230622782e-06	1.90122243111221e-06	3.5793932146656e-06	5.84542208989981e-06	7.88859381164299e-06	8.99289043421751e-06	9.67935739118394e-06	1.20846305450035e-05	1.87319901383429e-05	3.02304569728358e-05	4.35950374315034e-05	5.34688018658552e-05	5.75227311358603e-05	6.20396107153839e-05	7.81757921399481e-05	0.000107528742230733	0.000136012182784377	0.000153578577585317
13	1.61522422610898	1.42288132866128	1.10052389485816	0.747383714729551	0.445705324663218	0.233443236346429	0.107403792526948	0.0434105416985513	0.0154077846036542	0.0047927779284473	0.0012972073395457	0.000298378614509909	5.40105432521443e-05	5.77103984172644e-06	1.93180171148875e-07	1.27793323510574e-06	2.24506808333525e-06	2.4620976991193e-06	2.27243444341131e-06	2.00951076027487e-06	1.83889071647225e-06	1.77294171328067e-06	1.74515659803186e-06	1.68504362665288e-06	1.56231847559905e-06	1.39990847028926e-06	1.25864109149242e-06	1.20342486938276e-06	1.28154328407602e-06	1.54303778984567e-06	2.10098648875989e-06	3.18579684887356e-06	5.10591186184469e-06	8.04988874368835e-06	1.18493472073122e-05	1.60438936584274e-05	2.04505981917243e-05	2.58651756005206e-05	3.4153746375193e-05	4.73927827953777e-05	6.64799155748594e-05	9.01789769412001e-05	0.000115889135809683	0.000142734522421564	0.000174480054974322	0.000217427635015195	0.000273707931765679	0.000339667465169846	0.000415171663576568
14	1.52971719521906	1.3670657573893	1.08810707363507	0.771389239503481	0.487124474023714	0.274062243492884	0.137411419058789	0.0614244175702955	0.024493903777256	0.00871896189581038	0.00277068570720592	0.000783296942735176	0.000193849259902968	3.99373230096937e-05	6.43793421546364e-06	2.009374916437e-06	2.94678796944648e-06	3.93013606307127e-06	4.23163724428298e-06	4.09335889878091e-06	3.80622798624838e-06	3.52673934798373e-06	3.3003908394156e-06	3.12040983663577e-06	2.97213235938457e-06	2.86068016687871e-06	2.82452112345761e-06	2.9371897948715e-06	3.30967838896529e-06	4.10855316834985e-06	5.58610654503954e-06	8.08831622700449e-06	1.19910126085138e-05	1.75609420072249e-05	2.48590641587574e-05	3.38771459405406e-05	4.49543614856837e-05	5.92311729142514e-05	7.8791981102999e-05	0.000106344745491269	0.000144531868188362	0.000195186907722775	0.00025919598638075	0.000337531717891998	0.000432707480698196	0.00054873639260801	0.000689323343260197	0.000856807761987387	0.00105271888708282
15	1.44848577087524	1.3111648189553	1.07059991610478	0.788561220622813	0.523986362775537	0.314163570287194	0.170011646633176	0.0830886046545455	0.0367149820641016	0.0147031910931224	0.00536260981084032	0.00179893645849613	0.000565451119235127	0.000172126873457465	5.40030556864049e-05	2.00034664131654e-05	1.07502015752184e-05	8.46013833379299e-06	7.81551056048463e-06	7.33514447907101e-06	6.76333275885102e-06	6.18232280105118e-06	5.70235913534974e-06	5.38111967313324e-06	5.23316533975122e-06	5.26884586127406e-06	5.53487343040651e-06	6.14485944981261e-06	7.30231626282637e-06	9.32347846315174e-06	1.26531808905701e-05	1.78455963810266e-05	2.54854777912493e-05	3.60807299024453e-05	5.00385083553751e-05	6.78594406079662e-05	9.05879936265568e-05	0.00012040202641269	0.000161124697353897	0.000218408574963809	0.000299350611899423	0.000411489094341774	0.000561606121178926	0.000755077296579113	0.000996042025619145	0.00128769171951802	0.00163160211292875	0.00202558584311534	0.0024602752239153
16	1.37128972104826	1.25552808431119	1.0487183960764	0.799149419851071	0.55558692677918	0.352428528996025	0.204014245443898	0.107812094039612	0.0520482051184661	0.0229928279861026	0.00933066268697032	0.00350981451604587	0.00124852797859724	0.000437254364077365	0.000161270009709553	6.80116847404716e-05	3.48291383052766e-05	2.18434587211582e-05	1.60835046862876e-05	1.30304741404001e-05	1.10486204482268e-05	9.61540943337525e-06	8.62126346239297e-06	8.06025101961748e-06	7.92879187572903e-06	8.23732166903801e-06	9.06513465303231e-06	1.0616222288655e-05	1.32605626928466e-05	1.75567039848098e-05	2.42431932204844e-05	3.41772052146269e-05	4.82218570714046e-05	6.71532951106002e-05	9.17401174510412e-05	0.000123170842266584	0.000163919351913189	0.000218951989070707	0.000296944330477671	0.000410967077196069	0.000578056565929366	0.00081738000367503	0.00114732398858628	0.00158236420111549	0.00213046121611677	0.00279093624596905	0.00355206239910644	0.00438791011163981	0.00525557147461688
17	1.29791227740346	1.20046876614817	1.0231852705538	0.803606120670247	0.581578306214443	0.387825304786152	0.23828701958638	0.134879749944478	0.0703204371264912	0.0337585511469636	0.0149214902038449	0.00607870105040195	0.00229389358150777	0.00081582447972784	0.000287178980231423	0.000111368213480712	5.4341959782392e-05	3.41310037964991e-05	2.498243119212e-05	1.94785665998041e-05	1.55736118559656e-05	1.27180946157846e-05	1.07753863142967e-05	9.69679276016627e-06	9.43954872779945e-06	1.0005311851307e-05	1.15344096710926e-05	1.43994222670164e-05	1.92587860829686e-05	2.70466356925842e-05	3.88832402800149e-05	5.59100353910497e-05	7.91126046290086e-05	0.000109297243725076	0.000147485544298774	0.000196001697046837	0.000260370651949068	0.000351803505200786	0.000489597299081256	0.000702402353540252	0.00102725503230285	0.00150570847922964	0.00217722934551307	0.0030708590252402	0.00419649786917203	0.00553699080003253	0.00704199967915769	0.00862514919481836	0.0101671991033544
18	1.22818734513338	1.14630974051337	0.994773851963997	0.802622723704427	0.60205629172721	0.419813596828844	0.272070913997212	0.163809686362705	0.0915564614268522	0.0474338238732331	0.0227175159423227	0.0100096019631293	0.00402400025905564	0.00145611879492914	0.000465340130940589	0.000130480935526885	3.69554682158541e-05	1.8451066176021e-05	1.70851373996467e-05	1.6694831619637e-05	1.47453627206458e-05	1.20405454258932e-05	9.59396015953713e-06	7.98219554481447e-06	7.42875749374977e-06	8.06270639756147e-06	1.01822765653078e-05	1.44449183486389e-05	2.19257396489363e-05	3.40072244894643e-05	5.21042152801592e-05	7.73057864907495e-05	0.000110140626679036	0.000150822449943799	0.000200430538566298	0.000263411484724568	0.000351450121428503	0.000488141323068138	0.000713143943058689	0.0010839088675287	0.00167299183498426	0.0025596061223011	0.00381536468047265	0.00548573182726664	0.00757009805855246	0.0100043792532263	0.0126507144436228	0.0152993086443923	0.0176873730802574
19	1.16199039380176	1.09336651574902	0.964254475870606	0.797015524790006	0.617412392233589	0.448218847817812	0.304897795821773	0.194288267980536	0.115908690091814	0.0646640016868166	0.0336606995041258	0.0162812787902967	0.00726119901904726	0.00294348053355289	0.0010551983819923	0.000316027056968388	6.87108714691741e-05	6.40308705431361e-06	6.84296350106777e-07	5.34321990451712e-06	7.84229626090873e-06	7.22304902091076e-06	5.21955808685068e-06	3.35047729905192e-06	2.43346732892734e-06	2.92295549244898e-06	5.39096205006107e-06	1.08520962987385e-05	2.07887683731996e-05	3.68307087525029e-05	6.01656747637329e-05	9.09352830848558e-05	0.000128087035274207	0.000170343130898528	0.000218984731795988	0.000282887234124022	0.000385574546549346	0.000573025437711578	0.000919807057005244	0.00153026401253183	0.00253144892976619	0.00405558402567589	0.00621209753447876	0.00905230436794762	0.0125329603178537	0.0164875199979901	0.0206153254514203	0.0244984765743573	0.027652983720335
20	1.09916379350771	1.04183284162633	0.932207308979818	0.787429950124572	0.627931524216234	0.472759015836586	0.336069640141982	0.225588562153003	0.142996084915709	0.0855894032354033	0.0483565167497802	0.0257658405774865	0.0129236990188426	0.00608159048834327	0.00267019723273834	0.00108545662671366	0.000405523965026821	0.000140017013212659	4.7502026089154e-05	1.8933396304608e-05	1.02135696905229e-05	6.25203725917681e-06	3.29446287470629e-06	1.09803008596035e-06	7.12809920295827e-08	6.83027102092549e-07	3.67318936197711e-06	1.02692003879321e-05	2.20083549878432e-05	4.00672376910981e-05	6.43021952788644e-05	9.25370534523324e-05	0.000120949389950266	0.0001465840494487	0.000172888422053021	0.000218549033555543	0.000328742986664161	0.000586334181047055	0.00111894208219464	0.00209681606508129	0.00371674742883112	0.00616933217483695	0.00959079643468523	0.0140057599842882	0.0192726403568582	0.0250474300558397	0.030782744719337	0.0357759317672982	0.0392717242737043
21	1.03941858190514	0.991651672650225	0.898843433171712	0.774086767078032	0.633462231242724	0.492663497592453	0.364242495690882	0.256097727624437	0.171327890975704	0.109137568727892	0.0662611005734742	0.038388290032991	0.0212524545608327	0.0112612126035364	0.00572137246720217	0.0027930090217787	0.00131402931969277	0.00059884921895008	0.000266775424454212	0.000117858468152534	5.2606616262133e-05	2.41910005978698e-05	1.17977771344139e-05	6.66491904981096e-06	5.32072130241264e-06	6.67085977956691e-06	1.088051798114e-05	1.87867328693018e-05	3.11434019434668e-05	4.75182714006501e-05	6.51879058513461e-05	7.88824838333595e-05	8.2605687870496e-05	7.48176529998998e-05	6.78172565234387e-05	0.000101046409567951	0.000256284021566872	0.000670595071984477	0.00154105837681801	0.00311455356141944	0.00565708568259762	0.00940078252567857	0.0144726835760673	0.0208167809227399	0.0281277020847265	0.0358186650920382	0.0430455882638544	0.0488017931362152	0.0520831592844267
22	0.982328733608715	0.942540703165119	0.864066942869619	0.756877963077264	0.633555381124927	0.506879124475282	0.387714473660995	0.283660781615652	0.198631880486362	0.133249825958773	0.085746861893568	0.0530234095258317	0.0315796026845795	0.0181661548423572	0.0101268082611467	0.00549048412066729	0.00290606318778963	0.00150731642531016	0.00076937889840737	0.000388777435039841	0.000196576508227191	0.000101557980273026	5.57287306525425e-05	3.45102857712156e-05	2.58137673545046e-05	2.41526586380803e-05	2.73877986139974e-05	3.4653870412302e-05	4.47133248124783e-05	5.46129024845276e-05	5.91404831665531e-05	5.21229394853791e-05	3.08950652513386e-05	5.08243725151759e-06	9.98027216257434e-06	0.000123206682712879	0.000481132247666297	0.00128932665572297	0.00281971149954124	0.00538721594265363	0.00930131350397898	0.0147931842072701	0.0219268787907929	0.0305112719919482	0.0400364613496287	0.0496608890058704	0.0582714193591058	0.0646265698253022	0.0675736191504095
23	0.927494737287842	0.894246542140373	0.827834545400522	0.735836048571526	0.628051624543829	0.514795061912921	0.40530314771614	0.306594490247623	0.222942702655726	0.155947220715464	0.105044739574537	0.0682393710433626	0.0428408910686275	0.02606353829347	0.0154187826966576	0.00890538002083751	0.00504318312468945	0.0028117947549113	0.00154872625076743	0.000844975627881155	0.000457980326687258	0.000248063986013008	0.000136372481261562	7.90268892707232e-05	5.20072203925264e-05	4.2439183450557e-05	4.33991959970606e-05	5.05988522082076e-05	6.02721567823252e-05	6.83323948208678e-05	7.14368967415864e-05	7.09478090243253e-05	8.07629093738461e-05	0.000139435948193454	0.000325795064640786	0.000775454496755813	0.00169351443488816	0.00335696282050095	0.00609965217005472	0.0102740566283182	0.0161878597680263	0.0240197069683597	0.0337262612214638	0.0449602552732728	0.0570241646146973	0.0688839817947244	0.0792605118954854	0.0868011473489406	0.0903147298449732
24	0.874793733664649	0.846873478017298	0.790564307070116	0.711614276067342	0.617628629150582	0.516867674535957	0.417069041130285	0.324521979799723	0.243532889098081	0.176311172174632	0.123207320435812	0.083175000143534	0.054313886170591	0.0343728293527112	0.0211373250594327	0.0126733309426415	0.00743786736577117	0.00428922795389563	0.00243630472741981	0.00136189646595489	0.000744611446593609	0.000392932419991638	0.000196150207238557	9.12731292786122e-05	4.24325683884331e-05	2.88482912013234e-05	3.81293152190602e-05	6.28253664688936e-05	9.92613753993808e-05	0.000148563272072813	0.000220319669503539	0.000339458083297047	0.000556583436589408	0.000961188429262272	0.00169583810213854	0.00296784430396671	0.00505346534505816	0.00828885342450067	0.0130424567410335	0.0196658700864672	0.0284243666691322	0.0394141292142671	0.0524794858863499	0.067148657201108	0.082608785125605	0.0977386776024117	0.111209796832151	0.121652793496975	0.127870169679047
25	0.824519763783578	0.801026300200674	0.753267269163216	0.685589167951257	0.603865622737789	0.514659741393887	0.424365197112945	0.338479395864203	0.261116400183077	0.194803413719445	0.140541403805096	0.0980633981017967	0.0662013452382475	0.0432741350249147	0.0274290192582467	0.0168968813949249	0.0101496427455938	0.00596939821365709	0.00345104835753038	0.00196372521667858	0.00109357788867975	0.000584466599463671	0.00028640386314389	0.000115891016324669	2.83974593248767e-05	1.15492701835272e-06	2.38018031862793e-05	9.46765924628185e-05	0.00022122372111049	0.000423655788736675	0.00074146220162819	0.00124242420117546	0.00203344167786861	0.00327173667462064	0.00517400995067569	0.00802013807827441	0.0121473556233442	0.0179309635018212	0.0257487849793555	0.0359290252019625	0.0486847556155817	0.0640424553553498	0.0817760650421027	0.101360781601282	0.121961259135026	0.142466135394478	0.161574554916052	0.177931062929283	0.190294286536008
26	0.777284619597395	0.757644119243994	0.71730001576751	0.659517754463141	0.588800587992365	0.510312081526673	0.429259888922498	0.350341571692287	0.27733087568351	0.212847306739364	0.158312902947176	0.114066991250227	0.0795886312300113	0.0537694898635256	0.0351853719071893	0.0223283741264629	0.0137786387277258	0.008310587123699	0.00494047016957426	0.00292896572689862	0.00175472711902751	0.00107346174889007	0.000673821303829923	0.000437484184227217	0.0003072766832978	0.000264521197606886	0.000315135951119693	0.000483198999488837	0.000810459914381553	0.00136034386422808	0.00222509883075372	0.00353472226804914	0.0054660978585991	0.00825040088350019	0.0121764042899575	0.0175870171963506	0.0248664276281388	0.0344157999832967	0.0466167178706927	0.0617834563316768	0.0801075397874899	0.101600552004582	0.126043341236667	0.152951078784161	0.181563589415386	0.210868624392967	0.239662185952389	0.266644874950949	0.290547173336821
27	0.733714251890315	0.717611545056359	0.683883673531444	0.634956121632408	0.574243552122815	0.505756817378655	0.433668766129708	0.361903509308463	0.29380357224077	0.231910332714271	0.177870282987224	0.132458089214237	0.0956911874084973	0.0670019114910312	0.045432034058832	0.0298196232937616	0.0189568727922069	0.0117074871305895	0.00708119960002453	0.00426973711345909	0.00265254166763303	0.00178199651895898	0.00135739598215673	0.00119520142503602	0.00120094919115413	0.00134604855188678	0.00165094165653305	0.00217480771206459	0.00301115159885176	0.00428811449420062	0.00617205071501081	0.00887272214778301	0.0126483075656044	0.01780830277317	0.0247123422571018	0.0337630786120332	0.0453915929079484	0.0600344357930476	0.0781023286775869	0.0999417416587996	0.12579190614094	0.155741163894572	0.189687718313363	0.227310641993495	0.268057213427173	0.311152130031232	0.355632748200826	0.400412199544574	0.444369141134372
28	0.694095560679119	0.681353645874528	0.653649191504571	0.612753670582564	0.561217457135951	0.502106291309371	0.438701158188707	0.374202178349921	0.311472824734428	0.252850989833065	0.200040548482055	0.15408382811893	0.115404214956336	0.0839005997548471	0.0590721107974055	0.0401522719744818	0.0262353700146478	0.016383112476554	0.00970532727321838	0.00541348603559795	0.00284961065214527	0.00149542481164936	0.000967538426118928	0.0010042998328167	0.00144909511301626	0.00223367552462541	0.00336383674503355	0.00490864192390691	0.00699346480288067	0.00979644794746078	0.0135475003933572	0.0185286592985287	0.0250744765520024	0.0335710432547589	0.0444523272221517	0.0581926749272847	0.0752946238455506	0.0962715816048555	0.121625443026802	0.151819816053468	0.187250190364955	0.228213084135306	0.274876914024641	0.327258001039966	0.385205665138227	0.448400644609254	0.516370935950454	0.588528416321998	0.664228167476339
29	0.658147562118888	0.648615495503293	0.626435248876101	0.592875368514057	0.549808321011455	0.499536140236346	0.444586606886321	0.387505008036088	0.330664978483356	0.27611706930146	0.225486672389925	0.179925160769773	0.140110935771739	0.106291545129424	0.0783547290598905	0.0559152538649905	0.0384053832106394	0.0251592309157774	0.0154843535522514	0.00871714318830003	0.00426138547816889	0.00161146411287834	0.000363015798832988	0.000214417037218537	0.000962458205522174	0.00249511781334415	0.0047836758724991	0.00787565692692139	0.0118893853133398	0.017010339227508	0.0234890404836194	0.0316399198557003	0.0418404412586039	0.0545297282739133	0.0702059845972353	0.0894221057738963	0.112779016555526	0.140916418720895	0.174500795091741	0.214210701781213	0.26071962472822	0.314677019508835	0.376688628990888	0.447297785842269	0.526970109627464	0.61608469184736	0.714935360521448	0.823745734096197	0.942701338272975
30	0.624955701593246	0.618430005187527	0.601292465643971	0.574439229468504	0.539227993836132	0.497363562503235	0.450761041661452	0.401401957496667	0.351198195960812	0.30187634663442	0.254891311566658	0.211373623490968	0.172110537328804	0.137557237376034	0.107871861466006	0.0829666630529377	0.0625674645980664	0.0462743774357758	0.0336182496118808	0.0241091037395632	0.0172746285191937	0.012688354535861	0.00998833561938738	0.00888791999506764	0.00918055204607958	0.0107405661389173	0.0135217139535588	0.017554805999499	0.0229454361018161	0.0298723647569952	0.0385868096990473	0.0494126516181104	0.0627474093001875	0.0790637533433945	0.0989112817884873	0.122918242527269	0.151792831058551	0.186323608824737	0.22737849045905	0.275901675958949	0.332907914086552	0.399473641654833	0.476724904015739	0.565822546628809	0.667945946621332	0.78427743719672	0.915990422421597	1.06424480865367	1.2301936187
31	0.592865800506569	0.588970134571856	0.576263090339922	0.555379601394407	0.527303374692438	0.493291664711369	0.454783670006388	0.413301833896115	0.370355393046156	0.327354465408121	0.285541045369684	0.245940826589844	0.209337185834434	0.176266288286038	0.147030388160304	0.121725157418442	0.100276320877113	0.0824809458644385	0.0680492931091148	0.0566440095795916	0.0479144569774009	0.041524968515619	0.0371766985510876	0.0346234078040553	0.0336819879707505	0.0342387850611357	0.0362528656829766	0.0397573311119912	0.04485966764302	0.0517419685265089	0.0606617004069652	0.0719535284749633	0.0860325582810304	0.103399186418453	0.124645560326951	0.150463415300482	0.181652781174856	0.219130746542179	0.263939170559053	0.31724999782947	0.380366730486076	0.454720714759508	0.541861263172681	0.643439281802935	0.761184982197778	0.896881353799686	1.05233622999664	1.22935683948597	1.42973152446706
32	0.559231013178013	0.557176825562334	0.547843376724049	0.531684751933185	0.509416266192463	0.481964685396248	0.450406762363366	0.415901733413593	0.379623609448237	0.342698648104566	0.306152418418112	0.270869534811834	0.237567640849145	0.206785759919337	0.178885864045506	0.154065557601374	0.132379185864474	0.113764458788872	0.0980717822337101	0.0850938361257204	0.0745934426189747	0.0663283404957468	0.0600720517903708	0.0556305400439447	0.0528547855912818	0.0516497300671341	0.0519802724330932	0.0538751429293745	0.0574295522124633	0.0628075206165488	0.070244741443052	0.0800527206775664	0.0926247572343053	0.108444075546527	0.128094093142493	0.152270406815982	0.18179363420531	0.217621793344024	0.260860499621032	0.31276898047063	0.374759831927236	0.448390640912929	0.535346125628732	0.637410322259525	0.756429542274813	0.894268262123831	1.05276165686785	1.23366998085184	1.43864123666925
33	0.520911572985152	0.519415735546597	0.511847370770898	0.498530528956445	0.479984388826539	0.456890377689576	0.430051164315081	0.400344958635419	0.368678734672726	0.335943814144552	0.302976755608686	0.27052776923139	0.23923802166215	0.209626314799679	0.182084812096665	0.156882820885356	0.134177165612585	0.114027422093243	0.0964142177519964	0.0812589079577749	0.0684431723184042	0.0578273912590751	0.0492670188581437	0.0426265262678871	0.0377908237263562	0.0346743597019494	0.033228331640823	0.0334466168481256	0.0353711383628169	0.0390974127943806	0.0447809772124414	0.0526452522729396	0.0629911631042634	0.0762085084790475	0.0927886533638919	0.113337645429498	0.138588364914022	0.169409869007456	0.20681176064092	0.251941279113004	0.306070956415503	0.370575174321245	0.446894831485346	0.536490584690597	0.640786711035924	0.761109439513507	0.898625457426526	1.05428799946043	1.22879923429025
34	0.476802205942991	0.474677496344811	0.46743198244815	0.455304792055126	0.438682375511162	0.418076821134897	0.394098545761365	0.367425437936597	0.338770673192371	0.308851358926776	0.278359921600863	0.247939760704367	0.218166214001979	0.189533363604232	0.162446716672677	0.137221363760959	0.114084884771893	0.0931840553054177	0.0745943082208351	0.0583309174630803	0.044360975300059	0.03261540629473	0.0230004758303406	0.0154084828453839	0.00972755314164369	0.00585065188573062	0.00368409539906582	0.00315594908200299	0.00422473825812811	0.00688886159472613	0.0111969749225832	0.0172594034798738	0.0252603464885066	0.0354702730354702	0.0482574985485374	0.0640975171223067	0.0835783012942341	0.107399534247422	0.136363683202125	0.171357028999597	0.213319295866375	0.263201413709108	0.321912194056051	0.3902562650477	0.468867393101053	0.558143167227754	0.658188735601602	0.768778625482413	0.889346393123813
35	0.430358762366943	0.427416562120998	0.420236223860986	0.409016535158796	0.394067925327001	0.375797473669358	0.354689965745682	0.331286277954411	0.306160477853187	0.279897018711796	0.253069290331982	0.226220582916272	0.199848252951115	0.174391579976102	0.15022350147058	0.127646137745683	0.106889791988639	0.0881149475064718	0.0714166918140795	0.0568309748052248	0.0443421483472298	0.0338913244375897	0.0253852120791577	0.0187052307730304	0.0137168319291556	0.0102790701364485	0.00825453736819894	0.00751979068269851	0.00797635727119291	0.00956228402756402	0.0122640125277958	0.0161281124257552	0.021272113906681	0.0278933702509641	0.0362745923945584	0.046784475645779	0.0598717381680335	0.0760509674022979	0.0958789760449429	0.119920943186137	0.148706477529241	0.182676877442843	0.222126229205597	0.267140490916716	0.317540223837193	0.372833986709116	0.432190406381319	0.494437374035435	0.558096495987849
36	0.387226871109051	0.384173983934652	0.377752225671676	0.368137482940357	0.355586916295797	0.340427756369783	0.323043412150603	0.303857729899819	0.283318316077845	0.261879843134292	0.239988196374742	0.218066202526688	0.196501520029499	0.175637084536542	0.155764308983985	0.137119053568151	0.119880222447649	0.104170722563759	0.0900604425626442	0.0775708781496784	0.0666810409239104	0.0573343328048431	0.0494461357849764	0.0429119425379161	0.0376159217958685	0.0334398581117165	0.0302724152745763	0.0280186363783485	0.0266095064681391	0.0260112672477083	0.0262339963072106	0.0273387624281974	0.0294424683055935	0.0327193240454122	0.037397795749957	0.043751882327489	0.0520857275787661	0.0627109042504084	0.0759162306998418	0.091930700108584	0.110880995286278	0.132746081333443	0.157312438436726	0.18413451628967	0.21250583714494	0.241446710622711	0.269714613808996	0.295842812987091	0.318211667907408
37	0.349401782551048	0.34669822762835	0.341350347427897	0.333501119853946	0.323349413494371	0.311141631945443	0.297161691878082	0.281719899139493	0.265141330339455	0.247754328037116	0.229879677477364	0.21182095694448	0.193856450228217	0.176232888524496	0.159161161445631	0.142814013735449	0.127325635632138	0.112792968305602	0.0992784862310357	0.0868141872175461	0.0754065161102617	0.0650419647475458	0.0556931207999751	0.0473249721633569	0.0399013015848375	0.0333910188651567	0.0277742680701467	0.0230481108030616	0.0192315242258662	0.0163693697637724	0.0145348962271073	0.0138302554138892	0.0143844491563378	0.0163481167103071	0.0198846329662376	0.0251571411200834	0.0323114022914114	0.0414547141697024	0.0526316241654934	0.0657977185255155	0.080793370770873	0.0973199288019169	0.114921345156372	0.132974635201672	0.15069270633434	0.167142964847938	0.181284616535906	0.192026695246939	0.198307574523762
38	0.314707216800138	0.312151208927869	0.307477615233471	0.300796160467446	0.292255232982024	0.282035972645122	0.270345341276483	0.257408540236589	0.243461164459135	0.228741482322619	0.213483207147779	0.197909081443034	0.182225533495019	0.166618592825407	0.151251172309887	0.136261746299461	0.121764381270835	0.107850012688244	0.0945888117843474	0.0820334501181086	0.0702230476210853	0.0591875794686591	0.0489525154219083	0.0395434685492772	0.0309906347056909	0.0233328067219969	0.0166207461339034	0.0109196904776511	0.0063107678930935	0.00289108746005501	0.000772279850853421	7.7286499599604e-05	0.000935245159752836	0.00347440346898688	0.0078131160432344	0.014049147355806	0.0222477101133457	0.0324289089943444	0.0445555178418104	0.0585222733994446	0.0741480931639157	0.0911727871541189	0.109259899562227	0.12800725362466	0.146966553720236	0.165673003583299	0.183685322279584	0.200635790041876	0.216289062542566
39	0.281978803431438	0.279414011904501	0.275167715846144	0.26933469730879	0.262038042161534	0.253424793259051	0.243660892148105	0.232925645278296	0.221405971140646	0.209290691542135	0.196765123250563	0.184006206282988	0.171178373695514	0.158430327004224	0.145892833884589	0.133677613318222	0.121877320627677	0.110566593403364	0.0998040713685107	0.0896352604849673	0.0800960753294989	0.0712168647719242	0.0630267047068387	0.0555577282429566	0.0488492584734021	0.0429515119419206	0.0379286525775233	0.0338609968367417	0.0308462019448817	0.0289993114665212	0.0284515868826894	0.0293481209588711	0.0318443082793888	0.0361013391149348	0.0422809820210548	0.0505400237112558	0.0610248353639525	0.0738666242783732	0.08917799875122	0.107051511194066	0.127560838583681	0.150765199864575	0.176717488476368	0.205476409704871	0.237122656682855	0.271778841034657	0.309632526424927	0.350961314635329	0.39615852991784
40	0.251836396029755	0.249334635936322	0.245545861919085	0.240562855896382	0.234499988585024	0.227489812852597	0.219679118578202	0.211224610022294	0.202288385197034	0.193033407237821	0.183619159756393	0.174197671484909	0.164910080500731	0.155883885651024	0.14723100352186	0.139046714753103	0.13140954523991	0.124382087478818	0.118012726774816	0.11233819798946	0.107386862681958	0.103182565463146	0.0997489035736358	0.0971137263371938	0.0953136722139706	0.0943985513922145	0.0944353915987738	0.095511984100542	0.0977397953202852	0.101256146247941	0.106225605532633	0.112840590892708	0.121321224833896	0.131914541646835	0.14489318983397	0.160553813723621	0.179215326138795	0.201217296754737	0.2269186747351	0.256697036631753	0.290948499698245	0.330088366470972	0.374552470244021	0.424799076435171	0.481311067474468	0.544598006511923	0.615197547605238	0.693675548270969	0.780624156402317
41	0.222378374915394	0.219539633694737	0.215685329110366	0.210905741494311	0.205309125090678	0.199019280675583	0.192172730286932	0.184915598828987	0.177400321381918	0.169782304594953	0.162216675091439	0.154855247100722	0.147843835520505	0.141320029499968	0.135411525835538	0.130235101606234	0.125896282336444	0.122489736491681	0.120100400315875	0.118805309989399	0.118676091913336	0.119782037655162	0.122193668683434	0.125986678301645	0.13124612481886	0.138070741413406	0.146577224565976	0.156904364314057	0.169216885599752	0.183708880075751	0.200606721083534	0.220171370098019	0.242699999557549	0.26852687338694	0.298023441381143	0.33159761573604	0.369692206362374	0.41278249545921	0.461372930804046	0.515992911464317	0.577191629818876	0.645531921144582	0.721583058390286	0.805912417465475	0.899075930165823	1.00160724075413	1.1140054912768	1.23672168279326	1.37014359722888
42	0.189850492859858	0.185620486718473	0.180456269484763	0.174440298661392	0.1676723929796	0.160268478611596	0.152359053895312	0.144087430371046	0.135607817090488	0.127083322085231	0.118683949274273	0.110584670741033	0.102963653112831	0.0960007127247765	0.0898760674410375	0.0847694436299011	0.0808595851199599	0.0783241973512722	0.0773403447831535	0.0780853033767883	0.0807378531080333	0.0854799784629115	0.0924989281957885	0.101989569734401	0.114156958906147	0.129219032498072	0.147409319855442	0.168979560517816	0.194202107974294	0.223371995120703	0.256808534999961	0.294856330939955	0.337885573279238	0.386291505482263	0.440492950584412	0.500929799577396	0.568059376576643	0.642351611465498	0.724282969282442	0.814329107033039	0.91295625301133	1.02061133124492	1.13771088443863	1.26462888281447	1.40168354344465	1.54912332479506	1.70711230377019	1.87571518684461	2.05488225185057
43	0.157362524092186	0.151204176970297	0.144085944754793	0.136081590006326	0.127283252327527	0.117801320047718	0.107764115281779	0.0973174155270321	0.0866238396935466	0.0758621301784846	0.0652263651356841	0.0549251363344652	0.0451807278624168	0.036228329362043	0.0283153144985033	0.0217006109742054	0.0166541827142777	0.013456637961108	0.0123989690871728	0.0137824211460662	0.0179184767432644	0.0251289349571334	0.0357460520350984	0.0501127017060284	0.0685825034786781	0.0915198585393027	0.119299825128011	0.152307758874235	0.190938638815438	0.235595997010225	0.286690369072923	0.344637184864949	0.409854023211793	0.482757162066555	0.563757366155385	0.653254867900181	0.751633514331617	0.859254072710739	0.976446710506571	1.10350269096445	1.24066535336772	1.38812047674975	1.54598615663885	1.71430235568083	1.89302031983288	2.08199208130212	2.28096029646992	2.4895486905845	2.70725339987176
44	0.14354478972318	0.137316512017502	0.130239336398515	0.122387351242878	0.113853642101697	0.104750887647069	0.0952118323932498	0.085389637729599	0.075458114265285	0.0656118394975937	0.056066165319917	0.0470571198422468	0.0388412073847433	0.0316951093215104	0.0259152867148299	0.0218174834275334	0.019736125690422	0.0200236110093458	0.0230494759176115	0.0291994285257782	0.0388742282202122	0.0524883913555062	0.0704686985273738	0.0932524761647237	0.12128562291174	0.155020349755695	0.194912602266078	0.241419133812607	0.294994200380848	0.356085850745728	0.425131790414565	0.502554804002887	0.588757728613535	0.684117980365029	0.788981647422524	0.903657175632475	1.02840868699815	1.16344898654136	1.30893232929306	1.46494703589268	1.63150806213842	1.80854964434506	1.99591815800578	2.193365341453	2.40054204837546	2.61699270256823	2.8421506345703	3.07533448231219	3.31574583603342
45	0.176961073263489	0.175401797824974	0.173448474146396	0.171186268655824	0.168717658518548	0.166163169017002	0.163662022077662	0.16137268848893	0.15947333619846	0.158162166725555	0.157657631173689	0.158198516589926	0.160043892513849	0.163472906521339	0.168784416442169	0.176296445769264	0.186345447645212	0.199285361779962	0.215486447800852	0.235333877944987	0.259226071760041	0.287572755668606	0.320792730956967	0.359311335050787	0.403557582909436	0.453960978069322	0.510947986343507	0.574938169473395	0.646339981143241	0.72554623370379	0.812929250678044	0.908835727585446	1.01358133173881	1.12744508033118	1.25066354519858	1.38342494195197	1.52586317052237	1.67805188333665	1.83999866609374	2.0116394241804	2.19283307487556	2.38335665135994	2.58290092888836	2.79106668602041	3.00736171428133	3.23119868780388	3.46189400018629	3.69866766883586	3.94064439735306
46	0.270072081387971	0.278173914484773	0.286601729377006	0.295450647960138	0.304828927173141	0.314858455196601	0.32567518333314	0.337429485681591	0.350286438073098	0.364426007001354	0.380043138470405	0.397347735829446	0.416564514799778	0.437932723066519	0.461705711054746	0.488150339889511	0.517546212108363	0.550184710512462	0.586367830667174	0.626406793053021	0.670620421776888	0.719333278129962	0.772873539163731	0.831570613879368	0.895752492608411	0.965742828709831	1.04185775581148	1.12440244845797	1.21366743915027	1.30992471031594	1.41342358565668	1.52438645148755	1.64300434500134	1.76943245273628	1.9037855687591	2.04613356804918	2.19649695612724	2.3548425609517	2.52107943734584	2.69505505755743	2.87655186383684	3.06528426000661	3.26089611875641	3.46295887972424	3.67097031023258	3.88435399577794	4.10245962099833	4.32456409387103	4.54987355636601
47	0.393158993875219	0.412025768077911	0.4318700792822	0.452785622920436	0.474874598610606	0.498247929917528	0.52302543924009	0.549335971787934	0.577317461977737	0.607116934914956	0.638890434954154	0.672802872677053	0.709027781023452	0.747746970790451	0.789150075317127	0.83343397393322	0.880802083710461	0.931463509251744	0.985632040722285	1.0435249911005	1.10536186473181	1.17136285072735	1.241747136575	1.3167310395281	1.39652595590255	1.48133613133202	1.57135625827825	1.66676891063241	1.76774182902782	1.87442507445617	1.98694807187051	2.10541656959398	2.229909544447	2.36047608646932	2.49713230085026	2.63985826809449	2.78859510644347	2.94324218304851	3.10365452225876	3.26964046056151	3.44095959811627	3.6173210963944	3.79838237011963	3.98374821946616	4.17297044529033	4.36554798604649	4.56092760998683	4.75850519030471	4.95762758410854
48	0.480702088931888	0.505841966424944	0.53225414711645	0.560023027680939	0.589238585884848	0.619996442168327	0.652397882716318	0.686549839093521	0.722564819156479	0.760560783617254	0.80066096233385	0.842993604160578	0.887691654026381	0.934892350840532	0.98473673987295	1.03736909344011	1.09293623406527	1.15158675478969	1.21347013200335	1.2787357270503	1.34753167395073	1.42000365187324	1.4962935424819	1.57653797396764	1.66086675543784	1.74940120736348	1.84225239594515	1.93951928152848	2.04128679353997	2.14762384678825	2.25858131633787	2.37418999046814	2.49445852342723	2.6193714117326	2.74888701960082	2.88293568066288	3.02141790438686	3.16420271654145	3.31112616355159	3.46199001068244	3.61656066361182	3.77456834208899	3.93570653301483	4.09963174840685	4.26596361133549	4.43428529004522	4.60414429712754	4.77505366682241	4.94649351933009
49	0.473883238239508	0.497778731628361	0.522865272494296	0.5492202316631	0.576925657028793	0.606068244518089	0.636739265108286	0.66903444386217	0.703053786959376	0.738901352770444	0.7766849631448	0.816515851274082	0.858508242754267	0.902778866809933	0.949446395066904	0.998630805769532	1.05045267193867	1.10503237265733	1.16248922745218	1.22294055460858	1.28650065520948	1.35327972571822	1.42338270302279	1.49690804701365	1.57394646696537	1.6545795992191	1.73887864490097	1.82690297764243	1.91869873247183	2.01429738820149	2.11371435671846	2.21694759357885	2.32397624518147	2.4347593485363	2.54923460022469	2.6673172115528	2.78889886710935	2.9138468039373	3.04200302830479	3.17318368660153	3.3071786061878	3.44375102107884	3.58263749615933	3.72354806219328	3.86616657223286	4.01015128814578	4.1551357038914	4.30072960989837	4.4465204004559
50	0.364567921896001	0.381317010741056	0.398998658767717	0.417689233505883	0.437469655983819	0.458425278726676	0.480645714671476	0.504224614470685	0.529259389951348	0.55585088183662	0.584102970221266	0.6141221267216	0.646016907691935	0.679897388412038	0.715874538700502	0.754059540994067	0.794563052548527	0.83749441405825	0.882960807652835	0.931066367905102	0.981911250167386	1.03559066123593	1.09219385801797	1.15180312053502	1.21449270622962	1.28032779314415	1.3493634200984	1.42164343250079	1.49719944287623	1.57604981557453	1.65819868542812	1.7436350203502	1.83233173799723	1.9242448866571	2.01931290046132	2.11745593885272	2.21857531996555	2.32255305719169	2.42925150771379	2.53851314118432	2.6501604360203	2.76399590997074	2.87980229070131	2.99734283113367	3.11636177318415	3.23658496237266	3.35772061453073	3.47946023453479	3.60147968563937
[truncated: 48 more columns]
