# Supplementary material for: Reconstructing spruce budworm outbreak severity: a comparison of paleoecological and tree-ring signals
Source: PLoS One. 2025 Aug 12;20(8):e0329406. doi: 10.1371/journal.pone.0329406 (PMC12342301; doi:10.1371/journal.pone.0329406)
Supplement: S13 Dataset — (ZIP) [file pone.0329406.s013.zip › Lake 4 wavelet data/Lepidopteran_scales/WS_wavelet_wave.txt]

V1	V2	V3	V4	V5	V6	V7	V8	V9	V10	V11	V12	V13	V14	V15	V16	V17	V18	V19	V20	V21	V22	V23	V24	V25	V26	V27	V28	V29	V30	V31	V32	V33	V34	V35	V36	V37	V38	V39	V40	V41	V42	V43	V44	V45	V46	V47	V48	V49	V50
1	-0.0931719447444858+0.024809673215301i	0.065129551855818-0.0582892001097601i	-0.0296495096673563+0.0652868610700685i	0.0055418152819239-0.0542337320471372i	0.0043209641535999+0.0398826370026394i	-0.0062470582164767-0.029586135823552i	0.00577751057909+0.0235564600506876i	-0.0051206059909107-0.0200063338265229i	0.004680057293381+0.0176755693814196i	-0.0044035527544178-0.0159862874135148i	0.0042202426673611+0.0146897337034961i	-0.0040920534038973-0.0136598445952456i	0.0039973576005304+0.0128214595630796i	-0.0039220148863657-0.0121272598164701i	0.0038567809861536+0.0115480498100574i	-0.0037991977333682-0.0110665788925563i	0.0037553552733261+0.0106680660755497i	-0.0037305891949097-0.0103302424874575i	0.003717267745496+0.0100330878168752i	-0.00370518149178126-0.00976960215745196i	0.00368945003474384+0.00953917075720128i	-0.0036708328832526-0.00934313648754533i	0.00365501917488882+0.00917931074769384i	-0.00364531990637328-0.00903899654795955i	0.00363655175952371+0.00891471138380461i	-0.00362284352113107-0.00880819035330023i	0.00360602876723375+0.00872354088467326i	-0.00359100909967295-0.00865984121078869i	0.00358075262590597+0.00861294145277734i	-0.00357474443610674-0.00857701937336216i	0.00356724177289398+0.00854984291796085i	-0.00355517288998747-0.00853700112260129i	0.00354485375268423+0.0085439647926933i	-0.00354643167435634-0.00856662306795479i	0.003563912415068+0.00859275508821961i	-0.00359025858028019-0.0086069588878078i	0.00360165291333183+0.00860461145435303i	-0.00358070096610266-0.0086100208197214i	0.00354385986210415+0.00864827894331888i	-0.00351588678026539-0.00871513617291472i	0.00350469287376908+0.00879128072150729i	-0.00349597427487501-0.00885640681145882i	0.00345235559729667+0.00891948861445895i	-0.00336673432703151-0.00903969186952153i	0.00331204123026315+0.00925963171688856i	-0.00337564956206782-0.00952282004686791i	0.00356168908090417+0.00971976533711491i	-0.0037945807424531-0.00975645490320201i	0.00390896082798274+0.00961404629436115i
2	-0.111410395669699+0.032392459120655i	0.07136892810972-0.075258809835525i	-0.0232123651190516+0.0792428263798299i	-0.0055412176460647-0.0592905629976019i	0.0132659059259711+0.0382922763981824i	-0.0114491428458605-0.0256636780039371i	0.0084164099462769+0.0196976055740266i	-0.0064877140519214-0.0167679536613951i	0.0054515656612702+0.0149499288963052i	-0.00485401087889-0.0136071176912403i	0.0044661025798246+0.0125516838841157i	-0.0041950143527184-0.0117003621016907i	0.0039953829430104+0.0109992033511381i	-0.0038390615014852-0.0104126481364447i	0.00370728234774797+0.00992023394538796i	-0.00359277002639303-0.00951338007523391i	0.00350341018984011+0.00918279524293316i	-0.00344656249155896-0.0089036153719617i	0.00340950184568842+0.00865217182275735i	-0.00337577788439592-0.00842379370418709i	0.00333809680140054+0.00822234010011041i	-0.00329782205256632-0.00805322372798973i	0.00326407031253586+0.00791564966159542i	-0.00324202986997493-0.00779759367844332i	0.00322290131371071+0.00768872100232473i	-0.00319682545874345-0.00759352573870737i	0.00316663023985938+0.00752000312309641i	-0.0031399393956383-0.00746770542679827i	0.0031212667881673+0.00743091031399043i	-0.00310952917391703-0.00740102305143256i	0.00309505962157996+0.00737492348470143i	-0.00307192844906516-0.00736238062211342i	0.00304948828010165+0.00737360767358727i	-0.00304365781011839-0.00740419782173663i	0.00306250354559229+0.00743693667678461i	-0.00309744432120534-0.00744727198838395i	0.00311177885078988+0.00742636466298809i	-0.00307791675934975-0.00741176726762546i	0.00302207355025442+0.0074425545586668i	-0.00298369682163914-0.00751120006523175i	0.00297610996585358+0.00758550178639061i	-0.00297635489168035-0.00762907357427446i	0.0029192673760536+0.00765109134862234i	-0.00278314596371818-0.0077476387407166i	0.00267755450556913+0.00799552075235755i	-0.0027400037660491-0.00831835201713655i	0.0029886821785237+0.00855731421901813i	-0.0033252842229239-0.00856415039811111i	0.00350450373438176+0.00829527039527988i
3	-0.125406810900276+0.040752338080033i	0.0704226201850832-0.0924919999671913i	-0.0085062233716375+0.0893151315589986i	-0.021925549726915-0.0568066494867852i	0.0232946642544169+0.0289314647633634i	-0.0152580715025532-0.0160155723868569i	0.009157993515971+0.0121741635511608i	-0.0062890028365412-0.0110674103189457i	0.0050450180791287+0.0103198253478803i	-0.00437867700079053-0.00959527017138938i	0.00393659858008826+0.0089481580603425i	-0.00361953195991127-0.00839759821918376i	0.00338351183499025+0.0079287610765585i	-0.00319752749540243-0.00752520556431236i	0.00303794872502426+0.00717985025459268i	-0.0028951990407369-0.00689782704829777i	0.00278325077101557+0.00667934056841552i	-0.00271514889173483-0.00649651966587915i	0.0026723774652617+0.00632104484933362i	-0.00263103602061289-0.00615255045296284i	0.00258202115508251+0.00600150629517501i	-0.00252836256657626-0.0058789590784408i	0.00248471005082964+0.0057862373347826i	-0.00245956047242932-0.00570626321726503i	0.00243879330873898+0.00562433681963096i	-0.00240673753175954-0.00554936142258131i	0.00236814605792985+0.00549516366309423i	-0.00233474826162415-0.00546179752485806i	0.00231331314564892+0.00544140710828875i	-0.00230230788542743-0.00542134222927759i	0.00228632336678377+0.00539668482853522i	-0.00225465488780502-0.00538314629984889i	0.00222039202444212+0.00539818098961299i	-0.00220717249033683-0.00543809794796547i	0.00222983023501338+0.00548039298086832i	-0.00228006454395557-0.00548730288896487i	0.00230326518169825+0.00544197958136952i	-0.00225634699661144-0.005400585043614i	0.00217973820609956+0.00542241651964273i	-0.00213393868133076-0.00549515230468782i	0.00214137081876809+0.00556883332178908i	-0.00216981141542854-0.00558094317895822i	0.0021113436149553+0.00553417078707304i	-0.00191461118432978-0.0055770058055075i	0.00173603501582572+0.00584072509561978i	-0.00178136659742341-0.00622857655453869i	0.00209311298501994+0.00652506501564877i	-0.00255857295850817-0.00650968346914253i	0.00283233957786191+0.0060921382376563i
4	-0.133763547230981+0.049582694860225i	0.061176191785165-0.108341414491847i	0.0139144531877557+0.0926688792138617i	-0.0406831816357316-0.0445918928364547i	0.0304735953036129+0.0118729567108068i	-0.014624142032928-0.0026714497471939i	0.00646580954174189+0.00361619737051985i	-0.00403527635419377-0.00522165703999059i	0.00341989447344897+0.00561509889390295i	-0.00307558506899221-0.00543074954440226i	0.00277221928418656+0.00514744726889471i	-0.00252799158725167-0.00488518835229366i	0.00234096147863649+0.0046487312770816i	-0.00219082942485738-0.00443129738593421i	0.00205406026157053+0.00423536415733979i	-0.00192079084671351-0.00408087500049893i	0.00181619320229198+0.0039799114457813i	-0.00176382292614226-0.00389886086343708i	0.00173823433972596+0.00380203214129486i	-0.00170696708655957-0.00369522522722369i	0.00166058291477522+0.00359685254650523i	-0.00160474652826107-0.00352424534599566i	0.00156192448200226+0.00348148880238711i	-0.0015458946967282-0.00344391251940559i	0.00153487646490532+0.00339009950444322i	-0.00150506174193337-0.00333552008933069i	0.00146471728949377+0.00330198194624194i	-0.00143121000868444-0.00328951486399161i	0.00141416492022982+0.00328766040564743i	-0.00141229791422675-0.00327824892324935i	0.00140256085594594+0.00325278301740878i	-0.00136687932437143-0.00323449440945857i	0.00132238384642738+0.00325063494092178i	-0.00130151441233451-0.00329976779561426i	0.00132912236936528+0.00335570507681943i	-0.00140166603055443-0.00336293810059847i	0.00144108518143014+0.00329006047273665i	-0.00138127057104852-0.00321793669059609i	0.00128202457134615+0.00323360290595412i	-0.00123105043831955-0.00331847185884481i	0.00126493755985574+0.00340253834061674i	-0.00134727860300942-0.00338479860089245i	0.00131065580093257+0.00324644528823287i	-0.00105063385176596-0.00320367640302977i	0.00077860522082968+0.00346670215870458i	-0.00078295680326497-0.00391979785477458i	0.00113936686742406+0.00429525491886229i	-0.00174432184283661-0.0042882147694267i	0.00214015151524662+0.00372870623220477i
5	-0.1367961839724+0.058584476523109i	0.044551279489543-0.121329639296655i	0.0410236621363475+0.0873886641035069i	-0.0567154388711098-0.0227250252825442i	0.0301455756621675-0.0096550331366259i	-0.00742430523423112+0.00961419001328071i	0.00047469987933479-0.00186482915687466i	-0.00071750078461339-0.00198359397246732i	0.00151819385277738+0.00263435600725675i	-0.00164525712789483-0.0024700492863493i	0.0015097679018253+0.00231724305692545i	-0.00137198020693264-0.00222435705017324i	0.00127155601811317+0.00214190078234579i	-0.00119224993421483-0.00205135760061721i	0.00110787172012062+0.00195567072914121i	-0.00100541380668157-0.00188801782500542i	0.00092476820597809+0.0018742278122356i	-0.00090469630527595-0.00187022501464393i	0.00090998111783426+0.00182893559049939i	-0.00089845459106123-0.00176473838559309i	0.00086290367556832+0.00170386593852969i	-0.000811405850799-0.00166896814499944i	0.00077575249292937+0.00166800572917004i	-0.00077754339973455-0.00166583753969499i	0.00078430006953111+0.00163121028757i	-0.00076137152278024-0.00158907432365621i	0.00072312547280689+0.00157119069116516i	-0.00069362081074208-0.00157594930079541i	0.00068513762562122+0.00159056946083767i	-0.0006984419515984-0.00159044366765454i	0.00070157074555714+0.00156063344834956i	-0.00066619172851311-0.00153274011006815i	0.00061329154378738+0.00154529464856455i	-0.00058263233220375-0.00160060320431085i	0.00061177344701616+0.00167418110075528i	-0.00071078017577633-0.00168899958586714i	0.00077314499334388+0.00158855483815585i	-0.00069973491464251-0.00148444213794809i	0.00057519053415216+0.00149876219440034i	-0.00051667651369457-0.00160480658632631i	0.00057940254457941+0.00171839658332799i	-0.0007395247330594-0.0016893651105076i	0.00075688676794459+0.00145013824207365i	-0.00044256510649416-0.00129531393504677i	6.829285764296e-05+1.53716309338469e-03i	-6.57414707887e-06-2.0392053433537e-03i	0.00036376888262707+0.00250744473070559i	-0.00109080330734245-0.00255772332070514i	0.00162148302183587+0.00189592328352136i
6	-0.136095519741533+0.067504604618791i	0.022945271890131-0.130468706298211i	0.0683114504776478+0.0730726370031038i	-0.0645426977536734+0.0059879830964423i	0.0193504954339943-0.0297359057477738i	0.005401699204135+0.0150987397655526i	-0.00596843926675207-0.001083978682814i	0.0012177423893738-0.00236076745755487i	0.00074496055790874+0.00159250640377312i	-8.37087282213581e-04-9.06891922551159e-04i	6.42962927540359e-04+7.56193713174772e-04i	-5.50272936216017e-04-7.57272628615091e-04i	5.1837537674474e-04+7.52778313978309e-04i	-5.02389582472252e-04-7.22142364111211e-04i	4.67927714513412e-04+6.67578841515118e-04i	-3.91888095103343e-04-6.35132044924543e-04i	3.30510717032716e-04+6.68534486959486e-04i	-3.42181832524e-04-7.07918622292199e-04i	3.76545579245234e-04+6.90946385972331e-04i	-3.81202413132271e-04-6.45189448768133e-04i	3.55753832295654e-04+6.02436647204633e-04i	-3.07837104981094e-04-5.87294040134742e-04i	2.78098393334819e-04+6.1456434329067e-04i	-2.99535991917415e-04-6.36457490548824e-04i	3.25481995149549e-04+6.08197602550452e-04i	-3.07784637115821e-04-5.68268518891718e-04i	2.71148532682378e-04+5.59473659644135e-04i	-2.45823046132098e-04-5.74935733818407e-04i	2.44483081568995e-04+6.01707948686508e-04i	-2.73529245616303e-04-6.09704927283431e-04i	2.92395395919159e-04+5.7367185990749e-04i	-2.60226245441364e-04-5.33467955842758e-04i	2.01935037881414e-04+5.37583155010964e-04i	-1.58286803377553e-04-5.91773177646707e-04i	1.79352267767453e-04+6.84802033734312e-04i	-3.04037265404324e-04-7.17348711429089e-04i	3.94512145139039e-04+5.92158359675288e-04i	-3.067340193259e-04-4.56959121260122e-04i	1.56863635603142e-04+4.72830370945473e-04i	-8.3790063310568e-05-5.9953337117913e-04i	1.59178025657888e-04+7.60481329990299e-04i	-4.06804936440761e-04-7.55499451195453e-04i	5.11643146288526e-04+4.26190685270559e-04i	-1.64133912076424e-04-1.48717645509593e-04i	-2.9589924466191e-04+3.51026000455619e-04i	4.33398120141892e-04-8.57781685385041e-04i	-0.00014183220636063+0.0014046914509749i	-0.00065573668520439-0.0015636661523556i	0.0013080309241044+0.00086087483786094i
7	-0.133479923986894+0.076167520862842i	-0.000978824839016-0.135367820978139i	0.0914450206086753+0.0508599408100148i	-0.0605346359342087+0.0366742338309399i	-0.0010804636141587-0.0417787301351654i	0.0191073373853575+0.0100671456420499i	-0.00825795458724317+0.0055477216237458i	-0.00038847578554732-0.00423962320612381i	0.00148772911088461+0.00085279762402679i	-5.68206511499725e-04+6.6004926554085e-05i	1.53916204339607e-04+5.7907730200712e-05i	-1.20319632880675e-04-1.83133151454284e-04i	1.45410345404159e-04+2.09868730366371e-04i	-1.69047543416123e-04-1.97433000723332e-04i	1.67952091182692e-04+1.47750184681115e-04i	-1.02141607597521e-04-1.15719099599763e-04i	4.485430555728e-05+1.70051556075344e-04i	-7.9313042566442e-05-2.29421851237837e-04i	1.31609895322151e-04+2.13510215836851e-04i	-1.40703999501341e-04-1.7192125637507e-04i	1.21540430945001e-04+1.36342284859621e-04i	-7.412072450918e-05-1.26359480001955e-04i	4.4353653633144e-05+1.70420449608628e-04i	-8.2517120242281e-05-2.07691943560644e-04i	1.24183831692527e-04+1.75427462293774e-04i	-1.0560475198553e-04-1.31380104812169e-04i	6.8840801161424e-05+1.28626756909815e-04i	-4.6910136099384e-05-1.47892586497654e-04i	4.6850815628749e-05+1.81469448360684e-04i	-8.6837955051419e-05-1.98104984550238e-04i	1.20104723827605e-04+1.5749568952738e-04i	-9.2634676040969e-05-1.07668609788295e-04i	3.6080620861592e-05+1.0132108289769e-04i	2.0996273762924e-05-1.42042374580237e-04i	-2.2859112869011e-05+2.51740716952352e-04i	-1.21712435657402e-04-3.13953832195089e-04i	2.43858936551919e-04+1.69169913605681e-04i	-1.42232721829848e-04-7.715885428904e-06i	-2.2484597433519e-05+2.59643833388154e-05i	1.13970729645082e-04-1.52445250055303e-04i	-6.4236897425544e-05+3.62813599453468e-04i	-2.56232386504797e-04-4.26736274745194e-04i	4.72013677343214e-04+3.7476714206288e-05i	-1.15219888654338e-04+3.47121426517574e-04i	-3.80376800854342e-04-1.84406214464599e-04i	5.66601725288815e-04-2.54335811991007e-04i	-4.15858735034977e-04+8.24526480359885e-04i	-0.0003765635887941-0.00112853632859565i	0.0011090643149364+0.00044213499650556i
8	-0.130203235038212+0.084491788420704i	-0.025216494697986-0.136133749974386i	0.107488491726932+0.02295968951926i	-0.0441793719319372+0.0638376480452943i	-0.026316737208801-0.04109473819851i	0.0269346398024189-0.0047165140892889i	-0.0030555525277266+0.0133609352234633i	-0.00497005075348037-0.00363541338938345i	0.00213901929916223-0.00120928393364359i	7.2947989261652e-05+8.40206758803028e-04i	-2.44260135217015e-04-5.1718574002544e-05i	3.29661056983578e-05-9.92397007760983e-05i	3.19592330657007e-05+7.17330918005594e-05i	-5.90162199494071e-05-5.88579724639677e-05i	7.80537496262012e-05+6.1994757781826e-06i	-1.12476526338435e-05+4.00996266213e-05i	-5.39996527301305e-05+2.60410003789376e-05i	2.1602926761233e-06-9.5048510446621e-05i	5.64284499816264e-05+6.68703207864492e-05i	-5.70801198619365e-05-2.84675796082595e-05i	4.49989706439166e-05+5.361755310531e-07i	1.1477522515655e-06+1.45564721182204e-05i	-3.76455117472209e-05+3.84232675894792e-05i	-1.34864993807373e-05-8.7243069306051e-05i	6.61077483989608e-05+4.47039008525263e-05i	-3.91547087371822e-05+3.66275062786e-06i	3.57557231690786e-06+2.22693069497956e-06i	1.23431912529724e-05-1.81583930157062e-05i	-1.8535296269731e-05+5.16423872632191e-05i	-2.47528996075788e-05-7.83949545813678e-05i	6.77624755910759e-05+3.6763997234554e-05i	-4.39101052306864e-05+1.37740477024056e-05i	2.1561911070084e-06-2.637467996848e-05i	6.15878990281593e-05+1.61762995831288e-05i	-1.04190264154057e-04+1.0115516323525e-04i	-5.1104888246577e-05-2.05367685633541e-04i	2.06024327286072e-04+4.6104101572637e-05i	-8.8920466348168e-05+1.29072790442969e-04i	-6.3316884553428e-05-1.01144311984632e-04i	1.60053013490879e-04+1.8575184453806e-05i	-1.90175557076735e-04+2.1635926329082e-04i	-1.64874456624502e-04-3.92441283207372e-04i	4.97274851243037e-04-2.1476990948435e-05i	-1.35952843307025e-04+4.71589202300983e-04i	-3.19387157581716e-04-3.08086316735694e-04i	4.7779771585378e-04+2.3810303268559e-05i	-5.36784797653148e-04+4.80204306017419e-04i	-1.78924462065914e-04-9.47142226611886e-04i	9.35726297512396e-04+2.96046364460275e-04i
9	-0.126840999965425+0.092475228119415i	-0.048601514064318-0.133173689066514i	0.115149302488022-0.007995990289456i	-0.0178476199595254+0.0828342747376459i	-0.0493647036967271-0.0266506988203482i	0.0235573413192542-0.0238342677320198i	0.0087312371116409+0.0158223268136786i	-0.0085987268838811+0.00186558600483341i	0.00031390186402258-0.00385412305015393i	0.00142706625981257+0.00056897416685507i	-3.49663233451352e-04+4.31977435085871e-04i	-9.5780404407957e-05-1.52598599240264e-04i	3.73511480439041e-05+1.9938606405472e-06i	-1.89193798063765e-05-3.00889743647939e-05i	6.49924979763111e-05-9.8494503203363e-06i	2.7549301406466e-06+7.79795260135406e-05i	-8.22532709095799e-05-2.138696281854e-07i	1.06019875657569e-05-7.46800468104347e-05i	4.50442138094516e-05+2.38449133094098e-05i	-2.47683027066871e-05+3.6017162717063e-06i	2.78800665618712e-05-1.57739594137385e-05i	1.10899511714137e-05+4.62705567238377e-05i	-6.16710314700763e-05+9.551074206389e-06i	-1.137034093642e-07-7.02805652647678e-05i	5.99952538244818e-05+1.29014325283435e-05i	-1.64494016429845e-05+3.55981206480618e-05i	-1.22375515637626e-05-1.32589920279307e-05i	1.45319866131019e-05+8.9860140372877e-06i	-3.43581062627156e-05+1.59667143153353e-05i	-5.5786537291949e-06-5.45403209371471e-05i	5.24449775433991e-05+1.23895180264427e-05i	-2.47681340271311e-05+2.66385896461191e-05i	1.46736605579484e-05-3.1874668394466e-05i	3.95306171398629e-05+7.19013322691975e-05i	-1.41786263888055e-04+3.8475640105125e-05i	-1.5951444431554e-05-1.96761736749134e-04i	2.02179814152778e-04+2.06391657579e-05i	-5.4157484242905e-05+1.48170647120673e-04i	-4.501825104836e-05-8.17770366354949e-05i	1.05495055153516e-04+9.9889658441554e-05i	-2.73860008768246e-04+1.09236169225837e-04i	-7.0751642976018e-05-4.34388048387565e-04i	5.15810998272161e-04+9.423510244287e-06i	-1.08639688449903e-04+4.58924162811892e-04i	-2.30920739260767e-04-1.98586364963127e-04i	2.41775977773581e-04+1.49888295123643e-04i	-5.73691264550764e-04+1.92619349058948e-04i	-3.7144839062195e-05-8.44484894160581e-04i	7.80729759088482e-04+1.71575653346781e-04i
10	-0.12357079656141+0.100157853057619i	-0.070535169498835-0.127017515654943i	0.114392313944382-0.039478448592625i	0.014367950879896+0.0907899017695126i	-0.0636705661713157-0.0012436595570861i	0.0078974704083544-0.0394658533931922i	0.0215760420205239+0.008551836452859i	-0.0064830838961819+0.0103493792255394i	-0.00431096674235267-0.00397593594528929i	0.00206864649989575-0.00152866921015296i	4.44269507931457e-04+9.3334450186913e-04i	-3.69872804036388e-04+1.03162032420434e-04i	-3.5082921441339e-05-1.30632479109521e-04i	4.33350558998386e-05-4.82796223295447e-05i	7.529091063984e-05+1.54787614239675e-05i	-5.5544591180141e-06+9.39952117445728e-05i	-9.67353459442444e-05+4.758242993744e-07i	-4.4439862382482e-06-8.11107934529985e-05i	4.96835956365161e-05-5.9740095230812e-06i	5.8792613994692e-06+1.05027485752997e-05i	2.66488822629331e-05+4.84501720615e-06i	-2.9425860398003e-06+5.52640769055256e-05i	-7.2548873722878e-05-8.1860579494e-07i	-6.974736888e-07-7.67495041666687e-05i	6.70156948184134e-05-1.9682623345488e-06i	3.6626237378164e-06+4.54933825810534e-05i	-1.71205440087103e-05+5.0038764700527e-06i	-4.7900512431583e-06+1.25604338666926e-05i	-3.77390401410486e-05-3.4682725138201e-06i	2.1474913876676e-06-5.13643020120247e-05i	4.63115129820044e-05+2.304956268767e-07i	3.7379082003242e-06+1.81583833877771e-05i	3.30114597679732e-05+9.1784562572944e-06i	-1.3312981488628e-05+1.00760490525334e-04i	-1.69393977776239e-04-1.3597301200319e-05i	8.994438473159e-06-2.14559579403723e-04i	2.11428811934717e-04-1.14667116809e-07i	1.148352416179e-05+1.45616227842118e-04i	-1.85842839350585e-05+2.15079854688285e-05i	-2.80534093694e-05+1.52859928430156e-04i	-3.37168279216163e-04-3.1415571477511e-05i	3.0092842582712e-05-4.87356321372855e-04i	5.44649777221267e-04+1.7354926268244e-05i	1.3236604523282e-05+4.53320810221595e-04i	-1.89464344857774e-04+5.6641709616028e-05i	-9.2119737604591e-05+2.04015688526529e-04i	-6.00601967344169e-04-9.2970797857622e-05i	4.4801388086891e-05-8.21188365054676e-04i	7.15891581247828e-04-3.9846417872842e-05i
11	-0.120429741548434+0.107590101658085i	-0.090709280572788-0.118210899786884i	0.1059618735401-0.069362598353363i	0.047897479867383+0.0868272142729341i	-0.0650880412059936+0.0296713949914837i	-0.016311148951695-0.0446589491891868i	0.02805451070191-0.0078016693646941i	0.0031130339125657+0.0161362531546766i	-0.008496081440261+0.00091849069404688i	-8.673014356696e-05-4.09423968803398e-03i	0.00180922373520815+0.00013202585415696i	-1.37952566726339e-04+7.44068096528783e-04i	-3.06236318182767e-04-9.9642069962479e-05i	6.6381754233574e-05-1.57260129432908e-04i	1.2401479046984e-04+4.1087276843028e-05i	-1.7052185449696e-05+1.24002128580612e-04i	-1.19979202360645e-04+8.086093096667e-06i	-3.07494138861574e-05-9.84026323417235e-05i	5.99389302832796e-05-4.54613840969821e-05i	4.92395115839349e-05+1.31023134585341e-05i	3.17768469678883e-05+4.30010005281075e-05i	-2.99900077966437e-05+6.67852186721594e-05i	-8.75089748193741e-05-1.35543848836096e-05i	-3.7722178258843e-06-9.21145861077315e-05i	8.06491427427687e-05-1.98025619061477e-05i	3.20495747312688e-05+5.53623360788854e-05i	-2.11406260928618e-05+3.79211633389845e-05i	-3.55951605656348e-05+1.49245393448426e-05i	-4.47127011853135e-05-2.45382701256555e-05i	5.1987899966979e-06-6.01682743800527e-05i	5.39609119062159e-05-2.11333866959248e-05i	5.107649789933e-05+2.05569645776449e-05i	4.09620085090046e-05+7.72345699461274e-05i	-8.8296232762949e-05+1.22544577481232e-04i	-2.04328468619966e-04-7.3026788880826e-05i	2.6621147915268e-05-2.57340965917618e-04i	2.52646108317461e-04-4.4831885609248e-05i	1.25171892364044e-04+1.72763652562361e-04i	-1.9178701943748e-05+1.93528696288459e-04i	-2.29593805151444e-04+1.86687654427675e-04i	-4.05933893556746e-04-2.15045980380012e-04i	1.33801994229601e-04-5.83702299618087e-04i	6.51941037268761e-04-2.0737351210263e-05i	2.28067976126107e-04+5.44018822656775e-04i	-2.29591748914843e-04+4.24491284771857e-04i	-5.11412333233711e-04+2.40941357960801e-04i	-7.16008430420072e-04-4.00299291349787e-04i	7.5940221478771e-05-9.80963501287474e-04i	8.55336501724058e-04-3.66041411645806e-04i
12	-0.117424800433369+0.114818441619416i	-0.108967973489146-0.107267540775064i	0.0910331155056583-0.0960414105279443i	0.0785999371074327+0.0717930530968734i	-0.0526344397392192+0.0597249791164526i	-0.0421362227290508-0.0358858269727477i	0.0227607212749564-0.0276014146526488i	0.0167867439910647+0.0134323653175239i	-0.007376255943934+0.00947528735287407i	-0.00495576185561813-0.00376951795925131i	0.00179694470341523-0.00238870181575998i	0.00104336878541524+0.00081144917894925i	-3.71382250110657e-04+3.92596712948392e-04i	-1.07802593012725e-04-2.07256373750698e-04i	1.66282914450634e-04-7.373145111007e-06i	-2.089388811217e-06+1.64632064288614e-04i	-1.58193041273597e-04+2.9334747639379e-05i	-7.0272960276285e-05-1.28806824577676e-04i	7.7006057427275e-05-1.00118791507861e-04i	1.08810241628239e-04+1.441229708549e-05i	4.48311692051788e-05+9.61380119581343e-05i	-6.78708029074279e-05+9.01847055887878e-05i	-1.16223391195577e-04-3.1116191576916e-05i	-7.966911126403e-06-1.21100434721813e-04i	1.05153894176022e-04-4.3839105741962e-05i	7.07722044239033e-05+7.11190213052108e-05i	-2.48939470401839e-05+8.32895692430523e-05i	-7.75115709731738e-05+2.47423735731667e-05i	-6.75334287329674e-05-5.19755983827072e-05i	7.5943645434229e-06-9.29255920963101e-05i	9.03887301803991e-05-5.1784224136861e-05i	1.16951283547953e-04+5.0523303789365e-05i	3.0593214846247e-05+1.70691964611142e-04i	-1.89215424011624e-04+1.44266738878032e-04i	-2.64266500654434e-04-1.50400901544639e-04i	4.5894030467578e-05-3.50239718247602e-04i	3.60566156876754e-04-1.10602265868398e-04i	2.84786964787884e-04+2.68318966165054e-04i	-7.1394891476326e-05+4.31330185814989e-04i	-5.03696697719391e-04+2.06334874074229e-04i	-5.17033513926025e-04-4.59164872307393e-04i	2.64830410984476e-04-7.87025319395475e-04i	9.15862546658035e-04-8.3146981094369e-05i	5.26201508598796e-04+7.95581998712526e-04i	-3.65181212940461e-04+9.20828455418698e-04i	-0.00106600919436787+0.00031643833563515i	-0.0010328717682922-0.00079621681413261i	0.00010047084846281-0.00146328887695555i	0.0013288216130637-0.00081448759167979i
13	-0.114559384595994+0.121882219987883i	-0.125253765393041-0.094651113240949i	0.070977460428217-0.11842981421974i	0.103279214060104+0.047746033531122i	-0.0281949522831224+0.0832202582268454i	-0.0620444092011322-0.0139364977874422i	0.0049923894328284-0.0428431882408975i	0.02742004456084+0.0003229764705024i	0.0015008031583596+0.0162678602507893i	-0.00893708762527382+0.00177471106210118i	-0.00140837116003038-0.00452624437701953i	0.00208479330256109-0.00090674737234189i	4.78388137377178e-04+8.40667936532466e-04i	-2.66771757382923e-04+1.69704291555627e-04i	3.27193525429786e-05-4.77046800692067e-05i	9.311179799508e-06+1.48491854401814e-04i	-1.89684253006669e-04+5.3937473915017e-05i	-1.20811322561863e-04-1.67491513350731e-04i	1.00314258631714e-04-1.71173771831269e-04i	1.86101555942888e-04+1.3237168605171e-05i	6.9558286336876e-05+1.64362871549204e-04i	-1.15583924491204e-04+1.31725046085332e-04i	-1.65855048381787e-04-5.2172184580424e-05i	-1.5004719032293e-05-1.70186390366482e-04i	1.45655653104818e-04-7.6466453060308e-05i	1.22788823408606e-04+9.5772151124242e-05i	-2.7819179011873e-05+1.45011865387436e-04i	-1.36468750708944e-04+4.713984710937e-05i	-1.15620898889637e-04-9.3972710824411e-05i	1.8046575929354e-05-1.62490080398467e-04i	1.70564252000252e-04-8.5448243930933e-05i	2.00661911691519e-04+1.22145783802902e-04i	-6.526600439108e-06+2.97325891176273e-04i	-3.33708972611188e-04+1.6756957199146e-04i	-3.63022742545377e-04-2.71054332914328e-04i	9.4077066032483e-05-5.18713753693979e-04i	5.68802698592889e-04-1.75246862304697e-04i	4.79935585470015e-04+4.66585291313153e-04i	-1.99325859184252e-04+7.42889577102904e-04i	-8.81599294873722e-04+2.09109418573362e-04i	-6.96801110809879e-04-8.16114037192933e-04i	0.00048211008771274-0.00115310973260775i	0.00141079658481061-0.00013076684704342i	0.00091774688758945+0.00127679558569811i	-0.00062726890589218+0.00162138840500898i	-0.00188451329099196+0.00046359461880926i	-0.00165390740409354-0.00141626105420492i	0.000199210445333-0.00241745321655525i	0.00228481809088887-0.00140401740746065i
14	-0.111836573004664+0.12881421981297i	-0.139580448570184-0.08076897082653i	0.047198698038243-0.135911185259723i	0.119881958312565+0.017401513027041i	0.0043833899990408+0.0961643463958203i	-0.0702255671982392+0.0167923597366666i	-0.0209997063224981-0.0466160243273694i	0.0279943962687373-0.0196168057041081i	0.0154695182955621+0.0150549970827407i	-0.0070914599123725+0.0107506310107274i	-0.00671408191362095-0.00276209124008562i	0.00071055656603996-0.00379422346897904i	0.00191763676140748-0.00010175440625812i	3.22968140868811e-04+8.09591172386728e-04i	-1.95289065173414e-04+2.9040316881966e-04i	-1.56595306393698e-04+1.1706060145984e-04i	-2.36668449992183e-04+6.794413131998e-06i	-1.53532628339108e-04-2.26257684598781e-04i	1.34957804101454e-04-2.49573228203088e-04i	2.78868195063936e-04+1.0119366105338e-05i	1.08058146679515e-04+2.46436774277578e-04i	-1.71081477625543e-04+1.94478616629289e-04i	-2.39404034149417e-04-7.3963367297101e-05i	-2.7881307471216e-05-2.4204057834517e-04i	2.04730778767396e-04-1.20936204770957e-04i	1.92339222391896e-04+1.32006340718142e-04i	-3.242233267834e-05+2.2952335935322e-04i	-2.22154050636823e-04+8.0765750874217e-05i	-1.90413029619292e-04-1.63414903844718e-04i	5.0542463021087e-05-2.74962504504324e-04i	3.06350065943616e-04-1.1143043674508e-04i	3.00534837832461e-04+2.52084541262632e-04i	-8.8205377395942e-05+4.69393679188607e-04i	-5.49550691064188e-04+1.79064268815546e-04i	-4.97256206024303e-04-4.75017699615186e-04i	2.15591259885451e-04-7.73292393397899e-04i	9.02665532800002e-04-2.00954424375299e-04i	6.91875928583443e-04+8.05040293329534e-04i	-0.00044550902290131+0.00114035882277224i	-0.00141327887433897+0.00016027607515794i	-0.00093622680106181-0.00136856727458061i	0.00087711542980119-0.00171575054359594i	0.00221805890267373-0.00010497908757675i	0.00142177197801309+0.00209751935220833i	-0.00111057406749556+0.00264541510374145i	-0.00316377587053027+0.00065527862335365i	-0.00265257544109756-0.00246519012814245i	0.00049489386586597-0.00400681082177791i	0.00391965154761386-0.00215932701889379i
15	-0.109258855942586+0.13564198054662i	-0.152013468548199-0.065971051438722i	0.021020785393783-0.148257037809715i	0.127466854868182-0.016351421977626i	0.0403775071089626+0.0966629344275941i	-0.0639156741170083+0.0499444281694528i	-0.0478440571952905-0.0356590991198716i	0.0152499905566234-0.0388277897084723i	0.0275658186018567+0.0030104650170482i	0.0027293233211524+0.0173345287404984i	-0.00966902743055957+0.00433835141743862i	-0.00391551690595896-0.00472700829860817i	0.00192640715429203-0.0028515671513662i	0.00183008299041926+0.00050568912277568i	0.00015043734042325+0.00105279496193128i	-4.97014130601707e-04+4.14629875359706e-04i	-4.64634789486268e-04-9.6231433891993e-05i	-1.8365877296317e-04-3.78752792023537e-04i	2.10287394281135e-04-3.45633801255405e-04i	3.91663970879209e-04+1.4911020693695e-05i	1.57144735387966e-04+3.41983690090836e-04i	-2.31198725012286e-04+2.75728356688481e-04i	-3.32773977234413e-04-9.3211464021904e-05i	-4.7993631725701e-05-3.32258416884291e-04i	2.80152873503253e-04-1.76393713437168e-04i	2.77792757201467e-04+1.8215057187089e-04i	-4.6568740764787e-05+3.37269218917857e-04i	-3.40289112822051e-04+1.13567980347382e-04i	-2.79709790871129e-04-2.73309170033365e-04i	1.24448717706116e-04-4.24002397547179e-04i	5.03134300966337e-04-1.08888681263471e-04i	4.02302841367927e-04+4.60326218073362e-04i	-2.46840714993937e-04+6.87621045716361e-04i	-8.57750651982944e-04+1.41129957935096e-04i	-6.34346840552441e-04-8.034808865445e-04i	0.00046600365864199-0.00109729179862722i	0.00137136560968123-0.00012875820778306i	0.00087436613655364+0.00132556174996452i	-0.00088316300395178+0.00161075298061471i	-2.1385563290284e-03-2.826901691436e-05i	-0.00116710328537794-0.00221524157359164i	0.00158529046250571-0.00247079798589501i	0.00342776221758188+0.00011134862835293i	0.00200992957340512+0.00343133841932229i	-0.00200996365155093+0.00410128902348349i	-0.00513612869982646+0.00076736514702506i	-0.00404924305422301-0.00421603575210016i	0.00118133281106434-0.00640524362730561i	0.00649343914393367-0.00305970963960177i
16	-0.106827822475736+0.142389356188047i	-0.162654553250761-0.050551563874063i	-0.006382386412596-0.155539060795225i	0.126033991006449-0.050810257611313i	0.0751491374492603+0.0847983801370618i	-0.0435944047357622+0.0790140984273576i	-0.0677464023675815-0.0111651073388415i	-0.008766144998592-0.0491366432175859i	0.0301813740446786-0.0170816364775963i	0.0173367049252768+0.0151902163072202i	-0.0055379783828511+0.0135991897551188i	-0.00898984969314241-0.000534059520366i	-0.00138488999352162-0.0051896329261072i	0.00266796633945883-0.00172793468475857i	0.00150433245220136+0.00120975668594631i	-0.00040287257079717+0.00118712489753765i	-8.94026834805201e-04+7.4338051094376e-05i	-3.73924881010665e-04-6.0409045708663e-04i	2.99990846288699e-04-5.30710037182969e-04i	5.48657335553729e-04+8.674282606569e-06i	2.24471259409335e-04+4.52677945946842e-04i	-2.89858656844888e-04+3.71710743502117e-04i	-4.33647079765226e-04-1.05664655671625e-04i	-7.2211650033561e-05-4.25484146889782e-04i	3.60395108547788e-04-2.30930662803594e-04i	3.61134251924819e-04+2.44795777109695e-04i	-8.2704019270598e-05+4.50146148080116e-04i	-4.80576921288507e-04+1.19828641279879e-04i	-3.50517509206894e-04-4.28432415143648e-04i	2.62945177180656e-04-5.80128658958054e-04i	7.47417529730454e-04-3.9543770014874e-05i	4.62648912528209e-04+7.58750054625355e-04i	-5.22084881819818e-04+9.1744653389346e-04i	-1.24566151153854e-03-8.00588069202e-06i	-0.00070274109697278-0.00127515829925652i	0.00089974505005974-0.0014270999538827i	0.00194197583460431+0.00012836113232065i	0.00092402040910437+0.00205075426481339i	-0.00160660527138491+0.00206891878236595i	-0.00303878673709808-0.00051200342541408i	-0.00122363484034246-0.00344384819594609i	0.00279903181075604-0.00332459487974886i	0.00509390130000861+0.00075087995873679i	0.00252077293613193+0.00549636192345709i	-0.00363556848193334+0.00600100144137601i	-0.00801282363664858+0.0005346786160292i	-0.00575270934925069-0.00699894207002591i	0.00255837482481853-0.00973898474005954i	0.0102813428991144-0.0039669225302393i
17	-0.104544549053606+0.149078413843006i	-0.171630643064076-0.034752793282045i	-0.034023633784945-0.158046474601952i	0.116291655062571-0.083687549564726i	0.104823921477377+0.06219172665468i	-0.0123388118800994+0.098764278604856i	-0.0748409908325297+0.0220372786986718i	-0.0376421151189412-0.0450382754604818i	0.0190484192341783-0.0378606192783578i	0.029312627724414+0.0017606751394499i	0.0065451120823938+0.01839339013976i	-0.00923925859857902+0.00836126453288509i	-0.00686840998484713-0.00337939000406193i	0.00049355649821993-0.00453826655762338i	0.0026584263836501-0.0005181538527083i	0.00071183379275902+0.00152908072832287i	-9.32310723144475e-04+7.20354397171759e-04i	-7.49821159323484e-04-5.56428161777371e-04i	2.21952305238679e-04-7.67391456584877e-04i	6.99206905971043e-04-9.3119188754531e-05i	3.38036258113619e-04+5.32489069694149e-04i	-3.12825901568378e-04+4.7645734443864e-04i	-5.16151879536924e-04-9.39906637494e-05i	-9.7342100582518e-05-4.88077734910417e-04i	4.1620014467298e-04-2.60579632723398e-04i	4.02136989917232e-04+3.06369104701353e-04i	-1.51338035996065e-04+5.21279519182107e-04i	-6.03285959689635e-04+6.2174064717022e-05i	-3.44039676141897e-04-6.11215262721634e-04i	4.81795491858374e-04-6.77313605795822e-04i	9.85573493237996e-04+1.47919999769999e-04i	0.00040332395884856+0.00112494378886553i	-0.00093512500656372+0.00107069956408833i	-0.00163657480445387-0.00033692310179184i	-0.00059164874143403-0.00184860214651497i	0.00153597795811819-0.00162709829970437i	0.00249024043473288+0.00067053974485817i	0.00066168095144319+0.00292380995841748i	-0.00268480452696989+0.00230176510046488i	-0.00395840465691059-0.00150772459880583i	-0.0007939202667843-0.00506062689772225i	0.00473916835498667-0.00400027200316614i	0.00712734517720434+0.00219458564606852i	0.00257237308728692+0.0084749674585118i	-0.00638840405241324+0.00814762820612306i	-0.0118827505255546-0.0004872476008773i	-0.0074723070333512-0.0111375859167316i	0.0050163675734083-0.013969871127917i	0.0154473836113356-0.0045923613329877i
18	-0.102411715159187+0.155730929829783i	-0.179086344298276-0.018772008184298i	-0.061111964588811-0.156215615251628i	0.09941734613867-0.113221156995198i	0.126653025970143+0.031443040890481i	0.025237308782521+0.106008719554723i	-0.0664976808575916+0.0572171862006769i	-0.0631169336014737-0.0254900652578746i	-0.0046799267460659-0.0506739336898362i	0.0308950257170031-0.0196774445822029i	0.0218670458015827+0.0128224722985544i	-0.0010184640981054+0.0167956094124845i	-0.0098204663840374+0.00416900144395211i	-0.00480497640676466-0.00425437548977605i	0.00114206216353101-0.00344357656832636i	1.92100665509833e-03+2.220886971024e-05i	8.930996304717e-05+1.01849856366704e-03i	-7.22412074499853e-04-4.926178374361e-06i	-5.0576989826741e-05-6.93331832499148e-04i	6.41110720399631e-04-2.47394398404092e-04i	4.40630709961401e-04+4.72153790630139e-04i	-2.41062314825926e-04+5.31474946911741e-04i	-5.19988751105576e-04-3.1379859486692e-05i	-1.21813039077719e-04-4.59286949726048e-04i	3.93353190056199e-04-2.35375740844548e-04i	3.44853140688758e-04+3.3035820747257e-04i	-2.45967266926956e-04+4.76984392168932e-04i	-6.32556636159453e-04-9.1969626695027e-05i	-1.88176332646638e-04-7.64707209852736e-04i	7.63581019216392e-04-6.15521031043439e-04i	0.00111142993293434+0.00048839919939709i	0.0001359568333956+0.00147247174259768i	-0.00144415264431508+0.00101481067127483i	-0.00187247459425895-0.0008717654738497i	-0.00018651105074502-0.00237372177573835i	0.00228763161414774-0.00148914422621259i	0.00274951998358304+0.00154311163356556i	-0.00013802391206142+0.0037132768957019i	-0.00405459424507397+0.00193187065815238i	-0.00450187801241703-0.00322371551508874i	0.00058763607674221-0.0068539495139617i	0.0075395205256309-0.00394413227530651i	0.00914671736023509+0.00492526820330314i	0.0015222352315799+0.0123633006876101i	-0.0106583150367745+0.0100263016794064i	-0.0165713659826791-0.0028934176176064i	-0.00867430541205-0.0168104792712652i	0.0089220648764356-0.0187922908575343i	0.0218956333329288-0.0045697954850712i
19	-0.100437195665171+0.162367008811897i	-0.18517645115471-0.002771925118581i	-0.087040373453085-0.150571701564529i	0.07684563160217-0.138189961668815i	0.139098141743234-0.004407053157555i	0.0640735682097992+0.0997739029854657i	-0.0434775502369882+0.0876019054631148i	-0.0778266113297511+0.0061384482917212i	-0.0349609655777504-0.0491293237449963i	0.0180285362327288-0.0412726063311546i	0.0322209165565461-0.004209606669077i	0.0140995463977656+0.0176616255281104i	-0.0051774381537919+0.0141764569174461i	-0.0094151064089193+0.00192101969442485i	-0.00395995886939568-0.00417365842566594i	0.00076094996445539-0.00305523519019273i	0.00138270767025138-0.00049348009332609i	3.80590540631432e-04+2.36665112874246e-04i	8.7178853663925e-05-1.17752524244542e-04i	3.9779636955067e-04-9.6800978111364e-05i	3.57942352489163e-04+3.43341823611296e-04i	-1.25480890701364e-04+4.59168388292398e-04i	-4.00179735627386e-04+5.9911530031317e-05i	-1.3529306878062e-04-2.94614124223699e-04i	2.39802135665695e-04-1.37225323675043e-04i	1.48926860124951e-04+2.63650302785086e-04i	-3.27601241428908e-04+2.48570793038173e-04i	-4.76839508343117e-04-3.36222176668195e-04i	1.57292420990111e-04-7.92076721352498e-04i	0.00103060870924719-0.00030527774880451i	9.95467120957216e-04+9.46780109058715e-04i	-0.00036647816172485+0.00164871411651814i	-0.00189882925162554+0.00064220840564877i	-0.0017515196137498-0.00150854297649327i	0.00052434886266754-0.00256796180949448i	0.00286561037093967-0.00081376614265009i	0.00231778497347306+0.00259288003065352i	-0.00161298437929213+0.00392092011675437i	-0.00535065293041194+0.00047339036816274i	-0.00397139348516504-0.00567724826620631i	0.00342429750502863-0.00822700686489115i	0.01103705652888-0.002324584605985i	0.0103629733948628+0.0093529211856373i	-0.001446428053706+0.0167890182301361i	-0.0166341716880809+0.0107913350685051i	-0.0215475662436812-0.0072733918968495i	-0.0086852235737521-0.023900890547063i	0.0144283077970562-0.0236710972435565i	0.0292237881462382-0.0036635218460101i
20	-0.098635274370294+0.16899900358162i	-0.190054214938776+0.013108825013412i	-0.111359904487347-0.141677772519505i	0.050094222249345-0.157863363447881i	0.141716324569346-0.042315456512801i	0.0995357396058282+0.0810017722078143i	-0.009227774061888+0.107804908288797i	-0.0772510931984527+0.0434820563441278i	-0.0632608995929363-0.0312946400628595i	-0.0076520088562119-0.0540644981478405i	0.0302309812274348-0.0277596157318701i	0.0292238341695848+0.0065973851850843i	0.0080686778034446+0.019623862025024i	-0.0077145917679246+0.01234254590453i	-0.00961418063827697+0.00076443505934472i	-0.00415952262582618-0.00452884757031502i	0.00045815726108965-0.00373049549719833i	0.00175279658343572-0.00134358606707167i	1.28580481280837e-03+3.805429857895e-05i	6.72592487523105e-04+4.55156918124311e-04i	2.40302212644218e-04+5.45936348298814e-04i	-1.22028969795254e-04+4.50444049666255e-04i	-2.94780143662812e-04+1.66936844372217e-04i	-1.86265843642307e-04-5.9624853333842e-05i	-4.19667079559535e-05-2.68678690488241e-05i	-1.41806929501801e-04+6.0697398847818e-05i	-3.21167791036893e-04-1.57503976409869e-04i	-9.3622765756599e-05-5.90732031881633e-04i	6.34816636815232e-04-6.03053135891204e-04i	0.00115651838439459+0.00024127805494172i	0.0005839330405398+0.00137804261584538i	-0.00096993343755742+0.00151088551774662i	-2.05256513287107e-03+1.647609691739e-05i	-0.00117593802514577-0.00192962512016875i	0.00127339875737661-0.00209786958338368i	0.0027335700501307+0.00037522271101216i	0.0008172520358472+0.00328388851862275i	-0.00354847750342052+0.00279881591524091i	-0.00575041427238723-0.00243131584114729i	-0.00146940822852371-0.008419253371744i	0.00796962414582216-0.00812149599102563i	0.0145520922810405+0.0017738303732025i	0.009628534129373+0.0155366841722849i	-0.00707024546506+0.0209261786195719i	-0.024125248001453+0.0094519053409544i	-0.0260244571062219-0.0139735335374483i	-0.0069661771213157-0.0319967992868618i	0.0213471621729545-0.0281169002451453i	0.0369311231944963-0.0020322773149533i
21	-0.097019877050072+0.175624327959282i	-0.193855662309207+0.028752865224651i	-0.133752326119213-0.13008685605343i	0.02062687680555-0.171915594409505i	0.134929614110425-0.079548977767861i	0.127972437597197+0.051999520465294i	0.031248138277627+0.114589238365764i	-0.0604511662052088+0.0791475904080393i	-0.0814588322962845+0.0000308547984274i	-0.0395377101498738-0.0516108114031498i	0.0131426308021771-0.0489241120998894i	0.0355962440506804-0.014821903260311i	0.0249641317058231+0.0141386462406429i	0.0031601904870521+0.020643662970755i	-0.0100598033992859+0.0109722171175198i	-0.010387076499266-0.000531125847118i	-0.00437166877181679-0.00563746114176535i	0.00083504314685078-0.00474301370010991i	0.00266133154617153-0.00180264998781595i	0.00210633956472018+0.00035777243729203i	0.00089562247441916+0.0011114488974165i	-5.439323277717e-06+9.67930635787814e-04i	-4.03276814459536e-04+5.4249112524664e-04i	-4.7328461479178e-04+1.84755236899918e-04i	-4.50448721389073e-04-5.6284030359152e-05i	-3.98051277115197e-04-3.16098228190183e-04i	-1.43742508040992e-04-6.33041376473095e-04i	4.47834554446112e-04-7.25986096033446e-04i	0.00107875295514386-0.00020610288486501i	0.0010644118505677+0.00084107888765916i	3.715456267148e-05+1.58850625243701e-03i	-0.00135015715834248+0.0011100451680794i	-0.00172499711957573-0.00047297943058512i	-0.00041144536939247-0.00165178876572455i	0.00137947679184307-0.00085065345987739i	0.00125862110379149+0.00152623985076149i	-0.00174104230322123+0.00262577063735402i	-0.00508153223724289-0.00038759322689963i	-0.00400992242944136-0.00660347111890704i	0.003746825021119-0.0103241561263998i	0.0138627890387418-0.0051886839268565i	0.0168418892521906+0.0089690463308054i	0.0057297925845546+0.022971669898005i	-0.0157012558834424+0.0236581081180857i	-0.0325911838089724+0.0052156293301459i	-0.0293084298507307-0.0229842462594204i	-0.0033896236284151-0.0406899173609768i	0.0293036073154867-0.0321153510973382i	0.0449119763404518-0.0003148343951752i
22	-0.095589812855916+0.182226835626969i	-0.196688620399324+0.044074085849976i	-0.154013979529447-0.116301165280595i	-0.010249499151874-0.180335109410253i	0.119757057673265-0.113877727274351i	0.146966142255993+0.015822947267215i	0.07255024853316+0.107000890578924i	-0.029725270301601+0.106507386660565i	-0.0840960652791387+0.0386009202915718i	-0.0686250509754854-0.0321626820561347i	-0.0158514319293904-0.0586934086507319i	0.0271835693203065-0.0393277028462053i	0.0367176035048355-0.0036167026225747i	0.0201313455005777+0.0194369477371298i	-0.0012477144718263+0.020855863200388i	-0.0122109174853033+0.0093576180007946i	-0.0109803430456801-0.0021679816956766i	-0.00413546457370473-0.00691895663988695i	0.00160974680272935-0.00552932016939647i	0.00362423167969552-0.00190354764653575i	0.0027808288126259+0.0008605649093643i	0.00101590711663899+0.00182911650895145i	-0.00036917264674418+0.00150530433696594i	-0.00101398475879041+0.00067781058678428i	-0.00104136464496238-0.00016817216208881i	-6.11284857436611e-04-8.16975923941837e-04i	0.0001542659325013-0.0010755343063637i	9.82271629448802e-04-7.27271651070591e-04i	0.00137225881048161+0.00021049429216188i	0.00090769074151877+0.00123702404200873i	-0.00023653214064305+0.00157903398948039i	-0.00119890478386441+0.00089968134417565i	-0.00114430156801097-0.00014943010552033i	-2.989395337437e-04-3.60163161677807e-04i	-1.11060305070319e-04+6.46430877345235e-04i	-0.00183666649187683+0.00139196787295276i	-0.00451907743416992-0.00056348286760987i	-0.0046361291639096-0.00583812630313754i	0.0011605134188404-0.010963531868065i	0.0117691011007121-0.0096803060854155i	0.0199444855733034+0.0017770011549838i	0.0163588828451903+0.0192369041202798i	-0.0022242570962418+0.0306631305260042i	-0.027230425825044+0.0239523619330228i	-0.0414795117443466-0.0022918150346492i	-0.0311781056240198-0.0341847387167994i	0.0018072949100268-0.0500856048979281i	0.0382509280767597-0.0363681764634681i	0.0539658773770805+0.0007047366792643i
23	-0.094316987122685+0.18879400809327i	-0.198638274720905+0.059034807112452i	-0.17205430004059-0.100749418208607i	-0.041450558973793-0.183349812689052i	0.097567162314037-0.143666546950802i	0.15534353950026-0.024272666703282i	0.109810154959989+0.086050206091111i	0.010399757056471+0.120891283001612i	-0.0694100345806158+0.07673391504516i	-0.0865295638990836+0.0011474608525234i	-0.0489567866324762-0.0514543144590348i	0.0036917513426928-0.0571250192173879i	0.0352821980028256-0.0285028528142959i	0.0349863937701895+0.0052478088093347i	0.0151887086156121+0.022577037502088i	-0.0048761905346915+0.0200963834637339i	-0.0136324641367454+0.0075055111580177i	-0.0110164015088352-0.0036963526450624i	-0.00355007755383429-0.00785924569105222i	0.00244226559514842-0.00588316170000196i	0.0043838859552977-0.00166554579083752i	0.00310241543271046+0.00151235071409389i	0.00072120142260965+0.00245531250445549i	-0.0010659086785634+0.00163057009723582i	-0.00157506556379752+0.00012879205626713i	-0.00093799481594228-0.00107616057871887i	0.0002700233448171-0.00141814796691354i	0.00132963356539165-0.00081354950284944i	0.00166478713961313+0.00035041413577341i	0.00113946091431209+0.00140818774767806i	0.00015291035558476+0.00184582296971447i	-0.00070190760629209+0.00170712724469903i	-0.00126739074846026+0.00150731735343929i	-0.00210403351140417+0.00150626808644486i	-0.00384030858398046+0.00094705369594067i	-0.0058635213968401-0.00169024314614794i	-0.00568062476952319-0.00700386421533933i	-0.0003165331995904-0.0126926451092644i	0.010483053442855-0.0135282912586329i	0.0217217939939745-0.0046400674839763i	0.0244483986293647+0.0134024942972905i	0.0116577797031328+0.0318988616261733i	-0.0146699904771241+0.0374746224156271i	-0.0413968530797865+0.0211026029410191i	-0.0506224115384279-0.0132554570607782i	-0.0318627016126949-0.0478813084815035i	0.0085558891096351-0.0610977546041654i	0.0490467391706503-0.0419840709815645i	0.0658512859389179+0.0007598595774952i
24	-0.093152907592829+0.195343708717926i	-0.19979192218463+0.073654331672885i	-0.187899347108126-0.083790238107786i	-0.072139094632442-0.181372322772692i	0.069880368932013-0.167882972455753i	0.153023913829001-0.065244761102738i	0.139275172999089+0.054151498226794i	0.054395638033957+0.120067003180834i	-0.03917954961766+0.107255590625901i	-0.0877558809316277+0.0416970050730371i	-0.07669750336547-0.0267214739588981i	-0.0292891563479387-0.0599612475145239i	0.0174604530693286-0.0510206697078288i	0.0385645932891066-0.0187909604668959i	0.0317334486230403+0.0111662340858635i	0.0110084652937813+0.0236081834467152i	-0.0071050441366174+0.0186478747029757i	-0.0139403943476346+0.0059423492443393i	-0.0105060044006747-0.0044792975225592i	-0.00301606045396827-0.00798871605789443i	0.00272793427160174-0.00569429697667655i	0.00436707346311899-0.00140226548631288i	0.00280695552263469+0.0016195435799335i	0.00033878399813591+0.00218449232406992i	-0.00116420097524166+0.00095733178931479i	-0.00106926057147425-0.00063342325567028i	0.00014983957218163-0.00142091489762319i	0.00153626746796981-0.00100178079267854i	0.00228311099928782+0.00031918293542407i	0.00205908183370518+0.00192724903368244i	0.00092683730282072+0.0033071031274475i	-0.00098056758169002+0.00414887211535062i	-0.00363407612912998+0.0040734601338563i	-0.00679056626918116+0.0023130991081457i	-0.00930502387322441-0.00205232467744478i	-0.00882415402552712-0.00900184836983636i	-0.002763351601675-0.0162150367689901i	0.0093567737359541-0.0188742583828012i	0.0236253507980721-0.0118380108702897i	0.0318384655499168+0.0062631196417963i	0.0253848749597869+0.0296218552912224i	0.0015548953820148+0.0459110285039007i	-0.0318799414624883+0.042348923702938i	-0.0581875067211097+0.0144694985493456i	-0.0601967490619694-0.028270868785849i	-0.0314309012303353-0.0651540212830132i	0.017642146773988-0.0751195651907038i	0.0635706887209951-0.0497200367076706i	0.0827397110771317+0.0005781612263933i
25	-0.092058153088356+0.201941975906012i	-0.200271141995029+0.087995905525819i	-0.201686309484009-0.065737411561927i	-0.101712648455198-0.17495813484349i	0.038226919193853-0.1860443577396i	0.14078137256414-0.104524702322239i	0.158557445786148+0.014502338360961i	0.096837669326597+0.104127760237033i	0.002229759895904+0.12487446685779i	-0.0706936087895285+0.0814837681155999i	-0.090945899599061+0.0111590041778938i	-0.062549249033526-0.0441102599726031i	-0.0135614407877221-0.0614070972968698i	0.0255124249025676-0.043979903223979i	0.0387020691160405-0.0118620421014046i	0.0285251365526109+0.0139894462773228i	0.0085652151843856+0.0230858771039774i	-0.0075318323354886+0.017316817309417i	-0.0132761283686427+0.0054684161935138i	-0.0100600916977373-0.0040129563428585i	-0.00334536188252822-0.00735777460297237i	0.00187901339320556-0.00560216456181772i	0.00358673050579866-0.00206024130107454i	0.00259586088208545+0.00042967239422359i	9.46973755460268e-04+8.94232462760075e-04i	2.5838982256244e-04+4.7200369080225e-05i	9.44378241553245e-04-7.2802805192293e-04i	0.00235024503319732-0.00036352503751681i	0.00334804038805406+0.00141637424096007i	0.00290546997158275+0.00410690235454081i	0.00042556337961426+0.00664172100553144i	-0.00404066115204202+0.00760875485174273i	-0.00953721206207513+0.00552409090913267i	-0.0139678327142285-0.0005891227069752i	-0.014297032214195-0.010231350154988i	-0.0076742700658552-0.0204991120430963i	0.00653623084507-0.0261330813700988i	0.0247812471645257-0.0213787730754623i	0.0390647265310603-0.0034830003437164i	0.0397047216034661+0.0238719019240359i	0.0206759431148378+0.0498080457412466i	-0.0151086769784125+0.0599791973913819i	-0.0543031262537449+0.0440036284989955i	-0.0777625076317067+0.0028452602478881i	-0.0700629679755477-0.0487536412096051i	-0.0289860898870776-0.087581199344127i	0.0309960734380487-0.0932277023299497i	0.0843076648421539-0.0593421083946568i	0.106603662613418+0.001866306919675i
26	-0.09104290976316+0.208695473994355i	-0.200254122176548+0.102131948315637i	-0.213641569088252-0.046894503820841i	-0.129765120022032-0.164769293903445i	0.004055330002624-0.198128323503966i	0.119983999012369-0.14014337045127i	0.166619286119182-0.029468516178921i	0.133195365219087+0.075005023428982i	0.049134647684285+0.126818552364591i	-0.037400998974991+0.113125852598924i	-0.086974139309676+0.0547220887925777i	-0.0864905803440301-0.0112833697873935i	-0.0495402960346045-0.0534236665778883i	-0.0030797813030166-0.0598062100776258i	0.0292687404824073-0.0386018431835664i	0.0376886079965048-0.0082949454651584i	0.0266710274669275+0.0144101084266252i	0.0082023594475959+0.0220683748949519i	-0.0065814460441039+0.01691743149239i	-0.0124680465416382+0.0063167450996953i	-0.0104627194542485-0.0027507583961355i	-0.00483980201296361-0.00694068279192311i	0.00033226409377499-0.00669563380839991i	0.00317636393901662-0.00436916794578407i	0.00401771127493392-0.00208625328774029i	0.00415929121284818-0.00058573658412301i	0.00453302141764464+0.00068583065636357i	0.00499579418225202+0.00269629402385288i	0.00445745209861501+0.00584691613330958i	0.00160567386848171+0.00938897071922223i	-0.0041532943280811+0.0114524117428949i	-0.0119054745683025+0.0096961497160103i	-0.0189354585599304+0.0024538052107931i	-0.0212505484614186-0.0099343754102291i	-0.0150845966107699-0.0241782034506709i	0.0008926990622124-0.0342374901554179i	0.02356460508773-0.0332148676106988i	0.044895858635154-0.0167270782261711i	0.0540865108848024+0.0135590623272018i	0.0422648916542006+0.0483161969781369i	0.0079506409281132+0.0726617235879699i	-0.0396806826002472+0.0721242212404483i	-0.0823765895732159+0.0402594082417617i	-0.0997289781649722-0.0159850187516214i	-0.0788695136680303-0.0767421693379804i	-0.022167581558447-0.116502872278703i	0.051575853833328-0.115432658381625i	0.113947486272566-0.069284949182314i	0.139012616654355+0.007357965939809i
27	-0.090198464495904+0.215715524398144i	-0.199975839963323+0.116098248777048i	-0.224042671221093-0.027585543828162i	-0.156034517428477-0.151537865894286i	-0.031319257584667-0.204464945956755i	0.092348006978907-0.170750455961479i	0.163581821841748-0.074522406970435i	0.160258224471675+0.035814569802244i	0.095737736020336+0.112807582408656i	0.007431123820784+0.131241708969446i	-0.0641211319264207+0.0956115649933758i	-0.0939100914691189+0.0324087823796234i	-0.0802499348345537-0.0262656713924044i	-0.0401459629297509-0.0581429711641884i	0.0028218264653461-0.0581134412797564i	0.0305673280323381-0.0358816748159356i	0.0368228059936643-0.0075203063103755i	0.0262995906544313+0.0134407896599189i	0.0091468372022374+0.021070230214418i	-0.0052568081800392+0.0170441634350043i	-0.0120541381934852+0.0072345197607383i	-0.0112796049074607-0.0023551718968257i	-0.00589083170858062-0.00815091984293405i	0.00070528379928456-0.00941046611907562i	0.00620848120191186-0.00713703890024264i	0.0096432666719382-0.00270209268748212i	0.0107039847460883+0.0029045054436465i	0.00904358515659895+0.00895869400867323i	0.0041300787787933+0.0143980189920867i	-0.0041962427511021+0.0173752232327528i	-0.0148246797318964+0.015495403883096i	-0.0247777394991299+0.0068679663704615i	-0.0295308246412894-0.0083877348347813i	-0.0245131899205566-0.0269443457919496i	-0.0074674276258719-0.0422557786640197i	0.0192813461883799-0.0463023989276644i	0.0479477261549754-0.0329110475952602i	0.0668645848201978-0.0015116391000313i	0.064643356905659+0.0405046964995341i	0.0356668314233131+0.0785781324399207i	-0.0154931020919604+0.0955651706233284i	-0.073321411327447+0.0789190969695782i	-0.115648535014943+0.027550368227605i	-0.122070828524481-0.045117604760849i	-0.0832632554674-0.11419342054347i	-0.006877845788978-0.152107194759976i	0.083265441435259-0.13987499638878i	0.155137591874653-0.075940679816141i	0.18067192671303+0.021622672855851i
28	-0.089702896403528+0.223065326340884i	-0.1997040649543+0.129853304022116i	-0.233172856584505-0.00817112669746i	-0.180352366680752-0.136027811311014i	-0.066743095201185-0.205630566848071i	0.059727993424564-0.19557177599705i	0.150451097118049-0.117897402923293i	0.176260361908818-0.009802868845031i	0.137060036356041+0.08458259101447i	0.057855627740138+0.133080157818181i	-0.02526373113638+0.126575102418502i	-0.0815344812914333+0.0786405376183414i	-0.0967617078940168+0.0157516107832701i	-0.0754706253430026-0.0359372176001406i	-0.0348619905207859-0.0608621976412054i	0.0050588579476514-0.0576048298433066i	0.0300776876037961-0.0357803316298931i	0.0357633567043163-0.0092400781915742i	0.0263924958368193+0.0105689359303526i	0.0106812128153045+0.0183507625035316i	-0.0029537954597718+0.0151192791422339i	-0.00951200545014719+0.00583624414418266i	-0.00819128908820167-0.00367151739155205i	-0.00137012367552297-0.00904220840833767i	0.00711601835554851-0.00836922382346858i	0.0134783813948494-0.002086923300757i	0.0148874050134278+0.0076490378109003i	0.0099247022821558+0.0176152012753888i	-0.001124622381293+0.024107171554955i	-0.0160149846504088+0.0236511120551727i	-0.0305175634065403+0.0140329381242678i	-0.0390288391342968-0.0044529809438569i	-0.036089412028419-0.0280316565155764i	-0.0186482254172721-0.0494779037424198i	0.0116719353003656-0.0597142019222981i	0.0474468629540766-0.0509423268450638i	0.0765053478959726-0.0204332847687306i	0.0855008020453337+0.0265927718352291i	0.0651916607369284+0.0766752686582452i	0.015517366799218+0.111368167186059i	-0.051914946441485+0.113574474655176i	-0.115734944066488+0.074907698386491i	-0.151297180797805+0.001048363683822i	-0.139882415875174-0.087676554420874i	-0.077155085000428-0.16163935821819i	0.022830400626645-0.191890288603488i	0.130369669295677-0.161268321071789i	0.209270623756807-0.072241622567331i	0.229383774546324+0.051965918004031i
29	-0.089799461391641+0.230709792029313i	-0.199704058099818+0.143253457131338i	-0.241283810305689+0.010946180911954i	-0.202605211031317-0.119010552729044i	-0.101229460021644-0.202371682862179i	0.023974973023971-0.214348389613398i	0.128862461651743-0.15747140064206i	0.18082497583574-0.058217669399362i	0.16954067857467+0.04527269144833i	0.107974032801587+0.118555526826661i	0.024389584920294+0.142842302237728i	-0.050250244917521+0.119292522152266i	-0.0938555280937305+0.0651089474930714i	-0.0993974578224605+0.0043244084349659i	-0.0742843347247418-0.0421750638607553i	-0.0345000686577329-0.0633792932429615i	0.0031374475809586-0.0597219702892074i	0.0272070775558349-0.0400345475308204i	0.0343763017949955-0.0161329748671125i	0.0283971765354945+0.002323151992662i	0.0167230033803712+0.0108253819499043i	0.006628950105921+0.0103017942986552i	0.00239524199328248+0.00529803656025216i	0.0042886928167043+0.00125499528625095i	0.00924200928491106+0.00205318975779523i	0.0126084631375278+0.0085666879217946i	0.0102341033253411+0.0184594127777828i	0.0002149684016315+0.027081097168428i	-0.0160883565858992+0.0291269827866476i	-0.0340314033752204+0.0206391915687283i	-0.0467623430382783+0.0008569826739488i	-0.0472908937619582-0.0266474208829044i	-0.0311410780682138-0.0540988480364083i	0.0011712713914752-0.071251586520659i	0.0428240590671324-0.0685866944234952i	0.0814280188488259-0.0411951664394027i	0.102170512666816+0.007993541617097i	0.092815351709124+0.0671443032481573i	0.049054740448731+0.117661690587407i	-0.021864864633944+0.139537133590426i	-0.101136561643174+0.118538142054849i	-0.162844124405024+0.052787758399544i	-0.18205390801863-0.044000595687748i	-0.144088044375174-0.144547203379563i	-0.051607848619024-0.215433260720903i	0.073532233845371-0.227962268504824i	0.195089900196752-0.168876667356364i	0.272957727379019-0.046974479262139i	0.276223350828226+0.107196535344847i
30	-0.090763741590942+0.238471926186457i	-0.200206071132471+0.156027588942029i	-0.248562561366532+0.029297955701282i	-0.222680687962992-0.101279315780878i	-0.133899263141815-0.195568207980928i	-0.01308249999166-0.227251871866032i	0.100927366254272-0.191763535173026i	0.174823953785603-0.106084961128892i	0.191274793830116-0.001112193652445i	0.152814903791276+0.089981192981416i	0.078506898871922+0.142796528703757i	-0.004562478234595+0.148323161635256i	-0.071237279795263+0.11338191650515i	-0.105974942602546+0.055675949285438i	-0.105936495473115-0.003922022780051i	-0.079225290928414-0.0486486551024011i	-0.0398261255060847-0.0702286352924388i	-0.0016995395665606-0.0694111265243814i	0.0257004793594374-0.0533083717626736i	0.0392115372500295-0.0312106457339081i	0.0410383288170296-0.0107470736905076i	0.0361050716886455+0.0042751500665573i	0.0290940345387427+0.0139322100924921i	0.0223991274239556+0.0205963302617782i	0.015638418197748+0.026680621420802i	0.0066695762846016+0.0327788389913603i	-0.0065076822935222+0.0369637832669188i	-0.0238511154450459+0.035495869797473i	-0.0422213350611157+0.024653170898994i	-0.0557063322691934+0.0029767777898717i	-0.0573809359069938-0.0269692829490884i	-0.042034829221709-0.0581447039092616i	-0.0089730343142652-0.0803518046046797i	0.0362045315116883-0.0832224199335934i	0.0817913745341289-0.0601215026834975i	0.112554974025719-0.01169657284433i	0.114329167413634+0.052367770173106i	0.079382670050971+0.114495836072966i	0.010741240661622+0.153533593942154i	-0.076380636105075+0.151357217887753i	-0.157199105290681+0.099851248404417i	-0.203919111200735+0.005791452871747i	-0.19463779814466-0.108538422472824i	-0.121848168965568-0.209998903933566i	0.002522659800978-0.263778713413714i	0.147845404760213-0.244635533270855i	0.271889267048454-0.146637952006595i	0.332753967529607+0.012090151975326i	0.302262422132777+0.191825683037372i
31	-0.092852067952314+0.245961634680923i	-0.201335862644501+0.167715027885714i	-0.255028789065555+0.046296215851368i	-0.240310240318636-0.083662009196863i	-0.163793449531148-0.186136541502913i	-0.049531660262174-0.234641218865823i	0.069120053490256-0.219642644614368i	0.160040888153501-0.150237383032809i	0.201701187202742-0.049941193837527i	0.188427609333237+0.051568499461621i	0.130289644046243+0.127726698079716i	0.048239654204044+0.162313544999656i	-0.033365193528616+0.152617555504972i	-0.094144850755666+0.108104421062374i	-0.122689262056695+0.045702595775941i	-0.118013289457381-0.016249991885497i	-0.0876810150313795-0.0632664872336308i	-0.0438616368608745-0.0877046785674279i	0.0009915158853187-0.0890644247460567i	0.0373870634217161-0.0721525427913701i	0.0602159683255673-0.0442729425788438i	0.0684177849786862-0.0126550871449344i	0.0635837227715949+0.0170679898065737i	0.0484113148787035+0.0411445982870925i	0.025739868653146+0.057133511205908i	-0.0015593301949284+0.0631605971328607i	-0.0300694268749968+0.0576396700821749i	-0.0552671617412613+0.039756851335192i	-0.0715445398826877+0.0105496784574037i	-0.0731907785732299-0.0259883166689308i	-0.0562533503041718-0.0625119249229976i	-0.0207067552422389-0.0892180267486401i	0.0279676181482849-0.0961656234980623i	0.0786945087699446-0.0765627786150057i	0.116749014014508-0.030022300637201i	0.12760568345554+0.035474042234134i	0.101798697918719+0.10399433857215i	0.039298770821442+0.154928154044294i	-0.048262999580378+0.16864682592264i	-0.138794198247203+0.133125602210306i	-0.204691681203528+0.049456734557493i	-0.220628909145897-0.065848447255141i	-0.17211202019241-0.183165975899909i	-0.062099550381112-0.266755194746154i	0.086831627545571-0.284960022593209i	0.236217766096983-0.220823755405236i	0.34106239477078-0.079761827686583i	0.362671929863034+0.108592532380265i	0.281422191831721+0.295779119360096i
32	-0.096121511583021+0.252477512732485i	-0.202882463645773+0.177636868407179i	-0.260268166475985+0.061306939863122i	-0.25480668966425-0.066804019597989i	-0.189701966523569-0.174631525731171i	-0.083446725774786-0.236510027531846i	0.035809160731979-0.239790502470724i	0.138296906001383-0.187490152373521i	0.200607187192125-0.096440421053732i	0.211323206166282+0.008215243870354i	0.172900973760753+0.100302830918146i	0.099626917980515+0.159452738422039i	0.012650880428223+0.175625975230356i	-0.066174202012124+0.150360283014353i	-0.119798273011394+0.094839063618818i	-0.139435411356819+0.025779574432723i	-0.125394160579885-0.03940653877541i	-0.0855331728501074-0.086782903887491i	-0.032206062440751-0.108452489385557i	0.021216477849674-0.103224538953567i	0.0633112096973814-0.075675276828527i	0.0865109641621325-0.0342380808314006i	0.0878584403341645+0.0109904736418818i	0.0688319868495899+0.0502234992822073i	0.0345920786655556+0.0755074276997551i	-0.0070691339110626+0.0817969513404956i	-0.0469532884603012+0.0676700901334476i	-0.0758672296098122+0.0357115111273661i	-0.0862442465917092-0.0075470580013643i	-0.073869885375279-0.0523463200996481i	-0.0393942500493192-0.0872674546783433i	0.010868700928275-0.101633698903635i	0.0653803767174194-0.0883951229463976i	0.109373805639286-0.046799711566666i	0.12829586814478+0.016046845014003i	0.11204259682465+0.085551124927363i	0.058864680513715+0.142339423477992i	-0.022377821345164+0.167034919030393i	-0.112716986853676+0.146079834912964i	-0.186791455154619+0.076992678739753i	-0.219281652053125-0.028719201467301i	-0.192590482617561-0.146381578990242i	-0.103603925653086-0.243173378589291i	0.032745963958742-0.286557120108073i	0.184788589215674-0.254113053759774i	0.310723355494148-0.14198714015152i	0.369379975219075+0.030862194189856i	0.332518346985341+0.224578743151458i	0.195188857602787+0.386853725405106i
33	-0.100025692995184+0.257136467518577i	-0.203951130754534+0.185228620069321i	-0.263247355608422+0.074165485802703i	-0.265139568370956-0.050543242731957i	-0.210570896967011-0.160633855698128i	-0.113655877153208-0.232057745148486i	0.002185128473684-0.25068204250273i	0.110281468032744-0.215274457233735i	0.187284700165911-0.137120157172027i	0.218534646486064-0.036555864061555i	0.200924826106186+0.062491917678196i	0.142726633251951+0.138431014045984i	0.060670263089521+0.176863156075156i	-0.024738954676847+0.173268818824022i	-0.094340389263465+0.133075789997716i	-0.134584842459527+0.069377655562709i	-0.140026537128412-0.000882103920008i	-0.113669776101285-0.061178215348424i	-0.0653603280007265-0.0990842261129283i	-0.008835411118493-0.108613280846758i	0.0417476020032364-0.0908801275421408i	0.0749996648425397-0.0531578294966897i	0.0845847835677787-0.0067182076653405i	0.0702474358839696+0.0359805218652233i	0.0375035826732528+0.0641569001795823i	-0.0038515525433818+0.071079971196848i	-0.0420924013781321+0.0555347524413438i	-0.066323010220011+0.0221141759817498i	-0.0691299997549911-0.0197500591286744i	-0.0485898787195757-0.0579015618484252i	-0.0091446255117927-0.08037736244599i	0.0389875874907508-0.0785708079096737i	0.0819336396037958-0.0499219378673112i	0.105529556461638+0.000610923430855i	0.0992604981991478+0.0608866306788632i	0.059816449307215+0.113950790843439i	-0.006789392269367+0.142150453753255i	-0.085400239787502+0.132150669778956i	-0.154563348259535+0.079579904197405i	-0.191708351812318-0.008110293725657i	-0.17956724542152-0.111730954578187i	-0.112175207867326-0.203890555458783i	0.001387029851921-0.25555002530007i	0.137003985905638-0.244194339635823i	0.259927544642099-0.161493441700061i	0.333013182934957-0.018117603244507i	0.327006506729659+0.156169491904969i	0.230205258609304+0.317924072589093i	0.054587493017891+0.420229556210624i
34	-0.103215619555839+0.259592619080758i	-0.203146292581452+0.19085494141203i	-0.262930915667839+0.085880328669396i	-0.270919463193274-0.033552847134192i	-0.226657550988766-0.142929311621713i	-0.140778776912631-0.220479259639831i	-0.03235078704568-0.251909687038455i	0.075629263563577-0.233279855093673i	0.161462070202345-0.171403430517162i	0.209435367241116-0.081785356645148i	0.212901630976353+0.015301992536574i	0.175115536126835+0.099582672376244i	0.107776126169781+0.155219865462954i	0.027768674021745+0.173928857416927i	-0.047007912484965+0.156138170446133i	-0.101694378488586+0.110083163314122i	-0.127481719619526+0.049209141793562i	-0.122974357808363-0.011377184465995i	-0.0937327342924349-0.0585114026474743i	-0.0502550026820271-0.0837967381143383i	-0.0049926592659747-0.0850644860640879i	0.0308326088739598-0.0662401564098692i	0.0498554040102966-0.0357644938797378i	0.0500573043508417-0.0040358639398921i	0.0348329111519776+0.0194640658229147i	0.0116795436091111+0.0286567325786012i	-0.0101268597318463+0.0223707449238611i	-0.0222768770703632+0.004505396412513i	-0.0198996435625148-0.0171900777462491i	-0.0031178094283097-0.0334339781165746i	0.0227602305727837-0.0362583058378587i	0.0485415594568964-0.0216493182372294i	0.0637015405355051+0.0087558003361683i	0.0595959753553488+0.0474763652486535i	0.0325000826984101+0.0827188686807079i	-0.014412168961492+0.101408138735908i	-0.0708597176235755+0.09305260685378i	-0.121334178167289+0.053450016240376i	-0.148842923248951-0.012862762237237i	-0.139726620389248-0.092324218313003i	-0.088330978636043-0.16466088420555i	-0.00015846155231-0.207557519006705i	0.107660461362196-0.202728901454782i	0.209155791610584-0.141880315016151i	0.275304306206577-0.0308314883577i	0.281651504360104+0.109671815443861i	0.215898337032351+0.247221749392037i	0.083299484558841+0.344808581147182i	-0.091989108836642+0.370275567835078i
35	-0.104381583923252+0.260800293276463i	-0.199801306773043+0.19609245833131i	-0.259627957705086+0.09823198242015i	-0.27347648264927-0.014474982845319i	-0.239934873044587-0.121198726717174i	-0.166670475807961-0.202802080586024i	-0.068641644793324-0.245612904221939i	0.035154517399409-0.243947002450642i	0.125650632590069-0.200874914283953i	0.187509742608115-0.12713432236773i	0.211945707367487-0.038507360251802i	0.19800601607702+0.047689942655095i	0.15213131045387+0.11619398116941i	0.086201410300488+0.1566730867973i	0.014603238067478+0.165324919278338i	-0.048960559888097+0.144943337699658i	-0.094196927159119+0.103569685278944i	-0.115917402601821+0.052156167553303i	-0.114419345432209+0.001861268731696i	-0.094597134216367-0.0383684451284719i	-0.064121142088144-0.0633974229134517i	-0.0312159804675248-0.0723879250105686i	-0.0026228467040966-0.0681751782896688i	0.0177613461124218-0.0558068158084246i	0.029283919018128-0.0407139457943647i	0.0339609068736886-0.0270456709058955i	0.0351739968319323-0.0166245304379522i	0.0360779816061428-0.0087885272194802i	0.0382270831758406-0.0011255929251009i	0.0408602873927915+0.0091550887484568i	0.0410941618777868+0.023665341002861i	0.0350030124251188+0.041618559266117i	0.0192890961358189+0.059400933149569i	-0.0069649593779124+0.0711767485802833i	-0.041049835262169+0.070472446504106i	-0.0763932054423968+0.0523704800634932i	-0.103594223416819+0.015702191542508i	-0.112637948498391-0.035464106358519i	-0.0958248684412268-0.0916425012093244i	-0.050658048754283-0.139366233423558i	0.018185770325488-0.164124019150978i	0.098555679558317-0.154217841547568i	0.172595681815826-0.10459773678455i	0.220455807738433-0.019575194815587i	0.225243857488565+0.086548559601788i	0.178050555525818+0.191474108492405i	0.081671216765521+0.269403002910594i	-0.048208834855642+0.297216970263865i	-0.185087544526685+0.260916484437977i
36	-0.10362166977871+0.262338417497676i	-0.194922289361793+0.202328832512934i	-0.255127538780433+0.111902600885049i	-0.274951594213409+0.006200583141311i	-0.252164623059069-0.097320161015092i	-0.19183443888461-0.18205270330779i	-0.105201521571873-0.235169139802656i	-0.007443119937997-0.24974913547846i	0.08520049837527-0.225723097891948i	0.158352813352438-0.16949843808093i	0.201910988895422-0.092409255518391i	0.211503122520348-0.008360381868483i	0.188775821300885+0.068822361929685i	0.140547084248113+0.127798975440692i	0.077087658267551+0.161432745518206i	0.009949774245577+0.167550654113698i	-0.050184133694807+0.14870075656737i	-0.095213070854471+0.111072901637487i	-0.120609260065536+0.06290511473646i	-0.125596877717911+0.012766724489171i	-0.112611909747255-0.031917354295197i	-0.0862808915313256-0.0658438351148407i	-0.0522258756854438-0.0862065359045178i	-0.015988648104972-0.0925255054062151i	0.0177190961621349-0.0861076611626378i	0.0453615269380898-0.0693745015067665i	0.0645741936490575-0.0452756703411447i	0.0739603463157314-0.0169269861997197i	0.0728752308018333+0.0125035705240963i	0.0613523095149931+0.0397507178065346i	0.0402353768005147+0.0614092940133402i	0.0114637998312845+0.0740645082000125i	-0.0216460303026404+0.0747037004317271i	-0.0543338823878958+0.0614025997218509i	-0.0807333999850465+0.034143784857985i	-0.0947051114021032-0.004485568338531i	-0.0910992828905609-0.0490138254510018i	-0.0672117481018877-0.0914715470326728i	-0.024061947088459-0.122550507685711i	0.032924643971937-0.133431159957906i	0.094176768152598-0.117949711906051i	0.147337995523328-0.074600752184357i	0.179611164098512-0.007806653825968i	0.180675248009365+0.072030423585036i	0.145528143145743+0.149942003080459i	0.076510034197684+0.20917312487496i	-0.016150238201535+0.234849357848128i	-0.115642982888285+0.217738378897949i	-0.201690154558915+0.157163116019427i
37	-0.102142664356009+0.264608865245415i	-0.189905893884947+0.209199005718549i	-0.250602896608771+0.125679324967149i	-0.275837425645806+0.026523709809452i	-0.262734920863659-0.073638904369339i	-0.214283532071648-0.160387064963656i	-0.138698365175429-0.221777538104796i	-0.047945668341597-0.250136361454747i	0.044290421279699-0.243080381562554i	0.124827670289928-0.203627965431424i	0.183005435148525-0.139425986935178i	0.212174159828918-0.061275099569372i	0.210438752116859+0.018752423638976i	0.180586141766381+0.089257385240705i	0.129275274495279+0.141192472521789i	0.065688874424708+0.169021877469562i	-0.000080388614512+0.171222556651712i	-0.058620535375207+0.150115309055797i	-0.102516733225423+0.111128466633068i	-0.12722046336614+0.061678377061238i	-0.131395747978698+0.009887869711723i	-0.116762014701529-0.036643832823834i	-0.0875281151058751-0.0718495914980261i	-0.0495560190014848-0.0918745905570096i	-0.0094040043432428-0.0953885640194923i	0.0266161030697189-0.0835462821769695i	0.0532637867668493-0.059649734493369i	0.0670069380102432-0.0285828255915587i	0.0664293217696658+0.0039077536084702i	0.0523846084614024+0.032014951313177i	0.0278834734499275+0.0506874965702531i	-0.0022905256709256+0.0563845536895467i	-0.0322244201076495+0.0476828710094727i	-0.0557380275559208+0.0256414314333041i	-0.0673829356559671-0.0061681334314602i	-0.0634495849629367-0.0420317664726343i	-0.0428149464416218-0.0748778545300978i	-0.0074486029475639-0.0974146313807484i	0.037581485595091-0.103470993165696i	0.0846941543518897-0.0893143533551481i	0.124954164428085-0.054675509730996i	0.149659205225373-0.003220919117739i	0.152086524525265+0.057712463208251i	0.129048702817188+0.118170658222309i	0.081894834716678+0.167304380401847i	0.016665462743305+0.195467417319717i	-0.056736149866869+0.196271298609739i	-0.12628267984561+0.168129411789213i	-0.180173833848679+0.114884281903884i
38	-0.100312803207758+0.266752409528274i	-0.184616023119401+0.215584732865784i	-0.245308788429534+0.138482100852864i	-0.2748369815357+0.045760031412996i	-0.26999062217831-0.050300813594278i	-0.232283545237233-0.137230026248765i	-0.167628356965897-0.204135607365075i	-0.085372390742434-0.24319424945415i	0.003140025988709-0.250644160946161i	0.086244121098185-0.227146334695189i	0.15360637760978-0.177484470564434i	0.197602890511424-0.10967857752406i	0.214230437882775-0.03367504589939i	0.203439103813202+0.04016699604554i	0.168870968892988+0.102554546254821i	0.117081451797733+0.146486545325359i	0.056393659517545+0.168061463751856i	-0.004418853207138+0.166776376512088i	-0.057413974581759+0.145310276248258i	-0.096541462527289+0.108861859264318i	-0.118342794179712+0.064172562156632i	-0.122214897494862+0.018401752837031i	-0.110231371894608-0.021970190994106i	-0.0865790717339426-0.0520521479906988i	-0.0567188981840963-0.0691448956288381i	-0.0264118107962911-0.0729666856860549i	-0.000762028279236-0.0654896518689361i	0.0165804615692255-0.0504305208308764i	0.0239440138864874-0.0324863745156957i	0.0218140720535595-0.016440100339686i	0.0126454494134487-0.0062771226713017i	0.00034084142272088-0.00445307697168089i	-0.0105214038285795-0.0114309990780933i	-0.0155868488179128-0.0255680021417314i	-0.0116041561182031-0.0433791340535254i	0.0028670683426312-0.0601463047442899i	0.0270502407262118-0.0707811003636677i	0.0579342910285236-0.0708015335338977i	0.0906690124491498-0.0572538167537077i	0.119325330957698-0.029408657871052i	0.137902512147198+0.010908983382662i	0.14141012708304+0.059439133704995i	0.126826769426548+0.110057801158817i	0.093748500937349+0.155715371373794i	0.044589587443582+0.1895806826024i	-0.015720098672385+0.206178800448761i	-0.080496918368422+0.202300956601855i	-0.142382969296033+0.17750236779214i	-0.194528434393391+0.134083849622105i
39	-0.097425491954407+0.268489086200966i	-0.178189557169404+0.221550419607785i	-0.238458903830951+0.15081438800289i	-0.271522060518373+0.064775556672023i	-0.274071897826893-0.026338791384632i	-0.246568747543359-0.111897839998297i	-0.193096961934447-0.182225364577454i	-0.120744746332723-0.229798731010149i	-0.038604715409353-0.250127402402965i	0.043455654109445-0.242199559069708i	0.116076170211812-0.208450528621694i	0.171559877485517-0.154276632582913i	0.204749103707845-0.087182042379398i	0.213514616518847-0.0156948431067i	0.19881137680883+0.051784997656864i	0.164318905369775+0.108041714933882i	0.115742986458335+0.147862714265237i	0.059899785690299+0.168521741521801i	0.003727529858026+0.169882331879776i	-0.046627874711288+0.154135803894552i	-0.086527499241438+0.125240786483269i	-0.113266700519021+0.088170912253099i	-0.126176527341683+0.048098627701864i	-0.126412706228251+0.009643816595668i	-0.116492686120476-0.023702954713081i	-0.0996763195734781-0.0499074619304249i	-0.079304165754797-0.0684385137416325i	-0.0582070156496762-0.0800507814994785i	-0.038281851734138-0.0863625285339633i	-0.0202965422728717-0.0893180870203651i	-0.0039437329185532-0.0906402633741467i	0.0118795034014667-0.0913753813723488i	0.0286285704272142-0.091614133507844i	0.0475947102237725-0.0904382218050749i	0.0694165929840259-0.0861015205059827i	0.0937161370935171-0.0764121056845979i	0.118932144553061-0.059245139292239i	0.142390069363614-0.033092510824759i	0.160604177455502+0.002452434312819i	0.169766857881226+0.046366386843825i	0.166346296206549+0.096088531496809i	0.147694208691347+0.147660672506654i	0.112563456041837+0.196099134691225i	0.061451426223801+0.235943316231154i	-0.003284057270853+0.261897280317961i	-0.077550013077257+0.269468370364714i	-0.155858239148854+0.255512639351788i	-0.231820613133498+0.218619218930604i	-0.29872176995806+0.159299347940624i
40	-0.093425383289223+0.270099906433627i	-0.170822991509322+0.227355074849128i	-0.230548858131121+0.162754947049363i	-0.266640707002555+0.083237379950931i	-0.275774795559614-0.002742298161217i	-0.257597625476972-0.086191619232087i	-0.214700804637769-0.158605563471948i	-0.152249960311305-0.212908241576515i	-0.07732278924967-0.24419812136232i	0.0019528931839-0.250211715187569i	0.077347637019724-0.231459674098584i	0.141445242216868-0.191033123025537i	0.188413602728476-0.134120568961905i	0.214545175915471-0.067310959033486i	0.218515320166944+0.002218165017888i	0.201346486303213+0.067519716954034i	0.166105321927305+0.122602007753898i	0.117392669346004+0.162978096404662i	0.060708874313051+0.185987771769386i	0.001786188261654+0.19087512794233i	-0.054024189536728+0.178639143091212i	-0.102239209290754+0.151703827771095i	-0.139559170506126+0.113474441520199i	-0.163994648065811+0.067854666445665i	-0.174818099379648+0.018796041327501i	-0.172377633631746-0.030063170140003i	-0.157826677494151-0.075634196232539i	-0.132829282733614-0.115478839886131i	-0.099296357342767-0.147789705577329i	-0.059194623662757-0.171283613969592i	-0.014450458331557-0.185054292098994i	0.033051341213237-0.188433179603306i	0.081394454710057-0.180900694532482i	0.12851984364395-0.162076136123993i	0.172120846228266-0.131795363860456i	0.209588418449466-0.090264985136908i	0.238041521515791-0.038263606196714i	0.254462201722173+0.022652158553949i	0.255935621250631+0.089984681943876i	0.239975470163543+0.160220371179248i	0.204898059678817+0.228877526254564i	0.150196607043318+0.290695710615357i	0.076862410564036+0.339966122782293i	-0.012397789567818+0.370983021278531i	-0.113089705122113+0.378579310279612i	-0.219031820422402+0.358696998064098i	-0.32263821321603+0.30893652174679i	-0.415376238088425+0.229028031660989i	-0.488374950248817+0.121171968454433i
41	-0.088346507654321+0.270307921021285i	-0.162177266100109+0.231382060621074i	-0.220692159654366+0.172430897306561i	-0.258587712561507+0.099154750648765i	-0.272614011779514+0.018589528054319i	-0.261877737383889-0.061616697501969i	-0.227894991702072-0.133979779028903i	-0.174393208994855-0.191923277255914i	-0.106889693981498-0.230410671052403i	-0.032098574661635-0.24640160515191i	0.042764690449589-0.239089706489683i	0.11070352395512-0.209905536928493i	0.165608310274882-0.162295038349543i	0.202805288781685-0.101308043203843i	0.219436242763749-0.033050228737576i	0.2146407345499+0.035936712275922i	0.18953613990909+0.099298853864549i	0.147012940159414+0.151435005448292i	0.091380978097023+0.187952019700181i	0.027914729021743+0.205976290663565i	-0.037648925896872+0.204306217615108i	-0.099608401978228+0.183408924029587i	-0.152745985340061+0.145280279408825i	-0.192694363696702+0.093198534637639i	-0.216202040590513+0.031407717781736i	-0.221292352742419-0.035232704250922i	-0.207322597844843-0.101599748300214i	-0.174958131621568-0.162635947151179i	-0.1260804792184-0.213640254991355i	-0.063648557054-0.250514578760476i	0.008471258415129-0.269966855003157i	0.085696000252875-0.269675842958143i	0.162933857716108-0.24842367376113i	0.234809986448459-0.206199884979131i	0.295914625210889-0.144275981713873i	0.341077802769723-0.065243743058869i	0.365671703553433+0.026995003046676i	0.365935664670628+0.127303149676257i	0.339310722354703+0.22946444317852i	0.28476193748023+0.326434942380333i	0.203058935299462+0.410697091556388i	0.096979704736173+0.474713615447331i	-0.028598998837264+0.511465930437299i	-0.166758433037603+0.515048206819987i	-0.308767809340886+0.481275266456646i	-0.444500843157429+0.408251889214364i	-0.563035886518525+0.296844452793275i	-0.653417495080517+0.150994487485297i	-0.705537222385281-0.022181388267199i
42	-0.078755694697082+0.266862827654276i	-0.147783114689597+0.232063450776938i	-0.203511608630095+0.179361165746473i	-0.241352326317082+0.113504330835039i	-0.25834812220673+0.040380369817485i	-0.253437916320375-0.033531210983669i	-0.227541084347505-0.10175867452024i	-0.183455326305342-0.158432541470813i	-0.125579971753714-0.19881784761312i	-0.059493581632465-0.219734422345363i	0.008571734892734-0.219827404450014i	0.072307966528034-0.199665605817436i	0.125905987727084-0.161662425889305i	0.16457469961309-0.109830968495457i	0.184958819331141-0.049400087209167i	0.185420750770459+0.013670144370926i	0.166165790300705+0.073227557776565i	0.129204865158829+0.123472888527211i	0.078163513202416+0.159463839264984i	0.017958516816514+0.177537392173327i	-0.045626549635235+0.175618685040129i	-0.106429248327508+0.153395855156326i	-0.158419413621059+0.112352066056535i	-0.196194047700305+0.055657313226201i	-0.21542028892215-0.012067380275183i	-0.213196707530717-0.085092759350583i	-0.188310466783787-0.157004816923398i	-0.141375711504072-0.221179290023875i	-0.074846250335139-0.271276227197525i	0.007097272789581-0.30172409697404i	0.098779197598265-0.308164565512929i	0.193367641166297-0.287831572541163i	0.283303463584306-0.239841397822307i	0.360798337560586-0.165373917951838i	0.418376947908302-0.06772925307746i	0.449434742517133+0.047751327457165i	0.448779458611579+0.173905793612317i	0.413122147981897+0.302111891497161i	0.341482083763694+0.422778770485265i	0.235470325366895+0.525951626865412i	0.099419449746728+0.602001540731447i	-0.0596674551569+0.642362847945689i	-0.232366677840675+0.640271371927658i	-0.407288850498491+0.591449728202952i	-0.571730447373071+0.494681869032281i	-0.712496521588108+0.352219148986751i	-0.816851872125011+0.169965333033683i	-0.87354111805358-0.04260137480523i	-0.873804042258622-0.272795054700896i
43	-0.056248361614487+0.262289991042135i	-0.119275776688834+0.234343916987467i	-0.171400803461257+0.191077126276455i	-0.208901179109645+0.136340417662149i	-0.229344724884989+0.074873488742457i	-0.231792541807337+0.011886566475045i	-0.216869568254355-0.047400156550198i	-0.186695653367701-0.098217982667916i	-0.144682943077694-0.136670576092722i	-0.095217468147202-0.160076352863991i	-0.043253249469754-0.167201551521235i	0.006144945372521-0.158362933630118i	0.048269526231377-0.135390677686179i	0.079207125842278-0.101454393299811i	0.0962059743623333-0.0607671810969581i	0.0979409215907484-0.0181932499242903i	0.0846522787096681+0.0212071105023678i	0.0581454279589084+0.0526560703055267i	0.0216498968901843+0.0721191772430129i	-0.02045167901187+0.0767089169601296i	-0.0630035212583784+0.0649957845579229i	-0.100535445985847+0.037199090308865i	-0.127763680037801-0.004760815778836i	-0.140093378254549-0.057356413754663i	-0.134081832908452-0.115689172645236i	-0.107823757040676-0.173853173959517i	-0.061225208356415-0.225401407329373i	0.00385969496196-0.263881676732067i	0.083645651032908-0.283403000533291i	0.172592291157056-0.279189915708597i	0.263733830836013-0.248081423932197i	0.349145254439266-0.188933515083578i	0.420517467011581-0.102889201069246i	0.46980465237207+0.006512416259591i	0.489899852222187+0.133406670692463i	0.475290060181927+0.269860434021239i	0.422640353618704+0.40630992284181i	0.331258095170196+0.532159970297861i	0.203393206645679+0.636512445439459i	0.044338947939874+0.708979591360055i	-0.137690698117536+0.740528222252831i	-0.331916493295024+0.724293866268936i	-0.525575232926921+0.656300877813729i	-0.704702262520315+0.536025918465095i	-0.855073185125663+0.366748423100978i	-0.963246750093016+0.155642807085402i	-1.0176378309511-0.08641707379579i	-1.00954058050987-0.34535105373798i	-0.934018492817808-0.604650836919102i
44	-0.014021377277919+0.270955780096908i	-0.073176964967926+0.255077903891405i	-0.125067392246681+0.226160090220414i	-0.166816813497832+0.186910888679276i	-0.196471135172274+0.140663807565091i	-0.213128245054839+0.091079236138775i	-0.216974947049522+0.041821812855801i	-0.209227104859604-0.003758235948593i	-0.191978056172533-0.042911292314599i	-0.167968596446768-0.073716136696535i	-0.140299017461817-0.095228278995889i	-0.11210917415965-0.107534605400482i	-0.086255839131637-0.111708313678068i	-0.065017368358695-0.109666984146011i	-0.049853839270698-0.103945426202057i	-0.0412464508848458-0.0974028917918054i	-0.0386334274340231-0.0928906616768578i	-0.0404514595749879-0.0929103136027217i	-0.0442825129634187-0.0992947683000042i	-0.047096384964783-0.112943276927956i	-0.045570478826124-0.133637878471368i	-0.036460641142219-0.159962752637688i	-0.016991232564015-0.189339758957174i	0.014770609033428-0.218183890669315i	0.059591964264874-0.242172111131889i	0.116835322994916-0.256608880024586i	0.184331561212619-0.25686242800686i	0.258384433763653-0.238838266518307i	0.333916448257787-0.199451186119806i	0.40475479852336-0.137054611820098i	0.464044330998815-0.051786964243704i	0.50476317029867+0.054201282776844i	0.520306529525432+0.176668994555846i	0.505096216758015+0.309373455943457i	0.455168152116555+0.444334321360639i	0.368688394295508+0.572266199243038i	0.246350090655803+0.683159792631051i	0.091609506909699+0.766978272103317i	-0.089271319549487+0.814423955398598i	-0.287395188318171+0.817721405080524i	-0.491618473824817+0.771357599617293i	-0.689146364172727+0.672718551902365i	-0.866306155797877+0.522565044120414i	-1.00945428732853+0.32529810262246i	-1.10595916245463+0.08897718401673i	-1.14519163583187-0.17492984289604i	-1.11944936461593-0.45206692396475i	-1.02474083720957-0.72596181506395i	-0.861360201065513-0.979010909434136i
45	0.038039865866169+0.316748624408577i	-0.025670283884857+0.316576946738301i	-0.086836700645532+0.303670688259989i	-0.142959111740687+0.279317231023772i	-0.192029996718283+0.245275592829953i	-0.2326159730046+0.203608118082929i	-0.263885135022523+0.156501092546456i	-0.285580081287387+0.106090974938356i	-0.29794138085058+0.054312292115185i	-0.301590874869148+0.002781122335396i	-0.297388054652421-0.047275350094342i	-0.286275436896852-0.09503720744439i	-0.269130095278345-0.140057241565632i	-0.246638149702567-0.182177968919137i	-0.219207041218981-0.221409810210524i	-0.186926954998939-0.257784376196603i	-0.149588055163968-0.291199982494759i	-0.106754641397534-0.321278190783503i	-0.057891396207176-0.347250121561293i	-0.002531085062739-0.367889426598894i	0.059532067609018-0.381505223448248i	0.128043075775532-0.386003209730235i	0.202103093898444-0.379016962115866i	0.280025139975363-0.358104570493946i	0.35924968194968-0.320998828833547i	0.436337502896348-0.2658928049806i	0.507051759454005-0.191737335537123i	0.566534120431194-0.098523372475829i	0.609571813944388+0.012479428014369i	0.630943933286737+0.13855565701054i	0.625827138161012+0.275473135000095i	0.590233644877953+0.417526751067423i	0.521448799013196+0.557708242780154i	0.418432150074301+0.688003659587817i	0.282145242386778+0.79980995488107i	0.115771557721454+0.884451658268358i	-0.075200764870768+0.933768717869945i	-0.283054838841863+0.940738206129106i	-0.498090654265075+0.900086426180509i	-0.709039461944269+0.808844689897488i	-0.90363302248274+0.6668021315846i	-1.06930092391111+0.47681261036453i	-1.19395731065373+0.24492001301193i	-1.26682853371127-0.01972320828066i	-1.27926632269737-0.3051562205976i	-1.22548782335802-0.5971256053978i	-1.10318473356421-0.87979774209204i	-0.91394901307539-1.13663315860208i	-0.66347212273957-1.35137413717824i
46	0.063712969737881+0.412488685660073i	-0.016987483298404+0.423253658025024i	-0.098978287458761+0.418415795098197i	-0.179312292255374+0.398024438050417i	-0.255151748120888+0.362661365575858i	-0.323856146973827+0.313388393149692i	-0.383050540927459+0.251683437615917i	-0.430673961200744+0.179371566501904i	-0.465009605625185+0.098557017012135i	-0.484700211495769+0.011561018465931i	-0.488753300439286-0.079131397025661i	-0.47654163512004-0.170914387089048i	-0.447804182136983-0.261094981745616i	-0.40265211597435-0.346920330249816i	-0.341582980696431-0.425603038314133i	-0.265504173485857-0.49435023477523i	-0.175764612141714-0.550402418614099i	-0.07419102905594-0.591087746603662i	0.036876943450887-0.613896200429415i	0.154560602329277-0.61657607204351i	0.275433841346627-0.597252560265057i	0.395541942723848-0.554565187380667i	0.510456145968669-0.487817489370221i	0.615370963078088-0.397129315680291i	0.705248510514392-0.283579418485571i	0.775010548371057-0.149324129741973i	0.819774682577549+0.002322910514792i	0.83512660414783+0.16686459399353i	0.81741567825299+0.338660587390652i	0.764057057215161+0.511043656054123i	0.673820180043261+0.676517322141394i	0.54708141056037+0.827034650599287i	0.38601796570273+0.954351792459455i	0.19472140926796+1.0504434718356i	-0.02078807185631+1.10796136614304i	-0.25266067553437+1.12071081135407i	-0.49143703972084+1.08411696697963i	-0.726389547671954+0.995648948188848i	-0.945976720891051+0.855169832801568i	-1.13839392373186+0.66518211026194i	-1.29219535821342+0.43094213601645i	-1.39695508973917+0.16042339521891i	-1.44392922652815-0.13588340400613i	-1.42667791522019-0.44533563112514i	-1.34160492923014-0.7536609359453i	-1.18837457193906-1.04561688127675i	-0.97017046115678-1.30575804685043i	-0.69376836549912-1.51927142800629i	-0.36940527977412-1.67283373552343i
47	0.016620459411324+0.53306006335371i	-0.088406576138741+0.538760279685892i	-0.194915871735439+0.523872551898745i	-0.298914706372471+0.488073673488835i	-0.3963520107735+0.43179992517192i	-0.483257966125446+0.356254363083937i	-0.555883361999627+0.263390032022047i	-0.610835087076106+0.155869705172298i	-0.645204411902257+0.037003113716567i	-0.656684970981504-0.089337112242547i	-0.643677528527617-0.218819375367404i	-0.605378702674399-0.346775317592415i	-0.541850831988927-0.468338480838081i	-0.454070122418913-0.578597287089282i	-0.343950158696379-0.672759758131379i	-0.214337863870073-0.746326798261735i	-0.068979115856322-0.795270115821358i	0.087548445616017-0.816209989477723i	0.249937297740533-0.806587148201514i	0.412287567683562-0.764822110586831i	0.568279937889889-0.69045452099188i	0.711382052762158-0.584254441609232i	0.835084670319131-0.44829732934632i	0.933161699883897-0.285994655155227i	0.999946063684813-0.102072902749143i	1.03061116468283+0.09750492573918i	1.02144580652699+0.30567914776321i	0.970108877688216+0.514495808273905i	0.875849161915587+0.715369738609007i	0.739675435285483+0.899402816668398i	0.56446268751024+1.05774824708638i	0.3549819456548+1.18200797358874i	0.11784380607179+1.26464690871123i	-0.13865064926821+1.29940478534388i	-0.40475348021942+1.28168436051009i	-0.66960495642427+1.20889366820379i	-0.92165155057107+1.08072021225419i	-1.14913285812669+0.89931653445067i	-1.34061823511362+0.66937952992496i	-1.48556937089493+0.39811016293707i	-1.5749014256185+0.09504571838346i	-1.60151308002527-0.22823682926286i	-1.56075512758827-0.55854065880488i	-1.45080826237585-0.88157914530668i	-1.27294355720504-1.18259593750813i	-1.03164374908352-1.4470483968219i	-0.73456969748467-1.66132231655549i	-0.39236398418772-1.81344194244494i	-0.0182922040396-1.89373727157498i
48	-0.119713762036502+0.612949977380522i	-0.241817372067324+0.593263666489772i	-0.360854431850738+0.549228730253439i	-0.471976032921894+0.481288127919891i	-0.570389237457184+0.390846645751481i	-0.651546434493712+0.280265915951436i	-0.711334896354861+0.152822634929235i	-0.746259535763097+0.0126297028714i	-0.753611758223529-0.135478709968443i	-0.73161741862616-0.286095848603515i	-0.679557235177959-0.433421172509239i	-0.597853594018811-0.571464350628062i	-0.488118496419746-0.694268328417929i	-0.35315845431392-0.796144253968412i	-0.196933419426366-0.871910122297403i	-0.024468318566534-0.917124277164452i	0.158282564951659-0.928304445528496i	0.344616315100554-0.903122817083385i	0.527303264286754-0.840567861878749i	0.698844157297698-0.741064137231538i	0.851754843737421-0.60654229437436i	0.978868996081579-0.440452864437924i	1.07364782429284-0.24771917333983i	1.13048454833457-0.03462687605604i	1.14499058924976+0.19134994009236i	1.11425013253534+0.42178343233198i	1.03702997544232+0.64758196463174i	0.913932443734144+0.859326993019725i	0.74748067867406+1.04764575750026i	0.54212774604583+1.20360616965087i	0.30418376567298+1.31911820109455i	0.04165852539912+1.38732455042569i	-0.23597928549275+1.40296252660777i	-0.51812115931226+1.36267904382309i	-0.7934070946867+1.26528145243184i	-1.05017019458475+1.11190866910775i	-1.27692100366629+0.90610970600311i	-1.46285202588608+0.65382017329505i	-1.5983405801411+0.36323152954393i	-1.67542678835573+0.04455261826166i	-1.6882431883812-0.2903318491468i	-1.63337331766573-0.62829596650171i	-1.51011866035184-0.95548547840904i	-1.32065656456818-1.25788915813498i	-1.07007602609651-1.52194512472642i	-0.76628344146148-1.73515551059845i	-0.41977633891092-1.88668106952375i	-0.0432894284949-1.96788683386239i	0.34867623862769-1.97281089050434i
49	-0.301377796874515+0.583456236479947i	-0.418273768782155+0.52729737051075i	-0.524845191590314+0.447618796709837i	-0.616348199829174+0.346300248459237i	-0.688378232072328+0.226179681226373i	-0.737063714567165+0.090992628379425i	-0.759249059431313-0.054727583738383i	-0.75265907871909-0.205786922830864i	-0.716037218644469-0.356501612087175i	-0.649250639138691-0.500897995039947i	-0.553356097203543-0.632934898276476i	-0.430621820360799-0.746740823466171i	-0.284502048527254-0.836857269127607i	-0.119562636182352-0.898478738787981i	0.058642012560273-0.927679583533192i	0.243738420137585-0.921617791311555i	0.428745654850398-0.878706198401582i	0.606322863721007-0.798742371576021i	0.769044662327331-0.682989588161592i	0.909694716778714-0.534202903810142i	1.02156654481278-0.35659620516347i	1.09875962966701-0.15574834008766i	1.13645844632479+0.0615511713094i	1.13118199531058+0.28751380382334i	1.0809919573087+0.51361546602309i	0.985648635015176+0.730903619798763i	0.846705426674634+0.930337698412648i	0.66753464455355+1.10315045553762i	0.45327999261322+1.24121630493054i	0.2107338687106+1.33741164579171i	-0.05185924601071+1.38595169192495i	-0.32506882646021+1.38268849165524i	-0.59860607827831+1.32535567253649i	-0.86170270198337+1.21374697354479i	-1.10352715204312+1.04981780968622i	-1.31362259372152+0.83770188950098i	-1.48234903439341+0.58363818302015i	-1.60131106764562+0.29580719531689i	-1.66375240351313-0.01592060734528i	-1.66489892070146-0.3403174115464i	-1.60223338451195-0.66520105380265i	-1.47568720606292-0.97789418740576i	-1.28773761243871-1.26572232256343i	-1.04340225200894-1.51653099948577i	-0.75012743585606-1.71920069340213i	-0.41757074456224-1.8641372866085i	-0.05728341392458-1.94371615133713i	0.31769745875912-1.95265910090514i	0.69333249344515-1.88832567052013i
50	-0.436774381307551+0.42582292378026i	-0.522321993313991+0.341133039929541i	-0.591655259293139+0.239129423818634i	-0.641257793782503+0.122897696641851i	-0.668199212565677-0.003760904361552i	-0.670281005532229-0.136440853444109i	-0.64616122616125-0.27027344993396i	-0.595451903757238-0.400093679438467i	-0.518783855478815-0.520627534800241i	-0.417834602888062-0.626693406626759i	-0.295316354216461-0.71341025093094i	-0.154922459873523-0.776404586776937i	-0.001232336055201-0.812008009888203i	0.16042347770841-0.81743685937715i	0.324134770540303-0.790945963091058i	0.483614623088465-0.731949018650914i	0.63242735905722-0.641099134334519i	0.76423362703204-0.520324334436569i	0.873043670360227-0.372814391320109i	0.953469069078726-0.202957131250371i	1.00096282220679-0.01622431130623i	1.01203761672667+0.18099079199513i	0.984452522225126+0.381579885173949i	0.917359162107384+0.577964069105877i	0.811399630754288+0.762368149432992i	0.668750020380726+0.927115250315517i	0.49310534360783+1.06493086924906i	0.28960382347956+1.1692446320318i	0.06469089300905+1.23447757155976i	-0.1740742892653+1.25630280117623i	-0.41826454184058+1.23186800335334i	-0.65887496426757+1.159969207575i	-0.8866480876672+1.04116686590237i	-1.09242229059443+0.87783720764124i	-1.26749047580102+0.67415420175989i	-1.40395506058479+0.43600009416373i	-1.49506493123233+0.17080531729884i	-1.53552019007095-0.1126785201229i	-1.52173129791611-0.40466598540592i	-1.45202057612172-0.69467623193997i	-1.32675594603161-0.97191076164726i	-1.14840918899857-1.22565681226266i	-0.92153382311788-1.44570111978334i	-0.6526608082765-1.62273786733437i	-0.35011358680513-1.74875433628341i	-0.02374730841183-1.81737815841076i	0.31537966607019-1.82417113555974i	0.65539087913538-1.76685632195812i	0.98401977136326-1.64546740107086i
[truncated: 48 more columns]
