# Supplementary material for: Reconstructing spruce budworm outbreak severity: a comparison of paleoecological and tree-ring signals
Source: PLoS One. 2025 Aug 12;20(8):e0329406. doi: 10.1371/journal.pone.0329406 (PMC12342301; doi:10.1371/journal.pone.0329406)
Supplement: S13 Dataset — (ZIP) [file pone.0329406.s013.zip › Lake 4 wavelet data/Percent_defoliation/PD_wavelet_phase.txt]

V1	V2	V3	V4	V5	V6	V7	V8	V9	V10	V11	V12	V13	V14	V15	V16	V17	V18	V19	V20	V21	V22	V23	V24	V25	V26	V27	V28	V29	V30	V31	V32	V33	V34	V35	V36	V37	V38	V39	V40	V41	V42	V43	V44	V45	V46	V47	V48	V49	V50
1	2.91521871623137	-0.670439575710298	2.08150738003288	-1.35837529978506	1.6048512671973	-1.59632114609059	1.56262545407703	-1.53374270081831	1.66183075494844	-1.4155859845554	1.78510906065239	-1.31972845783372	1.84610431907994	-1.28987947503038	1.83391453738706	-1.32550577981046	1.80052151195024	-1.35874944410748	1.77836871683041	-1.35838619969465	1.79834634631721	-1.29685319726715	1.90738703332894	-1.17298056668514	2.03004618268016	-1.06785943942485	2.09148166986821	-1.03366266776604	2.15788238685444	-0.893716997021732	2.3456536328971	-0.708921529046507	2.47698675736858	-0.712642007640978	2.33087745961353	-0.887772192141123	2.19625616771303	-0.982169751906979	2.21087632054717	-0.786069050345824	2.46913928718991	-0.627202659633565	2.5267616588105	-0.64354895028773	2.44441514006437	-0.726179088384721	2.42346974155201	-0.691498254406466	2.4854311028928
2	2.88224511773523	-0.768441746151825	1.91705180697207	-1.5855434320393	1.33660456963434	-1.85722926492452	1.35207606272123	-1.69519879815117	1.53409813016067	-1.5078765198629	1.7243520931472	-1.36663309628518	1.80926813389199	-1.32452168685674	1.78720616643935	-1.38112966704096	1.73947723111034	-1.43009254380195	1.70175758145235	-1.43945632586342	1.71001061804365	-1.37409140087247	1.8521630679811	-1.21204242572861	2.00943707453554	-1.08257364780479	2.05919040071636	-1.08954269035499	2.10109262149888	-0.91640445836801	2.36583487004703	-0.642460861139466	2.56196245460053	-0.66879834643644	2.31868745561241	-0.935564201872449	2.11929623932618	-1.10087627930656	2.09288822706922	-0.800213916811543	2.51624300759631	-0.581816200192574	2.56392773162836	-0.633140048727253	2.41479124640153	-0.779303928576122	2.37298578506204	-0.730519053918325	2.45957772327838
3	2.84098390416793	-0.892866618630734	1.70303656272871	-1.89607532667882	0.938251009037871	-2.27473569502536	1.0372614055259	-1.90459884599312	1.37123148946215	-1.61483924945162	1.67306337887839	-1.40469291698643	1.78515892014989	-1.34637455083134	1.73746613248209	-1.44761537944487	1.66722069680699	-1.52119165466786	1.60242581942741	-1.54635561376247	1.5798736603814	-1.48843773938342	1.78355487534778	-1.25474263064907	2.00488712811602	-1.07525246925844	2.02410946331832	-1.1842600331262	1.98697864185766	-0.963451912209151	2.40630381441477	-0.49349362266934	2.7354505015518	-0.588987479742702	2.2999993411723	-1.00619768810437	2.00839130524438	-1.30460459613956	1.82246259563385	-0.784828981591473	2.65264315571117	-0.485699042883151	2.64110521474785	-0.60605080560486	2.36624520543454	-0.873949996643425	2.28906890618986	-0.786640495005594	2.43134656495702
4	2.79131345395046	-1.0443011288718	1.43771857586176	-2.29825189038529	0.365211299329015	-3.01631035102606	0.457758764293227	-2.13194886243492	1.1688469722347	-1.73412891562224	1.67653752090986	-1.41383608691832	1.79871146607584	-1.32869437293615	1.68552235312092	-1.53250683575829	1.58569264423649	-1.64007935851032	1.47223412521718	-1.68295869336459	1.37011362607059	-1.69106020442839	1.70345650000375	-1.30009795766569	2.05825307308133	-0.995317694482963	1.99843686133675	-1.35529485318304	1.71001791400978	-1.10506771044371	2.47926905557828	-0.0748762873878515	3.0804522298427	-0.462078009800003	2.25954844131395	-1.11437821543046	1.86838065109737	-1.62324188103788	1.08770095907201	-0.139644432875575	3.03225900560101	-0.305678817019937	2.79347640929503	-0.547674172995607	2.27996316711239	-1.06519867304533	2.12655084703562	-0.872366911324692	2.40686707279547
5	2.73465611652192	-1.21772141209299	1.13300090166323	-2.76532552881503	-0.331774308746356	2.15904777292327	-1.64956981511496	-1.70667047919895	0.944335268182126	-1.94704883679624	1.91649909517869	-1.37539338808829	1.91243448956126	-1.20617278977743	1.62130851169607	-1.67093064752755	1.5114676593061	-1.80091439965243	1.29744711671533	-1.81969161463682	1.02142759399141	-2.2324818282799	1.68021139331695	-1.38450520283881	2.36851084095172	-0.710220023953607	2.0169001074541	-1.62848595043468	1.04285387258454	-1.94060967781187	1.99134332585281	1.18919781143743	-2.6854051859072	-0.313016400000522	2.15520744845595	-1.29797711431242	1.76507573515575	-1.94834647445951	0.228603755401462	1.80944451958693	-2.71042787219109	-0.0932640048751166	3.07967836950765	-0.43599335801948	2.13451119946128	-1.47432732409905	1.70017018735297	-1.00419260972078	2.39864269856117
6	2.67396625022311	-1.40281736243882	0.812162509340753	3.0393050987967	-1.00712811097841	1.21681264497298	-2.94313456433857	-1.09508054574264	0.651045302318287	2.01147116502293	2.7164789432883	-1.44247718716436	2.50637762001373	-0.868888161479993	1.50004919471109	-2.06516831059175	1.55564410722475	-2.02547214236595	0.983841896621636	-1.76845081359753	0.614808419084967	2.64704575174216	2.92029386466428	-1.98650862875597	-2.15376746160713	-0.145494016989102	2.10902046170763	-1.9114801641945	0.266061817389485	2.41476145890892	0.308602683218611	2.11191723201955	-2.24694527350287	-0.217562793919671	1.91400799438883	-1.78252862572333	1.93455604219545	-2.05630269051317	-0.0765430233372776	1.7590639685834	-2.6489986968239	-0.280266318593472	-2.61065018375782	-0.246643093459289	1.95438057072614	-2.11819871359034	0.145735370464752	-0.706616695408956	1.99967691601963
7	2.61266811573349	-1.58842020722714	0.496473676700328	2.58482928054249	-1.60783274682123	0.480856630202716	2.55765450274122	-1.69760722834482	0.169112952236105	1.71484498386001	3.03323524227743	-1.974292513901	-1.64980931608005	-0.429294575025828	1.29542674547147	2.96297117737788	2.49211748913902	-2.27167362349603	-1.11630150464342	-1.1657806088286	0.460549399851566	2.03541268204485	-3.0461729211319	-2.34603353148107	-1.32408836402972	0.314201035937578	2.21964135195023	-2.10866869971557	-0.278823216265317	0.913476099958131	1.11403843313895	2.5953266263101	-1.98440801205474	-0.218412492554123	1.53698337055844	2.97942137738645	2.83828557048079	-1.89485959402078	-0.147538223895045	1.59932528960592	-2.98979755114262	-1.66915552849461	-1.54538386904869	0.0126931383614945	1.82494926091519	-2.6241192338934	-0.887047660241081	0.440847381574232	0.620457329596778
8	2.55331067352905	-1.76713599436508	0.196333983052063	2.16101022711291	-2.15504048243812	-0.179962814416701	1.81998242054947	-2.41678373609924	-0.395138198138565	1.39098298137982	2.86023521355015	-2.26254025003252	-1.3306061891978	-0.197104622370335	1.12922452077772	2.35440495892876	-3.12649795441955	-2.34479353649786	-1.54852949721746	-0.706674744423953	0.512246498335404	1.83563328148922	3.03967462988887	-2.19917251967884	-0.973334203900357	0.567137269398651	2.28863213904977	-2.25137449119622	-0.671617284835006	0.523224805359184	1.57588927667832	2.93323403378043	-1.82836228509587	-0.272662967656552	1.21425177200954	2.44353262982981	-2.89585420174813	-1.64605658425842	-0.134859522298898	1.4387187474125	2.94235605140798	-2.08759134294662	-1.05960749328615	0.238737035109267	1.76928703023491	-2.91725031788916	-1.36127524891726	0.00368978325657822	1.06962392612097
9	2.497114137526	-1.93606063269574	-0.0860737274375276	1.76409951767673	-2.66755313846689	-0.808697710720307	1.08094876410246	3.07347235781884	-1.04314056031494	0.977032793730171	2.58646578654711	-2.39843158679958	-1.26443296216036	-0.129751836915123	1.04298595696625	2.16675927317353	3.13639344336406	-2.32494351898777	-1.50316550086598	-0.54278028407828	0.576678836783502	1.77271651424375	2.96813752573504	-2.10989649211178	-0.789872919168425	0.704927578620781	2.32708181564987	-2.32758808938753	-0.823516472657855	0.515001915898452	1.79935148165037	-3.13707339782251	-1.73142788779375	-0.318177572297935	1.04463803049045	2.3078330737806	-2.77511503514471	-1.5023412064185	-0.114179235062529	1.32727151031637	2.7399235074327	-2.22218964946579	-0.966700625756581	0.337082067446506	1.73239312192128	-3.10242347008496	-1.65286082834707	-0.241727970861961	1.16208616339745
10	2.44443005342596	-2.09474720222108	-0.35130924267735	1.39099540149125	3.13130290601728	-1.41312688164994	0.333916440093207	2.14762762607728	-1.94308774107368	0.618575502763164	2.37343832707936	-2.52586147284797	-1.3007833753779	-0.144616473905082	0.980516929106279	2.0600602096463	3.05560974187388	-2.3224044505343	-1.42836833990747	-0.450233269516473	0.626997599777398	1.77265183583036	2.96534768094169	-2.06563763597819	-0.714009585694019	0.770186478717957	2.36746498098543	-2.30911712085369	-0.799996380681979	0.600579577942772	1.94482223870362	-3.00322116187042	-1.66401548453993	-0.331643577120332	0.97684392471326	2.25508440009062	-2.76003784981244	-1.46393455214927	-0.12023017588562	1.25543926251021	2.62881769900617	-2.30994148498152	-0.992050649225782	0.327002122270506	1.67017281791759	3.04053546011314	-1.84862562094335	-0.415779062900357	1.11218143536202
11	2.39535041653828	-2.24331617940944	-0.599760089423831	1.04143908746664	2.67706689033272	-1.98236528817796	-0.381204334059314	1.18107409933702	2.67333655008919	1.13626267534088	2.42484449133946	-2.57490721060549	-1.35838312334656	-0.199403683832001	0.912389676938444	1.97665591931529	2.98597609741595	-2.33620488611478	-1.38343014594708	-0.388302776848767	0.671239715763058	1.7929062886225	2.97420062455619	-2.05683396227016	-0.704840430242446	0.789188378176018	2.42909324265208	-2.20258640147688	-0.676439404268325	0.731869786828995	2.07348839811913	-2.89929680056221	-1.60374974253558	-0.318503282096837	0.957445531295907	2.228499978736	-2.77745524871241	-1.47997231829924	-0.154439296514641	1.19380768330789	2.54858256332195	-2.3898399361213	-1.06147328761091	0.255966598917994	1.57338639355926	2.90210071343181	-2.0252316057362	-0.605223139001119	0.965983841344262
12	2.35002448930122	-2.38168238951353	-0.831002286429088	0.717243671444136	2.25884962604461	-2.4988730123469	-1.00952082851648	0.401103726536729	1.62384792147177	2.36492083807626	2.87950648702811	-2.45794475138462	-1.35965483429837	-0.245821719375079	0.84606764516381	1.90435659949645	2.92704346309144	-2.360256170937	-1.36906114125582	-0.355410557803255	0.699573249471601	1.80414518792347	2.96396149233313	-2.0909833304447	-0.759914805153898	0.753706756312145	2.52115923864272	-1.99966386557665	-0.471793975917461	0.906238619029516	2.21416950876407	-2.79470578636897	-1.53732269599409	-0.288235625059718	0.958731110223412	2.21033470239165	-2.80830689752288	-1.52245714985177	-0.210670595114261	1.1236090767534	2.46793018764681	-2.47666455707449	-1.15422131184171	0.150946460701851	1.4449651538026	2.73845974792837	-2.23481380184793	-0.87147542584314	0.661257871577653
13	2.30859193366467	-2.50973487035017	-1.04457154315339	0.420012089421697	1.88092866195707	-2.95299435471997	-1.53274216514639	-0.17404223273043	1.07069468468056	2.14232468768374	3.06220601839235	-2.29977198393949	-1.3000200455693	-0.25349243012273	0.802169996693576	1.84717611075227	2.87525264649433	-2.39301333198235	-1.37985433855926	-0.353775548924717	0.698012897323065	1.7842716527441	2.91202803175769	-2.19012586445321	-0.921663272701842	0.567807359126732	2.68731257063839	-1.61870770736773	-0.167170209943664	1.13331778772913	2.38228945986077	-2.67454918990256	-1.45885745869514	-0.246638233831951	0.968289819591391	2.19263229377738	-2.84915848947985	-1.58301704252464	-0.287175212072962	1.03592881431168	2.37332955603247	-2.57738354120756	-1.2649839377517	0.022373589662447	1.28790797588475	2.53848567212259	-2.50103259598672	-1.25341056696163	0.0302302544361461
14	2.27073185793642	-2.6281834326627	-1.24157357544997	0.148196295199267	1.54098986545291	2.93351413435778	-1.96785746031931	-0.618407555062596	0.667411699358404	1.8616522736893	2.96093902476669	-2.28595893812028	-1.26865608571586	-0.246936612357402	0.780535588651722	1.80780946383335	2.83083543460106	-2.43307090048224	-1.41291865493039	-0.385083557900326	0.657038934783256	1.71810625671932	2.80022515940945	-2.38014604986776	-1.259732848153	-0.133318163001944	-1.96597199697484	-0.909039696543165	0.249892045848963	1.41560779923522	2.58224701097174	-2.53458629830711	-1.3676380145805	-0.197590390825856	0.979612959551185	2.16969635571563	-2.90306948361838	-1.66369639014744	-0.388082126591194	0.923859030610494	2.25814466424941	-2.69435092165081	-1.39048301762983	-0.123036874779538	1.10900784461671	2.30876652193384	-2.80959625164261	-1.70052844643624	-0.733673638677656
15	2.23496988595326	-2.73968801675197	-1.42647061536573	-0.105508068877987	1.2272048540047	2.57522538405597	-2.34615246255662	-0.985236758589052	0.344003351684754	1.60887358175759	2.79503362871331	-2.37235137865268	-1.30599155780569	-0.267884981643659	0.756388476846947	1.77414892462483	2.78866583437685	-2.48115796652724	-1.46668374148005	-0.448680647918386	0.574464191405681	1.60197368299669	2.62800935797722	-2.64782734553306	-1.70815041883542	-0.990526537137256	-0.705732308264443	-0.191890747742135	0.698792539998739	1.72536399809259	2.80278180637221	-2.38046386235446	-1.26817164701185	-0.146226594466552	0.986732378910151	2.13508439835886	-2.97704260009014	-1.77298376271281	-0.52412895617705	0.776139576353561	2.11548336371491	-2.82641667990345	-1.52232275046695	-0.271917084210888	0.926472783156311	2.07713715492317	-3.1067210365614	-2.07833601205391	-1.16437169865908
16	2.19816368083265	-2.84959623798771	-1.60813317883239	-0.355654949860454	0.916232691929593	2.22034068804487	-2.71240672883041	-1.3169203291528	0.0812134929396448	1.41673839626558	2.65889420483377	-2.46603578727143	-1.36935166074779	-0.313697354311387	0.716414704156565	1.73159412711331	2.73860388724076	-2.54165335142166	-1.54051445463386	-0.540346121125566	0.457841718152662	1.45004738084579	2.42694666651773	-2.91337262998526	-2.03724067164869	-1.26375898793193	-0.564685919724127	0.184662333661262	1.0504302017051	2.00663678844362	3.01592324172612	-2.22819134881654	-1.1711777906736	-0.101078754252919	0.981713936687083	2.08034269495347	-3.08144773268502	-1.92531209593786	-0.715971403257344	0.56819964707237	1.9294244609813	-2.96914116881775	-1.64012878474215	-0.396499483503398	0.773245836828158	1.88488187686887	2.94522501054848	-2.33108931956727	-1.38304411482676
17	2.15597102900884	-2.96508988021092	-1.79846799555559	-0.622429244447621	0.572991028709647	1.80851645452468	3.1263710151037	-1.69436293573399	-0.120849791601537	1.34725095225624	2.63245678380254	-2.48783327371999	-1.39571660250815	-0.346057783955091	0.677060357509368	1.68334579202768	2.67899262177878	-2.61531412140553	-1.63110727269084	-0.6510597594964	0.323640426802005	1.2897014710786	2.24120953907523	-3.11344710595032	-2.21607931213229	-1.34980934866999	-0.497106164463491	0.371424449833535	1.27601600824815	2.2185787159317	-3.09224675133469	-2.09922094956138	-1.09197251095353	-0.0738148856731094	0.954711328320143	1.99575667744529	3.05490390552623	-2.13966712561402	-0.998722699213841	0.240026714839211	1.64214312211604	-3.11606027069136	-1.69345472024253	-0.443165568680342	0.696383587221802	1.77177208227695	2.80475619631171	-2.47848566523103	-1.50628894346995
18	2.10538835181382	-3.09094642400653	-2.00526759442651	-0.919709601698536	0.16869707563937	1.26832086300268	2.40691114386805	-2.55878738593845	-0.141617278407	1.68908069746466	2.86837144810925	-2.34878619888102	-1.32366330107091	-0.320246759707844	0.669343350864665	1.64938834321349	2.6226095670018	-2.69237871322226	-1.72811379131265	-0.767324695688904	0.189833361104002	1.14263071877221	2.08991495914747	3.03055722756664	-2.31883460479906	-1.39007287353738	-0.462207373364168	0.469752179119019	1.40929646674983	2.35728881455889	-2.97052741280169	-2.00946767211474	-1.04410294020494	-0.0751422106044823	0.897497858157117	1.87483732127056	2.85929304793988	-2.42715368752175	-1.40601839222661	-0.325365520875102	0.96019633156638	3.01604447871429	-1.48741000899733	-0.294243373547971	0.762329944269079	1.77359786025004	2.76395537306475	-2.54103839858699	-1.57112285649003
19	2.04954811827072	3.06152570574427	-2.21831390457345	-1.2278430460951	-0.257825554467345	0.67631972239535	1.53747171237563	2.22045510989618	2.51820516693947	2.78865239752314	-2.84615160376301	-2.02186399286288	-1.13236000593795	-0.215706385504189	0.713268823692288	1.64806172128098	2.58564856993681	-2.75851506275572	-1.81849331898878	-0.877271870267482	0.0658998123520323	1.01230207874763	1.96363085005206	2.92158565767628	-2.39618432230535	-1.42446207622649	-0.450105619617953	0.521677034463573	1.48626755223461	2.44123427415343	-2.89678859782655	-1.96029103534189	-1.03097901904257	-0.107647516461674	0.810324861463062	1.7227549599094	2.62826485684546	-2.7599106262913	-1.88412557132109	-1.05178896474957	-0.352417619533504	-0.223692945441006	-0.391278319069043	0.212563197410721	1.02979816351522	1.91209634154545	2.82411034102925	-2.52960482399491	-1.58873500576623
20	2.00113460859383	2.94590634705412	-2.40476423143342	-1.48976667629353	-0.600092794227293	0.252836277954125	1.05378046822211	1.78864105142696	2.4621157748994	3.11658791652154	-2.47555861429013	-1.72442828904896	-0.920284533879055	-0.0782783520217005	0.789010189021883	1.6730958817911	2.56870026605607	-2.81038158993801	-1.89912537083826	-0.980653696036756	-0.0535562811346371	0.884905311601993	1.83854185050381	2.81125487049234	-2.47843112874861	-1.46796305044838	-0.451665902206821	0.555335220408049	1.54095456983911	2.50030641544579	-2.84868861223774	-1.93589109083269	-1.04056392567346	-0.15983171998246	0.707686030035234	1.56162326678046	2.39942404801345	-3.06783536087323	-2.28472139092136	-1.55392954706507	-0.905387340886282	-0.360591515791411	0.131996512596506	0.689777923989604	1.36090468491329	2.12314219002032	2.9471493921793	-2.46987993759015	-1.57433956764127
21	1.97783688622517	2.86926694233158	-2.5327171728928	-1.66476702426189	-0.813520218951732	0.0175840048021629	0.826125134960722	1.61237441607637	2.38106471357148	-3.14152846186672	-2.37742764620716	-1.6002020839831	-0.804772806564604	0.00968326102890908	0.841480357696184	1.68807290163926	2.54707985761917	-2.86636351650746	-1.9865455509835	-1.09598724480772	-0.192294175010973	0.729206529019304	1.67599073104961	2.65800926735343	-2.5991201953203	-1.53166736785119	-0.448404879811514	0.611202933656844	1.62153833251425	2.58004823912051	-2.7874040758921	-1.90414107232167	-1.04546246720567	-0.206295845652165	0.616055272909291	1.42233901455105	2.21160683044776	2.98134900978426	-2.55545042706954	-1.83671930573669	-1.14804808876067	-0.485513656067667	0.165299157265445	0.827002928777259	1.52040914028173	2.25659802251783	3.03737555079528	-2.42379146861757	-1.56649601284528
22	1.99141619083463	2.84286653909858	-2.59467120101832	-1.75605082751998	-0.925584292031426	-0.104068336388794	0.708321594406642	1.51231349063925	2.3096901904951	3.10318094485966	-2.38713334974019	-1.59167003384042	-0.79099710242164	0.0166122956031805	0.8319902093084	1.65528194855524	2.4862587539007	-2.95851355188261	-2.11253531705853	-1.25797248497866	-0.392125378046298	0.49080512161658	1.40253361941491	2.36633407664591	-2.85799331665347	-1.65648016888249	-0.375596000847071	0.801578195754718	1.82908010994886	2.75742186959085	-2.65526029864922	-1.8202263104214	-1.00904274743881	-0.215593004556549	0.56329809892547	1.32912275882754	2.08237865323496	2.82304552754262	-2.73213615261184	-2.01635245694615	-1.31112238958122	-0.612861254174814	0.0842682965231366	0.787957567333289	1.50663441491852	2.24817859472664	3.01905145634988	-2.45940035135737	-1.61907762063923
23	2.04164774335566	2.86178604187537	-2.60302027767159	-1.78691751184143	-0.973574574296509	-0.163361491816781	0.643552046990689	1.44726976860308	2.24820482653369	3.04706033604462	-2.43843574756694	-1.6409167880179	-0.842637383112371	-0.0428695712943097	0.758810577034722	1.56247207362294	2.36783196845003	-3.10887688783004	-2.3020685819401	-1.4957837875879	-0.690778677834937	0.112531532435091	0.914542809113724	1.71788292562132	2.53458160465434	-2.79245576942425	0.682136621865483	1.56900589086947	2.35881003618009	3.12806457535776	-2.39655382662527	-1.64588114553601	-0.902044245510495	-0.164602508352359	0.566618669793018	1.29168901741935	2.01068839097439	2.72382378416082	-2.85161918478343	-2.14837717441508	-1.44815566820021	-0.748741270920376	-0.0470867675521052	0.660737056305978	1.37957604149018	2.11529317935796	2.87499009849446	-2.61599178261974	-1.7819773870132
24	2.11865017548503	2.91190613485364	-2.576750163569	-1.78131187258429	-0.985416362076738	-0.189561425845807	0.605767676487419	1.40016053328879	2.19333194918197	2.98514466806433	-2.50759141429433	-1.71843426893725	-0.930513214190606	-0.143903676618692	0.641060606268654	1.42366193459686	2.20268012443908	2.97627275782036	-2.54136680981296	-1.78754667794025	-1.05076287323117	-0.339176716199517	0.333665314845365	0.944042166080736	1.45304283523746	1.82652788041994	2.12833197687383	2.50882380194495	3.01026464179912	-2.68925513032422	-2.05936913995657	-1.40418469312408	-0.735158629329217	-0.0587247173635216	0.621368899145738	1.30288980315741	1.98453002009188	2.66560537909561	-2.9372777456678	-2.25754460769406	-1.57777707545333	-0.89695016133229	-0.213558332973217	0.474502323426484	1.17016654791992	1.87766431956911	2.60345518936726	-2.92508383431452	-2.12334751272577
25	2.20728977198171	2.97579831323578	-2.53518965820538	-1.75969071536648	-0.981481242249654	-0.201316397247212	0.579958431560473	1.36150149354875	2.14256442367531	2.92255126760523	-2.58215862230958	-1.80551995325434	-1.0310381176516	-0.259172561140477	0.509314461900057	1.27320056220591	2.03067725104932	2.7792738361962	-2.76735074722435	-2.04664890387266	-1.34624543811044	-0.671059592147137	-0.0260615561705195	0.584882345050889	1.16135040662541	1.70938730133601	2.24245409635661	2.7772749351189	-2.95633122255955	-2.38633038780362	-1.79622306153534	-1.18921826582489	-0.569172793433734	0.0604465592849058	0.696863891171818	1.33798023898403	1.98226424345886	2.62863552251962	-3.00681730601832	-2.35816818291761	-1.70881748202633	-1.05878575778476	-0.407918459533579	0.244113050505407	0.897839603826648	1.55407923183697	2.21415070135685	2.88042168202855	-2.72528379417673
26	2.28887495838139	3.03383663352284	-2.49821689764151	-1.7413096015692	-0.979382277128453	-0.213513323292688	0.555009067264454	1.32485716429625	2.09484536919816	2.86406646990886	-2.65124726439458	-1.88504345974773	-1.12071898733121	-0.35860363969989	0.400606144895958	1.15563383039705	1.90451365524427	2.64464620798259	-2.91014935653913	-2.19652272984072	-1.50029266399525	-0.823337864716912	-0.166492325514505	0.47066716216653	1.08993492365937	1.69441345224192	2.28818055329252	2.8756887491673	-2.82212217325602	-2.23563637937376	-1.64591128120025	-1.05186931059198	-0.45324072990056	0.149717168466519	0.756456115573728	1.36630111543966	1.9785482298023	2.59251216756802	-3.07564604701679	-2.46018876330084	-1.84494319958111	-1.23060895497151	-0.618017787978799	-0.00824971325359233	0.597176643150686	1.19597261025431	1.78446502380967	2.35638379025729	2.90033695827055
27	2.33875341155664	3.06040949803665	-2.49155745178317	-1.75092080368419	-1.00166351782417	-0.245266666902046	0.516262230923558	1.2807372892156	2.04623598408785	2.81147196532018	-2.70722557289391	-1.9432677073768	-1.17925191729922	-0.4147295221079	0.350018425809475	1.11346626150074	1.87264268239743	2.6234571497776	-2.92165593401019	-2.20001531687785	-1.49712261172933	-0.813745988119669	-0.14932740091469	0.497636068725826	1.12922665419141	1.74782026898662	2.3558756834262	2.95577498084025	-2.73348525293525	-2.1436428667583	-1.55633579607779	-0.970377458056635	-0.38492658990253	0.200550267956446	0.786326664414965	1.37246429422002	1.95885401469404	2.5452456588505	3.1312646781553	-2.56677055644141	-1.98311970447276	-1.40176067387253	-0.823695551395489	-0.250205774388228	0.317050783319346	0.875913621154584	1.4235749649719	1.95646601696579	2.47032166767766
28	2.31934435676898	3.01386356066283	-2.56017236029353	-1.83523895942816	-1.0944608551481	-0.339397668991641	0.426641006185962	1.19923183324155	1.9741885693468	2.74900439543264	-2.75952814503478	-1.98269463865725	-1.19991505000548	-0.407703742345335	0.394700371663426	1.20284361767054	2.00659796660289	2.7934911630408	-2.72930321391542	-1.99943874892016	-1.29929887349954	-0.625508264450772	0.0260639918478883	0.659361143092721	1.27780388008582	1.88424905910852	2.4810538214088	3.0701596574122	-2.63001955981409	-2.051800335376	-1.47730047070339	-0.90566758041658	-0.336240867719217	0.231468357377682	0.79779350746451	1.36292733784795	1.92693423787658	2.48975985427037	3.05123774209155	-2.67209235242251	-2.11424245188432	-1.55888930838809	-1.0066344823973	-0.458187982889657	0.0856417966846638	0.623975327855889	1.15591958580593	1.68067358232527	2.19769983163202
29	2.17585806956498	2.82543702346172	-2.78944917630435	-2.09741887973988	-1.37652950709659	-0.623471277437825	0.159934814726645	0.964166974521604	1.77462435664911	2.5800792328392	-2.90283572455551	-2.09424616072238	-1.24959297221142	-0.330147836095147	0.679223428452661	1.69864002653954	2.61754819308294	-2.86247531256243	-2.14080966117191	-1.4707481751326	-0.833906749645843	-0.219469609620932	0.379117945445883	0.966021178256694	1.54401981242467	2.11505543050221	2.68054006162215	-3.04164911539271	-2.48432036687953	-1.93001265965538	-1.37821265892232	-0.828513407390452	-0.280597078057615	0.265776421394661	0.810777196913997	1.35451087315507	1.89702278223086	2.43830150020152	2.97828228555023	-2.76633432655719	-2.22933627095905	-1.6941048160962	-1.16086335038511	-0.629848423950043	-0.101289770709584	0.42461678060157	0.947744501546984	1.46807907000621	1.98576824694602
30	1.88047101850267	2.45074940225749	3.03112854784467	-2.6564136340413	-2.03702410940279	-1.38003695415542	-0.66511990717539	0.125232121084251	0.967264769706271	1.76782110843884	2.43370417038142	2.90790502416353	3.12416756666434	-3.12705826451743	-2.96825998474936	-2.63083289207987	-2.19938642562618	-1.72359854542211	-1.225718795726	-0.71608938038416	-0.199899319472542	0.32005773981435	0.842187998653483	1.36553960991228	1.88952405021055	2.41376842687638	2.93803295134595	-2.82102276495983	-2.29712821189645	-1.77353295390598	-1.25027830471146	-0.727391754231707	-0.204893698835362	0.317197415070966	0.838861077156319	1.36007158304735	1.8807956781913	2.40099096038002	2.92060509659554	-2.84360934090971	-2.32535241972689	-1.80788619490104	-1.29128952015245	-0.775637756528855	-0.260995423341592	0.252592904118333	0.765113297036411	1.27659443760436	1.7871203339872
31	1.52587665119229	2.01356528557962	2.4997093614588	2.98568755085439	-2.80832294293781	-2.30766058746546	-1.77312563389176	-1.13253487078352	-0.123960749177054	1.25398640855949	2.08913473804064	2.64145958560222	3.10451910403658	-2.7473264962974	-2.32513023078016	-1.90149187188732	-1.47143135762698	-1.03300656416938	-0.585928453600396	-0.130736114529999	0.331683058805094	0.800353686326471	1.2743408110196	1.7528044272814	2.23501547723782	2.72035335390035	-3.07488970107423	-2.58478008328673	-2.09286729599786	-1.59945423728645	-1.10479261512885	-0.60909168201581	-0.112525761122624	0.384759238647999	0.882640133269713	1.38101144390267	1.87978092556319	2.3788655568959	2.8781879351796	-2.90551225870416	-2.40593988699377	-1.90635866835668	-1.40685201209705	-0.907509961323513	-0.408430401107041	0.0902801219372926	0.588505862603666	1.08612141810117	1.58299100731738
32	1.20788019750378	1.62971886905871	2.04060439841852	2.43638638063786	2.80964356680719	-3.13748121395345	-2.87081251682938	-2.74709007421993	-2.86881248162272	-3.05991727450392	-3.01598285345573	-2.79362798746186	-2.48537610516565	-2.13351904644267	-1.75642525987729	-1.36276701807766	-0.957037067462732	-0.541787238596492	-0.118612614783014	0.311386664432585	0.74737919113767	1.18868886657046	1.63473751570446	2.08501579604419	2.53906835961029	2.99648605194987	-2.82628386407544	-2.36319949087264	-1.89773861450402	-1.43015984942035	-0.960690409295601	-0.489528738757092	-0.0168473418021768	0.457204182145947	0.932495887059857	1.40891400484454	1.88635723438482	2.36473278419022	2.84395216199282	-2.95925859331604	-2.4786223773935	-1.99742775586621	-1.51579276967352	-1.03385534388285	-0.551778374428	-0.0697547282144758	0.41198787403556	0.893182039485708	1.37351576063656
33	0.94330898513609	1.31282286718908	1.66730062921702	2.00301922133265	2.31570630914425	2.60140972835796	2.85860510404182	3.09148725436946	-2.9710179465491	-2.74529680059472	-2.49948256877625	-2.22598456937276	-1.92423365975683	-1.59741784000111	-1.24977006872943	-0.885232947748641	-0.507042985326799	-0.117724204337752	0.280788391529947	0.687010286867096	1.09979048019084	1.51822229503375	1.94157844721744	2.36926483018565	2.80078797953932	-3.04745305028113	-2.60944148532609	-2.16866602583331	-1.72538779075475	-1.27983168088169	-0.832191065739074	-0.382631630944454	0.068705236539773	0.521699252583861	0.976248028299113	1.43226369814847	1.88966926521477	2.34839457105714	2.80837182136256	-3.01365468177558	-2.5513927654144	-2.08812013866091	-1.62394943221766	-1.15901996391766	-0.693504140047815	-0.227613475813379	0.238396149279255	0.704220412465291	1.16950403498746
34	0.788585260880093	1.13777684859622	1.47896720802807	1.81206099086563	2.13744108555686	2.45612627755601	2.76985384967325	3.08101599263474	-2.89076826430273	-2.5762871210704	-2.25623628691268	-1.92875224248003	-1.59269500591591	-1.24758864549853	-0.89347259549879	-0.530731913960125	-0.159949450401625	0.218203733857415	0.603040393366843	0.993899521602137	1.39016827288334	1.79129098338425	2.19677075408129	2.60616716596511	3.01909229240399	-2.84797908078752	-2.42897256425682	-2.00732994725896	-1.58327144738987	-1.15698407933442	-0.728624393121591	-0.298321001823301	0.133822984301727	0.567727501508266	1.00333293997896	1.44059730031277	1.87949298161569	2.3200030801675	2.76211707673658	-3.07735950958405	-2.63206975090644	-2.18522387837183	-1.73686561299151	-1.28706571528593	-0.835930593894902	-0.383610760539001	0.0696916082233004	0.523716938141565	0.978145403925621
35	0.773660808771488	1.12162520912021	1.46708537966445	1.81043330805333	2.1521822099218	2.49295675768281	2.83347022019899	-3.10869565657253	-2.76639231876949	-2.4220613139572	-2.07503380019515	-1.7247468932302	-1.37076201582506	-1.0127702963329	-0.650586980264276	-0.284138051561409	0.0865575164192136	0.461406953973175	0.840262234180741	1.22293671157219	1.60921930916023	1.99888618153812	2.39171005920645	2.78746760382405	-3.09724017794501	-2.6962422936696	-2.29290623285621	-1.8873941842591	-1.47984644656708	-1.07038006766343	-0.659087931350845	-0.246038230348235	0.168725711635173	0.585185281674556	1.00334606854009	1.42323695439558	1.84490871734039	2.26843200429652	2.69389447482575	3.12139685245954	-2.73213774844708	-2.30022974635664	-1.8659642466766	-1.42926158178186	-0.990076948052111	-0.548417034005833	-0.104358114782813	0.34193597403305	0.790198404039749
36	0.862557691224598	1.21051389643728	1.55821695657632	1.90590961284933	2.25385484931718	2.6023298500946	2.95161873239216	-2.98118082518396	-2.62942468601787	-2.27604213033436	-1.92080182436449	-1.56350305627505	-1.20398010195365	-0.842104891351812	-0.477787986062155	-0.110977996559002	0.258340353499329	0.630149268254471	1.0044017698907	1.38102619558602	1.75993108397069	2.14101026331999	2.5241479824852	2.90922395185162	-2.98706712154666	-2.59846974736665	-2.20827528383864	-1.81657688268256	-1.42345136767979	-1.02895619179066	-0.633126744900176	-0.235973957996507	0.162517863309327	0.562393047353223	0.963726471630415	1.3666254277239	1.77123143817362	2.17772196032328	2.58631180861196	2.99725397310417	-2.87234601596606	-2.45579118332135	-2.03591052118306	-1.61232830926955	-1.18466718028275	-0.752575652108894	-0.315767824294848	0.12592360314582	0.572482791018436
37	1.00818737628438	1.35241457850744	1.6972474535983	2.04282453170804	2.38928592199215	2.73677092139748	3.08541542425138	-2.84783610391706	-2.49649216444309	-2.14362879502988	-1.78915093435466	-1.43298009458454	-1.07505640391119	-0.715340233787126	-0.353813323374587	0.00952067768575859	0.374636313714442	0.741487120906503	1.11000713921519	1.4801131268242	1.85170742959028	2.22468142042571	2.59891938931916	2.97430273835161	-2.93247098516282	-2.55514253275068	-2.17699862455912	-1.79812680928472	-1.4185971851965	-1.03845914993806	-0.657738441383491	-0.276434369587546	0.105482912235623	0.488075298404691	0.871440030244189	1.25571369826107	1.64107729140403	2.02776269449727	2.41606109773873	2.8063338440645	-3.08415902761028	-2.68850016988451	-2.2892055433563	-1.88545844334711	-1.47626835731594	-1.06044776576364	-0.636603269038293	-0.203162979512475	0.241521156379172
38	1.17483834660386	1.5116755669374	1.84950031797697	2.18841113654366	2.52850551714627	2.86987838134089	-3.0705649704319	-2.72636957932958	-2.38064481574767	-2.03332546284259	-1.68435945662749	-1.33371036888653	-0.98135984236789	-0.62730985224724	-0.271584641762008	0.0857678392556952	0.44467517089685	0.805040541321881	1.16674379947806	1.52964355808719	1.89358034462384	2.25838070699864	2.62386208859808	2.98983820850646	-2.92706067640536	-2.56064111596135	-2.19425333239796	-1.82804571011739	-1.46214667694163	-1.09666219435813	-0.731674126292689	-0.367239362228842	-0.00338950148677365	0.359869145648199	0.722555522314517	1.08471407159829	1.44641562556061	1.80775936843674	2.16887643001117	2.52993588155205	2.89115427984795	-3.0303747578514	-2.66791618648673	-2.30416903790277	-1.93846695624927	-1.56986742861071	-1.19698728300199	-0.817708017678337	-0.428619109617206
39	1.33626610521665	1.66279883500293	1.99054962440098	2.31961682817255	2.65009971985882	2.98209710842902	-2.96747973222266	-2.63216803534955	-2.29506807281073	-1.95610513547739	-1.61521857353634	-1.27236601093025	-0.927527934531638	-0.580712470255147	-0.231960064712261	0.118652304176446	0.471007843526035	0.824948085159814	1.18027292182065	1.53674290671744	1.89408398763854	2.25199457753299	2.61015455949996	2.96823554263778	-2.95727382013404	-2.60031655958477	-2.2443706443216	-1.88970128927185	-1.53654231852986	-1.18509483819413	-0.835528373414064	-0.487984145004958	-0.142580083911691	0.200582806059993	0.541413042693066	0.879820386257025	1.21570668314417	1.54895562441968	1.87942096926592	2.20691248093067	2.53117841916387	2.85188286136111	-3.11461002644906	-2.80253677023079	-2.4959057976917	-2.19584155386606	-1.90389369221237	-1.62221649805666	-1.35382214013055
40	1.47069751019016	1.78433707769216	2.09936692945326	2.41591568433721	2.73412004070645	3.05412414611718	-2.9071068976411	-2.58304774615451	-2.25672758247867	-1.92799306879338	-1.5966993681378	-1.26271765173005	-0.925944574326029	-0.586313719303698	-0.243808724106296	0.101522623720661	0.449554555796532	0.800071543452129	1.15276077659189	1.50721119172574	1.86292088507537	2.21931366261787	2.57576389200382	2.93162710683576	-2.99691281076832	-2.64407235578788	-2.29355640982412	-1.94580177944142	-1.60115653771836	-1.25988244641465	-0.922163867656509	-0.588120876009898	-0.257824411427975	0.0686882434505976	0.391398827347035	0.710294960034988	1.02535875731336	1.33655720539902	1.64383417353395	1.94710392809198	2.24624608734862	2.54110211319766	2.83147367383464	3.11712353542603	-2.88540525300328	-2.61003848108665	-2.3402657650667	-2.07637288323596	-1.818588850443
41	1.55698521917188	1.85456727386037	2.15356564048635	2.45415507392939	2.75653376844454	3.06092643246259	-2.91559785299431	-2.60638138260273	-2.29428719319309	-1.97895656503752	-1.65999529660261	-1.33697844748317	-1.00946103150948	-0.676997523725341	-0.339173559908858	0.00434692457812405	0.35375743852931	0.709029884356266	1.06983012067483	1.43544684346191	1.80476024450739	2.17627653587912	2.54824017060628	2.91880906552119	-2.99693360243975	-2.63407029917129	-2.27686019605582	-1.925974568387	-1.58172122295393	-1.24411916718782	-0.91298318141205	-0.588001000227432	-0.268794929350835	0.0450336557766554	0.353874911000519	0.658092918905367	0.95801658657941	1.25393632325643	1.5461044715502	1.83473809006357	2.12002317237588	2.40211973638231	2.68116745033694	2.95729160308813	-3.05257600967874	-2.78194954283997	-2.51389463580507	-2.24828105724837	-1.98496231705986
42	1.57429231548248	1.8508735229061	2.1283561797989	2.40689126016786	2.68666104725355	2.96788739590523	-3.03234268156699	-2.74732129344077	-2.45981205682332	-2.16928254333043	-1.87505373803929	-1.57625107729471	-1.27173778681033	-0.96002546486239	-0.639158694094051	-0.306579461013638	0.0409947624063889	0.407573025820009	0.797512995844869	1.21428067979946	1.65788056152142	2.12162259823692	2.5913479693763	3.05017038493808	-2.79745622926164	-2.38978012675712	-2.00872002310548	-1.65037659258105	-1.31041430069426	-0.985010127760745	-0.671090105177986	-0.366277172670698	-0.0687590235101801	0.222843898560841	0.50958702699692	0.792284785147862	1.0715723182088	1.34795089022305	1.6218212742229	1.89350845156219	2.16328004309138	2.43136020503463	2.69794021812688	2.96318663844762	-3.05593768369139	-2.79292744031733	-2.53084285953215	-2.26956549696874	-2.00898128024129
43	1.51575866500472	1.76554911035776	2.01482077002823	2.26350333552558	2.51151073921525	2.75873642188245	3.00504678712662	-3.03291332536459	-2.78899266281752	-2.54666488781715	-2.30631674559334	-2.06847903019287	-1.83389990719125	-1.60366726398001	-1.37942212627173	-1.16375052592381	-0.96094665350818	-0.778598714335586	-0.631093025232785	-0.547467702465669	-0.584708772860913	-0.804507692332395	-1.08963417865656	-1.21582383880728	-1.18397759595126	-1.06412504595527	-0.897684873512131	-0.704987418198647	-0.496386950597688	-0.277539683686918	-0.0517472637276613	0.178951583688973	0.413238213856744	0.650226784045317	0.889303625497489	1.13003305242893	1.37209981352124	1.61527265752178	1.85938053843255	2.10429664310727	2.34992740224678	2.59620475675937	2.84308059670685	3.09052267628008	-2.94467376137152	-2.69614711557117	-2.44708313600744	-2.19747521219826	-1.94731095786823
44	1.4209999034524	1.64456110910502	1.86649214976521	2.08660452598873	2.30468239758633	2.52047857614489	2.73371023341729	2.94405455250896	-3.1320405540389	-2.92861806126455	-2.72932414467099	-2.5346630886977	-2.34517149322421	-2.16139591637198	-1.98385425937421	-1.81297574802591	-1.64901635770779	-1.4919524343065	-1.34136639472744	-1.19635335478014	-1.05548949555048	-0.916899989969149	-0.778437175309563	-0.6379348869966	-0.493467997476562	-0.343543537137988	-0.187183340337159	-0.0239036388259168	0.146372691873209	0.323429682428123	0.506866804787036	0.696186779042581	0.89085874521971	1.09035943956022	1.29419741516708	1.50192539552456	1.713144924881	1.92750635943104	2.14470626538358	2.36448354864318	2.58661512255308	2.81091157701092	3.03721309435905	-3.01779958309293	-2.78786725730528	-2.55626706866922	-2.32307386985624	-2.08834783073126	-1.85213647803358
45	1.36613825372984	1.57268713504445	1.77789681098144	1.98169692032199	2.18401763432743	2.3847911303674	2.58395344193289	2.78144672537012	2.97722196881846	-3.11194316351088	-2.91969954608108	-2.72923456263545	-2.54052684324942	-2.3535276043332	-2.1681570535052	-1.98430153636637	-1.80181183148704	-1.62050298933339	-1.44015603764523	-1.26052173348984	-1.08132633924133	-0.902279161924194	-0.72308136327435	-0.543435367936661	-0.363054108931073	-0.181669373200966	0.000961359802073631	0.185049986457845	0.370774914185437	0.558280195913009	0.747676416308463	0.939042968610737	1.13243131514173	1.32786883571029	1.52536291859305	1.72490502014697	1.92647449585102	2.13004207681198	2.3355729253536	2.54302924893966	2.75237248369723	2.96356507902713	-3.1066133815417	-2.89182383392079	-2.67527872375959	-2.45700014843519	-2.23700472273215	-2.01530329611341	-1.79190080677798
46	1.38994267584799	1.58712289827549	1.78360187947146	1.97937689049526	2.17444851077514	2.36882104648874	2.5625029496141	2.75550722655959	2.94785182333569	3.13955997251382	-2.95252482127057	-2.76199733095427	-2.57200231616472	-2.38249326377533	-2.1934177809148	-2.00471780727933	-1.81632995933028	-1.62818600629845	-1.44021347176657	-1.2523363481843	-1.06447590546425	-0.876551569323145	-0.68848184075001	-0.500185225297223	-0.31158114005162	-0.12259076722881	0.0668621737663059	0.256850759537282	0.447444319325709	0.638708027069291	0.830702634592061	1.02348434569104	1.21710482568279	1.41161133678183	1.60704698664884	1.80345107559983	2.00085952724074	2.19930538754575	2.3988193784465	2.59943049364248	2.80116662637918	3.00405522118888	-3.07506136328707	-2.86978394078623	-2.66326764232786	-2.45547997554435	-2.24638540425965	-2.03594460227517	-1.82411368497152
47	1.48060827701481	1.67089061036495	1.86085163591216	2.05049952027255	2.23984377488843	2.42889529787199	2.61766640659539	2.80617085972003	2.99442386744097	-3.10074321832933	-2.91294169168038	-2.72533736671727	-2.53790939470619	-2.35063563216799	-2.1634927166239	-1.97645615659179	-1.789500434877	-1.60259912382843	-1.41572501087312	-1.22885023231447	-1.04194641309401	-0.854984809986056	-0.667936455528036	-0.480772299892607	-0.293463347884007	-0.105980788289046	0.0817038870722056	0.269618777078131	0.457791480082437	0.646249019747202	0.835017789674944	1.02412351831485	1.21359125536824	1.40344538070293	1.59370963662126	1.78440718422793	1.97556068462535	2.16719240573961	2.35932435576411	2.55197844451375	2.7451766744288	2.93894136357282	3.13329540376187	-2.95492274920515	-2.75931750470847	-2.56304758652015	-2.3660843494243	-2.1683965593523	-1.96994977916702
48	1.61276965197233	1.79614572154557	1.97936420603745	2.16243050573772	2.34535040213801	2.5281300505843	2.71077597029774	2.89329503167874	3.07569444083311	-3.02520358589495	-2.84302061431317	-2.66093385936777	-2.47893498308457	-2.297015431079	-2.11516646444996	-1.93337919410305	-1.75164461734459	-1.56995365656701	-1.38829719982919	-1.20666614312284	-1.02505143410923	-0.8434441171096	-0.66183537913825	-0.480216596779927	-0.298579383733157	-0.116915638868902	0.0647824053103923	0.246522133882347	0.428310500405406	0.610153977466104	0.792058506759625	0.974029448509892	1.15607152994401	1.3381887924322	1.52038453678681	1.70266126607954	1.88502062518229	2.06746333605875	2.24998912762571	2.43259665875783	2.61528343271715	2.79804570093663	2.98087835365934	-3.11941051276972	-2.93645851255429	-2.7534609832177	-2.57042995640533	-2.38737970120853	-2.20432700537931
49	1.76693314503122	1.94287387520485	2.11871524776932	2.29445906183364	2.47010714895108	2.64566136251595	2.82112356619458	2.99649562136159	-3.1114059336666	-2.9362086695521	-2.76109612473228	-2.5860665935312	-2.41111845131089	-2.23625017361905	-2.0614603565498	-1.88674773835902	-1.71211122238123	-1.53754990130165	-1.36306308284527	-1.18865031695454	-1.01431142453894	-0.840046527892959	-0.665856082894988	-0.491740913117432	-0.317702245999133	-0.143741751254655	0.0301384182783044	0.203935583122037	0.377646490707141	0.55126726568261	0.724793356641519	0.898219478868302	1.07153955266026	1.24474663671641	1.41783285602057	1.59078932357216	1.76360605523666	1.936271876898	2.10877432299633	2.28109952542632	2.45323209165402	2.6251549707835	2.79684930616981	2.96829427303378	3.13946689938952	-2.97284343872658	-2.80229400661344	-2.63210079462183	-2.46229755479355
50	1.93239691261155	2.10056861344712	2.26866067437353	2.43667281649327	2.60460469543196	2.77245589398697	2.94022591433939	3.1079141698197	-3.00766533096288	-2.84014276456103	-2.67270434540545	-2.50535110721733	-2.33808422082406	-2.17090500531438	-2.0038149397269	-1.83681567528697	-1.66990904820715	-1.50309709306727	-1.33638205678997	-1.16976641322804	-1.00325287837978	-0.836844426248113	-0.670544305358583	-0.504356055950464	-0.338283527853258	-0.172330899058859	-0.00650269499644049	0.159196191486866	0.324760479441702	0.49018447843746	0.655462066505736	0.820586667433884	0.985551227449135	1.15034819134946	1.31496947815647	1.47940645638867	1.64364991908123	1.80769005871154	1.97151644222926	2.13511798643653	2.29848293401907	2.4615988305935	2.62445250321232	2.78703004085543	2.94931677753903	3.1112972787897	-3.01022997481489	-2.84891136292826	-2.68794996603165
[truncated: 48 more columns]
