# Supplementary material for: Reconstructing spruce budworm outbreak severity: a comparison of paleoecological and tree-ring signals
Source: PLoS One. 2025 Aug 12;20(8):e0329406. doi: 10.1371/journal.pone.0329406 (PMC12342301; doi:10.1371/journal.pone.0329406)
Supplement: S13 Dataset — (ZIP) [file pone.0329406.s013.zip › Lake 4 wavelet data/Percent_defoliation/PD_wavelet_power.corr.txt]

V1	V2	V3	V4	V5	V6	V7	V8	V9	V10	V11	V12	V13	V14	V15	V16	V17	V18	V19	V20	V21	V22	V23	V24	V25	V26	V27	V28	V29	V30	V31	V32	V33	V34	V35	V36	V37	V38	V39	V40	V41	V42	V43	V44	V45	V46	V47	V48	V49	V50
1	517.424535108361	408.218109434397	259.618435058444	139.360400014685	68.9169332891115	35.435543940053	20.6943571034791	13.7225381692518	9.89071381555523	7.66518706456912	6.46271426120658	5.70259594853418	5.13048538212381	4.73462588674418	4.2867975577156	3.75279333814728	3.2661417417463	2.77857929315334	2.3125015587389	1.92625898807968	1.57070057515359	1.28516414835193	1.110526441389	0.995347592809755	0.925661954532535	0.89447619021561	0.850866490428347	0.763609415400636	0.662471540869534	0.603589301260813	0.603111447134893	0.655536267747738	0.79030738616906	0.950808172608827	0.981354603069574	0.893579473837901	0.774104488915775	0.609670219339079	0.449394112485723	0.387294988266111	0.414579053551558	0.459515474529887	0.504023890496049	0.54112702906169	0.527105741360149	0.469201002037188	0.413403877119121	0.373068491993405	0.345523297121905
2	686.047543626439	528.550220768555	317.661397011184	153.439195177634	64.2990346191274	27.3459295036547	14.0852727047799	8.94572296065327	6.31628883641711	4.83595114084175	4.17778559117391	3.80917350209026	3.51652082333553	3.37207332009596	3.12090357506415	2.72465099992297	2.37324627878186	2.00484791506664	1.63595180882693	1.34330293344481	1.05834185402806	0.824458263047275	0.701918561401308	0.629407707647655	0.593878066104299	0.599193091121878	0.58618506489394	0.512623698902912	0.413653399224737	0.35741628554038	0.358041795239049	0.409892776436947	0.566054350470225	0.762537133294185	0.801411200846609	0.70688331027126	0.596081348642169	0.43524596855109	0.266869633265769	0.210236152151683	0.254660750579841	0.309580555825463	0.361641514957975	0.410490033170177	0.400189156902662	0.337912696540567	0.282746734125045	0.248857445320101	0.228728830885636
3	814.407656962681	613.915861509365	349.329219110139	150.601080858225	50.6881206776388	15.3502454590308	6.07152936190435	3.74168774939428	2.64444328909477	1.97920349618489	1.81820239435994	1.77492883059481	1.70446513121942	1.76132492931441	1.69503610746996	1.45840711743669	1.27458539410225	1.07040442725116	0.845472845432662	0.687352959719851	0.513928905536876	0.360234491449079	0.299584636764109	0.270104061135467	0.261481916452318	0.292293397181521	0.306808458723857	0.257269620445768	0.176926593175647	0.133157173508069	0.131782701406948	0.166645506218676	0.311561336799874	0.505337739898606	0.53437282157746	0.441195287143205	0.365026146961546	0.246322063724223	0.101853997077368	0.0580052822417983	0.106356340722698	0.153060641699089	0.196604943949946	0.246206141387993	0.239661157635215	0.181682403566196	0.136372969631836	0.115068886713781	0.104621236833937
4	881.445109114212	655.257097854002	359.345535197231	142.334130111955	39.0573236205913	7.00799161840844	1.16524718453211	0.790699462902252	0.648828794370874	0.436339514837819	0.478500494722651	0.54300201348089	0.542193486803041	0.65979274550623	0.681067354498062	0.551407020349	0.48622530743944	0.410655339016333	0.303725141796639	0.25260859772847	0.177781057904616	0.0946431842025715	0.075374483383052	0.0697333445703448	0.0695788483201833	0.102822480710489	0.128341764155208	0.102602526336424	0.0500209871312302	0.0239062887605634	0.0213634795791211	0.037386232378743	0.149583461888217	0.303180080868758	0.304601413315362	0.216225257426198	0.184076248193547	0.130325474395177	0.0336774826552785	0.00176684261640078	0.0346016662517044	0.0573412721409279	0.0818379198675122	0.122495404793904	0.119088804623938	0.0726714443586363	0.0416610847037816	0.0326787056543791	0.0291467727868008
5	893.435990654939	663.84178006134	362.813451853987	142.05050738279	37.5604065044242	5.72756013355153	0.238279985219645	0.0616139027668258	0.107656642816589	0.0287863886018193	0.0720334739492254	0.10940308520129	0.0984983577946542	0.18736027261727	0.216947706304871	0.139081268330228	0.125455079074432	0.11361936386472	0.0695713480721474	0.06832309888554	0.0513456009979251	0.0125580891246133	0.00803534980470229	0.00880656104027721	0.00803196289512096	0.0303204128053244	0.0521146466221358	0.0423554158106934	0.0141352387626782	0.00112107499801116	9.27099162556745e-05	0.0125347962756955	0.0966204956069195	0.196667338726027	0.164978430162923	0.0797797220345946	0.0793534254639741	0.0861499606287509	0.0428745675735234	0.0170133054334126	0.0214610184519491	0.0184126859633153	0.0276100874834648	0.0580964211311142	0.0578825745786723	0.0254800035517367	0.00640718133485452	0.00430530885055791	0.00363173494372706
6	872.959471369789	657.725785589672	370.859196277546	154.149755297345	46.1022898764632	9.65493162447613	1.45796681608949	0.23693415674415	0.0659548381281701	0.00911693596957442	0.021045070951863	0.0204477372386562	0.00554840135077226	0.0581240981728198	0.0727923816752727	0.0213749390875219	0.0194513645537565	0.0262295219926125	0.00706489846470764	0.015638416221926	0.0213790254454422	0.00532005689460793	0.000659444512474088	0.000893778024368888	0.00173484667493796	0.0150640490016504	0.0290076189759808	0.0262338674879359	0.0108731579182282	0.000827134635168274	0.0026154655451557	0.0290239860118144	0.104556354520663	0.162081771805016	0.103872097681926	0.017802632826993	0.0279027835073331	0.0732286556468322	0.0731193877641264	0.0487161425983669	0.0247841664471825	0.00433139836437401	0.0085774569499436	0.0334595458837489	0.0363734947016453	0.0149780425074187	0.00143016278159014	8.14864149504993e-05	4.18268586109663e-05
7	841.23146520819	648.935465018158	385.049608487136	174.850403537533	60.5305221391175	16.1379021368021	3.52804710062841	0.753764085936675	0.196008290065828	0.0693534899934963	0.0386324442066367	0.0163777763975296	0.0102967548988799	0.0429098437231245	0.0455426082350465	0.00905435555161137	0.00332303226816593	0.00958866452692684	0.00131282088919348	0.00790925183453724	0.0183183136344138	0.0122548737041716	0.00440364902627938	0.0029205917623114	0.00742271914123779	0.0177241766904704	0.0262933925443873	0.0251175032661819	0.0139312614374776	0.00296083677636626	0.0110600138310983	0.0603096304908145	0.143070581405162	0.178280038363097	0.105408088758392	0.0160590890176983	0.0209723268005548	0.0802441063326984	0.105028158288314	0.0805287995363818	0.0368306890496273	0.0061213026786885	0.00906881902270604	0.0305449828316043	0.0347997106335227	0.0186670492051657	0.00480405106913101	0.000563318651709925	0.000268960221985054
8	809.854584165845	641.657720605076	402.306573064588	199.253577495376	77.8454603451625	24.0922272377436	6.11245196403768	1.47040246848945	0.457576532729924	0.204800707825078	0.106939648574263	0.0597949890080155	0.0539143516755386	0.0720214667219556	0.0647546863185827	0.0312255980756602	0.014178233874916	0.0128248826958776	0.0114288008826972	0.0186107532596501	0.028437633204102	0.0258415872689229	0.0168650721114078	0.0140984659475887	0.0196148373205485	0.0279176649479539	0.033433705517548	0.0334251876426349	0.0273456393247934	0.0240343653768864	0.0493483268083625	0.126285932822058	0.225441435384264	0.258879402578565	0.186647479218825	0.0962082000695467	0.0862239534556034	0.135154174372012	0.161453160104866	0.133684865463726	0.0790012585014394	0.0394005671359761	0.0348574616775573	0.0477696849677556	0.0478639138535109	0.0305615352926537	0.0126705188852498	0.00394714917781956	0.00218745051581451
9	782.589549294431	636.312043508576	420.160635742346	224.922200791642	97.2005810288359	33.6049908103721	9.20485574763686	2.10788256275866	0.61218900795558	0.364682426737063	0.272596168481503	0.204086480312325	0.174753793468566	0.166038856358982	0.13898040072001	0.0916892062382559	0.0541924191354112	0.0392173437500887	0.0404062676776211	0.0514771887576118	0.0614846680607367	0.059904191481033	0.050971993910028	0.0456133156418061	0.0462413266715066	0.0486304614447854	0.0514842648250002	0.0568684136834531	0.0669415552813498	0.0917371181424724	0.156373632776682	0.275552852579563	0.40695434753629	0.46373180559336	0.412806139086022	0.326491589312263	0.28945773380343	0.298471397152435	0.295584726637814	0.251825178756109	0.186123928567193	0.133031462484354	0.108856641771565	0.100264823516157	0.0845006504967525	0.0569827188732575	0.0304279743144769	0.0146409248870981	0.00883362294307117
10	759.719883145105	632.615754106725	437.935686839865	251.606814853562	119.280828029524	45.8829564393184	13.7009206236564	2.86549363051101	0.428362696717769	0.316662320731242	0.473151107318344	0.508727439012301	0.473356864807048	0.417553790669651	0.341925453728876	0.252237991712196	0.175879254048622	0.134613758312654	0.127912487917063	0.139465778963994	0.149230899661841	0.145657866084236	0.131216379600321	0.114015681547831	0.0981863221266303	0.086287355390836	0.0852627582677215	0.1043535573683	0.151675204957725	0.239657111159565	0.386531203036795	0.590773516116045	0.79737381701624	0.918839117605055	0.915741989100679	0.83531255112898	0.74838626648432	0.676393149821573	0.600410769347579	0.509133501737923	0.413702350876578	0.331754255955158	0.270144180317892	0.219985922139279	0.168301387171564	0.113912560529938	0.0671520822424325	0.0363475984437684	0.0210684247401625
11	740.625602752357	630.366254096842	455.821530092685	279.916537491079	145.486079804101	63.1730976560812	22.0029860396717	5.41978690468658	0.557775043780456	0.0496109122402207	0.554799698749153	0.952391619748499	1.07428451773838	1.01320508673413	0.862469634125352	0.684656567659268	0.529644953383313	0.429827974062713	0.387425113484864	0.378445847027489	0.371780200857285	0.347636321756556	0.303000812988426	0.245288481155582	0.18601096838306	0.140826408907835	0.130196324717487	0.175728529790513	0.296804685188442	0.510336111985368	0.823074540792907	1.20725807812502	1.58170245214481	1.83972732950024	1.9176258174067	1.83299836908448	1.65193260448237	1.43434994364437	1.21582092301539	1.01648997729161	0.845764873908821	0.701902678456367	0.575465145530076	0.455641426700267	0.337450937564563	0.226397367506202	0.134486813820542	0.0704349045135662	0.0348372210406268
12	724.420972651348	629.046668115361	473.54385938526	309.707501201346	176.356114198162	87.3667867645626	37.2274873830272	13.1526179257427	3.6167016142156	1.011108782256	1.08053219668046	1.74408481510508	2.19375181212655	2.27606349177514	2.09162358469615	1.78870168235256	1.48669080006591	1.25339389550862	1.10148205482319	1.00195371115576	0.911014574848095	0.795829259324819	0.646660777892814	0.475580938733681	0.310184482063358	0.18807073647646	0.152110386159655	0.245528676717745	0.506389687095195	0.957770402219584	1.58775903803812	2.32397615667428	3.02800838041741	3.53638814219031	3.73506224826421	3.61221724983431	3.25011057625673	2.77342453705214	2.29623885767289	1.889146192828	1.56953647046831	1.31452599943895	1.08780761626636	0.863831874047913	0.638474520176953	0.425931996289087	0.247154774261574	0.117767856015794	0.0426159084332257
13	709.758570148623	627.174051301139	489.21527879588	338.493724197626	209.44807544984	117.296295997794	60.3380290692004	28.9882831346575	13.4381394077821	6.72124258330272	4.56269925677709	4.40790099642393	4.78250380137085	4.97919653187409	4.81359995897587	4.37719463080413	3.83797117897032	3.32455747178527	2.88654968582861	2.50642544912114	2.13664153390243	1.73787297248623	1.30221347855389	0.857570589843352	0.459425317192272	0.178916491924024	0.0931439777867204	0.277687756839281	0.795149483469764	1.6714848880178	2.85989681960671	4.21024406207609	5.47655983546959	6.38385613131011	6.733430713984	6.48716600274146	5.77794672555311	4.84229791469548	3.91741365941703	3.15621753314474	2.59578005205641	2.1831370395205	1.8333245275276	1.48301272833292	1.11513074950301	0.752522843518122	0.434822620607764	0.195838513925228	0.0518622554643503
14	694.683615263444	622.092878617558	499.003030611442	360.807129634428	238.003403529233	146.215627479539	86.258928671427	50.7055176596268	30.8090832008632	20.0984093752271	14.7078930088453	12.3628434862819	11.5449110134627	11.2109234312313	10.7726456705952	10.0404184785363	9.06963851676199	7.99002084597464	6.89524405376032	5.81272766803795	4.72910499048922	3.63344673402913	2.54879366661851	1.54033636844646	0.705062868594379	0.155674275512206	0.00839757404616142	0.373013160914038	1.33263273649099	2.90159205233171	4.96791944980142	7.25372487488718	9.33942658767354	10.7739916145687	11.2377515523917	10.6758945392531	9.32350390800925	7.60242606444511	5.94463510584437	4.63448783036564	3.74254735292391	3.16548335080448	2.72963687615731	2.29314112536554	1.79940907034397	1.27319830596664	0.781662241120229	0.391597544666479	0.14335564562365
15	677.143347265653	610.879437367371	498.47736357199	369.879411442691	252.57057502826	162.593131413739	102.891523638917	67.6250820122684	48.2356118190909	37.6742856451273	31.6947299735954	28.190502117088	26.0818960679784	24.6336588222474	23.2838592791714	21.6885226724743	19.7360635147159	17.4749433758926	15.0134100009803	12.4547885135087	9.88538643339384	7.3934465568533	5.08836636122051	3.10302407714658	1.58178601494766	0.667558640153515	0.496141563849274	1.18968753650812	2.82803331952173	5.38344957543813	8.6353313830923	12.119004711922	15.173787180302	17.1154606544062	17.4800627707672	16.2210821526024	13.7454583233661	10.7549243559823	7.96835418600257	5.86489321547993	4.56644650954119	3.89145917226876	3.52011728167651	3.16877989531137	2.69284745689248	2.09515930241219	1.46943342009298	0.928239504263821	0.552525683746263
16	656.490709646535	592.732983667221	486.142038936549	362.494749713644	247.140605028287	156.995993613381	97.5610837289748	65.0244360357479	51.0184848144401	47.0980468505764	47.210535212405	48.0659975266094	48.3244469486008	47.6041629019625	45.8466730890153	43.0808096521698	39.3982194881186	34.9686320125446	30.0286965230212	24.8521876939845	19.7236709828468	14.9215221967721	10.7033524430227	7.28980832286569	4.85346262508985	3.52301170719991	3.40092987555122	4.57168797033097	7.06703619645963	10.7734429686548	15.3143431947459	19.9881176642307	23.8486231456029	25.9539229913713	25.7039148185128	23.1059972302835	18.8158652926388	13.908352335036	9.47899527470817	6.26744744966965	4.47233101715055	3.81313533726413	3.76532638640136	3.82655140433729	3.69137521100606	3.28872991747581	2.71383521064902	2.12313057999304	1.65049914703562
17	635.707500633059	572.2682757539	468.168190901974	345.630507297861	228.174926217661	133.722509165276	70.8063055672132	38.6980119807397	30.4155254653356	36.6739694333941	49.0725861804711	61.714771644368	71.3821146473528	76.8853722997623	78.2312972359538	75.9806936002697	70.8873059801443	63.7444479000733	55.3333628716148	46.4005639056653	37.632302395306	29.6200642856154	22.8243704648911	17.5519312591914	13.96245061145	12.1102328276587	12.0018060983409	13.6267117243554	16.9165732594827	21.6233088736783	27.1716238282794	32.5946885112501	36.6566986937639	38.1816318564937	36.4794650077037	31.6692180574073	24.7146762806957	17.1209531095196	10.4157025342095	5.65060855314055	3.13899445894455	2.51165881771136	3.0120618760395	3.85677676028889	4.49765233598968	4.71005743475021	4.53145626220584	4.13129521410135	3.69129124846328
18	623.008592757136	561.577730270016	461.133538616599	340.328574385236	220.3786407352	119.468316510443	48.8101744188424	11.3673895909709	3.08633488369949	15.6489991223797	39.5086272806942	66.249585841364	89.8471648638484	106.904141630064	116.226743282976	118.145010128715	113.866334821243	104.99222785605	93.2079780188923	80.098110856526	67.0344222682857	55.103316020254	45.0647064406444	37.3521017449268	32.1240109127556	29.358310293272	28.952016942266	30.7687625798076	34.5877961333903	39.9604377167423	46.0531317996819	51.6050616901725	55.1063799029811	55.199950176945	51.1709625776046	43.2989387180866	32.8746630891297	21.8318311131926	12.1327165128453	5.16923712739015	1.42487521778986	0.503341166785446	1.45288095209518	3.19919528890048	4.8948292818357	6.07828774211208	6.64726073907633	6.72504719363049	6.51229499040737
19	630.584715116085	577.892635979856	488.375742989984	376.767539485574	260.978014348159	157.902950409354	79.9417078586507	33.094488952937	16.8767072493642	25.713817034411	51.1424696985766	84.0889089058568	116.665983950439	143.214346620608	160.592566369327	167.909167682582	165.956488079259	156.573524100238	142.082184342009	124.857091610728	107.032344640528	90.3256845288396	75.9610029822319	64.6767728143926	56.805789902557	52.395616495367	51.3181692537126	53.3103185350623	57.9131165296768	64.3362818070043	71.3416503933611	77.2709958898569	80.3039085698277	78.921607540397	72.4227286147566	61.2642691940382	47.0416010092491	32.0698265931626	18.711542493772	8.71392780022839	2.80679549694989	0.683159782802251	1.31057859863892	3.39638850499384	5.8060531432632	7.80239296988739	9.08046872312859	9.65845931096314	9.71660638711194
20	668.759863418052	634.917474976151	567.823890751004	478.032606247987	379.197985430239	285.215559647868	207.574597580092	153.526326168519	125.366146195518	120.810516936293	134.202559166597	158.143389723311	185.126297330597	208.833785404899	224.90806329557	231.172668005056	227.415428953055	214.909415075719	195.847105390587	172.816661388947	148.389517867529	124.839985735431	103.989099927662	87.1515654074236	75.1560172081615	68.3991260887979	66.8875493775511	70.2298709652401	77.5723007736283	87.5216128895557	98.1428895020164	107.125581061736	112.15858778285	111.454639433037	104.262269934905	91.1602371377138	73.9823993172836	55.35840601809	38.0146066512618	24.080562441424	14.638289498696	9.64070182630852	8.17169924185625	8.89822793334015	10.5242006074615	12.0997287416247	13.1292284902238	13.5087452685048	13.3715290911724
21	736.773619778504	730.409801587602	695.712856153701	639.235657277045	570.064318341081	498.05056841203	432.070300836818	378.660262844125	341.245713739894	320.022534772933	312.42696488783	314.026023782574	319.600246155238	324.178939867463	323.83245795364	316.114496008249	300.15075209679	276.453463921825	246.580909769629	212.754697103166	177.51166983497	143.424174951622	112.889228898685	87.9695618390597	70.2645668147177	60.7918371432919	59.8686301231453	66.9990135100142	80.7966416629594	98.9975142591849	118.625898451699	136.35327973358	149.030086644011	154.289843526115	151.061447280478	139.816366732348	122.442370699041	101.756732875912	80.8005581803667	62.1341978246621	47.345749321389	36.8954152502131	30.2905374609784	26.4760348984209	24.2747327853025	22.7313241149584	21.2809327774962	19.7418205460377	18.1895451630401
22	815.708894921888	838.132611856412	837.554620950305	817.292878201362	782.461468053561	738.966153361281	692.498494208486	647.709155634436	607.670503697677	573.671207976364	545.330352669456	520.972737640006	498.169151238963	474.322365012177	447.182390012719	415.207327643572	377.739344287065	335.01849798399	288.089991301955	238.663477921972	188.961624263229	141.564593512771	99.2337951652831	64.6918269795015	40.3467631432771	27.972089222377	28.3806555664563	41.1544366922453	64.5047266392577	95.332817178936	129.533488054403	162.532007594726	189.978580668651	208.462097769952	216.073408593729	212.667698776731	199.748945430627	180.006636593361	156.638125243561	132.649583464772	110.321575853502	90.9563782568156	74.9229707078764	61.9224402160447	51.3440275204757	42.5825178094328	35.2311024271305	29.1260606224864	24.274753067226
23	870.837109604461	913.229348278224	937.306903987302	944.383820187491	936.926731686849	917.986352254543	890.652672153943	857.626115644575	820.949091271162	781.902519697708	741.046300415745	698.368081409364	653.496067084523	605.928040103861	555.233583565079	501.202249392266	443.933987493508	383.890145848157	321.932838683174	259.371622740605	198.012560170181	140.17731049244	88.6429801277061	46.4572987798474	16.6103393422346	1.58677742360102	2.86885567032375	20.4951092646607	52.7909898252622	96.3676452469128	146.434811428026	197.402409017511	243.670406447658	280.449629154325	304.437263881052	314.199990108848	310.189908147325	294.413149791735	269.858467685296	239.845171791538	207.451197399462	175.13610588615	144.600257359049	116.847838394031	92.3719552918969	71.3665844305567	53.8900913366682	39.9444778883899	29.4757613195034
24	865.956867254651	912.283249254942	943.998056924797	961.755436039905	966.904420116563	961.10382586552	945.992268272499	922.973091386447	893.131138260109	857.261070231003	815.964392400711	769.766266882473	719.210574975534	664.907939172729	607.532215762085	547.78207614919	486.340642331474	423.872016273843	361.084573418449	298.866894430922	238.468971411166	181.669782343715	130.855062884246	88.9355426704885	59.0682966675583	44.1956786097882	46.4737544471923	66.7081008941491	103.933935219803	155.261063003704	216.053092346526	280.436066461916	342.053189498362	394.921360112343	434.219559229432	456.856717039419	461.722574460637	449.602642835788	422.814758214418	384.67848642964	338.946912109246	289.312611481694	239.05666493268	190.858510815158	146.741958618633	108.109424228584	75.8145501843775	50.2374501717659	31.3474792278646
25	782.8015088634	817.042677531774	839.849236697435	852.228416586105	855.558459506696	851.244897383689	840.460268067437	824.019240347468	802.397954746731	775.865179718786	744.665221738749	709.184819458378	670.048744234801	628.116488961597	584.386838766054	539.848648747609	495.336027565047	451.448308117735	408.577971497727	367.056598167603	327.388404483796	290.504578270224	257.951121279804	231.926437246713	215.11432373347	210.307655077249	219.875706827215	245.178180842973	286.056863207149	340.532045262816	404.79422846364	473.520182035282	540.471318042472	599.269857381934	644.210469758891	670.96115896605	677.036769367629	661.982098186114	627.263831623226	575.925124921531	512.091388888292	440.425659186787	365.619344986863	291.977248753338	223.124618637087	161.83729265026	109.97867327428	68.520074048378	37.621437133146
26	632.637833018106	645.597091537747	650.322279202728	648.55185886103	642.119006745476	632.609804673915	621.130083933036	608.228872166281	593.983342008056	578.207032088457	560.712029633814	541.545143319688	521.13020008756	500.279362332478	480.076620859593	461.674849681474	446.073301732895	433.948118061266	425.592708324767	420.991957643433	420.01305659915	422.657660660119	429.295824674156	440.799083659845	458.510097056058	484.025291212595	518.815587106798	563.756326660447	618.668829951633	681.983892165654	750.618976313696	820.119586089599	885.060886033381	939.651046472116	978.435961089596	996.985376288823	992.446671466404	963.881591368199	912.344898853121	840.711255788426	753.297176475609	655.351243599774	552.49501830542	450.190690990539	353.294098536963	265.729130879047	190.297135987299	128.616443957653	81.1742925014429
27	452.088681148316	443.839164951958	430.627920864502	414.710212011523	398.176381463526	382.632022736952	369.004631174225	357.517286436542	347.830021009669	339.309123606578	331.354322927359	323.70153884497	316.627697945261	311.011287859146	308.240292333807	309.997651094517	317.983359199155	333.644579000513	357.978178075826	391.446551522449	434.014275230409	485.279173933382	544.645733893687	611.478011868205	685.175914201086	765.141094458155	850.630978426309	940.533351835653	1033.12088381736	1125.85792137922	1215.3272631008	1297.3230591824	1367.12227030651	1419.90898247784	1451.2920851415	1457.83500288512	1437.51097225226	1390.00941720746	1316.84499546888	1221.25467822963	1107.9024377046	982.439076801986	850.981899759437	719.583604263781	593.753054244905	478.07557410865	375.961143778914	289.529305634457	219.622752343486
28	286.751467737793	264.476633293403	240.226479747169	216.3064405754	194.645887092186	176.530380780018	162.464613722097	152.197134047076	144.904476252793	139.498363856377	134.993229524116	130.858669243193	127.285480550202	125.313378166175	126.798360845554	134.230712876362	150.443068313435	178.265715317124	220.190229542047	278.093003459456	353.050852363078	445.257226198659	554.025734394026	677.852777575681	814.506004541286	961.110323951469	1114.21600138556	1269.84983414936	1423.56564778699	1570.51999992123	1705.6001428671	1823.62333411904	1919.61119927257	1989.12368307239	2028.61884121003	2035.79187605173	2009.8427103034	1951.62729376263	1863.66271445672	1749.97701177331	1615.81714691463	1467.24850444572	1310.69305495742	1152.45893023439	998.311481656939	853.126345511449	720.651117932918	603.386798536765	502.585756037656
29	172.064420497701	145.248759825806	118.696779106636	94.3931371196443	73.8365944490611	57.8394980105035	46.4465171505871	38.9947633277654	34.312034046743	31.0240316501116	27.9203703441434	24.3173692600888	20.355396058517	17.1797064939385	16.9737360018427	22.8383342794976	38.534538334905	68.1267017926778	115.574126088991	184.321707923241	276.934409506438	394.808953234826	537.982180809685	705.04208971058	893.137024136452	1098.07205586164	1314.4791973806	1536.04866237365	1755.81024042034	1966.45523026803	2160.68896615496	2331.60126662161	2473.03756879776	2579.94834057361	2648.690324713	2677.2519948631	2665.37852333845	2614.57892238677	2528.00913358147	2410.23808664386	2266.91693852375	2104.38257109829	1929.2331440893	1747.91506882013	1566.35718894778	1389.68015441907	1221.99852958005	1066.32191132788	924.5509261121
30	119.29999800353	94.3202990219208	70.6033139706831	49.6931054065096	32.6789811470693	20.0626622144353	11.7202080715284	6.97293465877226	4.76413953953426	3.92058203763505	3.46259706579052	2.91720628960858	2.58633251937611	3.72754510985542	8.61659182506339	20.4771223327511	43.2806897406025	81.4365197215337	139.403363153959	221.263569595956	330.301907459563	468.629089705723	636.883560642179	834.036279181579	1057.31338628158	1302.24188562238	1562.81452175459	1831.7622516705	2100.91614266569	2361.6351446252	2605.27197098484	2823.64641555004	3009.49413517505	3156.85964777038	3261.40540888127	3320.61452261215	3333.87275878719	3302.42551223679	3229.21617334584	3118.6228239869	2976.11890252018	2807.88934680389	2620.43598140937	2420.20437491151	2213.25945310152	2005.02970927129	1800.13110556895	1602.27297829177	1414.24054671662
31	115.315845718971	92.5055645328993	70.4756546202033	50.4594936125138	33.4069269807044	19.9081878625749	10.1800408339362	4.12169133217061	1.43746072627765	1.81246770460808	5.11834983746763	11.6199427311739	22.1518300678029	38.2361157207291	62.1192517401335	96.7152660959766	145.453851343226	212.042948273839	300.16526903158	413.135571393778	553.549787056978	722.958146932463	921.592446834081	1148.17303455889	1399.81458776688	1672.04193568886	1958.91866892981	2253.28264285256	2547.07423794109	2831.73591161255	3098.65568011355	3339.62321518735	3547.26567699545	3715.43154525832	3839.49464643691	3916.55710595663	3945.53855744326	3927.14879277676	3863.75109998739	3759.13269451544	3618.20587249107	3446.66801795541	3250.64996521982	3036.38047055954	2809.89011904065	2576.77164704898	2342.00635212573	2109.85896612217	1883.83693263879
32	144.42966667037	121.371896854443	97.7713564362538	74.8300991226978	53.7093526969505	35.4872852490652	21.1458605483756	11.5898733024798	7.69605189034253	10.3849025456556	20.7035682568021	39.9050965045143	69.5086253237613	111.326269320051	167.445752172657	240.162643093521	331.861771997017	444.853302949562	581.174352487612	742.371386196667	929.281526389352	1141.83215631858	1378.87777990394	1638.09108658252	1915.92176186841	2207.63201553421	2507.41235488733	2808.57514105684	3103.81731908839	3385.53785740807	3646.19036827881	3878.64762180017	4076.55268022451	4234.6315160437	4348.94439230841	4417.0578834415	4438.12583433101	4412.87518006823	4343.50058110226	4233.47939244997	4087.32474811904	3910.29883392076	3708.11033337216	3486.61946514995	3251.5712046741	3008.37268313959	2761.92505265645	2516.51403757477	2275.75766498636
33	223.021703557507	203.232102440292	182.241390035154	161.435105496286	142.352554443619	126.651153545105	116.074910849914	112.428616565745	117.557590651556	133.331105459528	161.626163505212	204.307406323708	263.198719192564	340.042629622725	436.444816696819	553.802802840432	693.219977101826	855.408262174048	1040.58475791119	1248.36937727121	1477.69168731531	1726.71577451326	1992.79190439827	2272.44300347219	2561.39254304728	2854.63826504697	3146.57341357332	3431.1538361465	3702.10568197446	3953.16471958594	4178.33486292714	4372.15071759985	4529.92721872755	4647.97904981455	4723.79370876246	4756.14485508693	4745.13676793013	4692.17601140858	4599.87222747282	4471.87574599984	4312.66479110707	4127.29891589522	3921.15750618251	3699.68255004248	3468.14339252631	3231.43811852881	2993.94194232203	2759.40805447689	2530.92134994227
34	411.323386002963	409.917702403187	408.398854319491	408.251597497397	411.170096556224	419.014122277318	433.75794230236	457.433892816765	492.07250578085	539.640832319382	601.980309660182	680.745228069359	777.342618480949	892.874239846676	1028.08132051672	1183.29280788292	1358.37809975148	1552.70555315724	1765.10846487958	1993.86065442739	2236.66420236472	2490.65223629716	2752.40983027488	3018.01599779883	3283.1093226053	3542.97891158931	3792.68103495935	4027.18006109893	4241.51018936395	4430.9521997285	4591.21720662073	4718.62750214913	4810.28328736499	4864.20367297376	4879.43096148287	4856.08896817842	4795.38893148161	4699.58019902721	4571.84702784447	4416.1570937069	4237.07121967265	4039.52698329704	3828.61090042761	3609.33458896567	3386.42961856321	3164.17374143713	2946.25811023913	2735.70126877243	2534.81156444156
35	772.695580971112	810.394912941758	850.107489742723	893.010709982829	940.419513858513	993.741222392537	1054.42318219915	1123.89561783485	1203.51228212958	1294.49148376161	1397.85987178043	1514.40099957899	1644.61022392119	1788.65697866919	1946.35496492588	2117.14038539321	2300.05807731881	2493.7553040171	2696.48306286612	2906.1050406991	3120.11474622144	3335.66179449422	3549.58870955522	3758.47983692138	3958.72391300121	4146.59144188964	4318.32724064974	4470.25734482699	4598.90799021936	4701.13273793083	4774.24216938029	4816.12915753079	4825.38173463785	4801.37521334091	4744.33560971151	4655.36761785697	4536.44235659456	4390.34271472192	4220.56714274479	4031.19589362309	3826.72669106415	3611.88929599359	3391.45018896163	3170.01940321142	2951.87134306862	2740.79022654707	2539.9487254828	2351.82565507686	2178.16546285788
36	1301.64253294283	1389.24944409364	1479.84611712922	1573.85750339009	1671.74671219202	1773.98672647258	1881.02936338419	1993.27319027285	2111.03209246554	2234.50601915389	2363.75512857999	2498.67815252626	2638.99535562662	2784.23603832891	2933.73018534527	3086.60364855316	3241.77621335496	3397.96204670987	3553.6723524612	3707.22052560395	3856.73063587578	4000.15059654409	4135.27179020473	4259.75713547308	4371.17950773201	4467.07202299702	4544.990944606	4602.59091103444	4637.71088882462	4648.46784732782	4633.35378132378	4591.33053695082	4521.91608369147	4425.25555302283	4302.17062190959	4154.18168847539	3983.4987350783	3792.97870319432	3586.04946097388	3366.60283266823	3138.86146300326	2907.22629515096	2676.11296016584	2449.78626681195	2232.2021630721	2026.86600290792	1836.71475167033	1664.02901980273	1510.37869286954
37	1886.9318199491	2013.35094328935	2140.84464695796	2268.96907582571	2397.29083970431	2525.38646495292	2652.84129995945	2779.24813040233	2904.20562837617	3027.31658431506	3148.18567859915	3266.41637378166	3381.60638431283	3493.34114238426	3601.18475305363	3704.66813436671	3803.27436834119	3896.42172797935	3983.44535720227	4063.57911179476	4135.93955538577	4199.51447518043	4253.15847036825	4295.5981159828	4325.44888017579	4341.24536337965	4341.48555419447	4324.68871114464	4289.46526276117	4234.59587455192	4159.11567749282	4062.39870766237	3944.23697868432	3804.90838288618	3645.2278453788	3466.5768490257	3270.90757541879	3060.71939345821	2839.00716298184	2609.18267019921	2374.97232544999	2140.2958842157	1909.13226690252	1685.37944705769	1472.71578407219	1274.47007056507	1093.50696593889	932.133455989514	792.03060726657
38	2355.59867580549	2490.55452329554	2622.05874260468	2749.12675342333	2870.85169329612	2986.42599163982	3095.16054276118	3196.50050269465	3290.03671815338	3375.51182927554	3452.82018534312	3522.00088617148	3583.22351886449	3636.76650095112	3682.98835903002	3722.29274990533	3755.08854203533	3781.74678333309	3802.55684457616	3817.6843999186	3827.13414174449	3830.72018597711	3828.04697545663	3818.50311684856	3801.26999210002	3775.34618969758	3739.5878446831	3692.76391837731	3633.62436215366	3560.97807631882	3473.77667916124	3371.1994211016	3252.73418042402	3118.2494067401	2968.05215819235	2802.92800312469	2624.1594933439	2433.52110516909	2233.24990590613	2025.99264208443	1814.73135976337	1602.69095612956	1393.23313515297	1189.74202530999	995.507164424558	813.609642181949	646.816919096519	497.491242142086	367.515704962093
39	2570.1113862203	2679.46510722716	2780.20041656707	2871.33729976408	2952.0851083162	3021.87059342978	3080.35980191697	3127.47243255465	3163.38744306314	3188.53897211343	3203.60199447453	3209.46755234027	3207.20788807345	3198.03232333667	3183.23526172329	3164.13820697544	3142.02815408885	3118.09509239482	3093.37162568983	3068.67783610957	3044.57447364342	3021.32732878195	2998.88523950416	2976.87360558396	2954.60455565517	2931.10407041086	2905.15545409682	2875.35761947675	2840.19576666892	2798.12125219069	2747.63681590225	2687.38290691382	2616.2206595498	2533.30713675571	2438.15878348017	2330.69960146188	2211.29133741172	2080.743921817	1940.30544691685	1791.6320638567	1636.73924215876	1477.93680348022	1317.75095749371	1158.83718336473	1003.88818305657	855.541266442162	716.289413953384	588.399917643554	473.843957864821
40	2503.27912828335	2564.68114617706	2613.63621665395	2649.58550804192	2672.24889687462	2681.64609974689	2678.10894026334	2662.28360657758	2635.12208417316	2597.86234568506	2551.99733139114	2499.23324283012	2441.43817630296	2380.58261828388	2318.67378466359	2257.68618348901	2199.49109080281	2145.78782848323	2098.03980325677	2057.41819489839	2024.75596387131	2000.51448723164	1984.7646379939	1977.18351716418	1977.06735681404	1983.36037078028	1994.69857531167	2009.46687607628	2025.86706109776	2041.99378936486	2055.91525475358	2065.75495968141	2069.77096840962	2066.42913139132	2054.4670737315	2032.94620604813	2001.28961833789	1959.30442224487	1907.18787390418	1845.51739455683	1775.2253653173	1697.56026423736	1614.036301704	1526.37416516793	1436.43578618157	1346.15618170264	1257.47539782313	1172.27340752554	1092.31050341079
41	2244.11939180383	2253.49266242816	2248.68907838824	2229.67852059425	2196.74321247687	2150.48755308522	2091.83860417247	2022.03657665819	1942.61500549692	1855.3706847695	1762.32384186807	1665.66944366327	1567.72092953454	1470.84803634057	1377.41069927776	1289.69126191976	1209.82739277526	1139.74817212271	1081.1157737074	1035.27501819135	1003.21282158733	985.529210461223	982.421140055129	993.679850168538	1018.70194919109	1056.51385458504	1105.80866542682	1164.99402648233	1232.24908940926	1305.5883078128	1382.9295375043	1462.16376451012	1541.22375804744	1618.14904411386	1691.14481118928	1758.63268024286	1819.29167873169	1872.08823016782	1916.29448172266	1951.494815377	1977.58089659626	1994.73608338822	2003.41042596	2004.28781538113	1998.24707616507	1986.31893564074	1969.64084131671	1949.41154061249	1926.84719478668
42	1954.58269599732	1924.21244312993	1879.74662960303	1821.54442503746	1750.26079831473	1666.84774705414	1572.54743541476	1468.87696927728	1357.60481536172	1240.7191653765	1120.3888463674	998.917671540844	878.693399032291	762.132706620959	651.623786333274	549.468303787298	457.824544647626	378.653578928484	313.670210355543	264.300343101218	231.646195840761	216.460530420823	219.130749694878	239.673369052408	277.73899363691	332.627554276537	403.313186284613	488.477792706881	586.552032284129	695.762225375214	814.181488712186	939.783299323004	1070.49565291203	1204.25402239542	1339.05143446482	1472.98415892092	1604.29173704229	1731.39034903395	1852.89882258119	1967.65689980601	2074.73569352447	2173.44056142568	2263.30689589423	2344.08955702585	2415.74685883523	2478.42014848104	2532.41009326694	2578.15081087968	2616.1829481646
43	1823.86087494448	1778.15899751572	1719.77162890249	1649.22438014884	1567.29265132219	1474.99874195547	1373.60277890402	1264.58738526407	1149.63620589685	1030.60660300699	909.497031860329	788.409794492504	669.510040554322	554.982032007358	446.983805658011	347.601448953668	258.804245822891	182.401947933735	120.005381601805	72.9915125475867	42.4739624468164	29.2798071426972	33.9332924685991	56.6468871579695	97.3198615889319	155.544345047642	230.618581942325	321.566887906803	427.16560833705	545.974211956152	676.370516531748	816.588947323892	964.760673907254	1118.95445852545	1277.21707808633	1437.6122495357	1598.25709032596	1757.35527639071	1913.22621281304	2064.329699965	2209.28575275748	2346.88940534261	2476.12050117474	2596.14862255012	2706.33344941525	2806.22095037551	2895.53589678623	2974.17125226546	3042.17502495523
44	2033.64709801094	2004.89040899002	1965.86041290743	1917.04521322572	1859.12300820802	1792.95813631995	1719.59278575124	1640.23436361238	1556.23864163719	1469.08891848288	1380.37155985629	1291.7483924954	1204.92653235304	1121.62631725452	1043.54808632096	972.338599613494	909.557919496602	856.647578681608	814.900838210339	785.435792111881	769.172005369528	766.811280311996	778.823036539001	805.434664645993	846.627078514159	902.135549348684	971.455761745384	1053.85489261131	1148.38738233893	1253.91494844683	1369.13028863241	1492.58383584348	1622.71286480604	1757.87220884011	1896.36582828227	2036.47847707762	2176.50674095751	2314.78876720097	2449.73206978456	2579.83887176237	2703.72853564825	2820.15672887216	2928.0310714929	3026.4231138266	3114.57658929529	3191.91197977121	3258.02751459359	3312.69679837635	3355.86332535331
45	2712.73802669536	2734.08898831683	2748.06715785371	2754.95044625837	2755.1424093778	2749.16883976133	2737.67159154782	2721.39965775756	2701.19759117726	2677.99143251458	2652.77238041725	2626.57850507104	2600.47486822086	2575.53246553233	2552.80645035777	2533.31412959155	2518.01324113351	2507.78102764967	2503.39461237968	2505.51315969384	2514.66226641068	2531.22098045774	2555.41178262308	2587.29379660836	2626.7594143817	2673.53444021268	2727.18177019683	2787.10853707045	2852.57656520415	2922.71590028054	2996.54110457324	3072.96994396875	3150.84403862139	3228.95100675269	3306.04760155626	3380.88332498386	3452.22399948535	3518.87478925964	3579.70218556755	3633.6545051333	3679.78049529448	3717.24569278482	3745.34624310347	3763.51995248016	3771.35441257977	3768.59210740877	3755.13248056898	3731.03100735468	3696.49537867568
46	3878.84660216388	3974.00914053359	4064.27275474569	4149.56549419966	4229.88097926321	4305.2767559581	4375.87115832165	4441.83870155063	4503.40406741141	4560.83478177717	4614.4327214262	4664.52462229125	4711.45179309666	4755.55926572739	4797.18463580787	4836.64686302155	4874.23531002896	4910.19930097886	4944.73847529591	4977.99419962722	5010.04228071958	5040.88719498301	5070.45801718919	5098.60619196703	5125.10524847816	5149.65251201134	5171.87281746812	5191.32418013419	5207.50533008928	5219.86496943752	5227.81256752914	5230.7304696889	5227.9870607419	5218.95069674718	5203.00409755008	5179.55887957346	5148.06990300196	5108.04911026316	5059.07854334471	5000.82224566497	4933.03677939057	4855.5801205469	4768.41873111676	4671.63264856579	4565.41847777183	4450.09021700976	4326.07789726911	4193.92406157789	4054.27815703394
47	5413.35848780446	5588.70518737662	5760.37737834816	5927.88960868785	6090.77695677064	6248.59610961347	6400.9258835389	6547.36719624806	6687.54251553159	6821.09482589577	6947.68616975441	7066.99583405661	7178.71826582396	7282.56081062837	7378.24137616709	7465.48612845883	7544.02733053975	7613.60143270712	7673.94751925845	7724.80620931711	7765.91909882986	7797.02881737398	7817.87975732017	7828.21951454572	7827.80105974309	7816.38563794461	7793.74637176044	7759.67252160954	7713.97433453543	7656.48839265844	7587.0833535224	7505.66595810292	7412.18716856045	7306.64828737207	7189.10690260795	7059.68250108193	6918.56159204508	6766.00218904825	6602.33750650154	6427.97874012946	6243.41681667865	6049.22301750835	5846.04840262195	5634.62198575598	5415.74763674417	5190.29971389947	4959.21745595922	4723.4981895728	4484.18943373962
48	7111.16446081152	7356.93786024762	7598.96603998678	7836.40291378495	8068.39862062207	8294.10339910786	8512.6714513097	8723.26477997882	8925.05698666255	9117.2370216737	9299.01288019757	9469.61524181425	9628.30105326513	9774.35705627756	9907.10326357822	10025.8963867919	10130.1332196822	10219.2539791133	10292.7456042048	10350.1450114368	10391.0423000156	10415.0838977158	10421.9756327996	10411.485712625	10383.4475843562	10337.7626479765	10274.4027867594	10193.4126756921	10094.9118242551	9979.09630664476	9846.24013015402	9696.69619115994	9530.89676813674	9349.35350242307	9152.65682018358	8941.4747531512	8716.55112129943	8478.70304752625	8228.81778263383	7967.84882823229	7696.81135550941	7416.77692889241	7128.86755525278	6834.24909122173	6534.12405312623	6229.72388575145	5922.30075731068	5613.1189583903	5303.44599198221
49	8776.22843301256	9075.53935751977	9370.47441247527	9659.97180831879	9942.95888869098	10218.357809657	10485.0914184104	10742.0892945368	10988.2939150766	11222.6669030329	11444.1953176127	11651.8979433847	11844.8315346655	12022.0969708214	12182.8452777888	12326.2834709828	12451.6801748768	12558.3709749157	12645.7634580683	12713.341899261	12760.6715521607	12787.4025043242	12793.2730586089	12778.1126049742	12741.8439493982	12684.4850696186	12606.1502707811	12507.0507178513	12387.4943258235	12247.884993327	12088.7211701795	11910.593754741	11714.1833225515	11500.2566936438	11269.6628520619	11023.3282374207	10762.2514347416	10487.4972952178	10200.1905269052	9901.50880051913	9592.67542143776	9274.95162457819	8949.6285539156	8618.01899297123	8281.44891650209	7941.24893680429	7598.74572041375	7255.25345249057	6912.06542675152
50	10281.7612319895	10619.0150117047	10951.5212412726	11278.162517022	11597.8118557314	11909.3387759925	12211.6155908278	12503.5238673087	12783.9610061168	13051.846891575	13306.1305606804	13545.7968381327	13769.8728833025	13977.43459453	14167.6128161287	14339.5992939806	14492.652326673	14626.102060736	14739.3553806923	14831.9003473176	14903.3101407123	14953.2464684856	14981.4624035167	14987.8046203564	14972.2150043232	14934.7316126848	14875.4889729513	14794.717709182	14692.7434932664	14569.9853243186	14426.9531455547	14264.24481424	14082.542446428	13882.6081641886	13665.279278782	13431.4629486949	13182.1303565621	12918.3104536778	12641.083325004	12351.5732312486	12050.9413876733	11740.378541747	11421.0974135656	11094.3250640749	10761.2952565524	10423.2408765079	10081.3864741684	9736.94099201176	9391.09073744347
[truncated: 48 more columns]
