# Supplementary material for: Reconstructing spruce budworm outbreak severity: a comparison of paleoecological and tree-ring signals
Source: PLoS One. 2025 Aug 12;20(8):e0329406. doi: 10.1371/journal.pone.0329406 (PMC12342301; doi:10.1371/journal.pone.0329406)
Supplement: S13 Dataset — (ZIP) [file pone.0329406.s013.zip › Lake 4 wavelet data/Percent_defoliation/PD_wavelet_power.txt]

V1	V2	V3	V4	V5	V6	V7	V8	V9	V10	V11	V12	V13	V14	V15	V16	V17	V18	V19	V20	V21	V22	V23	V24	V25	V26	V27	V28	V29	V30	V31	V32	V33	V34	V35	V36	V37	V38	V39	V40	V41	V42	V43	V44	V45	V46	V47	V48	V49	V50
1	32.4149259662403	25.5735066614563	16.2642313629914	8.7304654932059	4.31741662563225	2.21991895523416	1.29643263493049	0.859671369723604	0.619620320125234	0.480198472156633	0.404867550925286	0.357248667089986	0.321407843170007	0.296608562569451	0.268553607409649	0.235100019362569	0.204612915643402	0.174068750064261	0.144870530361763	0.120673718105253	0.0983991662631	0.0805112589308698	0.0695707875036077	0.0623552157704444	0.0579896423343235	0.0560359579360333	0.0533039553074412	0.0478375898084383	0.0415016383935677	0.0378128619476588	0.0377829259762014	0.0410671666019439	0.0495101288690882	0.0595649692505533	0.0614786015094308	0.0559797816378025	0.0484950712534035	0.0381938112377277	0.0281530462849781	0.0242627427188252	0.0259719986513847	0.0287871159493986	0.0315754201571139	0.033899808368563	0.0330214213344004	0.0293938820298425	0.0258983777569934	0.0233715000502838	0.0216458852177782
2	45.5342368848722	35.0808499813414	21.0837709938114	10.1840415078388	4.2676451523164	1.81499962127179	0.934865447571231	0.593744081122497	0.4192237036378	0.320970968931358	0.277287311251278	0.252821849143156	0.233397952762781	0.223810706381618	0.20714010858582	0.180840096596354	0.157516719137234	0.133065442374785	0.108581129525802	0.0891574855822611	0.0702440947922538	0.0547208108243391	0.0465876255161394	0.0417749468290469	0.0394167791925621	0.0397695471755508	0.0389061805573473	0.0340237774415158	0.0274549366782485	0.0237223760415773	0.0237638922703833	0.0272053372292821	0.0375700680273238	0.0506109915901617	0.0531911349301609	0.0469171450271682	0.0395630151057079	0.0288880752060275	0.0177126282447842	0.0139537599730134	0.0169023022528244	0.0205474307063225	0.0240028122868216	0.0272449782568241	0.0265612901590467	0.0224278869790143	0.0187664206215483	0.0165171262123777	0.0151811530625019
3	57.2679358814112	43.1696508412257	24.5643114360104	10.5900441486828	3.56431330194292	1.07940644368473	0.426940919853823	0.263109920797801	0.185953321321544	0.139174647913428	0.12785328974922	0.12481035706818	0.119855454467132	0.123853750951325	0.119192419532611	0.102553020684806	0.0896269503372017	0.0752692482480026	0.0594523937585359	0.048333638428621	0.0361387167203885	0.0253311539770113	0.021066346347047	0.0189933160895165	0.0183870196915721	0.0205536372174829	0.0215743147695842	0.0180908172976551	0.0124412150439344	0.00936341451288625	0.0092667636777856	0.0117182642911887	0.0219085300910912	0.0355345987228319	0.0375763025080068	0.0310241967880413	0.0256680960702096	0.0173210013817221	0.00716222167611499	0.00407884522672001	0.00747881978885678	0.0107629968110587	0.0138249674199832	0.0173128498953484	0.0168526163664829	0.0127756365614406	0.00958954451626861	0.0080914730724003	0.00735680986250153
4	65.6675460257381	48.8165685952474	26.7711956509932	10.6038741874159	2.90976553159931	0.522094464410028	0.0868107637451415	0.0589070071814672	0.0483376608215462	0.032507237123654	0.0356482246434096	0.0404535794045736	0.0403933442721965	0.0491544737556249	0.0507394293594454	0.04107975132345	0.0362237221864498	0.030593769364345	0.0226274835742725	0.018819307687238	0.013244665699249	0.0070509049178234	0.00561538921203709	0.00519512510393705	0.00518361515338723	0.00766026144421171	0.00956144474289042	0.00764387487194178	0.00372655703767402	0.00178101540442658	0.00159157645101877	0.00278526945135268	0.0111439484622076	0.0225868766060128	0.0226927656884867	0.0161087535651889	0.0137136565572896	0.0097092308978511	0.00250896807915687	0.000131629545201436	0.00257781963693057	0.00427191731913151	0.00609691438976966	0.00912589173060219	0.00887210046085729	0.00541401315616044	0.00310374539376253	0.00243455932244832	0.00217143078302675
5	70.5187801460434	52.3969406085677	28.6368159699533	11.2120270557018	2.96463773139456	0.452075535411419	0.0188074065368566	0.00486317689079035	0.00849732404498156	0.0022721057023035	0.0056855922144545	0.00863517050276108	0.00777446186489055	0.0147883206083007	0.0171236526893064	0.0109776654247189	0.00990215217653034	0.0089679607991122	0.00549125695682707	0.00539273281981159	0.00405270124117663	0.000991208251397892	0.000634229057482867	0.000695100654481997	0.000633961729174361	0.00239318602218896	0.00411340190676794	0.00334310715797223	0.00111569245591553	8.84862957602837e-05	7.31758096850277e-06	0.000989369750029025	0.00762624246009094	0.015522926059159	0.0130217248545921	0.00629700251290064	0.00626335498307753	0.00679980457101993	0.00338408373537494	0.00134285786331131	0.00169391524155387	0.00145331077651499	0.00217926041644259	0.00458554254794878	0.00456866366890834	0.00201113318399917	0.000505717943573355	0.000339817436804564	0.000286652340765511
6	72.999731386767	55.0011853343619	31.0124611719862	12.890507634203	3.85522454096963	0.807377018360799	0.121919962422022	0.0198132105394689	0.00551535967581547	0.000762388058869418	0.00175985779052356	0.0017099067881661	0.000463975501172812	0.00486052754208168	0.00608713747152527	0.00178744244489287	0.00162658683948091	0.00219339857423108	0.000590789958884555	0.00130773560624039	0.00178778415953177	0.00044488058954135	5.51449109081194e-05	7.47406470038583e-05	0.000145073563459913	0.00125970513727521	0.00242571214685783	0.00219376195878873	0.000909249092756941	6.91677084312178e-05	0.000218713798875586	0.00242708081202343	0.00874334496057584	0.0135538088450906	0.00868612516164408	0.00148871449015669	0.00233332218480002	0.00612362013054827	0.00611448279216278	0.00407380347028021	0.00207253320758444	0.00036220572374596	0.000717275055558909	0.00279799686233338	0.00304167081050355	0.00125251299241357	0.000119594897952836	6.81416102138524e-06	3.49769896941689e-06
7	74.5295539930526	57.4929407402849	34.1137686506336	15.4910070891517	5.36274854730802	1.42974995394606	0.31257006870427	0.0667803136999142	0.017365506453009	0.00614442622613707	0.00342267135201553	0.00145100180008571	0.00091224898488477	0.00380163087908819	0.00403488269259914	0.00080217765129495	0.000294406620643507	0.000849515169292915	0.000116310384705044	0.000700726299510099	0.00162292520137705	0.0010857300388628	0.000390144700292824	0.000258752091954837	0.000657621558265461	0.0015702871781049	0.00232948350168103	0.00222530467923509	0.0012342509100499	0.000262317630183024	0.000979870501853788	0.0053431784804362	0.0126754491036715	0.0157948582460329	0.00933871136225136	0.00142276744454343	0.0018580595558858	0.00710928882583703	0.00930505112763766	0.00713451144098271	0.00326304345670926	0.000542321557582521	0.000803459053732281	0.00270615644007268	0.00308310734901227	0.00165382169969481	0.000425618629771025	4.99076527736848e-05	2.38287394319679e-05
8	76.016153763155	60.2285310307541	37.7620858311311	18.7027287131408	7.30688274050647	2.26139171896833	0.57373891245769	0.138017790259896	0.0429499428051471	0.0192234043014888	0.0100377782979052	0.00561259412192035	0.00506061424746999	0.00676021966860038	0.00607813092414406	0.00293095811405542	0.00133082509798436	0.00120379420462059	0.001072752444962	0.00174687889541413	0.0026692687064676	0.0024255935691736	0.00158302235970913	0.00132333776489069	0.0018411261959255	0.00262046242978025	0.00313821981030302	0.00313742028888055	0.00256676984276919	0.00225596057589902	0.0046320290975234	0.0118536970404543	0.0211608246119987	0.0242994444401342	0.0175194704792804	0.00903048210475448	0.00809332123581093	0.0126861052609553	0.0151546320586925	0.0125481901165805	0.0074153705259491	0.00369829303719855	0.00327185919359056	0.0044838515317742	0.00449269622761041	0.00286862655526897	0.00118930500693797	0.000370495030458206	0.000205322755480503
9	77.8249273088279	63.2783028810363	41.7830406298676	22.3674772331587	9.66615023132513	3.34186160470575	0.915380521109628	0.20961921529637	0.060879378067802	0.0362659881890923	0.0271084338090955	0.020295460767833	0.0173784601211385	0.0165117997527936	0.0138209609279069	0.00911806938506887	0.00538918655852912	0.00389998426294815	0.00401821727323989	0.00511916939950946	0.00611436713759896	0.00595719601892041	0.00506893009804492	0.00453603421785873	0.00459848702313789	0.00483607547576806	0.00511987308183007	0.00565530189493751	0.00665702944590549	0.00912283400333682	0.0155506377702522	0.0274024624288415	0.0404697360750312	0.0461159928517226	0.0410516698005645	0.0324680852537311	0.0287852388426858	0.029681606160081	0.0293945400688362	0.0250428545192001	0.0185091677038554	0.0132293664117623	0.0108252918028271	0.00997087503763949	0.0084032006156835	0.00566666901975482	0.00302592194249724	0.00145597256710073	0.000878463128006149
10	80.0431194033688	66.6515902319031	46.1403462649989	26.5089735978101	12.5672761399563	4.83416985961716	1.44351154911915	0.301904759774173	0.045131748216705	0.0333631388504775	0.0498505981206297	0.0535988751223116	0.0498722764676124	0.0439929356403544	0.0360248303711226	0.0265754735878474	0.0185304142286091	0.014182734148473	0.0134766968334984	0.0146939368653678	0.0157227775464493	0.0153463272788841	0.0138247906538208	0.0120125470116812	0.0103447858613678	0.00909112587912938	0.00898317563103755	0.0109945579126061	0.0159803064396602	0.0252499680342677	0.0407244353138677	0.0622431453222777	0.0840102899246624	0.0968077193115929	0.0964814097964898	0.0880074666367252	0.0788490239850738	0.0712639208949704	0.0632585140499445	0.0536416573739722	0.0435871528484711	0.0349532059264568	0.0284620468162478	0.0231774366098713	0.0177320198246714	0.0120016823125581	0.00707505786851869	0.00382953668425257	0.00221974240049687
11	82.6713570746422	70.3638025563502	50.8804777158134	31.2453146853473	16.239691968759	7.05161379032614	2.45605432601051	0.604976572239337	0.062260904349423	0.00553775271252864	0.0619287853805553	0.106309459703423	0.119915593838046	0.11309768282916	0.0962720365375407	0.07642388727599	0.0591209200724526	0.0479789812725259	0.0432458178296335	0.0422435190422201	0.0414994750709852	0.0388044463778294	0.0338220665223868	0.0273800035220903	0.0207632292616514	0.0157195623444468	0.0145329932026727	0.0196154656016813	0.0331304319206002	0.0569655960923269	0.0918746111504461	0.134758592313061	0.176555452203053	0.205357139169745	0.214052455244908	0.204606027829271	0.184394800423973	0.160107422590232	0.135714408591726	0.113464354409536	0.0944073896882083	0.0783489616706063	0.0642355386491213	0.0508603739119351	0.0376675162874445	0.025271307851509	0.0150119133957438	0.00786220341279017	0.00388865889787622
12	85.6708732339066	74.3917962025365	56.0018517956611	36.62637206361	20.8560807512217	10.3320985950567	4.40256628785255	1.55544401052649	0.427715371605419	0.119574909590633	0.127785003943444	0.206257514269897	0.25943566033917	0.269169936042199	0.247357856470833	0.211533957280739	0.175817796390278	0.148227831037618	0.130262558720255	0.118492220152742	0.10773765131399	0.0941157009051199	0.0764748614682333	0.0562427591868252	0.0366827803793643	0.0222414657111767	0.0179887525378371	0.0290365090637683	0.0598862378753486	0.113267050255919	0.187770244663002	0.27483614394594	0.358095819838719	0.418217406277784	0.441712838904509	0.427185045418094	0.384361885818396	0.327988436154724	0.271555898458428	0.223412642808697	0.185615222465679	0.155457385294129	0.128645403590332	0.102157769820096	0.075506745036611	0.0503712170656732	0.0292288132650583	0.0139273646742056	0.00503980727638014
13	88.9280269651459	78.5807361709892	61.2954197867754	42.4110117144142	26.2424504398743	14.6964455409384	7.55995362615491	3.63203902382229	1.6837094666802	0.842126980674671	0.571675862195732	0.552280670013747	0.599215909319929	0.623860199896621	0.603112050991642	0.548433366684578	0.480872255510006	0.416544933633122	0.361665472026422	0.314038434053568	0.267706969571271	0.217743921749182	0.163158685510438	0.107447889670619	0.0575629357841919	0.0224170461442927	0.0116703207493838	0.0347924285337246	0.0996269403164997	0.209425936431251	0.358326045204731	0.527515571109972	0.686176512983693	0.799854702801096	0.843654072363965	0.812798742392599	0.723938285247573	0.606707713921846	0.490825869795866	0.395453059251667	0.325233971343979	0.273532547100396	0.229703366576748	0.18581162868837	0.139718464182407	0.0942861059166285	0.0544803815787186	0.0245372629223907	0.0064979955810062
14	92.2148576765957	82.5788963535393	66.2394972862195	47.8948651974787	31.5934470034543	19.4092000759318	11.4503273950901	6.73083687547086	4.08971099949807	2.6679367691142	1.95237980388946	1.64108930672444	1.53251394246818	1.48817920261752	1.43000060097518	1.33280207085433	1.20393716884226	1.06062474910275	0.915300051839815	0.771602846020279	0.627758786955501	0.482317080887138	0.338336244083001	0.204469913885199	0.0935926379317678	0.0206647757984349	0.00111472485960646	0.0495151386752381	0.17689856998295	0.385167999161518	0.659459896486113	0.962886114291377	1.23974982947701	1.4301792665277	1.49174046607642	1.4171575000142	1.2376361944253	1.00917399248547	0.789112724382949	0.615198957181409	0.496799498239093	0.420197900538318	0.362342036738807	0.304399985636252	0.238860177032992	0.169009025114651	0.10376072032264	0.0519820981155995	0.0190295555672608
15	95.2314273133376	85.912268017957	70.1043745139634	52.0187408290165	35.5207748173525	22.8666146369165	14.4703580034347	9.51059049493004	6.78371304896245	5.29839953310259	4.45745259978486	3.96462841159205	3.66808032541634	3.46440454456991	3.27457274958428	3.05020935191602	2.77562130033853	2.45762408598711	2.11144134991077	1.75160443031257	1.39025136021409	1.03979234414275	0.715612718088329	0.436400081382457	0.222457682728508	0.0938834625989901	0.0697758745849446	0.167314118371024	0.397726198736577	0.757112344097542	1.21444733416677	1.70438079469253	2.13399631963316	2.40706750472575	2.45834406246307	2.28128477108585	1.93312039540221	1.51254058864047	1.12064564399173	0.824821146372936	0.642211461737969	0.547283249260581	0.495058829711703	0.44564778416692	0.378714060903792	0.294656975695359	0.20665674779564	0.130544844362163	0.0777055695856843
16	97.8169450268001	88.3170604351198	72.4350373876215	54.0116234460263	36.8238858840181	23.3923622239473	14.536576106325	9.68862406069998	7.60174097076206	7.01759673359728	7.03435747025884	7.16182113262519	7.20033002929603	7.09300789364594	6.8311423685256	6.4190294356568	5.87032445881535	5.21031707680241	4.47426797341934	3.70296950396613	2.93882184760024	2.22330292720165	1.59479673076458	1.08617954450199	0.723164669068441	0.524927828266587	0.506737667096477	0.681180318780628	1.05298655559603	1.60524020085778	2.28183315375255	2.97822433436106	3.55343864721913	3.86712777678707	3.82987662404201	3.44278757894523	2.80355903582045	2.07234088126255	1.41236783106139	0.933848040245349	0.666376158593027	0.56815617370387	0.561032652457317	0.570155164209125	0.550013946553307	0.490019902519152	0.404360740694681	0.316345904330793	0.245923943720833
17	100.3526115877	90.3381129584037	73.9049021326879	54.5611370279278	36.0196312328711	21.1093985983052	11.1774639649061	6.10885755107821	4.80138650278478	5.78934275002823	7.7465849870714	9.74227691490726	11.2683610282731	12.1371037709799	12.3495711120343	11.9942914397562	11.1902506678618	10.0626810516128	8.7349094773409	7.32478028407475	5.94062492839275	4.67581521925884	3.60304885771529	2.77074305166071	2.2041086216978	1.91171803066727	1.89460181693356	2.15110897312052	2.67044561219301	3.41344960454326	4.28930508060866	5.1453885831679	5.78661639580995	6.02734192637902	5.75863833476814	4.99929407130844	3.90145201502663	2.70270895923025	1.64421994358673	0.892003515457591	0.495520803829923	0.39648977166953	0.475483261127643	0.608829720933469	0.709998163433045	0.74352837403137	0.715334441948448	0.652165128714034	0.582706223452174
18	104.196039826581	93.9219398082132	77.1229949532938	56.9187810618064	36.857568088028	19.9806641671623	8.16333343843723	1.90115672932105	0.51617887168609	2.61724116610577	6.60768173905028	11.0800148907612	15.026628648938	17.8793492231252	19.4385222175381	19.7593457358335	19.0437520378888	17.5595882341786	15.5887130654673	13.3961329680952	11.2112760780828	9.21583968082001	7.53691682851796	6.24701027604937	5.37263010393151	4.91007620781141	4.84212504521935	5.14596949135501	5.78468969020027	6.68324547723277	7.70222756302981	8.63076870148156	9.21635210464589	9.23200141045943	8.55816712110586	7.24159826295872	5.49817409317128	3.65129850631799	2.02915501916656	0.864537092843193	0.238305469084623	0.0841820752882917	0.242989331620348	0.53505438546211	0.818643326470594	1.01657267494771	1.1117314476214	1.12474096404047	1.08915889134044
19	111.734283645244	102.397692422951	86.5360553223273	66.7600246502198	46.2430991131486	27.9790686747167	14.1649951970678	5.8640638238133	2.99040993159984	4.55627111988572	9.06201352274623	14.8998441825162	20.672226633451	25.3763721888334	28.4556458979896	29.7520858320021	29.4060875046786	27.7435055651972	25.1757625988181	22.1236217033662	18.9652271433167	16.0049481277678	13.45964792634	11.4601776821882	10.0655060129327	9.28406054717487	9.09314599941321	9.44613802019986	10.2617149353449	11.3998455525215	12.6411376769641	13.69176760131	14.2291741028183	13.9842420396028	12.8326956036574	10.8555108732458	8.3353742396471	5.68250231113604	3.31552723420242	1.54403438135296	0.497340447163643	0.121050141427227	0.232223454469158	0.601811346658736	1.02878356106253	1.38251811106548	1.60898233594995	1.71139738461395	1.72170055521706
20	125.54489065608	119.191729844719	106.596391583509	89.7400615143205	71.1860448300944	53.5429205730018	38.967545125958	28.821176159024	23.5347244609562	22.6795057068043	25.1935657894056	29.6879278450117	34.7533726637631	39.2039298231091	42.2215203971688	43.3975615388071	42.6922229086726	40.3444950759212	36.7659675416271	32.4425104502145	27.8568538787169	23.4359494580849	19.5216562685394	16.360781123525	14.1088819450381	12.8404249051376	12.5566597701281	13.1841068123582	14.5624858058772	16.4302493635064	18.4241594108649	20.1104613128636	21.0552971396492	20.923146388028	19.5729379027489	17.1133206845614	13.8885611126407	10.3923177968763	7.13640261090726	4.5205936301169	2.74801547615758	1.80982879332155	1.53405601010463	1.67044572204797	1.97568617194431	2.27145677384337	2.46472260876915	2.53596849991446	2.51020919388884
21	146.537488148213	145.271783313386	138.370880384983	127.138085617548	113.380543290541	99.0576715922995	85.9348039729006	75.3120392603112	67.8706299878398	63.6495351320368	62.1388462282297	62.4568843169269	63.5655458147629	64.4762058296956	64.4072937677305	62.8722622102202	59.6972205536937	54.9840481600789	49.0426722305901	42.3149500311975	35.3054364547301	28.5257476285035	22.4526280498141	17.4963357527243	13.9749752847373	12.0909365858828	11.9073192112356	13.3254868043691	16.0697079839269	19.6896939345074	23.5935987958728	27.119411684333	29.6407118402111	30.6868290478353	30.0447307643422	27.8081877973957	24.352659980611	20.238477108189	16.0704869431727	12.3579197638311	9.41663354089288	7.33815832952445	6.02450896046676	5.26583952789379	4.82802080901959	4.52105103748191	4.23258155687329	3.92646630746477	3.61773302843239
22	171.884100767051	176.609169287377	176.487376515757	172.217873689373	164.878287656937	155.713065725431	145.921518939622	136.483623591566	128.046780831951	120.882535832109	114.910622984618	109.778048383273	104.972934736471	99.9480006793675	94.2291342716784	87.4914305681805	79.5962725444292	70.5942446193633	60.7055892159493	50.2905602034454	39.8175121886794	29.8301305868755	20.9102925735777	13.6316970141831	8.5017671683076	5.89420739738826	5.98029945681403	8.67195808144093	13.5922717070223	20.0882884278959	27.2949666873286	34.2483306792409	40.0318026522915	43.9266022992583	45.530438330406	44.8127958319456	42.0905890302911	37.9305399948029	33.0063868016352	27.9515823756581	23.246681480161	19.1660963648038	15.7875775624007	13.0481388888809	10.8190827083733	8.97287969720152	7.42380817154028	6.13736931171026	5.11511413971024
23	194.412089926176	203.876045499864	209.251296363762	210.831199256665	209.1664238995	204.938034102122	198.835862048218	191.462770337682	183.274721296057	174.557677086153	165.436633794031	155.908833864689	145.891274911498	135.271838237312	123.954434402911	111.892081429911	99.1070928719086	85.702463449569	71.8706578922548	57.9040312917395	44.2057822636917	31.2942151781334	19.7893117252884	10.3714695302974	3.70821448729206	0.354243878410355	0.64046446851298	4.57547913549273	11.7854493659122	21.5138228574414	32.6911857725018	44.0695676267026	54.3987761295184	62.6096406797337	67.9648169212779	70.1443198253111	69.2490795945992	65.7269598659583	60.2451917911527	53.5448025726357	46.3129331528323	39.098674127844	32.2816264109419	26.085972008999	20.6217956042568	15.9324019119251	12.0308208820279	8.91749942858892	6.58038604130294
24	204.818148014357	215.775372472414	223.27663312084	227.476650051793	228.694499834635	227.322529685997	223.748308663157	218.303758989957	211.245470288067	202.761397719693	192.993810681367	182.066921747073	170.109370996548	157.265584293072	143.694943705385	129.562700631997	115.030428688953	100.255202829623	85.4045696739909	70.6886984038927	56.4032400807331	42.9689627472738	30.9501461928726	21.0352430140895	13.9709719817421	10.4532654978445	10.9920813346339	15.7779563848376	24.5826979755379	36.7227105479003	51.1013838223621	66.3293957714755	80.9032221403427	93.4077257750236	102.702627943742	108.056821569632	109.20770557229	106.341070935704	100.005137675233	90.9850572826687	80.1685181312683	68.4288970058509	56.5422427299738	45.1423023433835	34.7077520102736	25.5702944230888	17.9318351161471	11.8822794693754	7.41437926432158
25	196.1596424936	204.740023763309	210.455044035741	213.557101803682	214.391566251432	213.31064497785	210.608160366938	206.488257577712	201.070251089898	194.421490701838	186.603196365556	177.712279641402	167.905299918526	157.39763468001	146.439566189336	135.278888377134	124.124617774996	113.126939233032	102.384203290722	91.9794996001196	82.039178071255	72.796581982809	64.639118803614	58.1176792584191	53.9047873069102	52.7003000971724	55.0979265572424	61.4383898815164	71.6820437674282	85.3327995667225	101.436047631273	118.6578571577	135.434921017451	150.169052627291	161.430572128074	168.133938909971	169.65640603709	165.883905750124	157.183970096114	144.319173287904	128.323288382812	110.364810073666	91.6193430765123	73.1656136111437	55.9120606281424	40.5542721992208	27.5591921925737	17.1702188572433	9.42743157055048
26	167.957344756061	171.397864019005	172.65234159253	172.182317379348	170.474476488166	167.949903585106	164.902182893188	161.477074309115	157.695066191448	153.506655404342	148.861953482605	143.773387537688	138.353478263126	132.817844504746	127.454272113903	122.568834562467	118.426820868745	115.207737930801	112.989482302622	111.76804117471	111.508155325974	112.210264262286	113.97261286628	117.026582664546	121.728632759741	128.50259416041	137.738977785764	149.670175847054	164.248751084479	181.058099462839	199.279846391281	217.731379429069	234.972473360377	249.465470646606	259.762375029743	264.687010201776	263.482041464816	255.89837391343	242.216033748841	223.198207345776	199.990874667561	173.987468047063	146.680440881685	119.519935650929	93.7951156432914	70.5477240174842	50.5214832357253	34.1460394741773	21.5507481839203
27	127.160816249054	124.840441382503	121.124461195697	116.647222691476	111.996685140157	107.624460339663	103.791428665301	100.560336637808	97.8355602161259	95.4388528572968	93.2013738191164	91.0488442135918	89.0591563042681	87.4794058687433	86.6999967228883	87.1942961463701	89.4404686414061	93.8455634301944	100.689973497782	110.10375858789	122.076954817487	136.496440718875	153.194713728666	171.992899512563	192.722207295028	215.214337748646	239.260424013877	264.547629073782	290.590099571772	316.674622110427	341.840026591876	364.903316591181	384.536023690898	399.383556236416	408.210808759089	410.051161759778	404.334539263988	390.973584291053	370.394330758236	343.507254676671	311.624210420377	276.334622233381	239.359129079986	202.400197778009	167.007328819588	134.470254990629	105.748115169401	81.4370816340366	61.7741819678501
28	85.4517882550509	78.813899175094	71.5873660300914	64.459206796997	58.0043731240016	52.6059616643053	48.4143703962272	45.3546667928783	43.1814585628738	41.5704398802982	40.2279121922693	38.9958153788145	37.9310070066111	37.3433215218022	37.7858455879623	40.0006826278006	44.83195611649	53.1230904538677	65.6165738892162	82.8715704031132	105.208970393071	132.686421842313	165.099380717303	201.999775186717	242.722365753235	286.410376692974	332.035788942677	378.414590165813	424.221822686858	468.014143196324	508.267955543076	543.438805155841	572.043139051193	592.757823072187	604.527359656962	606.664920309308	598.932082411688	581.583918558625	555.370519673194	521.492239398053	481.512669442673	437.239291253021	390.585848725287	343.432161850632	297.496302342001	254.231207277066	214.753658355044	179.808952160635	149.77029391949
29	54.3240843975359	45.8578587286725	37.4748819497563	29.8017494413044	23.3116490723369	18.2610545651748	14.6640689014136	12.3114052745598	10.8329765561922	9.79489024423271	8.81500400023705	7.67746647557945	6.42659447101048	5.42396750474094	5.35893861402867	7.21050636331373	12.1661032924202	21.5089248968855	36.488999652974	58.1939484557988	87.433579766774	124.648866014215	169.851438839828	222.595501582876	281.980731039052	346.682706771446	415.006650711166	484.960440584653	554.343445383741	620.848165960513	682.171534444535	736.131872138239	780.786063830328	814.539874014663	836.243055516339	845.260530339316	841.511844426618	825.473422296824	798.141656091277	760.959045793816	715.709771574846	664.394510302462	609.096429342467	551.850786139589	494.52943195902	438.749055591366	385.808705033578	336.658568566134	291.898710928473
30	39.9050269540425	31.5494898388157	23.6163218289532	16.6220012058857	10.9308939256299	6.71082221152426	3.92032880828286	2.33239857639269	1.59357183503313	1.31140766559554	1.15821484956999	0.975785394513486	0.865110399203583	1.24683814392678	2.88219056819232	6.84945626407705	14.4770923687458	27.2399544753979	46.6294640170766	74.0111387798433	110.483711154425	156.753200076348	213.033160765524	278.979386071787	353.664039266691	435.590933915242	522.750684479817	612.71184618248	702.741967345019	789.950676269869	871.445515210197	944.490261583038	1006.65504268189	1055.94779080112	1090.91762722089	1110.72266761397	1115.1574562207	1104.63856902686	1080.15054982635	1043.15783682584	995.491257426419	939.219630706639	876.517772166178	809.541680061703	740.320030262634	670.668616354541	602.131445856468	535.949266190055	473.05371400389
31	40.8659870925754	32.782408892926	24.9753810856909	17.8819918616583	11.8388504050271	7.05512536595579	3.60763444718064	1.46065775895667	0.509411790893908	0.64230792707128	1.81385669149914	4.11791134781138	7.8502342499738	13.5502332898945	22.0140131131616	34.2742559905015	51.5463870077639	75.1444377240932	106.373499092033	146.408265254429	196.168690537964	256.204150581483	326.596789904484	406.893121390063	496.070635557671	592.543407509042	694.207674069209	798.525292206121	902.640068956355	1003.51935583562	1098.11121132873	1183.50603384127	1257.09101352221	1316.68615553409	1360.65202214869	1387.96165558562	1398.23219225812	1391.71517041423	1369.24809939657	1332.17310436005	1282.23102004425	1221.44090307779	1151.97541754056	1076.04192940174	995.777576102707	913.16432891143	829.967475501545	747.69836477485	667.599975473873
32	54.2269585885447	45.5697847697743	36.7088245707504	28.0953960488208	20.1654889307625	13.3239076983601	7.93933636150354	4.35148535691375	2.88952745494712	3.89907207620017	7.77327514754305	14.9826006353729	26.097417752689	41.7980954703267	62.8684817892553	90.1704615248519	124.599432942506	167.022760580614	218.205291693963	278.727655783379	348.904155291199	428.70752583727	517.707684254146	615.030828251561	719.343971601394	828.868283400103	941.422555818824	1054.49587593731	1165.34626928654	1271.11988434216	1368.98338592627	1456.26081410921	1530.56541963138	1589.91703818255	1632.8364726052	1658.41007910963	1666.32016383647	1656.83965879476	1630.79256201781	1589.48446667666	1534.60985519019	1468.14444583466	1392.23159704749	1309.0715620234	1220.82132520589	1129.51102545878	1036.98082885482	944.83983553397	854.446454816165
33	88.713926135622	80.8419872894848	72.4922684946799	64.2159117083463	56.6252243556734	50.3794962614237	46.1724617069967	44.7220329969898	46.7622444245867	53.0366581038485	64.291911065454	81.2697233697185	104.695602988337	135.262695271873	173.609709786531	220.292555214108	275.750139396148	340.265652067991	413.92545155312	496.578346226532	587.798537580047	686.855733024581	792.695916991183	903.935973681864	1018.87477874832	1135.52252605763	1251.64895137695	1364.849802169	1472.62945613839	1572.49611737839	1662.06465329072	1739.16103064357	1801.92161691705	1848.88046108411	1879.03813608441	1891.90682625963	1887.52801193195	1866.46119840127	1829.74445317202	1778.82981023869	1715.49862467675	1641.76349352451	1559.76423738471	1471.66557888428	1379.56356643554	1285.40656799834	1190.93496322886	1097.6417022112	1006.75389933945
34	173.346032555764	172.75362841989	172.113532820361	172.05147365537	173.281431032172	176.587177275366	182.800737683134	192.778609664935	207.376530266794	227.423483494764	253.695515274036	286.889801267565	327.599313424914	376.288371426443	433.269354772306	498.680893375697	572.467946913335	654.364318991507	743.878320147998	840.282477669618	942.608368094667	1049.64779132481	1159.96157836306	1271.89728863237	1383.61686907919	1493.1349849102	1598.36817582493	1697.19425088597	1787.52044836515	1867.35792421401	1934.89919234431	1988.59433827615	2027.22128551186	2049.94521815762	2056.36252906058	2046.52539830419	2020.94428403877	1980.56713987356	1926.73592287065	1861.1227500971	1785.64971159013	1702.39767488312	1613.51027530464	1521.09958357433	1427.15964830415	1333.49326359796	1241.65601002691	1152.92000731525	1068.25807363467
35	345.00450455435	361.837057591881	379.568513835716	398.72457555943	419.892356630584	443.700218468816	470.794393709413	501.813470079122	537.361891081803	577.983625121439	624.137065587856	676.172064941437	734.309797366579	798.625914189763	869.037233935282	945.292024080952	1026.96380949184	1113.44860036719	1203.9654762541	1297.56058458263	1393.11479019976	1489.35541125267	1584.87265136514	1678.14143881205	1767.5493634323	1851.43122495989	1928.11035400449	1995.9463448001	2053.38817993834	2099.03099103487	2131.67396686731	2150.37628631888	2154.50751323318	2143.78872799603	2118.3208455922	2078.5971061185	2025.49760373844	1960.26488363347	1884.46098551646	1799.90772082979	1708.61329950437	1612.68953486615	1514.26463535995	1415.39695653251	1317.99499738778	1223.74839132492	1134.07371959774	1050.07776012936	972.539399547534
36	615.735085788445	657.177069734028	700.033344657363	744.504931532724	790.810901761852	839.174997410849	889.810948183585	942.907294245862	998.612517384228	1057.02120250164	1118.16180713495	1181.98642689178	1248.36273444318	1317.06806786639	1387.78547998865	1460.10145968415	1533.50501717565	1607.38789597364	1681.04582896479	1753.68097661087	1824.40594006634	1892.24999060318	1956.1683534907	2015.05548479465	2067.76324610796	2113.12469106603	2149.98382302216	2177.2311811659	2193.84450009966	2198.93302217785	2191.78339354167	2171.90452102158	2139.06838264189	2093.34363207688	2035.1189592499	1965.11358041687	1884.37291599269	1794.24842696629	1696.36164815715	1592.55358635368	1484.82174121244	1375.24795552284	1265.92102009903	1158.85838007189	1055.9313756204	958.79819581541	868.848156514799	787.160088374045	714.476617420054
37	945.680014716485	1009.03791517527	1072.9343666988	1137.14692090782	1201.45837417296	1265.65649277456	1329.533464359	1392.88520394475	1455.51057666544	1517.21051165683	1577.78688524537	1637.04096341506	1694.77113135364	1750.76961870767	1804.81796653172	1856.68108343316	1906.09990387504	1952.78288176652	1996.39680893344	2036.55771428315	2072.82284301572	2104.68490101452	2131.56984387379	2152.83946488766	2167.79987353777	2175.71665055682	2175.83702780145	2167.41889704833	2149.76584205531	2122.26676482283	2084.4380986723	2035.96612714391	1976.74661300063	1906.91882848197	1826.89119236738	1737.35606710521	1639.29183415951	1533.95111071192	1422.83484081651	1307.65292092989	1190.27292875022	1072.6593414156	956.806287949922	844.66732896548	738.085960303619	638.730484241983	548.036591841229	467.160482990673	396.944663509867
38	1250.76332223672	1322.42146413316	1392.24687875944	1459.71677887186	1524.34964344176	1585.71667291341	1643.45196959164	1697.2609253631	1746.92629018022	1792.31141246517	1833.36019435867	1870.0933968738	1902.60106647376	1931.03103582507	1955.57367348424	1976.44331100553	1993.85704719975	2008.01189912467	2019.06151534481	2027.09386464598	2032.11143856544	2034.01553735957	2032.59613018043	2027.5285826299	2018.37822922531	2004.61334577937	1985.62656892838	1960.76424826743	1929.36263959034	1890.78929908366	1844.48756257279	1790.02163278841	1727.11958605127	1655.71157243213	1575.96063203895	1488.28388179484	1393.36232427262	1292.1381615201	1185.79921969979	1075.75085428088	963.576456303043	850.988364612617	739.771558997985	631.722926093308	528.589127288563	432.006143283872	343.44342562149	264.155267701759	195.14154462469
39	1445.8112992019	1507.32802812236	1563.99648586046	1615.26536712637	1660.68989410071	1699.94758675889	1732.85058036669	1759.35370162295	1779.55762285474	1793.70656795031	1802.1802426893	1805.47990117254	1804.20873131317	1799.04703472519	1790.72297570178	1779.97996367361	1767.54199524128	1754.07849665237	1740.17035721951	1726.27891259704	1712.71961163088	1699.64197425878	1687.0172193826	1674.63461635366	1662.10720443596	1648.88705091066	1634.28970588249	1617.52699037668	1597.74675658487	1574.07781804501	1545.67789389736	1511.78217136034	1471.7499837022	1425.10713827726	1371.58161210599	1311.13065251022	1243.95775941794	1170.51855769291	1091.51515926358	1007.87922882437	920.744564942938	831.410553423727	741.298308740002	651.901665673731	564.735398621374	481.28312126374	402.947255027546	331.003260769025	266.560022266983
40	1491.95175669655	1528.54729549452	1557.72446657863	1579.15020685357	1592.65756302476	1598.25828616223	1596.15014278918	1586.71826037302	1570.53002127177	1548.3232558882	1520.98775507505	1489.54041317471	1455.09461363948	1418.82476435839	1381.92716391454	1345.57861705013	1310.89440234019	1278.88731385662	1250.42954048627	1226.21910415683	1206.75244843798	1192.30455357526	1182.91765981161	1178.39931968253	1178.33008823466	1182.08071801293	1188.83827612032	1197.64016801493	1207.41466122924	1217.02617450239	1225.32335339379	1231.18780729611	1233.58134432091	1231.58961293398	1224.46023901095	1211.63382425637	1192.76653090834	1167.74339770737	1136.68198910482	1099.92644755972	1058.0324712465	1011.74415178542	961.963956992138	909.717414797523	856.114234470142	802.30768410411	749.45402915234	698.673731556959	651.015923877168
41	1417.02428527491	1422.94293298841	1419.90976315539	1407.90575741082	1387.10912260797	1357.90149981893	1320.86827189944	1276.79255627111	1226.6426865622	1171.55322845468	1112.79983211532	1051.7684850154	989.919982777096	928.750669441073	869.750699897122	814.361234665941	763.932080804025	719.681334644756	682.658557353208	653.712921011918	633.467602784599	622.301482787345	620.338926222011	627.448113776754	643.248040515505	667.12394854938	698.250609793855	735.622549207919	778.090012313144	824.399247873629	873.235509048569	923.267082369627	973.188637900596	1021.76225608952	1067.8546231204	1110.46908907068	1148.77154048795	1182.10933696928	1210.02288392358	1232.24974396505	1248.72151045411	1259.55396276988	1265.03128012114	1265.58529793406	1261.7709401947	1254.23904823616	1243.7078506646	1230.93428323467	1216.68627747647
42	1307.5888763279	1287.27159586594	1257.52457965439	1218.58810721782	1170.90034370808	1115.09816240755	1052.01255401328	982.658441443523	908.218904552612	830.024016182825	749.524691726767	668.262150457492	587.833769648266	509.856273415308	435.927329298952	367.586719865249	306.278308468122	253.314023910356	209.841046242897	176.813285698541	154.968111375047	144.809110569703	146.595450450467	160.338179585209	185.803557631939	222.523247966353	269.810961256379	326.78490881186	392.395222966458	465.455336493484	544.676191052089	628.702070713091	716.146833168862	805.629338263382	895.80694852295	985.406094690423	1073.24905415214	1158.27627330093	1239.56376690012	1316.33533842545	1387.96957515722	1454.00177096624	1514.12110976325	1568.16359633197	1616.10134332292	1658.02891003655	1694.14743875379	1724.74734822202	1750.19032372701
43	1292.69094822886	1260.29900206628	1218.91600847609	1168.91450280255	1110.84406240771	1045.42925865046	973.563226858126	896.296800173988	814.823289174546	730.45912941829	644.620758457056	558.798216923458	474.526089715726	393.352507892034	316.80701500688	246.368159340728	183.431702787435	129.280336166227	85.0557587294732	51.7339172433701	30.1041091152763	20.7525377506678	24.0507708786153	40.149399156708	68.9770288332585	110.244574930856	163.454656802862	227.915742345151	302.760546529509	386.968069471629	479.388563229135	578.770648096423	683.789760227761	793.077103570304	905.248299608255	1018.93097635218	1132.79061028701	1245.55402762376	1356.03007948338	1463.12712442279	1565.86707564935	1663.39589409359	1754.99052727359	1840.06240318605	1918.15768461756	1988.95456946026	2052.25798495251	2107.99206732426	2156.19084312406
44	1527.08926787514	1505.49553549827	1476.18745731635	1439.53155589863	1396.03709821188	1346.35312606676	1291.26223070101	1231.67106816239	1168.59770322056	1103.15596209576	1036.53706525501	969.988897731598	904.793352757235	842.242252021487	783.612399954268	730.140367845928	682.997624677668	643.266634135001	611.918520981644	589.792875033332	577.580208335384	575.807512422073	584.827279932637	604.810261110944	635.742123968307	677.424080572514	729.477434618731	791.351900719892	862.337447164872	941.579324394203	1028.09586389807	1120.79856891091	1218.51397084181	1320.00669488884	1424.00316513491	1529.2153833601	1634.36423597043	1738.20181842165	1839.53231442983	1937.23102585926	2030.26121595754	2117.68850091973	2198.69259993786	2272.57632934158	2338.77179975816	2396.84384428261	2446.49076865107	2487.54256993396	2519.956817294
45	2158.15444942551	2175.14048802172	2186.26100481471	2191.73709552123	2191.88981430803	2187.13746235959	2177.99067518591	2165.04532404451	2148.97330402311	2130.5113389977	2110.44799010129	2089.60910773602	2068.84201579421	2048.99875897697	2030.91877842447	2015.41140602903	2003.23858278516	1995.09821064442	1991.6085402307	1993.29397843644	2000.57267072995	2013.74617368002	2032.99148480647	2058.3556407485	2089.75303251972	2126.96552009712	2169.64535971515	2217.32088801728	2269.40483966372	2325.20511104461	2383.93772420377	2444.74169354495	2506.69545473225	2568.83448148119	2630.16969242803	2689.70623738811	2746.46225016387	2799.48716340414	2847.87919930921	2890.80167740396	2927.49781610991	2957.30374719013	2979.65950993047	2994.1178436759	3000.35065154619	2998.15306330257	2987.4450799787	2968.27083567523	2940.79556162967
46	3269.36270709719	3349.57233794082	3425.65281349977	3497.5434887849	3565.23898659672	3628.7878107398	3688.28970140195	3743.89175217429	3795.78334053506	3844.18995596672	3889.36604129271	3931.5869923673	3971.14048801088	4008.31734518352	4043.40211304578	4076.66363308615	4108.34580035597	4138.65876265367	4167.77079002364	4195.80103614516	4222.81339623667	4248.81164332905	4273.73599668841	4297.46124347703	4319.79649826189	4340.486645666	4359.21547035325	4375.61043675053	4389.24903957427	4399.66660647051	4406.36539698139	4408.82480862679	4406.51247204286	4398.89599361971	4385.45508654931	4365.6938200765	4339.15271230748	4305.42039424785	4264.14458170624	4215.04210702177	4157.90778379355	4092.62190430077	4019.15620036117	3937.5781331384	3848.05341494889	3750.84670545964	3646.32046481004	3534.9319861402	3417.22866880351
47	4834.07206939853	4990.65482385173	5143.9562808562	5293.54293686504	5438.99962176764	5579.93046174294	5715.9593442065	5846.72989287204	5971.90497545601	6091.16578088568	6204.21051659888	6310.75278922168	6410.51974316506	6503.25004110952	6588.69177760212	6666.60042178396	6736.73688736844	6798.86582724901	6852.75424645356	6898.17052059329	6934.8838975724	6962.66454831625	6981.28421790615	6990.51751212101	6990.14383639304	6979.94998505273	6959.73335898241	6929.30576995752	6888.49777058803	6837.16343042995	6775.18546205433	6702.4805861354	6619.00501239935	6524.75990394445	6419.79668631039	6304.22205996243	6178.20257569586	6041.96863689196	5895.81780050667	5740.11725998771	5575.30540774516	5401.89239201113	5220.4596025061	5031.65804081249	4836.20555421856	4634.88293548146	4428.52891489349	4218.03409464007	4004.33389814617
48	6727.79714632423	6960.32074839824	7189.30103790674	7413.93754164318	7633.42621512551	7846.96310813039	8053.74802021966	8252.98813109923	8443.90159397284	8625.72108334814	8797.69729188431	8959.10237370545	9109.2333340179	9247.41536674766	9373.00514315972	9485.39405495673	9584.01141512684	9668.32761879264	9737.85726450598	9792.16223386853	9830.85472409417	9853.60022425683	9860.12042160086	9850.19601957013	9823.66944429619	9780.44741135071	9720.50331979763	9643.87943616768	9550.68882711057	9441.11699634037	9315.4231792459	9173.94124734024	9017.08017469528	8845.32401974573	8659.23137841323	8459.43426842301	8246.63640994956	8021.61087428541	7785.19707998824	7538.29712480121	7281.87145139979	7016.93385550407	6744.54585589484	6465.81045714465	6181.86534717472	5893.87558281327	5603.02582710366	5310.51221193766	5017.53390842978
49	8796.82429003761	9096.83763074265	9392.46483270297	9682.64161457426	9966.29280271116	10242.3380237188	10509.6975969525	10767.298589959	11014.0809980077	11249.0040072616	11471.0522997808	11679.2423574395	11872.6287209666	12050.310159692	12211.4357071988	12355.2105179434	12480.9015000236	12587.842679651	12675.4402535326	12743.1772863029	12790.6180113758	12817.4116951413	12823.2960263118	12808.0999944629	12771.7462244153	12714.2527360968	12635.7341029016	12536.4019853526	12416.5650210521	12276.6280564899	12117.0907112343	11938.5452703526	11741.6739065442	11527.245239398	11296.1102453349	11049.1975381175	10787.5080462244	10512.1091198178	10224.1281063933	9924.74544039745	9615.18729803437	9296.71787405906	8970.63134247457	8638.24356761319	8300.88363599993	7959.8852825821	7616.57828728709	7272.27991937535	6928.28650763652
50	10918.7103635728	11276.8568188974	11629.9616161027	11976.8381290099	12316.2895584416	12647.1153903238	12968.1180781261	13278.1099026501	13575.9199591906	13860.4012195322	14130.4376141247	14384.9510781484	14622.9085040621	14843.3285426455	15045.2881945226	15227.9291347026	15390.4637138012	15532.1805813157	15652.4498786097	15750.7279521215	15826.5615407069	15879.591394958	15909.5552907624	15916.2904042486	15899.7350205643	15859.9295546029	15797.0168677754	15711.2418711675	15602.950411853	15472.5874456977	15320.6945066032	15147.9064887452	14954.9477648699	14742.6276700666	14511.8353865413	14263.5342707216	13998.755669442	13718.5922769313	13424.191088787	13116.7460130143	12797.4902014853	12467.6881677826	12128.6277593069	11781.6120527165	11427.9512422066	11068.9545898277	10705.9225059816	10340.1388264299	9972.86334963216
[truncated: 48 more columns]
