# Supplementary material for: Reconstructing spruce budworm outbreak severity: a comparison of paleoecological and tree-ring signals
Source: PLoS One. 2025 Aug 12;20(8):e0329406. doi: 10.1371/journal.pone.0329406 (PMC12342301; doi:10.1371/journal.pone.0329406)
Supplement: S13 Dataset — (ZIP) [file pone.0329406.s013.zip › Lake 4 wavelet data/Percent_defoliation/PD_wavelet_significance.txt]

V1	V2	V3	V4	V5	V6	V7	V8	V9	V10	V11	V12	V13	V14	V15	V16	V17	V18	V19	V20	V21	V22	V23	V24	V25	V26	V27	V28	V29	V30	V31	V32	V33	V34	V35	V36	V37	V38	V39	V40	V41	V42	V43	V44	V45	V46	V47	V48	V49	V50
1	1.17390583880657	0.926143987492324	0.589008785045547	0.316173617939082	0.156355149188641	0.08039431667809	0.0469502796751507	0.0311329799557285	0.0224395364159018	0.0173903772242997	0.0146622695504381	0.0129377527081066	0.0116397780494224	0.0107416726418854	0.00972566305099973	0.0085141420875276	0.00741005228946649	0.00630389599738762	0.0052464831059555	0.00437019607639366	0.00356352366592647	0.0029157134909717	0.00251950455620087	0.0022581927828311	0.00210009363579808	0.00202934099780881	0.00193040158203846	0.00173243727439162	0.0015029809317161	0.00136939197296251	0.00136830784240732	0.00148724654523268	0.00179300824009346	0.00215714406580422	0.00222644621643583	0.00202730657439028	0.00175624795062008	0.00138318804321628	0.0010195619588503	0.000878674699820518	0.000940575366239938	0.00104252477795557	0.00114350315418925	0.00122768082270884	0.00119587005537254	0.001064498798361	0.000937909187150892	0.000846398365964816	0.000783905262339672
2	1.62298776276177	1.25039517782968	0.751493923184554	0.362992242177481	0.152112703140968	0.0646924682671033	0.0333216341161741	0.021162963163531	0.0149424913518175	0.0114404454848885	0.00988341836205124	0.0090113900087006	0.00831905939579922	0.00797733886593611	0.00738314473704554	0.00644572708080341	0.00561440632543127	0.00474288358377005	0.0038701833289266	0.00317786171369202	0.00250372717439746	0.00195042702836664	0.00166053394723614	0.00148899448265689	0.00140494174611422	0.00141751554022287	0.00138674235608751	0.00121271768691606	0.000978582914848416	0.000845542357862684	0.000847022130796587	0.000969686381624663	0.00133911897565437	0.00180393975240553	0.00189590442236536	0.00167227909046415	0.00141015406795706	0.00102966461626813	0.000631335470940635	0.000497357224586312	0.000602452826610311	0.0007323770172513	0.000855538014436817	0.000971099316308659	0.000946730456915141	0.000799402572696619	0.000668896046212909	0.000588723904310928	0.000541105491837937
3	1.98358120551871	1.49526094732629	0.850830499494124	0.366805826255717	0.123456603900565	0.0373872447444678	0.0147878908407418	0.00911330024118153	0.00644083827363724	0.00482057213407212	0.00442843589011929	0.00432303827131441	0.00415141602715032	0.00428990444371487	0.00412845058209844	0.00355211413278091	0.00310439570521589	0.00260709005624774	0.00205924395680565	0.0016741252378972	0.00125173149991941	0.000877391513585347	0.000729671989042542	0.000657868740086195	0.00063686853951276	0.000711913357137121	0.000747266417764895	0.000626609020070328	0.000430924564595233	0.000324319233116816	0.000320971552131765	0.000405883824020411	0.000758842585477844	0.00123080675228488	0.00130152495075279	0.00107458061335589	0.000889062128094667	0.000599945017621978	0.000248076835455001	0.000141278371699926	0.000259042798458063	0.000372796362587316	0.000478853395344541	0.000599662675768388	0.000583721633648457	0.000442507874289161	0.000332151665311369	0.000280263181557827	0.000254816758299987
4	2.18638596975481	1.62533651899204	0.891340854155739	0.353053572906843	0.0968799798163826	0.0173830161313677	0.00289034458211192	0.0019612953706436	0.0016093913938793	0.00108232104691095	0.00118689951009392	0.00134689270102853	0.00134488718603237	0.00163658699424914	0.00168935772963674	0.00136774095227199	0.00120606056954996	0.001018612574222	0.000753376905515189	0.00062658455779281	0.000440978124073358	0.000234758271313535	0.000186963103251922	0.000172970505611966	0.0001725872844332	0.000255046657898771	0.000318346122272453	0.000254501070711924	0.000124074866745715	5.92985017382749e-05	5.29911749852159e-05	9.27349112153113e-05	0.000371035222724658	0.000752024905767209	0.000755550458620675	0.000536337276428186	0.00045659306774068	0.000323266628599937	8.35355200372679e-05	4.38257568998891e-06	8.58279169520725e-05	0.000142232512950018	0.000202995374234997	0.000303844484054113	0.000295394561603851	0.000180258333394363	0.000103338495090921	8.10580974512207e-05	7.22972927363937e-05
5	2.23592773889956	1.66134145680826	0.907982966358402	0.35549795744081	0.0939992967218857	0.0143338870526531	0.000596323445831443	0.000154195975692917	0.000269423301129784	7.2041293893217e-05	0.000180272167471454	0.000273793976828087	0.000246503625030458	0.000468890927939497	0.000542936930559631	0.000348067090506313	0.000313965963115871	0.000284345705790316	0.000174110410386668	0.000170986521254612	0.000128498353259276	3.14280822744922e-05	2.0109399786911e-05	2.20394458251379e-05	2.01009236507789e-05	7.5880368325674e-05	0.000130422979602559	0.000105999366596292	3.53750831352472e-05	2.80562089691777e-06	2.3201737516211e-07	3.13697892041903e-05	0.000241804055951862	0.000492182946056079	0.000412877757533558	0.000199658056497234	0.000198591199624198	0.000215600321332168	0.000107298604414504	4.25777805537608e-05	5.37087009742829e-05	4.60798934939297e-05	6.90974631909197e-05	0.000145393067770446	0.000144857891839015	6.37666797895885e-05	1.60347183509576e-05	1.07745373862044e-05	9.08884014741508e-06
6	2.18646823426717	1.64738064505294	0.928876859282304	0.386093002403464	0.115470643996443	0.0241823383482098	0.00365171377886909	0.000593439929715267	0.000165194563084579	2.28348411868919e-05	5.27107851318054e-05	5.12146662030145e-05	1.3896868872266e-05	0.000145581207912071	0.000182320297160984	5.35369932477255e-05	4.87190896081398e-05	6.56960815682195e-05	1.76951812518484e-05	3.91689436049494e-05	5.35472281922786e-05	1.33249432374013e-05	1.65168547461194e-06	2.23861166853739e-06	4.34520418241624e-06	3.77303479735092e-05	7.26542749380871e-05	6.57069655643252e-05	2.72335832006867e-05	2.07169251788954e-06	6.55085662033075e-06	7.26952688273944e-05	0.000261878306322158	0.000405960021087037	0.000260164474361975	4.4589574246172e-05	6.98870357528595e-05	0.000183413015908575	0.000183139336817624	0.000122017461039996	6.20759547571251e-05	1.08486879909787e-05	2.14836286986128e-05	8.38048461666004e-05	9.11033024358399e-05	3.75149307935074e-05	3.58207407598355e-06	2.04095910127434e-07	1.04762134659654e-07
7	2.09399792937963	1.61533368192871	0.958467575485846	0.435238573569254	0.150672904266855	0.0401705535950579	0.00878203399303588	0.00187627365412622	0.000487904899559966	0.000172635083740824	9.61640898151033e-05	4.07676499068923e-05	2.56307381848205e-05	0.000106811415909163	0.000113364907622819	2.2538150985887e-05	8.27170995925488e-06	2.38681557874581e-05	3.26788088333944e-06	1.96877525977517e-05	4.55980457301322e-05	3.05048981435725e-05	1.09615870591117e-05	7.26995286764475e-06	1.84766727767034e-05	4.41191168243077e-05	6.54496554413676e-05	6.2522625467361e-05	3.46777715887088e-05	7.37013097507905e-06	2.75306464618489e-05	0.000150123059576905	0.000356132067817275	0.000443775639193021	0.000262382386689866	3.99743715511892e-05	5.22044297092075e-05	0.00019974406504636	0.000261436661701493	0.000200452724914276	9.16791510983935e-05	1.52371798540696e-05	2.25741535366433e-05	7.60327370618341e-05	8.66236286009257e-05	4.64661202057757e-05	1.19582699975502e-05	1.40221584551593e-06	6.69497244474571e-07
8	1.99127079729956	1.57770827736777	0.989191573608628	0.489924781413295	0.191406451131378	0.0592379786178988	0.0150292994987752	0.00361542621728325	0.00112508937403025	0.000503564067836211	0.000262943253570321	0.000147023944501284	0.000132564630917559	0.00017708641312419	0.000159218850365958	7.67775138796302e-05	3.48614475047807e-05	3.15338270479726e-05	2.81011404896931e-05	4.57601280603477e-05	6.99224646631725e-05	6.35393058094199e-05	4.1467846507763e-05	3.46653140910129e-05	4.82289703779601e-05	6.86439664929646e-05	8.22068094004549e-05	8.21858656459822e-05	6.72374696465218e-05	5.90957078497202e-05	0.000121337687024766	0.000310511905538342	0.000554315497570918	0.000636532785583994	0.000458928901588967	0.00023655676340533	0.000212007493568375	0.000332317141647502	0.000396981098995313	0.000328704404276513	0.000194248328131479	9.68781312952883e-05	8.57075416545325e-05	0.000117456121793109	0.000117687811817634	7.51447160252644e-05	3.1154277244498e-05	9.70525208358575e-06	5.37850426217663e-06
9	1.89063151029156	1.53724465260233	1.01505180849246	0.54338190506658	0.23482358214143	0.0811851558539588	0.022237698343737	0.00509236188591919	0.00147896663038557	0.00088102388775867	0.000658555824289416	0.000493045595677655	0.000422181753861309	0.000401127633314409	0.000335758029417975	0.000221508838987127	0.000130921624660986	9.47438486888839e-05	9.76161296217932e-05	0.000124361991818206	0.000148538721147312	0.000144720501461706	0.000123141508745642	0.000110195659933134	0.000111712850448434	0.000117484679996588	0.00012437908664906	0.00013738646899536	0.000161721829632085	0.000221624587729122	0.000377777747956006	0.00066569877697363	0.000983147185387193	0.00112031391777422	0.000997284329827158	0.000788759940834196	0.00069929110722185	0.000721066910343875	0.000714093101097772	0.000608375895730216	0.000449650477042084	0.000321386191599223	0.000262983063373891	0.000242226381484874	0.000204142251341499	0.000137662615020858	7.35099096137414e-05	3.53705131333735e-05	2.13408496206757e-05
10	1.79494560495268	1.49464413483148	1.03468495926545	0.594456662932019	0.281817815719608	0.108404969818671	0.0323703615014384	0.00677013371930303	0.00101206741702768	0.000748159490702832	0.00111788636759602	0.0012019404796854	0.00111837249874545	0.000986529848726718	0.000807847213174587	0.000595947907472919	0.000415539596976208	0.000318044030714556	0.000302211332227883	0.000329507615302085	0.000352579093181368	0.000344137296331296	0.00031001724331126	0.000269378162965461	0.000231979063965082	0.000203866073217132	0.00020144531769423	0.00024655002891853	0.000358354109928128	0.000566223798949006	0.000913234600621149	0.00139578593347464	0.00188390834583998	0.00217088728674064	0.00216356988289188	0.00197354396755258	0.00176816833366516	0.0015980744198325	0.0014185553063916	0.00120289986026877	0.000977430277841857	0.000783816320807443	0.000638253808966759	0.000519747834505396	0.000397635815401369	0.000269134524985264	0.000158656285768755	8.58763387988961e-05	4.97771313211872e-05
11	1.70429749992305	1.4505731734099	1.04891795700968	0.644132545864306	0.334786646805461	0.145371361721145	0.0506323761410567	0.0124717930860697	0.00128352923407153	0.000114162612507175	0.00127668249115661	0.002191604841168	0.00247209981802338	0.0023315463168071	0.00198468002690811	0.0015755038338281	0.00121879741470383	0.000989102643589024	0.000891526906261216	0.000870864183668889	0.000855525469936832	0.000799966557799715	0.000697253141306127	0.00056444787169093	0.000428040871386829	0.000324064001747743	0.000299602484562468	0.000404379342105009	0.000682994864142238	0.00117436469458366	0.00189402564117501	0.00277809316429796	0.00363974932110728	0.00423350566947085	0.00441276250003867	0.00421802125957326	0.00380136008989963	0.00330066772453349	0.0027977976345251	0.00233910537329101	0.00194623971243877	0.00161518988222511	0.00132423697638184	0.00104850351041171	0.000776528366155168	0.000520976409667809	0.00030947558350019	0.000162081936168129	8.01659954816055e-05
12	1.61780304244779	1.40480970587314	1.05753522519102	0.69164996131826	0.393844834530172	0.195110659095485	0.0831377674372416	0.0293729007023943	0.00807694848161151	0.00225804459828457	0.00241308347114043	0.00389495310970513	0.00489916566474365	0.00508298707631475	0.00467108922398023	0.00399459310675448	0.00332013151237594	0.00279912445123983	0.00245986944990373	0.00223759916332486	0.00203451060439254	0.00177727460359477	0.00144414617108298	0.00106208450425941	0.000692715172181671	0.000420006351491219	0.000339698400249704	0.000548323495865051	0.00113088771222127	0.00213892740433266	0.00354584074645271	0.00518998736754309	0.00676225752060655	0.00789758953937034	0.00834127571825826	0.00806693383734611	0.00725826415449526	0.00619371170000865	0.00512804343106442	0.00421890941009065	0.00350514545135687	0.00293564687047316	0.00242933120054849	0.00192914049531623	0.00142586432511362	0.00095120669539752	0.000551954955545319	0.000263003423365272	9.51713836605482e-05
13	1.53341301579654	1.35499153357688	1.05693556595597	0.731305974003804	0.452506554392248	0.253415280283376	0.130358579682733	0.0626283535469973	0.029032714422408	0.0145210516547961	0.00985758076305038	0.00952314356534456	0.0103324621717253	0.0107574111695276	0.0103996445275549	0.00945680334390934	0.00829182655568744	0.00718261097985993	0.00623630773217175	0.00541506023097581	0.00461615269751715	0.00375462466800984	0.00281339483782789	0.00185275664111355	0.000992575209090559	0.000386543944653611	0.000201234890127939	0.000599936427080459	0.0017178976327135	0.00361119511731577	0.00617872497982205	0.00909611143281539	0.0118319503091582	0.0137921379106048	0.0145473837612489	0.0140153359221201	0.0124830880332828	0.0104616456370561	0.00846345975414059	0.00681891737495464	0.00560810828551862	0.00471660490266046	0.00396084501255293	0.00320400642677897	0.00240920797228951	0.00162580400077914	0.000939421789388312	0.000423103487407437	0.000112046914123133
14	1.44789862641408	1.29660093409683	1.04005015624958	0.752014493964971	0.496060067461313	0.304750826903571	0.179785706176395	0.105683289137526	0.0642140224232727	0.041890234184469	0.0306550170711548	0.0257673330838119	0.0240625522629123	0.0233664365766818	0.0224529534403735	0.0209268043815633	0.0189034502354168	0.0166532504203649	0.0143714551126175	0.0121152136330142	0.00985666635782195	0.00757303385276251	0.00531233898112069	0.00321045561329889	0.00146953164943473	0.000324465072631161	1.75026957013182e-05	0.000777454990236087	0.00277754803234853	0.00604766120097979	0.0103544168733208	0.0151186209836717	0.0194657576926721	0.0224557587324339	0.023422353254323	0.0222512992958156	0.0194325707489927	0.0158454035970753	0.012390142526999	0.0096594599559894	0.00780042749321675	0.0065976782737683	0.00568926256033632	0.00477949358907979	0.00375042949633993	0.00265367145252553	0.00162918436590524	0.000816189607141809	0.000298789892012167
15	1.35820490629546	1.22529365803821	0.99983910883066	0.741899087376031	0.506602620515249	0.326127089201758	0.206378417194679	0.13564146875043	0.0967503334344218	0.0755665691924962	0.0635728578412195	0.0565441253184759	0.0523147120149123	0.0494098574659095	0.0467024479206129	0.0435025434762165	0.039586327481306	0.0350510034931513	0.0301136933647771	0.0249816452221355	0.0198279735135531	0.0148296744382129	0.0102061759666483	0.00622400344469454	0.00317272485196345	0.00133898003127058	0.000995153993549934	0.002386259062529	0.0056724307271892	0.0107980498600184	0.0173206301137916	0.0243081346447795	0.030435375727444	0.0343299579449336	0.0350612719056876	0.0325360257234322	0.0275704531536237	0.0215720808394813	0.0159828163331017	0.011763722958115	0.00915931623435327	0.00780543582354704	0.00706060331540522	0.00635589556947067	0.00540127676455151	0.0042024420021222	0.00294736954694147	0.0018618501592009	0.00110824849354093
16	1.26445213082866	1.14164979518747	0.936347351129576	0.698193061919195	0.476012013651427	0.302386485808589	0.187910229945943	0.125242117661653	0.0982655670329316	0.0907144988085875	0.0909311601363376	0.0925788470421001	0.0930766407161712	0.0916893176601236	0.0883042556840184	0.0829769877350426	0.075884032859245	0.0673523031030126	0.0578376034064288	0.047867245070889	0.0379893232844863	0.0287400114878612	0.0206154886957608	0.0140407374114143	0.00934814623880414	0.00678559436507747	0.00655045526882619	0.00880542635352928	0.0136116609815665	0.0207504884957338	0.029496615260959	0.0384986681462689	0.0459343017512364	0.0499892728831941	0.0495077377110273	0.0445039465196447	0.0362408189682867	0.0267885675881397	0.0182572816295799	0.0120715909092732	0.00861405713944054	0.00734439502569301	0.00725231127050376	0.00737023541360517	0.00710987555902778	0.0063343494291202	0.00522705754156153	0.0040893145119222	0.00317898963798549
17	1.17350554879455	1.05639778723317	0.864230749590753	0.638028209110015	0.421207145968174	0.246849543772744	0.130707270859667	0.0714358911000623	0.0561465577604939	0.0676995419804735	0.0905871837584653	0.113924449365681	0.131770204913327	0.141929127664934	0.144413682872021	0.14025910572454	0.130856796284386	0.117671198217873	0.10214447414674	0.085654674762009	0.0694686088033069	0.0546781495581009	0.0421334109816531	0.0324005752711903	0.0257744532681929	0.0223552898248002	0.0221551358729192	0.0251546848266387	0.0312277148953308	0.0399162711172836	0.05015836890471	0.0601692567589517	0.0676676604803061	0.0704826619176374	0.0673404900224812	0.0584608535833584	0.0456228843031984	0.0316049967235949	0.0192272148847015	0.0104309300811662	0.00579453193731158	0.0046364807027255	0.00556021648529383	0.00711954621292621	0.00830259194295589	0.00869468824784376	0.00836499343255007	0.00762630274556837	0.00681406269074175
18	1.10036520187964	0.991865280388784	0.814459551942539	0.601092384298471	0.389235381857858	0.211006364508492	0.0862091118045096	0.020077218978245	0.00545112145619163	0.0276394487631479	0.0697806083882632	0.117010808111266	0.158689133429436	0.188815369088163	0.205281059239324	0.208669125005205	0.201112077681591	0.18543852419328	0.164625041679856	0.141470238047226	0.118396995562599	0.0973241335059742	0.0795938216209115	0.065971727284358	0.0567378109453746	0.0518529975481329	0.0511353973891631	0.0543441551871422	0.0610893777667789	0.0705786013653316	0.0813395902706294	0.0911454750141048	0.0973295449721639	0.0974948099052597	0.0903787639876603	0.0764751016239591	0.0580636217659634	0.0385596403156437	0.021428948509238	0.00912996822414896	0.00251663159209081	0.000889007167867603	0.00256609565380829	0.00565045684898872	0.00864530581679018	0.0107355442544257	0.0117404711429906	0.0118778585061251	0.011502093029097
19	1.06401291302471	0.975103284752562	0.824057552447521	0.635736194695739	0.440359511776097	0.266436490153941	0.13488910754076	0.055841765193113	0.0284767994088715	0.0433880376607785	0.0862949051234817	0.141886859565759	0.196855569851782	0.241651772524602	0.27097479570415	0.283320414128034	0.280025573223822	0.264193291538583	0.239741426055379	0.210676780727339	0.18060031281898	0.152410441313645	0.128172291719003	0.109131921211586	0.0958508706950855	0.0884093940125044	0.086591370595917	0.0899528103980834	0.0977193108934411	0.108557395981359	0.120377857939446	0.130382699513976	0.13550026449487	0.133167848072866	0.122202008065481	0.103373855989323	0.0793753316935106	0.0541128079948885	0.0315727964200953	0.0147033879514526	0.00473602766033507	0.00115272510280706	0.00221139605679932	0.00573087348984799	0.0097968050446679	0.0131653157354521	0.0153218683328649	0.0162971368960262	0.0163952509771224
20	1.07660060952095	1.02211956480338	0.914109204698109	0.76955903517756	0.610450483910265	0.459153220996764	0.334163203415956	0.24715379222335	0.201820229936582	0.19448636690813	0.216045496898656	0.254586555026848	0.298024889720226	0.336190302310259	0.362067419525781	0.372152470405135	0.366103892919001	0.345971132417791	0.315283743194103	0.27820826751741	0.238884320249399	0.200973192452691	0.167406470528079	0.140300627431172	0.12098963822668	0.110112081878735	0.107678675662716	0.113059299793072	0.124879483448643	0.140896347010961	0.157994970149649	0.172455723160311	0.1805580905422	0.179424841877116	0.167846232260784	0.146753972890844	0.119100293776183	0.0891185265762997	0.0611976748758081	0.0387660049895044	0.0235653965776184	0.0155200484212153	0.0131551800068253	0.0143247795520017	0.0169423456886363	0.0194787038679207	0.0211360402564692	0.0217470039478793	0.0215261069888466
21	1.13027913313404	1.12051644522673	1.06728810974532	0.980646843453322	0.874531587815143	0.764055809830572	0.662835953911622	0.580899997163896	0.523502605356022	0.490944278508848	0.479291969149598	0.481745073947141	0.490296448564984	0.49732058979509	0.49678905437269	0.484948984230356	0.460459119032356	0.424105278969409	0.378278007599684	0.326385457020374	0.272319381308147	0.220025999551286	0.17318255751086	0.134953474755958	0.107792368696987	0.093260321954256	0.0918440366769026	0.102782706761	0.12394954928816	0.15187137757855	0.18198314118459	0.209178589840915	0.228625988527553	0.236694943888614	0.231742284330813	0.214491286802178	0.187837963924652	0.156104275096215	0.123955557589463	0.0953196278612026	0.0726327749311235	0.0566009922805981	0.0464684965700203	0.0406166955092804	0.0372396937038552	0.0348719615169828	0.0326469265542697	0.0302857855035194	0.0279044509562709
22	1.19123827534032	1.22398523942774	1.223141157802	1.19355147986923	1.14268467038554	1.07916533894025	1.01130527943511	0.945896191991363	0.88742487339104	0.837773260358525	0.796385074195979	0.760813899847239	0.727512185099414	0.692687010733838	0.653052556319522	0.606357076611446	0.551639889938671	0.489251570296738	0.420718502051164	0.348537415242623	0.275954229252813	0.20673694166539	0.14491823706236	0.0944741204606515	0.0589212755206795	0.0408496505681977	0.0414463093396209	0.0601007792033052	0.0942008843981111	0.139221358779524	0.189167054410407	0.237357162120049	0.277439363719328	0.304432171044403	0.315547514808876	0.310573912198967	0.291707728991496	0.262876617700509	0.228749902482733	0.193717712305095	0.161110519415308	0.132830130749311	0.109415394346007	0.0904297861002097	0.0749813704046638	0.0621863086092919	0.0514505088211057	0.0425348778705062	0.0354501650749848
23	1.20950697784066	1.2683856222125	1.30182697573119	1.31165611533872	1.30129895384844	1.27499263222564	1.23702884261778	1.19115820836074	1.14021743376947	1.08598559149038	1.02924032677357	0.969964483885486	0.907641675363566	0.841574370788828	0.77116476347507	0.696120561771561	0.616580586256721	0.533185603836417	0.447133006263604	0.360241638876766	0.27501994412561	0.194692478427511	0.123116369087382	0.0645246124977102	0.0230701254197345	0.00220387756212776	0.00398455797692219	0.0284656882370035	0.0733214855643571	0.133845168147641	0.203383530935452	0.274172504267395	0.338434195834369	0.389516913845174	0.422833375975558	0.43639284119016	0.430823232292375	0.408910868764988	0.374806833671805	0.333121321638463	0.288129281640301	0.243246802191689	0.200835516016036	0.162290139366442	0.128295548329447	0.0991211569895306	0.0748480293148922	0.0554789457171315	0.0409389294506502
24	1.14292491139646	1.20406834479962	1.24592683119392	1.26936373864187	1.27615957616234	1.26850371716854	1.24855887201958	1.21817723097282	1.17879061378374	1.13144784663885	1.07694282030909	1.01596866500039	0.949243217257818	0.877572401354163	0.801845600083662	0.722984948236771	0.6418920578659	0.559443437614955	0.476574030054488	0.394456619900385	0.31474099730277	0.239775129385913	0.172707806598841	0.117380727690185	0.0779607279391848	0.0583312448567307	0.0613379415215125	0.0880440506760838	0.137176213035615	0.20491983306213	0.285155613131096	0.370130867406243	0.451455639516658	0.521233190223359	0.573100543485807	0.60297798029888	0.609400135803742	0.593403759653534	0.558048025649781	0.507714231093948	0.447355848933574	0.381846490682492	0.31551665899148	0.251902785013109	0.193675974398185	0.142687192376339	0.100063110910766	0.0663054194239269	0.0413736714538619
25	0.981082820595486	1.02399717622368	1.05258056951174	1.06809535912867	1.07226889209232	1.06686271741517	1.05334637332428	1.03274088180905	1.00564298838155	0.972389539751333	0.933286724502599	0.888819241046122	0.839770113479756	0.787216541710206	0.732410300189555	0.676590718095292	0.620803181347573	0.565798832100228	0.512069565747504	0.460030951104485	0.410314921042478	0.364088530512768	0.323289378949217	0.290672719263209	0.269602147018537	0.263577963378728	0.275569574396558	0.307281090399468	0.358514222351786	0.426787807236959	0.507327411770717	0.593461446535266	0.677371107684716	0.751063143493146	0.80738708034157	0.840913640169411	0.848528184753355	0.829660209795893	0.78614790878467	0.721805259203227	0.641802626240027	0.551984178728762	0.458229645935161	0.365934224082623	0.279641425978606	0.202830201210765	0.137835946609178	0.0858760065657014	0.0471508361181294
26	0.752420166469865	0.767833104084039	0.773452948968315	0.7713473209159	0.76369648594043	0.752386831297194	0.738733564072133	0.723389663662485	0.706446914408986	0.687683550733192	0.666876080847122	0.644080176083755	0.619799909897475	0.595001217824524	0.570973331237886	0.549087406921399	0.530531894285276	0.516110953518643	0.506173547855013	0.500701700594439	0.499537456459397	0.502682784360999	0.510577804563424	0.524259066715684	0.545323446606393	0.575669634634991	0.617047052901886	0.670496778750432	0.735806301373383	0.811109305975323	0.892739614415736	0.975399325308881	1.05263647611499	1.11756262415924	1.16369099396252	1.18575251691245	1.18035446314486	1.14638093010435	1.08508638725903	0.999889778984042	0.895924899434264	0.779434087040227	0.657103277658764	0.535428861474035	0.420186069438555	0.31604173265778	0.226327600509159	0.152968414348072	0.0965436644622251
27	0.509953895261193	0.500648479988094	0.485746259108482	0.467791158767124	0.449141076066262	0.431607112902621	0.41623547963808	0.403277809075946	0.392350619467227	0.382739087475782	0.373766109912861	0.365133805643499	0.35715454654747	0.350819262519735	0.347693592665961	0.349675885040808	0.358683726033498	0.376349507937081	0.403797692666371	0.441549859705391	0.489566050825547	0.547392614227551	0.614357813230361	0.689744306861913	0.772875192315118	0.863075537640681	0.959507722636449	1.06091717486355	1.16535547326723	1.26996241325858	1.37088340778887	1.46337427816555	1.54210745836482	1.60165062016534	1.63705061161849	1.64443099190418	1.6215055814243	1.56792405187896	1.48539493001431	1.37756950403463	1.2497087125512	1.10818663453249	0.959903560241373	0.811686904056814	0.669750638450701	0.539266987677481	0.42408239297195	0.326587688118035	0.247733426461969
28	0.306615625845874	0.282797744955287	0.256867708519566	0.231290654498639	0.208129607704987	0.188759184427853	0.173719038326804	0.16274029868424	0.154942456004256	0.149161845537299	0.14434462666235	0.139923652645603	0.136102938157164	0.133994222161808	0.135582074168984	0.143529288135878	0.16086472341016	0.190614730937674	0.235443485499145	0.29735736305646	0.377507773218129	0.476101566803964	0.592404804850997	0.724809729022143	0.870929346265849	1.02768939880293	1.19140117847528	1.35781624659028	1.52218042848179	1.67931476158873	1.82375232243348	1.94995134396082	2.052588584425	2.12691641225628	2.16914752174559	2.17681745482232	2.14907071037191	2.08682253247296	1.99276437559959	1.87120331384462	1.727749781587	1.56888933127771	1.40148880320672	1.23229331289282	1.06746759537866	0.912225037305783	0.770572842345762	0.645185262066943	0.537401420625397
29	0.174327497006653	0.147159143479587	0.120257937954627	0.0956346424268066	0.0748077299221316	0.0586002317453367	0.0470574047564156	0.0395076417752906	0.034763322918672	0.0314320750854555	0.0282875928882597	0.0246372033488145	0.0206231203127073	0.0174056625055571	0.0171969829874996	0.02313871536736	0.0390413636753022	0.0690227379285238	0.117094214257353	0.186745998349375	0.280576788069429	0.400001676198731	0.545057988998869	0.714315152592673	0.904884004789114	1.1125144435881	1.3317678790528	1.55625153542764	1.77890352663127	1.99231902375103	2.18910741796686	2.36226764168898	2.505564184187	2.61388109940296	2.68352721217647	2.71246453956346	2.70043490225853	2.6489671597861	2.5612587622268	2.44193873212935	2.29673255325966	2.13206045330499	1.95460737425292	1.77090451382245	1.58695869475985	1.4079579163371	1.23807085968912	1.08034670542259	0.936711077967791
30	0.114479845678808	0.0905094170755061	0.0677506841830549	0.0476853238343695	0.0313586318630658	0.0192520579434263	0.0112466691852953	0.00669120282500794	0.00457165103441203	0.00376217631308164	0.0033226955940759	0.00279934058203217	0.00248183531137611	0.00357693877685076	0.00826845028431057	0.0196497723707427	0.041531993003302	0.0781461891563866	0.133770962012086	0.212323719409767	0.31695651321191	0.449694775925513	0.611151156394229	0.800338190520417	1.01459409322096	1.24962659343983	1.49967115062125	1.75775241744179	2.01603151568677	2.26621652498555	2.50000954049341	2.70956086599535	2.88789966413851	3.02931107589554	3.12963280932923	3.18644966026068	3.19917221563949	3.16899555183094	3.09874413558	2.9926191583831	2.85587291185213	2.69444043993838	2.5145608699345	2.32241934608287	2.12383574919027	1.92401924174392	1.7273992842905	1.53753534249631	1.35710010268434
31	0.104770577369373	0.084046224051559	0.0640308795292345	0.0458451329614585	0.0303519694633699	0.0180876472243292	0.0092491083871904	0.00374477573240235	0.00130600950198062	0.00164672328153329	0.00465029297844104	0.0105573358227893	0.020126115465935	0.0347395442096116	0.0564386431889691	0.0878709617583893	0.132152557966469	0.192652293180029	0.272716107197557	0.375355633710893	0.502929414696319	0.656845917365068	0.837315740538988	1.04317625215049	1.27180598343632	1.51913900380047	1.77978176965887	2.04722709178563	2.31415237730718	2.57278264376833	2.81529344601576	3.03422526427153	3.22287948151632	3.37566711448968	3.48838503855012	3.55840038056184	3.58473157022902	3.56802349121539	3.51042331635636	3.41537193225195	3.28733242113127	3.13148115933501	2.95338833582161	2.75871310686035	2.55293457963994	2.34113405254191	2.12783729924624	1.91691905540266	1.71156602001875
32	0.12420376124364	0.104374997506587	0.0840794726681078	0.0643509050428364	0.0461879042769476	0.0305176519884892	0.0181845979111476	0.00996682945887151	0.00661829812076184	0.00893060259747657	0.0178042441552404	0.0343167937232935	0.0597746495101288	0.0957361579067433	0.143996678131094	0.206530308281524	0.285387907105548	0.3825561236951	0.499786797140807	0.638409826256264	0.799145102890881	0.981930179534215	1.18577997517794	1.40869309542601	1.64761641121628	1.89847561164163	2.15627476435678	2.41526276627633	2.66915928099291	2.91142772407355	3.13557850260876	3.33548248273504	3.50567295116246	3.64161445427878	3.73991897521256	3.79849386488168	3.81661146358905	3.79489690656208	3.73523751438189	3.64062367387294	3.51493650054062	3.36270126460948	3.18882720654867	2.99835388102958	2.79622173811255	2.58708069527944	2.37514554815037	2.16410184898203	1.95706095698092
33	0.181483073063778	0.165379359532003	0.148298246203945	0.131367210358909	0.115838856159778	0.103061900190854	0.0944555224474582	0.0914883641779709	0.0956620475635318	0.108497685955243	0.131522683095598	0.166254384025704	0.214176968535263	0.27670841183718	0.355155329250151	0.450654949395539	0.564105150964383	0.696085258372454	0.846771935810071	1.0158558888753	1.20246605678731	1.40510847181097	1.62162692248274	1.84919195331173	2.08432355515123	2.32295115929195	2.56051228919441	2.79208853849452	3.01257458468994	3.21687293296444	3.4001042908275	3.55782121412871	3.6862112489332	3.78227548279352	3.84396937657011	3.8702950003029	3.86133721075191	3.81824059418053	3.74312873691792	3.63897208118205	3.50941476501748	3.35857398074409	3.19082718335351	3.0106027701874	2.82218865097681	2.6295706238959	2.43630900311473	2.24545793335436	2.05952773628515
34	0.316650760867537	0.315568617725292	0.314399356706564	0.314285993386253	0.316532753427177	0.322571351759709	0.33392164689948	0.352148200506121	0.378814185285296	0.415433904231967	0.463424958482179	0.524060877062689	0.598424840339575	0.687365019902947	0.791452038598595	0.910939131339623	1.04572575610619	1.19532565261667	1.3588406529694	1.53494188459231	1.72186033078817	1.91738897548181	2.11889889229287	2.32337157218315	2.5274494482713	2.72750591449306	2.91973511916754	3.10026046145688	3.26525909878568	3.41109801474213	3.53447547904342	3.6325602668146	3.70312001399685	3.74462976450047	3.75635225015638	3.73838278819156	3.69165383122291	3.61789700371975	3.51956365526591	3.39970823789433	3.26184182863268	3.10976554296074	2.94739515413164	2.77858877640686	2.60698893336126	2.43588878444158	2.26812990475736	2.10603607220339	1.95138433128252
35	0.562632207172659	0.590082679102266	0.618999079413446	0.650238721638614	0.684759069134931	0.723584851631333	0.767769943176242	0.818355750526469	0.876327998152848	0.942573787932966	1.0178406662938	1.10269917147289	1.19750999360004	1.30239650460878	1.41722305242308	1.54157911247675	1.67476919052752	1.81580830200208	1.96342292440362	2.11605751810978	2.27188700120722	2.4288358883315	2.58460508820597	2.73670751889555	2.88251366723207	3.01930793011853	3.14435600064783	3.25498271051174	3.34865866564058	3.42309281131058	3.47632686854416	3.50682654936971	3.51356374058444	3.49608358100224	3.45455064244715	3.3897692992409	3.30317480604015	3.19679350142517	3.07317275460345	2.93528356966145	2.78640092872544	2.6299687699963	2.46945776878068	2.30822468450958	2.14938189105873	1.99568483699802	1.84944367836005	1.71246334492839	1.58601404244449
36	0.89629298271579	0.956617885839807	1.01900149750283	1.08373643330007	1.15114158387886	1.22154263872549	1.29525071286038	1.37254025422626	1.45362739990288	1.53864983212852	1.62764897503372	1.72055509672939	1.81717557532486	1.91718629364135	2.02012588845077	2.12539243348823	2.23224210797407	2.33978950512245	2.44700946056283	2.55274060149715	2.65569118838273	2.75444818277639	2.84749076138697	2.93320964240934	3.00993354151813	3.07596379663947	3.12961768462438	3.16928022207831	3.19346335135522	3.20087044368492	3.19046310760234	3.16152648476682	3.11372865565414	3.04716955578512	2.96241498051365	2.86051185488608	2.74298194208187	2.61179249234998	2.46930388812348	2.31819598556723	2.16137643923348	2.00187567750989	1.84273424265613	1.68688882279594	1.53706342880576	1.39567179877285	1.26473628627576	1.14582728801328	1.04002580539666
37	1.22854421516905	1.31085322126265	1.39386186548424	1.47728116248436	1.56082894043089	1.6442294839608	1.72721282156058	1.80951382399035	1.89087119454013	1.97102631786978	2.0497218091459	2.12669949063192	2.20169744211442	2.27444574664281	2.34466060158886	2.41203659691324	2.47623717747911	2.53688359227369	2.59354296657357	2.64571647894088	2.69282894132078	2.73422132186035	2.76914787260787	2.79677949160033	2.81621473736807	2.82649951705907	2.82665590057699	2.81571980625508	2.79278651142571	2.75706213137039	2.70791845883468	2.64494794101435	2.56801516206832	2.47730105222833	2.37333619321447	2.25702004136236	2.12962362373102	1.99277423027941	1.84842175537583	1.69878754595333	1.54629779453127	1.39350457685019	1.24299848976998	1.09731742724196	0.958856296757367	0.829782409753968	0.711960889656057	0.606893769565209	0.515675558865938
38	1.44996211379076	1.53303265883094	1.61397859319588	1.69219386961549	1.76712027916556	1.83826073091039	1.90519105363699	1.96756971941984	2.02514487858236	2.07775811617336	2.12534440008868	2.1679277977773	2.20561269666231	2.23857047350367	2.26702181529282	2.29121518840861	2.31140226720462	2.32781144602572	2.34062084378011	2.3499324393189	2.35574912098602	2.35795646994112	2.35631100544979	2.35043639126223	2.33982873629779	2.32387163302931	2.3018609883234	2.27303905024896	2.23663636551686	2.19191976618692	2.13824393275792	2.07510366211222	2.00218372352172	1.9194031426332	1.82695092561224	1.72531062016507	1.61527168654564	1.49792638357586	1.37465171272581	1.24707684887654	1.11703735674121	0.98651828529676	0.857588893387772	0.732332243010062	0.612773171953535	0.50080821011469	0.398140836502261	0.30622510551466	0.226220134138902
39	1.4954847875466	1.55911503606586	1.61773044218963	1.67076075952774	1.71774592910633	1.75835239151043	1.79238582756974	1.81979951197179	1.84069757582536	1.85533263377651	1.86409743709059	1.86751046136873	1.86619561814671	1.86085658204323	1.85224653476596	1.84113442693458	1.82826912937548	1.81434306769787	1.79995708872787	1.78558837814896	1.77156322262842	1.7580362791346	1.74497777774216	1.73216974776603	1.71921193372724	1.70553757767744	1.69043871419487	1.67310008497628	1.65264026511867	1.62815813695763	1.59878248153584	1.56372220953146	1.52231464293684	1.47406929735172	1.41870480395015	1.35617694120764	1.28669620066395	1.21073386100732	1.12901615650414	1.04250676089132	0.952378426457497	0.859975181780105	0.76676696631618	0.674298938270514	0.584137914881098	0.497818482086962	0.416791244064835	0.342375482458636	0.275718178775063
40	1.37681887988619	1.41059036647112	1.43751595560627	1.45728828644316	1.46975328935654	1.47492180859456	1.47297634917571	1.46427231854929	1.44933331457233	1.42884022978989	1.40361419051499	1.37459361806264	1.34280597686042	1.30933504655943	1.27528480821522	1.24174125336854	1.20973359532441	1.18019647154238	1.15393476470102	1.13159263086255	1.11362820339252	1.10029524250266	1.09163272878579	1.08746306581409	1.08739917690878	1.09086037320217	1.09709645526207	1.10521911129624	1.11423931368441	1.12310911317983	1.13076600456134	1.13617790264497	1.13838673208645	1.13654870122193	1.12996949611362	1.11813288684251	1.10072156936705	1.07762945390798	1.04896503254992	1.01504589051829	0.976384843146847	0.933668561024344	0.88772986915433	0.839515156192303	0.790048495916308	0.740394159525746	0.691619184274728	0.644757566838542	0.600777478948296
41	1.16660031921139	1.17147299244898	1.16897586030227	1.15909326543149	1.14197192103983	1.11792602258687	1.08743750099889	1.05115107707814	1.00986395545377	0.964510195407981	0.916140007517408	0.865894440275876	0.814976129839191	0.764616978478632	0.716043793093823	0.670443044757243	0.628925995540646	0.592495473402678	0.562015555552835	0.538185343928075	0.521517884554261	0.512325099865591	0.510709376592969	0.516562191224927	0.529569872016628	0.549226304318616	0.574852098682998	0.605619472893199	0.640581863114367	0.678707087606773	0.718912748489094	0.760102479683905	0.801201636009698	0.841191069552437	0.879137751659582	0.91422116561178	0.945754606862081	0.973200773043616	0.99618129153268	1.01448010425516	1.0280408937517	1.03695897826214	1.04146831535452	1.04192442423291	1.03878415980515	1.03258334330933	1.02391327422419	1.01339711864657	1.00166709521763
42	0.96032411993629	0.945402629831599	0.923555719322303	0.894959855360017	0.859936836769623	0.818954398315079	0.772622839169361	0.721687542668095	0.667017390568008	0.609589219744076	0.550468616691206	0.490787489204592	0.431718988839687	0.374450475929844	0.320155315209499	0.269964359322327	0.224938015579652	0.18603979544579	0.154112215014887	0.129855848466943	0.113812237063656	0.106351227196992	0.107663157349471	0.117756141850002	0.13645851627693	0.163426323164182	0.19815553543507	0.239998546672031	0.288184309292008	0.341841380329749	0.400023044927755	0.46173363332304	0.525955129902458	0.591673192751013	0.65790175723198	0.723705484036356	0.788219425891364	0.850665421630484	0.910364874696869	0.966747728050776	1.01935760153022	1.06785320399041	1.11200626476248	1.15169634189056	1.18690295424726	1.21769554841372	1.24422184802647	1.26669514346527	1.28538106493701
43	0.846895553848064	0.825674243972602	0.798562525332913	0.765804461312545	0.727760102877318	0.684904146831705	0.637821723240032	0.587201276558496	0.533824594129988	0.47855412758917	0.42231784403181	0.366091930990237	0.310881758796078	0.257701572433206	0.207553439439497	0.161406018229854	0.120173730417393	0.0846969200559275	0.0557235617653693	0.0338930388246187	0.0197224527619813	0.0135958497862036	0.0157566593559158	0.0263035396682204	0.0451897177098469	0.0722258019000858	0.107085937510253	0.149317073124517	0.198351014283622	0.253518861538955	0.314067367239342	0.379176700542539	0.447979084635163	0.51957776434703	0.593065775788989	0.667544021046209	0.742138198312085	0.816014198534759	0.888391650589171	0.958555374806254	1.02586458588687	1.08975976734974	1.14976721746979	1.20550133827143	1.2566648021384	1.30304678313836	1.34451948099954	1.38103319421391	1.41261021498728
44	0.892446630854453	0.879827032175634	0.862699090685568	0.84127700593299	0.815858398756615	0.786822575847529	0.754626891551792	0.719801204962897	0.682940483574084	0.644695658852509	0.605762892256949	0.566871460599885	0.528770515433758	0.492215010603624	0.457951123713966	0.426701519709853	0.39915081707916	0.375931618702073	0.357611459850924	0.344681005425346	0.337543797746912	0.336507816073381	0.341779060718492	0.353457319876075	0.371534217784941	0.395893580738626	0.426314094732454	0.46247416734218	0.503958848753329	0.550268614556543	0.600829767606125	0.655006179228038	0.712112062341969	0.771425451242966	0.832202055102543	0.89368915455053	0.955139222483277	1.0158229706859	1.07504155185709	1.13213768087077	1.18650547813549	1.23759888017205	1.284938506463	1.32811691572068	1.36680222757104	1.40074012601151	1.42975429781993	1.45374539154059	1.47268861015702
45	1.12508298340425	1.13393809708026	1.1397354134928	1.14259019363661	1.14266980856329	1.14019232586517	1.13542394860437	1.12867531470226	1.12029669460868	1.11067215513431	1.10021278674227	1.08934911943219	1.07852287770295	1.06817824709213	1.05875284268453	1.05066858309687	1.04432268125684	1.04007896543912	1.03825974031312	1.03913838819922	1.04293289551219	1.04980046887094	1.05983338012271	1.07305615027541	1.08942414989402	1.10882365883769	1.13107339230855	1.15592746409745	1.18307972269574	1.2121693626039	1.24278768264759	1.27448583624703	1.30678339608491	1.33917753804225	1.37115263701543	1.40219006051545	1.43177794482877	1.45942074286808	1.48464834237727	1.50702456745366	1.52615489486173	1.54169323868685	1.55334768179071	1.56088505951161	1.56413432931043	1.56298868881279	1.55740643318346	1.54741057028717	1.53308723800608
46	1.52040128719187	1.55770238740785	1.59308324396405	1.62651565420209	1.65799711748139	1.68755019026127	1.71522125623284	1.741078720558	1.76521065231549	1.78772191429665	1.80873083390377	1.82836548264461	1.84675964416083	1.86404856147071	1.88036456278278	1.89583267152873	1.91056630992055	1.92466320617375	1.93820161345721	1.95123694361222	1.96379891080052	1.97588926965186	1.98748021942556	1.9985135304981	2.00890043252367	2.0185222853322	2.02723203451368	2.03485643420472	2.0411990003702	2.0460436393832	2.0491588794553	2.05030261692538	2.04922727600007	2.04568526961048	2.03943464089728	2.0302447596655	2.0179019460866	2.00221489500276	1.98301977835758	1.96018491040227	1.93361487019521	1.90325398824082	1.86908911855788	1.83115163363372	1.78951859717822	1.74431308788728	1.69570366609263	1.64390299375355	1.58916563628722
47	2.00547698645391	2.07043735651528	2.13403643811742	2.19609438673706	2.25643896371279	2.31490593569718	2.37133926754605	2.42559111197238	2.47752160531127	2.52699848468782	2.57389654757516	2.61809697999778	2.6594865843044	2.697956941346	2.73340354490479	2.76572494820814	2.79482196323432	2.82059695320851	2.84295325716914	2.86179478275878	2.87702579950193	2.88855095985033	2.89627556931453	2.90010612020232	2.89995109601937	2.8957220456509	2.88733491824656	2.87471164150045	2.85778191798292	2.83648520657194	2.81077284906877	2.78061029597375	2.74597938032844	2.70688058465913	2.66333524351251	2.61538762294928	2.56310681870946	2.50658841659983	2.44595586195152	2.38136148969011	2.31298717254668	2.24104455207817	2.16577482528947	2.08744806856195	2.00636209007796	1.92284081175739	1.83723219165196	1.74990570753554	1.66124943184983
48	2.49006618689784	2.57612692068446	2.66087621736661	2.74401780890563	2.8252541054762	2.90428755213967	2.98082198181335	3.05456395892484	3.1252241093702	3.19251843361418	3.25616960092989	3.31590822382459	3.37147411259173	3.42261751062435	3.46910031158611	3.51069725973442	3.54719713460578	3.57840392089697	3.60413796370656	3.62423710835216	3.6385578227706	3.6469762990753	3.64938952922852	3.64571634803943	3.63589843487896	3.6199012636763	3.59771498899616	3.56935525436296	3.53486390756659	3.49430960652224	3.44778829842661	3.39542355450924	3.33736674266747	3.27379702073179	3.20492113405828	3.13097300259621	3.05221308452726	2.96892750599997	2.88142694935533	2.79004529551136	2.69513801978616	2.59708034431978	2.49626515432639	2.39310068958052	2.28800802672319	2.18141837206915	2.07377018850945	1.96550618374081	1.8570701903253
49	2.90488744455334	3.00395785426921	3.10157987318523	3.19740205430046	3.29106935375814	3.38222501064014	3.47051249278835	3.55557749643251	3.63706998679512	3.7146462663158	3.78797105668976	3.85671958054724	3.92057962831402	3.97925359558515	4.0324604762181	4.07993779630599	4.12144347423024	4.15675759211674	4.18568406423354	4.2080521881767	4.22371806509786	4.23256587573922	4.23450899966363	4.22949096580623	4.21748622333424	4.19850072278841	4.17257229859668	4.13977084529997	4.1001982812118	4.05398829474587	4.00130587028333	3.94234659220762	3.87733572759743	3.80652709002458	3.73020168893511	3.64866617117915	3.56225106337341	3.47130882590391	3.37621173147699	3.27734958317273	3.175127288915	3.06996231111413	2.96228201192815	2.85252091609595	2.74111791458908	2.62851343338117	2.51514659241912	2.4014523803772	2.28785887096713
50	3.21721741030644	3.32274589976558	3.42678885570128	3.52899663660133	3.62901660346159	3.72649502267686	3.82107903503405	3.91241867696085	4.00016893930527	4.08399184816551	4.16355855166539	4.23855139609013	4.30866597446702	4.3736131305045	4.43312090079633	4.48693637835877	4.5348274809012	4.57658460773394	4.6120221698906	4.64097997888317	4.6633244805101	4.67894982129503	4.68777873643727	4.68976324959374	4.68488517637356	4.67315642509687	4.65461909013231	4.62934533496644	4.59743706405413	4.55902538443184	4.51426986002599	4.46335756353356	4.4065019326714	4.3439414394617	4.27593808302143	4.20277571803383	4.12475823267629	4.04220759124496	3.95546175803072	3.86487252014885	3.77080322798968	3.67362647272719	3.57372172088645	3.47147292632028	3.36726614007641	3.26148713854449	3.1545190899601	3.04674027881167	2.93852190695393
[truncated: 48 more columns]
