# Supplementary material for: Reconstructing spruce budworm outbreak severity: a comparison of paleoecological and tree-ring signals
Source: PLoS One. 2025 Aug 12;20(8):e0329406. doi: 10.1371/journal.pone.0329406 (PMC12342301; doi:10.1371/journal.pone.0329406)
Supplement: S13 Dataset — (ZIP) [file pone.0329406.s013.zip › Lake 4 wavelet data/Percent_defoliation/PD_wavelet_wave.txt]

V1	V2	V3	V4	V5	V6	V7	V8	V9	V10	V11	V12	V13	V14	V15	V16	V17	V18	V19	V20	V21	V22	V23	V24	V25	V26	V27	V28	V29	V30	V31	V32	V33	V34	V35	V36	V37	V38	V39	V40	V41	V42	V43	V44	V45	V46	V47	V48	V49	V50
1	-5.54815278540193+1.27786017861001i	3.96242533177389-3.1420840459117i	-1.97126911543889+3.51828501368325i	0.62293852223771-2.88832357791128i	-0.07074702084078+2.07663465363419i	-0.03802630056225-1.48945391190856i	0.00930333351583+1.1385719489413i	0.034347692131834-0.926548220962525i	-0.071559694227526+0.783900204290889i	0.107123790301627-0.684633453541416i	-0.135324003103789+0.621735446238392i	0.148492387026677-0.578963451424272i	-0.154115719620605+0.545578764373972i	0.150988033155451-0.523269697587487i	-0.134785652708605+0.500386286016678i	0.117745226844749-0.470357397005562i	-0.103002675341708+0.44045813026422i	0.087807742447865-0.407870752114528i	-0.078439791277962+0.372448291049956i	0.073233684719415-0.339574064863131i	-0.07076495038823+0.305600209521609i	0.0767614450961-0.273164674651808i	-0.087113195402966+0.248962002502977i	0.096739153716468-0.230210234152754i	-0.1067454200832+0.215858883592i	0.114098828403889-0.207406401282345i	-0.114855231710686+0.200280381106402i	0.11191265032228-0.187917930241586i	-0.112847845646106+0.169608378704002i	0.121829997923489-0.15155960396366i	-0.135989808652047+0.138887356944327i	0.153824674313353-0.131928526764816i	-0.175149941021694+0.137232018964909i	0.184664358818969-0.159574571384455i	-0.170831818203501+0.179708350943179i	0.149328405216079-0.18352332013514i	-0.128929868592514+0.178527757612424i	0.108507816574767-0.162541886847374i	-0.100213409417726+0.134574584739665i	0.110068586830553-0.110216373157305i	-0.126073464011306+0.100386654110866i	0.137375221234896-0.099574919232014i	-0.145153668977559+0.102497963586927i	0.147289919510343-0.110478450293257i	-0.139315434106106+0.116673180955298i	0.128193419426181-0.113843441821063i	-0.121186865607729+0.105887305004744i	0.117760156455989-0.097488694738133i	-0.116573318627514+0.089758267596619i
2	-6.52223931679453+1.73050026851539i	4.25853924565886-4.11651472419627i	-1.55832385349864+4.31918947968581i	-0.04705991282986-3.19089750265396i	0.47938959426749+2.0094354354456i	-0.3806329414911-1.29233052472021i	0.209795112988582+0.943849277235163i	-0.095611006015209-0.764593105286241i	0.023755826930235+0.647038920254926i	0.035623260378018-0.565421924098631i	-0.080542119238563+0.520384740629314i	0.101944438606329-0.492370978613074i	-0.114119912873852+0.4694407292177i	0.115335003156753-0.458812100350949i	-0.097726848492928+0.444510485443774i	0.080173600377064-0.417626975181121i	-0.066629687713076+0.391250819618939i	0.051156929951923-0.361176426269322i	-0.043030646819277+0.326694800938302i	0.039104486873854-0.296020817998656i	-0.036777737398546+0.262471889588385i	0.045717997159334-0.229413764975161i	-0.059932519327913+0.207354090008248i	0.071762631606529-0.191376778983116i	-0.084320335165503+0.179741092324875i	0.093540762279617-0.176124027229958i	-0.09254969756843+0.174185918022496i	0.085382682749341-0.163504051717507i	-0.083806860621343+0.142938262166025i	0.093748835034791-0.122202831273243i	-0.110050101724798+0.107948447792198i	0.132055199976498-0.098826926434294i	-0.162170824012891+0.106163514760504i	0.176503219596017-0.139490519614782i	-0.15685151020936+0.169082047170018i	0.128524894781485-0.174351645958896i	-0.103710373411741+0.169726761450589i	0.076962666952834-0.15154148970343i	-0.066370643829195+0.115358423543677i	0.0822810717687342-0.0847560334230066i	-0.105405782967601+0.076104685596955i	0.119758822352245-0.078773442067273i	-0.129789733637029+0.084601639045888i	0.133067438391354-0.097662864471545i	-0.121792817006719+0.108294967032704i	0.106539292822598-0.105248591742954i	-0.0984797623183571+0.0952268713928386i	0.0957245496678756-0.0857550978266605i	-0.095649850789584+0.0776676194204007i
3	-7.22820167828512+2.24076691769747i	4.12081167484341-5.11747613396486i	-0.65350571240365+4.91296669232209i	-1.03996612476819-3.08358794394085i	1.11614859985997+1.52267055037311i	-0.672431795828289-0.791986062783853i	0.332309900523765+0.562593147725519i	-0.168059437746052-0.4846297000621i	0.085486875606289+0.422664542421788i	-0.016425393452301-0.372699415566171i	-0.036503491980052+0.355697603059794i	0.058412388521505-0.348422659905168i	-0.073645586802738+0.338277669986674i	0.078319135844207-0.343103284612581i	-0.057275472881302+0.340458425859655i	0.039347660394695-0.317812495516255i	-0.028822584694856+0.297986927479562i	0.013603581166569-0.274014946357762i	-0.0077108895547+0.243706659615225i	0.005372734475153-0.219783466513932i	-0.00172559428996+0.190094026851805i	0.013093184874914-0.158618165689944i	-0.030647862747695+0.141869851822173i	0.042835788784384-0.130990119050011i	-0.057030893462472+0.123022343021275i	0.068171702932762-0.126120006885228i	-0.064326439150409+0.132047052204178i	0.050704944973318-0.124578593076451i	-0.045092533455996+0.102019010338536i	0.0552225519354478-0.0794599538800711i	-0.0713929701579809+0.0645740465652204i	0.0953347867811795-0.0512790670798109i	-0.135974520381859+0.058476148111982i	0.156743605015677-0.104718866540473i	-0.12915489930432+0.144552116877262i	0.094246750315062-0.148801031055204i	-0.067892082911451+0.145116371054938i	0.034621032316813-0.126973956002955i	-0.0210743780200425+0.0819639693230101i	0.0451856638476301-0.0451342553873328i	-0.0763470086583881+0.0406196265095187i	0.0917466494640169-0.0484308695274559i	-0.103158336053202+0.056420963503983i	0.108144731844255-0.074950429416265i	-0.0927128773406079+0.0908676991108958i	0.0725425186375995-0.0866788298903148i	-0.064443776732916+0.0737329245091138i	0.0635270356131065-0.0636850753207641i	-0.0650323388138075+0.0559249923639483i
4	-7.61147899887929+2.78081525372644i	3.51095378870781-6.0406764595371i	0.6865255567256+5.1283406976288i	-2.16538572464763-2.43207295345106i	1.59330287517136+0.60922202813915i	-0.716897923908461-0.090287491413629i	0.26430241649959+0.130211352721714i	-0.129159874319416-0.205486578752141i	0.086011431751973+0.202335598522657i	-0.029317718524908-0.177898028387468i	-0.019927533108883+0.187752811077768i	0.031440063452397-0.198658253829744i	-0.045411058051855+0.195783503081356i	0.05315313978517-0.215242229793791i	-0.025785860021023+0.223773364774322i	0.007758671645983-0.202532847552539i	-0.00283504132645+0.190304189988363i	-0.012108654190954-0.174491116845612i	0.014802161474396+0.149694287098601i	-0.015354582206132-0.136321474803177i	0.022940951015665+0.112775788473173i	-0.0100741921628318-0.0833631547513033i	-0.0099118770349638+0.0742774791284737i	0.0192737676100029-0.0694524800568896i	-0.033722135009623+0.0636115772778823i	0.0476331580270369-0.0734257700033376i	-0.0405529026362986+0.0889770016951645i	0.0186956386910438-0.0854069550205118i	-0.0084714274629381+0.060454875356866i	0.0189518533380453-0.0377073289889354i	-0.0314594774517056+0.0245331964791464i	0.0526277789265723-0.0039479534709153i	-0.105367654321898+0.006450262390677i	0.134528174467094-0.067000349854041i	-0.095743657743774+0.116300978888098i	0.055938292379794-0.113928315228575i	-0.034336634705367+0.111958260411636i	-0.005165376535074-0.0983999480848542i	0.0232677481750749+0.0443574117145959i	0.0113613087294985-0.0015969374297251i	-0.0504690733648907+0.0055400605249263i	0.0623300096127787-0.0196694489196423i	-0.0733991021847516+0.0266361819381466i	0.081557182678802-0.0497425138498116i	-0.0613378792993058+0.0714826204326694i	0.035637020538061-0.0643740314360555i	-0.0293923969159715+0.0473268676049506i	0.0317271980546575-0.0377881492805464i	-0.0345768584514285+0.0312389443268595i
5	-7.71178266722526+3.32373107208261i	2.50298763296732-6.79205370398235i	2.26866667877135+4.84664497055291i	-3.11418913942625-1.23038736159852i	1.62791485686424-0.56083058956803i	-0.373100546282705+0.559349191270503i	-0.010791834811308-0.136714823037819i	-0.0094462568328154-0.0690937415591227i	0.0540439756815903+0.0746764537020153i	-0.0175145100719435-0.0443322415319064i	-0.025550860759293+0.0709418475155089i	0.018042607259457-0.0911571984323897i	-0.0295406604510182+0.0830771403275787i	0.043364850366404-0.113612544910323i	-0.006607081463629+0.130690470822625i	-0.010473984782587-0.104249513512021i	0.0059003066635989+0.0993344781926488i	-0.02160020278281-0.0922029936545104i	0.0200046875645967+0.0713517304083786i	-0.0180895524516755-0.071172332488894i	0.0332404356548679+0.0542934128477039i	-0.0193449336926688-0.0248391181772651i	-0.0027500039208424+0.025033308529202i	0.0048831617752664-0.0259085967500861i	-0.0180218803129988+0.0175833318560023i	0.037092198079234-0.0318960007499346i	-0.0276716447552747+0.0578591564344471i	-0.0033337415837031-0.057723420940077i	0.0168264829008758+0.0288541492527862i	-0.00339997647813324-0.00877077281135616i	-0.00110438485124426+0.00246939568899862i	0.0117137030506282+0.0291917610100989i	-0.0783980350780683-0.0384706453804574i	0.118537039701795-0.038365300440557i	-0.0629569673499031+0.0951742881071109i	0.0213816397497809-0.076418767292539i	-0.0152789954923798+0.077652477615472i	-0.0303987482204006-0.0766532496222608i	0.0566594383449524+0.0131830111055658i	-0.0086624935854395+0.0356064470032258i	-0.0373904767827887-0.017200799036952i	0.0379566362417737-0.0035502875552077i	-0.0465931020151501+0.0028884703648135i	0.0613818096760937-0.0285974822114918i	-0.0361163728718774+0.0571338015494143i	0.0043195090227631-0.0446371484954117i	-0.0029012725916398+0.0223002367907239i	0.0098948849274692-0.0155534140649796i	-0.0124691394039534+0.0114530739668566i
6	-7.62671183687423+3.85136312804304i	1.23992834958668-7.31189189076624i	3.83100491682263+4.04176477535086i	-3.57156930063016+0.36660655340452i	1.04906480463402-1.65972515093548i	0.311467981299452+0.84283136806009i	-0.342316785506561-0.068841708160659i	0.064464270765464-0.125130205522671i	0.0590745227066824+0.0450062267113466i	-0.011777630274675+0.024973495630017i	-0.038216708113052+0.0173014742587257i	0.00529157758291-0.0410110472293765i	-0.0173385693404921+0.0127808260452038i	0.0450149031769974-0.053237073868191i	0.0055150956443643+0.0778249393932227i	-0.0200600937586364-0.0372160594809229i	0.0006110802726623+0.0403263365603828i	-0.0205680216281896-0.0420755874651014i	0.01346143232387+0.0202380779392319i	-0.0071012560921345-0.0354585358997564i	0.0345396485548892+0.0243884570491146i	-0.0185650074209334+0.0100110483468036i	-0.00724486644407647+0.00162997580215601i	-0.00349131916715513-0.00790894035107823i	-0.0066306605280976-0.0100552426336236i	0.0351173274591324-0.0051457214657694i	-0.0252469201143225+0.042288357400103i	-0.0156499313736922-0.0441456861628342i	0.029092763100891+0.007928444230262i	-0.0062149449060578+0.00552649692353882i	0.0140903281642331+0.0044918204661147i	-0.0253764697583008+0.042226953414016i	-0.0585153933210323-0.0729334882277046i	0.113676370954454-0.025129495253903i	-0.0313628212051487+0.0877638798578205i	-0.0081085465300567-0.0377222210815668i	-0.0171862700154316+0.0451437072885768i	-0.0365175156105975-0.0692104846405372i	0.0779662039416527-0.0059794510694047i	-0.0119455763465044+0.0626985380693206i	-0.0401125655351371-0.0215294053279177i	0.0182891204300417-0.005264389579181i	-0.0230949208784107-0.0135609618087677i	0.0512953254543317-0.0129145827988197i	-0.0206402054223373+0.0511434524707442i	-0.0184199142906171-0.0302195259714624i	0.0108200174561943+0.0015881184466178i	0.00198536939777775-0.00169483609111703i	-0.00077773400905554+0.00170083179079393i
7	-7.45334598974531+4.35628139015378i	-0.13362456887708-7.58123243377205i	5.13553833242005+2.78208818819209i	-3.3414281744555+2.07987135277803i	-0.08574788690132-2.314172821377i	1.06012553208858+0.55306763615309i	-0.466439026253422+0.308228330125622i	-0.032682570828053-0.256343837967647i	0.12989835835075+0.022179336121469i	-0.0112524451452688+0.07757453644328i	-0.0581604821059254+0.0063269007596031i	-0.0149563033908632-0.0350329957178395i	-0.0023839832834783-0.0301092279640124i	0.0560625523264815-0.0256636144322795i	0.0172714514957653+0.0611275687053605i	-0.0278721134585342+0.0050321906412166i	-0.013664877823588+0.0103767882656398i	-0.0187962042760649-0.0222759483323461i	0.00473458754808574-0.00968989501772624i	0.0104305457406441-0.0243296118970778i	0.0360881326446569+0.0179045213172178i	-0.0147644185839707+0.0294574605616319i	-0.0196622285054247-0.001881879510832i	-0.0112581995726111-0.0114893443824309i	0.0062626288265044-0.0248676705472567i	0.0376868616298685+0.0122469440513152i	-0.0291647575346461+0.038456474352524i	-0.0241672662762894-0.0405123181262937i	0.0337751124580927-0.0096691617264938i	0.0098958540665833+0.0128214547722132i	0.0138058449713569+0.028093934336092i	-0.0624592549641997+0.0379739377699139i	-0.045250178182101-0.103091563564433i	0.122691831125198-0.027231834700933i	0.0032669603195065+0.0965817701873502i	-0.0372246721632643+0.0060902567171614i	-0.041137632449117+0.0128745777549074i	-0.0268481715105995-0.0799278706858532i	0.095414718825207-0.0141803582163618i	-0.0024094015671434+0.0844316660090925i	-0.056466210409342-0.0086377392133112i	-0.0022868776885353-0.0231752399776184i	0.0007202475654032-0.0283362011775893i	0.0520165402447377+0.0006602886037607i	-0.0139605938932584+0.0537420614338508i	-0.0353427231669877-0.0201174953420271i	0.0130323750647796-0.0159929931514378i	0.00638909754350167+0.00301447928394038i	0.00397162490043007+0.00283812175254194i
8	-7.25306571086736+4.83830461597812i	-1.51396314705617-7.61159947843486i	6.02702885623052+1.19875310105781i	-2.40684373439475+3.59302545932332i	-1.49095993053965-2.25475524747846i	1.4795067229138-0.26916830389408i	-0.186800108009414+0.734060373610619i	-0.278120186435969-0.246306622234802i	0.191274181415916-0.079775499552296i	0.024796718664189+0.136413075051396i	-0.0962492347800069+0.0278183950322133i	-0.0477883049280549-0.057696377997441i	0.0169228261268134-0.0690958190005128i	0.0806285752918488-0.0161013202876983i	0.0333180783532887+0.0704843002305349i	-0.0382130086102655+0.0383500206910921i	-0.0364763196141151-0.0005506408932132i	-0.0242522965835394-0.0248116971415627i	0.00072924297321-0.0327447804947296i	0.0317866678666275-0.0271382873695234i	0.0450335411180631+0.0253228924263269i	-0.0128913641725369+0.0475332125880908i	-0.0395807517935031+0.0040480176840321i	-0.0213839782616568-0.0294289523869892i	0.0241379211092525-0.0354751597663632i	0.0431761952916547+0.0275005198117627i	-0.036847374742513+0.0421958621773253i	-0.0352455577063004-0.0435335612011285i	0.0396600576134466-0.031525381407166i	0.0411424465355253+0.0237330922757752i	-0.0003466196381499+0.0680581292157656i	-0.106519917109171+0.022521196671352i	-0.037054608403832-0.140669046374948i	0.15012404126653-0.041978764559472i	0.046199092390915+0.124036745932551i	-0.0728006996490224+0.061078148591516i	-0.0872602180085337-0.0218855109356418i	-0.008468759424424-0.112313780876465i	0.121986393684229-0.01655148980028i	0.014752181154652+0.111043069426961i	-0.0844090635247176+0.0170434891037398i	-0.0300477676683985-0.0528717759806165i	0.0279831485942097-0.0498879002198423i	0.0650623640966475+0.0158347816508304i	-0.0132171610203893+0.0657115125542817i	-0.0522173917190011-0.0119151398369205i	0.0071728567747815-0.0337321083335513i	0.0192481164371044+0.0000710217000589i	0.0068844687717913+0.0125668948117955i
9	-7.05229811642348+5.30000175338818i	-2.84141201678709-7.42998523766328i	6.44005022458196-0.55569212224893i	-0.90853047196642+4.64134135942049i	-2.76621400001083-1.41922878263838i	1.26217871817005-1.32240934967368i	0.450145078591953+0.844245183183814i	-0.456780042521107+0.031164211056677i	0.124234617826486-0.21317865231141i	0.10654613477992+0.157841405697464i	-0.139922031504624+0.086777064416322i	-0.104899630974807-0.096392573309266i	0.039758261723568-0.12568906374804i	0.127418096096594-0.016626140259023i	0.059209560533493+0.101563718272509i	-0.0535983101843863+0.0790271505904596i	-0.0734100870487072+0.0003816779144074i	-0.0427573756544677-0.0455169319055106i	0.0042838107548581-0.0632444957182556i	0.0612651475334821-0.036956069829057i	0.0655486696660197+0.0426349509512323i	-0.0154790928837138+0.0756147717209922i	-0.0701280697737187+0.0122875517438324i	-0.0345751092228019-0.0577978895816279i	0.0477353818451917-0.0481645133187457i	0.0529671758584118+0.0450616661626281i	-0.0491016043293803+0.0520471472235612i	-0.0516329483795837-0.0546748620169156i	0.0554527343691345-0.0598500099990943i	0.0831246380421688+0.047043900281495i	-0.028253837590191+0.121459287136387i	-0.165535201010927-0.000748101004854i	-0.032175611524725-0.198581132281094i	0.203967607027384-0.067180414818941i	0.101754838017886+0.17520737067977i	-0.121104447393855+0.133423379042656i	-0.158395769636954-0.060794892908885i	0.011784479170669-0.171879993631478i	0.170331996025339-0.019533335579466i	0.038157861847541+0.153580051108287i	-0.125220270984515+0.053188828135428i	-0.0697354364440827-0.0914676736104925i	0.059099246953851-0.0856304315784691i	0.0942348445487058+0.0330252798704377i	-0.014749024647238+0.0904746753939392i	-0.075219542142215-0.0029477957307721i	-0.0045091701307174-0.0548232553505307i	0.0370478175739286-0.0091340998521823i	0.0117792627887717+0.0271976487248293i
10	-6.85912595652052+5.74417187381743i	-4.08451044602171-7.06883050074357i	6.37779255517075-2.33754323771934i	0.92075873214159+5.06568622745183i	-3.54484775095898+0.03647687592667i	0.34522925991045-2.171401993579i	1.13510068386532+0.39377402987961i	-0.299658619206305+0.460553440666275i	-0.077276077613175-0.197889251970458i	0.148810645416803+0.105917565404007i	-0.160576287940497+0.155131730706133i	-0.188997022517894-0.13371238013618i	0.059569523140228-0.215229524880901i	0.207555455003973-0.030226953840045i	0.105642541431052+0.157684760871528i	-0.076615462487779+0.143894212863587i	-0.135623578403802+0.011690132999962i	-0.0813172590831243-0.0870071119143779i	0.016478502450992-0.114913688438197i	0.109138589790819-0.052751351488271i	0.101540313243697+0.073568623290239i	-0.024836451729888+0.121365060640833i	-0.115757457530488+0.020615568871558i	-0.0520490019017177-0.0964543851399i	0.0768660259479914-0.0666063053796752i	0.0684385340834488+0.0663874455875356i	-0.0677703773067696+0.0662597282724253i	-0.0705722927935643-0.0775506892455862i	0.0880732784438748-0.090682986628187i	0.131095774314288+0.089799031126204i	-0.073731932610696+0.187851104408144i	-0.24710115943369-0.034411659779849i	-0.026980018591415-0.288586847450589i	0.294184929485093-0.101306202058135i	0.173832610263103+0.257417236030546i	-0.187525501984494+0.229873123140111i	-0.260607409345587-0.104560041025505i	0.028472811794268-0.26543025427313i	0.249696798428002-0.03016658589815i	0.071834191255007+0.220185163761574i	-0.181924029926432+0.10242460731581i	-0.125945293397951-0.138170145101468i	0.092278387111766-0.141232949725972i	0.144174034415517+0.048900760834823i	-0.013211365288304+0.132504640114565i	-0.108993261863225+0.011052202539434i	-0.0230696737496111-0.0808878731430441i	0.0566109170862208-0.0249948144803998i	0.0208577394453368+0.0422456755861154i
11	-6.67603508292646+6.17267467522607i	-5.22557643715124-6.56179498733692i	5.88813067144673-4.02621347071684i	2.82270489024612+4.82469188528428i	-3.60282351818478+1.80536829084085i	-1.06232183107739-2.43373912273738i	1.45468385749374-0.58305162786639i	0.295511621443863+0.719478598591338i	-0.222662053615957+0.112616669409762i	0.0313282341603251+0.0675003293097484i	-0.187623183618044+0.163481883857464i	-0.275084599513101-0.175036918431912i	0.073004320860764-0.338505484407128i	0.329636162446009-0.066615938310796i	0.189845476608344+0.245419501158509i	-0.109144345617187+0.253990942940464i	-0.240209777621691+0.037685312886987i	-0.15175857559045-0.157950359313563i	0.038736396576163-0.204316689014695i	0.190231018777902-0.077818240387083i	0.159518651954774+0.12670151833943i	-0.043394237665167+0.192149385935236i	-0.181337220798371+0.030641130454173i	-0.077294904211004-0.146306190248745i	0.109758946118979-0.093360607370038i	0.0883187478699899+0.088990792327768i	-0.0912260065390172+0.0788086856483213i	-0.082715248398503-0.113020587876967i	0.141938591233446-0.113946778099536i	0.177556336303891+0.15949715837803i	-0.146033406257687+0.265610345068153i	-0.356371845462457-0.0880778069365i	-0.013844025778862-0.419956896780238i	0.430371700300625-0.141906091307224i	0.266310919547704+0.378326511593577i	-0.276512276482568+0.35797624052959i	-0.401256166940241-0.152932301742954i	0.036291853726204-0.398485036034413i	0.364009712603317-0.05666866614079i	0.124000030744384+0.313190591788655i	-0.254797331351843+0.171714034441532i	-0.204471459242886-0.191155392353162i	0.123577441223762-0.22127845505089i	0.218174705057207+0.057097915768756i	-0.000502682730988+0.194080559555862i	-0.154432308650674+0.03770901611461i	-0.053782130545453-0.110088127560313i	0.0729192383911463-0.0504478749328983i	0.0354578798970943+0.0512971505161783i
12	-6.50437242690396+6.58513572874835i	-6.25229299093674-5.94143320740206i	5.04485382006435-5.52732319752005i	4.56088970185669+3.97802176855628i	-2.90010507187185+3.52781395815098i	-2.57299291929577-1.92660479401212i	1.1168170472867-1.77631246427602i	1.14818695303522+0.48694017230681i	-0.03467944470241+0.653079403840414i	-0.24663911709905+0.242371730008336i	-0.345263232443903+0.09261913552734i	-0.352095101522105-0.286856329464831i	0.106747264113975-0.498036827898652i	0.503219090672984-0.126255624922038i	0.329709953427351+0.372356285137994i	-0.150584697614714+0.434578193338119i	-0.409692670891064+0.089273242398963i	-0.273342208640535-0.271130721263991i	0.072317215326409-0.353599744184987i	0.322714077424946-0.119782487803969i	0.251137533684901+0.211347085356424i	-0.070939512991063+0.298468233488441i	-0.272189521567599+0.048864361420519i	-0.117876371682813-0.20578610299464i	0.138837264337739-0.131935569163805i	0.108743387585743+0.102060478969842i	-0.109125346602979+0.077976991905413i	-0.070859760759143-0.154969040033567i	0.217982427863881-0.111220047733836i	0.207555147131287+0.264930011805436i	-0.259950435510941+0.346692970422929i	-0.493021666344278-0.178229572352772i	0.020027251011325-0.598075855603324i	0.620019044781395-0.183830874409471i	0.38186040964719+0.543962743621831i	-0.390081278840985+0.524425057864206i	-0.585853911040204-0.202822781603281i	0.027673199256185-0.572033766658623i	0.509588978190062-0.108972344040291i	0.204395239988455+0.426186847144253i	-0.336712437092494+0.268774919166414i	-0.310283708471406-0.243272286854382i	0.145129608123332-0.327998171391702i	0.315986940759279+0.048062699567215i	0.03448533492973+0.272612374464908i	-0.206443799963435+0.088046433898996i	-0.105362886663863-0.134638313190994i	0.0759655566555754-0.0903138908264623i	0.0560280178777774+0.043596656856548i
13	-6.34328023347132+6.97788097095371i	-7.15310789274244-5.23581738086567i	3.93236100330635-6.76993033394369i	5.9463443323664+2.65556035430344i	-1.5633812333251+4.87834906081568i	-3.76561701945115-0.7187308284457i	0.10460607356911-2.74754639551862i	1.87699983423951-0.33001613004084i	0.62220791935626+1.13866885957707i	-0.496386934843571+0.771833525827477i	-0.753711209435644+0.059960611794663i	-0.495020572798632-0.554288104256136i	0.207053317021543-0.745885268141358i	0.764606617986979-0.198083112927718i	0.539854265082826+0.558273609857679i	-0.202080809855834+0.712458218404833i	-0.668998970498966+0.182517486782308i	-0.472858659662556-0.439260311905427i	0.11413340429244-0.590456635199437i	0.525687068407383-0.194143091978106i	0.396394020102081+0.332533833464479i	-0.098859199538725+0.456038134826184i	-0.3933322069684+0.091915507243369i	-0.190280027379699-0.266910848132855i	0.145032359082419-0.191124437482966i	0.12622898713206+0.08051887326526i	-0.0970726258116442+0.0474049160680225i	-0.008933361129862-0.186313240518885i	0.311237235451755-0.052519744714233i	0.19387840244917+0.414532388957737i	-0.434176560466793+0.412088290959542i	-0.648518099214163-0.327016583832717i	0.092531900501167-0.823173347705898i	0.867281855833464-0.218350372894481i	0.520526237656472+0.756773749726536i	-0.525180558264334+0.732792005697225i	-0.814722963572938-0.245285095092431i	-0.00951865508747-0.778856282716633i	0.671898974827582-0.198437993896105i	0.320542160338189+0.541022904041403i	-0.410108278880291+0.396289251605218i	-0.44194403167347-0.279674846864346i	0.144293987683982-0.457036772803899i	0.43095084532252+0.009643526542481i	0.104335949595328+0.358932408406441i	-0.252887997649846+0.174165916761231i	-0.187139337882325-0.139496414992227i	0.04888600019363-0.14882009913805i	0.0805733149228979+0.002436494067656i
14	-6.18585664818435+7.34506876786795i	-7.91571508564093-4.46322204651482i	2.63132477655698-7.70166392453585i	6.84475487689659+1.02185902779152i	0.16751149591079+5.61830818860909i	-4.31055735565456+0.91010733407885i	-1.30856143899911-3.12057596533953i	2.11391240465307-1.50406489917314i	1.58837034355461+1.25171508388063i	-0.46840875657021+1.56477794139697i	-1.37453723181351+0.25105219028702i	-0.840036028742218-0.967175670258224i	0.36836882261952-1.18187070062257i	1.18290448849896-0.29818815151937i	0.849678571983773+0.841455242592733i	-0.27107003281488+1.12219566393926i	-1.04468540143542+0.33551390562832i	-0.782002891629524-0.67014642175111i	0.150416956814316-0.944814686032417i	0.814080766747372-0.329962651268731i	0.627356245252777+0.483924507023398i	-0.101935742910766+0.68696883859777i	-0.548103294605092+0.194728073286942i	-0.327307894029585-0.311992718490539i	0.093636113953914-0.291247173540581i	0.142476862993243-0.019108095405862i	-0.0128531950438566-0.0308142862447118i	0.13673933145808-0.175549121067681i	0.407529126395521+0.104012408501361i	0.095926829201387+0.613160698839126i	-0.688313728701601+0.430910788176638i	-0.805973277903627-0.559725995105337i	0.22465187249879-1.09054177621025i	1.1726317201413-0.23476395687193i	0.68072220859949+1.01407975070793i	-0.671094237183721+0.983254811751765i	-1.08099409897198-0.26284587197263i	-0.0931910412943-1.00024468121953i	0.822261583358363-0.336152663110002i	0.47276106421304+0.625856160268127i	-0.447213867450939+0.544792855128137i	-0.584469375249495-0.280345233477909i	0.107952132825749-0.592189474541028i	0.547553798189834-0.067711326409536i	0.21775507912797+0.437541886619971i	-0.276587731041897+0.304151692666253i	-0.304529324201286-0.104988623308186i	-0.029495482532585-0.226079885495746i	0.102456419197218-0.092370112766765i
15	-6.015321213439+7.68422657217292i	-8.53032014372568-3.62572837696164i	1.20422461140723-8.28578406665564i	7.17229504498565-0.75955553891132i	2.00772671785947+5.61157805289615i	-4.03523797690811+2.56582717785807i	-2.66268230091373-2.71670406335239i	1.70437966157385-2.57015183678775i	2.45196059621881+0.87840895006411i	-0.08762600927377+2.30015678065678i	-1.98574690074987+0.71712052400355i	-1.43051009004932-1.38501599047056i	0.5012538671027-1.84846554907873i	1.79490420737517-0.49266969758329i	1.31614110834456+1.24191196648951i	-0.35270956278759+1.71049855779951i	-1.56333463140747+0.57585252502755i	-1.23803797834536-0.96170996155891i	0.15101075342795-1.44521178456996i	1.1924839454164-0.5740962203644i	0.989826021496371+0.640699467287713i	-0.03178646501691+1.0192065368631i	-0.736804054463876+0.41561100011179i	-0.581699486286804-0.31309070416754i	-0.06458012330292-0.467212040087461i	0.16798591206245-0.256250260385306i	0.20105522177663-0.171326216269708i	0.401532708677586-0.078010270048661i	0.482842048763936+0.405696628876827i	-0.133957843658926+0.85974859128689i	-1.03937046738414+0.36627362134946i	-0.945271605752609-0.900467870637488i	0.43536340090113-1.39443717276504i	1.53491526065177-0.22605894661363i	0.86457536410907+1.30799598708816i	-0.80777951942068+1.27623548731821i	-1.37158614562923-0.22775390341365i	-0.2469702636238-1.20480134359406i	0.916498516806859-0.529788743446438i	0.648110187510787+0.636218776222196i	-0.415235904555341+0.685412726250451i	-0.703345457103435-0.229321645800265i	0.034092855575789-0.702777708034619i	0.643040609797567-0.179294613187606i	0.369643263769706+0.492014144566466i	-0.263258624525861+0.474712410105434i	-0.45431877454546-0.015849255223859i	-0.175606925476564-0.315764234971016i	0.110200448727453-0.256049664490997i
16	-5.80572676777443+8.00690213033403i	-8.99992061061936-2.70527067733872i	-0.31769555194653-8.50494602710064i	6.88933332350182-2.55904470529799i	3.69444168555625+4.81404056028222i	-2.92526881035365+3.85164440351383i	-3.46689391631719-1.58657577169446i	0.78176705727722-3.01288305927331i	2.74803799525525+0.22366972838445i	0.4064985393318+2.61770045481113i	-2.34920666592377+1.23109118713366i	-2.08836349403357-1.67348709269391i	0.5368966763347-2.62908196681594i	2.5333003117223-0.82182566537777i	1.97111984721828+1.71634172484031i	-0.4056408242819+2.50089683060551i	-2.22878598254179+0.95017761646998i	-1.88399912193448-1.28874527558883i	0.06404383666752-2.11427679370612i	1.6501549740251-0.98992831339767i	1.53774110869347+0.75774278632951i	0.17960846323873+1.48021745940746i	-0.953864519891311+0.827610541533335i	-1.01517582285707-0.23579141881856i	-0.38243211116979-0.759546146994808i	0.218975632914466-0.690635577172431i	0.601344371364326-0.380949621505154i	0.811304370741327+0.151543844469671i	0.510200220421384+0.890327069496374i	-0.53488435377258+1.14853773509932i	-1.49866137723+0.18933364770068i	-1.05453337458543-1.36608334161811i	0.73341327251338-1.73653206676996i	1.95646416698077-0.19843321321618i	1.08730981276909+1.62715518470061i	-0.90506600629768+1.61976637302717i	-1.67135562703131-0.10064493932243i	-0.49972446453089-1.35004308850195i	0.896618787372632-0.7800272951582i	0.814515379204225+0.520012247245337i	-0.286519668810112+0.764383828961583i	-0.742580852084775-0.129343928426962i	-0.051889880283784-0.747221582117012i	0.696505486897829-0.291608077615045i	0.530745008774905+0.517999693256505i	-0.216267212263915+0.66576902557775i	-0.623672891099307+0.124067987823262i	-0.387600788018954-0.407567826818897i	0.092561614257488-0.487192252901132i
17	-5.53317984594344+8.3508402200105i	-9.3569702898538-1.668897825871i	-1.94038188613862-8.3749519561985i	6.00131113151386-4.30643724332488i	5.04307340232609+3.25377348498973i	-1.08194643439284+4.4652872820693i	-3.34288413884806+0.05088810415185i	-0.30463189959289-2.45276516544667i	2.17522516902922-0.26416276574596i	0.5334050734251+2.34623566115439i	-2.43025573433259+1.35662892966905i	-2.47766736049707-1.89827325894739i	0.58471633597313-3.30552081141826i	3.27730311932939-1.18168863708416i	2.73902658790477+2.20165947929852i	-0.38896762154828+3.44136537280528i	-2.99358836186271+1.49287621308062i	-2.74292215183222-1.5934425375899i	-0.17814023778882-2.9501144949004i	2.15281058023459-1.64017892002816i	2.31080273143912+0.775122999766i	0.5998562405191+2.07749553789392i	-1.17935157826994+1.48733947454759i	-1.66389564772723-0.04684362427372i	-0.89288935866002-1.1861101192088i	0.30306655789534-1.34902508951937i	1.20984903188065-0.65640470518653i	1.36665588957582+0.53231630879416i	0.47476897562351+1.56366237787395i	-1.11484912969523+1.47328239742455i	-2.06854272859531-0.10215703883786i	-1.14363931422814-1.95894811113508i	1.10831728100893-2.13500566753977i	2.44837920441496-0.18105578634056i	1.38666258035274+1.9585211826829i	-0.92183144271557+2.03703727568481i	-1.96779221752387+0.17101404526853i	-0.88558718203526-1.38507916822292i	0.69419182881275-1.07810836579462i	0.91738326110024+0.224524982375413i	-0.05018072152243+0.702141509253947i	-0.629469105776679-0.016075339568343i	-0.08436753152805-0.684372253054948i	0.704899865734869-0.334583173845357i	0.64642551584598+0.540492567845575i	-0.172133294227283+0.84492514641821i	-0.79824612195732+0.279530983485815i	-0.636430533869673-0.497112969326285i	0.049207694087869-0.761764285258064i
18	-5.20069392985738+8.78344024141596i	-9.67890655683985-0.49061968180639i	-3.69660205403486-7.96606102207352i	4.57232498753442-6.00105201362018i	5.98486107611783+1.01931643153525i	1.33153451447286+4.26704581694757i	-2.12013539396018+1.91529615196046i	-1.15121083610778-0.75886121270564i	0.711263447352632-0.101406016321222i	-0.19091323900396+1.60648476534289i	-2.4751912863124+0.69362081515296i	-2.33622055265215-2.37109435074331i	0.94826952116867-3.75864517667743i	4.01341675544548-1.33110299009306i	3.45759935419975+2.73560394124873i	-0.3489936578663+4.43142744074667i	-3.78929198585805+2.16449030577658i	-3.77467973222095-1.81972007554431i	-0.61857051225559-3.89949786342231i	2.63441233287198-2.54086690491793i	3.28817404087688+0.63181291137982i	1.26045581791391+2.76171881477948i	-1.36200683514718+2.38366403033865i	-2.48401041096553+0.27695225990096i	-1.57663595262651-1.69907303457415i	0.39828318745887-2.17978134463047i	1.96958702345246-0.98125022408508i	2.02275307748259+1.02685903554953i	0.38674316474406+2.37384064644702i	-1.8300099374459+1.82600906516972i	-2.73478058687915-0.4724433348654i	-1.24779953898923-2.65965505507384i	1.5260510905097-2.62440853789955i	3.02984691330766-0.22809886536207i	1.82420739679297+2.28701431884273i	-0.8056335086527+2.56759671924831i	-2.25200452130358+0.65318429956598i	-1.44356281968889-1.25196840692161i	0.23366279962047-1.40518920976504i	0.881021678600487-0.297216915196921i	0.279894101480066+0.399955948875985i	-0.28785782172128+0.036331112867229i	0.041056789686982-0.491226700863203i	0.700036713654533-0.21213906994675i	0.65436962646557+0.624854957914159i	-0.203076365032173+0.987589319967073i	-0.980093010337053+0.388779035841513i	-0.874967790869662-0.599309877259779i	-0.00034077544667-1.04362769952341i
19	-4.86950394090291+9.38201550919496i	-10.0867562397845+0.8093460212531i	-5.61133084151584-7.41950278046854i	2.74755362926423-7.69486671129116i	6.57545790500607-1.73391246971747i	4.12520267114324+3.31085662581595i	0.12539867947191+3.76155159053474i	-1.46485118430656+1.92828287127407i	-1.40401215949402+1.00953444101367i	-2.00297012921794+0.73782232369751i	-2.87989226686298-0.87648962002354i	-1.68269070678512-3.47395972455284i	1.93017232656715-4.11663229147386i	4.92075487648403-1.07821316741729i	4.03400525526803+3.49033630162762i	-0.42102853470852+5.43827369713619i	-4.60608767120286+2.86182526892744i	-4.8854361469869-1.96876083334439i	-1.23016111873436-4.86440810590274i	3.00676738754771-3.61703906262369i	4.34545560234522+0.28677997029639i	2.11996709311848+3.39274043390628i	-1.40442480390071+3.3892829472513i	-3.30368916523914+0.73879332811665i	-2.33127473823204-2.15189779213927i	0.44428728631324-3.01441028302308i	2.71514561601016-1.31191855054878i	2.66464012966422+1.53161059005966i	0.27045638705296+3.19195367730285i	-2.58160726898042+2.17603985746332i	-3.44943179409438-0.86171803674689i	-1.40505846562179-3.42309484377728i	1.93881094914673-3.23576671073287i	3.7179050268418-0.4017763693739i	2.4691301217663+2.59539824409352i	-0.49874414479573+3.25680290335134i	-2.51500067155184+1.4177961284123i	-2.21226035341695-0.88792254157418i	-0.56123877925956-1.73220618485723i	0.61634847467581-1.07895733887756i	0.661881323617574-0.243420542703141i	0.339254077113446-0.077180389926009i	0.445475121659029-0.183780767361634i	0.758305158063354+0.163660117051307i	0.522350939253746+0.869444108222756i	-0.39355662080807+1.10798524235822i	-1.20506477754362+0.39598133525925i	-1.07077486341577-0.75155743392697i	-0.02353672184821-1.31192476077773i
20	-4.6743496480657+10.1830911821366i	-10.7091301330458+2.1227957127828i	-7.64639892109572-6.93750496381628i	0.76676414127761-9.44204078925586i	6.9630649244844-4.7646376239447i	7.08466248836777+1.83043109646783i	3.08554437259783+5.42650541791749i	-1.16027903193097+5.24165324368995i	-3.77380273072755+3.0484647628781i	-4.76081175836258+0.11906766244814i	-3.94658181719618-3.10129936471506i	-0.83379972620705-5.38448752079423i	3.57009578040782-4.69124597335051i	6.24213088460954-0.48962418497536i	4.57801881947492+4.61121069630333i	-0.67274216356392+6.55324190917521i	-5.49069954229683+3.5418132989888i	-6.00651004589374-2.06551014146596i	-1.95524529248634-5.7395978419953i	3.16961434690352-4.73244707758236i	5.27039174234884-0.28253276075187i	3.06615294306255+3.74628557211457i	-1.16890486781448+4.26090573452863i	-3.82615286621251+1.31199671032317i	-2.96005662738747-2.31234658035893i	0.36783892065633-3.56442413772379i	3.18819618767957-1.54663015585289i	3.08534059712045+1.91436156776056i	0.1138617058014+3.81438347807731i	-3.24811824786542+2.4248664316597i	-4.10952415069504-1.23934283623182i	-1.60112497387646-4.1888972452058i	2.3206129205824-3.95854175328178i	4.51588042451446-0.72799064521127i	3.36175655867913+2.87602690233015i	0.03794681137727+4.13665090672004i	-2.74662141181577+2.5188552822256i	-3.2149470598726-0.23755672815742i	-1.74925006324977-2.01904106623118i	0.03585991993456-2.12586634016798i	1.02344094997711-1.30406445318763i	1.25878030225734-0.47465876582073i	1.22779595140117+0.16301261247996i	0.996985174048316+0.82247570467207i	0.29286040456864+1.37474323252751i	-0.79077232535159+1.28301827863106i	-1.54035853943884+0.30334498305885i	-1.24651886757623-0.99103946071332i	-0.00561377139259-1.58435402592337i
21	-4.7923955583084+11.1162238624867i	-11.6087013519532+3.2418877578575i	-9.64918580556498-6.72785951656741i	-1.0580128041225-11.2258048497139i	7.31460583507463-7.73802848069412i	9.95123341057499+0.17500057301464i	6.28262735667846+6.81640649242811i	-0.36072113911673+8.67075080486722i	-5.96846519433102+5.67873693807865i	-7.97806586020471-0.00051212579503i	-5.69108341182269-5.45439417606633i	-0.23235923276616-7.8995502089597i	5.52734306115204-5.7457831928378i	8.02933125310735+0.07775254059637i	5.34781391262225+5.98399366006469i	-0.92777961783664+7.87473727758248i	-6.40071379192477+4.32759558040695i	-7.13603959016947-2.01518910467797i	-2.82835886220205-6.40648564949561i	2.97387947839308-5.78541190229269i	5.83232008017768-1.13555226083447i	3.98276414109249+3.55855833518734i	-0.49753651506272+4.7122272298769i	-3.70323216199366+1.94484120356909i	-3.20162064213161-1.92992242036152i	0.1360245934065-3.47454081798897i	3.10956156203481-1.49597663857134i	2.98953286657294+2.09479833016194i	-0.20332240573255+4.00354442753593i	-3.75588636163322+2.36283972647427i	-4.55582149369376-1.68466296732336i	-1.70396512411217-4.92096682981529i	2.7303408973855-4.7101964316019i	5.42211041741464-1.13470157715537i	4.47364655593232+3.16720969576331i	0.77999440289086+5.21534241722005i	-2.95027198803129+3.95582547355782i	-4.44108386906019+0.71780998611221i	-3.33965532005247-2.21747362699488i	-0.92384243844285-3.39181882074545i	1.25897119085622-2.79850407923357i	2.39585007238605-1.26414427980836i	2.42103082242427+0.40387958272041i	1.55373372073738+1.68871283909887i	0.11066770170663+2.19448706280501i	-1.34655731279878+1.64554989010666i	-2.04616148320736+0.2140204231188i	-1.49259593574613-1.30331257956751i	0.00817931778418-1.90201633199954i
22	-5.3533455398729+11.9676978695894i	-12.7008779152488+3.9111212547456i	-11.3469879814491-6.9089246822213i	-2.417246402969-12.8986353354418i	7.721860457842-10.2591987370629i	12.4109926454225-1.2962743848045i	9.17406113851766+7.85863354320345i	0.6828433815269+11.66264757711i	-7.62084287707654+8.36477941579233i	-10.9865493338273+0.4222198094466i	-7.81077760705383-7.34182376237432i	-0.218688425883-10.47521950871i	7.20407819157634-7.28520364479437i	9.99602024458828+0.1660721203234i	6.53686392434986+7.17624862349485i	-0.78931214955209+9.32032278940757i	-7.07350028317805+5.4370825162314i	-8.26162140961786-1.52965888468867i	-4.01744359653424-6.67575734764344i	2.18241118703459-6.74741740328488i	5.83116763805784-2.41143031529969i	4.81696338246154+2.57429492461531i	0.76580231401322+4.50819691111975i	-2.63705494898677+2.5841126543182i	-2.7993068011117-0.81587290772361i	-0.20776868790301-2.4188922195326i	2.27498964986947-0.89706273459598i	2.04833858668091+2.11571905407003i	-0.94168079135382+3.5644787829664i	-4.15530125074229+1.67980949618563i	-4.61869826346686-2.4418421403475i	-1.44462687936911-5.67110076251914i	3.37024688620658-5.35473982358679i	6.47428117044851-1.41784541655082i	5.70510720008292+3.60308064938436i	1.60211740021993+6.4996935056861i	-3.17611559650947+5.65710869154026i	-5.84893825961287+1.92884971681044i	-5.27021168959333-2.28719381524807i	-2.27845231089122-4.77076906197025i	1.23798972867772-4.65983507346017i	3.58115469491627-2.51821909608416i	3.95925912144521+0.33443201349984i	2.54768014716363+2.5607547240275i	0.2108989879086+3.28246924209084i	-1.87743108125487+2.33412343982483i	-2.7042349362335+0.33304891711949i	-1.92291676161487-1.56197325188712i	-0.10915353918997-2.25902626027068i
23	-6.3252540135739+12.4259104933982i	-13.7232091828369+3.9432949704484i	-12.4178078423035-7.4195245639722i	-3.1137134021799-14.1822419985611i	8.1329969263789-11.9591297716436i	14.1250605889377-2.3282391331133i	11.2803026714553+8.4611248477124i	1.704894376708+13.7315733075985i	-8.4852282257482+10.5487261436167i	-13.1530379803604+1.2471042351586i	-9.81135909575709-8.31708281118661i	-0.8748310154588-12.4556615464246i	8.03823130612475-9.01543744810721i	11.6199564495877-0.4984479381009i	8.07906637685802+7.66049090341039i	0.0880521451874+10.577538855974i	-7.12087065911437+6.95703197693331i	-9.25260865901417-0.30281422143797i	-5.66152430467224-6.31013474023022i	0.57027049627673-7.58807108907236i	5.12451942008758-4.23616370987205i	5.55874047529732+0.62818747713135i	2.71427595259701+3.52448830022771i	-0.47198279493951+3.18570271236638i	-1.58166384974686+1.09843249847043i	-0.559275460283997-0.203604611771144i	0.621207253972902+0.504545355864491i	0.00382980658088+2.13903353598635i	-2.43383440833042+2.42113598105086i	-4.63787514671835+0.06274536551534i	-4.20280325074317-3.87654880119474i	-0.49798169864761-6.61978714571055i	4.57289688047202-5.78682903238791i	7.80567492120814-1.2965645777037i	6.95570009354483+4.42527435645953i	2.30735328237927+8.05111424932007i	-3.54368654202984+7.5293668582714i	-7.40996699589522+3.28927788210448i	-7.4377347488342-2.21930024943382i	-3.99530880723014-6.13044126531729i	0.8325232805535-6.75424593423786i	4.58053374435581-4.25645213113712i	5.67539475654139-0.2674336709623i	4.03253098142344+3.13443230790826i	0.86307252233454+4.4583518732204i	-2.06756957359623+3.41431661833875i	-3.34600892856898+0.91380803890346i	-2.58314633658449-1.49828382904544i	-0.53770957412395-2.50823732035037i
24	-7.4542199914648+12.2169043678505i	-14.303521498928+3.3443452576128i	-12.6214778665192-7.9984329456341i	-3.1516651960968-14.7493612249313i	8.3555071681998-12.6047609972104i	14.8071402126392-2.8409731447588i	12.2966315511949+8.5171099063775i	2.50894514554+14.5605272310665i	-8.47489827248+11.8076911188929i	-14.0655242748358+2.2186537795922i	-11.1924588739307-8.2293787758698i	-1.984881771276-13.3464289643758i	7.7919417072159-10.4592072083833i	12.4109348808347-1.7984103193522i	9.60735048563448+7.16894415877012i	1.6687300644069+11.2595755072801i	-6.33502375450598+8.65435744112744i	-9.87623575932966+1.64777730769694i	-7.62612680522623-5.2198428735548i	-1.80812680023749-8.21093026874274i	3.7318917431361-6.51737862167342i	6.18162189660604-2.18094325342833i	5.25646074360075+1.82202267929267i	2.69002181311818+3.71470398000136i	0.43911977352316+3.71189248312004i	-0.81783602081136+3.12800411459255i	-1.75418333851908+2.81334714343893i	-3.20311263211321+2.34904786048186i	-4.91539936314746+0.64926656798846i	-5.45046707440807-2.64860703364879i	-3.35527484767807-6.31217193356621i	1.35066356856778-8.0315069380546i	6.67153021512141-6.0327362555531i	9.64810710562736-0.56723456644186i	8.23996360866042+5.89962945206678i	2.7517040859794+10.0242179841041i	-4.20132188307515+9.56852130723885i	-9.16588663708756+4.72520825908903i	-9.79225370735938-2.02901577271835i	-6.04772544921839-7.37631847018178i	-0.06250293369486-8.9534692446307i	5.16180556187143-6.46410553342719i	7.34863775021459-1.59366431411852i	5.9765103547643+3.06979255370435i	2.29760829236754+5.42482701522524i	-1.52750214303764+4.82048043519566i	-3.63610171156954+2.17039154515221i	-3.36659084872959-0.74050356287166i	-1.42916136485078-2.31773101492374i
25	-8.3246967335657+11.2631730337308i	-14.1125318586273+2.3614547005053i	-11.9205065327608-8.2678030962372i	-2.7440391525792-14.3536528776753i	8.1379676444596-12.1723066371645i	14.3101953244332-2.9204374251847i	12.1393652287037+7.9526078874214i	2.9855949093749+14.0561189741275i	-7.6730372932989+11.9245440074471i	-13.6103472305187+3.0298414094716i	-11.5778452952653-7.2495996223557i	-3.1004180284717-12.9653263626539i	6.6593981500311-11.1156518566339i	12.1268206482841-3.2152535894329i	10.565322120968+5.9002995406607i	3.4104548668638+11.1196981064334i	-4.94489161518253+9.98361981893809i	-9.94559114347628+3.76990133025232i	-9.41815566595339-3.6989927199972i	-4.39341742171882-8.5251031054561i	2.01683109513262-8.83015121076424i	6.68202021772018-5.30539233165538i	8.0371154992648-0.20950717193361i	6.35629534234377+4.20894152719162i	2.92285354950809+6.7351105733342i	-1.00288311496242+7.18989051063336i	-4.61909220558833+5.81050030148141i	-7.32381631239407+2.79286671787735i	-8.32164680049399-1.55956349510249i	-6.7258028233012-6.3321699241884i	-2.25121542874595-9.81672433781499i	4.0564021885782-10.1095726142205i	9.80294127884143-6.27194254605683i	12.2319677444102+0.7402821941659i	9.74334937609498+8.15461311549626i	2.9916459823573+12.6168139094708i	-5.2095046512579+11.9380679896545i	-11.221951556414+6.3207364298491i	-12.4236091388875-1.6846085777611i	-8.51142923407464-8.47789747999133i	-1.5585424951676-11.2202599646162i	5.1469530340087-9.15825772400923i	8.78641941281864-3.79712746409124i	8.30009092730321+2.06739067658791i	4.66069241543661+5.84722214703992i	0.10645324071161+6.36733381461682i	-3.14919469606438+4.2002101088938i	-4.00317641837343+1.06995206463753i	-2.80816166730359-1.24163586483203i
26	-8.52678090774852+9.75967991828197i	-13.0159668352056+1.4080026149957i	-10.5127672200569-7.8825165378467i	-2.2266190669578-12.9315306483806i	7.2795104735157-10.8389669136012i	12.6652696988671-2.7460602761165i	10.9138709705155+6.7668015585006i	3.0938277943138+12.3249869731471i	-6.2837309404632+10.8724326468051i	-11.9156995866487+3.3945189298458i	-10.7632708223685-5.7457771177583i	-3.706286988648-11.4033689888325i	5.1170470753372-10.5910012506802i	10.7915534621424-4.0447766784421i	10.3957109817409+4.4026657036406i	4.4653946238535+10.1306014340575i	-3.5646149571389+10.2820397332478i	-9.43519017478128+5.11712070372706i	-10.3462257059063-2.4382567430576i	-6.19189829864214-8.56903942306155i	0.7438838668932-10.5335080632499i	7.20083275292584-7.76905862551421i	10.5281722376258-1.7692377458007i	9.64161026445095+4.90570424842139i	5.10326998864395+9.78188469481965i	-1.397744958057+11.2493956812193i	-7.71558052362323+8.84357365374709i	-11.8040176666555+3.2148627921481i	-12.1674932373035-4.0250291184851i	-8.301320141755-10.5899095070228i	-1.0593747584919-14.0768452258434i	7.3180818869708-12.8131595215488i	13.7811042061577-6.7122008476653i	15.6177879557785+2.3558798812641i	11.7215632492402+11.0619767683631i	3.3038347542031+15.9302129966519i	-6.4367950487592+14.9013325231365i	-13.6453672223098+8.3487919654129i	-15.5294614618782-1.0256024828752i	-11.6035964181785-9.4103537398874i	-3.8285531702528-13.6137083592278i	4.4011684091739-12.4345158603442i	9.87094990193884-7.01746313956109i	10.932145332702-0.0901891102739i	8.00860781905787+5.44585314196192i	3.07504378650297+7.81612626104349i	-1.50719461897309+6.9462110258949i	-4.13273318572881+4.13116882852215i	-4.50783204974122+1.10914309051904i
27	-7.83345620163091+8.11158308754734i	-11.1364025109683+0.9060797405314i	-8.76118986680817-6.66078173440888i	-1.9349019133057-10.6256000902237i	5.70311572056511-8.91465962434908i	10.0637475815153-2.5190166643372i	8.86003427542952+5.02903781090531i	2.86808983674845+9.6090789010263i	-4.52748649818089+8.79417001341887i	-9.24177144308234+3.16678282348577i	-8.75757442572386-4.0627901738859i	-3.47249241508681-8.88766789662825i	3.60135818704717-8.72292241813811i	8.56014160237632-3.76873740342963i	8.74670662337371+3.19297979441129i	4.12313908704204+8.37818716759636i	-2.81149926345459+9.02972538524846i	-8.41586464739039+4.79778966473094i	-9.7927223405987-2.18919223863989i	-6.17529206322349-8.48348551727292i	0.8132732058495-11.0188720616102i	8.02377191860383-8.49208601682174i	12.2394440488712-1.8413916213605i	11.5239808246617+6.2602528275936i	5.9327881452626+12.5508657915883i	-2.5834315088014+14.4409216945449i	-10.9340721677727+10.9410461037241i	-15.9849279575833+3.0049471317568i	-15.6467188807187-6.7653741832609i	-9.6455509962938-14.9545300189716i	0.2673502246415-18.4869832706491i	10.7926533936386-15.761406958643i	18.1746779494879-7.3632265429834i	19.5840341277866+3.9811007922566i	14.2732750427536+14.2998051844421i	3.9898901439092+19.8527564433586i	-7.6087180478105+18.6129511075732i	-16.3600797567233+11.1050157426591i	-19.244605043558+0.1987648754093i	-15.5553399973915-10.0766389357872i	-7.074199115918-16.173432452288i	2.7965707204344-16.3863911352985i	10.5129299311901-11.3506578374063i	13.7837428127396-3.5225887994851i	12.2790299163619+4.0289890956265i	7.42494874238693+8.90732233409992i	1.5084717718347+10.1721496294037i	-3.39473970680042+8.36138887728045i	-6.15435981636328+4.8885618763173i
28	-6.29125060905311+6.77288373066744i	-8.80539890219619+1.13086221454967i	-7.07066064776954-4.64684022042663i	-2.0984585913516-7.74955988023705i	3.49215906652942-6.76824926979333i	6.83925217889737-2.41466173567912i	6.33433071153262+2.87934451449663i	2.44515093437144+6.27502220721335i	-2.57948608458519+6.04381585608837i	-5.95699984693781+2.4666967190721i	-5.88523033970655-2.36473593470112i	-2.50004825275403-5.72237486649695i	2.2321821416322-5.7400670634749i	5.61002895073433-2.42299333340496i	5.67438613659266+2.36372324116157i	2.2749994665364+5.90127613784169i	-2.82649043322125+6.06983590778192i	-6.85140579353053+2.48622788702967i	-7.42163899017224-3.24589719319194i	-3.7836973167648-8.2798070640698i	2.75070238548576-9.88142736549501i	9.33802435184474-6.74445869189421i	12.8447362321744+0.33486093109i	11.2334576817314+8.7068480921322i	4.4996611218386+14.9156097945022i	-5.2183263330237+16.0990511203314i	-14.3890973373916+11.1798777613061i	-19.4032715369375+1.3883961357212i	-17.9597701926471-10.0830787616761i	-10.0092227255724-19.1788843165136i	2.104775665422-22.4463332181745i	14.387104681241-18.3425740845404i	22.5780864620614-7.8913339026348i	23.6973084359835+5.5852838747956i	17.168899869328+17.5998930943898i	5.0831393887427+24.1003446918072i	-8.5327161772689+22.9374112979181i	-19.1716161331481+14.6298685367244i	-23.4701681807745+2.1264348660027i	-20.365201266987-10.3320286852662i	-11.346682694371-18.7820515726035i	0.2489730580372-20.9087853226674i	10.567559841397-16.7006744691279i	16.6204562686033-8.1971089582899i	17.1848665970603+1.4753516134272i	12.940058951835+9.3159047655127i	5.9068840256325+13.4112780696984i	-1.4704126581137+13.3284222162825i	-7.17933844829435+9.91097338127454i
29	-4.19242800377012+6.06198250003578i	-6.43621503726201+2.10546781566352i	-5.74602010040328-2.11142959994355i	-2.74383199446796-4.71944227927817i	0.93207315748896-4.73739260579335i	3.46930326631518-2.49499286802781i	3.7804975687172+0.60984181091245i	2.00034991463523+2.8827080139304i	-0.6662334637555+3.22321416104555i	-2.64911746424498+1.66645339114689i	-2.88478453885629-0.70215537070706i	-1.38505465907329-2.39981042312905i	0.80034430602447-2.40541960223673i	2.20316547773612-0.755002902281i	1.80116259478689+1.45421866346475i	-0.34235647688479+2.66332469031637i	-3.01991398165044+1.74534318569512i	-4.45828510924235-1.27773971590205i	-3.25977592437787-5.08555410705858i	0.76194429023376-7.59034843431966i	6.28348317383106-6.92469630893341i	10.8968204374879-2.430672821949i	12.107272865909+4.8234202170506i	8.4829629834829+12.2733386086971i	0.4495850487713+16.7862623690616i	-9.6408436707486+15.929119250217i	-18.2445937018525+9.0631921178738i	-21.9119241141741-2.1972760862776i	-18.639278249996-14.3847402375909i	-8.7592779276457-23.326448854182i	4.9989451420142-25.6355628358667i	18.3403039548173-19.9941272123379i	26.8497235352471-7.7381141055895i	27.5380678735471+7.49631188029i	19.922539977575+20.9603305402912i	6.2392344525827+28.3959941503202i	-9.2964808009928+27.4788516707557i	-21.9136865968187+18.5812744997009i	-27.8755011843528+4.5932657023538i	-25.665894168429-10.1104363075397i	-16.3716884808677-21.1583928468178i	-3.1703328664663-25.5801387763684i	9.8361129352511-22.6350902730131i	18.98387946887-13.8370194207787i	22.1240384356183-2.2486340872414i	19.0862331114734+8.6292966808345i	11.461434527889+15.9513078961097i	1.8813703052573+18.2515482724242i	-6.8880784682766+15.6349955530322i
30	-1.92511126132266+6.01655828406667i	-4.32899007153721+3.57901310410396i	-4.8300432885177+0.53572722536595i	-3.60648727491936-1.90138127205735i	-1.4861982472788-2.95332163765062i	0.49117540981612-2.54353473110084i	1.55793457782191-1.22195280576204i	1.5152591193368+0.19075737904297i	0.71646133180944+1.03935316185355i	-0.2241693709891+1.12301191387531i	-0.81763143520411+0.699781169892461i	-0.960968687158604+0.228745659661896i	-0.92997190772431+0.016206481641278i	-1.11650112844926-0.01622880458673i	-1.67226228772285-0.29279584910355i	-2.2831289562324-1.27936641869724i	-2.2372867100841-3.07760305199142i	-0.79440415943411-5.15837925194258i	2.30990027968803-6.42602713307171i	6.48989827769763-5.64733203601317i	10.3018107472334-2.0872006330516i	11.8843061585608+3.9390947190875i	9.7182538117005+10.8898440584286i	3.4043142825302+16.3520650175306i	-5.8930088361993+17.8587929637803i	-15.5826431867476+13.8842416152179i	-22.3916778248453+4.6220610844242i	-23.4919991192705-7.7998604835391i	-17.6056555489617-19.8187502137832i	-5.6591739809692-27.5304272782496i	9.3006000018533-28.016858403749i	22.9544942668272-20.4348098727939i	31.0641644995355-6.4554416291756i	30.8742641316667+10.1354627486465i	22.0736551583284+24.5697247679352i	6.9710700345779+32.590287666527i	-10.1870993491041+31.8022084621836i	-24.5303285637756+22.4254665409679i	-32.0663994138206+7.2039279882353i	-30.8745999566152-9.4824529708729i	-21.611619189337-22.9875873775718i	-7.1981384055626-29.7893678046548i	8.1677633192277-28.457080217887i	20.3143248568728-19.9215934521097i	26.2873576584639-7.0210296679784i	25.0754897262892+6.4721272655369i	17.6996194468089+16.9957323259285i	6.7131148925422+22.1558875838813i	-4.6683932794782+21.2428768812516i
31	0.28705925049303+6.38620263374736i	-2.45309028658252+5.17346662681808i	-4.00287582721007+2.99205050051435i	-4.17742207224275+0.65660999992189i	-3.2514445698435-1.12559256139256i	-1.78484939777192-1.9670887100558i	-0.38168304933191-1.860632284207i	0.51287872559518-1.09435513970033i	0.708254223811321-0.088248203082729i	0.249678434506708+0.761556699408232i	-0.66725272492746+1.16988482021779i	-1.78071700124807+0.9731178290821i	-2.79990168631247+0.10384987702642i	-3.39864814125639-1.4140099369626i	-3.21303554215064-3.41912499304111i	-1.90093644659301-5.53721018352345i	0.71222550446456-7.14416698003022i	4.44038941301739-7.44495665433025i	8.59340897317075-5.70322902502273i	11.9966699417884-1.5773951826411i	13.2426337519814+4.5608488079356i	11.1476894271116+11.4862165667441i	5.2794096127957+17.2836519302144i	-3.6511563390712+19.8384016185207i	-13.7298479851442+17.5374430822313i	-22.2142887598019+9.9533302168259i	-26.2892283115595-1.7561744935814i	-23.9896185238206-14.9339711827659i	-14.9822151968045-26.0417606308213i	-0.9077117371456-31.6653661788059i	14.889449362364-29.6043157160291i	28.2155208986853-19.6822360075558i	35.231246598296-3.9812405921104i	33.6332457933988+13.6195056053778i	23.4274635856776+28.4922089717599i	7.0281354273514+36.5864314739826i	-11.3708753531714+35.6221193356144i	-26.9703252214857+25.7743424331548i	-35.7270733031296+9.6345385249825i	-35.486546555344-8.5368681573196i	-26.5479834336018-24.0298896304883i	-11.5087517682431-32.9998414513577i	5.5395022734262-33.4856586033971i	20.1971746429332-25.8479412302913i	28.9603204853013-12.5330528400445i	30.0955442118635+2.7244352631686i	23.962621478449+15.9925059756786i	12.7401708927505+24.1947599781102i	-0.3150778106535+25.8360349405072i
32	2.61419713783248+6.88425245855301i	-0.39752883334174+6.73882449663413i	-2.74290191006376+5.40234335103934i	-4.03622029788723+3.43574180574501i	-4.24545353121647+1.46342517575863i	-3.65016197902884-0.01500750520173i	-2.71501352837207-0.75368289237595i	-1.92578965246694-0.80176029545309i	-1.63700969230512-0.457959301954i	-1.96802430580767-0.16109751068966i	-2.76609353906321-0.34928738983222i	-3.63875809446703-1.31986369194834i	-4.04754663587049-3.11685482227556i	-3.44909690542579-5.4682562126613i	-1.4634069838489-7.79274802549637i	1.9611901608151-9.29108145901078i	6.42893152021731-9.12514506464759i	11.0729011036268-6.6643545621399i	14.6679835596979-1.7480131539535i	15.8922634652661+5.1150383902712i	13.7005210205975+12.6964514355534i	7.7205080366873+19.2120087833812i	-1.4538748995068+22.7066935512578i	-12.1979231878063+21.592626013432i	-22.0976884621573+15.1998729017987i	-28.4875033021446+4.1629843874801i	-29.1699777373375-9.514985792005i	-23.1221634077378-22.8004700671538i	-10.9631104337984-32.3288799512584i	4.9975674789075-35.3007677485338i	21.1991794254086-30.3245474428819i	33.6791513205685-17.9436780074615i	39.1168893940968-0.6590779630491i	35.7783371567203+17.6019211588564i	24.0765752194399+32.4523496577343i	6.5636722110853+40.1911468636447i	-12.6686576046077+38.80496460936i	-29.0269827225342+28.5354855017477i	-38.6074738979886+11.8429523867125i	-39.2074475714322-7.229143905751i	-30.8757547054466-24.1101146110774i	-15.8555652877841-34.8818791815963i	2.0512921229555-37.2561914005417i	18.5069857657959-31.0895969721067i	29.7548978187988-18.315768643405i	33.5264678534583-2.3424300906988i	29.507721101533+12.8947750755477i	19.2709189554566+23.9472653584119i	5.7293581546671+28.6639304693497i
33	5.52990032324434+7.62457399141776i	2.29385369893921+8.69368865886901i	-0.82038593928219+8.47462302437743i	-3.35677039475531+7.27653792852347i	-5.10122187061247+5.53197611911497i	-6.08722122769502+3.65037449948945i	-6.52476329468071+1.89734700447337i	-6.679060561074+0.33493733517721i	-6.73905092539693-1.16079156160502i	-6.71820267246048-2.8111227215462i	-6.42126486489566-4.80200672639163i	-5.4928993368721-7.14827113676507i	-3.54157814436536-9.59962641125638i	-0.3095782616841-11.6261281849017i	4.1575950910058-12.5029641623807i	9.3967686905826-11.4888334216227i	14.5164640064609-8.0636475707507i	18.3186151027631-2.1665624350131i	19.5483858733196+5.6379128497095i	17.2288065154752+14.1331727605252i	11.0017637975601+21.6046229062843i	1.3772220312239+26.1717212368864i	-10.2017576052004+26.2415711944982i	-21.535584315795+20.9798613403222i	-30.0839819328847+10.6690585250149i	-33.5483072210054-3.1675871989054i	-30.4864058557725-17.9507105534592i	-20.7950777164354-30.5354637255833i	-5.9088237887691-37.9172158467848i	11.3760030795006-37.987927968153i	27.4476405956036-30.144513249102i	38.6874914540678-15.5704539315655i	42.348898263822+2.9141778870738i	37.2786597983285+21.42853202449i	24.2806447060009+35.9094476251775i	6.0063681160903+43.0793496737549i	-13.6200724922499+41.2555649244778i	-30.3096179990305+30.7861698682074i	-40.4225917879471+13.9913732820266i	-41.8314739712805-5.3812262198102i	-34.4117746954955-23.0505615329261i	-20.038753211651-35.2166418507935i	-2.0982324740651-39.4380737089109i	15.3540414813474-35.1556395059647i	28.5629644793488-23.7428015740982i	34.9278467806758-8.0902464278889i	33.5339146495633+8.1493270583934i	25.2494355924192+21.4501213161016i	12.3937611855727+29.208707315019i
34	9.28011580289116+9.33945840189321i	5.5152225422767+11.930463055936i	1.2030325651874+13.0639291741597i	-3.1340175967116+12.736930845336i	-7.0662979735977+11.1062533727851i	-10.287031217669+8.4121439598992i	-12.5969017713638+4.9110898429723i	-13.8590067204517+0.8405607577145i	-13.9499531445385-3.5742604174813i	-12.7344069065497-8.0782649271477i	-10.082528992079-12.3303740575021i	-5.9343427482644-15.8642168862408i	-0.3963279489194-18.0953650856184i	6.1610433998959-18.393746645288i	13.0450413191117-16.2202420374967i	19.2592184972514-11.3032471551686i	23.6208911869679-3.81070156884i	24.9739765698023+5.5375818984888i	22.4633867329476+15.4685027276085i	15.8105933353805+24.2962469540635i	5.5155228770436+30.2024398929536i	-7.0859007713551+31.6138862144995i	-19.9542691880047+27.6005202765402i	-30.6725963365389+18.1958545445963i	-36.9182542572289+4.5452581530416i	-36.9874322036184-11.1832394185642i	-30.250618525251-26.1394004266485i	-17.4181278244962-37.3336721201582i	-0.5274229178404-42.2757882650447i	17.3760392697122-39.565530244285i	32.8186717758843-29.2888028982252i	42.6240150472153-13.1067799070142i	44.6221112614367+6.0073681495163i	38.1736030357676+24.345867193946i	24.3738457042805+38.2397460065375i	5.8733867757867+44.8556431910881i	-13.658074194784+42.8299111991672i	-30.3095138120634+32.5868150077588i	-40.7718955980673+16.2600262057276i	-43.0517654058092-2.7691597173635i	-36.8893576547896-20.6112834002919i	-23.7860835605491-33.7137939682513i	-6.6401381210785-39.6158912690052i	10.9179800199446-37.4419189660255i	25.3295220171983-28.0281102232102i	33.8629432093233-13.667272617465i	35.1516022806887+2.4537455302427i	29.4036055119164+16.9808124132756i	18.2561561791605+27.1103455381293i
35	13.2872615910695+12.9789515741773i	8.2597207468607+17.1351705791264i	2.0169301982146+19.3778354418456i	-4.7394258455523+19.3974848424723i	-11.2534527720851+17.1246067790485i	-16.786236289383+12.7248768051332i	-20.6759318273424+6.5802915422116i	-22.3890731650487-0.7367990833459i	-21.5684586124002-8.4949093089322i	-18.0818069955868-15.843985637957i	-12.0701576559087-21.8734624545215i	-3.9874295834418-25.6957675553491i	5.3844827879897-26.5578075614766i	14.9640133437038-23.9729893596776i	23.4576264695471-17.8543270483792i	29.5128149690695-8.6189196934662i	31.9263023832293+2.7703836605157i	29.8789458133662+14.8558809045145i	23.152986058327+25.8438525153858i	12.2792969784047+33.864132209445i	-1.4337639541128+37.2969048464299i	-16.0209127198353+35.1096249891122i	-29.1320555256555+27.1329318765087i	-38.4232490907473+14.2054696551164i	-42.0008883478248-1.8640658319537i	-38.8312753863311-18.535459984333i	-29.0233357154424-32.950816954261i	-13.9092211758421-42.4556228441134i	4.1156530491803-45.1270382355979i	21.9817032373607-40.1974590468039i	36.4997880119659-28.2743601510071i	44.975651344786-11.2945594173092i	45.7575353264822+7.7945797884759i	38.5970206140631+25.5745718969766i	24.7378038365324+38.8118784257789i	6.7030857501421+45.0961832924333i	-12.1826623062177+43.3252852601239i	-28.4425165600142+33.9306371199656i	-39.1321092207929+18.7919933335555i	-42.4166676152454+0.8567550686058i	-37.9185096562089-16.4559996644494i	-26.7633956313484-29.9401100389772i	-11.319972602049-37.2306708997945i	5.3070264911794-37.245569217753i	19.9174113591073-30.3527877161207i	29.8520178213087-18.2374730519662i	33.4928011490663-3.5079895648132i	30.5288952375821+10.8657404580681i	21.9454174791836+22.1571219072305i
36	16.1414392000457+18.8464592520631i	9.0374895561218+23.9895988348496i	0.3328180016248+26.4560499099007i	-8.9735890604761+25.767802213352i	-17.749311219339+21.8122179752748i	-24.8575216900103+14.8754365596951i	-29.293037752653+5.6328400834067i	-30.3125690751815-4.904635593825i	-27.5459420544732-15.4865617138161i	-21.0748725597491-24.75623051056i	-11.4663072764051-31.4115520880139i	0.2507406325572-34.3791151140771i	12.67171865482-32.9816658277939i	24.1662454925779-27.0750927359233i	33.0811872046987-17.1295222676037i	37.976208157352-4.2319113499245i	37.8604803391805+10.0044512924086i	32.3921085847659+23.624969786359i	22.0006178905662+34.5979571853324i	7.8993859041326+41.1251830263217i	-8.0304471819629+41.9513749253113i	-23.4818284559301+36.6176695458552i	-36.0622484112751+25.606299869645i	-43.6829071393005+10.3372679492166i	-44.9308429234367-6.9987570537501i	-39.3537844802131-23.7571955026466i	-27.5968599845604-37.2612015642911i	-11.3532048416391-45.2585452814127i	6.8764708048403-46.3309685779376i	24.1832370835923-40.1759140074824i	37.7425831295967-27.6998341555893i	45.3121728902819-10.8954811267233i	45.6406271094942+7.483417647973i	38.7062542885433+24.3960962251648i	25.7349081676317+37.0517673107973i	8.9880638781492+43.4088503434401i	-8.6426199626647+42.5403107202291i	-24.1589924368718+34.7935556015976i	-34.9986772940998+21.7129969331877i	-39.4918301304501+5.7401166626952i	-37.1450873400913-10.2500842781625i	-28.7000024031698-23.4852680968492i	-15.958417860351-31.8001559664959i	-1.4134257037825-34.0126536431926i	12.2378288944078-30.1026065245453i	22.6019172892188-21.1648654771705i	28.0188728924538-9.1537379442126i	27.8342256751014+3.5236301510756i	22.4678750450922+14.4800279135841i
37	16.4029103376715+26.0120077497065i	6.8819674962767+31.0109083800437i	-4.1309627384954+32.494145835088i	-15.3330010515976+30.0340806361628i	-25.3072745832471+23.6854433638279i	-32.7005461841494+14.011808307027i	-36.4052472432571+2.0473000552735i	-35.7226385954408-10.8064006831261i	-30.4842735185889-22.9394778647924i	-21.1122177918577-32.7335419954211i	-8.6045849796105-38.7781897794886i	5.5584601000464-40.076732460759i	19.5827113302133-36.2117183838488i	31.5854263931585-27.4432224469i	39.8516709737126-14.7194526778232i	43.0872694982049+0.4102324002667i	40.6307560352033+15.9762814159874i	32.5888015966489+29.8454836157964i	19.8676606304734+40.0209054121191i	4.0867662862175+44.9428087195825i	-12.6218532313968+43.7437042786821i	-27.9057236633008+36.4136717160191i	-39.5358927351918+23.8428821560061i	-45.7509587968496+7.7258807948761i	-45.5452725219645-9.6658173186625i	-38.8507565712456-25.8134725366162i	-26.5765094530453-38.3343993443701i	-10.4925724086076-45.3577426830134i	7.0295864674963-45.8295838531325i	23.3817777285253-39.6933147403523i	36.1308202325187-27.9106060127279i	43.4086235813809-12.3149310153933i	44.2134991819704+4.6811433524867i	38.5694438089055+20.4772271744406i	27.5141985454062+32.7087155169895i	12.9169218834943+39.6296504673069i	-2.8432055993042+40.3882163022781i	-17.2809893214606+35.1470982982022i	-28.2204595380393+25.0287935042501i	-34.1482001734791+11.8976193350558i	-34.4434461717601-1.9803900028222i	-29.4467781369334-14.3368964134438i	-20.3592553747262-23.287486093106i	-8.9949086953358-27.6361890738946i	2.5642881933581-27.0464486830531i	12.345448528762-22.0526729641935i	18.8245865940137-13.9165919465114i	21.1693688630426-4.36099815766i	19.345196791773+4.7652937577282i
38	13.6404422852618+32.6297664180907i	2.1486809177611+36.3015789525306i	-10.2651267136654+35.8730268072243i	-22.1249376921683+31.1480964264196i	-31.9322518525337+22.4651048310065i	-38.3601123425884+10.6873034006437i	-40.4372946651695-2.8770070826977i	-37.6970972643886-16.6189585474638i	-30.2681192114063-28.8230333168513i	-18.8907360271791-37.8873528346414i	-4.8520734290492-42.5419507991557i	10.15690131474-42.034875431675i	24.2473805395238-36.2583177139437i	35.5770722619517-25.7934674887449i	42.6010051322481-11.8628847759057i	44.2937915238643+3.8083255435921i	40.3101782928098+19.2079820179433i	31.0575911058905+32.3022899161032i	17.665688986176+41.3156743620204i	1.8523088372997+44.9851399532917i	-14.2994037284029+42.750888781142i	-28.6237592290274+34.852488361066i	-39.1757776802325+22.3126550040424i	-44.5105956980244+6.8070150019608i	-43.8964787721384-9.5643808284967i	-37.4275013103793-24.5722504350115i	-26.0163610112734-36.1770027594807i	-11.2659119419866-42.823398701911i	4.7629987859142-43.665506777727i	19.8530524674752-38.6865041947103i	31.9553835221894-28.6939196786109i	39.4875946975117-15.1905068313552i	41.5583895709802-0.1408627626835i	38.0839250633057+14.3292087780394i	29.7784704846861+26.2526822940367i	18.0224438088527+34.109755216823i	4.6308920588714+37.0394001437889i	-8.4384577014062+34.9418172558565i	-19.3891086993103+28.4580688653696i	-26.852174693295+18.8337879493651i	-30.0731524902844+7.6929809306369i	-28.9914722194113-3.2377311753326i	-24.2040854530563-12.4070063423507i	-16.824240365074-18.6726501127056i	-8.2639713197873-21.4545078087169i	0.0193069207006-20.7847485076602i	6.7673034264873-17.2524499696519i	11.1152487250711-11.857761739956i	12.7056511863961-5.8058567459353i
39	8.8362082513299+36.9828706692846i	-3.5668981097124+38.6601250126961i	-16.1169548952942+36.1142665821073i	-27.3606055773461+29.4391343209556i	-35.9277705032545+19.2323997661807i	-40.7071046300446+6.5482226136175i	-40.9981387156166-7.2113245816391i	-36.618739008548-20.455357612293i	-27.9512359033792-31.5956648027603i	-15.9178661536353-39.2470139636796i	-1.8851972082023-42.410214267031i	12.4931972303039-40.6128049282152i	25.4776783914598-33.9867126255911i	35.4621392862848-23.2698025768446i	41.1835889230829-9.7280511468798i	41.8931751664742+4.9941804277294i	37.4642349757727+19.0780788582438i	28.4207301292551+30.7626493587991i	15.879884801854+38.5745980652988i	1.4145955191172+41.5244245247822i	-13.1474246678047+39.2411115570811i	-25.9614637993733+32.025683000564i	-35.408449621244+20.8148724426172i	-40.3089256320445+7.0586918578421i	-40.0783768745326-7.4720085344501i	-34.8018695179001-20.921685614924i	-25.2172953002253-31.5971157484939i	-12.6095796551415-38.1906466467553i	1.3689274690824-39.9483766149422i	14.9259674914762-36.7599416823313i	26.372021911616-29.1580924305861i	34.3433691288858-18.229513658829i	37.9741076975094-5.4513418788548i	36.9937154976409+7.5214461346783i	31.7381923070431+19.0858261856054i	23.0759609644629+27.9039545239882i	12.2624020946451+33.0694912916299i	0.7471730939304+34.2046822827024i	-10.0352708407708+31.4771107062886i	-18.8601897131581+25.5376677245212i	-24.864010707676+17.3932612373732i	-27.632578303153+8.2371821482742i	-27.2168831509973-0.7345612874105i	-24.078784438789-8.4919847870838i	-18.9801187940442-14.3000171043724i	-12.8367656411652-17.7904628702443i	-6.5634816735799-18.9701861706238i	-0.9351004293537-18.1694482017492i	3.51473518489-15.9438595969445i
40	3.859942502504+38.4324420324017i	-8.2854206360926+38.2086259943685i	-19.9037031075034+34.0817703352832i	-29.7264151399009+26.3721529228055i	-36.6406504429802+15.8151920045284i	-39.8253886376894+3.4923782755068i	-38.8585235716893-9.2825259825999i	-33.7800012111416-21.1099450152835i	-25.1013460480532-30.6667971566587i	-13.7582587228929-36.8650725321698i	-1.0101015795379-38.9867599304439i	11.7029654448161-36.7774525079178i	22.9286175689258-30.4856213651194i	31.3763229684374-20.8410921340198i	36.0748734473347-8.9738882137748i	36.4932532297701+3.7176720885525i	32.6088479047253+15.7339582008687i	24.9134652507267+25.6555366940053i	14.3555296873102+32.3163783225012i	2.2250867654568+34.9466463776286i	-10.0042057784127+33.2666246436447i	-20.8561640483122+27.5195380550828i	-29.0331456762947+18.4389292517397i	-33.5739170569272+7.154817477553i	-33.9681703846613-4.9490897095606i	-30.2132986803599-16.4084521166469i	-22.8067362614257-25.8590614141753i	-12.6757463456224-32.2019506023528i	-1.054790687773-34.7318596944395i	10.6726031798405-33.2132761989546i	21.146191049364-27.8955544396879i	29.192916411885-19.4669319273686i	33.9614764972155-8.9554150350496i	35.0112555298148+2.4086509003993i	32.3460432692249+13.348922197555i	26.3907691956084+22.6971611775678i	17.9172426574418+29.5252255954581i	7.9314826009348+33.2390580711675i	-2.4602614164341+33.6248286667402i	-12.1878220754959+30.8445042206189i	-20.337711233256+25.3852313962113i	-26.2434007884597+17.972981579073i	-29.5360176025638+9.4650737542389i	-30.152493119869+0.7379522029068i	-28.3044926722425-7.4141708260004i	-24.4167575417384-14.3572154421417i	-19.0470781625474-19.6637443693247i	-12.801545090145-23.1256172860735i	-6.2579272535751-24.735688192693i
41	0.519880286257+37.6397929027628i	-10.5612976546501+36.2132838173825i	-20.7376757176741+31.4620178784511i	-28.9998534396702+23.8099613164002i	-34.5167773257771+13.9893247031688i	-36.7298887840698+2.9693045867328i	-35.419590883487-8.1437616336583i	-30.735470510141-18.2242533123135i	-23.185708617964-26.2500590941254i	-13.5858086932486-31.416222411441i	-2.9716133721194-33.226034161211i	7.5140374091892-31.5484980122462i	16.7482883847631-26.634842198855i	23.754276838718-19.0914902852192i	27.811401806676-9.8120655034882i	28.5367455536522+0.1240478619538i	25.9278300307329+9.5749522558313i	20.361435351118+17.4669197366621i	12.5484521450611+22.9171312802523i	3.4500335452521+25.3339730312589i	-5.8350110850419+24.4830604382303i	-14.1981737642064+20.5112979732816i	-20.649338713385+13.9263684039275i	-24.4298607607095+5.5344391756619i	-25.0974283493455-3.6561086916246i	-22.5730647384583-12.5531150262694i	-17.1453267390916-20.1069237031339i	-9.4320046435124-25.4295072231587i	-0.3047358851143-27.8926002436752i	9.2137281536617-27.1938680842584i	18.0668506431433-23.3842771298777i	25.2821334068566-16.8546970535674i	30.0757749117165-8.2847088880876i	31.9326085976511+1.4390150238051i	30.6532141392163+11.3240931670377i	26.364381691536+20.3810811070874i	19.4936500359116+27.7266865810784i	10.712838456437+32.6702376663465i	0.8588283707213+34.7747796219218i	-9.1580535992965+33.8877529239911i	-18.4470338268523+30.1401468716573i	-26.2210031471677+23.9167923586359i	-31.8634316298357+15.8035756995664i	-34.972586993406+6.5194675336802i	-35.3807729526018-3.1578229005348i	-33.1494586949562-12.4640457503794i	-28.5438465072468-20.7112693294094i	-21.9923091744637-27.3362876120637i	-14.0370535482393-31.9319182818748i
42	-0.1264167854171+36.1603774195495i	-9.9179065446818+34.4805267598524i	-18.7633385070877+30.090890776493i	-25.9030255984045+23.4013113321929i	-30.738102546733+15.0356042623702i	-32.8905576330245+5.771427985884i	-32.2413721035244-3.5364500414066i	-28.9423088167322-12.0416444807355i	-23.39967380469-18.9914236008446i	-16.2314138149816-23.8026305636509i	-8.2018668181237-26.1199937294121i	-0.1410087845163-25.8503823372147i	7.1431615268753-23.1691392384187i	12.9496086414232-18.49767308202i	16.757339420328-12.4546740162428i	18.2785631692473-5.7862637628339i	17.486105182178+0.7172405635011i	14.6121042472473+6.3087584656519i	10.1182302178612+10.3664103479101i	4.6408410610293+12.4609742775116i	-1.0827087513448+12.4014456066544i	-6.2983179536949+10.2537944939358i	-10.3205289531144+6.3310451410802i	-12.6095914875621+1.1560199401435i	-12.8317549245529-4.5988719473531i	-10.8963108469549-10.1879172500019i	-6.9655772482613-14.875876271833i	-1.4370698749298-18.0199816588816i	5.0998133148929-19.1412415250344i	11.9275156076607-17.9774777964679i	18.277254752277-14.512689267412i	23.410705804585-8.9800292006353i	26.6976846231319-1.8386051595302i	27.6817654651713+6.2728939887927i	26.1273047685038+14.6003730793657i	22.0435283667448+22.3492494691642i	15.6838963006025+28.7622052524505i	7.5215845031107+33.1918972019301i	-1.7956783033393+35.1616169470494i	-11.5062572757221+34.4084492811046i	-20.8043124841216+30.9055036720038i	-28.9116028302504+24.8620391913475i	-35.1446633065916+16.7025073216439i	-38.9715060912951+7.0274682004341i	-40.0533811577769-3.4391861177848i	-38.2688274034757-13.9113536077386i	-33.7190416689987-23.6045264235088i	-26.7152942841419-31.7968614730088i	-17.7505653111413-37.8828160893817i
43	1.9778258560351+35.8995703750345i	-6.8702354898153+34.8295688514912i	-14.9978166575674+31.5274722104721i	-21.8341187867473+26.3094233993975i	-26.9294047975854+19.638004472336i	-29.9922278934492+12.0787219786642i	-30.9115495124967+4.2472736660815i	-29.7615872589329-3.2472640796385i	-26.788957702567-9.857739821309i	-22.3834698216837-15.1472574468141i	-17.0355935754005-18.8257618701297i	-11.2849957586786-20.7713044282265i	-5.6654528488297-21.0339899622828i	-0.6518157290387-19.8224025826188i	3.3855294869452-17.4741295949156i	6.2140659052965-14.4136582540783i	7.757073884427-11.1022298453498i	8.09439164177868-7.98505855430818i	7.44614523934331-5.44156960849332i	6.14139340594885-3.74395569908862i	4.57522790060506-3.02843173487555i	3.15908122603514-3.28218578968042i	2.26969205409529-4.34732893374679i	2.20229261444731-5.94132194019638i	3.13310327987999-7.69159883709907i	5.09520361166902-9.180603198401i	7.97040950010167-9.996360797988i	11.4980801995857-9.7831433634107i	15.2999907269254-8.2867864872643i	18.9187237575704-5.3898015600177i	21.8656354096135-1.1324978423786i	23.673472315875+4.2822139841351i	23.9482565652691+10.5009888920904i	22.4151474694533+17.0481162447047i	18.9536131421955+23.3668322299847i	13.6183247680679+28.86991871938i	6.6436021429161+32.9947444429208i	-1.5691593318163+35.2575065286122i	-10.4800254426521+35.3015459463852i	-19.4524799426626+32.9352113778415i	-27.8050421345808+28.1557579820458i	-34.8679492770809+21.1570793661249i	-40.0399127524729+12.3205484475306i	-42.8400213458427+2.1897429698017i	-42.9503626253952-8.5687825835775i	-40.2457997008805-19.2153630175665i	-34.8084817668101-28.9935782897207i	-26.9259709455092-37.188494940853i	-17.0732169416726-43.1821271637542i
44	5.831875623071+38.6403738930173i	-2.8595314624469+38.6952014507425i	-11.1961463408483+36.7536904872239i	-18.7140236452127+33.0048007857198i	-25.0246459085646+27.74534547204i	-29.8396153977806+21.3529969554461i	-32.986203288308+14.253863452532i	-34.4126656381381+6.8876347057683i	-34.1831988053174-0.326531249204i	-32.4633761246865-7.0203399264489i	-29.4977875759692-12.9002943136196i	-25.5823078793079-17.7632885834774i	-21.0338762446204-21.5027766319429i	-16.1608377262318-24.105384792778i	-11.2367560119901-25.6387931518095i	-6.4801759008107-26.232569224925i	-2.0421358379038-26.0543145351632i	1.9976229617568-25.283910627861i	5.625745685271-24.0887838312004i	8.8825779537546-22.6029352945321i	11.8434570339978-20.9120236662842i	14.5963672359695-19.0460908307923i	17.2187248131104-16.9806594613699i	19.756140850441-14.6459946677745i	22.2057903558913-11.9434081667887i	24.5065149986396-8.7666871276422i	26.537057357976-5.0261338420525i	28.1229411879206-0.6723686939835i	29.0515656592963+4.2829872645701i	29.0941686699059+9.7523675997814i	28.0325283983231+15.5651281875633i	25.6876936646339+21.4695356983528i	21.9477218281351+27.1442715392514i	16.7913907753999+32.2188747586979i	10.3051423282158+36.3016143818719i	2.6910818410715+39.0124782843228i	-5.7353501043951+40.0183707208382i	-14.5584773590087+39.0672824164784i	-23.2857005605588+36.0181685241465i	-31.3794932815488+30.8635452800305i	-38.2957045008866+23.7423720958609i	-43.5251410517051+14.9415727869895i	-46.6350137966961+4.8854977351165i	-47.3067359182255-5.8863457343977i	-45.3667700224802-16.7519544377828i	-40.8077152341799-27.0476287620318i	-33.7975640767184-36.1139229540517i	-24.6759793545477-43.3432649073405i	-13.9374666212262-48.2255517488002i
45	9.4413514761819+45.4864301932863i	-0.0881842216261+46.638318061062i	-9.614421148837+45.7583206727204i	-18.6999513009192+42.9190973444746i	-26.9437677165916+38.2873764515458i	-34.0011679462104+32.1100925045879i	-39.598917894666+24.6964851093717i	-43.5449312757032+16.3976914301618i	-45.7321981424496+7.5854701293224i	-46.1371755932598-1.3683447206079i	-44.8132911371375-10.1102387488844i	-41.8805653228856-18.3201352607325i	-37.5126044366613-25.7224906292682i	-31.9223269763109-32.0930490822307i	-25.3477629306522-37.261369980664i	-18.0391099586755-41.1096329091838i	-10.2479655090967-43.568541239173i	-2.2193095911088-44.6113536623048i	5.8135722883969-44.247157168323i	13.6314205018805-42.5144487620074i	21.0291228202242-39.4759251207856i	27.8144239787097-35.2151102853959i	33.8061759404507-29.8351127547686i	38.8331122941133-23.4594337165517i	42.7340335841854-16.2343896141936i	45.3600764132635-8.3324058878584i	46.5794305944377+0.0447796059723i	46.2844985688526+8.6640683427108i	44.4010999394661+17.2611460751961i	40.8989545920623+25.5437002863923i	35.8023724966481+33.1983109181027i	29.1998733959095+39.9012416750131i	21.2513823997639+45.3329262328305i	12.1917130626898+49.195493839154i	2.3292589861172+51.2322578558043i	-7.9608447575982+51.2477432491766i	-18.2493844736906+49.126593780714i	-28.0713375980325+44.8496061171269i	-36.9489989302246+38.505203250515i	-44.418707211011+30.2948861543733i	-50.0594857060143+20.5315782870986i	-53.5215987194789+9.6302760968317i	-54.5528664305341-1.9089982039756i	-53.0205944388269-13.5253247291639i	-48.9271686844195-24.6268718288083i	-42.4177322964228-34.6249772582104i	-33.7788747931471-42.9701372779701i	-23.4278890758833-49.1874460520501i	-11.8928407128333-52.9089397116295i
46	10.2846320561786+56.245791403146i	-0.9448663456973+57.8677765732327i	-12.3615161713023+57.2087906833067i	-23.4967568653585+54.2719624262392i	-33.8943449017103+49.1570175079878i	-43.1301301777397+42.0544846787002i	-50.8297321713477+33.2359448307253i	-56.6833637805103+23.0410074150551i	-60.4572611562979+11.8618259140088i	-62.001403795349+0.1260292537543i	-61.2534326998189-11.7210504555466i	-58.2388790742524-23.2340258358707i	-53.0679882484536-33.9842479874555i	-45.9295537212093-43.5751470468439i	-37.0822595003747-51.6556690344114i	-26.844065221931-57.9315095215623i	-15.5801623991484-62.1739844305649i	-3.6899899743473-64.2264955967776i	8.4062657284977-64.0086360308164i	20.2813349619917-61.5180338462199i	31.5144119816207-56.8300557248482i	41.7043635725835-50.0954858478768i	50.482412955848-41.5362730495123i	57.5241240005866-31.439408414316i	62.5604949754227-20.1489693704667i	65.3879329771355-8.0563556676468i	65.8768275035698+4.4112434095347i	63.9783852303958+16.8040667715171i	59.7293405585846+28.6645236487698i	53.2541309202284+39.5431934269564i	44.7641339607+49.0156883837195i	34.5536146564483+56.6998458798653i	22.9921293114583+62.2725819423608i	10.5132804411561+65.4856238268012i	-2.4000933154346+66.179261393782i	-15.2339853285772+64.2932306785496i	-27.4639999029494+59.8738792933803i	-38.5780555950499+53.0768689803109i	-48.100009367834+44.1648466602174i	-55.6130239708901+33.4997562951579i	-60.7813894424735+21.5297580394189i	-63.3694766356698+8.7710509759133i	-63.2565568976956-4.214760943371i	-60.4463716886605-16.8467885015128i	-55.0705759135902-28.5531974303123i	-47.3854984460995-38.8002737422604i	-37.7620450495811-47.1205731977387i	-26.6689889272914-53.1384702050803i	-14.6503243017023-56.5914893482974i
47	6.2620516646357+69.2449187908251i	-7.0593157903027+70.2909729938668i	-20.5126892372327+68.725438238784i	-33.5783906821315+64.5448264081885i	-45.742367347341+57.8501119379086i	-56.5172786648264+48.8439113305364i	-65.4625707104255+37.8234210534829i	-72.2026972545747+25.169433883905i	-76.4427411524727+11.3319151317004i	-77.9808133379995-3.187245210172i	-76.7167518890555-17.8535849675069i	-72.6568027358675-32.1207379339721i	-65.9141289051346-45.4515935236858i	-56.7051595677127-57.3391220678322i	-45.3419472838105-67.3260692014191i	-32.220846502211-75.0227796903375i	-17.8079545406722-80.1224914892553i	-2.6218650933423-82.4135404571441i	12.7856280344347-81.7880306782028i	27.8501737319903-78.2466506867306i	42.0161066297723-71.8994484071192i	54.7575234426389-62.9625140440334i	65.5984272373951-51.7506575985884i	74.1311978044488-38.666303472128i	80.0326916558949-24.1849561237039i	83.0773421279868-8.8377152025945i	83.1467183549732+6.8085670872195i	80.2351109261553+22.1727928918545i	74.4508407176484+36.6820131266453i	66.0131337763034+49.7938711033981i	55.2445662471249+61.0182215589848i	42.5592549671619+69.9370459969214i	28.4471459719652+76.221813796636i	13.4549279750307+79.6475035210219i	-1.8357370017962+80.1026014307315i	-16.8318268891901+77.5945337220011i	-30.9534582449343+72.2501626183289i	-43.6582282257699+64.3111790055084i	-54.4643176482813+54.1244482984703i	-62.9712824244911+42.1276019944488i	-68.8775235129467+28.8304034392277i	-71.993542717114+14.7926400297652i	-72.2502609793276+0.5994922227598i	-69.7018916809405-13.1645105078361i	-64.523114970306-25.941726788077i	-57.0005783865348-37.2265630844692i	-47.519039649437-46.5883009530152i	-36.5427533736303-53.6904206587553i	-24.5929678291259-58.3054013921673i
48	-3.4417735454246+81.9509081169101i	-18.6418509549181+81.3191376083937i	-33.6865838711413+77.81076471157i	-48.0218920343608+71.4691221933177i	-61.1059903022536+62.4458498565469i	-72.4308013375008+50.997471758293i	-81.5424391773756+37.4777084841597i	-88.0599119022287+22.3257709132507i	-91.6912556910858+6.0510514594386i	-92.2464099851966-10.7852180409651i	-89.6462701620539-27.5906422164535i	-83.9275047647438-43.7638700033412i	-75.2428927157897-58.7174627328026i	-63.8571151945606-71.9005160327537i	-50.1381197251412-82.8201309681838i	-34.5443531758636-91.0608682070292i	-17.6083286755772-96.301392390659i	0.0828577771307-98.3276194839548i	17.9093179897762-97.0418136353967i	35.2416278922929-92.4672368862058i	51.4646418809163-84.7481289478606i	66.0009270906134-74.1449785719597i	78.3328860179172-61.0252356792242i	88.0226796035267-45.8497971095295i	94.7291425088948-29.1557713639289i	98.2209952814135-11.5361820928442i	98.3858004815933+6.3826000496473i	95.2342765103207+23.9648078173694i	88.8997676205711+40.5896556294709i	79.6328643373417+55.6751642455673i	67.7913675000109+68.7004634025446i	53.8259832579027+79.2256572939614i	38.2623173902837+86.908430216064i	21.6798973385978+91.5166983185779i	4.6890819855376+92.9367736073624i	-12.0931839030769+91.1766920408356i	-28.0677566538411+86.3645612874304i	-42.6767945616062+78.7419969281442i	-55.4253766558385+68.6529293078355i	-65.9003196506121+56.5282672186965i	-73.7853920635376+42.8670895843166i	-78.8722810773231+28.2151933036763i	-81.0668557408164+13.1419464385043i	-80.3904813636854-1.7835255141463i	-76.9763648461137-16.0157610575555i	-71.0611386249251-29.0549506993634i	-62.9721108681237-40.4665180107753i	-53.1108105637832-49.8974349360325i	-41.9336279576989-57.0885693877073i
49	-18.2782233080403+91.9931021476014i	-34.6745863020103+88.8510590568683i	-50.4840386469296+82.7274239572241i	-65.154251136635+73.7398479344686i	-78.1577744639098+62.1100240988503i	-89.0119269410994+48.158227603922i	-97.2974548482798+32.2940068278837i	-102.675213206165+15.003305736654i	-104.900179200852-3.167554519961i	-103.832204156039-21.630473581505i	-99.4430294133255-39.7760757350605i	-91.8192321664922-56.995359125067i	-81.1609236738631-72.7016725349013i	-67.776188089079-86.3521770878176i	-52.0714186797183-97.4679591654625i	-34.537872527639-105.652003668685i	-15.734918103851-110.604312087227i	3.729414053196-112.133554971163i	23.219854734009-110.164779306565i	42.096486231882-104.742842873544i	59.7376393945686-96.0314138755664i	75.5622193922827-84.3075482721081i	89.0505991807476-69.9520322210988i	99.7632717766685-53.4358456364027i	107.35653773084-35.303258077152i	111.59461930797-16.152203490734i	112.357733306385+3.387310017251i	109.64581451367+22.675919936939i	103.577754955315+41.087877767888i	94.3862032003907+58.0333757583032i	82.4081455752084+72.9793686879353i	68.0716597397476+85.4680900139265i	51.8793835642691+95.1325573478166i	34.389372105031+101.708486989138i	16.194117148165+105.042185883227i	-2.101427115862+105.094155604364i	-19.901935201268+101.938319691218i	-36.6430446318758+95.7569652815093i	-51.8111002038359+86.8316647431187i	-64.960550365421+75.5306052975816i	-75.7283449481841+62.2928974237289i	-83.8448174375854+47.6105499119368i	-89.1406897839279+32.0088857556789i	-91.5500064530522+16.0262249472326i	-91.108979391533+0.1936755873533i	-87.9508989395592-14.9841468994915i	-82.2974296585528-29.0467099493667i	-74.4467571986464-41.5927909857122i	-64.7591761713304-52.2927873539661i
50	-36.9665431824389+97.7352804708397i	-53.6630072471549+91.6359016548054i	-69.2976050217896+82.6305243499446i	-83.3554945804599+70.9133249273843i	-95.3588924447148+56.7712179731856i	-104.884035047967+40.576527480561i	-111.576648698317+22.776512976713i	-115.165337792849+3.8800610445i	-115.472366798701-15.558035386798i	-112.421398673757-34.954689810787i	-106.041857891081-53.717427238583i	-96.4697062006379-71.2639239988296i	-83.9445492062002-87.0414910409392i	-68.803126780381-100.545801940649i	-51.469375040103-111.338185846114i	-32.441376752893-119.060850866603i	-12.275635494909-123.449473417254i	8.430788138148-124.342681299244i	29.059656653771-121.688069397845i	48.99177030469-115.544512611088i	67.627299886107-106.080676142365i	84.4055139483508-93.5697633323541i	98.823196918785-78.3806802822832i	110.451101791054-60.965929152199i	118.947853363173-41.846662959637i	124.070812691481-21.595439163822i	125.683526763317-0.81729316041i	123.759514901791+19.870187277446i	118.382280045053+39.857071934446i	109.74157336299+58.560861686908i	98.1260791142718+75.4451264447406i	83.9128177219296+90.0363566050483i	67.553683589911+101.938450048567i	49.559635564431+110.844351199271i	30.483138258939+116.54447077587i	10.89950869776+118.931639948624i	-8.612147106296+118.00248553171i	-27.487719843072+113.855248165204i	-45.195940638991+106.684197698365i	-61.2546675975793+96.7709238900008i	-75.2450719395484+84.4728912154517i	-86.8232722921907+70.2097397535322i	-95.7290730696127+54.4478863551162i	-101.791581224341+37.684029038372i	-104.931599864915+20.428181318854i	-105.160822092858+3.186861556771i	-102.577968758673-13.552963931423i	-97.3621248116912-29.3386345725652i	-89.7636261726352-43.7647662620464i
[truncated: 48 more columns]
