# Supplementary material for: Reconstructing spruce budworm outbreak severity: a comparison of paleoecological and tree-ring signals
Source: PLoS One. 2025 Aug 12;20(8):e0329406. doi: 10.1371/journal.pone.0329406 (PMC12342301; doi:10.1371/journal.pone.0329406)
Supplement: S14 Dataset — (ZIP) [file pone.0329406.s014.zip › Lake 8 wavelet data no outlier/Coherence_Lepidopteran_scales_GSI/coherence_wavelet_phase.txt]

V1	V2	V3	V4	V5	V6	V7	V8	V9	V10	V11	V12	V13	V14	V15	V16	V17	V18	V19	V20	V21	V22	V23	V24	V25	V26	V27	V28	V29	V30	V31	V32	V33	V34	V35	V36	V37	V38	V39	V40	V41	V42	V43	V44	V45	V46	V47	V48	V49	V50
1	3.06990851820557	-2.93513752104849	-2.67368782832747	-2.41446537256496	-2.12421505209057	-1.80425864297143	-1.51896649858399	-1.30053867384263	-1.13291769089889	-1.0033310109003	-0.904664812364205	-0.834253813763702	-0.78015407005738	-0.720282038825157	-0.673022380685427	-0.663771302962037	-0.659134487430023	-0.640143593133907	-0.620434447656948	-0.59051449857748	-0.544020843932863	-0.4935787941961	-0.445873078528832	-0.422127599280579	-0.427073742207984	-0.425347897915806	-0.400357880454388	-0.361318858502525	-0.309371454212457	-0.256642033525872	-0.235927394088454	-0.256484427789219	-0.304953155412731	-0.360494643064323	-0.39243190315595	-0.380416972176306	-0.320181747626305	-0.221464702010035	-0.143999167415446	-0.12199097589668	-0.14093288511028	-0.180026101555919	-0.209423640486698	-0.210848298376966	-0.19964098379715	-0.194291808391541	-0.189371956003751	-0.177294919627081	-0.154869446190354
2	3.01890187407155	-3.04389679466489	-2.83243793346056	-2.61508937740705	-2.3349664980909	-1.94063833898921	-1.55641528440371	-1.2982207060271	-1.11925137953064	-0.985649432580711	-0.886277343448951	-0.822669046416675	-0.776860998173943	-0.706007699386723	-0.650689963300754	-0.661966108608432	-0.675124102810467	-0.659080540770517	-0.644757631556921	-0.616429800606048	-0.558655939855039	-0.491755054363285	-0.42666320022488	-0.404002574995201	-0.432539984387974	-0.446629424604261	-0.419559912944048	-0.370303139483937	-0.295938014215037	-0.215567525520216	-0.187345582259931	-0.223921203897513	-0.303395866178466	-0.394282148418858	-0.452408133932269	-0.446635297970102	-0.36098126497885	-0.20039556855575	-0.0841307605904114	-0.0662247756380956	-0.108804528431159	-0.178476987128158	-0.227446238171591	-0.225733584925578	-0.204035301440235	-0.198943342601473	-0.198288233317347	-0.18787958289057	-0.161223061476727
3	2.96444609724013	3.12681598818834	-3.00629237326606	-2.86630581141714	-2.67853144129539	-2.21651692800083	-1.52590622633905	-1.21930815371476	-1.05875875406392	-0.935288293424149	-0.840083813645562	-0.795438038792926	-0.774944592602956	-0.672400465920709	-0.59324877582839	-0.654774614226073	-0.703398142108645	-0.686176512174197	-0.682650410677492	-0.66345639567693	-0.585064840475288	-0.483170737699385	-0.377288292053962	-0.358835739455514	-0.444048532586109	-0.492075172135888	-0.46082947330584	-0.395864623941538	-0.274982024802517	-0.134043389550825	-0.0923364757545865	-0.159674107007099	-0.297108424603765	-0.451805107493178	-0.56122065909099	-0.58100019456075	-0.457886592254411	-0.142149818388953	0.0459747214132068	0.0378528585030877	-0.05540603652805	-0.186319514400964	-0.272829450116414	-0.257399032037372	-0.205636373303239	-0.202957049975873	-0.214818484797228	-0.213510800421512	-0.188920784618395
4	2.90778662239858	3.01706705836423	3.10523277557284	-3.13376357761993	3.12411723330484	3.01673649737942	-0.725429883348252	-0.908711867461883	-0.922783666809541	-0.839784061168686	-0.745152472911422	-0.740940451928826	-0.813866250029965	-0.593107104038159	-0.437020221051494	-0.650598628362752	-0.768770197716784	-0.724203803343614	-0.74188029162919	-0.764828728107695	-0.650725901963337	-0.459602358975294	-0.238524570942027	-0.240493469145306	-0.479498392216298	-0.598571392719156	-0.555872312248421	-0.478768757776758	-0.240684049691139	0.0503981479710065	0.104896145779885	-0.0253130326181374	-0.281620094092106	-0.550820082164134	-0.757302238408158	-0.874394989222899	-0.791124815557599	0.118448624612527	0.351959719905813	0.232959497196314	0.0347559015953606	-0.226775426215316	-0.393836886448083	-0.334334524507392	-0.181001358650146	-0.196505583296677	-0.244018201824549	-0.274240798315473	-0.295702394093677
5	2.85198792559182	2.92136203085032	2.966792873986	2.95658374568259	2.83327461157961	2.44923021608355	1.32282606653458	-0.620434578450978	-0.837075586998877	-0.733333218775172	-0.573904455126199	-0.515371327726508	-1.17964774156441	-0.322079319122351	0.0616654288207467	-0.773295241962021	-0.94556866566403	-0.760723762335617	-0.805143242978054	-1.01271152604148	-0.912987420787074	-0.389589111429839	0.22578380722749	0.0905670545193876	-0.63880047999823	-0.853517911282947	-0.768430396143741	-0.824471063244811	-0.0923335485908764	0.529960713105796	0.516451046005032	0.285934983309188	-0.271615318252097	-0.723095990804505	-1.05748226148396	-1.40607448279036	-2.14178430232066	1.79079116084388	0.912460048241351	0.561837068441132	0.202699902307192	-0.37337732430975	-0.722971588509252	-0.620157570911805	0.0428511543213833	-0.155179073447024	-0.286806719281206	-0.38729506031432	-0.704678234783497
6	2.80034713336846	2.84826039892368	2.87920787132852	2.87315873490778	2.8085242379722	2.69313916578132	2.74787124529053	-2.48268044598697	-1.21044829968981	-0.706471008732448	-0.423067008475496	0.427601187293269	2.05725772595977	1.07394419280806	1.58960572632756	-2.12718084748993	-1.3252432384546	-0.720371183475903	-0.669602293369371	-1.38119924719222	-2.28538710745263	2.18258299432142	1.47293950482644	1.41251868551255	-1.5549767054124	-1.3523501880288	-1.02241848494388	-1.68204583222949	2.10486054579401	1.29884083330187	1.21808451400961	1.34183322027787	-0.701794347440627	-1.05572225534557	-1.33600695665059	-1.76240883174931	-2.85344157397561	2.07713051604558	1.28556521325348	1.02113101213062	0.855590343572456	-1.0283175811191	-1.39710135527275	-1.96736659165593	1.51346127520372	-0.22370669175934	-0.321654928308235	-0.310676932590535	-1.61555798437689
7	2.75416517143561	2.79617537575328	2.83041350093715	2.84646041562734	2.83310620828279	2.78420472212264	2.70835951242857	2.57993533107472	1.29527554983563	-0.480524615179934	-0.458992204883535	0.0486308232170272	1.21627877042479	1.98096997276286	2.62038505374274	-2.74627976664377	-1.77090361222653	-0.444902438978538	0.0156384388381832	-0.189596308189585	0.760373548068091	1.99699976551851	2.35893246035658	2.89229171150576	-2.53899742391095	-1.911383534749	-0.928887786629946	0.483157513619998	1.44432274144812	1.54127421672776	1.80248041969707	2.9760296923573	-2.00406946007593	-1.46539201597855	-1.3344848926204	-0.972247538700902	1.40616870298274	1.4275031423475	1.20948215460713	1.37423496467176	2.44643682199741	-2.44010874788853	-1.97734323562958	-1.91762545134594	-1.42402598374442	-0.745115283370893	-0.35117950758871	0.57529763021346	2.29552627007256
8	2.71245078878244	2.75670521159756	2.79935977738559	2.83376853481913	2.84765717814842	2.8135323881901	2.66191063272252	2.20523533737078	1.13518149291583	-0.0322676439332907	-0.51852396960141	-0.368922145019742	1.82335328205609	2.46789279782583	2.86467891705395	-3.02609241555994	-2.68989234009043	0.574294526296694	0.721465083070683	0.592634572497109	-0.269756225707276	2.41982808906632	2.73374000942284	3.06867865317703	-2.83972401181409	-2.46251089963363	-1.10925479456465	0.945171295701003	1.29351177016927	1.43783064429419	1.57723535159291	-1.99537604930611	-1.61835786977522	-1.47159669580152	-1.31392815422841	0.254179556171305	0.768107641375789	0.8564536559372	0.865973704490942	1.03115434041784	2.91782340176152	-2.38321432772869	-2.06851034456546	-1.80722656680278	-1.47266752836071	-1.10231277864043	-0.666804668903952	1.37471308339344	2.49872313475629
9	2.67342805416161	2.72248661476957	2.77400223392397	2.82470272314664	2.86806714646234	2.89017451304807	2.86279034806218	2.7306360310215	0.79788202930293	-0.62853460068391	-0.924065209131281	-1.35562596010045	-3.0015533521598	2.91705788081967	2.95112339192974	2.97517164630698	2.69317493936791	1.79447421411869	1.3388158586274	1.04005131388968	-1.76818521436161	-3.08956946018978	2.98702433672578	3.07858012308159	-3.08259562875131	-3.09672264050595	2.48188945104847	1.60043313181932	1.40361236991685	1.23614435146851	0.767738080313125	-0.454049674180672	-1.05618915768229	-1.34432978067204	-1.91765625465167	2.02124304495731	0.984281929459702	0.637959631915534	0.455749338444465	0.175676581285948	-1.04601855712669	-1.85641976137248	-1.91347684264772	-1.80200931271997	-1.62412255533711	-1.46460363511877	-1.5364846043837	-2.68518169031033	3.07041505325761
10	2.63542639777737	2.68918690819187	2.74841086968762	2.81303495704384	2.88341890436055	2.96178270993792	3.06026653621212	-3.03866269033873	-2.52791292774116	-1.85851399123003	-1.69814736291402	-1.97782794454413	-2.61650796856096	-3.06213752144493	3.02182015195392	2.8532681373665	2.57034799706036	2.1589720152147	1.81041152653666	1.67912448813208	3.01562156087059	-3.08939760884431	3.07055372422751	3.034208046696	2.99380349149478	2.82646329589376	2.42062209646563	1.92255822993297	1.52572558184295	1.12981045468236	0.590363565933937	-0.081370260072869	-0.661867210842118	-1.18586095002011	-1.98924096354345	2.60509159746515	0.962962918844231	0.42210235714983	0.0827054567182158	-0.336274162516585	-0.95566522493188	-1.49882477428081	-1.74892735164799	-1.80561866071249	-1.78004432216006	-1.78743076019963	-1.98379631140265	-2.41837625028014	-2.81016715687053
11	2.59671335908239	2.65362844713158	2.71746647453944	2.78945688396995	2.87185227666054	2.96836885583143	3.08421959474823	-3.05544662244983	-2.85477410609443	-2.57955471621815	-2.38303963067232	-2.41589301535141	-2.65699875272742	-2.95018025303571	3.08773026693643	2.86686484414774	2.62678296892449	2.36706832716673	2.15163233242435	2.13827437095312	2.59750543846515	2.95281441622478	2.98980844132584	2.9466249977493	2.85554134577698	2.68193913955849	2.39982989994052	2.03369987320623	1.62290429221018	1.16860940620877	0.662926050342816	0.132263969840526	-0.381153144534899	-0.877702780204295	-1.35282031006907	-1.07164923072345	0.318988323664882	0.0771634890924091	-0.236605149184823	-0.611482416544188	-1.03688279136532	-1.42709892406614	-1.69662680137273	-1.83599461185797	-1.89378258637743	-1.94695057943426	-2.06896277490924	-2.27828169810833	-2.54564182646792
12	2.55556511516361	2.61333626744244	2.67775667963731	2.74965366974074	2.82986058480384	2.91776364304492	3.00555499878536	3.06098472019674	3.04288787539257	-3.10733458273474	-2.85001743517826	-2.7547049126716	-2.81585509202768	-2.96969149051234	3.12418885431384	2.92692540277601	2.72908124406112	2.54356216543748	2.41014649082749	2.40609554157103	2.57917585600883	2.77722819781864	2.85804230968816	2.84583613013946	2.76956962001627	2.62744650530893	2.40820185068642	2.10700883669257	1.72830441250875	1.28620081357122	0.809020397072464	0.33301490491655	-0.111225382525139	-0.489905648201986	-0.712267754693619	-0.578948945699165	-0.290844200583942	-0.313022272078081	-0.527357913117153	-0.832057017744892	-1.17699047098964	-1.50492008749226	-1.75697781662908	-1.90467431134074	-1.96288480823275	-1.98041764438399	-2.01566754566882	-2.10632211277772	-2.26803814240839
13	2.51096006102426	2.56758889056518	2.62977123385418	2.69776598671001	2.77148580695934	2.84919705770501	2.92270023125771	2.95423030761182	2.68143323681054	2.19202813584012	-3.09934995147822	-2.9380615293063	-2.94494910079701	-3.02582014668551	3.13254587388039	2.98564036125111	2.834640867223	2.69870150812337	2.6040151882776	2.57998738501027	2.63183840846168	2.71353633288716	2.76755579750064	2.7727283079139	2.72758606412506	2.62688116930826	2.45846767303604	2.20870208601777	1.86951656406909	1.45011811410247	0.988684524130291	0.539284742245873	0.143304374332909	-0.170661770292067	-0.37203966733428	-0.450766469883742	-0.480680145417228	-0.572583548467464	-0.762381195980715	-1.03445848209962	-1.35483468399903	-1.66556378789641	-1.89907293996588	-2.01477347763469	-2.01446036397818	-1.94477569856802	-1.87869482642945	-1.86348992928548	-1.89997379799347
14	2.46304455263425	2.51761407766002	2.57693094057292	2.64144440702251	2.71202019485885	2.79039684665785	2.88096199044757	3.00150429993813	-2.99242836505895	-1.7814790550147	-2.48160270756622	-2.85856145247566	-2.96422918111003	-3.04576556601383	-3.13926941893442	3.03735993508669	2.92671344194396	2.82525529819453	2.74796867973356	2.70687151438288	2.70321712270074	2.72350836808797	2.74720008475113	2.75734504845749	2.74098877673615	2.68359813031725	2.566737387789	2.36947029415581	2.07153404572928	1.66644129676402	1.19268481771239	0.732481179446377	0.344301518274228	0.0395808124356505	-0.190095617046406	-0.36362676477886	-0.514557138298172	-0.684076516700547	-0.906468010769507	-1.20110177487519	-1.55438602507584	-1.89253485348791	-2.12014235778271	-2.18510257714834	-2.07956532170206	-1.865495186781	-1.67018861384281	-1.55293130196918	-1.48070689694014
15	2.41261648506498	2.46506996993806	2.52203183612198	2.58456814477015	2.65493628874159	2.73778799481882	2.84285232189384	2.9911639099641	-3.062227287098	-2.77275239375805	-2.67473937647799	-2.79374796357995	-2.9215811840075	-3.01876494545374	-3.10500189333631	3.09226519199797	3.00639939755165	2.92585181110244	2.85797109022926	2.80930777153027	2.78313365071024	2.77829149295926	2.78972557686396	2.80893939454133	2.82268737587806	2.81170566568869	2.75222128223136	2.61752188370007	2.373921376328	1.97909328105029	1.4370780580098	0.891575464646912	0.467638648844066	0.154940490376099	-0.0881128701990789	-0.292635189331932	-0.484212180006616	-0.690744290999137	-0.949534280954212	-1.3099691960167	-1.7820883401439	-2.22125628206303	-2.46728313217656	-2.47876580817478	-2.20789430851208	-1.72742605096681	-1.37346291011796	-1.19913757019729	-1.10117057892022
16	2.3599423770027	2.4100937175645	2.46447444570723	2.52440467067088	2.59242373582418	2.67293757877448	2.77257398030385	2.89868570324601	3.05203185684881	-3.07250200200009	-2.95760794606291	-2.92002082238212	-2.94396861555666	-2.99751847420498	-3.06257937148527	-3.13246212964705	3.07946692301495	3.0106020402227	2.94889216440616	2.89978863989089	2.86885920383931	2.86106067132814	2.87934046970885	2.92161529822238	2.97653601467669	3.02231497497212	3.03248366608673	2.98172864343687	2.83767929777509	2.52120543085705	1.83824818759123	0.967590330652545	0.459394794602507	0.164607823483592	-0.0508993671378985	-0.234741022524241	-0.409820885962323	-0.598905234836348	-0.848243310450382	-1.29036955234771	-2.12411614834814	-2.79803728631495	-3.05594568411501	-3.06849848688323	-2.617645365439	-1.29236316970588	-0.897990563606948	-0.801950136318307	-0.770446449112666
17	2.30405262302753	2.35080118617641	2.40076556583805	2.45495509954342	2.51538807860807	2.58556337076123	2.67057695370108	2.77578706940017	2.90234182125122	3.04001034923034	-3.11813408620505	-3.03099233731863	-2.99221969997815	-2.99555899775073	-3.02794398073932	-3.07756976756551	-3.13589919787841	3.08668190832338	3.02978861931307	2.98342026300274	2.95597170272471	2.95743394142531	2.9976967162973	3.08111242468084	-3.08589681270782	-2.96513573446334	-2.87076606777493	-2.81838175570564	-2.80732679069954	-2.82908922886043	-2.86670826927666	0.152992087905837	0.0891842909782037	-0.00130582883819071	-0.0988949835156706	-0.197676504157899	-0.292635477840351	-0.378634288243549	-0.448016810669132	-0.462539014834118	2.31801675303744	2.38936691886069	2.32151891971536	2.15632873285267	1.52117210732787	0.138837329103285	-0.244158629654041	-0.377566434818495	-0.46305725464041
18	2.24335447411567	2.28473950464258	2.32732292731384	2.37142310317668	2.41832700844016	2.47124250028484	2.53671561763057	2.62573228554949	2.75090307137249	2.91291655571961	3.08281885641527	-3.06702589893302	-2.99178728128183	-2.96853632835466	-2.9820912514366	-3.01903249697938	-3.06953823037984	-3.12607717575834	3.1016551542996	3.05582735300023	3.03131216753599	3.04442686801973	3.11589887314654	-3.02027197482339	-2.80821769259038	-2.58465970244118	-2.40137839871356	-2.26353139344577	-2.14103727033401	-1.97892602069603	-1.67418256563243	-1.11972196295042	-0.591369486924582	-0.334459317904634	-0.234191284456405	-0.194484709693718	-0.163281882502262	-0.0961315566473739	0.0748800344411602	0.462738788765629	1.01119119155125	1.3461713897131	1.41324224359636	1.26829257908548	0.921200350219033	0.4968662368605	0.176820311871027	-0.0333441476150725	-0.192670357848107
19	2.17737254894828	2.21128315129842	2.24331113768462	2.2725198676591	2.29858703017901	2.3231485311542	2.35298626166059	2.40692860704032	2.52648860161234	2.76523497989925	3.07988995958185	-2.97641076090277	-2.87996875202869	-2.86389647709199	-2.88885995885074	-2.93535599134021	-2.99392702632139	-3.05875611359025	-3.12411564137832	3.10137545146236	3.06484711651674	3.07290221352818	-3.11594453218411	-2.87172962978847	-2.46782937592192	-2.08005942076317	-1.8297887402509	-1.67099629792284	-1.54142661577789	-1.39863332163574	-1.2143332817285	-0.981437954792448	-0.729860112768413	-0.508927757329439	-0.340799110269314	-0.212395304009825	-0.095798263416908	0.0383610922355491	0.212152250511781	0.423734665234115	0.632071149236239	0.779870766705032	0.834347736531272	0.79249091248651	0.673312653137461	0.513544713699679	0.347660833201959	0.186887295540129	0.0232976130477802
20	2.10912371455847	2.13461085802449	2.15431914840641	2.16516662538919	2.16316130112837	2.14349305432314	2.10171077790634	2.03928171798778	1.98842086577609	2.17318838705528	-2.83945685740773	-2.49456753720028	-2.53673061136092	-2.62664051037585	-2.71968267353226	-2.81077837010117	-2.90198059949687	-2.99562491467886	-3.09219799463413	3.09422926174227	3.00515049108166	2.94125296266144	2.94832545040397	-3.05620198290274	-1.79292601600079	-1.20737537032161	-1.07547436622757	-1.01605253407893	-0.962328486014977	-0.894690056295878	-0.806254495902485	-0.697251897755948	-0.574068371520708	-0.446765267198848	-0.323869047293181	-0.207906259643191	-0.0953064397562643	0.0196803028262029	0.139771791553662	0.261046155699615	0.373381743103428	0.464918715824359	0.526975527499822	0.556113079377521	0.553206114089931	0.520566965812079	0.458187446898157	0.361047732841303	0.21978048539202
21	2.04779807231602	2.06754632855542	2.07852758513862	2.07574287391226	2.05151814685284	1.99337443675733	1.87949886374781	1.66863942083263	1.27781599024696	0.550237052683628	-0.564703780890475	-1.48450309750193	-2.00310551722427	-2.30747310403488	-2.51131189431561	-2.66888625883743	-2.80855495820258	-2.94711865930879	-3.09573969200584	3.02043479743742	2.82654923452054	2.58869989708805	2.2505142816123	1.61230768954579	0.607366280455361	0.0338487988652209	-0.212837028403166	-0.333082427651973	-0.390135858340095	-0.407814558591063	-0.398029681107553	-0.368600622949954	-0.325788794489342	-0.274837784860025	-0.219546633950275	-0.161648270213372	-0.100766099853289	-0.0352780088015618	0.0363694774451909	0.114755811521874	0.199409345636213	0.289114140997274	0.381685456711993	0.472727291508955	0.554102951867602	0.613647783563766	0.636180458554264	0.603161828120082	0.489124176840828
22	2.00924565664175	2.03194347129677	2.0469751853708	2.05026289520785	2.03603324994067	1.99585484576046	1.91685864899153	1.77796443113802	1.53792129997854	1.0571777689197	-0.459092585580912	-1.58024472747408	-1.9931719443857	-2.24984158823447	-2.44157558650339	-2.60417967202991	-2.76006324602947	-2.92641688437168	-3.11815030930508	2.93439321028081	2.65313825765026	2.31238513111071	1.90910427834445	1.46043764691904	1.02280168945015	0.66195126117925	0.399776264916007	0.221427646272209	0.104301854732295	0.02972388609453	-0.0160910366625759	-0.0433589288917712	-0.0597404894259817	-0.0706207647038434	-0.0787989585406132	-0.0840457571141587	-0.0831890774713439	-0.0711016784601304	-0.0421348633970544	0.00895492939139836	0.0869419046792563	0.196092028065669	0.338465161227204	0.509349376823683	0.692383926973461	0.861758306740851	0.992093908119839	1.06178100215073	1.03472396195061
23	2.00877701822229	2.04643561613318	2.08182842367062	2.1138595668312	2.14193654623491	2.1668845954507	2.19293082361178	2.23220052494465	2.31526806577304	2.5123528413625	2.91435513688293	-2.91387359121012	-2.67224880676907	-2.60170700651202	-2.61703444633707	-2.68014553326713	-2.77945479080388	-2.91632132882699	-3.09932075389808	2.9428602715584	2.63581459576558	2.2714145164304	1.88317735151924	1.5144376699224	1.19447087801825	0.933334976104556	0.728959303922548	0.57344762424272	0.456762039633054	0.368696604353985	0.299717708195701	0.241231857096291	0.18583001143506	0.127957055636563	0.0652184463386972	-7.44917194848204e-05	-0.0603991065198162	-0.104734613254198	-0.121559845460209	-0.100340963067674	-0.0299324115491527	0.104921584083559	0.324321731327394	0.638052240382847	1.007264772006	1.35210783388867	1.63449686545374	1.87734837715401	2.14412211708794
24	2.04864806752065	2.10897533812895	2.17222809734379	2.2385729783977	2.30882879407624	2.38489393871833	2.47019439785928	2.56988524827323	2.69010187515992	2.83496715800214	3.00070989081703	-3.11220080065959	-2.96121779445066	-2.84782721083474	-2.77857565619854	-2.75253292622459	-2.76789508424192	-2.8265135635592	-2.93747773288829	-3.12227123628488	2.86255406317045	2.41446323979346	1.89352578823568	1.469150531462	1.18019591155927	0.983619609637197	0.843506215042007	0.739176638637289	0.65805404047067	0.591004731809	0.530049515892143	0.467278227114573	0.394530261790276	0.304096266012661	0.191231554701623	0.0587326106884434	-0.0795061735883495	-0.202095822819934	-0.29007937922228	-0.332290357050008	-0.320519948128262	-0.235234020238119	-0.00220888721180809	0.696656993705527	1.81927281307901	2.32202008787702	2.60477280490026	2.8638936577942	-3.11752989384071
25	2.11635419371966	2.20069865683429	2.29026758925669	2.38451918400024	2.48300949753595	2.58550816542386	2.69202170834452	2.80265538922129	2.91728056120707	3.03505934258347	-3.1291762224611	-3.0122931627381	-2.90154482409339	-2.80097752857125	-2.71376731249773	-2.64179991278938	-2.58579361968772	-2.5458312804862	-2.52226726923953	-2.5177386629006	-2.54534509362346	-2.7094333881112	1.1649883763899	0.847196243126919	0.789865580833952	0.764028908180915	0.748123295806991	0.736112139959249	0.724538268797699	0.709831079376042	0.687166727823285	0.649465620523593	0.586130645266534	0.481811466848805	0.317811680749385	0.0844292027640266	-0.192115614269375	-0.45083639703927	-0.652462136465346	-0.803837084518256	-0.93718038314493	-1.10350693719391	-1.39341915993476	-1.8972333421314	-2.38245792894696	-2.60040691687482	-2.62991240185106	-2.55288547981597	-2.40777056767635
26	2.19679757935896	2.3064279035616	2.42201026198033	2.54170180712463	2.6636064140703	2.78605296321958	2.90778550995103	3.02801432837433	-3.13684355453539	-3.02056193492941	-2.90634788596772	-2.79416456398419	-2.68388159919746	-2.57513296193954	-2.46706927474162	-2.35798859425327	-2.24476763831503	-2.12187786392999	-1.9794879227706	-1.79965095554315	-1.54964898197885	-1.18091630934864	-0.687475253014131	-0.209050398009743	0.132644121840363	0.35667130520857	0.509860388776832	0.621422737660238	0.706401349835649	0.771790016551693	0.819550244443983	0.847294582028546	0.846638264345149	0.796774358401368	0.643443117874969	0.242768473381481	-0.487975528744651	-1.01877650637776	-1.26768816644466	-1.41154518788702	-1.5272236153681	-1.64414273984562	-1.76916663721852	-1.89199164126471	-1.99202138738481	-2.05103412971893	-2.06147675401872	-2.02525168695085	-1.94895652265083
27	2.28008192739972	2.42380742425353	2.57424648065911	2.72714013564176	2.87845675759123	3.02518767190525	-3.11747070206384	-2.98346352150061	-2.85533446674858	-2.73186590370449	-2.61155423926338	-2.4927735783905	-2.37382608172173	-2.25290456888555	-2.12798938697542	-1.99669609122209	-1.85609292365674	-1.70253094582315	-1.53160160503231	-1.33849658477869	-1.1192824237829	-0.873591551404317	-0.608016602181373	-0.336861083393128	-0.0770569015210635	0.159374955832835	0.368436860002396	0.55206505799129	0.714830850537579	0.861931687098373	0.998685210949903	1.13123562129967	1.26892070781714	1.43130797258627	1.67463341641391	2.21324141070971	-2.98485519835587	-2.39061055167791	-2.16976029271075	-2.06613807291684	-2.01196759098362	-1.98310215466717	-1.96680385674677	-1.95396697004089	-1.93722217804854	-1.91077001047618	-1.87055879087802	-1.81428162437075	-1.74111947998866
28	2.356252329315	2.56489365884204	2.78079283471245	2.99081657257591	-3.09775680422879	-2.92226149044117	-2.76493005340354	-2.62245046718702	-2.4908724157548	-2.36646097604241	-2.24597969182048	-2.12670274158066	-2.0063284057413	-1.88287220582362	-1.75457132349946	-1.61981429716907	-1.47710714106307	-1.32509060704131	-1.16262712437669	-0.988972042879995	-0.80402091432024	-0.608573904165406	-0.404492101008513	-0.194591109883953	0.0178052542791711	0.22954919593562	0.438345142230086	0.643208037311794	0.844681115660657	1.0449651011948	1.24816643588601	1.46080915421516	1.69251824735329	1.9559690365614	2.26293217195428	2.61119496088567	2.96921407421076	-2.99326396902316	-2.73575886484924	-2.53911472859012	-2.38954564244224	-2.27319718652866	-2.17911137493379	-2.09903820580717	-2.02671885195104	-1.95730331777629	-1.88695220698346	-1.81255875203538	-1.73154202870401
29	2.38415064194426	2.82428271166258	-3.05047389255974	-2.74601771036415	-2.5296168378688	-2.36764783877776	-2.23667478086607	-2.1227672379925	-2.0176219536691	-1.91605881032224	-1.81466377604357	-1.71106516056533	-1.60353879840135	-1.49078572368977	-1.37180298593061	-1.24580682077049	-1.11218721092082	-0.97048347616812	-0.820376076786438	-0.661691940090651	-0.494420055835501	-0.318731650560599	-0.134996303282469	0.0562164591174743	0.254160235447565	0.457967499365693	0.666742926121103	0.879694221201902	1.0962892748289	1.31640576877046	1.54040354246543	1.76900859592668	2.00287541733388	2.24175407107009	2.48343422486966	2.72307426315295	2.95373803849897	-3.11489406191229	-2.92161307535757	-2.75171023015327	-2.60453140686203	-2.47764774346767	-2.36780932802935	-2.27156978857524	-2.18559024165526	-2.10672230312714	-2.03195408373031	-1.95826512627667	-1.88240833759447
30	-0.324818776582862	-1.08042717736906	-1.39817650583349	-1.51819030450317	-1.56192364896369	-1.56858324196601	-1.5530770828886	-1.52197262631099	-1.47844629041591	-1.42410844639868	-1.3597793814357	-1.28585912951354	-1.20252004314238	-1.10981246179688	-1.00772172285771	-0.89619369839849	-0.775137870496501	-0.644415094591043	-0.503818871516168	-0.353062601943155	-0.191789653550696	-0.0196264930632884	0.163701401282749	0.358181319466084	0.563270843268105	0.777666652413811	0.999198848430584	1.22496573865853	1.45173015696479	1.67644077263401	1.89664466623818	2.11061733527478	2.31720392733129	2.51550729428302	2.70459867514435	2.88337928025877	3.05063109337318	-3.07798044486644	-2.93694481635686	-2.80986359411985	-2.69666603339418	-2.5968502675719	-2.50959350002796	-2.43386937307519	-2.36853854406416	-2.31239161693136	-2.26412794893996	-2.22224541514049	-2.18478903335889
31	-0.486036113667467	-0.641349928618374	-0.773838215831422	-0.878808528624376	-0.956286355469164	-1.00870629505021	-1.03914903566464	-1.0504565606889	-1.04493395218786	-1.02433140889869	-0.989928194850926	-0.94263669646067	-0.883093775623169	-0.811726594279754	-0.728786356874493	-0.634344510365713	-0.528246264602847	-0.410018322008341	-0.278733508680803	-0.132848371728659	0.0299396832711953	0.212700680692176	0.418896283494855	0.651194700544528	0.90911823338372	1.18619763057073	1.46934440220104	1.7429773521299	1.99538246230687	2.22173721927404	2.42265678155326	2.60128750599149	2.76121093616793	2.90547498132237	3.03632774805483	-3.1279171596446	-3.01998161556497	-2.9225635339384	-2.83544938142697	-2.7585928122547	-2.69205100117243	-2.63596151158712	-2.59055444871412	-2.55619449598786	-2.53344961849681	-2.5231875328673	-2.52670794858839	-2.54593038448464	-2.58368098710564
32	-0.516880700408971	-0.588675055324336	-0.653081893963912	-0.708704754144075	-0.754566908488061	-0.790067511399294	-0.814901885868911	-0.828975878897502	-0.832334135827727	-0.82511143208627	-0.807508253373729	-0.779786745220778	-0.742279645160787	-0.695401516848225	-0.639647770968754	-0.57556237043032	-0.503649133668889	-0.424190323722105	-0.336905791581813	-0.240292638625478	-0.130184082414796	0.00401552541536425	0.191637224552831	0.5326832943622	1.3664510387517	2.34233888857193	2.74949366232505	2.94919595785813	3.07907139285122	-3.1052559025735	-3.02329551457132	-2.95205776320106	-2.88853551635843	-2.83120513518723	-2.77932916078026	-2.73262865869323	-2.69111303206752	-2.65498571556876	-2.62459207033001	-2.60039518041498	-2.58297371537423	-2.57304006248531	-2.57147924983927	-2.57941104270882	-2.5982796286769	-2.62997772701885	-2.67701441005402	-2.74273671361102	-2.8316089927159
33	-0.590932994677578	-0.636864130252734	-0.678998360938506	-0.716780773132535	-0.749718564184992	-0.777387853431748	-0.799440587131567	-0.815615444631028	-0.825757581327102	-0.829852753323343	-0.828081657597438	-0.820899745024951	-0.809145707213649	-0.794177942843137	-0.778033372043083	-0.763599900476566	-0.75479696181066	-0.756767797236685	-0.776082172048687	-0.820856426734852	-0.900346598869838	-1.02275243736635	-1.18934112323924	-1.38636188150999	-1.58552162096644	-1.75987147585467	-1.89777460699363	-2.00104843792617	-2.07679664736134	-2.13230020818788	-2.17338884298304	-2.2043645792714	-2.22833885227009	-2.24758148798953	-2.26378801767077	-2.27826595543009	-2.29206055527074	-2.30603967201345	-2.32095245121935	-2.33747207110238	-2.35622942447613	-2.37784234653891	-2.40294356296669	-2.4322098878325	-2.46639553364977	-2.50637438456063	-2.55320151624314	-2.60821776377408	-2.67325547732332
34	-0.719309964415502	-0.758113714056335	-0.794682976627436	-0.828666169807191	-0.859692228149813	-0.887367263571026	-0.911273362834295	-0.930972923606881	-0.946024118538185	-0.956015975548808	-0.960634581069067	-0.95977307056403	-0.95369298777128	-0.943226499048328	-0.929972794460328	-0.916395739109534	-0.905706758659626	-0.901464849308618	-0.906954207148634	-0.924534776049063	-0.955194228193512	-0.998436702764707	-1.05250316298085	-1.11481504865174	-1.18249178396873	-1.25280402008039	-1.32347469663316	-1.3928074223649	-1.45967653630375	-1.52343656056828	-1.58380336803314	-1.64074060326825	-1.69436636367522	-1.74488287441208	-1.79252597522614	-1.83752950095017	-1.88009991456446	-1.92039742813909	-1.958520603789	-1.99449177748359	-2.02824051011247	-2.05958160965853	-2.08818299657017	-2.11351655829225	-2.13478163830634	-2.15078496712503	-2.15975110984397	-2.15902201592962	-2.14458367685769
35	-0.892096803800666	-0.930581843200344	-0.967376587820131	-1.0020389780648	-1.03401190184577	-1.06258403508855	-1.086839943226	-1.10559976676405	-1.11735384201558	-1.12020977271512	-1.11189552612057	-1.0899101977649	-1.05198062931754	-0.99700899479173	-0.926505429744062	-0.845879386989557	-0.764254267140658	-0.69199702696818	-0.63729398755094	-0.604204065362019	-0.592970019095985	-0.601471618909456	-0.626599267637846	-0.665105116263861	-0.714002373624918	-0.77069990677097	-0.833012472068495	-0.899123187267591	-0.967533100488899	-1.0370112091871	-1.10654873140256	-1.17531783269795	-1.24263408749033	-1.30792208858743	-1.37068404293424	-1.43047154253038	-1.48686082540143	-1.53943171606624	-1.58775011708812	-1.63135353197822	-1.66973879222088	-1.70235111365414	-1.72857400255717	-1.74772056058251	-1.75902861325565	-1.76166503997041	-1.75474885185066	-1.73740759339281	-1.70888574264655
36	-1.10235685900773	-1.14534280920392	-1.18749456854872	-1.22844471359408	-1.26768010893232	-1.30446606994029	-1.33772325088913	-1.36582049827194	-1.38621213035554	-1.39477565628584	-1.38455627813953	-1.34335498477136	-1.24947228947443	-1.06788446396356	-0.768896956499041	-0.408162706947654	-0.122031306347295	0.0420781291370652	0.116098628904349	0.134334564413436	0.117815878896237	0.0784662399846422	0.0232468337958068	-0.0435191620765214	-0.11893344446526	-0.200880985045573	-0.28768209494703	-0.377902244828442	-0.470251161658452	-0.563534069244389	-0.656632840547065	-0.748502645085195	-0.838174702581173	-0.924759672562904	-1.0074493497891	-1.08551651457911	-1.15831385988757	-1.22527302107462	-1.28590426324155	-1.33979680248511	-1.3866194029747	-1.42612093435029	-1.45813091707427	-1.48256052524396	-1.49940483063295	-1.50874708041898	-1.51076540800394	-1.50574157773072	-1.49407026117195
37	-1.35782880984201	-1.41404065802178	-1.47260042086555	-1.53411346233075	-1.59942019707986	-1.66971876207818	-1.74677506726845	-1.83329986501438	-1.93366197020198	-2.05531228900069	-2.21175115255468	-2.42858104794804	-2.75194140112121	3.05442628197184	2.50268319184074	2.0609533445345	1.76066176974434	1.54778868531827	1.38167716331223	1.2402707580538	1.11157156133389	0.988569741812557	0.86682781053828	0.743351635275368	0.61607735729409	0.483677378799004	0.345544827880432	0.201868409456371	0.0537135948391358	-0.0969817165786798	-0.247572380470353	-0.395043597163587	-0.536441585635521	-0.669261534582887	-0.791680726312667	-0.902606873293325	-1.00158771948256	-1.08865627165062	-1.16417230310185	-1.22869215903552	-1.28287538107316	-1.32742403427784	-1.36304648211691	-1.39043765210208	-1.41026965339431	-1.42318849601375	-1.42981412285116	-1.43074195790929	-1.42654480968542
38	-1.63565282701678	-1.70637971219922	-1.78199935454296	-1.86348391442384	-1.9519755516441	-2.04877745501991	-2.15530367685016	-2.27295466308131	-2.40287703092338	-2.54557849716791	-2.70043177798304	-2.86523251953031	-3.03611315791268	3.07510977462975	2.9071215213391	2.74709841145722	2.59732414117866	2.45836101171005	2.32943231105302	2.20888213817379	2.09451213315944	1.98372480374197	1.87345859817774	1.75988128169809	1.63772486689108	1.49897432698116	1.33032541420431	1.10870238858243	0.7974723019725	0.367767534773872	-0.117075410380508	-0.51864573677673	-0.796432610215662	-0.985020748847997	-1.11838753463088	-1.21690932441148	-1.29201348969372	-1.3502876828783	-1.39573129463163	-1.43091651595478	-1.45759706521042	-1.47703822144245	-1.49020200771608	-1.49785436122293	-1.5006288790331	-1.49906570496781	-1.49363584681511	-1.48475677565315	-1.47280270202951
39	-1.84108968185635	-1.90679494147453	-1.97487055903325	-2.04540515965253	-2.11841512824716	-2.19381963783902	-2.27141608127045	-2.35085964049962	-2.43165155421429	-2.51314047020631	-2.59453958533593	-2.67495903901295	-2.75344893796633	-2.82904478811893	-2.90080536175185	-2.96783375009646	-3.02927500860959	-3.08428701910717	-3.13198353461611	3.11183624039187	3.08206072170104	3.06352279621314	3.05843220661222	3.069743977651	3.10128044534587	-3.12558957021192	-3.04003413593895	-2.92301800485948	-2.7780940596699	-2.61717426099045	-2.45781074734413	-2.31534839173454	-2.19718620106176	-2.10330647901033	-2.02985854687245	-1.97207043459316	-1.92563992853459	-1.88714006081803	-1.8539976648913	-1.82434131490502	-1.79683725598672	-1.77055023775192	-1.74483520708524	-1.71925609261108	-1.69352595317579	-1.66746325706826	-1.64096011011738	-1.61395925645497	-1.5864374888962
40	-1.92054934669008	-1.96603205749708	-2.01117267417275	-2.05585629528847	-2.09994170335426	-2.14326133658119	-2.18562254255345	-2.22681017299344	-2.2665904643125	-2.30471602289614	-2.34093161626412	-2.37498038202694	-2.40661002313849	-2.4355785696818	-2.46165935359898	-2.48464495339183	-2.50435000519488	-2.52061292825674	-2.53329676342424	-2.54228946344965	-2.54750409486428	-2.54887949541159	-2.54638194189053	-2.54000825941165	-2.52979047339973	-2.5158015387957	-2.49816096437096	-2.47703854793262	-2.45265433385973	-2.42527357640354	-2.39519683441361	-2.3627467754262	-2.32825412116773	-2.29204505012764	-2.2544314847782	-2.21570459195874	-2.17613101974647	-2.13595107284331	-2.09537809253315	-2.05459854571677	-2.01377256696412	-1.97303485560736	-1.93249589853768	-1.89224349624853	-1.85234454815673	-1.81284702791014	-1.77378206310242	-1.73516603021472	-1.69700258299988
41	-1.91781499566702	-1.94262950610438	-1.96615754116431	-1.98837635304842	-2.00926573066778	-2.02881087929246	-2.04700597014512	-2.06385840563617	-2.07939384055149	-2.09366198432842	-2.10674317600089	-2.11875565732781	-2.12986334876065	-2.14028372368226	-2.15029503099091	-2.16024157252478	-2.17053493247829	-2.18164793882828	-2.19409677182798	-2.20840533712182	-2.22504560598186	-2.24434965883901	-2.26639588560407	-2.29088496377036	-2.31703926772897	-2.34357369102774	-2.3687813429941	-2.39074307309365	-2.40761509050288	-2.41790760652952	-2.42067068265015	-2.41554897604453	-2.40272134658341	-2.38277265559124	-2.35654674831753	-2.32501402036286	-2.28916884202597	-2.24995916689714	-2.20824399029541	-2.16477212891954	-2.1201759620241	-2.0749748727633	-2.02958440679972	-1.9843283115626	-1.93945154149834	-1.8951330125183	-1.85149739435285	-1.80862558099964	-1.76656371289855
42	-1.88957792071936	-1.89734244458131	-1.90373441914242	-1.90879340565365	-1.91256822366011	-1.91512109422161	-1.91653294042972	-1.91691023518967	-1.91639394054505	-1.91517129848087	-1.91349153278903	-1.91168693138436	-1.91020131998328	-1.90962860243075	-1.91076471944085	-1.91467666931707	-1.92279100745784	-1.93699858647513	-1.95975538877662	-1.99411705016753	-2.04355522341018	-2.11126143837258	-2.1985650938612	-2.302512174016	-2.41406803177246	-2.51962198756673	-2.60617606200224	-2.6661423678841	-2.69818243779967	-2.70509748794103	-2.69141286157307	-2.66185951251346	-2.62068784224289	-2.57144884708858	-2.51698270349698	-2.45948663190027	-2.40060841603106	-2.34154398797463	-2.28312953845387	-2.22592337252018	-2.17027527858738	-2.11638296572052	-2.06433637971337	-2.01415144712541	-1.96579509067918	-1.91920333943348	-1.87429415764477	-1.83097634249682	-1.7891555604123
43	-1.85550966436656	-1.8472538435311	-1.83736922292844	-1.82580000337073	-1.81247563169892	-1.79730845779843	-1.78019058742268	-1.76098965319816	-1.73954309406904	-1.71565032013265	-1.68906178090567	-1.65946332180217	-1.62645303364071	-1.58950545877773	-1.54791302133613	-1.50068293629309	-1.44633794557329	-1.38248174880393	-1.30468784463999	-1.20295342671865	-1.04570091069461	-0.63851430461077	1.28996012957944	1.88561778740742	2.11205564916982	2.29303339212174	2.46904790049037	2.64847362955187	2.83034613335482	3.00973065509741	-3.1024367497243	-2.94442528884144	-2.80183331079253	-2.67499576273746	-2.56287280135753	-2.46376570737797	-2.37581251682393	-2.29725635708826	-2.22655762319283	-2.16241931438967	-2.10377165865013	-2.04974164254157	-1.99961996882833	-1.95283077442869	-1.90890586720755	-1.86746362247006	-1.8281920413563	-1.79083529220668	-1.75518307103018
44	-1.81477915449534	-1.79053804697447	-1.76403933817078	-1.73503307744537	-1.70321737856554	-1.6682273627014	-1.6296217642541	-1.58686711095783	-1.53931985314575	-1.48620782784168	-1.42661446651803	-1.35947293508991	-1.28358393072103	-1.19768094302307	-1.10057930201766	-0.991453159950721	-0.870268476911107	-0.73832950988987	-0.598761093451015	-0.456634862805278	-0.318560930764181	-0.192034472919772	-0.0854749718682734	-0.0107935645682273	0.00583727759335729	-0.126887935301768	-0.834053607266823	-1.82504458281781	-2.08620306184079	-2.14455111767814	-2.14721121670483	-2.12968758451566	-2.10381934841683	-2.0744129050185	-2.04366023245737	-2.01263040262779	-1.98186151516536	-1.95162387289837	-1.92204701071231	-1.89318483126113	-1.86505052649684	-1.83763591250696	-1.81092236977417	-1.78488710857663	-1.75950676398696	-1.7347594373652	-1.71062582383166	-1.68708979993244	-1.6641386942299
45	-1.80526351410752	-1.77453578669794	-1.74255396238988	-1.70930850464387	-1.67481478339683	-1.63912237596687	-1.60232646948038	-1.56458140916149	-1.52611618343862	-1.48725125412153	-1.44841562142996	-1.41016238196304	-1.37318035143581	-1.33829866937329	-1.30648076257536	-1.27880365401658	-1.25641834260319	-1.24048687016423	-1.23209209257025	-1.23211820893813	-1.24110590720241	-1.25909790433999	-1.28550846605705	-1.31906701533579	-1.35788567684241	-1.39966888045952	-1.44202518661195	-1.48279082216019	-1.52026897987619	-1.55333329134615	-1.58140417198125	-1.60434523947487	-1.62233228130376	-1.63573158933633	-1.64500477279465	-1.65064287165682	-1.65312538073803	-1.65289765057887	-1.65036059134414	-1.6458679781326	-1.63972807919791	-1.63220748046498	-1.62353580672116	-1.61391059157057	-1.60350189743904	-1.59245649838848	-1.58090156097263	-1.56894782547974	-1.55669232370102
46	-1.87251267599584	-1.84714430800522	-1.82202598995149	-1.79725472830214	-1.7729393523219	-1.7491998577462	-1.72616617886202	-1.70397629637297	-1.68277360791162	-1.66270352051299	-1.64390927101418	-1.62652704119959	-1.61068050781735	-1.5964750493022	-1.58399191431705	-1.57328273218127	-1.56436479918108	-1.55721759325103	-1.5517809388036	-1.54795515401039	-1.54560336352098	-1.5445559614516	-1.54461698676203	-1.54557196058734	-1.54719657077155	-1.54926550442808	-1.55156074096014	-1.55387872128466	-1.55603598057858	-1.55787303627755	-1.55925652288851	-1.56007973019351	-1.56026181405016	-1.55974600522694	-1.5584971483354	-1.55649887296716	-1.55375064737055	-1.55026490459401	-1.54606437184276	-1.54117968198622	-1.5356473046144	-1.52950780328777	-1.52280440469204	-1.51558185260085	-1.50788551297073	-1.49976069436728	-1.49125214875512	-1.48240372030731	-1.47325811344806
47	-1.97126361580365	-1.95067051696239	-1.93055036739504	-1.91093036530808	-1.89183669681233	-1.87329395602119	-1.85532454906498	-1.83794809698786	-1.82118085466409	-1.80503516447989	-1.78951896438625	-1.77463536987096	-1.76038234829906	-1.74675250186712	-1.73373297212225	-1.72130547471476	-1.70944646797946	-1.69812745335663	-1.68731539991789	-1.67697327974386	-1.66706069600123	-1.65753458164251	-1.64834994398304	-1.63946062917358	-1.63082008083373	-1.62238206876668	-1.61410136654836	-1.60593436059234	-1.59783957769983	-1.58977812275892	-1.58171402282408	-1.57361447800277	-1.56545002318406	-1.55719460752917	-1.54882560074452	-1.54032373648575	-1.53167300385653	-1.52286049797216	-1.51387624007395	-1.50471297683532	-1.49536596741557	-1.4858327656014	-1.47611300311968	-1.46620817897884	-1.45612145855071	-1.44585748507388	-1.4354222053614	-1.42482271073641	-1.41406709359735
48	-2.04907775871006	-2.03015763549408	-2.01156300915246	-1.99329483529967	-1.97535319457877	-1.95773721565731	-1.94044500916389	-1.92347361381772	-1.90681895583838	-1.89047582251503	-1.87443785056722	-1.85869752965176	-1.84324622106952	-1.82807419141323	-1.81317066058354	-1.79852386329608	-1.78412112291984	-1.76994893623538	-1.75599306749116	-1.74223864997304	-1.7286702931926	-1.71527219374582	-1.70202824789607	-1.68892216399128	-1.67593757293107	-1.66305813504857	-1.65026764195663	-1.63755011211934	-1.62488987913969	-1.61227167199149	-1.59968068666193	-1.58710264890055	-1.57452386798495	-1.56193128160843	-1.54931249216426	-1.53665579484439	-1.52395019808495	-1.5111854369766	-1.4983519803164	-1.48544103201028	-1.47244452754417	-1.4593551262305	-1.44616619990729	-1.43287181872374	-1.41946673459087	-1.40594636281245	-1.39230676234195	-1.37854461503854	-1.36465720422082
49	-2.09350648634026	-2.07513078110061	-2.05695733247651	-2.0389827150552	-2.02120308282558	-2.00361416856364	-1.98621128510529	-1.96898932862927	-1.95194278402791	-1.93506573240097	-1.91835186066879	-1.90179447326461	-1.88538650583346	-1.86912054083557	-1.85298882492669	-1.8369832879662	-1.82109556348648	-1.80531701044326	-1.78963873605766	-1.77405161955558	-1.75854633660856	-1.74311338428333	-1.72774310631313	-1.7124257185132	-1.69715133417521	-1.68190998928962	-1.66669166746144	-1.65148632440267	-1.63628391190316	-1.62107440120079	-1.60584780569066	-1.59059420293117	-1.57530375592229	-1.5599667336468	-1.54457353087936	-1.52911468728002	-1.51358090579781	-1.49796307041705	-1.48225226328236	-1.46643978123926	-1.45051715182486	-1.43447614873743	-1.4183088068051	-1.4020074364618	-1.38556463772402	-1.36897331364376	-1.35222668319259	-1.33531829350865	-1.31824203141283
50	-2.10891961751697	-2.09101195569087	-2.07323211873615	-2.05557619675733	-2.03803996544597	-2.02061889436879	-2.0033081549727	-1.98610262838582	-1.96899691308128	-1.95198533245997	-1.93506194239907	-1.91822053880556	-1.90145466520708	-1.88475762040755	-1.86812246623055	-1.85154203537054	-1.83500893937002	-1.81851557673986	-1.80205414123956	-1.78561663033552	-1.76919485385645	-1.75278044286763	-1.73636485878839	-1.71993940278099	-1.70349522544251	-1.6870233368362	-1.67051461690294	-1.65395982629858	-1.63734961770755	-1.620674547688	-1.60392508910866	-1.58709164424131	-1.57016455857726	-1.55313413543868	-1.53599065145851	-1.51872437300324	-1.50132557361337	-1.48378455253405	-1.46609165440541	-1.44823729017621	-1.4302119592967	-1.41200627323584	-1.39361098035457	-1.37501699215008	-1.35621541086565	-1.33719755843691	-1.31795500671705	-1.29847960889219	-1.27876353196154
51	-2.10410086090076	-2.08695713601172	-2.06990719822303	-2.05294595227856	-2.03606810748862	-2.01926817395373	-2.00254045939292	-1.9858790664846	-1.96927789064045	-1.95273061814408	-1.93623072459682	-1.9197714736227	-1.90334591579373	-1.88694688774568	-1.87056701146256	-1.85419869371638	-1.83783412565676	-1.82146528255281	-1.80508392369785	-1.78868159249543	-1.77224961675355	-1.75577910922259	-1.73926096842107	-1.72268587980291	-1.70604431732939	-1.68932654551928	-1.67252262206128	-1.65562240108425	-1.6386155371924	-1.62149149038517	-1.60423953199431	-1.58684875178406	-1.5693080663741	-1.5516062291589	-1.53373184191118	-1.51567336827114	-1.49741914933639	-1.47895742158036	-1.46027633733822	-1.44136398810883	-1.42220843092847	-1.40279771807584	-1.3831199303677	-1.36316321429929	-1.342915823272	-1.32236616313218	-1.30150284221726	-1.28031472606761	-1.25879099691342
52	-2.08887736151661	-2.0730997555992	-2.05740894037817	-2.04179832823611	-2.02626126371717	-2.01079100585719	-1.99538071196276	-1.98002342261527	-1.96471204769976	-1.94943935327968	-1.93419794915818	-1.91898027698447	-1.90377859877993	-1.88858498577357	-1.87339130745049	-1.85818922072951	-1.84297015919882	-1.82772532234947	-1.8124456647585	-1.79712188518389	-1.78174441554526	-1.76630340977525	-1.75078873253852	-1.73518994782793	-1.71949630746078	-1.7036967395129	-1.68777983674451	-1.67173384508967	-1.65554665230146	-1.63920577686734	-1.62269835733485	-1.60601114221606	-1.58913048067188	-1.57204231421324	-1.55473216969736	-1.53718515394269	-1.51938595033744	-1.50131881787297	-1.48296759309634	-1.46431569554445	-1.44534613729722	-1.42604153736773	-1.40638414173242	-1.38635584989484	-1.36593824896821	-1.34511265635527	-1.32386017219391	-1.30216174282046	-1.27999823657448
53	-2.07183549726102	-2.0585679752874	-2.04537312898467	-2.0322464309893	-2.0191831092036	-2.00617815078538	-1.99322630476212	-1.98032208327609	-1.96745976146479	-1.95463337597771	-1.94183672212651	-1.92906334966068	-1.91630655715547	-1.90355938499262	-1.89081460690794	-1.87806472007287	-1.86530193366915	-1.85251815590848	-1.83970497944011	-1.82685366508107	-1.81395512379438	-1.80099989683159	-1.78797813394607	-1.77487956957413	-1.76169349687084	-1.74840873947789	-1.73501362089116	-1.72149593128637	-1.70784289165319	-1.69404111508035	-1.68007656502894	-1.66593451042774	-1.65159947742374	-1.63705519762507	-1.62228455268284	-1.60726951507437	-1.59199108497621	-1.57642922315248	-1.56056277983617	-1.54436941965284	-1.52782554273064	-1.5109062022664	-1.49358501897924	-1.47583409309197	-1.45762391474527	-1.43892327408438	-1.41969917267617	-1.39991673843453	-1.3795391468725
[truncated: 70 more columns]
