# Supplementary material for: Reconstructing spruce budworm outbreak severity: a comparison of paleoecological and tree-ring signals
Source: PLoS One. 2025 Aug 12;20(8):e0329406. doi: 10.1371/journal.pone.0329406 (PMC12342301; doi:10.1371/journal.pone.0329406)
Supplement: S14 Dataset — (ZIP) [file pone.0329406.s014.zip › Lake 8 wavelet data no outlier/Coherence_Lepidopteran_scales_GSI/coherence_wavelet_power.corr.txt]

V1	V2	V3	V4	V5	V6	V7	V8	V9	V10	V11	V12	V13	V14	V15	V16	V17	V18	V19	V20	V21	V22	V23	V24	V25	V26	V27	V28	V29	V30	V31	V32	V33	V34	V35	V36	V37	V38	V39	V40	V41	V42	V43	V44	V45	V46	V47	V48	V49	V50
1	1.09840791183683e-09	8.31588511551111e-10	4.44326121037694e-10	1.78003594233808e-10	6.36361962123449e-11	2.65190694719543e-11	1.51618009386836e-11	1.1188759533324e-11	9.40296062580767e-12	8.14153578327579e-12	6.92477863044483e-12	5.97735688191148e-12	5.62671527021285e-12	5.74469134968854e-12	6.03730706378723e-12	6.52824818012967e-12	7.07012952994636e-12	7.22315466314354e-12	6.90255198543348e-12	6.36700046319424e-12	5.94522989774229e-12	5.81002310827783e-12	5.96641649984326e-12	6.32037287389644e-12	6.74176533063846e-12	7.05078825669523e-12	7.11992043843341e-12	7.15724369806616e-12	7.48307313211058e-12	8.23702111383222e-12	9.11972295674701e-12	9.75171482209468e-12	1.01392605733588e-11	9.99123946167662e-12	9.14642177234993e-12	8.11331369993111e-12	7.37016939566893e-12	7.42583050039051e-12	8.47094050252496e-12	9.76017309741782e-12	1.07408328265691e-11	1.13446007311798e-11	1.14695287524443e-11	1.13807579564744e-11	1.16402575899567e-11	1.23989879778639e-11	1.31244691371232e-11	1.34549654788777e-11	1.37248007389089e-11
2	2.35607188058297e-09	1.64058230817475e-09	7.34336989125594e-10	2.19791238310645e-10	5.1333266246936e-11	1.39769135650655e-11	6.78051138899257e-12	5.11407214460734e-12	4.54425092735675e-12	4.02670295701327e-12	3.30932406050453e-12	2.69675495043795e-12	2.51969659253515e-12	2.67004390268014e-12	2.90959622007885e-12	3.29904249904103e-12	3.76449847921604e-12	3.89795118816436e-12	3.6150289606614e-12	3.16360092405899e-12	2.8249270034165e-12	2.72305520420416e-12	2.84331605874939e-12	3.10547407619952e-12	3.41039262337686e-12	3.60615209466888e-12	3.56269205224603e-12	3.47049221107907e-12	3.62609124970706e-12	4.17277524868614e-12	4.83049554440891e-12	5.2661882078009e-12	5.55996583535631e-12	5.46101062666497e-12	4.7688476834211e-12	3.90602233441521e-12	3.25803354415317e-12	3.2524089331103e-12	4.06761327718042e-12	5.02662964877333e-12	5.65467538485766e-12	5.97088763371395e-12	5.89172588468403e-12	5.62386871755962e-12	5.69506951403817e-12	6.22780116583872e-12	6.69673763008647e-12	6.74173249124974e-12	6.67229788834624e-12
3	3.93435975919333e-09	2.5545559160067e-09	9.72044003550946e-10	2.14537291760459e-10	2.79793250651389e-11	2.94392377202696e-12	1.05891700970065e-12	1.02386606029355e-12	1.100377862791e-12	1.05032903220503e-12	8.0627154379802e-13	5.71600178862678e-13	5.25940575840354e-13	6.08206061181671e-13	7.06624675785737e-13	8.70822410764227e-13	1.10603964078486e-12	1.17481245493278e-12	1.02567481845639e-12	8.0647203421174e-13	6.55942417975606e-13	6.17376014725957e-13	6.73320653026772e-13	7.84873362816934e-13	9.13749610358955e-13	9.90124778729234e-13	9.26779928579056e-13	8.30206032663634e-13	8.56503899048438e-13	1.09348420572772e-12	1.38352528464988e-12	1.54264900583676e-12	1.67833111450234e-12	1.66787635329185e-12	1.3572153702623e-12	9.57317676810859e-13	6.46080260500106e-13	6.26063409693609e-13	1.00515702421736e-12	1.41745284524709e-12	1.62457538461893e-12	1.70217175377209e-12	1.59997606833302e-12	1.39396665712818e-12	1.38379063290393e-12	1.62769269628764e-12	1.82421899865815e-12	1.76149173276854e-12	1.6169593220005e-12
4	5.31803093987371e-09	3.29791097404786e-09	1.12211683639702e-09	1.99674743545708e-10	1.65556538429939e-11	3.83388299493898e-13	1.81390237197273e-14	7.90467565781671e-14	1.30841782348242e-13	1.45734550149773e-13	9.5017778803444e-14	4.44324069033777e-14	3.93905290475997e-14	5.84127687852652e-14	7.63008747665549e-14	1.07538978749117e-13	1.75706871694428e-13	1.95807469413009e-13	1.50585488392954e-13	9.38571475605425e-14	6.06038937558592e-14	5.42484334841434e-14	6.81829357807389e-14	9.20179786672778e-14	1.2067352321254e-13	1.40926252009985e-13	1.15082197213348e-13	8.025265743679e-14	7.67435361395892e-14	1.34645292286882e-13	2.05639291692071e-13	2.25910655421163e-13	2.5955150537373e-13	2.77544788550203e-13	2.08684158346458e-13	1.14772404660859e-13	4.11465904573543e-14	3.31827576511596e-14	1.2918839405117e-13	2.19886058922974e-13	2.40868258846421e-13	2.46626204152428e-13	2.13843332041476e-13	1.44209297771923e-13	1.36256302050835e-13	2.02561141179596e-13	2.54723228001207e-13	2.22335283681452e-13	1.67395225666745e-13
5	6.18140503441077e-09	3.78093872326272e-09	1.24419764035371e-09	2.10858930509068e-10	1.70511217640092e-11	5.80846260707904e-13	9.96347189218565e-15	3.97814832305075e-15	1.01631054530742e-14	1.39675816237865e-14	6.76212088470035e-15	7.24385756125834e-16	5.89858384203997e-16	2.05795369071334e-15	3.4967620169551e-15	5.13047993144853e-15	1.74638642337012e-14	2.05798084388554e-14	1.22197693135368e-14	4.7001280945478e-15	1.46308976529633e-15	1.0198544638418e-15	2.71149217908127e-15	4.61443428183727e-15	7.58337616492209e-15	1.20270813853379e-14	7.14576515015644e-15	2.22749429221132e-15	1.0301407125765e-15	8.92093041051843e-15	1.81196035759927e-14	1.48031872204465e-14	1.82438145267552e-14	2.67656761803733e-14	1.99732824803942e-14	9.3042955498623e-15	2.42971010170013e-15	2.22275520978823e-15	1.50812191648116e-14	2.25004542232254e-14	1.72068975221894e-14	1.73673291111998e-14	1.54559474371824e-14	4.260012947382e-15	3.35554857916088e-15	1.22538538472902e-14	2.05978759929082e-14	1.40657599424117e-14	6.97076861077434e-15
6	6.607325981043e-09	4.10955487305451e-09	1.40656083035632e-09	2.5884455330841e-10	2.50098472741033e-11	1.2414914907086e-12	3.04259443241198e-14	1.31281463775004e-15	8.77821631313535e-16	1.71537916627359e-15	9.10392155227245e-16	7.37669478675705e-17	6.85776588583826e-18	1.416497928289e-16	3.19309001850811e-16	3.6367097229333e-16	2.02469414317203e-15	2.07604588248006e-15	8.27193390582745e-16	1.44457268620405e-16	1.50917994141345e-17	8.7045389892323e-18	1.92307681855663e-16	1.19618179949897e-16	4.19164763861847e-16	1.24298619037938e-15	4.61282295125009e-16	3.16713411133708e-17	1.34616473562997e-16	1.32050970360334e-15	1.82126453050552e-15	4.29765035926283e-16	3.63980330851154e-16	2.10339514448357e-15	1.61090224866809e-15	6.84427858170881e-16	5.20399129723916e-16	1.32800196287023e-15	3.10498077104551e-15	2.39461116762851e-15	4.40943716665281e-16	5.6864147573057e-16	1.4692016345962e-15	2.43090564984162e-16	2.79036944235081e-17	7.61624436610623e-16	1.73428413373149e-15	6.60784505941897e-16	2.1812700285109e-16
7	6.86454515832927e-09	4.42746846211673e-09	1.6454227119296e-09	3.4904102072256e-10	4.2381787595978e-11	3.06776200913218e-12	1.48923675340916e-13	5.45907870800626e-15	3.30429403688364e-17	4.55257715582335e-16	5.24335349254734e-16	1.85449499441226e-16	1.21459656929121e-16	3.95256041289885e-16	7.30547038672199e-16	8.20932766805484e-16	4.92384224393776e-16	3.38007411034857e-16	1.79964177203156e-16	9.35464488889036e-18	8.78288932024061e-19	1.54822407316097e-17	1.54289359546556e-16	3.2792671963061e-16	5.35946149374251e-16	4.43210013252118e-16	1.1921838906099e-16	7.10264718976162e-17	2.98583439447105e-16	7.90208760599093e-16	4.9353627324489e-16	1.81775279355675e-16	2.77177718513763e-16	4.57648200189512e-16	1.93939218537426e-16	3.63615628183236e-17	1.21759165415361e-17	4.60999170525382e-16	1.13853705884538e-15	6.20172861349522e-16	1.95948143148389e-16	3.38416599956528e-16	7.61769175529381e-16	4.78753526712706e-16	1.93930817325931e-16	4.45736799111809e-16	4.36525768713451e-16	1.41123267103474e-16	1.45566062315667e-16
8	7.168673949213e-09	4.83260064626648e-09	1.97825096177267e-09	4.88458865570612e-10	7.28206232157262e-11	6.69355863604182e-12	4.02103589132464e-13	1.84826461016277e-14	1.48325357663726e-15	7.37698161019354e-16	6.72712620553034e-16	2.0796626288981e-16	1.29681473539699e-16	1.07876862314601e-15	2.03399717597014e-15	1.54052470065316e-15	2.20751040355035e-16	1.00695050870692e-16	1.94946263994271e-16	2.76078935935615e-17	2.9130138619077e-18	2.02978115759482e-17	3.22941201896878e-16	9.40045882647187e-16	1.13241119828874e-15	4.87078563988678e-16	1.22152273567425e-17	2.7756072696697e-16	8.26716072483426e-16	9.52803151970751e-16	2.48005364216248e-16	6.18081300984643e-17	4.39842210218208e-16	3.65727479258992e-16	6.84336191544738e-17	1.67917408534819e-17	1.43569960233715e-16	6.19745287915407e-16	1.00969777639307e-15	4.04893541032826e-16	6.24931682251016e-17	6.35504880060307e-16	1.42035382215627e-15	1.64363571977095e-15	1.42937676714279e-15	1.05436162153561e-15	3.57286082955073e-16	5.51325427829335e-17	7.67614744697386e-16
9	7.63528525882008e-09	5.38613872817539e-09	2.42781091725924e-09	6.9353484889736e-10	1.24780939379806e-10	1.41253931272135e-11	9.99819435604602e-13	3.74888933805782e-14	6.74503291961667e-17	1.80339687625399e-15	1.83064039414142e-15	6.28943939416027e-16	5.8918642196999e-16	3.37279321746628e-15	5.90788577525349e-15	4.43935218558613e-15	1.44621386034417e-15	6.65482333257017e-16	4.81537010949308e-16	6.18711262262945e-17	8.33754655293099e-18	1.33137859849736e-16	1.0323993252473e-15	2.63026124930627e-15	2.98665410679235e-15	1.52112089615422e-15	4.56976966733033e-16	1.11393903481646e-15	2.209683948756e-15	1.98306865026251e-15	7.55143028561137e-16	5.01819819411743e-16	8.98028449741187e-16	5.40109657948331e-16	7.79746805660532e-17	3.1581449610341e-17	2.96411655831917e-16	1.15471454631697e-15	1.75550980573885e-15	9.27040764636174e-16	3.24725247361845e-16	1.57732090844777e-15	3.70993774630823e-15	5.03254032071565e-15	4.77818159671509e-15	3.11477301988024e-15	1.06588277972851e-15	5.76867773579343e-16	3.04062779805096e-15
10	8.32951594490953e-09	6.14363924287819e-09	3.0369931101423e-09	9.9738595557887e-10	2.15955763102433e-10	3.08582167912303e-11	3.0055963184055e-12	2.26398429772085e-13	2.20277700292651e-14	9.97957611571116e-15	8.90557714446833e-15	6.74897737737361e-15	7.61391153637197e-15	1.48905834596843e-14	2.15242120300174e-14	1.88983784711701e-14	1.10899737717226e-14	5.67347886961524e-15	2.43347432051997e-15	4.47704949567954e-16	1.04916123714893e-16	1.11958758400423e-15	4.45300260242127e-15	9.10028919829043e-15	1.08037515714623e-14	8.53831094440557e-15	6.35274073341229e-15	6.79873978924399e-15	7.78947182629767e-15	6.82386908392276e-15	4.75806234043351e-15	3.66614029976308e-15	2.92188594754553e-15	1.4344074519901e-15	3.55576783583291e-16	9.85388855159798e-17	5.84738589019762e-16	2.58979102963208e-15	4.68713800466296e-15	4.7278152138401e-15	4.61574259720799e-15	7.16067968679548e-15	1.16269251182181e-14	1.502482855652e-14	1.51245411631587e-14	1.21132969200538e-14	8.7404069689048e-15	9.02877900001361e-15	1.44517972676857e-14
11	9.3114990498123e-09	7.17276835948912e-09	3.86982059097059e-09	1.44959687475742e-09	3.73773908538273e-10	6.62768694905324e-11	8.39193098618704e-12	9.11179278288259e-13	1.42718629309952e-13	5.68742710981076e-14	4.72238373755342e-14	4.96354317422477e-14	5.89074520853142e-14	7.83101348424255e-14	9.51244105323675e-14	9.01801413851921e-14	6.56586302188239e-14	3.84090652052644e-14	1.80931132964157e-14	6.76023324456209e-15	4.07022058987913e-15	9.49560623467831e-15	2.27129587478025e-14	3.81280944384613e-14	4.63067707606011e-14	4.47977450894745e-14	3.96945722325541e-14	3.59044497023943e-14	3.26006439176255e-14	2.79738668625051e-14	2.26156216818977e-14	1.74419096997256e-14	1.18524335561301e-14	6.04607994790558e-15	1.87985709941847e-15	1.14330638294267e-16	1.67136513692222e-15	7.84381392317256e-15	1.56999759164297e-14	2.0984630641738e-14	2.48700709037613e-14	3.09600044468072e-14	3.93533631241321e-14	4.65751514003644e-14	4.95665877940281e-14	4.89369407365462e-14	4.85741989613393e-14	5.22400701675022e-14	5.72803576366531e-14
12	1.06567292621712e-08	8.56111764564906e-09	5.01287379293312e-09	2.11934627261048e-09	6.38424417305248e-10	1.34526019923394e-10	1.94420068441322e-11	1.9895196168879e-12	2.22974566093246e-13	9.15535061163373e-14	1.27209194070119e-13	2.09015370228245e-13	3.03045006743371e-13	3.91993686803214e-13	4.49033843520087e-13	4.38222055668775e-13	3.56847547325695e-13	2.45113125295291e-13	1.47819482561632e-13	8.75536609265695e-14	6.837091036914e-14	8.65042772449234e-14	1.30438897765329e-13	1.77472872597297e-13	2.04467090478541e-13	2.04156066037324e-13	1.85101594721458e-13	1.58893890946754e-13	1.32671741565475e-13	1.09884380546986e-13	9.08655887136551e-14	7.28532982881002e-14	5.32937229664165e-14	3.35291783187069e-14	1.78772341851342e-14	1.08158496635182e-14	1.65716448702982e-14	3.54044836594978e-14	5.91517539922672e-14	7.84414784187226e-14	9.2665779958027e-14	1.06944540082192e-13	1.23220681394592e-13	1.38503282312198e-13	1.51194931134849e-13	1.64847849409429e-13	1.82176227591717e-13	1.95665407555784e-13	1.83483366932542e-13
13	1.24667790224731e-08	1.0429554464704e-08	6.59448919280433e-09	3.12054966237241e-09	1.08645778607754e-09	2.69182982008883e-10	4.40556192431887e-11	3.93462861361939e-12	1.22690898461052e-13	1.38838467008027e-14	1.04246573063906e-13	4.82302853701064e-13	1.05829245520181e-12	1.61977287542648e-12	1.98983561182822e-12	2.06623586815521e-12	1.85664141525391e-12	1.48117599971019e-12	1.09821306131902e-12	8.20295198653837e-13	6.88926889209486e-13	6.89248552661289e-13	7.66628073632903e-13	8.48605799298915e-13	8.78474870823448e-13	8.3680320499616e-13	7.36247902703398e-13	6.05977299698819e-13	4.79657386974834e-13	3.83185606916011e-13	3.21941984940624e-13	2.80660439935021e-13	2.40381994956381e-13	1.95553619334998e-13	1.5596921975475e-13	1.37631577158945e-13	1.50865597786092e-13	1.89158054780896e-13	2.30439478546377e-13	2.57632982543936e-13	2.75076600113681e-13	2.97123517449903e-13	3.26067395942395e-13	3.53323003019454e-13	3.82574285940876e-13	4.35314996473783e-13	5.18641860259975e-13	5.87318882277649e-13	5.5042349075431e-13
14	1.4882239583688e-08	1.29563096411027e-08	8.82383878520961e-09	4.66540032528966e-09	1.88924989413208e-09	5.70388391771623e-10	1.20921828684461e-10	1.54648553612517e-11	7.71692112400203e-13	5.59351176971145e-14	1.58209197362531e-13	1.06799332646398e-12	3.1088444035016e-12	5.66228829210259e-12	7.81919549677048e-12	8.94065926372049e-12	8.89537200842426e-12	8.00038959293156e-12	6.76779220292082e-12	5.63554913446491e-12	4.82667888758058e-12	4.34881848150402e-12	4.07378217590318e-12	3.84255810686771e-12	3.54364316983214e-12	3.13082608220557e-12	2.60848709977554e-12	2.03097994275629e-12	1.50178330552789e-12	1.12875602935147e-12	9.52878319829344e-13	9.22368724753241e-13	9.41899400672514e-13	9.44255308334633e-13	9.19296545932132e-13	8.90607241507093e-13	8.72848072405599e-13	8.4863539557781e-13	7.89811881966759e-13	7.04817948225298e-13	6.47024104692543e-13	6.54228509681806e-13	6.95200759931804e-13	7.14924058760579e-13	7.36242802246542e-13	8.73460454180236e-13	1.20321133018768e-12	1.61584687938263e-12	1.83646253688356e-12
15	1.80885945311665e-08	1.63883277202329e-08	1.20140848214991e-08	7.10960332775713e-09	3.38570372811219e-09	1.2923019245274e-09	3.94010224818346e-10	9.69760212649132e-11	2.13430314636287e-11	6.42469662656775e-12	4.57529623080951e-12	6.74490703083773e-12	1.22829955117944e-11	2.03530428887577e-11	2.87339929309957e-11	3.49309401704025e-11	3.75146399411874e-11	3.65932235258996e-11	3.33287438281677e-11	2.90984226916459e-11	2.48943663178453e-11	2.11648819356078e-11	1.79725747261226e-11	1.52278305769293e-11	1.28098276387761e-11	1.05642587131054e-11	8.32937398867896e-12	6.08045591063546e-12	4.04947318725344e-12	2.61821797525927e-12	2.03019515380012e-12	2.19431860023913e-12	2.7554304724298e-12	3.32669323629467e-12	3.66254191519934e-12	3.67482182952223e-12	3.36197216416498e-12	2.77071223161389e-12	2.03238237080556e-12	1.38649125548896e-12	1.06484469296403e-12	1.07936349980135e-12	1.172688797308e-12	1.09062742041232e-12	9.38269647906312e-13	1.20228296061357e-12	2.34207922175406e-12	4.32654792033359e-12	6.63156197780932e-12
16	2.22782496399819e-08	2.09775889424395e-08	1.64976907594133e-08	1.08712821502426e-08	6.04413052284841e-09	2.8758073982129e-09	1.20482506021422e-09	4.69796056720382e-10	1.88552286339961e-10	9.04556164771709e-11	5.95616842504971e-11	5.51488843384441e-11	6.47472096151194e-11	8.34450940583292e-11	1.06095018909735e-10	1.26146895729941e-10	1.37889019939544e-10	1.38828580902525e-10	1.30071838206534e-10	1.14877446293197e-10	9.68495214796391e-11	7.88598701436837e-11	6.2790669882241e-11	4.96065456769141e-11	3.93643025525394e-11	3.12484120943063e-11	2.4004178642569e-11	1.68057274792886e-11	9.95080499397126e-12	4.68426583197773e-12	2.2090115407056e-12	2.72728372829906e-12	5.26764631778909e-12	8.27214665167063e-12	1.03509683419626e-11	1.07213403235246e-11	9.29165843710758e-12	6.59143753988925e-12	3.62446121465068e-12	1.50868773924317e-12	8.58981694721379e-13	1.30453222396158e-12	1.73738970486284e-12	1.327100675738e-12	4.80860972751647e-13	8.39029528156054e-13	4.26291656020414e-12	1.17079299584905e-11	2.30447455444149e-11
17	2.75249665976001e-08	2.67782665838326e-08	2.23356916441165e-08	1.60664183558864e-08	1.00736990860521e-08	5.61184162925743e-09	2.87029266252529e-09	1.42108515306758e-09	7.34667877155886e-10	4.32759046688827e-10	3.10215570463362e-10	2.73281300908881e-10	2.8244652719143e-10	3.18802789388715e-10	3.67574578641656e-10	4.12670893307365e-10	4.38769363515424e-10	4.36408542260174e-10	4.05023759997491e-10	3.5175525230666e-10	2.87584288779637e-10	2.23500808679977e-10	1.68028372369516e-10	1.25864099767614e-10	9.7197811460763e-11	7.80783108852856e-11	6.25072403851431e-11	4.58529636623412e-11	2.7588902252886e-11	1.12511012630501e-11	1.52970252740906e-12	7.39428824793417e-13	7.23354891134304e-12	1.64900825724088e-11	2.35962890396539e-11	2.53904647192721e-11	2.14067880138983e-11	1.3692259101394e-11	5.76154452982614e-12	8.73257934973908e-13	2.09618704399813e-13	2.17139192042782e-12	3.68634602780439e-12	2.86134723768734e-12	1.00267319886495e-12	2.51222258263866e-12	1.29260952116285e-11	3.67360088939904e-11	7.67855696528092e-11
18	3.36008084653016e-08	3.33767532098841e-08	2.89366318809507e-08	2.19935493461778e-08	1.47720550984669e-08	8.89294643431653e-09	4.92076345832335e-09	2.61529307662725e-09	1.43662933895435e-09	9.0311463241426e-10	7.06649632345309e-10	6.84419206714929e-10	7.5616419140648e-10	8.75945204293503e-10	1.00603638328611e-09	1.10889816144388e-09	1.15182786510366e-09	1.11672089755226e-09	1.00624410350625e-09	8.41657761006001e-10	6.54202270841547e-10	4.75398772993694e-10	3.29820600303104e-10	2.30557544223161e-10	1.76835428445539e-10	1.54942753939248e-10	1.44197414374561e-10	1.26844240547469e-10	9.6692027757229e-11	6.06830414851741e-11	3.22296012420459e-11	2.12885255772752e-11	2.8159267987609e-11	4.43538583215455e-11	5.84320534949561e-11	6.21641349262987e-11	5.37668818793639e-11	3.76185695377485e-11	2.1332922692739e-11	1.15194642605343e-11	1.01907593726518e-11	1.41304250399305e-11	1.80420638350417e-11	1.94440810888773e-11	2.18995956685609e-11	3.47210159723803e-11	6.99373808237016e-11	1.38928026022591e-10	2.51634076372386e-10
19	3.99432352823891e-08	3.99123453593962e-08	3.51425873387738e-08	2.72642144097472e-08	1.86483611360063e-08	1.12724782005132e-08	6.06419986060794e-09	2.96081609302676e-09	1.39214731045846e-09	7.51022524238515e-10	6.20017938231834e-10	7.7676955052335e-10	1.10632759982061e-09	1.52126562094954e-09	1.92648525406002e-09	2.2243146340049e-09	2.34008214692068e-09	2.24617589737463e-09	1.96861087121572e-09	1.57304019632548e-09	1.14014468249082e-09	7.43936846477376e-10	4.39200562594953e-10	2.55145962082455e-10	1.91101545402741e-10	2.16220606318011e-10	2.79200342335895e-10	3.28818001729955e-10	3.3577100097231e-10	3.02078173868839e-10	2.52063248328586e-10	2.12392090602516e-10	1.95628203689386e-10	1.96792625397214e-10	2.01412278883066e-10	1.96626295514168e-10	1.78089370684731e-10	1.50572724360417e-10	1.23860907654767e-10	1.06758628009148e-10	1.02483326175623e-10	1.08360127553781e-10	1.2017205883321e-10	1.38032556840604e-10	1.69719553368656e-10	2.29775724010399e-10	3.35546595982843e-10	5.03308792901268e-10	7.50035051647226e-10
20	4.60647112911127e-08	4.5789150918189e-08	4.0301244880487e-08	3.12356339351377e-08	2.11461460857891e-08	1.23546253653648e-08	6.11335406554606e-09	2.47498110867411e-09	7.51782485145358e-10	1.32741299091133e-10	7.67801651367728e-11	3.67753288262526e-10	9.53461271610989e-10	1.76263864487443e-09	2.6258034336589e-09	3.31519692708534e-09	3.64257158719404e-09	3.5373883408233e-09	3.06026108505058e-09	2.35676055980068e-09	1.59147125568653e-09	9.02020245669684e-10	3.84856288197085e-10	9.66955366754572e-11	5.16807429690669e-11	2.12931940944961e-10	4.94856447903503e-10	7.89080054906914e-10	1.0057041998194e-09	1.10512951988184e-09	1.10096478858192e-09	1.03629832548401e-09	9.53311914916616e-10	8.75629608401429e-10	8.0839471499193e-10	7.48077154388207e-10	6.9174946656407e-10	6.40973139861976e-10	6.00778368778813e-10	5.7635863254539e-10	5.7044598561509e-10	5.83637953692581e-10	6.17623293154231e-10	6.78603355255914e-10	7.77843212553223e-10	9.28265273689705e-10	1.13862284076705e-09	1.4111259277329e-09	1.75575506177212e-09
21	5.23311741303348e-08	5.1766058283509e-08	4.56338554946997e-08	3.55485884208066e-08	2.4169873964813e-08	1.40907010177224e-08	6.87576877623256e-09	2.73352169851585e-09	8.83866394285144e-10	2.76417245305868e-10	1.84004261466175e-10	3.81601343531706e-10	9.4303740018751e-10	1.91191421664053e-09	3.10880775282812e-09	4.17395576573051e-09	4.76032236630764e-09	4.71103612976548e-09	4.10522279568154e-09	3.17232870682604e-09	2.16243392207785e-09	1.26392834522086e-09	5.96586133089789e-10	2.41170699768637e-10	2.50662042815006e-10	6.25674111229535e-10	1.28390239532523e-09	2.06506787768996e-09	2.78228192085835e-09	3.29075937692413e-09	3.53192807420945e-09	3.53225288014394e-09	3.36821465878967e-09	3.12492731978399e-09	2.86911005452914e-09	2.64066735389441e-09	2.45622359759132e-09	2.31676796195742e-09	2.2151123740775e-09	2.14201575472505e-09	2.09120174857105e-09	2.06338750643133e-09	2.0682108265893e-09	2.12166777838071e-09	2.23682641918622e-09	2.40812951506659e-09	2.59624062943121e-09	2.73313765842016e-09	2.78028991352236e-09
22	6.04299423032922e-08	6.03667213786431e-08	5.44724745123415e-08	4.40858658931488e-08	3.16715400137883e-08	1.98956757136893e-08	1.06867481421792e-08	4.73265495272437e-09	1.60508254782384e-09	3.42074716814341e-10	8.66935072212321e-11	4.15937701254196e-10	1.25632983402099e-09	2.57177280733276e-09	4.12209089829546e-09	5.47271824661946e-09	6.20958705455783e-09	6.16343695172421e-09	5.47251588823721e-09	4.46174948394535e-09	3.45427071358911e-09	2.65490783575692e-09	2.15817799589875e-09	2.02431480608548e-09	2.32626342386808e-09	3.11860098476042e-09	4.3612807556361e-09	5.8737388221677e-09	7.36898204233348e-09	8.5536712794837e-09	9.23415612903386e-09	9.37091297089864e-09	9.06299056482602e-09	8.48479937268639e-09	7.81399371474658e-09	7.18008168598937e-09	6.64406845623084e-09	6.20466641583539e-09	5.82118543792739e-09	5.44379488970981e-09	5.04328774177334e-09	4.63218058522183e-09	4.26775925999305e-09	4.02857462331807e-09	3.96259211486542e-09	4.02075754534885e-09	4.01418418406157e-09	3.65740340293017e-09	2.75995957040789e-09
23	7.29121859144464e-08	7.51694126901453e-08	7.14795767981624e-08	6.2520454515321e-08	5.00963567602686e-08	3.65648890828074e-08	2.4121145750217e-08	1.42372282868065e-08	7.46427683889902e-09	3.60845848813955e-09	2.10158489605073e-09	2.31966500999622e-09	3.70016896734996e-09	5.69211908436172e-09	7.69723217432659e-09	9.13302492764199e-09	9.60843133114125e-09	9.07982789127085e-09	7.85561094899442e-09	6.43241931273975e-09	5.27143417858444e-09	4.65545911861765e-09	4.68953843524288e-09	5.39322390485722e-09	6.77553722710576e-09	8.82143166592411e-09	1.14090284872743e-08	1.42421664567466e-08	1.68746390952484e-08	1.88350039891712e-08	1.97899988752996e-08	1.96599767443374e-08	1.86306634803578e-08	1.70633913536335e-08	1.53524528636249e-08	1.37920777686044e-08	1.2499883400996e-08	1.14152433059695e-08	1.03649563289984e-08	9.17051876973344e-09	7.7597825399456e-09	6.23952621346046e-09	4.88814895575707e-09	4.04681004400755e-09	3.92796859184567e-09	4.41710165566359e-09	4.99452413276544e-09	4.91225718877072e-09	3.68802294487151e-09
24	9.15909809938243e-08	9.8930018785274e-08	1.00864567648324e-07	9.72178390443357e-08	8.8746163415108e-08	7.69433022419734e-08	6.36812998999933e-08	5.07981784322377e-08	3.97485369732925e-08	3.13981672705535e-08	2.59809500836748e-08	2.31788727859754e-08	2.22675904419365e-08	2.22929776122599e-08	2.2273663769737e-08	2.14217640961921e-08	1.93377035002831e-08	1.61059644504357e-08	1.22391702269431e-08	8.48730132348742e-09	5.59891895333463e-09	4.13780985502275e-09	4.40871221939876e-09	6.46954787641127e-09	1.01635807520004e-08	1.51228348825749e-08	2.07527382365925e-08	2.62552611108666e-08	3.07435221798459e-08	3.34463012736757e-08	3.3934825180951e-08	3.22719006121924e-08	2.90059494327396e-08	2.49966166700346e-08	2.1130261807342e-08	1.8029785188554e-08	1.58672566969715e-08	1.43518169705929e-08	1.29035928363972e-08	1.09557763344735e-08	8.27130383431498e-09	5.13751331130925e-09	2.32884630060458e-09	8.10442867620914e-10	1.27857826436512e-09	3.75278880419359e-09	7.48429018763139e-09	1.13690895374409e-08	1.48446020363993e-08
25	1.14191518768819e-07	1.29099862881806e-07	1.404825793512e-07	1.47586656302025e-07	1.50134725316248e-07	1.48338904972015e-07	1.42855429879522e-07	1.34673800804584e-07	1.2493810111185e-07	1.14722317537298e-07	1.04811183074906e-07	9.55517455332095e-08	8.68274614388841e-08	7.81707660369997e-08	6.89857793688798e-08	5.88154073301818e-08	4.7569510623958e-08	3.56412197379296e-08	2.38757557081662e-08	1.3406416394325e-08	5.41340454784732e-09	8.74791116352031e-10	3.63465848193057e-10	3.91545708246365e-09	1.09750172360509e-08	2.04207329795914e-08	3.06860904488626e-08	3.99875341146474e-08	4.66488187801755e-08	4.94665699683778e-08	4.80203323133248e-08	4.28174438992657e-08	3.51942383069888e-08	2.69662673826526e-08	1.99093144896156e-08	1.52277662320058e-08	1.31957233493594e-08	1.31187001393733e-08	1.36609064226371e-08	1.34432123537476e-08	1.16920498741503e-08	8.66928360685116e-09	5.67799855031423e-09	4.61407023500493e-09	7.25589459348873e-09	1.46510130551914e-08	2.69685877953879e-08	4.40028934932202e-08	6.61992043418244e-08
26	1.30125412265024e-07	1.51818017756576e-07	1.73205060813307e-07	1.93772925643147e-07	2.12912232601665e-07	2.29862332873798e-07	2.43744392345816e-07	2.53676812352451e-07	2.58920687039666e-07	2.5899060647994e-07	2.53692319895355e-07	2.43094131964964e-07	2.27474534192108e-07	2.07294939622323e-07	1.83223222790898e-07	1.56196862563593e-07	1.27484304351279e-07	9.86936058686926e-08	7.16906637585639e-08	4.84175130310623e-08	3.06324484492842e-08	1.96180882995541e-08	1.59161520044904e-08	1.91484498403835e-08	2.79740833239097e-08	4.02142754912002e-08	5.31489492400125e-08	6.39546594165601e-08	7.02165915946477e-08	7.04164680382237e-08	6.42832624289986e-08	5.29032128313882e-08	3.85248388166809e-08	2.40630902743602e-08	1.23950143902957e-08	5.62517798044493e-09	4.54802844630135e-09	8.51072466667086e-09	1.57678789817847e-08	2.42433522555143e-08	3.24409021934329e-08	4.0160656687572e-08	4.87411263732535e-08	6.0748165154151e-08	7.92871542849563e-08	1.07295456327138e-07	1.47177894674492e-07	2.00967399115547e-07	2.7092207134051e-07
27	1.21673955837894e-07	1.43768816817275e-07	1.69247261492977e-07	1.98928060244629e-07	2.33130886943074e-07	2.71317658412934e-07	3.11911350651697e-07	3.52369031671604e-07	3.89502468179614e-07	4.19963075139796e-07	4.40767837127832e-07	4.49748711236066e-07	4.45848222977205e-07	4.29235394687237e-07	4.01257621380929e-07	3.64265240498925e-07	3.21347865956434e-07	2.76013847439729e-07	2.31836241033909e-07	1.92086755538995e-07	1.5938451221296e-07	1.35395832113788e-07	1.20628592239371e-07	1.14363620553585e-07	1.14752222657982e-07	1.1908395608473e-07	1.24197902120836e-07	1.26982462604893e-07	1.24890431217195e-07	1.16390297882374e-07	1.0127904381726e-07	8.07927520684905e-08	5.74703553127539e-08	3.47598331832238e-08	1.64118067577709e-08	5.77741359177086e-09	5.1905643463949e-09	1.56306749679688e-08	3.6800415589879e-08	6.76174891901128e-08	1.06958104044471e-07	1.54378131461325e-07	2.10538787442611e-07	2.77187592065888e-07	3.56738190341287e-07	4.51662027460214e-07	5.63972232457343e-07	6.95025752655017e-07	8.45741762300474e-07
28	7.83565506432065e-08	9.19178969597508e-08	1.12084604203575e-07	1.41716294594205e-07	1.83045751721758e-07	2.3696595289954e-07	3.02506765437953e-07	3.76667564507799e-07	4.54679928181298e-07	5.30656653882932e-07	5.98480491075754e-07	6.52731333185126e-07	6.89457052498925e-07	7.06650776274437e-07	7.04380643616414e-07	6.84598014758259e-07	6.50705563444408e-07	6.06989956033204e-07	5.58019731225435e-07	5.0808927915974e-07	4.60766209288218e-07	4.18578667880511e-07	3.82862007352897e-07	3.53767763095118e-07	3.30419994410906e-07	3.11186351163365e-07	2.94019054913822e-07	2.7681969426796e-07	2.57791915048456e-07	2.35761153372791e-07	2.10449484037718e-07	1.82688267240059e-07	1.54533799413091e-07	1.29236034320165e-07	1.11016983377517e-07	1.04654325322984e-07	1.14927844050243e-07	1.46042736535456e-07	2.01160721322036e-07	2.82129858879074e-07	3.89420775874039e-07	5.22191851744995e-07	6.78366242842874e-07	8.54635645901904e-07	1.0463984263043e-06	1.24774964413834e-06	1.45171397361879e-06	1.65091201329427e-06	1.83877013199684e-06
29	2.0072123630963e-08	2.29774661836019e-08	3.51242403582511e-08	6.10182992051384e-08	1.04485798576375e-07	1.67759156377935e-07	2.50747656851101e-07	3.50696037534118e-07	4.62346274872596e-07	5.7859002958191e-07	6.91472858578202e-07	7.93327075707631e-07	8.77792758762027e-07	9.40535911896201e-07	9.7956654059392e-07	9.95162934399559e-07	9.89489889877018e-07	9.66039782437319e-07	9.29025557623297e-07	8.82826410909318e-07	8.31547495456708e-07	7.78718461823134e-07	7.27128707081662e-07	6.78780245178229e-07	6.34929987766351e-07	5.96190915741998e-07	5.62666922869153e-07	5.34109333833672e-07	5.10100776697815e-07	4.90285752625442e-07	4.7466616801802e-07	4.63957363026685e-07	4.59958745375004e-07	4.65847678145009e-07	4.86277319696217e-07	5.27167119363398e-07	5.95123963742166e-07	6.96510728519347e-07	8.36263221159516e-07	1.01662159821404e-06	1.23597458598194e-06	1.48801583629567e-06	1.76139321385264e-06	2.04000405273427e-06	2.30405118699036e-06	2.53191132004647e-06	2.70276065263083e-06	2.7997475327072e-06	2.81332297099293e-06
30	4.01246067450369e-09	8.54062280574971e-09	2.45715854351761e-08	5.66331571325279e-08	1.08353035300781e-07	1.81608570004542e-07	2.75884163039275e-07	3.88011759146721e-07	5.12386887557436e-07	6.41636917500082e-07	7.67605101391655e-07	8.82439501356958e-07	9.79562718080462e-07	1.05434745428933e-06	1.10441402338642e-06	1.12956624477308e-06	1.13145989430317e-06	1.11313358818997e-06	1.07852388298603e-06	1.03204772291716e-06	9.78286430714995e-07	9.21764493996116e-07	8.66793762900175e-07	8.17350577471898e-07	7.76964704378529e-07	7.48617485124293e-07	7.34665703078859e-07	7.3682223661301e-07	7.56230133656737e-07	7.93658946966256e-07	8.49827644837341e-07	9.25817358489373e-07	1.02348619942689e-06	1.14575119866912e-06	1.29657765725395e-06	1.48053137471913e-06	1.70181377277928e-06	1.96280999095757e-06	2.26231748156978e-06	2.59375881166369e-06	2.94378463889818e-06	3.29171106498785e-06	3.61018676760955e-06	3.86733637039132e-06	4.03037777667532e-06	4.07038321741775e-06	3.9674970366522e-06	3.71562554438974e-06	3.32549543526052e-06
31	8.93330311995621e-08	1.1581056362957e-07	1.54407022919889e-07	2.07577880772641e-07	2.76593276285562e-07	3.61010635081295e-07	4.58382134494463e-07	5.64297853607676e-07	6.7279136548809e-07	7.77045542065611e-07	8.70259465022701e-07	9.46497527140668e-07	1.00135252313616e-06	1.03231222235678e-06	1.03880403135394e-06	1.02197658718643e-06	9.84333982664841e-07	9.29352603171074e-07	8.61182894842773e-07	7.84483479678422e-07	7.0437478933128e-07	6.26454344727729e-07	5.56798378607661e-07	5.01886254371176e-07	4.68417275362669e-07	4.63030953305403e-07	4.91977950882702e-07	5.6080896850016e-07	6.74146766213691e-07	8.35581485389851e-07	1.04768578913657e-06	1.3120932695531e-06	1.62953447785792e-06	1.99969580261885e-06	2.42077272108556e-06	2.88864126648562e-06	3.39567097331223e-06	3.92933734135082e-06	4.47093681090848e-06	4.99482641768291e-06	5.46866260700771e-06	5.85506059787641e-06	6.11491035986902e-06	6.21226313475017e-06	6.12027305056623e-06	5.82721644946364e-06	5.34124130826453e-06	4.69238224933479e-06	3.93067369705077e-06
32	2.80150129202251e-07	3.38818185553497e-07	4.06173717840072e-07	4.81428077178888e-07	5.62676000627064e-07	6.46823516816905e-07	7.29720382903429e-07	8.06509057261866e-07	8.72148127699566e-07	9.2201769325731e-07	9.52484221614891e-07	9.61305082507685e-07	9.47790827031526e-07	9.12707194312655e-07	8.57970189632405e-07	7.86244339033023e-07	7.00578452562628e-07	6.04197379460637e-07	5.00517670663872e-07	3.93385869263131e-07	2.87471312502941e-07	1.88699606082001e-07	1.0459915978805e-07	4.44518658898905e-08	1.91815859948384e-08	4.09667599130166e-08	1.22611730171637e-07	2.76744119621573e-07	5.14917116028853e-07	8.46686131859587e-07	1.27870469877813e-06	1.81385429700861e-06	2.45039894920561e-06	3.18114953064437e-06	3.99264365861614e-06	4.8643976711813e-06	5.7683622237751e-06	6.66879754230151e-06	7.52285463210909e-06	8.28217487580855e-06	8.89577121661605e-06	9.31430378386937e-06	9.49560038419749e-06	9.41091303151097e-06	9.05099922920184e-06	8.43077070274916e-06	7.59110340008797e-06	6.59660535263982e-06	5.52880749293762e-06
33	5.16635206449071e-07	5.99647442019115e-07	6.84255666590286e-07	7.67146558323094e-07	8.44495824126656e-07	9.1226034913812e-07	9.66570051690628e-07	1.00416913754745e-06	1.02283242960834e-06	1.02167267086483e-06	1.0012656204509e-06	9.6355262460968e-07	9.1152963122272e-07	8.48785702987613e-07	7.78998188852151e-07	7.0551237142774e-07	6.31122953735338e-07	5.58134128081615e-07	4.88713743517973e-07	4.2549052557382e-07	3.72287610501558e-07	3.34853110151543e-07	3.21444139505761e-07	3.43142114297807e-07	4.13815842419017e-07	5.49694452181903e-07	7.68555262235482e-07	1.08856657419653e-06	1.52685037173424e-06	2.09784644511566e-06	2.81157043146401e-06	3.67186664838866e-06	4.67476468557399e-06	5.80705794679575e-06	7.04523341264602e-06	8.35489470007742e-06	9.6908334637385e-06	1.09979131741027e-05	1.22129262897414e-05	1.32675581389495e-05	1.4092521995141e-05	1.46228034532797e-05	1.48037595023703e-05	1.45975684364354e-05	1.39892607340305e-05	1.2991354053029e-05	1.16460722953632e-05	1.00243566101517e-05	8.2214391258343e-06
34	7.29840885348839e-07	8.21814938921974e-07	9.08082538821437e-07	9.84473464673424e-07	1.04706115912726e-06	1.09259078066561e-06	1.11889467247472e-06	1.12523023100011e-06	1.11247722673528e-06	1.08314785921746e-06	1.04119245398367e-06	9.9162215434412e-07	9.40009356363013e-07	8.91957525074077e-07	8.52645901643793e-07	8.26546514147175e-07	8.17381248536753e-07	8.28341545843887e-07	8.62542682986078e-07	9.23639889570307e-07	1.01650398667559e-06	1.14784440969874e-06	1.32667646956316e-06	1.56455207081314e-06	1.87550132548384e-06	2.27565984481277e-06	2.78257913160994e-06	3.41423514405979e-06	4.18776503769119e-06	5.11797721098695e-06	6.21569663744495e-06	7.4860252787198e-06	8.92661344695376e-06	1.05260493830742e-05	1.22624799517965e-05	1.41025773905879e-05	1.60009706839055e-05	1.79002713268552e-05	1.9731844880361e-05	2.14175075240113e-05	2.28723469356031e-05	2.40088570903494e-05	2.47425124812632e-05	2.49987722173195e-05	2.4721301355911e-05	2.38809561806207e-05	2.24848591295182e-05	2.05847577186045e-05	1.82838767837909e-05
35	8.76166422613355e-07	9.61156777791674e-07	1.03373561165582e-06	1.08961938184755e-06	1.12526077124262e-06	1.13828678199912e-06	1.12787383909977e-06	1.09500542508106e-06	1.04256945308577e-06	9.75273691697768e-07	8.99385126949409e-07	8.22328280963134e-07	7.5220230728582e-07	6.9729165945102e-07	6.65646671296827e-07	6.64797863398137e-07	7.0164387123656e-07	7.8252292104138e-07	9.13448318984005e-07	1.10046540182074e-06	1.35007450127889e-06	1.66966227466847e-06	2.06788993718773e-06	2.55499747728355e-06	3.14299378313775e-06	3.84571112706412e-06	4.67870814277343e-06	5.65900956293834e-06	6.80467542374183e-06	8.13419820572976e-06	9.66573271424917e-06	1.14161680626134e-05	1.34000513804875e-05	1.5628368338757e-05	1.81071799199888e-05	2.08361167957988e-05	2.38067548292357e-05	2.70009506141978e-05	3.03893126458779e-05	3.39301189725568e-05	3.75691481767713e-05	4.12410333571597e-05	4.48728321956421e-05	4.83904802617235e-05	5.17286178395167e-05	5.48439321389396e-05	5.77316466469819e-05	6.04441611800899e-05	6.31101725655217e-05
36	9.32963101043572e-07	9.94549526457276e-07	1.03662848462044e-06	1.054936001125e-06	1.04631018820745e-06	1.00915780031774e-06	9.43844927950297e-07	8.5295863021047e-07	7.41396234902088e-07	6.16256571985228e-07	4.86530579963896e-07	3.6261435808401e-07	2.55691991234368e-07	1.77054578451944e-07	1.37432889268317e-07	1.464223682284e-07	2.12070837655032e-07	3.40682736136789e-07	5.36871667168706e-07	8.03868508456318e-07	1.14406840413327e-06	1.55977930003825e-06	2.05411943089007e-06	2.63200294034615e-06	3.30115266722893e-06	4.07308738273149e-06	4.96404661801672e-06	5.99583731168955e-06	7.19660861751978e-06	8.60157850250106e-06	1.0253741714267e-05	1.22045778093685e-05	1.45147479190586e-05	1.725472280735e-05	2.05052321867517e-05	2.43573822615687e-05	2.89122753708097e-05	3.42800027293192e-05	4.05779831780587e-05	4.79287900022767e-05	5.64578291341006e-05	6.62914697848804e-05	7.75564277073324e-05	9.0381293577883e-05	0.000104901014209869	0.000121264815780328	0.0001396474800891	0.000160263067745122	0.00018337920382286
37	9.4424920685588e-07	9.84353641204192e-07	1.00185782679656e-06	9.93447254684439e-07	9.5726214453068e-07	8.93342473160344e-07	8.03965487138614e-07	6.93816980760903e-07	5.69948018208599e-07	4.4148795355548e-07	3.19111234686544e-07	2.14286810101424e-07	1.38371047297206e-07	1.01633292871712e-07	1.12322951152777e-07	1.75894432111958e-07	2.94499280166426e-07	4.66833132733717e-07	6.88391168789176e-07	9.52144002954297e-07	1.24960298206359e-06	1.57220691083537e-06	1.91293852008105e-06	2.26807414770085e-06	2.63898707111918e-06	3.03396301291263e-06	3.47004077475283e-06	3.97495313314733e-06	4.58930155330818e-06	5.36914015254052e-06	6.38915765632346e-06	7.7466218302849e-06	9.56618506231626e-06	1.20055449109009e-05	1.52618190529835e-05	1.95783461341005e-05	2.5251483181304e-05	3.26368588137324e-05	4.21544795671589e-05	5.4292087622776e-05	6.96062344445575e-05	8.87206543343829e-05	0.000112321667405924	0.000141150472571471	0.000175992260762417	0.000217662043593939	0.000266986927454219	0.000324784273953402	0.000391834824735655
38	1.06484505009209e-06	1.12487269862005e-06	1.1688237617613e-06	1.19487615165973e-06	1.20253882693082e-06	1.19292394963182e-06	1.1688883279678e-06	1.13499855367889e-06	1.09728864326699e-06	1.06280110348397e-06	1.03893022980185e-06	1.03261677657831e-06	1.04947151031596e-06	1.09292673366101e-06	1.16352520851759e-06	1.25845189912728e-06	1.37139465154486e-06	1.49278710133656e-06	1.61044538163236e-06	1.71056665240321e-06	1.77902065171647e-06	1.80284408969402e-06	1.77184907058375e-06	1.68028526925819e-06	1.52855176204005e-06	1.32503418999854e-06	1.08823799528566e-06	8.49487059678277e-07	6.56545331509206e-07	5.78582540990875e-07	7.12930370114705e-07	1.19405101559996e-06	2.20505732456769e-06	3.99197718389454e-06	6.88074270701586e-06	1.12966089774284e-05	1.77853741988948e-05	2.70353950253715e-05	3.98989859456857e-05	5.74113852474352e-05	8.08050945573705e-05	0.00011151709226766	0.000151186224800972	0.000201638035531611	0.000264854438199793	0.000342926012790156	0.000437985321777895	0.00055212052814737	0.000687269746914529
39	1.47417521032214e-06	1.62153820782805e-06	1.76756014564179e-06	1.91076164304534e-06	2.05018707898202e-06	2.18548503842625e-06	2.31690364611318e-06	2.44518491245535e-06	2.57135501719625e-06	2.69642354742225e-06	2.82102195786868e-06	2.94502713400046e-06	3.06722687080529e-06	3.1850876285146e-06	3.29467936382338e-06	3.39079738648838e-06	3.46729880406642e-06	3.51764491324367e-06	3.53561623553105e-06	3.51615007251605e-06	3.45624772130802e-06	3.35591497394382e-06	3.2191382757106e-06	3.05496026806787e-06	2.8787998176571e-06	2.71425783592719e-06	2.59575403547482e-06	2.57244281445311e-06	2.71394958890129e-06	3.11854241207652e-06	3.92439690523757e-06	5.32461268037329e-06	7.58658082983034e-06	1.10761653015744e-05	1.62869235320813e-05	2.38742301234113e-05	3.46936615837884e-05	4.98423398259752e-05	7.07011240506248e-05	9.89746163917607e-05	0.000136724968512865	0.000186394539708906	0.000250811688371706	0.000333173526901214	0.000436999492565547	0.000566050229485333	0.000724207651870645	0.00091531422041352	0.0011429723884609
40	2.25791996092473e-06	2.55826607856043e-06	2.87649871041347e-06	3.21037599457695e-06	3.55725775003368e-06	3.91414403820303e-06	4.27771798774897e-06	4.64439584920873e-06	5.01039127602845e-06	5.37180462827812e-06	5.72475069580735e-06	6.06553873115739e-06	6.39091647809754e-06	6.69838495827402e-06	6.98658387592322e-06	7.25574018777517e-06	7.50816696481386e-06	7.74879891379277e-06	7.98575766162141e-06	8.23095656845203e-06	8.50078304910495e-06	8.81693671338816e-06	9.20755359007362e-06	9.7088089816467e-06	1.03672624526831e-05	1.12432865186423e-05	1.24160045050976e-05	1.39902515130496e-05	1.61061631481471e-05	1.89520845275562e-05	2.27815667583933e-05	2.79352616023365e-05	3.48685098627338e-05	4.41853076723821e-05	5.66790818988532e-05	7.33802630029489e-05	9.56099679794595e-05	0.000125038171094101	0.000163743548838458	0.000214270782228434	0.00027967957963954	0.000363578197067708	0.000470132981122308	0.000604044681498589	0.000770482226134386	0.000974965557322501	0.00122319116825139	0.00152079723957954	0.0018730697087606
41	3.34614581244899e-06	3.82948366567204e-06	4.34620958210354e-06	4.89166067705567e-06	5.45985375920159e-06	6.04356090094692e-06	6.63446318001577e-06	7.22338929427921e-06	7.80064235408939e-06	8.35641397753705e-06	8.88128013055426e-06	9.36676846523374e-06	9.80598296252611e-06	1.0194269458526e-05	1.052990627871e-05	1.0814808945305e-05	1.10552479297515e-05	1.12625946946775e-05	1.14541345667651e-05	1.16540158353428e-05	1.18944433044082e-05	1.22172718603349e-05	1.2676212314432e-05	1.33399291977078e-05	1.42963901104194e-05	1.56589204041117e-05	1.75745260895945e-05	2.0235169950985e-05	2.38928141436511e-05	2.88791631217047e-05	3.56311302664528e-05	4.47230760364742e-05	5.69067803058704e-05	7.31598643095821e-05	9.47429131779198e-05	0.000123264819061341	0.000160754834663866	0.000209738494216587	0.000273312961876242	0.000355215596559068	0.000459877725149214	0.000592453996597422	0.000758816496767785	0.000965502312160635	0.00121960370944475	0.00152859177539079	0.0019000673852077	0.00234143776345848	0.00285952254685526
42	4.45677281233441e-06	5.0558188698013e-06	5.6773021816746e-06	6.30922137737913e-06	6.93723362398915e-06	7.54493581602641e-06	8.11432216503998e-06	8.62642479283642e-06	9.06213236584775e-06	9.40316831694725e-06	9.63319561986645e-06	9.73900060648425e-06	9.71169551476125e-06	9.5478702512093e-06	9.2506205065142e-06	8.83038442945859e-06	8.30553633545338e-06	7.70271636441865e-06	7.05692264345127e-06	6.41146031222418e-06	5.81793238413128e-06	5.33657282111422e-06	5.03736315360257e-06	5.00253925350102e-06	5.33128025834408e-06	6.14756875713378e-06	7.61240631598629e-06	9.94174070204849e-06	1.34315827095398e-05	1.84918256414833e-05	2.56901869853567e-05	3.58074232494886e-05	4.99044790268612e-05	6.94014800424984e-05	9.61674410353992e-05	0.000132618229330887	0.00018181873202387	0.000247583386462955	0.000334567362572292	0.000448338889599267	0.000595421698405409	0.000783295532607831	0.00102034240865073	0.00131572700442238	0.00167920141465272	0.002120827642436	0.0026506156109084	0.00327808006247923	0.00401172621044536
43	5.35975439235229e-06	5.93777274870854e-06	6.49548242328467e-06	7.01235314723907e-06	7.46610445562453e-06	7.83366014330838e-06	8.0923714997425e-06	8.22147705243066e-06	8.20373671052573e-06	8.02714568152882e-06	7.68660088327694e-06	7.18536327125339e-06	6.53613796056055e-06	5.76158550284605e-06	4.89408810075057e-06	3.97463017517921e-06	3.05071971503309e-06	2.17338071410358e-06	1.39339178255076e-06	7.5713345303378e-07	3.02635249384155e-07	5.66774199786768e-08	3.40902570959745e-08	2.40688924880837e-07	6.81559862678257e-07	1.37664556426937e-06	2.38572115122019e-06	3.84487717600595e-06	6.01647457733336e-06	9.35417666341835e-06	1.45840517484105e-05	2.28018515684149e-05	3.55853943239439e-05	5.5119529121323e-05	8.43294707154091e-05	0.000127016442011078	0.00018798765328435	0.000273170821477941	0.000389701859019195	0.000545973228397532	0.000751629962522298	0.00101750067856439	0.00135545222251053	0.00177815898106611	0.00229878142460963	0.00293055304969564	0.00368628042235731	0.00457776723006223	0.00561517977708102
44	6.78572005801877e-06	7.38287533648333e-06	7.93228791479794e-06	8.41251985721757e-06	8.80245668099987e-06	9.08268039602397e-06	9.23698999464765e-06	9.25396505901789e-06	9.12843335110758e-06	8.86267255761069e-06	8.46715487540521e-06	7.96063688714603e-06	7.36941291167037e-06	6.72559469434666e-06	6.06436056606681e-06	5.42023859803788e-06	4.82265439044841e-06	4.2911855757235e-06	3.83121853733985e-06	3.43098995761138e-06	3.06130260376058e-06	2.67951100828464e-06	2.23965186461959e-06	1.71081368982737e-06	1.10596357874246e-06	5.23435891839106e-07	2.03098587427925e-07	5.98811047511688e-07	2.46814341444054e-06	6.97942416870812e-06	1.58350187101678e-05	3.14083362648807e-05	5.68904585618032e-05	9.64405503600743e-05	0.000155332444230889	0.000240088109473649	0.000358587256967318	0.000520141250107175	0.000735518941719743	0.0010169121840338	0.00137782968711887	0.00183290971803216	0.00239764487579835	0.00308801582252423	0.00392003530508474	0.00490920889827096	0.00606992440097201	0.00741478742040434	0.00895392603520695
45	1.21642199262951e-05	1.34694700589603e-05	1.48066728064148e-05	1.61631510760794e-05	1.75268688661212e-05	1.88873865884626e-05	2.02368597358922e-05	2.15710207980808e-05	2.28900854530618e-05	2.41995380301127e-05	2.55107824217989e-05	2.68416972965707e-05	2.8217212363215e-05	2.96701281951289e-05	3.1242536627308e-05	3.29883604720534e-05	3.49777156727506e-05	3.73039978001978e-05	4.0094795714079e-05	4.3527921772228e-05	4.78539996398361e-05	5.34271435353061e-05	6.07452702377547e-05	7.05014800834904e-05	8.36476993470169e-05	0.00010147137127171	0.000125685400356069	0.000158530787307816	0.000202890445378963	0.00026241158211918	0.000341632799793694	0.0004461107659039	0.000582540002464505	0.000758858124199706	0.000984327818852075	0.00126958611169489	0.00162665109624304	0.00206887644248967	0.00261084469613408	0.00326819171698416	0.00405735660002625	0.00499525406778757	0.00609886956287856	0.00738478100378014	0.00886861524782008	0.0105644515436469	0.0124841884277359	0.014636894378552	0.0170281658315699
46	3.40982969841319e-05	3.92018492355814e-05	4.49369205232952e-05	5.1376724236244e-05	5.86067114703113e-05	6.67275547816502e-05	7.58588082813155e-05	8.61433864612101e-05	9.77530405849957e-05	0.000110895056485651	0.000125820451333285	0.00014283400868174	0.000162306559067274	0.000184689984440439	0.000210535493989813	0.000240515779943478	0.000275451706402345	0.000316344202175789	0.000364412008560493	0.000421135862722046	0.000488309564296419	0.000568098165239681	0.000663103230881205	0.000776434736761622	0.000911788688823808	0.00107352898735824	0.00126677140831222	0.00149746686769606	0.00177248039298975	0.00209966148545467	0.00248790086295381	0.00294716797494409	0.00348852323514862	0.00412409868044323	0.00486704079263205	0.00573140956354565	0.00673202858407514	0.00788428202116029	0.00920385582214529	0.0107064223406265	0.012407269775367	0.0143208802923857	0.0164604633735466	0.0188374536937771	0.0214609855454168	0.0243373583607086	0.0274695100841807	0.0308565168694072	0.0344931386836306
47	0.000115739595281241	0.000136138303985962	0.000159825997685149	0.000187301966361641	0.000219140783148751	0.000256004012511656	0.000298653699004904	0.000347967856215204	0.000404958184471033	0.000470790248972596	0.000546806344761394	0.000634551258552841	0.00073580110662175	0.000852595379033626	0.000987272249706953	0.0011425071151888	0.00132135419896164	0.00152729089944056	0.00176426436634972	0.00203673956100625	0.00234974779210848	0.00270893442309568	0.0031206041258715	0.00359176171754673	0.00413014627401256	0.00474425588209502	0.00544336008946616	0.00623749685992836	0.00713745066485872	0.00815470826447198	0.00930138878015524	0.0105901448550751	0.0120340320651591	0.0136463442922196	0.0154404135146892	0.0174293734102149	0.0196258872896052	0.0220418421739958	0.0246880122559239	0.0275736965082765	0.0307063367701548	0.0340911241836585	0.0377306033113996	0.0416242845577828	0.0457682765733409	0.0501549510690538	0.0547726528417596	0.0596054677584145	0.0646330609265441
48	0.000363071367245345	0.000428624447287209	0.000504978139031776	0.000593737281461406	0.000696717044719855	0.000815965829257339	0.000953789779827248	0.00111277883226346	0.00129583415288736	0.00150619676076278	0.00174747704107004	0.00202368476313649	0.00233925910907213	0.00269909809896946	0.00310858666734148	0.00357362250476992	0.00410063863139383	0.00469662151866022	0.0053691234275325	0.00612626749106886	0.00697674394399433	0.0079297957996702	0.0089951922046464	0.0101831876723286	0.0115044654200715	0.0129700631179838	0.0145912795120679	0.0163795606170238	0.0183463644913639	0.0205030040132501	0.0228604675704781	0.0254292181594983	0.0282189720493708	0.031238458895749	0.0344951659713805	0.037995069992603	0.0417423608409831	0.0457391622768766	0.0499852554856038	0.0544778119535394	0.0592111427065097	0.0641764713231703	0.0693617383306742	0.0747514445722931	0.0803265408858216	0.0860643709339943	0.0919386732786696	0.0979196477935909	0.10397409028053
49	0.00093347762983111	0.00109437396995204	0.00128015345988852	0.00149415045356532	0.0017400581993841	0.0020219529079036	0.00234431693600016	0.00271206052657249	0.00313054146230487	0.0036055819104808	0.00414348165542909	0.00475102683839435	0.00543549325438184	0.00620464319517136	0.00706671478093588	0.00803040269375825	0.00910482921905847	0.0102995045198785	0.0116242751184363	0.0130892596434648	0.0147047710242864	0.0164812244764095	0.0184290308308591	0.0205584750115573	0.0228795797615749	0.025401955058138	0.0281346340342656	0.0310858966363015	0.0342630826838246	0.0376723964519087	0.0413187053539121	0.0452053357526222	0.0493338693538204	0.0537039440232566	0.058313063199034	0.0631564183298909	0.0682267289397597	0.0735141049855685	0.0790059361258158	0.0846868123420508	0.0905384800475537	0.0965398373747761	0.102666971757548	0.108893242222613	0.115189407989578	0.121523804065681	0.12786256353316	0.134169885187943	0.140408344127407
50	0.00191807400185057	0.00222374224864743	0.00257223321487739	0.00296852871882465	0.00341802481912595	0.0039265403753379	0.00450032126856445	0.00514603950804812	0.00587078642218194	0.00668205911858607	0.00758773940040437	0.0085960643474932	0.00971558781427643	0.010955132163102	0.0123237296450128	0.0138305529605491	0.0154848346825788	0.017295775401538	0.0192724406603883	0.0214236469806246	0.0237578375393497	0.0262829483371909	0.02900626599296	0.0319342786075522	0.0350725214496525	0.0384254195213251	0.0419961293535587	0.045786382650706	0.0497963346383697	0.0540244201614101	0.0584672207172905	0.0631193456854227	0.0679733310169695	0.0730195585745162	0.078246199151732	0.0836391819563767	0.0891821930049932	0.0948567044564166	0.100642036408787	0.106515452109122	0.112452286886722	0.118426110435727	0.12440892135446	0.130371372118601	0.136283021942014	0.142112614284659	0.1478283751231	0.153398327526882	0.158790617603341
51	0.00319401853254123	0.00365726116547653	0.00417823248409349	0.00476259624924445	0.00541634055769726	0.00614576192636996	0.00695744300249814	0.0078582233383582	0.00885516272026745	0.00995549661162315	0.0111665833598059	0.0124958429275379	0.0139506870409406	0.0155384407987085	0.0172662559584818	0.0191410163059568	0.0211692357170338	0.0233569497401449	0.0257096017507881	0.0282319249584407	0.0309278217719415	0.0338002422469942	0.0368510635420186	0.0400809724891857	0.0434893535389185	0.0470741844513069	0.0508319421798682	0.0547575214155341	0.0588441682260743	0.0630834311338371	0.0674651318194747	0.0719773574195424	0.0766064761015956	0.0813371772536669	0.0861525372198236	0.0910341110560752	0.095962050279408	0.100915246047453	0.105871496649264	0.110807697622539	0.115700052254199	0.120524299685239	0.125255957343259	0.129870573982931	0.134343989241098	0.138652595323208	0.14277359624342	0.146685259951934	0.150367158706781
52	0.0044311175428004	0.00501137001413861	0.00565509832627924	0.00636736344726352	0.00715336457929338	0.00801840362971755	0.00896784366251168	0.0100070611913454	0.0111413922721377	0.0123760724639272	0.0137161708511836	0.0151665184571548	0.0167316315247715	0.0184156302968246	0.0202221540878416	0.0221542736031141	0.0242144016219546	0.026404203318381	0.028724507638565	0.0311752212858106	0.0337552469756615	0.0364624077110693	0.0392933788855924	0.042243630046826	0.0453073781386102	0.0484775539855584	0.0517457836843998	0.0551023864217916	0.058536390046951	0.0620355654902312	0.0655864808374695	0.0691745755478011	0.0727842549442799	0.0763990047181173	0.0800015247759716	0.0835738813340773	0.0870976757326978	0.0905542280199078	0.093924772946115	0.0971906656313992	0.10033359382804	0.103335793411513	0.106180263505043	0.108850977484744	0.111333086032135	0.113613108404599	0.115679108185982	0.117520849960905	0.119129933626702
53	0.00529570074266214	0.00592157426822318	0.00660680246071314	0.00735500263336137	0.00816974585344498	0.0090545145921113	0.0100126562850229	0.0110473330104308	0.0121614675870518	0.013357686495902	0.0146382601364746	0.0160050410364844	0.0174594007436894	0.0190021662355945	0.0206335567854892	0.0223531223183764	0.0241596843749099	0.0260512808723596	0.0280251159057756	0.0300775158668956	0.0322038931700808	0.0343987188610959	0.0366555053436513	0.0389668003885408	0.0413241934897503	0.0437183355005298	0.0461389723202909	0.048574993211276	0.0510144941040311	0.0534448560054681	0.0558528383562107	0.0582246868993508	0.0605462553258125	0.062803139658085	0.0649808240305823	0.0670648362282578	0.0690409110625738	0.0708951594029169	0.0726142404494081	0.0741855346368875	0.0755973144063229	0.0768389099749828	0.0779008671855487	0.078775094520996	0.079454996439366	0.0799355903119644	0.0802136044400243	0.0802875548769038	0.0801577990922651
[truncated: 70 more columns]
