# Supplementary material for: Reconstructing spruce budworm outbreak severity: a comparison of paleoecological and tree-ring signals
Source: PLoS One. 2025 Aug 12;20(8):e0329406. doi: 10.1371/journal.pone.0329406 (PMC12342301; doi:10.1371/journal.pone.0329406)
Supplement: S14 Dataset — (ZIP) [file pone.0329406.s014.zip › Lake 8 wavelet data no outlier/Coherence_Lepidopteran_scales_GSI/coherence_wavelet_power.txt]

V1	V2	V3	V4	V5	V6	V7	V8	V9	V10	V11	V12	V13	V14	V15	V16	V17	V18	V19	V20	V21	V22	V23	V24	V25	V26	V27	V28	V29	V30	V31	V32	V33	V34	V35	V36	V37	V38	V39	V40	V41	V42	V43	V44	V45	V46	V47	V48	V49	V50
1	5.60901293109519e-11	4.24650138111286e-11	2.26894847685149e-11	9.08974208105641e-12	3.24957826317786e-12	1.35419457549301e-12	7.74236388934543e-13	5.71353285323492e-13	4.80161579067077e-13	4.1574700068395e-13	3.5361337500004e-13	3.0523334439886e-13	2.87327853069061e-13	2.93352293973101e-13	3.08294696577217e-13	3.33364573080256e-13	3.6103570932652e-13	3.68849927902661e-13	3.52478372803315e-13	3.25130468794828e-13	3.03592782020347e-13	2.9668845601991e-13	3.04674674492803e-13	3.22749433948859e-13	3.44267812626407e-13	3.60048048452993e-13	3.63578278863258e-13	3.65484188713822e-13	3.82122647788925e-13	4.20622952942207e-13	4.65698065729142e-13	4.97970689650379e-13	5.17760688491484e-13	5.10201999951889e-13	4.67061439029242e-13	4.14305841814673e-13	3.763572257554e-13	3.79199556484977e-13	4.32568031467883e-13	4.98402610935276e-13	5.48479936877106e-13	5.79311306060151e-13	5.85690747424122e-13	5.81157672442299e-13	5.94409004521493e-13	6.33153522938786e-13	6.70200171635505e-13	6.87076946052402e-13	7.00856066235989e-13
2	1.27466821906064e-10	8.87578238260742e-11	3.97286699880935e-11	1.1891016934222e-11	2.77720232582028e-12	7.5617079719734e-13	3.66835258625005e-13	2.76678537969789e-13	2.45850403982805e-13	2.1785032660516e-13	1.79039113418479e-13	1.45898257954132e-13	1.36319150304754e-13	1.44453152481957e-13	1.57413271751107e-13	1.78482866397841e-13	2.03664693412134e-13	2.10884673763578e-13	1.95578181001793e-13	1.71155285580298e-13	1.52832547346996e-13	1.47321138890206e-13	1.53827421255749e-13	1.68010540878268e-13	1.84507065652925e-13	1.95097929993376e-13	1.92746680214794e-13	1.87758538371309e-13	1.96176666489132e-13	2.25753044235094e-13	2.6133664271943e-13	2.84908232189198e-13	3.008020174511e-13	2.95448400667636e-13	2.58001406225933e-13	2.11321334194107e-13	1.76264223922489e-13	1.75959924507857e-13	2.20063632802582e-13	2.71947775239096e-13	3.05925938065995e-13	3.23033468078834e-13	3.18750705465126e-13	3.04259253782565e-13	3.08111317600777e-13	3.36932853625808e-13	3.62302979752324e-13	3.64737265396091e-13	3.60980755148946e-13
3	2.25511411958216e-10	1.4642319126988e-10	5.57160577941746e-11	1.22969455117933e-11	1.60373160749566e-12	1.68741154129554e-13	6.06954840482422e-14	5.86864178786319e-14	6.30719559759936e-14	6.02032344703083e-14	4.621423697687e-14	3.27632375533752e-14	3.01460997781741e-14	3.48614300708345e-14	4.05026327316926e-14	4.99141927622202e-14	6.33964803275366e-14	6.73384315907879e-14	5.87900930970054e-14	4.62257287770737e-14	3.75976041579111e-14	3.53870376151195e-14	3.85936976937329e-14	4.49877263622506e-14	5.23747134020521e-14	5.67524198427207e-14	5.31215910746426e-14	4.75861248338385e-14	4.90934778322693e-14	6.26768222228425e-14	7.93015279531168e-14	8.8422253366457e-14	9.61993418320317e-14	9.56000911008919e-14	7.77934843818137e-14	5.48719675382302e-14	3.70323205556534e-14	3.58849856486759e-14	5.76140448878146e-14	8.12462032148782e-14	9.31181465960023e-14	9.75658503754216e-14	9.17081518602945e-14	7.99000112628496e-14	7.93167373043436e-14	9.32968260760072e-14	1.04561409552631e-13	1.00965979758497e-13	9.26816056745394e-14
4	3.22946920316058e-10	2.0027152993032e-10	6.81425476170363e-11	1.2125605176437e-11	1.00537162774396e-12	2.32819387488755e-14	1.10152458946863e-15	4.80025537393703e-15	7.94560075632655e-15	8.84999066132418e-15	5.77012420325883e-15	2.69823721108635e-15	2.39206017967331e-15	3.54721963817369e-15	4.63350680014383e-15	6.53049641749284e-15	1.06701133809936e-14	1.18907580525121e-14	9.14457254397786e-15	5.69964279956724e-15	3.68027961267955e-15	3.29433294460875e-15	4.14053046653017e-15	5.58795598601985e-15	7.3281150722496e-15	8.55799817505198e-15	6.98857182168605e-15	4.87348585583941e-15	4.66038820207258e-15	8.17657568576248e-15	1.24878130080053e-14	1.37188277502912e-14	1.57617284050313e-14	1.68544026398966e-14	1.26727179699969e-14	6.96975911602596e-15	2.49870014295634e-15	2.01508218214514e-15	7.84519580105967e-15	1.33529733753855e-14	1.46271549142567e-14	1.49768164196046e-14	1.29860180005946e-14	8.75736698844589e-15	8.27440712896954e-15	1.23008868243272e-14	1.54685226441929e-14	1.35017069201608e-14	1.01653738415389e-14
5	3.97697922374213e-10	2.43257231405339e-10	8.00489231553385e-11	1.35661970232789e-11	1.09703144543134e-12	3.73703631806071e-14	6.41027735457852e-16	2.55945260691779e-16	6.53871717038024e-16	8.98643295731165e-16	4.35059895237063e-16	4.66053767072358e-17	3.79501832653005e-17	1.32404186844723e-16	2.2497393091677e-16	3.30083726622222e-16	1.12358638265974e-15	1.32405933819741e-15	7.86192919058411e-16	3.023958416717e-16	9.4131958133494e-17	6.56151795807072e-17	1.74451407107533e-16	2.96882491375839e-16	4.87897642782297e-16	7.73795804116949e-16	4.59742718390264e-16	1.43312054004127e-16	6.62769740640068e-17	5.73952923349619e-16	1.16577520099418e-15	9.52404310883223e-16	1.17376665872578e-15	1.72204438127231e-15	1.2850368000846e-15	5.9861778814638e-16	1.5632217174552e-16	1.43007151927151e-16	9.70292270984867e-16	1.44762943816799e-15	1.10705371302902e-15	1.1173755264804e-15	9.94401458871299e-16	2.74079806941912e-16	2.15888570790805e-16	7.8838584254156e-16	1.32522176464725e-15	9.04959871513226e-16	4.48483828259701e-16
6	4.50378538686231e-10	2.80121689725531e-10	9.58761249508036e-11	1.76437536153664e-11	1.70475900544238e-12	8.46244191645692e-14	2.07393919751521e-15	8.94860552986403e-17	5.98354046209393e-17	1.16926267058062e-16	6.20555258933858e-17	5.02821417911869e-18	4.67449401948316e-19	9.65534724372969e-18	2.17652227323929e-17	2.4789090402683e-17	1.38010261958415e-16	1.41510576817241e-16	5.63844059655062e-17	9.8467146513622e-18	1.02871003879404e-18	5.93331941114387e-19	1.31083668311183e-17	8.15359515191305e-18	2.85717420872668e-17	8.47263031423584e-17	3.14426209023574e-17	2.15882981554081e-18	9.17593150698852e-18	9.00105780063207e-17	1.24143785271611e-16	2.92942938511353e-17	2.48101773682122e-17	1.43374798544855e-16	1.09804753511945e-16	4.66530059941872e-17	3.54722319212175e-17	9.05212767049711e-17	2.1164639164535e-16	1.63225105207843e-16	3.00562719811859e-17	3.87605996148367e-17	1.00145942113848e-16	1.65699064553638e-17	1.90201378809872e-18	5.1914995835315e-17	1.18214896019615e-16	4.50413920890938e-17	1.48683024076517e-17
7	4.95734966698538e-10	3.19737270278292e-10	1.18827038717007e-10	2.5206599241957e-11	3.06067387975785e-12	2.2154372392625e-13	1.07547800375635e-14	3.94236783224373e-16	2.38625292216064e-18	3.28772210347569e-17	3.78657814766164e-17	1.33925554147177e-17	8.77141858552919e-18	2.85440966512523e-17	5.27577142454143e-17	5.92850754751396e-17	3.5558375894222e-17	2.44097880906076e-17	1.29964234097121e-17	6.7556181298389e-19	6.3427149858624e-20	1.11807671396706e-18	1.11422721757382e-17	2.36817935764308e-17	3.87042754303795e-17	3.20071754343987e-17	8.60956156130632e-18	5.1292991551168e-18	2.15627179947158e-17	5.70662883825833e-17	3.56415730887439e-17	1.31272152749498e-17	2.00168669427822e-17	3.30498540031181e-17	1.4005655119995e-17	2.6259129654026e-18	8.79304810737329e-19	3.329185010476e-17	8.22214171418072e-17	4.47868526868675e-17	1.41507330752194e-17	2.44393383742432e-17	5.5012474701957e-17	3.45740115546847e-17	1.40050484120188e-17	3.21896516327654e-17	3.15244611878822e-17	1.01914601046862e-17	1.05123042226526e-17
8	5.48482085861087e-10	3.69746887831168e-10	1.51357869189865e-10	3.73724540052378e-11	5.57157538451733e-12	5.12130559785434e-13	3.07653293847764e-14	1.41412489365149e-15	1.13485146812157e-16	5.64419903818059e-17	5.14698846564939e-17	1.59116972632101e-17	9.92205331257978e-18	8.25376169674409e-17	1.55623065244045e-16	1.17867015171967e-16	1.68898727892663e-17	7.704274448625e-18	1.49155247210179e-17	2.11230628868118e-18	2.22877470846166e-19	1.55300493654249e-18	2.47085395823214e-17	7.19238076905506e-17	8.66418615897644e-17	3.7266845813801e-17	9.34598703659698e-19	2.12364361328885e-17	6.32528357494031e-17	7.28998785424336e-17	1.89751271202674e-17	4.72899902544749e-18	3.36527473029678e-17	2.79821584998591e-17	5.23592151669692e-18	1.28475211926296e-18	1.09846746851454e-17	4.74173034827089e-17	7.72529405589955e-17	3.09787912674905e-17	4.78141194633835e-18	4.86230849191632e-17	1.08672626563322e-16	1.25756137657053e-16	1.09362980696022e-16	8.06702139794232e-17	2.73362992119134e-17	4.21824346854675e-18	5.8730936752336e-17
9	6.18920289130243e-10	4.36603273608807e-10	1.96799645845302e-10	5.62183041826242e-11	1.01148093962409e-11	1.14501188914642e-12	8.1045895888121e-14	3.03886966154634e-15	5.46755960424625e-18	1.46184311159605e-16	1.48392685227664e-16	5.09825306632011e-17	4.77597651267888e-17	2.73400414335449e-16	4.78896367093088e-16	3.59856252270337e-16	1.17230865677794e-16	5.39443523258949e-17	3.90336465424627e-17	5.0153064403922e-18	6.75845963609008e-19	1.07922258198791e-17	8.36868390924623e-17	2.13210377572754e-16	2.42099772391949e-16	1.23302869891113e-16	3.70427962792287e-17	9.02964913728199e-17	1.79118157618366e-16	1.60748600842094e-16	6.12122960346306e-17	4.06777817977162e-17	7.27946643668545e-17	4.37815765001394e-17	6.32066913086596e-18	2.56000912361526e-18	2.40272866710699e-17	9.36017760494045e-17	1.42302559722146e-16	7.51464180622911e-17	2.63224014784408e-17	1.27858472816055e-16	3.00729529384358e-16	4.07940398396886e-16	3.87321944774689e-16	2.52485159714553e-16	8.64010257437926e-17	4.67612089281418e-17	2.46474908548207e-16
10	7.15344182137854e-10	5.27619686259507e-10	2.60818919959056e-10	8.56561468143151e-11	1.85464197146865e-11	2.65012348841779e-12	2.58122543308209e-13	1.94432426390373e-14	1.89175904579849e-15	8.57052409982919e-16	7.64816688149633e-16	5.79606514257852e-16	6.53887615664459e-16	1.27881287663937e-15	1.8485131612221e-15	1.62300488775133e-15	9.52414074254991e-16	4.87242011264965e-16	2.08988338467576e-16	3.8449188777108e-17	9.01026412678527e-18	9.61509011938026e-17	3.82426725124827e-16	7.81538684459499e-16	9.27833127761924e-16	7.33275630872309e-16	5.4557745664127e-16	5.83880142168052e-16	6.68964846183422e-16	5.8603826214388e-16	4.08625451465572e-16	3.14850484911957e-16	2.50933442864037e-16	1.23187833768826e-16	3.05371626781082e-17	8.46258281206398e-18	5.02177257950285e-17	2.22412917899785e-16	4.02534423931557e-16	4.06027808796047e-16	3.96402940458561e-16	6.14963773162871e-16	9.98527800952558e-16	1.29034193182543e-15	1.29890531456178e-15	1.04029772385087e-15	7.50631767329081e-16	7.75397342676954e-16	1.24112963649378e-15
11	8.47228822199619e-10	6.52631338585935e-10	3.52104803305322e-10	1.31895009202599e-10	3.40087054303263e-11	6.03035813859355e-12	7.6355974128044e-13	8.29058073922504e-14	1.29855929286329e-14	5.17484042667468e-15	4.29677282952917e-15	4.51619746180415e-15	5.35983422025128e-15	7.12523332214472e-15	8.65512006892116e-15	8.20525401579798e-15	5.97410617237359e-15	3.49473988039558e-15	1.64624481901822e-15	6.15095852874571e-16	3.70338672431636e-16	8.63980251003735e-16	2.06659241284647e-15	3.46917508888803e-15	4.21333134885114e-15	4.07602906968233e-15	3.61170478570606e-15	3.26685149945842e-15	2.96624689553459e-15	2.54526861330313e-15	2.05773596908144e-15	1.5869935155187e-15	1.07842177379181e-15	5.50116921645612e-16	1.71043256056178e-16	1.04026442472048e-17	1.52073120433671e-16	7.13688010505293e-16	1.42849953944926e-15	1.90933638158424e-15	2.26286237770056e-15	2.81696942269378e-15	3.580659065838e-15	4.23775059779393e-15	4.50993353191986e-15	4.45264360125907e-15	4.41963868064133e-15	4.75318666552734e-15	5.21178917337191e-15
12	1.02728485149199e-09	8.25272581563565e-10	4.83229815005377e-10	2.0430023765802e-10	6.15426850570714e-11	1.2968007256164e-11	1.87416594925405e-12	1.91785238593804e-13	2.14942491622352e-14	8.8255530961223e-15	1.22626816187045e-14	2.01486139210332e-14	2.9212860446107e-14	3.77873141398914e-14	4.32858575935546e-14	4.2243625441085e-14	3.43993049500695e-14	2.36283567240037e-14	1.42494673041933e-14	8.43997697134006e-15	6.59080274791779e-15	8.33881873291275e-15	1.25740178269607e-14	1.71079877403985e-14	1.97101699320502e-14	1.96801878719785e-14	1.78433794803587e-14	1.53170154883867e-14	1.27892589722697e-14	1.05926083673914e-14	8.75923939803844e-15	7.0228949118807e-15	5.13739562450476e-15	3.232137752814e-15	1.72332536683224e-15	1.04262370207603e-15	1.59746947874453e-15	3.41291299079954e-15	5.70209670533154e-15	7.56158297032419e-15	8.93277380523187e-15	1.03092143258437e-14	1.18781979229333e-14	1.33514064494729e-14	1.45748529925175e-14	1.58909637594412e-14	1.75613806359192e-14	1.886170739615e-14	1.76873859430433e-14
13	1.27323053653579e-09	1.06516905473231e-09	6.73494332256808e-10	3.18701335264449e-10	1.10959793816621e-10	2.74916232967354e-11	4.49939472138763e-12	4.01843113747105e-13	1.25304056640473e-14	1.4179554760839e-15	1.06466890858425e-14	4.92575283546438e-14	1.08083272200414e-13	1.65427195230437e-13	2.032216548556e-13	2.11024403198161e-13	1.89618548707487e-13	1.51272314157119e-13	1.12160358563606e-13	8.37766430300107e-14	7.03600144994082e-14	7.03928659463284e-14	7.82956264609706e-14	8.6668001029058e-14	8.97185254583795e-14	8.54626035924369e-14	7.51929035152205e-14	6.18883836019882e-14	4.89873471784832e-14	3.91346967012879e-14	3.28798934737219e-14	2.86638145970721e-14	2.45501821970324e-14	1.99718659662279e-14	1.59291163333714e-14	1.40562952559327e-14	1.54078840787757e-14	1.93186877817114e-14	2.35347542761231e-14	2.63120233383794e-14	2.80935377550074e-14	3.03451865841361e-14	3.33012211682088e-14	3.6084832809979e-14	3.90722625688017e-14	4.44586645454503e-14	5.29688264160576e-14	5.99828018329329e-14	5.62146802467335e-14
14	1.61030043116338e-09	1.40190936209776e-09	9.54764322966103e-10	5.0480951560531e-10	2.04422184039477e-10	6.17176378619231e-11	1.30840840031281e-11	1.6733411067645e-12	8.34992700080886e-14	6.05233799915194e-15	1.71186827959776e-14	1.15559899732401e-13	3.36385760706717e-13	6.12675614236054e-13	8.46059076592289e-13	9.67404629275979e-13	9.6250442011595e-13	8.6566479047236e-13	7.32294265329041e-13	6.09782361723166e-13	5.22260312371084e-13	4.70554464362534e-13	4.40794757901414e-13	4.15775659400186e-13	3.83432217454987e-13	3.38764240538038e-13	2.82245684719165e-13	2.19757776315422e-13	1.62497202844132e-13	1.22134596108451e-13	1.03104130305043e-13	9.98029057931407e-14	1.01916180188225e-13	1.02171096063135e-13	9.94704873521915e-14	9.63662234391138e-14	9.44446310940623e-14	9.18247509532974e-14	8.54598803437526e-14	7.62632962288079e-14	7.00098388351108e-14	7.0789375839286e-14	7.52226892443209e-14	7.73568059832258e-14	7.96635543482323e-14	9.45108925347674e-14	1.30190870324757e-13	1.74839204269754e-13	1.98710442627222e-13
15	2.07362048350117e-09	1.87870715950055e-09	1.37725749413294e-09	8.15022917596162e-10	3.88126594887357e-10	1.48145492285253e-10	4.51681125078287e-11	1.11170308868879e-11	2.44669905927381e-12	7.36507333512143e-13	5.24497796992771e-13	7.73215263040906e-13	1.40808458325077e-12	2.33320983357706e-12	3.29397600304594e-12	4.00437485181606e-12	4.30056219565229e-12	4.19493387006387e-12	3.82070402276826e-12	3.33575310270837e-12	2.85381309374381e-12	2.42627654884639e-12	2.06032033219222e-12	1.74567135933086e-12	1.46847898747016e-12	1.21105391702803e-12	9.54853650343431e-13	6.97044643440651e-13	4.64219070973669e-13	3.00144403945488e-13	2.32735287928048e-13	2.51549891780898e-13	3.15874019877502e-13	3.81361814773376e-13	4.19862467697716e-13	4.21270199063008e-13	3.85406081857909e-13	3.1762587344542e-13	2.32986023714984e-13	1.58943065622012e-13	1.22070499356555e-13	1.23734890429171e-13	1.3443341364529e-13	1.25026151420355e-13	1.0756032800634e-13	1.37825996917404e-13	2.68488712035855e-13	4.95982060684434e-13	7.60221737023266e-13
16	2.7057729421316e-09	2.54780305763995e-09	2.00370343208486e-09	1.3203560227467e-09	7.3408122683413e-10	3.49277073855101e-10	1.46330304247922e-10	5.70584080498329e-11	2.29003482230541e-11	1.09861575071192e-11	7.23397916071254e-12	6.69802885967788e-12	7.86377972624492e-12	1.01347045349312e-11	1.28856187582039e-11	1.53209907742217e-11	1.67471136735932e-11	1.68612267063583e-11	1.57976890482876e-11	1.39522759132508e-11	1.17627200930411e-11	9.57781272330531e-12	7.62615099171782e-12	6.02489204557268e-12	4.78093505790473e-12	3.79523119166468e-12	2.91539318028798e-12	2.0411155912666e-12	1.20856078642708e-12	5.68920806021061e-13	2.68292336798795e-13	3.312383439812e-13	6.39774448429444e-13	1.00468173869754e-12	1.25716205344425e-12	1.30214505266675e-12	1.12850508423852e-12	8.00553617694235e-13	4.402037522197e-13	1.8323551126942e-13	1.04326393003169e-13	1.58440095194879e-13	2.11012181357336e-13	1.61181114222371e-13	5.84022815986159e-14	1.01903131153527e-13	5.17746432936301e-13	1.42196988551571e-12	2.79886660577147e-12
17	3.54179089328309e-09	3.4457088399444e-09	2.87405795679362e-09	2.06735561399433e-09	1.29623901842498e-09	7.22106946309025e-10	3.69336557671817e-10	1.82858948651855e-10	9.45338112463037e-11	5.56855190037542e-11	3.99171667847747e-11	3.51646284267615e-11	3.63439691851711e-11	4.10221321143637e-11	4.72978701216262e-11	5.31006643243833e-11	5.64588999750519e-11	5.61551199434626e-11	5.21166650515559e-11	4.52623092154033e-11	3.70050736097832e-11	2.87590949844484e-11	2.16211473667482e-11	1.61956353613551e-11	1.25069842413103e-11	1.00467715183546e-11	8.04315507433385e-12	5.90015644718278e-12	3.55001785046557e-12	1.44774192010649e-12	1.96835351708725e-13	9.51464289192883e-14	9.30781062693329e-13	2.12187085050036e-12	3.03626605102615e-12	3.26713263756638e-12	2.75453074841069e-12	1.76185930768825e-12	7.41370053061662e-13	1.12366966572357e-13	2.69728072392934e-14	2.79405103081589e-13	4.74342693367928e-13	3.68185499990592e-13	1.29019550017857e-13	3.23261684388948e-13	1.66327272892123e-12	4.72702705360036e-12	9.88042729743354e-12
18	4.58069817009078e-09	4.55015338425474e-09	3.94484486415085e-09	2.99831509553929e-09	2.01383028708681e-09	1.2123489082251e-09	6.70833030469137e-10	3.56535117978745e-10	1.95851400148382e-10	1.23118928770843e-10	9.6335440295199e-11	9.33048325611447e-11	1.03085612700086e-10	1.19415001533387e-10	1.3714994461286e-10	1.51172784553338e-10	1.57025263228069e-10	1.52239234874429e-10	1.37178262491975e-10	1.14740696482473e-10	8.91854476658708e-11	6.48096992000775e-11	4.49634603830093e-11	3.14312235080376e-11	2.41074474241949e-11	2.11228842952177e-11	1.96580041471167e-11	1.72922976291585e-11	1.31817362390935e-11	8.27273835907046e-12	4.39376557217818e-12	2.90220130436614e-12	3.83886915920905e-12	6.04662943928201e-12	7.96586786878639e-12	8.47465141787376e-12	7.32987891320009e-12	5.12842757402535e-12	2.90825383092282e-12	1.5704142628933e-12	1.38927588180942e-12	1.92635877169016e-12	2.45962084153961e-12	2.65075367918287e-12	2.98550667042125e-12	4.73341272406041e-12	9.5343548858623e-12	1.89396441229438e-11	3.43045243795781e-11
19	5.76913923816808e-09	5.76467770004923e-09	5.07576509798286e-09	3.93786452291834e-09	2.69344711805797e-09	1.62812290587407e-09	8.75873301613891e-10	4.2764088032727e-10	2.01072637639273e-10	1.08472773492205e-10	8.95513292935092e-11	1.1219150530138e-10	1.59790711024538e-10	2.19721640559387e-10	2.78248909793495e-10	3.21265434368229e-10	3.37986135546934e-10	3.24422932037374e-10	2.84333257972776e-10	2.27199621054185e-10	1.64675028911505e-10	1.07449364614286e-10	6.34352520815756e-11	3.68516113154966e-11	2.76014553218626e-11	3.12294879268257e-11	4.03258684203316e-11	4.74923181005492e-11	4.84965637623848e-11	4.36301925354865e-11	3.64063643355824e-11	3.06765221972834e-11	2.82552561908868e-11	2.84234376343005e-11	2.90906701206915e-11	2.83994140356116e-11	2.57220620476612e-11	2.17477379126709e-11	1.78896580954042e-11	1.54195168595198e-11	1.48020202699614e-11	1.56508269624078e-11	1.7356864937072e-11	1.99365182660828e-11	2.45131804647575e-11	3.31873003274556e-11	4.84641521757715e-11	7.26946248973961e-11	1.0833014942e-10
20	7.04891005297067e-09	7.00674327869900e-09	6.16697342115125e-09	4.77973632928821e-09	3.23582363913486e-09	1.89052835669043e-09	9.35477108662799e-10	3.78726333648189e-10	1.15039190926413e-10	2.03123269718266e-11	1.17490474320147e-11	5.62743101604301e-11	1.45900463808476e-10	2.69722330073673e-10	4.01805453716457e-10	5.07297762038028e-10	5.57393257441107e-10	5.4129791630109e-10	4.68286992852374e-10	3.60635999592793e-10	2.43529969445113e-10	1.38028859825087e-10	5.88914438576932e-11	1.47965356005721e-11	7.90828594056406e-12	3.25832520612166e-11	7.57238782711603e-11	1.20746536247262e-10	1.53894776407499e-10	1.69109028672728e-10	1.68471733539315e-10	1.5857634791668e-10	1.45877608962002e-10	1.33990514134198e-10	1.23702102402503e-10	1.14472194140986e-10	1.0585282382832e-10	9.80829333913344e-11	9.19322527938936e-11	8.8195498141534e-11	8.72907336218288e-11	8.93093937587011e-11	9.45098952764661e-11	1.03841180781826e-10	1.19027053180712e-10	1.42044924110863e-10	1.74234240568732e-10	2.15933183107197e-10	2.68668991047544e-10
21	8.4839856862865e-09	8.39236850331209e-09	7.39820925597532e-09	5.76317501645712e-09	3.91844570974297e-09	2.28439945655266e-09	1.11470695716644e-09	4.431614491508e-10	1.43293361219619e-10	4.48130582122431e-11	2.98309668460091e-11	6.18656162448686e-11	1.52886227717675e-10	3.09961569121058e-10	5.04003223981198e-10	6.76686154288358e-10	7.71748532094421e-10	7.63758194932997e-10	6.65543091978709e-10	5.14301308697498e-10	3.50576090587163e-10	2.04909409497267e-10	9.67191793015174e-11	3.90988507097676e-11	4.06375973533738e-11	1.01434953298218e-10	2.08147623773916e-10	3.34791003769508e-10	4.51066508329935e-10	5.33501415070559e-10	5.72599941135597e-10	5.72652599019637e-10	5.46058547861768e-10	5.06616545344526e-10	4.65143177838539e-10	4.2810780390455e-10	3.98205585687488e-10	3.75596889508739e-10	3.59116377331497e-10	3.47265875549184e-10	3.39027854751107e-10	3.34518580191348e-10	3.35300541992524e-10	3.43967039952254e-10	3.62636681451465e-10	3.90408521805094e-10	4.20905296017077e-10	4.43099188161458e-10	4.50743561979001e-10
22	1.03795245580878e-08	1.03686656508149e-08	9.35626223343025e-09	7.57224498752458e-09	5.43994441887242e-09	3.41730683166214e-09	1.83556959613058e-09	8.12886897363171e-10	2.7569104135961e-10	5.87551930143404e-11	1.48905882238534e-11	7.14419941547308e-11	2.15788826999572e-10	4.41731002779371e-10	7.08015630642047e-10	9.40001119894952e-10	1.06656665341307e-09	1.05863985243557e-09	9.39966362559134e-10	7.66355825862231e-10	5.93309977395566e-10	4.56010382111477e-10	3.70691426391374e-10	3.47698912860295e-10	3.99561995532549e-10	5.35654913349705e-10	7.49099187959584e-10	1.00888092936607e-09	1.26570582663524e-09	1.46918957263963e-09	1.58607052499705e-09	1.60956005592359e-09	1.55667090769678e-09	1.45736004540995e-09	1.34214160344378e-09	1.23326005864386e-09	1.14119373738518e-09	1.06572147818181e-09	9.9985429254429e-10	9.35033206938171e-10	8.66241584453537e-10	7.95629290865436e-10	7.33035815668671e-10	6.9195315505938e-10	6.80619914602998e-10	6.90610483700423e-10	6.89481434717253e-10	6.28200309194727e-10	4.74054203073722e-10
23	1.32681762766311e-08	1.3678934538514e-08	1.30074776012043e-08	1.1377143628333e-08	9.11627163519924e-09	6.65388628528316e-09	4.38943929323038e-09	2.59081595525938e-09	1.35830985772796e-09	6.56648305177955e-10	3.82435370869627e-10	4.22120443508263e-10	6.73337296041647e-10	1.03582190619693e-09	1.40070184496946e-09	1.66197986192607e-09	1.74849181991439e-09	1.65229934491627e-09	1.42952278174998e-09	1.17053784982912e-09	9.59267878680595e-10	8.47175975589971e-10	8.53377550466649e-10	9.81430532791199e-10	1.23297664403589e-09	1.60527775827587e-09	2.07615502423537e-09	2.59171457746399e-09	3.07075810870627e-09	3.42749500601459e-09	3.60127995476514e-09	3.57761921092881e-09	3.39031019448563e-09	3.1051062523733e-09	2.79375866075748e-09	2.50980980421532e-09	2.27466306656003e-09	2.07728596426878e-09	1.88616026179906e-09	1.66880279419615e-09	1.41208443166319e-09	1.13543617770553e-09	8.89519648848773e-10	7.36417216800171e-10	7.14791074112516e-10	8.03800937581428e-10	9.0887724432206e-10	8.93906738350089e-10	6.71127026725443e-10
24	1.76583311808892e-08	1.90732648180693e-08	1.94462371799621e-08	1.87431642276112e-08	1.7109863084914e-08	1.48343242795012e-08	1.22774695877472e-08	9.79366143269978e-09	7.66334001682485e-09	6.05342611379798e-09	5.0090108872468e-09	4.46878292614916e-09	4.29309176905345e-09	4.29798630186063e-09	4.29426267946959e-09	4.13002023545253e-09	3.72822268066835e-09	3.10515785689203e-09	2.35965723809872e-09	1.63631370661098e-09	1.07944651383969e-09	7.97751219505615e-10	8.49979982817584e-10	1.24729987333569e-09	1.95949287752073e-09	2.91561487662653e-09	4.0010350442339e-09	5.06189682549272e-09	5.92721347045444e-09	6.44829718229773e-09	6.54248240502213e-09	6.22187799129762e-09	5.59221722206445e-09	4.81923581090336e-09	4.07381989890574e-09	3.47606188431637e-09	3.05913607046306e-09	2.76696607421775e-09	2.4877549432931e-09	2.11222464001043e-09	1.59467035748794e-09	9.90489571276046e-10	4.48991143006069e-10	1.56249757392648e-10	2.46504166544173e-10	7.23520884232607e-10	1.44293764902448e-09	2.19190957558202e-09	2.86197282923431e-09
25	2.3324730220656e-08	2.63699047504398e-08	2.86949354855537e-08	3.01460124143073e-08	3.06664803350527e-08	3.02996665339438e-08	2.91796133234856e-08	2.75084358753186e-08	2.55198243629165e-08	2.34331510404307e-08	2.14087052671509e-08	1.95173749390875e-08	1.7735354916388e-08	1.59671405426032e-08	1.40910175308063e-08	1.2013619956941e-08	9.71653599142273e-09	7.28006636644655e-09	4.87685571320496e-09	2.73839116069974e-09	1.10574061905103e-09	1.78684608176954e-10	7.42414405634468e-11	7.99770255476796e-10	2.24175419468926e-09	4.1711336602967e-09	6.26793293375315e-09	8.16784342190669e-09	9.52847571247976e-09	1.0104028844642e-08	9.80862071361115e-09	8.74588006584211e-09	7.18876605445541e-09	5.5081228320627e-09	4.0666714512189e-09	3.11041960956682e-09	2.6953550535862e-09	2.67962231254707e-09	2.79037322835437e-09	2.74590709389683e-09	2.38821509671942e-09	1.77078563729003e-09	1.15978652186487e-09	9.42468798129659e-10	1.48208716135278e-09	2.99261215417831e-09	5.50859679897054e-09	8.988019694663e-09	1.35218324332924e-08
26	2.81598755748232e-08	3.28542781584761e-08	3.74825553021007e-08	4.19335576418161e-08	4.60754119741777e-08	4.97435095912051e-08	5.27476658174935e-08	5.4897097713041e-08	5.60319018696742e-08	5.60470328322133e-08	5.49004536330803e-08	5.26069457913487e-08	4.9226776444284e-08	4.48597979860088e-08	3.96505422453643e-08	3.38018849539568e-08	2.75883248766454e-08	2.13578548026628e-08	1.55142653243318e-08	1.04778238075451e-08	6.62903518896965e-09	4.24546532391526e-09	3.44434536094755e-09	4.14383290373541e-09	6.05374993253925e-09	8.70259678299778e-09	1.15017333776673e-08	1.38401502078053e-08	1.51952677665016e-08	1.5238522159963e-08	1.39112617592134e-08	1.14485546282546e-08	8.33699312635681e-09	5.20738890487923e-09	2.68235125563316e-09	1.21732034702757e-09	9.84219092407259e-10	1.84176897881343e-09	3.41225823977869e-09	5.24639861767714e-09	7.0203948129786e-09	8.69099337047168e-09	1.05478555660759e-08	1.3146246704338e-08	1.71581888616717e-08	2.32193439184837e-08	3.18501292657355e-08	4.34904824137165e-08	5.86290693464549e-08
27	2.78966513069166e-08	3.29624242422337e-08	3.88039642995618e-08	4.56089940825068e-08	5.34508064370636e-08	6.22060329840731e-08	7.15131034236485e-08	8.07889900530146e-08	8.93027144812036e-08	9.62865338623813e-08	1.01056520888009e-07	1.03115600102649e-07	1.02221320302712e-07	9.84124338829729e-08	9.1997863230648e-08	8.35164791631095e-08	7.36766492309317e-08	6.32827461298708e-08	5.3153978038207e-08	4.40404620943488e-08	3.65426942052555e-08	3.10427181468511e-08	2.76569768129287e-08	2.62205828914643e-08	2.63096791761117e-08	2.73028321982875e-08	2.84753260848322e-08	2.91137528733081e-08	2.86341048685742e-08	2.66852469221807e-08	2.32206321444189e-08	1.85236620035896e-08	1.31764472651853e-08	7.96951935294095e-09	3.7627974473683e-09	1.32460962015732e-09	1.19006045838115e-09	3.58370438661593e-09	8.43737145382382e-09	1.55029192993354e-08	2.4522691914059e-08	3.5394862221194e-08	4.82710297320534e-08	6.35518550310636e-08	8.17907237031897e-08	1.03554273401115e-07	1.29304061886561e-07	1.59351201640686e-07	1.93906435244259e-07
28	1.90333655466951e-08	2.23275133828275e-08	2.7226150544546e-08	3.44238996841101e-08	4.44631198756308e-08	5.75607216835665e-08	7.3481052951737e-08	9.14952404873616e-08	1.10445000561929e-07	1.28900289640501e-07	1.45375183895975e-07	1.58553100746674e-07	1.67474040156677e-07	1.71650518409508e-07	1.71099086980164e-07	1.66293745200299e-07	1.58061026814475e-07	1.47442193684084e-07	1.35546976474814e-07	1.23418513209433e-07	1.11923401693385e-07	1.01675746704264e-07	9.29999148771993e-08	8.59327152401878e-08	8.02613755446749e-08	7.55893862888934e-08	7.14193274707888e-08	6.72414799819073e-08	6.26194965682202e-08	5.72680672773315e-08	5.1119682093236e-08	4.43762843429077e-08	3.75373631101005e-08	3.13923553656864e-08	2.69668178240417e-08	2.54212827589268e-08	2.79167938014829e-08	3.54748233185534e-08	4.88633753161661e-08	6.85313568757573e-08	9.45930865747067e-08	1.26844128770105e-07	1.64780003312793e-07	2.07597099721198e-07	2.54177648095119e-07	3.03087296374025e-07	3.52631688127116e-07	4.01018314059549e-07	4.466503922308e-07
29	5.16558408402906e-09	5.91327732887399e-09	9.0392636222263e-09	1.57031294248492e-08	2.68895403424383e-08	4.31730116886703e-08	6.45301976587857e-08	9.02520282918058e-08	1.189853451833e-07	1.48900809049213e-07	1.77951334820384e-07	2.04163634653143e-07	2.25900975258169e-07	2.42047997823919e-07	2.52092574974668e-07	2.56106324844482e-07	2.5464636031694e-07	2.48611448217634e-07	2.39085794923677e-07	2.27196391423127e-07	2.13999703599838e-07	2.00404091081227e-07	1.87127408409722e-07	1.74684876175096e-07	1.63399962035869e-07	1.53430417330078e-07	1.44802979237282e-07	1.37453650879601e-07	1.31275021109197e-07	1.2617560189204e-07	1.22155883842735e-07	1.19399960571275e-07	1.1837091172326e-07	1.19886435339393e-07	1.25144027071069e-07	1.35667064007435e-07	1.53155836006742e-07	1.79247836439437e-07	2.15213301028936e-07	2.61628736638201e-07	3.18079480128551e-07	3.82942585551589e-07	4.53296567840911e-07	5.24997387416616e-07	5.92950220869809e-07	6.51590287976796e-07	6.95558560063531e-07	7.20518245111968e-07	7.24011899756179e-07
30	1.09401363293032e-09	2.32863535400544e-09	6.699542158658e-09	1.54412593679898e-08	2.95428933526177e-08	4.95163112013616e-08	7.52209329782084e-08	1.05792975602507e-07	1.39704357449412e-07	1.74944900917516e-07	2.09290635785036e-07	2.40600699429948e-07	2.67081737323908e-07	2.87472098148496e-07	3.01122950727392e-07	3.07980805626839e-07	3.08497116830852e-07	3.035003753409e-07	2.94063899224036e-07	2.81391986189553e-07	2.66733752411251e-07	2.51322817738919e-07	2.36334825554162e-07	2.22853941054097e-07	2.11842569398123e-07	2.04113585406614e-07	2.00309575598277e-07	2.00897563189339e-07	2.06189204821434e-07	2.16394322166312e-07	2.31708944837975e-07	2.52427847636462e-07	2.79057652179371e-07	3.12393698773215e-07	3.53517142785239e-07	4.03672867927645e-07	4.64006408825279e-07	5.35168083416802e-07	6.16830012211912e-07	7.07198831511095e-07	8.02634789128202e-07	8.97498336531295e-07	9.84332025055431e-07	1.05444490439989e-06	1.09889880331041e-06	1.10980644854709e-06	1.08175411519642e-06	1.01308033403451e-06	9.06709781740745e-07
31	2.58053556210112e-08	3.34538382835649e-08	4.46030777566283e-08	5.99623785341802e-08	7.98986417575464e-08	1.04284022339159e-07	1.32411425338557e-07	1.63006970579442e-07	1.94347154820948e-07	2.24462735423477e-07	2.5138915220837e-07	2.73411804729988e-07	2.89257597268816e-07	2.98200829548966e-07	3.00076098277071e-07	2.95215206677353e-07	2.84341504272576e-07	2.68459203724631e-07	2.48767231535054e-07	2.26611309389994e-07	2.03470560498093e-07	1.80961923366436e-07	1.60840620498765e-07	1.44978325502168e-07	1.35310245353211e-07	1.3375431520833e-07	1.42116144607961e-07	1.61999147160586e-07	1.94738685224243e-07	2.4137183179925e-07	3.02641744097468e-07	3.79020312801376e-07	4.70718569975364e-07	5.77645923657807e-07	6.9928110695926e-07	8.34432842390274e-07	9.80896941048798e-07	1.13505548940752e-06	1.29150564819442e-06	1.44284001385325e-06	1.5797156040738e-06	1.69133319313038e-06	1.76639518785073e-06	1.79451718195265e-06	1.76794429167794e-06	1.68328994034798e-06	1.54290780875324e-06	1.35547390509232e-06	1.13544151833334e-06
32	8.57382150772654e-08	1.03693211021518e-07	1.24306955267415e-07	1.4733808669993e-07	1.72203511374255e-07	1.97956338481087e-07	2.23326411855661e-07	2.46827110914375e-07	2.66915542623062e-07	2.82177814854651e-07	2.91501907506039e-07	2.94201477449292e-07	2.90065523109655e-07	2.79328394212702e-07	2.62576472329516e-07	2.40625219182494e-07	2.14407704238281e-07	1.84910872669696e-07	1.53180338768897e-07	1.20393313268436e-07	8.79788179648748e-08	5.77503478485772e-08	3.20119261923833e-08	1.36042187419508e-08	5.8704058078846e-09	1.25376236036113e-08	3.752456199962e-08	8.4695826901986e-08	1.57587200001521e-07	2.59123056209292e-07	3.91339667757213e-07	5.55118893853778e-07	7.49929449364709e-07	9.73571147113137e-07	1.2219239080992e-06	1.48871883422191e-06	1.76537159698597e-06	2.0409442594824e-06	2.30232315180239e-06	2.5347084180602e-06	2.72249578474314e-06	2.85058508946767e-06	2.90606979317269e-06	2.88015175244347e-06	2.77000235833279e-06	2.58018525223514e-06	2.32321026530968e-06	2.01885028614839e-06	1.69205735260633e-06
33	1.67514899842647e-07	1.94430963931286e-07	2.21864514893325e-07	2.48741234197698e-07	2.73821124906353e-07	2.9579323884377e-07	3.13402732486485e-07	3.25593940175892e-07	3.31645365749078e-07	3.31269323103637e-07	3.2465249760762e-07	3.12424355502226e-07	2.95556309310352e-07	2.75212084366259e-07	2.52584032126033e-07	2.28756834149507e-07	2.04636650897296e-07	1.80970598591158e-07	1.58461585225336e-07	1.37961954365029e-07	1.20711327852518e-07	1.08573485718427e-07	1.04225732513298e-07	1.11261130079523e-07	1.34176530230245e-07	1.78234100099773e-07	2.49197995354983e-07	3.52959144813064e-07	4.95069216931085e-07	6.80210200063953e-07	9.11629585727181e-07	1.19057386365135e-06	1.51575565953821e-06	1.88289283849616e-06	2.28436148902642e-06	2.70900885462072e-06	3.14217648508234e-06	3.56598679462925e-06	3.95994523538793e-06	4.30190131268515e-06	4.56938935070246e-06	4.74132894026133e-06	4.80000251507958e-06	4.73314668464568e-06	4.5359076994394e-06	4.21234431151383e-06	3.77614728877428e-06	3.25031874052525e-06	2.66573693494951e-06
34	2.50716817002889e-07	2.82311980307132e-07	3.11946847976863e-07	3.38188855189654e-07	3.59689140871121e-07	3.75329593496607e-07	3.84365574025455e-07	3.86541981375751e-07	3.82161036568894e-07	3.72085736847555e-07	3.57673108194592e-07	3.40644591441154e-07	3.22914430407148e-07	3.0640754180476e-07	2.92903111872822e-07	2.83937383191084e-07	2.80788907589128e-07	2.84554017093697e-07	2.96302879639361e-07	3.17291149096537e-07	3.49192062442815e-07	3.9431046217242e-07	4.5574331106776e-07	5.37458949072253e-07	6.44277036336844e-07	7.81740519510696e-07	9.55878735955522e-07	1.17286683303434e-06	1.43859181046576e-06	1.75814068736183e-06	2.1352320864443e-06	2.57161864669546e-06	3.06649319730248e-06	3.61593554145464e-06	4.21243863394513e-06	4.84455363611911e-06	5.49669458009037e-06	6.14914721913963e-06	6.77833407432954e-06	7.3573972386995e-06	7.85716741305785e-06	8.24758430283412e-06	8.49961148859394e-06	8.58764249184383e-06	8.49232498828942e-06	8.20364745355276e-06	7.72405660586788e-06	7.07132888494925e-06	6.28092435177024e-06
35	3.18880318758785e-07	3.49812514801915e-07	3.76227544047966e-07	3.96566413459362e-07	4.09538078793675e-07	4.14278888707164e-07	4.10489103495971e-07	3.985266611233e-07	3.79442616091749e-07	3.54950358355471e-07	3.2733075425683e-07	2.99285954802681e-07	2.73763642759733e-07	2.53778940729512e-07	2.42261763570829e-07	2.41952840372778e-07	2.55362925969827e-07	2.84798814537369e-07	3.32449045762891e-07	4.00513816848774e-07	4.91358920183022e-07	6.07672725893484e-07	7.52607478795724e-07	9.29890017416938e-07	1.14389097043282e-06	1.39964458623585e-06	1.70281342156077e-06	2.05959361910531e-06	2.47655811974709e-06	2.96043725226717e-06	3.51783844873172e-06	4.15490849324238e-06	4.87694180615681e-06	5.68793661674219e-06	6.5900988164856e-06	7.58329398851164e-06	8.6644561725107e-06	9.82698208516618e-06	1.10601747034242e-05	1.23488493444208e-05	1.36732721511648e-05	1.50096528735342e-05	1.63314441923898e-05	1.76116903963558e-05	1.88266038504601e-05	1.99604208870349e-05	2.10114030966273e-05	2.19986213654755e-05	2.2968914837651e-05
36	3.59742220009362e-07	3.83489394335961e-07	3.99714663918827e-07	4.067738783967e-07	4.03447842152745e-07	3.89122213965364e-07	3.63938155052027e-07	3.28893212244766e-07	2.85875751304556e-07	2.37623017516286e-07	1.87601836281497e-07	1.39820850405014e-07	9.85925429016189e-08	6.82706604836553e-08	5.29928918221774e-08	5.64591544366476e-08	8.17726165717921e-08	1.31364213310927e-07	2.07012908861417e-07	3.09964500744156e-07	4.41142535096089e-07	6.01436935172213e-07	7.92050064366103e-07	1.01487677248135e-06	1.27289491703413e-06	1.57054603308209e-06	1.91409193846767e-06	2.31194119350431e-06	2.77494785989844e-06	3.31669167045656e-06	3.95375101498332e-06	4.7059759496471e-06	5.59675686362921e-06	6.65326665268871e-06	7.90663397128816e-06	9.39198855623782e-06	1.11483145644056e-05	1.32180621827147e-05	1.56465070651231e-05	1.84809123731639e-05	2.17696335116495e-05	2.55613973172371e-05	2.99050642498329e-05	3.48502177231412e-05	4.04488920203601e-05	4.67586274195041e-05	5.38468182179691e-05	6.17960042703214e-05	7.07093794095333e-05
37	3.85744199717148e-07	4.02127642584217e-07	4.09278443468139e-07	4.05842560880156e-07	3.9106023831468e-07	3.64947807083698e-07	3.28435566781287e-07	2.83437755679928e-07	2.32834870887857e-07	1.80356431429879e-07	1.30363157258865e-07	8.75403373096297e-08	5.65272689838025e-08	4.15191804650368e-08	4.5886114161078e-08	7.18563028246053e-08	1.20308694272923e-07	1.90710430975561e-07	2.81221205767412e-07	3.88969377753627e-07	5.10487166714511e-07	6.42277157562413e-07	7.81472659102159e-07	9.26552482810347e-07	1.07807763927319e-06	1.23943300761071e-06	1.41757927030719e-06	1.62384580693973e-06	1.87481910716789e-06	2.19339837012652e-06	2.6100953954853e-06	3.16464596076778e-06	3.9079729952821e-06	4.90449902440911e-06	6.23475046002297e-06	7.9981358802842e-06	1.03157229052667e-05	1.333279275532e-05	1.7220926284144e-05	2.2179375676423e-05	2.84355030496077e-05	3.62441160194924e-05	4.58855897254747e-05	5.7662718365502e-05	7.18962677345113e-05	8.89191859578208e-05	0.00010906936211119	0.000132680704338671	0.000160072160814675
38	4.60876989284579e-07	4.86857634942843e-07	5.05880152495653e-07	5.17155921697018e-07	5.20472414278262e-07	5.1631098656489e-07	5.05908097480565e-07	4.91240219613777e-07	4.74918943597775e-07	4.59992346059797e-07	4.49660761766609e-07	4.46928227757649e-07	4.54223147276249e-07	4.73031059753489e-07	5.03586878684298e-07	5.44672224732683e-07	5.93555126232037e-07	6.46095152386115e-07	6.97018987720133e-07	7.40352606853002e-07	7.69980272498119e-07	7.80291326081504e-07	7.66876331018022e-07	7.27246481512003e-07	6.61574502312551e-07	5.73489793780652e-07	4.71001720718867e-07	3.67667613674757e-07	2.84160250065154e-07	2.50417071968768e-07	3.08564332922984e-07	5.16798793471703e-07	9.54373766266539e-07	1.72777290521935e-06	2.97806331782926e-06	4.88930021714627e-06	7.69771124294322e-06	1.17012249456717e-05	1.72687326823421e-05	2.48482973003507e-05	3.49733594528482e-05	4.8265859651266e-05	6.5435109175319e-05	8.72712238583719e-05	0.000114631998397911	0.000148422259471859	0.000189565004255199	0.00023896401332078	0.000297458124782522
39	6.75979531107663e-07	7.43552482585321e-07	8.1051049433563e-07	8.76175199854325e-07	9.40108401382227e-07	1.00214895839644e-06	1.06241064790323e-06	1.12123371700973e-06	1.17908871799291e-06	1.2364385946063e-06	1.29357289891463e-06	1.3504351770411e-06	1.40646957526487e-06	1.46051434496014e-06	1.51076737413102e-06	1.55484206446439e-06	1.58992160726322e-06	1.6130076956986e-06	1.62124840272456e-06	1.61232224004376e-06	1.58485415958879e-06	1.53884681728436e-06	1.47612818812091e-06	1.40084475379951e-06	1.32006679888982e-06	1.24461646511775e-06	1.19027682970443e-06	1.17958752483383e-06	1.24447511917829e-06	1.43000019447769e-06	1.79952285271651e-06	2.44158846099584e-06	3.47880856776748e-06	5.07894921485831e-06	7.46832998907697e-06	1.09474713530513e-05	1.5908695876586e-05	2.28550861993595e-05	3.24198320185308e-05	4.5384574582178e-05	6.26949086234057e-05	8.54707721790553e-05	0.000115009102252356	0.000152775927118564	0.000200385076353436	0.000259560984360377	0.000332083693653431	0.00041971515542993	0.000524107266090825
40	1.0969297560621e-06	1.24284218841306e-06	1.39744414475814e-06	1.55964649657318e-06	1.728166606223e-06	1.90154706071138e-06	2.07817647658431e-06	2.25631381718326e-06	2.43411962129014e-06	2.60969938814709e-06	2.78116562718922e-06	2.94672532060382e-06	3.10479847587763e-06	3.25417105364546e-06	3.39418220280277e-06	3.52494218216954e-06	3.64757471465629e-06	3.76447715126263e-06	3.87959509430344e-06	3.9987162242421e-06	4.12980178118119e-06	4.28339374539692e-06	4.47316100139869e-06	4.7166780276523e-06	5.03656412541566e-06	5.46214912471015e-06	6.03187226683836e-06	6.79666394072348e-06	7.82460402447467e-06	9.20719326524148e-06	1.10676104111158e-05	1.35713489518167e-05	1.69396199510601e-05	2.14658533541396e-05	2.75355072620333e-05	3.56491795052963e-05	4.64486875831777e-05	6.07453288381977e-05	7.95489539897377e-05	0.000104095805408802	0.000135872333111359	0.000176631479379651	0.000228397314884463	0.000293453530946017	0.000374311266559528	0.000473652188505707	0.000594243734511209	0.000738825013243023	0.000909964008589833
41	1.72226894068784e-06	1.97104404467996e-06	2.23700406154697e-06	2.51774899382256e-06	2.81019927917859e-06	3.11063468666906e-06	3.41477344787777e-06	3.71789507251897e-06	4.0150085492029e-06	4.30106548121657e-06	4.57121529656436e-06	4.82109725830492e-06	5.04716196958325e-06	5.24701392153978e-06	5.41976696434013e-06	5.5664070216772e-06	5.69016151961394e-06	5.79688337610193e-06	5.89546938851433e-06	5.99834873687266e-06	6.12209730781628e-06	6.2882579075639e-06	6.52447561414918e-06	6.86609221950552e-06	7.35838484967616e-06	8.05968232357648e-06	9.04564897285932e-06	1.04150884837307e-05	1.22976863566864e-05	1.48641716366709e-05	1.83394246452759e-05	2.3019070030683e-05	2.92900506220366e-05	3.76555503159953e-05	4.87643951765485e-05	6.34446856915296e-05	8.27408828918766e-05	0.000107952885051201	0.000140674809679719	0.00018283028400183	0.000236700122150084	0.000304937433787241	0.000390564595004369	0.000496946259248498	0.000627732832475421	0.000786769700218068	0.000977969050416883	0.00120514339857974	0.0014718028273971
42	2.43031426902154e-06	2.75697893032841e-06	3.09587880797627e-06	3.44046945750164e-06	3.7829296160793e-06	4.11431453759389e-06	4.42480551993969e-06	4.70405922569123e-06	4.9416540900468e-06	5.12762375309819e-06	5.25305950225774e-06	5.31075581740292e-06	5.2958661299933e-06	5.20653088846278e-06	5.04443819798589e-06	4.81528006553648e-06	4.52907615395287e-06	4.2003535470472e-06	3.84819700665369e-06	3.49622117576644e-06	3.17256559504784e-06	2.91007633122612e-06	2.74691487898196e-06	2.72792512453777e-06	2.90719025393172e-06	3.3523189759425e-06	4.15110674704569e-06	5.42131163164341e-06	7.32435071049527e-06	1.00837421176996e-05	1.40090667919061e-05	1.95260775732798e-05	2.72133161312165e-05	3.78451885121224e-05	5.24408835731521e-05	7.23177933107175e-05	9.91472254520339e-05	0.000135009223541379	0.000182442289397841	0.000244482823475951	0.000324688268990259	0.000427137390644897	0.000556400969815826	0.000717476579496051	0.000915682115834415	0.00115650447051793	0.00144540213561116	0.00178756357712239	0.00218762675666796
43	3.09651125185609e-06	3.43045199115384e-06	3.75265971863071e-06	4.05127340413158e-06	4.31342087006115e-06	4.52577021282594e-06	4.67523650690171e-06	4.74982514796825e-06	4.73957595289342e-06	4.6375533473341e-06	4.44080910825989e-06	4.15122719986143e-06	3.77614779651813e-06	3.32866266475762e-06	2.8274800974412e-06	2.29627817964391e-06	1.76250388214398e-06	1.25563549057238e-06	8.05009524143256e-07	4.37421584060088e-07	1.74842611494187e-07	3.27444610037665e-08	1.96950936458906e-08	1.39054126277522e-07	3.93760166810643e-07	7.95334667883361e-07	1.37831173739702e-06	2.22131548686169e-06	3.47592069737406e-06	5.4042239941917e-06	8.42569958075728e-06	1.31734002672763e-05	2.05588849524628e-05	3.1844414804664e-05	4.87199852489378e-05	7.33816912243649e-05	0.000108606820572899	0.000157820015706723	0.000225143934401921	0.000315427185872071	0.000434242031594475	0.000587844529674997	0.00078309055809461	0.00102730253839928	0.00132808371910069	0.00169307953840048	0.00212968878230941	0.00264473083999743	0.00324407912902426
44	4.15345534514108e-06	4.51896670753319e-06	4.85525535348048e-06	5.14919938758387e-06	5.38787489602782e-06	5.55939636715405e-06	5.65384736450291e-06	5.66423759151492e-06	5.58740118524604e-06	5.42473228955911e-06	5.18264080667913e-06	4.87260740893247e-06	4.51072652376199e-06	4.11665335346043e-06	3.71192011940251e-06	3.31766102705002e-06	2.95188712244407e-06	2.62658163232348e-06	2.3450414954141e-06	2.10006653040843e-06	1.87378547213397e-06	1.64009555722427e-06	1.37086321404709e-06	1.04716790610262e-06	6.76946631806737e-07	3.20388637345672e-07	1.24314134142076e-07	3.66524838153008e-07	1.5107200664974e-06	4.27201923622995e-06	9.69241915961954e-06	1.9224654277802e-05	3.48219462607833e-05	5.90300684314335e-05	9.50770684980166e-05	0.000146954963227484	0.000219486826219772	0.000318372027878318	0.000450202049866221	0.000622439374185954	0.000843352515241957	0.00112190137530437	0.00146756878267719	0.00189013630304229	0.00239940514077142	0.00300486606647475	0.00371532567395367	0.00453849969952269	0.00548058741488763
45	7.88830516070579e-06	8.73473932745892e-06	9.60189426197744e-06	1.04815490692577e-05	1.13658985915546e-05	1.2248172920316e-05	1.31232850160856e-05	1.39884674655844e-05	1.48438601326225e-05	1.56930195184144e-05	1.65433408677946e-05	1.74064182158478e-05	1.82984180863355e-05	1.92406111348336e-05	2.02602932538228e-05	2.13924325383502e-05	2.26824980740952e-05	2.41910554186999e-05	2.60008439394556e-05	2.82271721516995e-05	3.10325655575602e-05	3.4646661654011e-05	3.9392351635235e-05	4.57191001601185e-05	5.42442164346177e-05	6.58025871380574e-05	8.15050038770653e-05	0.000102804720337861	0.000131571260388107	0.000170169780717716	0.000221543493459327	0.000289295810027167	0.00037776802257783	0.000492107549324068	0.000638321097474767	0.000823306610495777	0.00105485763287	0.00134163380940487	0.00169309169146111	0.00211937088801996	0.00263113189343321	0.00323934363902666	0.00395502091698694	0.00478891424651704	0.00575115739863155	0.00685088054447551	0.0080957996976734	0.00949179562377443	0.0110424975230975
46	2.3427069260431e-05	2.69334400367949e-05	3.08736928984936e-05	3.52981287486782e-05	4.02654563475711e-05	4.58448422857128e-05	5.21184256341939e-05	5.91843951002593e-05	6.71607515550741e-05	7.61899097229912e-05	8.644432973105e-05	9.81334116389835e-05	0.000111511932764875	0.000126890356407172	0.000144647388160578	0.000165245197951809	0.000189247756472842	0.000217342746998679	0.000250367499815381	0.000289339348197712	0.000335490713469552	0.000390309084057402	0.000455581852779884	0.000533445713220921	0.000626439988304793	0.000737562874522019	0.000870329140879807	0.00102882733530774	0.00121777404157899	0.00144256222139472	0.00170930019926298	0.00202483743699193	0.00239677293808784	0.00283344195953707	0.00334387672778482	0.00393773709190125	0.00462520752798073	0.00541685765316808	0.00632346442136861	0.00735579544696927	0.00852435441264533	0.0098390912201917	0.0113090813799387	0.0129421810297343	0.0147446658407473	0.0167208638072916	0.0188727934298797	0.0211998199843136	0.0236983433315486
47	8.42467323187567e-05	9.90949313963411e-05	0.000116337179267304	0.000136336908596426	0.000159512350576257	0.000186345057300306	0.000217389720215745	0.000253285444508939	0.000294768645808028	0.000342687737822973	0.000398019775733372	0.000461889208199916	0.000535588868431566	0.000620603299148537	0.000718634454740304	0.000831629753600723	0.000961812361860132	0.00111171347424693	0.00128420621698403	0.00148254063082011	0.00171037900017987	0.00197183057930215	0.00227148453237864	0.0026144396585769	0.00300632922327525	0.00345333897513054	0.00396221620835566	0.00454026754647412	0.00519534299510499	0.00593580375518966	0.00677047132271621	0.00770855554362712	0.00875955955820691	0.00993315996934847	0.0112390611104354	0.0126868229719136	0.0142856631646909	0.0160442342392213	0.0179703787191668	0.0200708653173242	0.022351110940718	0.0248148942163414	0.0274640673287015	0.0302982739016683	0.0333146814259684	0.036507737277873	0.0398689576469929	0.0433867586522596	0.0470463385463641
48	0.000279994138093087	0.000330547499777668	0.000389430099836291	0.000457879561359574	0.00053729571106409	0.000629258238703067	0.00073554560182176	0.000858155112565776	0.000999324098460518	0.00116155197538173	0.00134762300774115	0.00156062945785428	0.00180399474348649	0.00208149613004036	0.00239728638260196	0.00275591369455737	0.00316233909586285	0.00362195042821454	0.00414057186005389	0.00472446780616111	0.00538034001996864	0.00611531654789644	0.0069369311808598	0.00785309201600326	0.00887203775928147	0.010002280464267	0.0112525335215873	0.0126316238928529	0.0141483878276467	0.0158115496150645	0.0176295833030416	0.0196105577671138	0.021761966020023	0.024090540215916	0.0266020544054856	0.0293011177253659	0.0321909613372068	0.0352732230469714	0.0385477341086964	0.0420123132233148	0.0456625731557976	0.0494917456871345	0.0534905307677754	0.0576469757255439	0.0619463901875979	0.066371301992271	0.0709014587886457	0.075513879252886	0.0801829569017965
49	0.00076268760123623	0.000894146181252467	0.00104593526436545	0.00122077914767163	0.00142169535904122	0.00165201432135082	0.00191539829484604	0.0022158591393275	0.00255777437204129	0.00294590093054815	0.00338538598414757	0.00388177407469264	0.0044410098102407	0.00506943528567269	0.00577378136620984	0.00656115194594599	0.00743900028756513	0.00841509656488402	0.00949748577027413	0.0106944352177336	0.0120143709724143	0.0134658026712679	0.0150572363689524	0.016797075249116	0.0186935082834344	0.0207543871978025	0.0229870924139184	0.0253983889706148	0.027994273786521	0.0307798159961529	0.0337589924659077	0.036934520963811	0.0403076938051257	0.0438782151120567	0.0476440450962434	0.0516012549839157	0.0557438963424055	0.0600638886211079	0.0645509286795906	0.0691924259322501	0.0739734664873933	0.0788768092968925	0.0838829168623133	0.0889700224703046	0.0941142352637714	0.0992896837096402	0.104468697216305	0.109622024804865	0.114719088871426
50	0.00166032827240258	0.00192492162575751	0.00222658329436376	0.00256962565289363	0.00295871965184513	0.00339890222776277	0.00389557995670821	0.0044545282809055	0.00508188561472679	0.00578414162422823	0.00656811897661905	0.00744094787467261	0.00841003272839826	0.00948301037434224	0.0106676993334559	0.011972039702955	0.013404023406897	0.0149716146846225	0.0166826608753214	0.0185447937595655	0.0205653219425695	0.0227511150061113	0.0251084804123699	0.027643034408341	0.0303595684478917	0.0332619129129703	0.03635280016825	0.0396337292162164	0.0431048344236648	0.0467647609568784	0.0506105496826821	0.0546375343578759	0.0588392539328344	0.063207382730101	0.0677316811209166	0.0723999691090201	0.0771981249410571	0.0821101104983299	0.0871180247896908	0.0922021863671013	0.0973412449333099	0.102512321817303	0.107691178371965	0.112852410715952	0.117969668615745	0.123015895702779	0.127963587663151	0.132785064542049	0.137452752888955
51	0.00292921917945506	0.00335405679116914	0.00383183710549457	0.0043677543305261	0.00496730012128141	0.00563624898342858	0.00638063783138675	0.00720673918596403	0.00812102754355826	0.00913013851318032	0.0102408204001568	0.0114598780169505	0.0127941086222771	0.0142502300292512	0.015834801080733	0.0175541348637892	0.0194142052229748	0.0214205473310031	0.0235781532816099	0.0258913638786574	0.0283637580027001	0.0309980411357693	0.0337959348109088	0.0367580689186304	0.0398838789413497	0.0431715102924793	0.0466177320028742	0.0502178620179102	0.0539657063385156	0.0578535141548002	0.0618719509785807	0.0660100915795465	0.0702554342691069	0.074593937757968	0.0790100814419008	0.0834869495506458	0.0880063391349919	0.0925488913761678	0.0970942451908368	0.101621211586695	0.106107966711548	0.110532261047184	0.114871641743094	0.119103684678676	0.123206232499983	0.127157634611101	0.130936984922018	0.134524353073399	0.137901004880403
52	0.00430540034139728	0.00486919021247736	0.00549465502312325	0.00618671215440691	0.00695041329965825	0.00779090994346077	0.00871341299192305	0.00972314641926048	0.0108252948897825	0.0120249454221597	0.0133270232836181	0.0147362224343016	0.0162569309848095	0.0178931522806968	0.0196484223838842	0.0215257248793214	0.0235274040922886	0.0256550779534131	0.027909551890467	0.0302907352537162	0.0327975618902486	0.0354279165675646	0.0381785690031068	0.0410451172799452	0.0440219424155715	0.0471021757973099	0.0502776811016136	0.0535390521737898	0.0568756281588126	0.0602755269433947	0.0637256976961685	0.0672119929798328	0.0707192605609389	0.0742314546654785	0.077731766028732	0.0812027696742686	0.0846265889388883	0.0879850738478682	0.0912599915488364	0.0944332261440314	0.0974869849306362	0.100404007777982	0.103167776148713	0.105762718117396	0.108174405662152	0.110389740508492	0.112397124893623	0.114186613795673	0.115750045435015
53	0.00545141868852946	0.00609569577284674	0.00680107282415067	0.0075712735213081	0.0084099739373901	0.00932075894420443	0.0103070744074101	0.0113721753848947	0.0125190706396812	0.0137504638834014	0.0150686922757305	0.0164756628172141	0.0179727873854192	0.019560917274791	0.0212402782062615	0.0230104068705599	0.0248700901562178	0.0268173082862533	0.0288491831432583	0.0309619330980004	0.0331508356687339	0.0354101993245528	0.0377333457040136	0.0401126034481138	0.0425393147433	0.0450038555349301	0.047495670204721	0.0500033213081496	0.0525145547413976	0.0550163804549714	0.0574951685561827	0.059936760349743	0.0623265935600599	0.0646498406664692	0.0668915589702083	0.0690368507065802	0.0710710312249279	0.0729798029903505	0.0747494329221257	0.0763669303818664	0.0778202229663939	0.0790983271523162	0.0801915107866292	0.0810914444245117	0.0817913385847519	0.0822860641264672	0.0825722531479071	0.0826483780675767	0.0825148068663898
[truncated: 70 more columns]
