# Supplementary material for: Reconstructing spruce budworm outbreak severity: a comparison of paleoecological and tree-ring signals
Source: PLoS One. 2025 Aug 12;20(8):e0329406. doi: 10.1371/journal.pone.0329406 (PMC12342301; doi:10.1371/journal.pone.0329406)
Supplement: S14 Dataset — (ZIP) [file pone.0329406.s014.zip › Lake 8 wavelet data no outlier/Coherence_Lepidopteran_scales_GSI/coherence_wavelet_rsq.txt]

V1	V2	V3	V4	V5	V6	V7	V8	V9	V10	V11	V12	V13	V14	V15	V16	V17	V18	V19	V20	V21	V22	V23	V24	V25	V26	V27	V28	V29	V30	V31	V32	V33	V34	V35	V36	V37	V38	V39	V40	V41	V42	V43	V44	V45	V46	V47	V48	V49	V50
1	0.860043536138584	0.887899920104848	0.86567174723014	0.822087281793738	0.752855942321378	0.646846389799268	0.504554514908243	0.381802910069137	0.403677117219996	0.593828958098646	0.793188824839189	0.907558844366059	0.957349564486148	0.977925999215301	0.987276180914224	0.991609063068928	0.992810004690049	0.99177064032672	0.989345701697209	0.986638336853577	0.984974440352344	0.985266824347237	0.987147264328311	0.989044182634989	0.989309380194578	0.987182482263672	0.983027486126099	0.978100019514582	0.973876384022847	0.9710777419347	0.969256995123157	0.967295001211715	0.96403072752761	0.958611671657378	0.950959694262306	0.942663268227972	0.937460797762775	0.939148069351353	0.947699598289573	0.959369430102383	0.970565417825251	0.979683043779526	0.986443763141624	0.990973191934038	0.993313344103624	0.993226978465483	0.990220657784377	0.983845474895014	0.97428014122793
2	0.807088214741351	0.8792433833552	0.869806914833204	0.832684298880316	0.769410541781904	0.667597555336398	0.517637007429801	0.352943723004692	0.298905744608641	0.45605424627943	0.697152229923191	0.862093582375582	0.938889714498901	0.969629794636434	0.982247216715949	0.987767662043137	0.98962983419399	0.989017655177555	0.986744324843248	0.983874137291949	0.981802292363198	0.981605081543337	0.98307079633677	0.984677381698964	0.984697494556957	0.982215667465455	0.977469762156761	0.971722989087671	0.966593822115846	0.962956299484343	0.960423407931447	0.957839263401244	0.953920076496828	0.947619414382724	0.938713771378241	0.92894740554964	0.922682085975625	0.924438515927644	0.934270586739475	0.947848784253838	0.961024863160308	0.971966757062152	0.980328278559773	0.986133090040597	0.989217992923944	0.989070841924486	0.984962302352091	0.976411408826487	0.963934167285347
3	0.720625535611953	0.857377129200287	0.869104572337794	0.840911952979307	0.785249503472258	0.692090500082957	0.546759859535859	0.361611528402475	0.235814788319785	0.316156435232658	0.562526914365375	0.782179351921431	0.900947551911169	0.951333778370258	0.971460243030612	0.980004188147338	0.983550866736726	0.98413628004441	0.98264783495843	0.980083712884954	0.977854040611296	0.977188635760914	0.978116346701841	0.97931593301594	0.979116194568148	0.976514489493473	0.971617990789164	0.965624264765205	0.960176647214234	0.956210877622537	0.953389257558524	0.950566787104382	0.946392671459094	0.939663130157928	0.930005240098011	0.919224469151336	0.912077340989692	0.913568481647409	0.923850780972459	0.938289073846106	0.952436962882946	0.964352691493774	0.973648189277555	0.980232821681243	0.98371563456894	0.983300283396338	0.978056936679035	0.967569195365998	0.952794706461343
4	0.5960352943859	0.814259286224317	0.860059259825149	0.845477437254343	0.799158117162869	0.71689506430937	0.583420206321175	0.396451620256932	0.220152616180916	0.203000222469569	0.401588902787574	0.658054162375	0.83055388117303	0.913771977902747	0.948755353294033	0.963841226335557	0.970997197575555	0.974134511534959	0.974516039552637	0.973099391700384	0.971268796317961	0.970399437406541	0.970832965874324	0.971588817061665	0.971206284518644	0.968718617688825	0.964162689998236	0.95863975252118	0.953698615108609	0.950195203127202	0.947757266595618	0.945241343971259	0.941266170047101	0.934524535622277	0.924531836555428	0.913118607437832	0.905280858428494	0.906314799569944	0.916443244401784	0.930891400863727	0.945098222918184	0.957109455508005	0.96652878041411	0.973169099385374	0.976445026949438	0.975338226289363	0.968810590353712	0.95661566971298	0.940207562474843
5	0.433871759669428	0.744218970916272	0.847224908663016	0.859534755095243	0.831725749388927	0.770486141271728	0.663596636607563	0.495970239843702	0.285211372825147	0.135152269464295	0.188529218805534	0.424840222328415	0.666512625015878	0.814645904781541	0.885334287577351	0.917721579278156	0.934473530129341	0.94411999239856	0.949136677862978	0.95058591367311	0.949933000031374	0.948977175098676	0.948724033440704	0.948791487338131	0.94805963647003	0.945653910433283	0.941596707498317	0.936987835000281	0.933325177061609	0.931242496043166	0.930067188069087	0.928435507964693	0.924765021137141	0.91744791675997	0.905748012285583	0.891772225321843	0.88169356794657	0.8821887370128	0.893556000546973	0.909879551980887	0.925699538015655	0.938846965060101	0.94893522697119	0.955650992435246	0.958096945662516	0.954892343854247	0.944849166801954	0.928130097686121	0.907324489145596
6	0.244839626267421	0.627707477852858	0.819447827560938	0.882632212329655	0.889758342748904	0.866346039892759	0.812030451656877	0.712219850839123	0.548100215836586	0.324500321350841	0.119932838985997	0.0788407557695725	0.244626846574738	0.472298675303299	0.634021433964282	0.724170891121587	0.775737406508544	0.808755858119971	0.829944653805726	0.841116776598311	0.84428293140986	0.843023870346155	0.840887293969632	0.839495429406377	0.838661842266836	0.837721613440307	0.836847395908335	0.837514034671693	0.841097049008205	0.846890878341952	0.852513551510162	0.855610564700317	0.853940025069039	0.844756316321727	0.826191009221046	0.801398138751394	0.781754327562908	0.780302808501074	0.79759493651831	0.822291593424304	0.844857931770888	0.862239113899628	0.874135444471828	0.879805141356211	0.877360841879298	0.864485140633549	0.840066137470879	0.806586489964922	0.771502641953287
7	0.0836510234653183	0.44704907996205	0.730617651916009	0.86361907582707	0.913480823817182	0.924464734484284	0.912103456695965	0.875569996585657	0.803654412411958	0.679139254965739	0.491128593501156	0.264687596881965	0.0861785952485345	0.0454550330587604	0.121994891012972	0.224043764998842	0.305417851252737	0.363284820353284	0.40129478738778	0.420871122915415	0.425162899209557	0.42174749108911	0.419080639466123	0.421491253697718	0.429343643557837	0.44244250991163	0.462844284501645	0.494098591917966	0.535526878717229	0.579150540553971	0.616093659123154	0.642325639515719	0.655939151557582	0.652804148423953	0.628640621486474	0.588248098095079	0.552038657606855	0.54299737302667	0.561984180181352	0.59063425569383	0.614482576522028	0.629300357268989	0.633869981116364	0.625239573190458	0.599727436899631	0.556158130646599	0.498913639864334	0.44015380474377	0.397219121780281
8	0.0111723853133897	0.239936617443576	0.569686965588261	0.782053131776752	0.885751901649792	0.929936066647982	0.943696295783395	0.938061899485169	0.913179764353202	0.862097509554541	0.774055242520364	0.642866470026004	0.481721755359717	0.325480045340872	0.204377220265414	0.124893734601644	0.0783926919342222	0.0529508504745522	0.0395576491354449	0.0336123420985415	0.0328000596415336	0.0336701765734269	0.0316246717937695	0.0252705356826833	0.0181019658590807	0.0162759954116851	0.026964645174513	0.0556786015687322	0.100581998057586	0.151544346020781	0.198849076726335	0.239964491392507	0.275534911710995	0.301340272793438	0.308260448075171	0.294007237602098	0.271378500124494	0.256906498653639	0.255466404282931	0.263106918070406	0.276799091006994	0.293685684408669	0.305103702251694	0.297549701491974	0.261904623382402	0.201725575623953	0.132417900422493	0.0732173513376036	0.0383958440446638
9	0.043793786570453	0.0781679987101258	0.361578753593547	0.63308441274937	0.800728498630618	0.886825301954655	0.925520498856214	0.936843331795738	0.928424145788494	0.899896853346079	0.847002627373132	0.768556049825076	0.676668523881939	0.597816891435257	0.553098782163572	0.539141223246749	0.537577289174732	0.539054309812954	0.546371847034117	0.561584892062765	0.579236685581819	0.587752704000316	0.575376664173517	0.536840863789943	0.475710308012997	0.401359509768382	0.324416916567721	0.253628893983239	0.194419744201909	0.149203342471284	0.119349611051668	0.107036049182724	0.114645829503044	0.141299784218965	0.179150611512554	0.214590207220343	0.237139158689492	0.248316663784943	0.259646844664846	0.283040758387856	0.322852228860425	0.372236340353741	0.414308775494547	0.42912682613353	0.40440176245926	0.342947323671362	0.260544951367094	0.176947511935307	0.108379906737767
10	0.148034141641033	0.0160259120410072	0.166279308005555	0.435548456303916	0.659131366961032	0.798089761891219	0.872060946119067	0.904620138658513	0.909632589098923	0.892346005410694	0.853794597768851	0.797485315948897	0.736857928491163	0.694468193265106	0.686300500051268	0.706137983106298	0.732278341725338	0.750103991992903	0.75921568187231	0.763126411196953	0.761574573761248	0.74993603929661	0.72181857318637	0.672469544230424	0.601504471140678	0.513692796995595	0.417564750129705	0.322818215524063	0.237975704372938	0.169316733715431	0.121127490922183	0.096414042571099	0.0969886381005173	0.122228872133768	0.166676336171731	0.218661622470206	0.26448088480907	0.298130217666082	0.325593433127458	0.357270992745996	0.398000200196876	0.442956607874835	0.479221231029199	0.491553407511679	0.470777169653374	0.419867140705525	0.352542849950616	0.286046978180826	0.234446100636614
11	0.277201426582678	0.0533817129412494	0.045668593398111	0.234812754030434	0.473274886234889	0.661650083378456	0.780853735453603	0.844967265960049	0.870385666935367	0.867835324874445	0.844205024383908	0.807655256437138	0.77181896727705	0.752951465803325	0.758678738185406	0.78041526327544	0.801842998484188	0.81343994792787	0.81472764769254	0.807546718786765	0.791666605028853	0.764494583481599	0.722567037656806	0.663447349445542	0.587344337310924	0.497843816154659	0.4014207901192	0.306010279415194	0.219401873712771	0.148166097529838	0.0973071486274254	0.0703018903909971	0.0689278624097414	0.0923319055542772	0.135317119747164	0.18739799924193	0.235939339614995	0.273749240754839	0.30360965435132	0.33368093222956	0.369257668398622	0.408329232273243	0.442239164607568	0.460413084036445	0.457339189447151	0.436978540721454	0.410313315290062	0.388507461276756	0.377527018598654
12	0.398802259855949	0.150756276523041	0.0233606243273301	0.0870698784171121	0.278101584149029	0.486090535760519	0.648042675089734	0.752000764543074	0.807686148070778	0.828306722801406	0.825858307881374	0.812298015878007	0.800368591607479	0.800187575953623	0.813213715221647	0.831298223781089	0.844148193108047	0.846603504372009	0.838391865048142	0.820233166186552	0.791637044747484	0.750980797083054	0.696602312771608	0.628011556543306	0.546728719671543	0.456453701068983	0.36253971907014	0.271069447091673	0.187982482311339	0.118562629658429	0.0672902191798629	0.037793989043384	0.0324798169650406	0.0514011110510047	0.0903454024944563	0.139532363068618	0.186081192904952	0.221216026662635	0.245832969801539	0.267654843063759	0.293661868167884	0.325378718008737	0.35900066282191	0.388842214127925	0.411847724800833	0.429698784756929	0.446588251901485	0.465242126045077	0.484776393459236
13	0.498720203753393	0.265462339978567	0.0776449376871604	0.0247739232534874	0.121437694267073	0.300261931049948	0.482171970151005	0.624214998800485	0.717663977730114	0.770463054263287	0.795622495833671	0.806632684076391	0.81512921602975	0.827923083174544	0.84468781584239	0.859602394966911	0.866418180137945	0.861965570753417	0.845694660923635	0.817655263092217	0.777437022218275	0.724407290731201	0.658547283263662	0.581199832339299	0.495311153674508	0.405075782981625	0.315218453869758	0.23030295368324	0.154358660960167	0.0908759984372062	0.0430169651655643	0.0137743830209572	0.00573558010164574	0.0200346476865837	0.0542619097441437	0.100262451854316	0.145001469743518	0.177209783909874	0.195082381641636	0.206070600545658	0.219718842851472	0.242004994271634	0.274272707504579	0.314604395404093	0.359679872208641	0.406214262796607	0.451410246673178	0.49260686327149	0.526952955047067
14	0.575306513936987	0.372112207730593	0.170158748239956	0.041224456245028	0.0356873745831795	0.142368063353517	0.304551710892786	0.465494817298506	0.594024661647576	0.683290547493282	0.740105911449246	0.776072639450973	0.801984959595895	0.82431211738792	0.843901701449348	0.857592894811384	0.861438022443774	0.852840736663909	0.830644074490849	0.79437231186131	0.743900038783235	0.679789593213384	0.603851377566166	0.519378324125184	0.430781958974462	0.34278526706622	0.259609472483038	0.184534726186274	0.119930354863514	0.0676024087429737	0.0292223321808232	0.00661699912666938	0.00169618681356637	0.0157176657708354	0.0475937794602421	0.0915954681974407	0.136710303374123	0.171036244694723	0.189682373096126	0.197758277946422	0.205300972203894	0.22090837847804	0.248922082508959	0.289209247402635	0.33815883058407	0.390556660513293	0.441443535090977	0.486979731532496	0.524441268916012
15	0.632607169171049	0.462373967124965	0.272405498807695	0.109433169968876	0.0251197735213169	0.0432931096749094	0.145778940427137	0.289358501162579	0.43283719301463	0.552140764081586	0.640725898090815	0.7030395011737	0.747319919732825	0.780290231852792	0.8046587384294	0.819506281850751	0.822292787740171	0.810615747493779	0.782918640138882	0.738624986962991	0.678350246847342	0.604285461313168	0.520374551857399	0.431900018407492	0.344496197971285	0.263050339057741	0.191022339008047	0.130392731686945	0.0820784967690186	0.0465107144884688	0.0241280664782687	0.015645604767267	0.0219971144070474	0.0438100342508614	0.0802601911805902	0.127472932317314	0.177647314521199	0.221034558030809	0.251025373681477	0.268045102079544	0.27821072069853	0.288899029108588	0.305459070428944	0.330109027669059	0.362187198520851	0.39911780366346	0.437564601939751	0.474273798928465	0.506480636433079
16	0.675464699164111	0.536266283512008	0.370043060455416	0.20332896912953	0.0746673875581122	0.0171647875141262	0.0408453720402372	0.129375260851685	0.251741723608156	0.377760955839131	0.487818499549234	0.574594203735918	0.639335827195984	0.686358642088031	0.718783754259506	0.737015630896631	0.73950700318046	0.724269110137064	0.690058723659034	0.637131490312719	0.567753272931598	0.48638160101827	0.399219007479252	0.313075546427383	0.233969352303884	0.1661216007199	0.111721564893661	0.071351650196599	0.0446936409068451	0.0311761532947243	0.0303908002663724	0.0422310297669181	0.0667452750418607	0.103682273773136	0.151724124156441	0.207575081290759	0.265475369757084	0.318031858124479	0.358658539607979	0.384277287206049	0.396254518840488	0.399208520102148	0.398985742310476	0.400854894337258	0.408239573020998	0.422192654600406	0.441666678601048	0.464262402244601	0.487025433188325
17	0.707031806458851	0.595093298942478	0.455940593569881	0.302935043769421	0.160305596411807	0.0561757081007448	0.0110254833904455	0.0291784414731318	0.0986114448003117	0.197756450536046	0.304322397016986	0.401839550953456	0.481874208842457	0.542187726812246	0.583072449299465	0.604584444029655	0.605894522662912	0.586122230376993	0.54551488068032	0.486333317574472	0.413198601403019	0.332723804361183	0.252406608476343	0.179141655279928	0.117995268953991	0.0717296279427053	0.0410941782587476	0.0255361760659357	0.0239337601960356	0.0351132919930433	0.0580836056593205	0.0920118340653169	0.135989720985804	0.188643799088857	0.24767216271565	0.309468009906969	0.369088265744894	0.420832666061904	0.459474366872892	0.481770414083883	0.48760481299695	0.480226290421806	0.465395825303076	0.449677417004087	0.438536970797873	0.435053795980015	0.439639259459426	0.450557646625595	0.464777946904212
18	0.728498655509293	0.638959905119597	0.525075336096311	0.392717100710567	0.255540923193491	0.133139732124602	0.0453919671468945	0.00559963936919565	0.0161753512260009	0.068706155934614	0.147571701299702	0.235122259008854	0.316372813126045	0.381503005407604	0.42560543722686	0.446890920408333	0.445197277723229	0.421598883132922	0.378716541088938	0.32102136647391	0.254670419397912	0.186744127803721	0.124083142873429	0.0721659563433291	0.0344610895068725	0.0124144762060449	0.00591120335569382	0.0139017186989736	0.0349330177302901	0.067460629015299	0.109931252530651	0.16068591884199	0.2177563679563	0.278638482420469	0.34013808105865	0.398390065821645	0.449133630015413	0.488269462117034	0.512636210235348	0.520846714214543	0.513933923816671	0.495491832084297	0.471057539317723	0.446784917304265	0.427881028965916	0.417435864049576	0.416008939483547	0.421916388871063	0.431924641013406
19	0.740306120876603	0.667691618366587	0.574302598163572	0.46221166506283	0.338613546746001	0.215975170465282	0.109929340359204	0.0352723893262083	0.00166596965110461	0.0107620376637183	0.0556052142256892	0.122418632192785	0.194467380938082	0.256796234892441	0.299630419450313	0.318972203954281	0.315158161736603	0.29116255811653	0.25155671807534	0.201963712407136	0.148569107835993	0.0974799379939391	0.054010550436352	0.0221125482603381	0.00412545431512485	0.000875041456890366	0.012003911330486	0.0363639023250643	0.0723329679318177	0.117991801461749	0.171162555130538	0.229355457760029	0.289690926601484	0.348871357570584	0.403270298252026	0.449185007351147	0.483259957840032	0.503036859281979	0.507528554908861	0.497659327912458	0.476382847474486	0.448324525787626	0.418938750939331	0.393384969620905	0.375470069749997	0.366965263285945	0.367428042439588	0.374482730839882	0.384418087537123
20	0.743737360451883	0.682799336912344	0.604277829743983	0.508529864548543	0.399265384337471	0.284276285500916	0.175011263379915	0.0846835710266233	0.0252255404081913	0.0038830606113146	0.0204130910113492	0.0660467231904598	0.125478659808673	0.18190678574704	0.222571363792896	0.241475217612583	0.238604078654701	0.217603957196356	0.18379294409937	0.143001120129539	0.100937261642166	0.0627515315576331	0.0326765303054396	0.0137735740022686	0.00783577096383291	0.0154538074296076	0.0361950942183544	0.0688203052746462	0.111471029436022	0.161794917660867	0.217012119958425	0.273956473140281	0.329141628433447	0.378904931070796	0.41967000541761	0.448341654466392	0.462802417775891	0.462420009610653	0.448411378251072	0.42387872087807	0.393390051464031	0.36214283958749	0.334945960174903	0.315337442895389	0.305059572851353	0.303936420841217	0.310082336963933	0.320347337291434	0.330915036379454
21	0.741762874432945	0.688422909841372	0.620150028867193	0.536687871490085	0.440075974825387	0.335418718846006	0.231079942048132	0.137905349685206	0.0672871682737362	0.0282203296949512	0.0239748992027976	0.0497574265940522	0.0932793412119364	0.139007320042136	0.17390470427369	0.191002677320055	0.189381631805751	0.172089564824115	0.144003043201242	0.110457329759649	0.0765381489560762	0.0467121434489495	0.0245956622335583	0.012800507917152	0.0128581418730394	0.0252275318755658	0.0493731938903797	0.0838852099853657	0.126612830583946	0.174796552261672	0.225203168766262	0.274286101712226	0.318402735851728	0.354116732860391	0.378592859437552	0.390052804324343	0.388205631479957	0.374511225861889	0.352115193604394	0.325357261441683	0.298918141536147	0.276858986175816	0.26188077440053	0.25501171651787	0.255711591526783	0.262233804944748	0.272079689006119	0.282449914829234	0.29065420140693
22	0.738529798610483	0.690360125222349	0.629628828610838	0.556045054245995	0.470983096084291	0.378099586049086	0.283624948312573	0.19600459485505	0.1246206679915	0.0775335838444327	0.0586452203257408	0.0654517359470076	0.0890856554447641	0.117428673714342	0.139694631002449	0.14959111435653	0.145705174692738	0.130056933658569	0.106375517232546	0.0788923389962762	0.0516865619806887	0.0283554349382477	0.011823924843527	0.00421092469144287	0.00673594822110439	0.0196738613576524	0.0423648283848751	0.0732798167786137	0.110138551888102	0.15007931042648	0.189885634195672	0.226277984075808	0.256271577672546	0.277579923931419	0.289007273142042	0.290732911065602	0.284368890912286	0.272699972298353	0.259107604817614	0.246816523608968	0.238209309376956	0.234444490410095	0.23546946594485	0.240332576504447	0.247597897426928	0.255697963504641	0.263161219265565	0.268733972991189	0.271443415512262
23	0.737649899954022	0.693601212277777	0.639285752025947	0.574643244766169	0.500854972292247	0.420746765387878	0.338957472318861	0.261655316932272	0.195621074128095	0.146672361334969	0.117740165788741	0.107403606689854	0.109954405319253	0.117421979313874	0.122546552303374	0.120918006027637	0.111372585929231	0.0951362161261708	0.0746794848284682	0.0528557645318174	0.0324072001414549	0.0157121902775078	0.0046454185676928	0.000481784709456474	0.00382524286634167	0.0145683941463745	0.0318961306738247	0.0543462086788721	0.0799370998541827	0.106370054892463	0.131305314575422	0.15269694339407	0.169143560168226	0.180177680330117	0.186391787703821	0.189311949247914	0.190999487068568	0.193474308235653	0.198153580851929	0.205516368399652	0.215110001410035	0.225854582228299	0.236474768227802	0.245866500190084	0.253286047748617	0.258360290912177	0.260990203638565	0.261230928687676	0.259202528981529
24	0.740099026535424	0.699652347567343	0.651087145891525	0.594610919301736	0.531337603610176	0.463486234653448	0.394390707439981	0.32820729130671	0.269258148240206	0.221065320993538	0.185314265495738	0.161190352407164	0.14556999219165	0.134177122612809	0.123153131756738	0.110172589852718	0.0946589856544327	0.0773281149627465	0.0595505228348331	0.0428521819123172	0.0286198020290589	0.0179511802265045	0.0115795911199791	0.0098317802336236	0.0126081443484604	0.0193898400356305	0.0292832541874704	0.0411118958640964	0.0535616127521128	0.0653766971250109	0.0755898831530905	0.0837474637037782	0.0900663074675988	0.0954464849752125	0.10128250366644	0.109080730297331	0.119983619578775	0.134371190511476	0.151701530953471	0.170655157619385	0.189515133556446	0.206622545407106	0.22074023040916	0.231225542386666	0.23800677545805	0.241427951923469	0.242049537147623	0.240475109216259	0.23723887128917
25	0.743110599305123	0.705432056582801	0.661404717582733	0.611409405557281	0.556456544753067	0.498239679993423	0.43904760764993	0.381499128747503	0.32811554859759	0.280815564937571	0.240485184818973	0.20680877679492	0.17849303961026	0.153837541456789	0.131386229091921	0.110336060173169	0.0905682445640891	0.0724192109957497	0.0563973963113278	0.0429746167519558	0.0324737505921644	0.0250221449266414	0.0205382161407199	0.0187349178745306	0.0191379224593335	0.0211232677068947	0.0239801629622231	0.0270017059214222	0.0296003958312868	0.0314365400518936	0.0325361536447235	0.0333630038931277	0.0348030945119471	0.0380285879377523	0.0442397618270038	0.0543346929977563	0.0686054057822784	0.0865737314276328	0.107040016469989	0.12833657074192	0.148697806927744	0.166622029212181	0.181118941743474	0.191793816159153	0.198781642455085	0.20258638214873	0.203891852354758	0.20339736245632	0.201706346562937
26	0.74150230917808	0.70525858042999	0.66394096613515	0.618002494599944	0.568320035864802	0.516173323497632	0.463131333427184	0.410849956140387	0.360820023171308	0.314135477821731	0.27136158315193	0.23255996675165	0.197467834969263	0.165751133337061	0.13720534664745	0.111813026965244	0.0896670217215315	0.0708456741472974	0.0553221400911514	0.0429347427540023	0.0334009091400568	0.026347380867642	0.0213403460828032	0.0179122405902489	0.0155891302084169	0.0139238574891133	0.0125378996835379	0.0111710047797827	0.00973308437617815	0.00834807684397566	0.00737535309498631	0.00739231783929373	0.00912461563604256	0.0133202366056364	0.0205812790460224	0.0311881967569007	0.0449669543928832	0.0612487781015025	0.0789495607119485	0.0967573128316779	0.113377730817642	0.127767957332061	0.139295734671918	0.147790445080705	0.153489456232572	0.156912355170751	0.158708109302992	0.15951579813236	0.159864621546643
27	0.731255150516026	0.695248864006935	0.655087296511471	0.611256267698203	0.564529991708215	0.515922963789085	0.46658657213976	0.41766663603576	0.370156829554852	0.324792595470919	0.282023251222486	0.242074109034021	0.205070897838744	0.171162530191461	0.140572607897774	0.113552044264044	0.0902715005743106	0.0707280994012943	0.0547179025245358	0.0418740155264919	0.031736988075926	0.0238240270731362	0.0176804119340135	0.01291193124822	0.0092042728730506	0.00633569583808264	0.00418658273417194	0.00274612006984987	0.00211355124876977	0.00248965805429124	0.00415364793364567	0.0074218075781568	0.0125874725764395	0.0198470924745893	0.0292237201387313	0.0405052998841567	0.0532178703990184	0.0666503956315616	0.0799371532187313	0.0921873651095964	0.102635347561773	0.110774699071409	0.116441913415777	0.11982853964756	0.121421598777641	0.121891516621079	0.121958426898455	0.122268436569664	0.123303083431814
28	0.712363272533273	0.676319268759615	0.63691965618146	0.59467783525271	0.55030487862775	0.50465527873381	0.45864128779555	0.413131847948118	0.368860501841951	0.326368125586826	0.285998715247374	0.247950307521255	0.212361687587833	0.179396196689008	0.149279155450969	0.122266239918972	0.0985608425129192	0.0782307783610905	0.0611715217119211	0.0471291382265142	0.0357622329354115	0.0267113235626176	0.0196534855827863	0.0143349448458821	0.0105841823229629	0.00831133659804922	0.00749882357965878	0.00818592751991403	0.0104482542977291	0.0143719793043616	0.0200228708032431	0.0274110429290755	0.0364541159563183	0.0469436281795	0.0585216335021881	0.0706756619629588	0.0827596907792658	0.0940456707989367	0.103804254697638	0.111405494980683	0.116422455272196	0.11871575636777	0.118477676363942	0.11622159432796	0.112714893560428	0.108867235466469	0.105596823835113	0.103701442372267	0.103757757448938
29	0.688001398519585	0.65264141022525	0.614710422031836	0.574731864601665	0.53335979678955	0.49132786262892	0.449381259938961	0.408203745571083	0.368354814736195	0.33023136025111	0.294063329996106	0.259945101463978	0.227894660300809	0.197922790363777	0.170087803417091	0.14451364450315	0.121364396156028	0.100790766824339	0.0828788750070897	0.0676268383467364	0.0549551799869413	0.0447390205818994	0.0368442513727526	0.0311547738465686	0.0275859094830801	0.0260848397667907	0.0266212784715512	0.0291716689002345	0.0336994750032503	0.0401334867024345	0.0483458300811327	0.058131583957993	0.0691924250086793	0.0811273459957729	0.0934339495594071	0.105523797919567	0.116754466170556	0.126479039592584	0.134110748439682	0.13919653554051	0.141489353505483	0.14100606543162	0.138057309917506	0.133238585586952	0.127378204596437	0.121446491641452	0.116439385175857	0.113255765531916	0.112589384757018
30	0.661157180015434	0.627496886015179	0.591968801171606	0.555074241190103	0.517397681359168	0.479564430759441	0.442189447768738	0.405825033170284	0.370915986213876	0.337769763632477	0.306546750107933	0.277272735023697	0.249872525453292	0.224220005592723	0.200195403333706	0.177735932873846	0.156864679619296	0.137688466406181	0.120368010625172	0.105075702828448	0.0919592921864936	0.0811223813087746	0.0726217228280561	0.0664743254509075	0.0626664534402913	0.0611593508913585	0.0618898395088632	0.0647662140743518	0.0696609236659036	0.0764018189468849	0.0847637207777466	0.0944619903475792	0.105149746605578	0.116420359827317	0.127816764759017	0.138848866076401	0.149019729442306	0.157860263375641	0.164970667808191	0.170065144576281	0.173014497343015	0.173879748817938	0.172929360798484	0.170633622183407	0.167632568095587	0.164678191008049	0.162556855717595	0.162002404643803	0.163613044967057
31	0.63205119975099	0.600631622361201	0.567850938256917	0.534161872887798	0.50007278814522	0.466116128427567	0.432811971969738	0.400631158026809	0.369962562090764	0.341088345789091	0.314169873796009	0.289246057054171	0.266245450116326	0.245013078771396	0.225351473914851	0.207071484788859	0.190042619701934	0.174228475040268	0.159695165296582	0.146590729302209	0.135105618125969	0.125430362721388	0.117723341539897	0.112093361748058	0.108594694095044	0.107229259493047	0.107951177956599	0.110670832219217	0.115257462221664	0.121540527244597	0.129310676465354	0.138321370815045	0.148292187782279	0.15891472059523	0.169861785885669	0.180800367681355	0.191408321973299	0.201394323559627	0.210519862548511	0.218621348219555	0.225629672807711	0.231584109189937	0.236637380452052	0.241049335542209	0.245167972689348	0.249398459516936	0.254162971369778	0.259856102350715	0.266801763948042
32	0.597892360027345	0.568693154402462	0.538383966460584	0.507356316624361	0.476045630635442	0.444909855395872	0.414404913190333	0.384959428888019	0.356951113130344	0.330686717722904	0.306386885778175	0.284176895736728	0.264084534985549	0.246047005537295	0.229929052774783	0.215553103266275	0.20273828994387	0.191340042967281	0.181278961570364	0.172550286112962	0.165212920562034	0.159364840645261	0.155115038790078	0.152560091156365	0.151768825159973	0.152774640840963	0.155573186215466	0.160122983752986	0.16634733927143	0.174136719554488	0.183351430655696	0.19382480274351	0.205367239044466	0.217771483252698	0.230819351697326	0.244289993548339	0.257969503476047	0.271661435645792	0.285197483802817	0.298447341034243	0.311326588492837	0.323801443138637	0.335889368098545	0.347654934014261	0.359200888234459	0.370655060590438	0.382154386307101	0.393827819103831	0.405780124247875
33	0.555239155067644	0.528495680125439	0.500659237290414	0.472057114533495	0.443058324796877	0.414061232767007	0.385478887391004	0.357723241312659	0.331189328785042	0.306240096616103	0.283192110135286	0.262302097682648	0.243754611654984	0.227652157173158	0.214010647896127	0.202763952281065	0.193780214191925	0.186889020181554	0.181913766126906	0.17870070754389	0.17713732580976	0.177157138493819	0.178733020367529	0.181863883248356	0.186559617988152	0.192827616464561	0.200662350159297	0.210038184413084	0.220904997800157	0.233186056858883	0.246777713514543	0.261550663309351	0.277352631932957	0.294012411923176	0.311345150679761	0.329158710754639	0.347260806676004	0.36546649598365	0.383605493933718	0.401528718494366	0.419113476626386	0.436266786459703	0.452926491162575	0.469060042016722	0.484661079809954	0.499744186268816	0.514338371792386	0.528479981462516	0.54220572245625
34	0.504094649415257	0.481323528258879	0.457309476635312	0.432313910407944	0.406642021448398	0.380638542906594	0.354681765246677	0.329175985998026	0.304542331154386	0.28120747773063	0.259589420537105	0.240079416759131	0.223020043919085	0.208681152707563	0.197237991935782	0.188757666840589	0.183199686939262	0.18043282867053	0.180265047452665	0.182478571405178	0.186861135353679	0.193226888861848	0.201424937927728	0.211337338134247	0.222870308920838	0.235942545738735	0.250473574039353	0.266373920007363	0.283537924529482	0.301839422442256	0.321130187893665	0.341240895540272	0.361984270537531	0.383160040773244	0.404561240965497	0.425981352895547	0.447221714776813	0.468098614304418	0.4884495089202	0.508137899151816	0.527056511796534	0.545128614713194	0.562307462941622	0.578574043586729	0.593933423768865	0.608410097592335	0.622042768343142	0.634878992982142	0.646970065995457
35	0.450139736658344	0.433889857090723	0.41615308039296	0.39711539886192	0.377009201377482	0.356116539044151	0.334771192791574	0.313358772352446	0.292313630839891	0.272110943111475	0.253252153929824	0.236242558595043	0.221561375084613	0.209627241395363	0.200764850578956	0.195180009987072	0.19294945075014	0.194028008941329	0.198270756210862	0.205463589745862	0.215354442963618	0.227678793562344	0.242176270561045	0.258598285545853	0.276708687622275	0.29628023857667	0.317089543969665	0.338912429149894	0.361520988924836	0.384682869099487	0.408162827078713	0.431726265584682	0.45514421261615	0.478199106431507	0.500690717541438	0.522441585881925	0.543301456121005	0.563150340347826	0.581900005142419	0.599493848120746	0.615905278339171	0.631134831055295	0.645206322409542	0.658162382500539	0.670059700649184	0.680964282737897	0.690946967392221	0.70007938526094	0.70843048206457
36	0.401395527484485	0.393125857110371	0.383144536420483	0.371551921323917	0.358498646454631	0.344195974252492	0.328925537370708	0.313046662234146	0.296998774325092	0.281295974641712	0.266511145049272	0.25324826899925	0.242104133189631	0.233623725211973	0.228256366973761	0.226320609795546	0.227984376871851	0.233263123692817	0.242034334102406	0.254063223138115	0.269033176864907	0.286575227408382	0.306292902925153	0.327781058097854	0.350639031536769	0.37447941431051	0.398933937216434	0.423657748475195	0.448332920163504	0.47267158124229	0.496418732215615	0.519354587762095	0.541296212309476	0.562098230559826	0.581652474117457	0.59988653202152	0.616761279258537	0.632267544202307	0.646422133358449	0.659263457439297	0.670846999961645	0.681240844881708	0.690521441133082	0.698769736833042	0.706067770534136	0.712495765596946	0.7181297391313	0.723039610062702	0.727287771665585
37	0.362244696919552	0.360805496593121	0.35760481155242	0.352674078271066	0.346101174318047	0.338045527269176	0.328752397972308	0.318563592585063	0.307921170582324	0.29736061583739	0.287490816645952	0.278960248156684	0.272411724581263	0.26843122043283	0.267498452097266	0.269947215442838	0.275941612923037	0.285470873265955	0.298361667374245	0.314303861091396	0.332884205442172	0.353622548098871	0.37600626674237	0.39952014443914	0.423670331856469	0.448002114804265	0.472111881123623	0.49565403020722	0.518343698769108	0.53995618125732	0.560323865134172	0.579331414756509	0.596909839181231	0.613029976316164	0.62769582272452	0.640938038829964	0.65280786697968	0.663371618070167	0.672705813511768	0.680893014231882	0.688018326991913	0.694166549344574	0.699419896283309	0.703856241951584	0.707547806602899	0.710560220436852	0.712951900381672	0.71477368207995	0.716068656313934
38	0.33557591914967	0.338683719648418	0.340210216123918	0.340153816739973	0.338572146402446	0.335597163304221	0.331448470818705	0.326441904695882	0.320990114509927	0.31559218375754	0.310810571990534	0.307235790588292	0.305441857985873	0.305938018687967	0.309123658790997	0.315253252992818	0.324416479711939	0.336535827327892	0.351380900041849	0.368596025810104	0.387736199045181	0.408305997768646	0.429796713343485	0.451718158287523	0.473623083071827	0.495123517396873	0.515899452141916	0.535701008359746	0.554345605153525	0.571711703794867	0.587730562083301	0.602377172359038	0.615661254833791	0.62761888851657	0.638305115981531	0.647787668190333	0.656141821502318	0.663446313575316	0.669780197729964	0.675220495929002	0.679840509520944	0.68370865695596	0.686887723424309	0.689434425147741	0.691399208595633	0.69282622092259	0.693753401840626	0.694212658791399	0.694230096772868
39	0.329122749649802	0.335005071793466	0.33965992919142	0.343073211880683	0.345284308906538	0.346397654380282	0.346591804379593	0.346123698419121	0.345325732826634	0.344593809153024	0.3443656974892	0.345090757511799	0.347193950879519	0.351038660206974	0.356893603935295	0.364908794687589	0.375104047894007	0.387371358623108	0.40149009004465	0.417151934580858	0.433991430062449	0.451617583662765	0.469642759879653	0.48770613242492	0.505490332506913	0.5227311440081	0.539221005987635	0.554807614854809	0.569389101962029	0.582907184630008	0.595339454367783	0.606691668359437	0.616990616487272	0.626277885549709	0.634604650979073	0.642027494522469	0.648605165548255	0.654396162060883	0.659456993369337	0.663840989652719	0.667597536755246	0.670771632063092	0.673403675811293	0.675529429619253	0.677180089438604	0.678382433044949	0.679159012730723	0.679528372182542	0.679505272965096
40	0.349204753962489	0.356462832984097	0.362952987115677	0.36865885177914	0.373604558093109	0.377861400149036	0.381552062912332	0.384850961908818	0.387979419706427	0.391194933325261	0.394774661106332	0.398994349805085	0.404104992901839	0.410310263510806	0.417747945003901	0.426478076587672	0.436479426069255	0.447654466324353	0.459841626614743	0.472832546214159	0.486391574619479	0.500274862646626	0.514246942141786	0.528093485767039	0.541629755090676	0.554704922483752	0.567202907102297	0.579040588118499	0.590164289703059	0.600545334427849	0.610175297056712	0.619061408553493	0.627222392824125	0.634684882702906	0.641480461721801	0.647643311732077	0.653208407411334	0.658210180057594	0.662681568345922	0.666653377605436	0.670153877725064	0.673208580305298	0.675840146420324	0.678068386351532	0.679910321414394	0.681380285364476	0.682490048865162	0.683248955262029	0.683664059612046
41	0.391780058166008	0.399256236538743	0.406471713213471	0.4134164219141	0.420104028654441	0.426573956044922	0.432891606523	0.439146230999598	0.445446108908821	0.451911067389442	0.458662825955644	0.465814118430477	0.473457898752981	0.481658071208218	0.490443035592936	0.499802916925229	0.509690749534936	0.520027250212852	0.5307082925371	0.541613890451885	0.552617450105579	0.563594221927688	0.574428200369486	0.585017082753413	0.595275231240495	0.605134832765106	0.614545602905997	0.62347343840804	0.631898411343324	0.639812442066821	0.647216911997392	0.654120398627166	0.660536645092172	0.666482820426037	0.671978085438691	0.677042451692461	0.681695904781672	0.685957755256043	0.689846178480216	0.693377906366114	0.696568037641597	0.69942993799212	0.701975206286011	0.704213687718563	0.706153518846149	0.707801193031197	0.70916163777157	0.710238297784916	0.711033219624955
42	0.446897831311931	0.453864507024126	0.461033175065565	0.46839603409397	0.475952998539564	0.48371112705342	0.491683238931632	0.499885702033311	0.508335498192267	0.517046807023862	0.526027468764011	0.535275760661001	0.544777924550607	0.554506805332016	0.564421810893523	0.574470212425798	0.584589610300482	0.594711234954255	0.604763663273281	0.614676519310216	0.624383785511946	0.633826455099753	0.642954380370706	0.651727290224994	0.660115045298567	0.66809726204198	0.675662467520553	0.68280694986664	0.68953345317004	0.695849838421402	0.701767800935249	0.707301704526095	0.712467566640166	0.71728220803121	0.721762565587687	0.725925157014588	0.729785680334615	0.733358728597903	0.736657599842919	0.739694183449012	0.742478905951633	0.745020721709448	0.747327136214184	0.749404252127757	0.751256830208274	0.752888359097063	0.754301129471591	0.755496309336354	0.756474018251019
43	0.50308046334304	0.509050154089521	0.515532121493866	0.522513261668754	0.52997810448006	0.537907974713	0.546280053298031	0.555066427115172	0.564233241378613	0.57374008162293	0.583539707478865	0.593578235239303	0.603795822263576	0.614127849433453	0.624506537333245	0.634862878030897	0.645128726562875	0.655238880429279	0.665132983026794	0.674757114943713	0.684064979028487	0.693018633170633	0.701588771126217	0.709754590501087	0.717503314628739	0.724829450489321	0.731733868982372	0.738222789069362	0.74430673639073	0.749999532744202	0.755317357657404	0.760277908943257	0.764899676687574	0.76920133511649	0.773201249327959	0.776917088761091	0.780365536172758	0.783562079382758	0.786520872729841	0.789254655687512	0.791774717118153	0.794090894961577	0.79621160258557	0.798143874451607	0.799893425091263	0.801464716603656	0.802861030950878	0.804084544242434	0.805136400967306
44	0.544065636748719	0.548785828792492	0.554163817930287	0.560184547935804	0.566826727637553	0.574062389897131	0.581856587218225	0.590167275331111	0.598945431961439	0.608135447546995	0.617675808052986	0.627500068461254	0.637538091188474	0.647717499560208	0.657965275711338	0.668209417749149	0.678380564697465	0.688413500415447	0.698248458803332	0.707832170447803	0.71711861289981	0.726069450176409	0.734654169159531	0.742849939198171	0.75064123504483	0.75801927173088	0.764981303294538	0.771529836146255	0.777671803334267	0.783417739209659	0.788780986075559	0.79377695625716	0.798422465338982	0.802735145539258	0.806732942572957	0.81043369496904	0.813854791605077	0.817012901075877	0.819923765253826	0.822602048846111	0.82506123673401	0.827313571237165	0.829370022050556	0.83124028234994	0.832932785373024	0.834454736601403	0.8358121574525	0.837009937116862	0.838051889830181
45	0.555310472635759	0.559105247556413	0.56359914082415	0.568779296481139	0.574625714899615	0.58111104535284	0.588200551093707	0.595852270728156	0.604017392238156	0.612640846163899	0.621662112719672	0.631016224834167	0.640634936370395	0.650448013320935	0.660384596791226	0.670374581073215	0.680349948713895	0.69024600737827	0.70000248018577	0.709564411314914	0.718882860952442	0.727915376876987	0.736626242889479	0.744986515870422	0.752973872666227	0.760572294817332	0.767771623201431	0.77456701612054	0.780958343568187	0.78694954785888	0.79254799702184	0.797763852874172	0.802609470950518	0.807098844842003	0.811247103251121	0.815070064369187	0.818583849112948	0.821804552333813	0.82474796930555	0.827429373540901	0.829863341204154	0.832063616989024	0.834043016234989	0.835813358183565	0.837385425562084	0.838768946070722	0.83997259179438	0.841003993030454	0.841869763491238
46	0.535476325291575	0.538992853428502	0.543187158946243	0.548047746028788	0.553556299844008	0.559687589494572	0.566409526881078	0.573683393246484	0.581464238909998	0.589701454379987	0.598339503051906	0.607318797564935	0.616576694210552	0.62604857318339	0.635668967519841	0.645372700744799	0.655095992822282	0.664777496041199	0.674359226789397	0.683787365392169	0.693012903767039	0.701992128932502	0.710686938743874	0.71906499401005	0.727099717877981	0.734770158715489	0.742060736498605	0.748960894894123	0.755464681929969	0.761570281570652	0.767279516926721	0.772597343513271	0.777531348212871	0.78209126664374	0.78628852869178	0.790135839193611	0.793646798266258	0.796835563631995	0.799716555511626	0.802304203253803	0.804612731809274	0.806655985410683	0.808447285337095	0.809999318381903	0.81132405255833	0.812432676626994	0.813335560178684	0.8140422312215	0.8145613684795
47	0.494394431854481	0.498012920972821	0.502250518763688	0.507095811855268	0.512531424460988	0.518533978096743	0.52507417960066	0.532117043982194	0.539622253753269	0.547544650976983	0.55583485260244	0.564439974086584	0.573304441213113	0.582370865774931	0.591580957716276	0.600876444677621	0.610199969785817	0.61949593999142	0.628711300154591	0.63779621218478	0.646704623523705	0.655394714749104	0.663829221678209	0.671975632699495	0.67980626684938	0.687298242145487	0.694433346746591	0.701197827576266	0.707582112146743	0.713580479539296	0.719190695970366	0.72441362925705	0.729252854957815	0.733714265164535	0.737805689002842	0.741536531979055	0.744917439486313	0.747959988116283	0.750676406958091	0.753079329823582	0.755181578321781	0.756995974906829	0.758535184425065	0.759811582265477	0.760837146948025	0.761623374840184	0.762181214648757	0.762521019368629	0.762652513462563
48	0.442858247266918	0.446561427393704	0.450810606014072	0.455594331578924	0.460896137040241	0.466694537181291	0.472963128702376	0.479670796386405	0.48678202491716	0.494257311920237	0.502053673759689	0.510125231791191	0.51842386338608	0.526899899321759	0.535502847265196	0.544182120182042	0.552887748639043	0.561571057111052	0.570185286462216	0.578686147586955	0.587032294566282	0.595185709388035	0.603111994059223	0.610780569583284	0.618164784593906	0.625241939283156	0.631993232537034	0.638403641848717	0.644461746617705	0.650159505899542	0.655492001613381	0.660457157730127	0.665055445148474	0.669289580917213	0.673164229271053	0.676685710694678	0.679861723983233	0.682701085079298	0.685213485374923	0.687409271197129	0.689299245359489	0.690894490964917	0.692206217081744	0.693245625478061	0.694023797275524	0.694551598159529	0.694839600642808	0.694898021809546	0.694736674953227
49	0.387135013660001	0.39075146751267	0.394840473527961	0.399390718209324	0.404386742124292	0.409808971114892	0.415633828185427	0.421833926911338	0.428378344426875	0.435232969204464	0.4423609160853	0.449722998511643	0.457278245790363	0.464984451607161	0.472798739003345	0.480678126674833	0.488580081765992	0.496463045275388	0.504286917693172	0.512013494444904	0.519606842995431	0.52703361592868	0.534263296824371	0.541268378170126	0.548024472765367	0.554510362004089	0.560707986007224	0.566602381779806	0.572181576387707	0.577436442599929	0.582360524559592	0.586949840876527	0.591202672130775	0.595119339195556	0.598701978085533	0.601954316261978	0.604881454524851	0.607489657829417	0.609786157610392	0.611778967500693	0.61347671370815	0.614888480770085	0.616023672944531	0.616891891116967	0.617502824798139	0.61786615855553	0.617991492050608	0.617888272737933	0.617565740212238
50	0.370309448503698	0.373751399019651	0.377630683060783	0.381935696115626	0.386651046312097	0.391757628401036	0.397232768450409	0.403050437734361	0.409181532036963	0.415594210415771	0.422254285493726	0.42912565566876	0.436170768332941	0.443351102338982	0.450627657577762	0.457961439643682	0.465313928144654	0.472647518213681	0.479925926130718	0.487114551582558	0.4941807908809	0.5010942973286	0.507827186779165	0.514354188192663	0.520652740583855	0.526703039133869	0.532488034360978	0.537993389102623	0.543207398648905	0.54812087970042	0.552727033923945	0.557021291779162	0.561001142023635	0.564665951908762	0.568016782592716	0.571056203751266	0.573788110793978	0.576217547517047	0.578350536465558	0.580193918753035	0.581755204605912	0.583042435472092	0.584064058159665	0.584828811154837	0.585345623005683	0.585623522447358	0.585671559780398	0.585498738892135	0.585113959226262
51	0.373256596844283	0.376453552266401	0.380072368243403	0.384101053948162	0.388524004272505	0.393322115803968	0.398472966683015	0.40395105689784	0.409728103734628	0.415773385449711	0.422054124840192	0.428535903320709	0.435183095408317	0.44195931319687	0.448827850468465	0.45575211652353	0.462696050576477	0.469624508608624	0.476503615831966	0.483301079327285	0.489986456907353	0.496531379752457	0.502909727808908	0.509097758278825	0.51507418871926	0.520820237280688	0.526319623431259	0.531558533127559	0.536525552808397	0.541211576817559	0.545609692922685	0.549715050513263	0.553524715856472	0.557037518491247	0.560253892473849	0.563175715776237	0.565806150702684	0.568149487748673	0.57021099489406	0.571996773911534	0.573513624890266	0.57476891982919	0.575770485847956	0.576526498297773	0.577045383828784	0.577335733283644	0.577406224136402	0.577265552078201	0.576922371263447
52	0.375492934829132	0.378418998531775	0.381747127161424	0.385465227570358	0.389557868092034	0.394006420366684	0.39878925562719	0.403881991092635	0.409257780748794	0.414887643640327	0.420740821902121	0.42678516014658	0.432987497515077	0.439314063694771	0.445730870482558	0.452204091018686	0.458700419576328	0.465187405734714	0.471633757832852	0.478009611746943	0.484286762207392	0.490438855024661	0.496441539686505	0.502272582789153	0.507911943646186	0.513341814164107	0.518546625673403	0.523513025856311	0.528229829221579	0.532687944751607	0.536880284401635	0.540801656079891	0.544448644599159	0.547819483881836	0.550913923439533	0.553733091851056	0.556279359643813	0.558556203656303	0.560568074634152	0.562320269497998	0.563818809425107	0.565070324612916	0.566081946344951	0.566861206759608	0.567415946530694	0.567754230505089	0.567884271206214	0.567814360000645	0.567552805636963
53	0.375374512748326	0.378079327384856	0.381160380371566	0.384605736515471	0.388400494758092	0.392526936929656	0.3969647203405	0.401691109894202	0.406681244462408	0.41190843150477	0.41734446337201	0.422959948407726	0.428724649867597	0.434607825794647	0.440578563309566	0.446606101271053	0.452660135902838	0.458711104737561	0.464730445057531	0.470690823883172	0.476566337438269	0.48233267887639	0.487967273859303	0.493449384314347	0.49876018134793	0.503882788845757	0.508802299741555	0.513505767283836	0.517982173877406	0.522222380229023	0.526219057593256	0.529966605905415	0.533461060514622	0.536699990103371	0.539682388211615	0.542408560584697	0.544880010345244	0.547099322758572	0.549070051127028	0.550796605117575	0.552284142604068	0.553538465895344	0.554565923025183	0.555373314602802	0.555967806563579	0.556356849019976	0.556548101291733	0.556549363091928	0.556368511760292
[truncated: 70 more columns]
