# Supplementary material for: Reconstructing spruce budworm outbreak severity: a comparison of paleoecological and tree-ring signals
Source: PLoS One. 2025 Aug 12;20(8):e0329406. doi: 10.1371/journal.pone.0329406 (PMC12342301; doi:10.1371/journal.pone.0329406)
Supplement: S14 Dataset — (ZIP) [file pone.0329406.s014.zip › Lake 8 wavelet data no outlier/Coherence_Lepidopteran_scales_GSI/coherence_wavelet_significance.txt]

V1	V2	V3	V4	V5	V6	V7	V8	V9	V10	V11	V12	V13	V14	V15	V16	V17	V18	V19	V20	V21	V22	V23	V24	V25	V26	V27	V28	V29	V30	V31	V32	V33	V34	V35	V36	V37	V38	V39	V40	V41	V42	V43	V44	V45	V46	V47	V48	V49	V50
1	0.970500885623517	0.956907741535767	0.936348678063449	0.907158636993745	0.873781652220822	0.840254886612827	0.831426574634098	0.831933656135675	0.840240204018397	0.840426492363231	0.85563501311048	0.860175479422879	0.859914300614475	0.8509863849847	0.851153588106123	0.835461441366072	0.829488341126871	0.824088993501579	0.831296461919569	0.837235799823603	0.842421475184738	0.848943792430086	0.842093874991869	0.844458974828716	0.845247900482763	0.857361789350639	0.863510009143273	0.852968224166191	0.855289310379671	0.852780549816724	0.851092723290382	0.852166331048391	0.852883504925906	0.86179552118819	0.856103358036125	0.852534638967969	0.859537151076657	0.862132110429931	0.850913648468558	0.871236641398368	0.865941678081454	0.877116384288702	0.872648022370109	0.861091285917999	0.85060009615574	0.858665140385572	0.865858892952403	0.86439184401779	0.868066480613977
2	0.96179407015112	0.944993894618597	0.919333739314203	0.886753338978142	0.845308991073049	0.811275447220279	0.789731050197621	0.799120577861287	0.808205765615674	0.805691333381621	0.820173702461116	0.827823212643536	0.835214447804507	0.820070590910662	0.813772759000439	0.795644387372881	0.799743920974858	0.790488967905358	0.808924785459641	0.811500594524548	0.809851838730477	0.815122157579043	0.813230768168248	0.814819940896038	0.825494169407114	0.82978984127737	0.829696582713647	0.816937932556231	0.834920560772071	0.816579401227522	0.832156433954582	0.830224240894129	0.832605050959788	0.840343209877516	0.830106775423498	0.828131521826207	0.826809893066656	0.830431034138911	0.82198259932714	0.83136517727831	0.842499253825687	0.835376501246452	0.833135326895471	0.832013952803289	0.823132715116671	0.822717293378563	0.826007463208446	0.827851970954546	0.831780521566111
3	0.953617685560177	0.93392717316212	0.904104165342662	0.864277176943191	0.8162580404813	0.772075907446048	0.758695762994011	0.760898283094486	0.774814986506884	0.773515594900788	0.791105335191748	0.796766008859223	0.800307530821698	0.785005839366992	0.781509245747486	0.760452376879071	0.75247587013077	0.759687208241338	0.774725315398728	0.772827774296498	0.781177303022504	0.776677569526028	0.784489253025341	0.785763973038922	0.783997928082195	0.786771187988799	0.788084982085292	0.788647324250447	0.794862202850534	0.79113892256993	0.799412128370037	0.79261314488712	0.813181007449697	0.801052350187936	0.795541969720772	0.806220590539494	0.798032668130933	0.794573476537024	0.7946655487386	0.794569523162639	0.80343686671376	0.796427858739357	0.792449601013005	0.787686730151223	0.784080950063394	0.794157881680318	0.791296247105996	0.79751082415942	0.797048991957921
4	0.940608854575242	0.920752623483227	0.890920340862758	0.842278031273466	0.791687146446544	0.744460235643235	0.720093742120393	0.726504725939314	0.718469764353682	0.740445183911233	0.759824727338019	0.767422053094726	0.768949966797249	0.753244405598473	0.740945228195652	0.740246580498971	0.72977303684661	0.731987535711122	0.745874572256764	0.751296541773705	0.747781691407022	0.739253790515001	0.755300064663689	0.752910850515444	0.762833408857958	0.745348814240982	0.752273494098348	0.754925326889806	0.754402077752357	0.773298033147575	0.766639948938844	0.760201808566412	0.767431686095994	0.777976037708536	0.770254793367311	0.776079708354433	0.771777937290429	0.775966285800963	0.762073040110905	0.764217917131769	0.77251128669773	0.751404201846676	0.759326167043273	0.765952132888061	0.757045043493794	0.758406267189483	0.761681821744485	0.768336098839786	0.774905211846789
5	0.930987509993355	0.906989655543887	0.874293921868762	0.825014624705818	0.768149545435479	0.715114420235745	0.696550079471824	0.694783686388849	0.693959973054101	0.706870832745099	0.728573500549456	0.738255556510167	0.732123098827164	0.7229418723951	0.703831142622016	0.701211547586675	0.697977231958642	0.707357305756943	0.714019713725536	0.72672758135902	0.70910266225914	0.702697295105797	0.717691505006984	0.728784840668162	0.728916622953464	0.710919167508461	0.714797692727603	0.729408497255969	0.730333717168821	0.734945884163673	0.736692004629033	0.742934261917944	0.734830240540822	0.740642873604623	0.74177424795771	0.732415026579	0.743160024993782	0.740121038917314	0.731623144557536	0.728540006441361	0.733939834626376	0.72860705328495	0.727600312948631	0.731394381368835	0.723342955581136	0.729648297675851	0.737189051884502	0.739972920098825	0.74043124519551
6	0.918247314665416	0.893902345899424	0.858880859517922	0.805893335520946	0.754715510663337	0.703645798424728	0.674140006222047	0.673439149744731	0.681075944171762	0.690376320887142	0.705284239069857	0.702089946130481	0.70776382725441	0.703492934152553	0.694303851035817	0.680392062478323	0.683719540920781	0.680861752440646	0.701095312953534	0.700751979845628	0.699247267594866	0.701433037435347	0.703072155185198	0.70610760135223	0.702704810965657	0.694363937160958	0.695594119705829	0.706026105717338	0.70514542515534	0.716136614607694	0.710457649463075	0.713813863465824	0.714707269756602	0.720637377874698	0.71494869121804	0.715591475168292	0.715892471050022	0.71999441829413	0.713080433201908	0.721067456135793	0.717460955510444	0.717290706427721	0.710925559667601	0.703636132256022	0.706701045474423	0.70479808564751	0.715637250006065	0.717551452895228	0.710211169742445
7	0.909013215737969	0.885561779003446	0.844254160104034	0.801106953094999	0.758161402701728	0.694933222544374	0.679064167673755	0.659689489979585	0.659995568637821	0.676941258656879	0.695067422482283	0.692707827999246	0.69212580974256	0.693171091148679	0.684770060275015	0.680308707001241	0.672032112993517	0.671586318803871	0.682842295283988	0.698215911437707	0.698187511419493	0.69488697185722	0.6961947156686	0.694021782002312	0.696059987004606	0.68907788019926	0.70002987334093	0.693359924412607	0.694355992263359	0.6915898402689	0.690564850597996	0.702830540348279	0.710809552384781	0.70253629575408	0.691045352751852	0.689462294127119	0.695644966802176	0.692373626130723	0.689314747300256	0.686699159238544	0.697621654007542	0.695232491218509	0.696312406063749	0.679313261539114	0.679136168668629	0.67960600288776	0.684047144924539	0.693420808676767	0.692935296322031
8	0.899366927744065	0.881012697478799	0.850200565027665	0.811561962944943	0.768438821654212	0.722513671569372	0.677120848174941	0.674831233333208	0.670910211570589	0.674855038841246	0.692365623702607	0.692037646391175	0.692244375623282	0.679849262531264	0.688432946101086	0.684810217956136	0.665952250787147	0.679179889671618	0.688260697083561	0.71011124405762	0.718699971940817	0.711606678663982	0.712138732069874	0.715728129519702	0.712423013458618	0.708749331362956	0.697273679058208	0.70303594473147	0.701457862119382	0.694878123012731	0.704396422958943	0.710553669054931	0.713093610562789	0.697529124985979	0.691551339772326	0.677664037444889	0.695714353217015	0.676450749783303	0.681518991710314	0.683230517247164	0.687958093317072	0.693093260252142	0.690064497307236	0.669170124138519	0.679098581367816	0.700249220151076	0.694701317991575	0.685765003047717	0.667865898034443
9	0.896346562508329	0.877956613445216	0.852984859982458	0.811673356132373	0.769578966806732	0.732288119328701	0.695007969405895	0.677195931024483	0.667158483303941	0.665251485634328	0.669079410553239	0.692008576693381	0.687148367552367	0.69138275192046	0.698951047799351	0.677695905610117	0.682773326486451	0.694966219793273	0.699312243854296	0.713480293432984	0.722337260678326	0.726164746711563	0.727948072285974	0.720440883811942	0.708503905972586	0.70865002775065	0.711955040553896	0.710570790038681	0.708626624127297	0.708574692138659	0.712984711505578	0.719899006582633	0.723017013559348	0.707846346184714	0.693978647231988	0.674573898087243	0.685750423253662	0.684180174833449	0.682045989555283	0.690970749571819	0.689768110927813	0.68530676347923	0.692420412642193	0.684435604518537	0.680755998937814	0.696938403108793	0.698920832086012	0.704837363333425	0.706628845643771
10	0.893613360552826	0.87652904515858	0.848253669229988	0.814338160966237	0.775133968824151	0.733405264468265	0.693999166246356	0.669777837460542	0.662692602653084	0.660253353906903	0.668833382202065	0.6707431764966	0.666675490032313	0.681181151580703	0.681828041133548	0.676546679821835	0.682968760015095	0.685830207335575	0.699733026468511	0.699153375348659	0.695203225606244	0.694210851225702	0.712872813712675	0.695729234949125	0.69381362881338	0.704128159317397	0.713971617568251	0.715643973254142	0.705947958417905	0.701529735808728	0.712400329993169	0.718440136311841	0.714035251620374	0.707290922469429	0.704640847464748	0.696236639635558	0.690286879813799	0.700037379979001	0.689959939590648	0.684488043764317	0.693413159220981	0.698730279122002	0.698879288082623	0.697622386939449	0.699272776172062	0.693257939149252	0.692741216411726	0.698794812419509	0.693140701319351
11	0.89146178403587	0.879055329100763	0.855513412345184	0.822089568586414	0.784514461868349	0.734193179981219	0.692679138204051	0.66987031546211	0.664848292316819	0.664264485338005	0.670629115736858	0.666480702545246	0.656740592307334	0.652781153793937	0.673710097954478	0.678525730904843	0.680436010130737	0.682616384744461	0.694195640602192	0.688627807216738	0.691499761085999	0.698515003044376	0.689483638746138	0.689496126085385	0.693610150250706	0.699996688637563	0.714625816698196	0.726690613817369	0.72305533892737	0.72989232230076	0.72160606168233	0.721226214396266	0.712978040572509	0.713236536354954	0.712695416147528	0.704633609617583	0.699229313362431	0.697154411877072	0.6978628170935	0.685810896846806	0.69444220895577	0.69258089901076	0.701737213903761	0.699270717150703	0.70298686645897	0.691798479450437	0.688799437450734	0.693044037041383	0.687237345439645
12	0.886637277467819	0.874595435759868	0.858223678508071	0.825899800585545	0.792321858089187	0.741617355629679	0.710398238303783	0.688008510704461	0.672307276179338	0.661793119491306	0.658162371589548	0.657265163421992	0.660456520402958	0.653671541298803	0.661926768493064	0.675768544138687	0.67888579329262	0.674609508702786	0.685223416235865	0.696685637977936	0.690567740544269	0.690045910358919	0.703014547871571	0.71220465735928	0.709074094317867	0.715611677130936	0.72058911830507	0.719616456764797	0.719739271114064	0.72420639500386	0.72617735369035	0.719626198737217	0.719099393901158	0.718819672858205	0.711998179660914	0.711840819710656	0.709800561607635	0.704950752960565	0.70543197979158	0.703468682065831	0.706126940108817	0.704179998653561	0.708412897551537	0.710285455936446	0.687740936868985	0.688699035859717	0.683561937162821	0.679240508927463	0.691169589686584
13	0.882149172714652	0.872335607936971	0.853134178975177	0.83426354871967	0.804915398218775	0.765689410918086	0.735046545007744	0.710364434164342	0.685738165169041	0.670613118903978	0.662735753968241	0.65291817120707	0.64783946533191	0.65098348752787	0.666231627195128	0.677177431175829	0.682091684908444	0.675186892129116	0.680298791604544	0.693543435620459	0.699659308450098	0.708464904468806	0.701556351806739	0.708069076837639	0.715491967028733	0.721752262366505	0.717396707191395	0.712994459484696	0.712041419513829	0.715914151784547	0.707300476364253	0.7078721861905	0.71413877971314	0.719366097003972	0.727546525524601	0.722006110780261	0.715024230641751	0.714954771270431	0.711308561076061	0.723015477086639	0.721590509039827	0.717515376184422	0.710711928461848	0.703626106639387	0.702234157055406	0.697111073792209	0.690913713339778	0.694152268339013	0.691644115924874
14	0.863274415658592	0.859920437012308	0.848956084689956	0.833449367727684	0.817003418841365	0.785743050037759	0.763746687284442	0.730557034927729	0.695909941699349	0.679241496652887	0.673910154238779	0.656448440442835	0.649865898202173	0.651126630823531	0.668000490644014	0.667787577195425	0.664419306301157	0.671284577385358	0.68219508636162	0.692107614038306	0.70528146221041	0.709097513014295	0.709826612860075	0.7048528044436	0.70370144211109	0.710357146815466	0.718555602404925	0.711358968316238	0.715420322470812	0.714860154733031	0.71946752295471	0.69704458979475	0.717838873585031	0.724278619346765	0.726255510960498	0.729874737966883	0.731441060733506	0.71950472794883	0.71802989766154	0.729363961466089	0.718420400960523	0.724639848543375	0.720918159261236	0.714167333844411	0.699264313511698	0.701765182965789	0.694293985049234	0.694360612530701	0.700554001853156
15	0.851066605591652	0.859159260386773	0.852746175743545	0.840850464559435	0.81946199099255	0.787588702471293	0.767788819861417	0.742137001101528	0.706469150473591	0.690139066257815	0.667460599330928	0.650156460268382	0.639906363200799	0.649154655634827	0.657751056307321	0.660539123161439	0.669469729857848	0.682128559378572	0.691907876299988	0.70662810119207	0.711673473824229	0.726843124055116	0.728241499854339	0.717658029236331	0.704690683923673	0.704812564867129	0.709739241737701	0.711349507334651	0.71053923064392	0.711585836864089	0.706697146010987	0.708774784301182	0.707425926807303	0.714096919490228	0.725834906261993	0.723869307577948	0.730680850573278	0.740756131591979	0.72246383824357	0.729634117042194	0.718283576493456	0.731966148638193	0.716321680052079	0.703548136109919	0.711068069417115	0.711641360794593	0.704847626585989	0.697840544914338	0.694833933752037
16	0.846597675279315	0.856258762417677	0.84986916001173	0.834995919077703	0.81829710437188	0.793516917344286	0.772910852883328	0.744117944841282	0.717900964462445	0.711650791315038	0.688129303123575	0.677113156671494	0.672156189342277	0.672013181665647	0.660730414554656	0.667013014506582	0.673367241053689	0.693448524725744	0.71217550209348	0.725714860438802	0.725875238653135	0.729098553818278	0.734104449588113	0.735188523607984	0.721783710781893	0.709959379864297	0.700773157179341	0.704555581918481	0.700937983643512	0.696165895577571	0.710964528640792	0.705137664814361	0.709799365459127	0.706676371919798	0.713378146116143	0.715694392258257	0.718874589419538	0.72482437152769	0.727287208310835	0.723899225753431	0.729711978312579	0.720532513404553	0.72572303827015	0.719898186247614	0.707224206500945	0.703414501297075	0.704995460868077	0.711622822033682	0.704403651582895
17	0.828734941308351	0.838593474426304	0.835527348071694	0.825712235524615	0.809745816054673	0.79499580173263	0.773977181080798	0.739560387484035	0.729804788634746	0.71676910567896	0.702119994559847	0.684852573829682	0.678136831736367	0.672604588040885	0.67672503863021	0.671767605428865	0.690345028358608	0.700474224321941	0.714297254627359	0.726029850382868	0.733102510635808	0.734170466711129	0.738862696448855	0.728482699279831	0.728047211476589	0.719018238178107	0.718379276465935	0.703238696431557	0.70375754888656	0.706270710378346	0.711514957251069	0.711231755873557	0.711402663698389	0.714798370774223	0.712555506410199	0.716414679759266	0.717019942103768	0.713559934969406	0.717643639443332	0.717883384715538	0.717800801379759	0.714967929451063	0.716926807639297	0.714462187077334	0.713066023131919	0.712299630022567	0.709673228712358	0.705230941593546	0.719057889583601
18	0.820644538958345	0.828251702027735	0.832220362855753	0.824201055017816	0.812569248674584	0.79404950458428	0.773185506799537	0.75408152874903	0.736844976072457	0.725416600236198	0.718198568050608	0.710918929354616	0.704244195100448	0.695215037051009	0.686225624131854	0.689303486515692	0.697993296225624	0.701123573022255	0.704043745654723	0.719654550548954	0.725800731827629	0.733418473128435	0.730675106371339	0.731833987694026	0.731378792801219	0.711211450465345	0.718664539052774	0.705980649916116	0.707429072528213	0.69811012501336	0.709444505285362	0.707205381066611	0.71503225975107	0.724414645313809	0.718659597898191	0.713850769074991	0.726291254669182	0.714207032902413	0.715555847279215	0.704901170652053	0.713456909777197	0.714169786501016	0.720954215058911	0.721027503236099	0.719091423644675	0.714702774671868	0.711216640835739	0.715208964102046	0.726600735452379
19	0.807184059876319	0.810975007229967	0.82049102080677	0.812977979292269	0.800212149228673	0.791765965098155	0.778630261007781	0.764868807152889	0.755785066542258	0.739281133664599	0.730398831818882	0.715333254220913	0.71544259938249	0.723974057255663	0.713154095122716	0.698708522381322	0.702115793619826	0.711761496619616	0.723688780442148	0.723513883561344	0.722826980087333	0.725109022578594	0.722880331858728	0.734821672067626	0.722827216833589	0.714761260068744	0.70866909417304	0.704263578158187	0.704589605624611	0.691566470113528	0.692292213261889	0.69958541659101	0.703205583083861	0.707194588335487	0.717493860661539	0.716050448930426	0.712768311113358	0.716986611104402	0.713032361552944	0.71685349179757	0.72589474357517	0.717714371654235	0.728974935483639	0.725268600166553	0.716383571595064	0.723263327630024	0.731672287689538	0.714909743142119	0.711322790188953
20	0.779358681390067	0.796256594596685	0.801850006747688	0.804381403007467	0.792128202845347	0.792173598829199	0.783836774724831	0.768078558753192	0.755392841686461	0.746552686293107	0.730439940232339	0.724507483118752	0.724760201421286	0.734481718243077	0.724671963818996	0.716795895135289	0.72210391334077	0.72423017942059	0.714838066642193	0.714650376175169	0.725939385482686	0.71973057685136	0.715486524830245	0.724128453243383	0.718398820737127	0.713822120847318	0.705910484859068	0.69793018351577	0.696085050753697	0.692343579164797	0.692637794155693	0.696416015475115	0.700776957532174	0.714708058963814	0.709532087869039	0.708855486664346	0.706835513721631	0.711645273652334	0.71372577894468	0.710483020777246	0.713930808843067	0.711017494969431	0.721520280457968	0.719296946212365	0.720300516543846	0.721225176442564	0.71846763888765	0.718490768631832	0.713488093652778
21	0.762246731878073	0.762483106265076	0.781090464853831	0.781628985881223	0.780810718494817	0.778144259050122	0.779696962574954	0.770446556052305	0.766729734951781	0.750964534516098	0.753423875597018	0.743547523181539	0.733957608236333	0.725362260541803	0.712069410505143	0.707120876835612	0.706368423527973	0.712354981373546	0.727536088121779	0.726957815093777	0.72649718768144	0.719105656433943	0.721417652687056	0.713411970219576	0.707474985042095	0.704102215294455	0.707302620117416	0.702485301191959	0.708125540377575	0.698311873812409	0.690941769209503	0.690090397360712	0.693939271693094	0.690408973517759	0.692926208704645	0.703354441049293	0.706974138507338	0.711454738849075	0.714719140000879	0.714876189752397	0.717327479912209	0.712551457624976	0.719636229907043	0.718395992960988	0.716277603849935	0.727086323858851	0.72797176810831	0.733755199468871	0.742720836452752
22	0.75483910724716	0.763739548751753	0.769342332065531	0.767529113376391	0.774070731337131	0.776230690116492	0.773132157190325	0.770361211930276	0.768758736929876	0.761098083215211	0.753714624875268	0.744903710366024	0.734360705979603	0.722312800749557	0.714013904710344	0.707719831463959	0.712349877040988	0.714243521719401	0.718085984304156	0.721714713224174	0.718552888597456	0.72072479634334	0.719820389922087	0.714779067392035	0.69663056868965	0.704643684157654	0.699686436769892	0.690887513719769	0.691694807030243	0.694965852421851	0.683926943291449	0.686231833485531	0.69446501523779	0.698768573926114	0.696305977414614	0.704812334411649	0.712481886036334	0.722123785313552	0.720092415581373	0.714839945207749	0.706721867995479	0.712029300711482	0.729207338837806	0.730714572915276	0.726782348556619	0.727674395706307	0.739002879022271	0.744435543088855	0.737643907665175
23	0.738623616272934	0.751280113667067	0.76492150044643	0.764015842262751	0.768933117602439	0.767274928437588	0.76168045812269	0.765978556259759	0.761860922365218	0.756780745673915	0.755808628429432	0.744358187856386	0.727411045616338	0.717799809410503	0.707906132715122	0.709874014258613	0.718145186384953	0.709810154273132	0.712550618638368	0.708103619692616	0.714245069652584	0.708646433845314	0.711626451903376	0.709758599761734	0.702669666556292	0.712156442639342	0.704368699115268	0.701339789045367	0.703453870968278	0.699898263393794	0.694044496357917	0.699220556492883	0.697199490228188	0.694899610554264	0.690378303836563	0.696837522954135	0.710810975892761	0.709003086650793	0.707528149957825	0.705565906713653	0.700756650155314	0.709206032182075	0.719578304419071	0.722797792266971	0.726872645066461	0.736132637721058	0.734534184561096	0.73510309995315	0.735669911372416
24	0.726247155264534	0.736986753988583	0.744141684112145	0.752230938543816	0.76418309393952	0.760215614633527	0.759731728431677	0.759304522081203	0.757375186878658	0.753099642695009	0.745458185000322	0.733870469614211	0.735503581405614	0.725037146346072	0.705857408221301	0.7031390086652	0.702625459217928	0.701848895229702	0.691628863442631	0.684660573239281	0.693016657621229	0.69368708755452	0.700254662496091	0.702973448261848	0.705797785891893	0.705615551294274	0.706101913187001	0.70146571269055	0.696334421031917	0.696073145649648	0.703710342794919	0.698327452564678	0.697970609304281	0.697112497054478	0.694676262545495	0.695099734679741	0.698318328306325	0.702068547106349	0.706346364550277	0.705622499646716	0.708313343951363	0.712704696981822	0.713150174630337	0.717520369052867	0.720158815304547	0.72816755703272	0.737739239627339	0.734393960216124	0.732523581079311
25	0.730244921444368	0.73782479034913	0.745929479376461	0.753341779442251	0.753606829318692	0.763248970988939	0.767863149884313	0.76536175845745	0.759112906409869	0.748460964517446	0.750082457197971	0.74671756434342	0.748619794275115	0.738635636998877	0.727759550369873	0.709725008647302	0.708362087590733	0.701030962643924	0.69411118964561	0.687621625605499	0.686460985457121	0.688822515765804	0.682959016152865	0.681722243461881	0.686037334429274	0.694688234831919	0.69982241311067	0.703836700610968	0.698239111522459	0.700480321773131	0.696382778669846	0.700584988837495	0.704163216217039	0.703546073513445	0.702041692963288	0.696370843456416	0.708085528313668	0.696333851348622	0.691317824675818	0.699918367678049	0.703360480013958	0.705903502447704	0.710893061721073	0.710311739538486	0.71179712039356	0.712678520096668	0.716365524049143	0.714135908638143	0.709822241558107
26	0.716766968114838	0.736451755329173	0.748068333566844	0.750229505400298	0.757735642533215	0.757460557592496	0.75660272014628	0.757304859385287	0.757504104634026	0.759059116127804	0.754068251794807	0.749842243252772	0.742300853629935	0.73103233606421	0.718991386324371	0.71072385277476	0.711359384677775	0.705139411883928	0.704448624581618	0.695392127305436	0.690158785932575	0.691447519775605	0.689059062875336	0.685104335808925	0.684856392811976	0.675851446210259	0.686159719774979	0.691548451826425	0.691880431022406	0.692408634845911	0.692081112983979	0.693324334254832	0.695887671405096	0.69902306394281	0.70561993929492	0.715287166533875	0.70840916499996	0.704013958510924	0.699306779548649	0.6977834152526	0.703283241937789	0.707854089091882	0.710439461122159	0.704791463401772	0.707358349818541	0.707188509629812	0.704261889375171	0.69546581584317	0.690124780342585
27	0.703222973054085	0.717122387312762	0.730469375434377	0.742819624155821	0.744076390657402	0.746651325686631	0.746252039762943	0.746847007723371	0.745628161810991	0.754456522480918	0.751967117596388	0.744563387337352	0.742124873743981	0.735413468593333	0.728050810077818	0.717651789452495	0.724019678180268	0.720585912573598	0.713025584402748	0.7116081764785	0.701678298416685	0.694941664165666	0.684876661783041	0.684633074901006	0.682009443970654	0.690640276382376	0.686993221039177	0.69950653778326	0.703691197684771	0.706223626245886	0.705863771971276	0.699613161308542	0.695716538405342	0.69635969713217	0.692708011585207	0.696366762519681	0.69297572302213	0.695103901373447	0.694453474051886	0.69123119650881	0.688340613755492	0.689074375733928	0.694473582695269	0.698677396678442	0.697848742103295	0.693085089043861	0.696741889615857	0.701861004277279	0.709543597785534
28	0.689658292877133	0.692448706799046	0.706330934860859	0.726032286634163	0.736859693287383	0.739111592073224	0.746870925617902	0.750824708382587	0.744118607523929	0.740734367531922	0.74050773088991	0.741026287665497	0.737998005697259	0.734028058024901	0.733122366354936	0.734971390989956	0.732522692580548	0.723591527133436	0.730726615895891	0.722871316818564	0.714721086154831	0.704879837040718	0.69557944846864	0.69337595174464	0.693279269030979	0.694847463422932	0.691956790826123	0.697276893308264	0.704335592609856	0.70411080404727	0.697447463477372	0.696949315524379	0.694368548053201	0.694717221632485	0.700733686595366	0.698704730877006	0.700864078404987	0.70083247957727	0.698700757587799	0.695940941075389	0.694865471025827	0.699470397520312	0.701216635883777	0.710724606949113	0.69758340008245	0.695799541669835	0.702930876673753	0.699637292055827	0.694469821360652
29	0.680202224795376	0.692026499053208	0.707151271928752	0.714510480641586	0.724030069838762	0.735772431043336	0.742517328799663	0.740094247646331	0.735758900107478	0.743127030521549	0.738536599240984	0.736646103292387	0.733804478175192	0.736861107663605	0.73521261672913	0.727439817126023	0.727282107675284	0.726047422706625	0.717946701890365	0.715200749087467	0.714351114742564	0.714044064110664	0.70856405593826	0.700803619526002	0.699471327929426	0.697067977233339	0.699470720619376	0.696609906997667	0.698893670505414	0.701609778920088	0.703564871085059	0.702825114867672	0.696183038855962	0.69130245857647	0.698354304917968	0.697323817297811	0.697495362468307	0.695703156227655	0.695516306374612	0.696827219326418	0.696833432400933	0.696496197475975	0.700671891818724	0.699812396786437	0.695815743627933	0.697091356540286	0.694925257328221	0.702250882764216	0.699496068338618
30	0.684117909424415	0.689852812952613	0.693572846389335	0.702019445194651	0.710628552084701	0.71487300040076	0.722921166845969	0.731089304745067	0.735969687770775	0.742561716414642	0.74385742238871	0.745520720120512	0.745879815819586	0.742455836242811	0.736360202969959	0.73160912664031	0.72433725473254	0.726581435182144	0.725308746636195	0.721930388857287	0.72267990500523	0.717267071080542	0.718639240445382	0.716964488661087	0.718870906425578	0.720455130666117	0.717051771533238	0.719823726300803	0.717505065768997	0.712239386681978	0.715361321052942	0.709281458613252	0.708771031474589	0.708385140587372	0.704636054275853	0.692760262910178	0.697557351197136	0.697950018879824	0.697446872489963	0.698673538795897	0.69933023308248	0.702139125241199	0.705957064073568	0.704842812420723	0.69832769782897	0.699220910376361	0.699375741436614	0.704056157103435	0.705010796678232
31	0.686765634589887	0.687464918175251	0.696648517169061	0.705401765141652	0.707405761408664	0.711514443975999	0.716307990235941	0.725073137117707	0.73499626175055	0.731955846411237	0.736026670639362	0.735937197219177	0.740086993604428	0.745761395302837	0.738816922687096	0.737177748002799	0.736104817669775	0.736876430784677	0.735584760341873	0.736607951155407	0.731736119871544	0.723952634202442	0.716833138806026	0.713650315298845	0.714693876739288	0.713094324226194	0.714693644142352	0.711447166470679	0.705042298915005	0.700150892790537	0.698042789905109	0.701760158279428	0.701936342723897	0.696941690648049	0.703125769068324	0.702261853950618	0.70716155106399	0.706157225080105	0.708097247135206	0.705030706523054	0.712570774427541	0.710359108261801	0.709748206206253	0.716001500160362	0.717529619219706	0.71927365386413	0.714996025440296	0.713997734903143	0.714852590288281
32	0.683547506226167	0.696168373678926	0.699561677105033	0.705723403411792	0.704426947447397	0.713598558895983	0.714036073545543	0.724957222292967	0.728651985126011	0.731515061943352	0.738723110524323	0.740119897112026	0.744599149884611	0.74428543014829	0.745683637083848	0.74088744093627	0.735502453720447	0.736795120491279	0.73438685861637	0.730362186437266	0.728632729443191	0.727922785248713	0.727035079537604	0.727287315149235	0.724556917158147	0.717673156531159	0.714811518303138	0.711050570664521	0.716818288393933	0.710286398965954	0.713236392660259	0.701122160879411	0.712049405463383	0.711064523894886	0.705331812548079	0.708158154664223	0.711979201766734	0.713733185523868	0.715283308082565	0.713198880430421	0.716811347851879	0.714234293051133	0.716835391587057	0.712958711874449	0.713789680882332	0.710976044117333	0.707305764181602	0.707828863916551	0.709664697037221
33	0.682813334718262	0.692270146260271	0.695229915275781	0.698150494232054	0.708058578576806	0.711870314185324	0.715414122620234	0.715193661937959	0.72125635189163	0.720138247661638	0.718962607890851	0.724298903771149	0.717639932824725	0.720358555820406	0.724197603686648	0.724470529902335	0.72602872983639	0.730468209661332	0.728393274443893	0.72900866139738	0.729627635150335	0.732542262287448	0.738621237966915	0.73872939051022	0.738514937308393	0.734736980544094	0.729151149847632	0.724661027034585	0.729027946038356	0.732174647273692	0.73152167870279	0.72491050329882	0.723321300088674	0.726307392481026	0.719192340840093	0.717578935670011	0.712027645177748	0.715163654414481	0.715656066210509	0.713479365527954	0.715027003865498	0.709835450276282	0.711532127322677	0.70688371930863	0.70431268553832	0.706013233972743	0.710720578038967	0.714331857002779	0.714439863602895
34	0.676563947657606	0.679492863934529	0.686986974391724	0.687378567894134	0.688873001327716	0.696035375901377	0.707832434346007	0.705921001299396	0.71612854714286	0.717290926853237	0.722311236442194	0.723702392282833	0.729447341696506	0.727044560192524	0.727936227847013	0.733775306064496	0.743600846381147	0.748310276754473	0.744273064306728	0.74465678868221	0.747345588156991	0.746029321848393	0.745622539848368	0.745643320478188	0.750680421496687	0.748120466281083	0.740826535066683	0.744471515469545	0.741003423340282	0.736956540718704	0.729389761831265	0.730909574262725	0.722571961904257	0.722846348021313	0.716419721976758	0.715186853126698	0.713028990467112	0.709659338734293	0.707351802184119	0.703843671275663	0.703519241469962	0.705279664012922	0.702264632378324	0.701129285907582	0.696224408917002	0.696360113341557	0.698080314308148	0.699652006399734	0.707866692149836
35	0.666326545193687	0.673017288886834	0.68170883208074	0.691012787661416	0.691447409997662	0.702646590845847	0.703221151941604	0.704859804193277	0.711779918381915	0.718965678591257	0.716930256508697	0.718137999356639	0.722224717035566	0.72298920855578	0.721551129002815	0.731780912976036	0.73263820199721	0.732864194932384	0.741802612575637	0.736429729044545	0.736481629782523	0.740255968220962	0.747485697432482	0.75258308940028	0.749813110777239	0.752599675958109	0.754820064629114	0.755602885572713	0.75336544223795	0.749304043762928	0.743743790843851	0.736333247528351	0.737215361794036	0.7374698206227	0.7332243666565	0.736001029940497	0.724766351955857	0.721747528632446	0.721368257503332	0.720217044013834	0.723731534052506	0.720586294218305	0.7166365273755	0.714956909883473	0.709022282517483	0.712247248321302	0.71122634404222	0.707427975866928	0.700870581648058
36	0.662599709241542	0.665385649469339	0.679605486387069	0.677108018020833	0.684906541194277	0.689929083626127	0.69239313384564	0.700053800933712	0.704297799728878	0.70967090678294	0.712604966584713	0.722177156995125	0.72648337206307	0.729167824005848	0.731970110885511	0.736958523492747	0.739507829159774	0.741017215385197	0.741313910771866	0.741332433913886	0.742014120103782	0.738822920166784	0.737305961153461	0.733836487608305	0.741450806680529	0.743902195962307	0.745080870545858	0.745968198315826	0.746834837303426	0.745042447320777	0.746446754115557	0.742729897931789	0.738562695697913	0.738032787946757	0.739008569071455	0.731167548687516	0.724456060989718	0.719840305431939	0.716272825064395	0.710754072939281	0.713462146127584	0.711859097764845	0.710995194805055	0.709435357349204	0.707781736253945	0.708341200969338	0.707165069211325	0.708228140762268	0.707497136140456
37	0.649887835332814	0.655692048593883	0.662569522452561	0.666254253993136	0.664764301781186	0.669707341046403	0.678441467876733	0.685184600469117	0.692065491523856	0.694571888347999	0.6966229930429	0.703518106015048	0.708807778893428	0.709430068301988	0.718611168470956	0.721180214366672	0.724314354403972	0.72790086900724	0.727227127992836	0.730745061562868	0.732176989919207	0.732204729351777	0.730202292601393	0.731130439303493	0.732865125846762	0.732471411337364	0.73921463614563	0.742645145851235	0.741513633453213	0.74292375604835	0.741661179646744	0.729615530936059	0.73082986441206	0.730147992911443	0.723384565642752	0.721890337390193	0.721667102168412	0.724491994672785	0.718665070139741	0.718811215577663	0.719783857807248	0.716413181450783	0.712008929339723	0.711104864989604	0.710825078753612	0.710609121230536	0.70537332397637	0.712627504893222	0.718211544723066
38	0.632012104297118	0.643006537059452	0.643522046437597	0.650862077104192	0.656765907248303	0.660435796372947	0.665117723027227	0.67253001433469	0.67512409487505	0.680352767568379	0.683500959267025	0.68570076773029	0.693461164422472	0.695059210060187	0.702751684547309	0.70836651036465	0.712165280006996	0.7170562451698	0.715755834670667	0.717474890999879	0.72136710817733	0.717896247529922	0.716731795459504	0.718492360151594	0.717477969826589	0.716225328029474	0.719808803994712	0.721292732619361	0.722625376080327	0.723630918919152	0.724813007446409	0.724635323139797	0.720028859861286	0.719920182546035	0.721351889099196	0.724478864271082	0.727862502503073	0.723408140006375	0.723914789035798	0.722700674562685	0.718885131496514	0.721491748984404	0.718128743854793	0.71570324634137	0.722756840870321	0.718914055667402	0.718217472237807	0.718544443958683	0.717225788189094
39	0.633370947163681	0.633784944946704	0.632983792154105	0.635617690185535	0.643383941925378	0.649547221210107	0.655150021383684	0.666857628116097	0.675684079229857	0.677188302199623	0.679943621257209	0.679926441429113	0.681125512702575	0.686433700569394	0.690737127415922	0.696587249084875	0.700657706882652	0.699807158404975	0.697630051900203	0.702351145035157	0.703664073615856	0.71117661917107	0.708814822909627	0.708073891151359	0.70867747818111	0.711256021765831	0.712630863752863	0.714504330547166	0.717056742515655	0.714291728408354	0.717743939812851	0.717926744329684	0.711480089446572	0.718818879904418	0.71842313263522	0.717048595855135	0.71668566724437	0.718263376682067	0.718741478767826	0.719666823294454	0.72044761083464	0.718001257279251	0.713775463205022	0.715886440736982	0.716355104129506	0.716053786145863	0.718919489318399	0.721415423789924	0.717001409386256
40	0.636054701170059	0.635424998909067	0.643322517000377	0.644209591476015	0.64164090727753	0.650170733983119	0.65951843094208	0.667587367585679	0.672202009296385	0.673048519676498	0.680010829506157	0.676712217924566	0.681116755306627	0.685241807351586	0.690219807208963	0.693903898484678	0.697520653235726	0.700035195858409	0.704512428847664	0.705127089681111	0.705099355114287	0.702038619806866	0.705308994546712	0.705476699557219	0.703998157573048	0.709463834061806	0.711430820701663	0.717437049405126	0.720108051647931	0.720334864364365	0.720212469970997	0.716610887921386	0.719698229309133	0.71766756342392	0.710679035965226	0.708051059278468	0.704319153225224	0.709847543105269	0.714038933845235	0.716678632644311	0.70612902825983	0.710066311192179	0.714918152171883	0.71060882062183	0.707594665041607	0.700651890605018	0.705667322893085	0.709609315696192	0.708949524586607
41	0.652258104996198	0.656106983838924	0.657996305828545	0.660781999153577	0.66710047293753	0.672712166686845	0.679375753199434	0.68241167509257	0.687819073715972	0.683719093133077	0.688057277252423	0.691285965178113	0.699613649366641	0.703819778656108	0.702296828926631	0.706007136351529	0.709561855151785	0.711079064819841	0.709084933912274	0.714719432277358	0.715044303076743	0.715644228848211	0.719164905687129	0.71987973800257	0.720651671279258	0.720057807521902	0.717563032698087	0.714532333086607	0.715646918127355	0.71969496058828	0.723981805030402	0.728264504169247	0.73094150985425	0.729319900807391	0.729309777962044	0.734897416675916	0.732595095458412	0.731229352157179	0.727146854204478	0.724316898660694	0.719953799279882	0.717874015908582	0.71608341679242	0.720629348498733	0.71976058287923	0.719893384923336	0.71422281594535	0.715445658817709	0.713762892955869
42	0.663211485128039	0.659480054030309	0.666327002408909	0.674454001212081	0.681735774599935	0.687202629999072	0.685639140733955	0.693807335805994	0.696390621274626	0.698992654173887	0.698983252975838	0.701004734860311	0.703304204394332	0.708058974320964	0.712736857177968	0.716384617330305	0.719788687497199	0.719964030887987	0.7210200275114	0.724644824061205	0.731801012271352	0.729828076607262	0.727370942402644	0.727034076549084	0.729239206566499	0.731179032012071	0.734760371519034	0.734517650695137	0.73312940571911	0.730578972246983	0.729475101143297	0.726520955369121	0.729630108675447	0.732714428775222	0.735358134302934	0.736133250765908	0.737185880543436	0.736447521424486	0.731054633266568	0.729670658956	0.728876448126009	0.725355480006146	0.725670558954998	0.727320025314022	0.722055855182331	0.7210751730074	0.718910463407076	0.716288639593119	0.720447272887229
43	0.663762726430799	0.666896705122406	0.670278922887115	0.670216041239463	0.673977449092586	0.67524636234706	0.677226269838534	0.681495277569456	0.68654141163025	0.693322432742164	0.69803709985906	0.698674680760718	0.70077479795091	0.70747379464005	0.714824174577782	0.71721133067856	0.717844652974738	0.723401922044854	0.73018178872789	0.733984649480953	0.73866195858818	0.745020599751511	0.744366582343359	0.746212788769275	0.745753814376158	0.744369870838179	0.73803466232722	0.739553721543514	0.737933919423993	0.738572308366231	0.73887892630636	0.738442692731513	0.74066719653942	0.741110163960992	0.73952186021371	0.741240670436206	0.741036205556204	0.737947727003587	0.734972893423442	0.732976737238163	0.730780606272812	0.727138903449746	0.726800960992469	0.726805456283812	0.722688615536726	0.720340237363737	0.721433348851906	0.720775102644645	0.722683598665747
44	0.656607589300669	0.661707050863127	0.664857083700593	0.668916513612762	0.671470944374694	0.673046928224099	0.675686858771957	0.682091941866488	0.684620060188828	0.68536280173992	0.685524811243348	0.684779978124129	0.687745421635293	0.691571157336388	0.699413875551257	0.708157258309125	0.714586038597031	0.721695229741437	0.724951562740076	0.7259133959571	0.725409242731558	0.726300215233395	0.729699433981268	0.729173325064735	0.729210664518733	0.730239924943222	0.735323519429873	0.743045404296819	0.741594007320102	0.740113515297821	0.744185432071783	0.743950866240933	0.742732455144297	0.74323852179417	0.745434203148173	0.740385899940052	0.738962878733585	0.738816733532998	0.735106349932755	0.733503791345585	0.732116764234268	0.733362277544248	0.729921392693436	0.731737026081363	0.731446061966887	0.73212132205644	0.731069638621878	0.730544273301575	0.735585035964764
45	0.682588567647189	0.679755790513813	0.684407919577728	0.68128021450661	0.687378613428741	0.692131559049501	0.694685461015091	0.699380179403107	0.693384354927986	0.685294978723513	0.685003899963701	0.68844261157969	0.693672465389681	0.696389762640931	0.701447371642535	0.707000375242131	0.713584504518923	0.71865462993276	0.72327359357281	0.726923846593758	0.730182792596669	0.730761294897202	0.731516194255884	0.733447071338244	0.734419341306129	0.735952114979556	0.731950624690363	0.734193305156619	0.738615178583254	0.742485282921432	0.742562652401849	0.741295017445618	0.740417687543725	0.742425491440489	0.740473272137374	0.740843515872005	0.738659045047558	0.740508104513592	0.741089625122154	0.741591786800966	0.740931417871634	0.741644709519241	0.741910563961554	0.738855191709036	0.739275066718033	0.741431408398247	0.741642300591153	0.742902685731015	0.743153302158428
46	0.697654956069853	0.698063632788121	0.698946705701763	0.703830334025182	0.704603559701727	0.705622626373491	0.706018476968424	0.706287149256358	0.707977036849975	0.707083409170345	0.709716564676624	0.708228907201137	0.713152163650641	0.719753158898935	0.721892287973487	0.724631198330581	0.723861987511519	0.729178706766244	0.730612558986471	0.734994858256081	0.738048181286602	0.739389833464913	0.743288623368088	0.745361718902618	0.744993882910815	0.749698639345952	0.751167549578708	0.755413663415542	0.756505933060132	0.755706158879542	0.7550181120855	0.757135132294585	0.758038036374797	0.754144782943503	0.752279370884378	0.755307316361119	0.756600474430481	0.757257720156756	0.758622184763221	0.757614324508531	0.756745576426308	0.759987645613518	0.761266278509525	0.760780048772064	0.76144274970169	0.758497721829223	0.757540520818171	0.759090689863258	0.761925802577544
47	0.712337793148144	0.716086895453059	0.719746910977042	0.72569669524992	0.7254970428634	0.727319435051727	0.72796545464261	0.731190603303993	0.733779572638736	0.736944246079786	0.736581090718315	0.735610636716501	0.741171345561345	0.745729753081376	0.748712121173361	0.75227451671085	0.752388491002671	0.75027217549097	0.74791701272039	0.750878766784792	0.75460457430156	0.755031342194685	0.757148295853033	0.75656031062752	0.756226519920082	0.756940096991059	0.760410895630617	0.763255223520213	0.765819678272536	0.765346444652249	0.7651482036742	0.765581473675381	0.763953144170959	0.763667487727432	0.765380567943369	0.76587891718516	0.764684042374728	0.765217645893718	0.765473898495524	0.766209791149038	0.765563383010177	0.76560301783094	0.764196733371242	0.762634944046904	0.765025962624158	0.765328324183126	0.767586856369316	0.766031501871347	0.765884392331961
48	0.732448847851411	0.737193765077926	0.74014936264223	0.740752139052354	0.741208063198103	0.742253946923375	0.747210415253345	0.748514266211194	0.747090409109119	0.748115356424226	0.751182667163905	0.753813564225679	0.755361101786241	0.75708799447958	0.75952218287534	0.76145734405969	0.763959946314807	0.770336006178906	0.7736461489804	0.776516040080162	0.779212320659453	0.780076896924259	0.781529558688367	0.780706518498374	0.779601954194201	0.780822180290627	0.783986163331279	0.785511404304765	0.78674059069252	0.790311304029672	0.791564272407401	0.790005792473252	0.788742843133653	0.787565198464057	0.788156943652894	0.789615430694958	0.788278190814404	0.786143161944902	0.784583368158225	0.786578776508723	0.786816121576864	0.787041344697271	0.787394581352576	0.787419550014522	0.783872264473446	0.783841245270404	0.788018524135489	0.789219384223568	0.786559172829188
49	0.757341659600589	0.757782094409491	0.760173641232018	0.759064616054897	0.757598999594301	0.759007183830629	0.761636914145056	0.760842272032281	0.764215438279756	0.76696315559873	0.768353147572078	0.769659970191768	0.772067561431382	0.772512325234604	0.773324706147941	0.776057659182904	0.776114461720465	0.776414676012796	0.776953553569476	0.777724877885408	0.779788559160883	0.782020229297119	0.784079819765466	0.784710338010665	0.784701878540209	0.784475857850374	0.784241254936741	0.784211730895642	0.785492279044058	0.786409828319177	0.787150124244986	0.78759437540566	0.78764149223966	0.787610360543281	0.790171976842832	0.790339161175769	0.789422721901834	0.78788111799276	0.788201368302913	0.789026112116754	0.788469493602694	0.789452685730226	0.789920800405829	0.788506637939562	0.792444841854333	0.793250637662264	0.793332586202034	0.792707842608439	0.793882876989862
50	0.781557793302485	0.781733188631028	0.780648490876719	0.780906325179774	0.782842992760619	0.784949584960479	0.784869495522662	0.786536884236366	0.786447492729479	0.788855615588608	0.791049759985406	0.793030499566115	0.794731811476191	0.795208329300544	0.795493849668876	0.796551014866425	0.798332177072554	0.798249898431214	0.800241913506266	0.800803117771564	0.802309896917859	0.802059665895952	0.802393304088672	0.800867222867621	0.801323632375319	0.802601893326546	0.803846252880782	0.804906121751626	0.805196304096701	0.803011171408025	0.800737410053616	0.801375483192766	0.802228686752135	0.802970927753892	0.803609704297238	0.804574461081894	0.804798410246816	0.805300590535512	0.805690065333211	0.806788749779514	0.80869516048131	0.808364494030003	0.810249567782137	0.811505820426961	0.809741343879857	0.808949765669566	0.809744933061002	0.810148663626679	0.806996489157168
51	0.804303742577117	0.805394511683879	0.806331160559349	0.805270200791027	0.80750375003339	0.810654893365631	0.810803551951129	0.810828943345346	0.812097963832728	0.811144199403544	0.811911957210042	0.813404282123711	0.813191564800726	0.815106920995989	0.817215333586409	0.818950472223075	0.820404959617384	0.821509788631113	0.822171849481881	0.8227485839079	0.823239600608117	0.823632617023664	0.824317579710357	0.824654630815144	0.826366539035623	0.827499046927293	0.829588946638775	0.83104211172374	0.832048508925717	0.832744755602195	0.833387358698905	0.833975641361766	0.834508975506555	0.834926049394699	0.834801232291334	0.834019883407417	0.834379514169321	0.834648118867683	0.834825569076828	0.836305619305558	0.83743932038707	0.837022733430415	0.838243733100668	0.837690270600566	0.836974509989799	0.836271853951506	0.836022510343554	0.835771626453044	0.835422685943684
52	0.824319825479597	0.824622260975615	0.825497331579088	0.828473072149967	0.831282602434618	0.832291544056755	0.833278364094588	0.834303626685192	0.835763412475554	0.838103135677039	0.840407696608332	0.842409410310509	0.84395807618362	0.844998661046349	0.847021828881565	0.846825624647319	0.846381867218956	0.845826184658093	0.846229182725557	0.847212912133045	0.848151549274765	0.849062963816475	0.849944914076356	0.850795493857841	0.851613123806176	0.852418978344778	0.853489438265474	0.854915470717211	0.856068493276091	0.855327220532591	0.855690132158593	0.855394977280065	0.855032405155537	0.855665898919721	0.857506285822283	0.858672892673515	0.859181537909181	0.859658223020134	0.860104063919545	0.860436687708557	0.860723040467419	0.860937267518129	0.860624507981538	0.859566401805701	0.860137154623315	0.86018676540878	0.858746572141878	0.858707082450662	0.857723399329743
53	0.852365120753011	0.852776307277725	0.853328622775881	0.852810301790195	0.853106823726565	0.853462924845942	0.853876130346438	0.854343999544206	0.855210049504643	0.857562725658861	0.859798136667821	0.861911271693048	0.863535837282317	0.864368936160693	0.865218502690147	0.866094724430131	0.8669413088374	0.867814636393064	0.868722394016754	0.869917884305602	0.870211441662496	0.87054238274517	0.870840300183074	0.870993678315296	0.871300738337532	0.871736055865138	0.872092861416747	0.873177205236778	0.874223293448019	0.875230633062476	0.874507314954431	0.875405257982603	0.874716361058861	0.874052198499055	0.873374488201582	0.872665248691898	0.871659017223962	0.870424536536366	0.870592966599869	0.870941358780898	0.871321194746597	0.871589383901728	0.871745338845618	0.871712352810625	0.871955060017021	0.872681767169488	0.874331743529878	0.876331662076144	0.875196205534382
[truncated: 70 more columns]
