# Supplementary material for: Reconstructing spruce budworm outbreak severity: a comparison of paleoecological and tree-ring signals
Source: PLoS One. 2025 Aug 12;20(8):e0329406. doi: 10.1371/journal.pone.0329406 (PMC12342301; doi:10.1371/journal.pone.0329406)
Supplement: S14 Dataset — (ZIP) [file pone.0329406.s014.zip › Lake 8 wavelet data no outlier/Coherence_Lepidopteran_scales_GSI/coherence_wavelet_t.txt]

x
1	1900.7155
2	1901.7155
3	1902.7155
4	1903.7155
5	1904.7155
6	1905.7155
7	1906.7155
8	1907.7155
9	1908.7155
10	1909.7155
11	1910.7155
12	1911.7155
13	1912.7155
14	1913.7155
15	1914.7155
16	1915.7155
17	1916.7155
18	1917.7155
19	1918.7155
20	1919.7155
21	1920.7155
22	1921.7155
23	1922.7155
24	1923.7155
25	1924.7155
26	1925.7155
27	1926.7155
28	1927.7155
29	1928.7155
30	1929.7155
31	1930.7155
32	1931.7155
33	1932.7155
34	1933.7155
35	1934.7155
36	1935.7155
37	1936.7155
38	1937.7155
39	1938.7155
40	1939.7155
41	1940.7155
42	1941.7155
43	1942.7155
44	1943.7155
45	1944.7155
46	1945.7155
47	1946.7155
48	1947.7155
49	1948.7155
50	1949.7155
51	1950.7155
52	1951.7155
53	1952.7155
54	1953.7155
55	1954.7155
56	1955.7155
57	1956.7155
58	1957.7155
59	1958.7155
60	1959.7155
61	1960.7155
62	1961.7155
63	1962.7155
64	1963.7155
65	1964.7155
66	1965.7155
67	1966.7155
68	1967.7155
69	1968.7155
70	1969.7155
71	1970.7155
72	1971.7155
73	1972.7155
74	1973.7155
75	1974.7155
76	1975.7155
77	1976.7155
78	1977.7155
79	1978.7155
80	1979.7155
81	1980.7155
82	1981.7155
83	1982.7155
84	1983.7155
85	1984.7155
86	1985.7155
87	1986.7155
88	1987.7155
89	1988.7155
90	1989.7155
91	1990.7155
92	1991.7155
93	1992.7155
94	1993.7155
95	1994.7155
96	1995.7155
97	1996.7155
98	1997.7155
99	1998.7155
100	1999.7155
101	2000.7155
102	2001.7155
103	2002.7155
104	2003.7155
105	2004.7155
106	2005.7155
107	2006.7155
108	2007.7155
109	2008.7155
110	2009.7155
111	2010.7155
112	2011.7155
113	2012.7155
114	2013.7155
115	2014.7155
116	2015.7155
117	2016.7155
118	2017.7155
119	2018.7155
