# Supplementary material for: Reconstructing spruce budworm outbreak severity: a comparison of paleoecological and tree-ring signals
Source: PLoS One. 2025 Aug 12;20(8):e0329406. doi: 10.1371/journal.pone.0329406 (PMC12342301; doi:10.1371/journal.pone.0329406)
Supplement: S14 Dataset — (ZIP) [file pone.0329406.s014.zip › Lake 8 wavelet data no outlier/Coherence_Lepidopteran_scales_GSI/coherence_wavelet_wave.corr.txt]

V1	V2	V3	V4	V5	V6	V7	V8	V9	V10	V11	V12	V13	V14	V15	V16	V17	V18	V19	V20	V21	V22	V23	V24	V25	V26	V27	V28	V29	V30	V31	V32	V33	V34	V35	V36	V37	V38	V39	V40	V41	V42	V43	V44	V45	V46	V47	V48	V49	V50
1	-1.5058778388807e-04+1.0813283203012e-05i	-1.28575084117446e-04-2.692867781145e-05i	-8.57020589692147e-05-4.33080703555055e-05i	-4.54056926908422e-05-4.04000495483789e-05i	-1.90999007533412e-05-3.09150462281464e-05i	-5.4271055529578e-06-2.28222895018468e-05i	9.189363117092e-07-1.77139948224931e-05i	4.0681222468126e-06-1.46844776469575e-05i	5.9230110167125e-06-1.26508277753554e-05i	6.9863993716757e-06-1.09608062539423e-05i	7.40764893599321e-06-9.42476819705087e-06i	7.48125505593977e-06-8.25044981674171e-06i	7.68073461520458e-06-7.60059715045638e-06i	8.20646703028513e-06-7.20172481657627e-06i	8.75226494673845e-06-6.97717805934416e-06i	9.1678975440217e-06-7.17081395417787e-06i	9.57530645310091e-06-7.41817183096031e-06i	9.81901554240384e-06-7.31287913562284e-06i	9.73765410870165e-06-6.95818759764317e-06i	9.54800150643622e-06-6.40003546632348e-06i	9.5038006786963e-06-5.74892938347382e-06i	9.66971103196588e-06-5.20224583806273e-06i	1.00392419546655e-05-4.7985092547538e-06i	1.04470897765507e-05-4.6920688070046e-06i	1.07656346498263e-05-4.8992682203038e-06i	1.1018233559857e-05-4.9912859910073e-06i	1.11939902520146e-05-4.7374661029843e-06i	1.14001235990158e-05-4.3082128837293e-06i	1.18697382967906e-05-3.7939790977865e-06i	1.26458360586041e-05-3.3186358315443e-06i	1.33756506668562e-05-3.2155663100544e-06i	1.37600784729491e-05-3.6087275801826e-06i	1.383607641681e-05-4.3552058450157e-06i	1.34735316354091e-05-5.0790859687787e-06i	1.27295693599376e-05-5.2687761141113e-06i	1.20478729108e-05-4.8178997274026e-06i	1.17384623942535e-05-3.8923699432563e-06i	1.21104051211743e-05-2.7267530448848e-06i	1.31211579572793e-05-1.9026046881341e-06i	1.41258269104103e-05-1.7318228246939e-06i	1.47814261679907e-05-2.0970916547628e-06i	1.50953560006558e-05-2.7473018832387e-06i	1.50904904579812e-05-3.2073324642741e-06i	1.50274121450745e-05-3.2163086254597e-06i	1.5233270737474e-05-3.0822435469114e-06i	1.57386896828039e-05-3.0969663497083e-06i	1.62080702465959e-05-3.1065788252e-06i	1.64476647659888e-05-2.9470307911526e-06i	1.66743380356528e-05-2.6031909686067e-06i
2	-2.13205843389982e-04+2.6290440604095e-05i	-1.78404145374229e-04-1.7485010094625e-05i	-1.14244686314613e-04-3.6489266509491e-05i	-5.67266180297133e-05-3.29711811453566e-05i	-2.19406004750446e-05-2.28924592960112e-05i	-5.9807747454331e-06-1.54270348622906e-05i	1.657251474007e-07-1.1523067518633e-05i	2.69439345889521e-06-9.63890939562968e-06i	4.11674582467253e-06-8.48880189282636e-06i	4.90511065122851e-06-7.40338655150638e-06i	5.09066968250685e-06-6.23732034096956e-06i	4.94404188222229e-06-5.3270312012339e-06i	5.00976193460905e-06-4.9249456340771e-06i	5.50302849704576e-06-4.691940413815e-06i	6.0066037587723e-06-4.57278942659011e-06i	6.34066092018228e-06-4.94102408564282e-06i	6.70317033624882e-06-5.36674972146395e-06i	6.90768346491936e-06-5.35091733968554e-06i	6.72539595219059e-06-5.05726350924779e-06i	6.42295603739242e-06-4.55087552383446e-06i	6.30761272072484e-06-3.94275465128995e-06i	6.43776403867637e-06-3.44835376069175e-06i	6.79365626790202e-06-3.08831828301648e-06i	7.17125378515957e-06-3.06584935131298e-06i	7.42034161004901e-06-3.42596313578868e-06i	7.57994552765316e-06-3.63007180042261e-06i	7.6290299383955e-06-3.40288911517493e-06i	7.68589887557355e-06-2.98375775775568e-06i	8.06119264254243e-06-2.45778619626664e-06i	8.83129643528654e-06-1.93378788898676e-06i	9.55676960649873e-06-1.8116638084625e-06i	9.90261378511645e-06-2.25522465337946e-06i	9.95898924305513e-06-3.11777102749012e-06i	9.54878758396976e-06-3.97295888335903e-06i	8.69240535526228e-06-4.22475746233971e-06i	7.88878653078042e-06-3.77803417954561e-06i	7.4735491608457e-06-2.8214408525972e-06i	7.82177078008401e-06-1.58877287620105e-06i	8.89432181665283e-06-7.5005652454093e-07i	9.90072943976184e-06-6.5663380412149e-07i	1.04618830805275e-05-1.1428135224962e-06i	1.06425864908339e-05-1.919885561548e-06i	1.0465775911136e-05-2.422316385856e-06i	1.02291426178482e-05-2.3490971621001e-06i	1.03425576862606e-05-2.140026342996e-06i	1.08267351314728e-05-2.1827801680071e-06i	1.12284303202784e-05-2.2561121829504e-06i	1.12890397844033e-05-2.1462935323998e-06i	1.12836758681811e-05-1.8351163728174e-06i
3	-2.65476261694791e-04+4.7526389043166e-05i	-2.17294716593949e-04+3.211125040228e-06i	-1.3282949377597e-04-1.808234208895e-05i	-6.06069027156063e-05-1.71189237730944e-05i	-2.03483747611219e-05-1.01592764757789e-05i	-4.43951634004482e-06-5.89206507743663e-06i	1.985521281699e-07-4.42010018628532e-06i	1.4979304182352e-06-4.08471654935184e-06i	2.20986406784542e-06-3.93188455573763e-06i	2.61568554905068e-06-3.54628363755599e-06i	2.57671278702783e-06-2.8751489432717e-06i	2.27544174416119e-06-2.32159699106387e-06i	2.22784521493234e-06-2.18174754568162e-06i	2.62333371171006e-06-2.08861641484984e-06i	2.99678287918374e-06-2.02064419952284e-06i	3.1825723016855e-06-2.44347022385171e-06i	3.44864680348251e-06-2.92484573928792e-06i	3.60563068628111e-06-2.95275309766187e-06i	3.37871371112474e-06-2.74707805999683e-06i	3.04219593925111e-06-2.37795724579804e-06i	2.9031480162641e-06-1.92313673438177e-06i	2.99168049331646e-06-1.5695781164363e-06i	3.28002596460461e-06-1.29978181770195e-06i	3.56661826846984e-06-1.3377465698999e-06i	3.71150254386156e-06-1.76569472578304e-06i	3.77080768021056e-06-2.02136660388406e-06i	3.7075069684855e-06-1.84071150459191e-06i	3.61472415532967e-06-1.51069121044383e-06i	3.82977037679742e-06-1.0804900884142e-06i	4.45586240698582e-06-6.0088202730198e-07i	5.03591494745121e-06-4.6632469098131e-07i	5.27244919854554e-06-8.4910209775616e-07i	5.32623764442938e-06-1.63073846758974e-06i	4.99573557670201e-06-2.42434717770443e-06i	4.24076927881197e-06-2.66596510560758e-06i	3.5166453021955e-06-2.30902547363401e-06i	3.1000528874296e-06-1.52776599809562e-06i	3.36779291334081e-06-4.8198193337573e-07i	4.30622473730475e-06+1.9811708735884e-07i	5.11542798006395e-06+1.9372610645186e-07i	5.47194677034719e-06-3.0348949982324e-07i	5.51262289493771e-06-1.0391619651256e-06i	5.23754141149337e-06-1.46549919572878e-06i	4.90926423773661e-06-1.29230700677788e-06i	4.951379998682e-06-1.03278255454153e-06i	5.37301877964902e-06-1.10571595326004e-06i	5.67386032992112e-06-1.23795149641219e-06i	5.5770428454586e-06-1.20918935014018e-06i	5.37021485435262e-06-1.02679011268468e-06i
4	-2.963406477652e-04+7.0576978331691e-05i	-2.38034257375789e-04+2.9795526370389e-05i	-1.39838854585232e-04+5.086765529414e-06i	-5.90261173718213e-05-4.621293991347e-07i	-1.69942815891769e-05+2.970124487357e-07i	-2.56638278611865e-06+3.221041993253e-07i	4.20948443095794e-07-3.73263730191536e-07i	7.2201323900638e-07-9.2631076288441e-07i	9.1205423230239e-07-1.20471063502319e-06i	1.06465502216242e-06-1.18724766454304e-06i	9.4640404864342e-07-8.73135847020284e-07i	6.49687633581159e-07-5.94344351927009e-07i	5.69317447896691e-07-6.02691311014999e-07i	8.37169386516365e-07-5.64306645381691e-07i	1.0454348966302e-06-4.8837011942427e-07i	1.09003373104549e-06-8.2967853281171e-07i	1.25857181067442e-06-1.21739768014995e-06i	1.38454845326309e-06-1.22467885108616e-06i	1.19501261860093e-06-1.09528095131481e-06i	9.23350413040519e-07-8.86125269916738e-07i	8.18210729058982e-07-6.2294509879045e-07i	8.71984033652296e-07-4.3159165131989e-07i	1.05988923777043e-06-2.5771575552713e-07i	1.23069424700572e-06-3.0181519511322e-07i	1.2874679690209e-06-6.6944916060272e-07i	1.29552652622069e-06-8.8360298158942e-07i	1.20374078118672e-06-7.4778087163959e-07i	1.05032757676083e-06-5.4516926548614e-07i	1.123865715257e-06-2.7584366803856e-07i	1.53087511805079e-06+7.72186595762e-08i	1.88388895413045e-06+1.9834068538761e-07i	1.98483845433203e-06-5.025301419468e-08i	2.04434051777057e-06-5.9144652057971e-07i	1.87521390658932e-06-1.15182038354406e-06i	1.38672718646807e-06-1.31091449862082e-06i	9.077892453778e-07-1.08567073734965e-06i	5.95725976752588e-07-6.02588381276175e-07i	7.55611317059082e-07+8.9922052884281e-08i	1.40939923071242e-06+5.1760318084232e-07i	1.90590846182907e-06+4.522097209183e-07i	2.04891237426986e-06+7.12404846881e-08i	2.02139537287286e-06-4.6642598943126e-07i	1.78383282757147e-06-7.4126675936994e-07i	1.4984898768683e-06-5.2053816705508e-07i	1.51677444740718e-06-2.7757614661932e-07i	1.84388775772099e-06-3.6707119727079e-07i	2.04583136672344e-06-5.0937059149482e-07i	1.89609473785706e-06-5.3342672226047e-07i	1.63492118711632e-06-4.9805198120604e-07i
5	-3.05790427348698e-04+9.1120155123325e-05i	-2.43520000456991e-04+5.4514774301962e-05i	-1.40970661467544e-04+2.4895721181955e-05i	-5.79260174576806e-05+1.08407997607133e-05i	-1.5968051526983e-05+5.0854085835886e-06i	-2.38082648618342e-06+1.97445643581289e-06i	9.942557064925e-08+3.92705559138499e-07i	2.08265954011589e-07-1.48819619461744e-07i	2.73971948411698e-07-3.03859393544501e-07i	3.56345882663514e-07-3.21045628557592e-07i	2.80261836025623e-07-1.81186744681378e-07i	9.50412280674147e-08-5.38343886794492e-08i	3.75783186239725e-08-9.11214403162732e-08i	1.74640303301669e-07-5.8277236507493e-08i	2.39529952081359e-07+1.478946823233e-08i	2.08022429934139e-07-2.03047045434267e-07i	3.1389781808867e-07-4.34863511644821e-07i	4.21710583287438e-07-4.01396779411477e-07i	3.10901472111845e-07-3.23427985674773e-07i	1.47341526494767e-07-2.3601654611096e-07i	9.4908018598542e-08-1.22842375782437e-07i	1.19893181714675e-07-4.9225104885545e-08i	2.05964354832755e-07+4.7310091501237e-08i	2.74554590027339e-07+2.493381012069e-08i	2.83725221031524e-07-2.10717335553772e-07i	2.92563855919378e-07-3.35407388206528e-07i	2.46665140184538e-07-2.38433312533399e-07i	1.30045758827238e-07-1.40627118423526e-07i	1.297022161854e-07-1.2010015694472e-08i	3.30736259725765e-07+1.93766547371092e-07i	4.75045808991522e-07+2.69759023600881e-07i	4.73728626076092e-07+1.39272008753243e-07i	5.28068074508389e-07-1.4706588087929e-07i	4.97811372399092e-07-4.39348607731767e-07i	2.81655619648138e-07-4.99639402711877e-07i	6.4191900663581e-08-3.8616777915133e-07i	-1.08117673643336e-07-1.68312342425641e-07i	-4.1754427267667e-08+1.86725463440045e-07i	3.04917206084041e-07+3.94233837723284e-07i	5.15183165284319e-07+3.24313802325207e-07i	5.21459485171904e-07+1.07171618722875e-07i	4.97984965194465e-07-1.95087439932072e-07i	3.78330362400822e-07-3.33815683209635e-07i	2.15560505265814e-07-1.53941869375022e-07i	2.34874547157287e-07+1.0070810300327e-08i	4.43853087411558e-07-6.9434951471624e-08i	5.58665369191161e-07-1.64771893890315e-07i	4.45671337361444e-07-1.8178775030746e-07i	2.58134327289364e-07-2.19496079940739e-07i
6	-3.02016006279501e-04+1.07257622694669e-04i	-2.41963069901412e-04+7.3083833401296e-05i	-1.42812085978065e-04+3.8356000889574e-05i	-6.11633283566548e-05+1.68243697947113e-05i	-1.86344890197675e-05+6.4467300098568e-06i	-3.95880403883189e-06+1.90477503678051e-06i	-6.35131032021457e-07+2.63840925446731e-07i	-1.1295381143921e-07-8.7467294129554e-08i	4.119035043079e-08-1.09316147307233e-07i	1.24216510151592e-07-1.0600773902944e-07i	1.0847762851607e-07-4.8842730885432e-08i	3.08151885225642e-08+1.40431237763213e-08i	-4.82707161449773e-09+9.12746395852995e-09i	2.23680128855582e-08+4.12524876717392e-08i	-1.3251499676877e-09+7.04431678009944e-08i	-3.97097038702538e-08-6.38497380387911e-08i	4.3128270399016e-08-1.72092889604551e-07i	1.35018348756239e-07-1.18508957132034e-07i	8.89134991002295e-08-7.03845522624363e-08i	8.9311299861293e-09-4.65400454999099e-08i	-1.0037518278174e-08-1.15700561480767e-08i	-6.68105827363888e-09+9.5228524498438e-09i	5.3420284662713e-09+5.44158882753487e-08i	6.7969404339954e-09+4.2583948065202e-08i	1.2769693717782e-09-8.07138688192595e-08i	3.0125075523876e-08-1.35705614730669e-07i	4.41452777592676e-08-7.22655883510204e-08i	-2.4634584125353e-09-2.20521165373964e-08i	-2.32866787774955e-08+3.93762104518396e-08i	3.8486827437123e-08+1.38012619373882e-07i	5.8126507296188e-08+1.57907539957469e-07i	1.8551965974237e-08+7.96051271070921e-08i	5.74464701495046e-08-4.85629694540069e-08i	8.9076749446079e-08-1.57368463527017e-07i	3.6815070534982e-08-1.53908507249529e-07i	-1.9644320371623e-08-1.01263295946589e-07i	-8.62369264759472e-08-2.55606532529705e-08i	-6.9683271244192e-08+1.25656021702961e-07i	6.1820373969518e-08+2.10828008363053e-07i	1.00793459824283e-07+1.64521852433456e-07i	5.42944198709867e-08+6.25064163185083e-08i	4.85398299068019e-08-8.05233981615792e-08i	2.6118732653126e-08-1.48855984150378e-07i	-2.37449145893125e-08-5.67034283519808e-08i	1.1935021849018e-09+2.07934598812812e-08i	1.06101525544542e-07-2.4139658387356e-08i	1.55777721671577e-07-5.1909356180063e-08i	9.65016776308668e-08-3.0984185387684e-08i	-2.6057093277407e-09-5.81740928352963e-08i
7	-2.93852703788686e-04+1.19906859909337e-04i	-2.39830396085087e-04+8.6301476525029e-05i	-1.47921286334934e-04+4.7575648503293e-05i	-6.84715452162022e-05+2.08160805945347e-05i	-2.37605205446914e-05+7.5715144662133e-06i	-6.28537681802591e-06+2.34710822691672e-06i	-1.341682904024e-06+6.2058204586505e-07i	-2.39546040608905e-07+1.50736908664427e-07i	5.9903509239907e-09+2.1188960967132e-08i	7.24766832822731e-08-3.77804882606839e-08i	7.86360711317148e-08-3.88614916043375e-08i	5.21034278643946e-08+2.5358319492007e-09i	1.46549839132135e-08+3.95913198821854e-08i	-3.03687835445571e-08+6.98393578481279e-08i	-8.97883195671213e-08+5.15534383835488e-08i	-1.01289496587805e-07-4.2265995213897e-08i	-1.68958440937096e-08-8.33039139228131e-08i	6.35698206513903e-08-3.03090363406533e-08i	5.13815421288409e-08+8.035926141375e-10i	1.15060936579014e-08-2.208033719947e-09i	2.60118611537209e-09+2.47415123174348e-09i	-6.2312088032562e-09+1.37241052275759e-08i	-3.37369669670817e-08+3.35527293258929e-08i	-6.72229464415374e-08+1.7114788584448e-08i	-7.30609201699044e-08-5.02625159364294e-08i	-2.69383680897502e-08-7.60116898306656e-08i	2.50418472004809e-08-3.35001455959717e-08i	2.85878702016659e-08+1.49980765864587e-08i	8.3491349902559e-09+6.56624941813207e-08i	3.178501627096e-09+1.07633843015763e-07i	-1.95402754519355e-08+8.28256836613276e-08i	-5.0939535864298e-08+8.5116137746639e-09i	-2.67752811483827e-08-5.78814146476336e-08i	8.6215825480672e-09-8.14922085839857e-08i	1.24892154564878e-08-5.18631972709682e-08i	1.30148554434391e-08-1.90831285237637e-08i	2.1905705724667e-09+1.31857878569079e-08i	1.17450690448125e-08+8.14035358049657e-08i	4.5691451415371e-08+1.20907575725862e-07i	1.86303724715856e-08+9.35576316847706e-08i	-4.1178728883636e-08+3.43447525024236e-08i	-5.38296109760309e-08-4.54767743698723e-08i	-4.18080167700247e-08-9.71078155508334e-08i	-2.84902768385631e-08-7.88245227177648e-08i	7.8013288278963e-09-5.2771087984126e-08i	5.94428397080852e-08-5.48368336620069e-08i	7.51489235108286e-08-2.75319912150868e-08i	3.81807292850372e-08+2.47589887948875e-08i	-3.06384717955785e-08+3.46013167680444e-08i
8	-2.86524625473475e-04+1.31108741046675e-04i	-2.39783802746285e-04+9.7134257900027e-05i	-1.55926320295059e-04+5.5548929925861e-05i	-7.83842763375217e-05+2.49207149005531e-05i	-3.03958184668835e-05+9.2009290953159e-06i	-9.11488179258188e-06+3.10233199006937e-06i	-2.09356413084585e-06+1.08908618877911e-06i	-2.99888759331336e-07+4.07493167149591e-07i	6.047994759077e-08+1.29942994652938e-07i	1.01027012564405e-07-3.261035545297e-09i	8.38368067237868e-08-4.78375812728597e-08i	5.00576469508513e-08-1.93534713864145e-08i	-1.05899967153666e-08+4.10357828219122e-08i	-9.55273757434356e-08+7.6258934563107e-08i	-1.61447413429402e-07+4.5885908852171e-08i	-1.45095970754742e-07-1.6833540671992e-08i	-4.9748088420207e-08-2.41354771176862e-08i	3.13536600246919e-08+2.02872040454755e-08i	3.90147203996184e-08+3.43198189533041e-08i	1.62196945938039e-08+1.09219864976618e-08i	6.12207524480306e-09-1.69272752541027e-09i	-1.25858109084258e-08+1.10779639902722e-08i	-6.13926976271214e-08+2.65265924382501e-08i	-1.13800283025076e-07+8.31236987745e-09i	-1.19572378195264e-07-3.723303138484e-08i	-6.39126757028247e-08-5.15867189102859e-08i	5.7923650478371e-09-1.1645984024562e-08i	3.63084210211789e-08+5.02583737339932e-08i	2.9291970380472e-08+1.02917281336402e-07i	1.5229476894153e-08+1.13861102403667e-07i	-3.773739584341e-10+5.86065056151078e-08i	-1.20525460802347e-08-2.66603900278701e-08i	-3.7107776550738e-09-7.79617091911598e-08i	7.0485636967893e-09-7.08211091472664e-08i	7.8213714713558e-09-2.97763191902995e-08i	1.47600948853562e-08+3.8346544183257e-09i	3.20716938545016e-08+3.0981364895784e-08i	6.06949258311186e-08+6.99969625693517e-08i	7.66173487560139e-08+9.00780654342736e-08i	3.84780659338214e-08+6.42432772110281e-08i	-2.86863603365511e-08+6.5284566501213e-09i	-6.81070080381214e-08-6.45225077135412e-08i	-6.6960932158191e-08-1.23239929668145e-07i	-3.5340802967784e-08-1.46681015063824e-07i	1.3784687370697e-08-1.40024271256416e-07i	5.456438951041e-08-1.07822056953014e-07i	5.52771224969935e-08-4.35067633827916e-08i	5.3837167964943e-09+2.71034910140612e-08i	-8.25261379242859e-08+6.18132003047374e-08i
9	-2.81937344969076e-04+1.42564172124385e-04i	-2.42385366895102e-04+1.07982858541708e-04i	-1.66250004659559e-04+6.4021824805901e-05i	-9.0476278604773e-05+2.96709114783129e-05i	-3.88868402195594e-05+1.09099908712262e-05i	-1.31615926279524e-05+3.3805954992883e-06i	-3.4756804401078e-06+9.9494147998368e-07i	-6.41768556612742e-07+2.79662849007956e-07i	2.07333026888547e-08+2.12575379463676e-08i	1.24198538514796e-07-9.0276527693902e-08i	9.3217669189997e-08-1.23457437302032e-07i	1.93603603521322e-08-8.85839928127466e-08i	-8.69031010426881e-08-1.22500329423106e-08i	-2.04708239735968e-07+4.6752460141863e-08i	-2.72879894732025e-07+5.2613017345906e-08i	-2.37574109356864e-07+3.9906420050756e-08i	-1.23904510485178e-07+5.9611086285433e-08i	-2.0689272196916e-08+9.09480841926288e-08i	1.82408624079532e-08+7.7215432356743e-08i	1.43955061728273e-08+2.45272775086493e-08i	-2.047384212253e-09-1.0237276252022e-08i	-4.16623926350721e-08-2.1693681312139e-09i	-1.14788002559942e-07+1.7885250076074e-08i	-1.85062339866838e-07+1.1676704855562e-08i	-1.97250262193601e-07-1.1650699086821e-08i	-1.40872398834191e-07-6.325191823044e-09i	-6.10732962394691e-08+4.73702473096723e-08i	-3.575854944566e-09+1.2062055748746e-07i	2.8282386061617e-08+1.67590193628648e-07i	5.2881883971901e-08+1.52077007559235e-07i	7.1485306632388e-08+6.90039959157163e-08i	7.27879545515453e-08-3.55248539279015e-08i	5.33287984416395e-08-9.43166321022836e-08i	1.886721308146e-08-8.18821011503286e-08i	-1.08534711428178e-08-3.00255858783649e-08i	-8.8461367662106e-09+1.82920273700735e-08i	3.44521468988545e-08+5.18452269538712e-08i	9.86968442756454e-08+7.31715892126814e-08i	1.3602733810529e-07+6.6675948177093e-08i	1.08391288824065e-07+1.9240151025679e-08i	3.26433759564874e-08-5.63863539572454e-08i	-4.0458901910535e-08-1.37778081216366e-07i	-7.3998125142056e-08-2.0741961555791e-07i	-5.8777456445045e-08-2.49667209659822e-07i	-1.3321334078482e-08-2.49571455070035e-07i	2.1388122004241e-08-2.00650948860122e-07i	4.04942538411e-09-1.17972396986113e-07i	-7.79510099766509e-08-3.82729051529747e-08i	-1.98866648799487e-07+1.4178803396763e-08i
10	-2.8039005152368e-04+1.55430357669971e-04i	-2.47630007162156e-04+1.20354530430191e-04i	-1.78808770478213e-04+7.4166158113791e-05i	-1.05001307675676e-04+3.579643081152e-05i	-4.99095313444225e-05+1.31794601742413e-05i	-1.91983980110794e-05+3.4897539756699e-06i	-6.06968288162279e-06+4.9471489479759e-07i	-1.66253389673156e-06-1.7173145574556e-07i	-4.2621605486784e-07-3.00230951860569e-07i	-9.9575498973495e-08-3.36484541795418e-07i	-4.210148594911e-08-3.28804822493779e-07i	-1.14242243861513e-07-2.64997656714213e-07i	-2.65216041654672e-07-1.53648453951588e-07i	-4.27289279894813e-07-3.4021951213183e-08i	-5.11657729721075e-07+6.1577259467397e-08i	-4.6295977818716e-07+1.37308782651531e-07i	-3.11184376081982e-07+2.00006278948224e-07i	-1.46802764657276e-07+2.20121588071905e-07i	-4.1124663441525e-08+1.68330601201518e-07i	-8.0357430410378e-09+7.38892380402821e-08i	-3.56947692347736e-08+4.5204456421815e-09i	-1.17375011922542e-07-6.131963493356e-09i	-2.33812740432755e-07+1.663780389483e-08i	-3.33163339644382e-07+3.5914770341797e-08i	-3.61131637845075e-07+5.3763339751005e-08i	-3.08598387855378e-07+1.00600773050755e-07i	-2.10307424207309e-07+1.8481532939231e-07i	-9.9794796500105e-08+2.71900829413369e-07i	1.3968190738551e-08+3.09707134303885e-07i	1.23853986263692e-07+2.62410595680023e-07i	2.01287953423643e-07+1.34879500464952e-07i	2.11984278774386e-07-1.728738669678e-08i	1.49782935663907e-07-1.16696059342262e-07i	4.9955555549011e-08-1.23302360082098e-07i	-2.69150068930363e-08-6.05228353070865e-08i	-2.99701804115857e-08+1.78227684398576e-08i	4.85091988653908e-08+6.97273011034824e-08i	1.63070353522996e-07+7.3234332144194e-08i	2.39665380803415e-07+1.9866953377762e-08i	2.2800081247181e-07-7.9697758258699e-08i	1.37716011348475e-07-1.94903948268493e-07i	2.1374770305215e-08-2.96476182418314e-07i	-6.7113716462891e-08-3.72772548397377e-07i	-1.00180682124217e-07-4.18752780826116e-07i	-8.9736058167422e-08-4.2257288793446e-07i	-8.3098820291321e-08-3.77570535733046e-07i	-1.31806601505314e-07-3.00789204756673e-07i	-2.50224295033757e-07-2.20891660396576e-07i	-3.99298262837374e-07-1.37405874279737e-07i
11	-2.81622849703727e-04+1.70686436972312e-04i	-2.55294719074072e-04+1.35504308979053e-04i	-1.93485914598853e-04+8.7364842327601e-05i	-1.21959995666118e-04+4.4814290522702e-05i	-6.3592373106265e-05+1.7581933278094e-05i	-2.73670422676359e-05+4.7886155892284e-06i	-9.86986759943865e-06+5.6688663191796e-07i	-3.24551771861988e-06-2.802821512913e-07i	-1.23657895285577e-06-3.6473056935106e-07i	-6.88670555466018e-07-4.33719310901054e-07i	-5.38285096245374e-07-5.10133391712248e-07i	-5.68739680230381e-07-5.04587406939943e-07i	-7.32921209384752e-07-3.85856554986639e-07i	-9.37560869019568e-07-1.81685118041617e-07i	-1.05102065334809e-06+5.666528970768e-08i	-9.86396041160402e-07+2.78020438107035e-07i	-7.61120766244048e-07+4.30558671095928e-07i	-4.78045109366337e-07+4.67760171563977e-07i	-2.51886786324409e-07+3.83760841813614e-07i	-1.50820573468403e-07+2.36612391447715e-07i	-1.86283918084051e-07+1.12701605731702e-07i	-3.26641952616522e-07+6.2405984643653e-08i	-5.08405613192182e-07+7.7766067915448e-08i	-6.53748911905059e-07+1.29099851125473e-07i	-7.04533919055585e-07+2.07215756044576e-07i	-6.47338738234132e-07+3.2044387792682e-07i	-5.01294406102052e-07+4.5934968268321e-07i	-2.88760505265067e-07+5.78596891220253e-07i	-3.2093434506279e-08+6.15345117872904e-07i	2.23422952278058e-07+5.25239532878246e-07i	4.04513851565057e-07+3.15846082664368e-07i	4.4676867189783e-07+5.9438403385717e-08i	3.44871934980542e-07-1.38207581225229e-07i	1.69542655899812e-07-2.04132931691768e-07i	3.1997943427016e-08-1.44463380798153e-07i	1.74670394589093e-08-3.20381178626822e-08i	1.32480055794322e-07+4.3753791061385e-08i	3.01345673944503e-07+2.3299144611136e-08i	4.15693808359765e-07-1.00232722904547e-07i	4.04783613736456e-07-2.83805008576732e-07i	2.73887178161933e-07-4.63284143894613e-07i	8.5990271330616e-08-5.94287606585642e-07i	-8.4962179873936e-08-6.716440935632e-07i	-1.93037080494573e-07-7.10752250838332e-07i	-2.41155253681396e-07-7.20496797846877e-07i	-2.77325402820082e-07-7.02160239483723e-07i	-3.59383992653494e-07-6.60724524250858e-07i	-5.0694456505644e-07-5.92802750623878e-07i	-6.75969111276042e-07-4.58448224767292e-07i
12	-2.85157494290642e-04+1.89292547111237e-04i	-2.64956360894807e-04+1.5462249288313e-04i	-2.09942369180733e-04+1.05020621477321e-04i	-1.41060533242486e-04+5.8303609678504e-05i	-7.97360628639416e-05+2.56940183734419e-05i	-3.74959836896468e-05+8.5357120639512e-06i	-1.44841207712112e-05+1.9826312899464e-06i	-4.66137739165826e-06+3.7655993531446e-07i	-1.5579777863475e-06+1.5428121265681e-07i	-1.0026173615398e-06-3.436117993418e-08i	-1.13261731489434e-06-3.3993140027084e-07i	-1.40376339491065e-06-5.7192328451614e-07i	-1.7292047960754e-06-5.8407222463061e-07i	-2.04523684156342e-06-3.5508307091257e-07i	-2.22139806628554e-06+3.866466987914e-08i	-2.14444714414645e-06+4.675465651785e-07i	-1.81444940112636e-06+7.9403988969318e-07i	-1.35659570330729e-06+9.2417996384196e-07i	-9.48666388004451e-07+8.51452053948496e-07i	-7.27443653834265e-07+6.58239172036701e-07i	-7.33403013671612e-07+4.62279620631039e-07i	-9.11131807613534e-07+3.47500104905511e-07i	-1.14963051878877e-06+3.3500484302519e-07i	-1.33610559879874e-06+4.0710173837445e-07i	-1.39666085814568e-06+5.449664058941e-07i	-1.30439395934431e-06+7.3674101946216e-07i	-1.05972521640577e-06+9.5485752116515e-07i	-6.7519359750927e-07+1.13612940166071e-06i	-1.8942944550201e-07+1.1927028512982e-06i	3.0858169751041e-07+1.05484871505082e-06i	6.8981414726503e-07+7.2319888110907e-07i	8.45740480105473e-07+2.92539080916472e-07i	7.60674317126205e-07-8.4956917613102e-08i	5.35695982865351e-07-2.85668966968419e-07i	3.3552958006124e-07-2.89722921108898e-07i	2.88621196129143e-07-1.88662228504578e-07i	4.08885690920964e-07-1.22392733252256e-07i	5.93537574232206e-07-1.92106229672308e-07i	6.96819682289208e-07-4.05809232272209e-07i	6.25274189735631e-07-6.86525726610647e-07i	3.87267095143314e-07-9.32026490386217e-07i	7.13750742039e-08-1.08190444345016e-06i	-2.1543635629003e-07-1.14372982090106e-06i	-4.0436304052075e-07-1.16576955078402e-06i	-4.9262919782331e-07-1.19136911073396e-06i	-5.3612139983465e-07-1.23478762051692e-06i	-6.0899236520248e-07-1.27739616829761e-06i	-7.4839264015117e-07-1.26127076261883e-06i	-9.1192154958726e-07-1.08875193629171e-06i
13	-2.90477530685611e-04+2.12073015079396e-04i	-2.76238469096598e-04+1.78624574970955e-04i	-2.2805731059914e-04+1.28111756757561e-04i	-1.62505614794967e-04+7.7265533009919e-05i	-9.8984355814219e-05+3.84045529020646e-05i	-5.06055021405958e-05+1.52334495291588e-05i	-2.08699704254366e-05+4.6426657142484e-06i	-6.27760065197669e-06+1.19014523044671e-06i	-1.0109159073359e-06+5.0105777390221e-07i	-2.20910015055702e-07+3.08632568223749e-07i	-1.03908960906143e-06-4.392008026662e-08i	-2.19084433198452e-06-4.5216596728663e-07i	-3.24983328346865e-06-6.4742538495945e-07i	-4.07211245840932e-06-4.7355629546655e-07i	-4.54360467958899e-06+4.110611206158e-08i	-4.57400724417561e-06+7.1916670279102e-07i	-4.18393236181851e-06+1.32618013404986e-06i	-3.54200442160654e-06+1.68003387984497e-06i	-2.89949086365369e-06+1.72850654805259e-06i	-2.46928449559056e-06+1.55364425835295e-06i	-2.33368957715961e-06+1.30461674968534e-06i	-2.43293947317804e-06+1.11007879221462e-06i	-2.62534523832247e-06+1.03048639358868e-06i	-2.76771971000173e-06+1.06988208285794e-06i	-2.76401574001867e-06+1.21451678346729e-06i	-2.56482429846203e-06+1.45056390283214e-06i	-2.14368892285312e-06+1.74462621413169e-06i	-1.49324173935073e-06+2.01437259782367e-06i	-6.5654069023335e-07+2.13207846349525e-06i	2.4004272067368e-07+1.97944862267874e-06i	1.0048348536901e-06+1.52666167702345e-06i	1.464286873243e-06+8.7631386917948e-07i	1.5630971259968e-06+2.2554471312288e-07i	1.40374166353538e-06-2.4191826906343e-07i	1.18509446028675e-06-4.6243752633927e-07i	1.07563767568901e-06-5.2060942625458e-07i	1.10935883499452e-06-5.785036080404e-07i	1.17750271206716e-06-7.5904130503145e-07i	1.11825968273268e-06-1.06793130795074e-06i	8.3545701134456e-07-1.40539906357858e-06i	3.6201954567186e-07-1.65017192354106e-06i	-1.6614497807802e-07-1.7479343915126e-06i	-5.9302745460828e-07-1.74112366677161e-06i	-8.2241995488445e-07-1.72905058278175e-06i	-8.5522337915308e-07-1.79946864847309e-06i	-7.7640461515269e-07-1.9783616072793e-06i	-7.0301936966864e-07-2.21066982958343e-06i	-7.1226425486358e-07-2.36358889105908e-06i	-7.7253216487667e-07-2.26147066707775e-06i
14	-2.97201571683546e-04+2.39622584871722e-04i	-2.8908680103133e-04+2.08122974194695e-04i	-2.48332690099049e-04+1.57309494024747e-04i	-1.87570293775186e-04+1.02506226882409e-04i	-1.23664237816772e-04+5.6651039644339e-05i	-7.01778649324416e-05+2.57120630376017e-05i	-3.32505329879054e-05+8.8678156905282e-06i	-1.21860864434187e-05+1.7183844750065e-06i	-2.71856222810236e-06-4.0854695927326e-07i	-1.54781975635435e-07-7.23766290245865e-07i	-9.83351687933367e-07-7.6316823450718e-07i	-3.10540892600594e-06-9.0317415830889e-07i	-5.43124251257762e-06-9.7353391740082e-07i	-7.41251691966396e-06-7.1250217327441e-07i	-8.75077784022708e-06-2.033014691664e-08i	-9.30653671077365e-06+9.7357396257149e-07i	-9.11894034750807e-06+1.99019658425973e-06i	-8.41240546260977e-06+2.75362799059083e-06i	-7.51863585177184e-06+3.12247109766268e-06i	-6.73808099479131e-06+3.12881185348355e-06i	-6.22517870526068e-06+2.9183484311525e-06i	-5.96397897085848e-06+2.64965718097773e-06i	-5.83143809855038e-06+2.42703870858962e-06i	-5.68714858179898e-06+2.29957776558151e-06i	-5.42461851562122e-06+2.29735427377232e-06i	-4.9666110862134e-06+2.44830824385343e-06i	-4.24192866383477e-06+2.74809105144077e-06i	-3.19517278124421e-06+3.1114424743097e-06i	-1.841100715582e-06+3.3642110567137e-06i	-3.1751673335148e-07+3.30961400591366e-06i	1.12773550514829e-06+2.83903737786748e-06i	2.23465388200082e-06+2.00983827598653e-06i	2.85892258178221e-06+1.02516403722156e-06i	3.03858389400561e-06+1.2033246498896e-07i	2.94645614364258e-06-5.6695412409474e-07i	2.760207610671e-06-1.0503946092299e-06i	2.54513174390476e-06-1.43890813122565e-06i	2.23424470708319e-06-1.82186122168803e-06i	1.71468025127732e-06-2.18970706543552e-06i	9.4931437961767e-07-2.44976893406026e-06i	4.130704219514e-08-2.51691497619523e-06i	-8.0041617513195e-07-2.40134480055514e-06i	-1.3623861563982e-06-2.22537291028139e-06i	-1.52515683260988e-06-2.16227552878843e-06i	-1.30796976770463e-06-2.34510915351123e-06i	-8.4949797740062e-07-2.79866087465597e-06i	-3.4062392270647e-07-3.4157733812341e-06i	7.106363505958e-08-3.9773846042584e-06i	3.815434895569e-07-4.2236998892305e-06i
15	-3.04987281120681e-04+2.72376644631324e-04i	-3.03493295951553e-04+2.43682727968996e-04i	-2.71309425532484e-04+1.93510415554773e-04i	-2.17604691664206e-04+1.35526853750091e-04i	-1.56369568258703e-04+8.2735274252482e-05i	-1.00505992394277e-04+4.2944725405853e-05i	-5.76770235613225e-05+1.77620190292429e-05i	-2.96021756532726e-05+4.4869137614813e-06i	-1.40017626587036e-05-1.1135941323949e-06i	-7.18809208024158e-06-2.77841001135134e-06i	-5.80737119772088e-06-2.92699366849015e-06i	-7.42318597295327e-06-2.69155752591045e-06i	-1.03987010677737e-05-2.3254767505114e-06i	-1.36130129549651e-05-1.6805148048325e-06i	-1.62866239410268e-05-5.962060592501e-07i	-1.79473544029746e-05+8.860161693123e-07i	-1.84519926563133e-05+2.5098949299053e-06i	-1.79654416065733e-05+3.937153663838e-06i	-1.68510292727514e-05+4.9117287756875e-06i	-1.55034380698074e-05+5.3499236725704e-06i	-1.42054078497515e-05+5.3219785733991e-06i	-1.30742695039072e-05+4.970528979063e-06i	-1.20995751701829e-05+4.4423081712819e-06i	-1.12139101615582e-05+3.874317587002e-06i	-1.03330069118674e-05+3.4116995425134e-06i	-9.34912089464419e-06+3.20112591834307e-06i	-8.11785359616829e-06+3.3309197924782e-06i	-6.49088880496846e-06+3.75160239587367e-06i	-4.40222204164635e-06+4.24884941720869e-06i	-1.95329813419959e-06+4.51516938347089e-06i	5.7754855989999e-07+4.29337108960389e-06i	2.82919357311346e-06+3.50419405371327e-06i	4.50497751341482e-06+2.2750082452984e-06i	5.47893699623333e-06+8.5576818536752e-07i	5.79598281602357e-06-5.1202647158286e-07i	5.58052313694456e-06-1.68132738441126e-06i	4.9338369977009e-06-2.59508218341849e-06i	3.9007268254089e-06-3.22429461526451e-06i	2.52287493832564e-06-3.52447411177845e-06i	9.2320842996388e-07-3.45890906183023e-06i	-6.5798169099794e-07-3.06760629217369e-06i	-1.91275588458798e-06-2.51370668171439e-06i	-2.57183538276592e-06-2.05564928289153e-06i	-2.50281822851799e-06-1.95381115580715e-06i	-1.75188784511117e-06-2.36727910205662e-06i	-5.2002497826231e-07-3.29289629434002e-06i	9.1222722776373e-07-4.56261050298262e-06i	2.29664761338947e-06-5.89227434968977e-06i	3.54324221790422e-06-6.98182456133851e-06i
16	-3.12916236481911e-04+3.105794343395e-04i	-3.183707955285e-04+2.85776170867454e-04i	-2.95694097304089e-04+2.37710303875956e-04i	-2.5115982178031e-04+1.7824116688867e-04i	-1.95873571961907e-04+1.19867243760487e-04i	-1.41322619427333e-04+7.154812270073e-05i	-9.5626099372455e-05+3.69819246809059e-05i	-6.21434155331916e-05+1.53991347332856e-05i	-4.03973392991869e-05+3.62772257029e-06i	-2.80260148975956e-05-1.9394225695125e-06i	-2.24115598081191e-05-4.1705490287714e-06i	-2.13993358900627e-05-4.8206377012083e-06i	-2.3305314236734e-05-4.6666008465968e-06i	-2.6702890813253e-05-3.8740392019172e-06i	-3.03299276473161e-05-2.4014667419876e-06i	-3.31742522366044e-05-3.029067217967e-07i	-3.46184135344671e-05+2.1534654549883e-06i	-3.45051380871683e-05+4.5458792107153e-06i	-3.306425673531e-05+6.4515530404714e-06i	-3.0738044695995e-05+7.5809116257594e-06i	-2.79945322494062e-05+7.8301599634832e-06i	-2.52052453242655e-05+7.2623970256373e-06i	-2.26057832332918e-05+6.0681734017536e-06i	-2.03028420858004e-05+4.5396270643411e-06i	-1.82805513713944e-05+3.0450293373493e-06i	-1.63945007256831e-05+1.9648248004855e-06i	-1.43858044668653e-05+1.5758790215634e-06i	-1.19546343217354e-05+1.9275644289571e-06i	-8.89072253090461e-06+2.78839098624676e-06i	-5.20165057608295e-06+3.71654680213743e-06i	-1.16020738716476e-06+4.23407470847372e-06i	2.76724667387854e-06+4.01717611388743e-06i	6.07649078407908e-06+3.00601100676116e-06i	8.38068554444987e-06+1.39212270772613e-06i	9.49092705361612e-06-4.8349979436603e-07i	9.40650802187852e-06-2.24956543072617e-06i	8.25824826745441e-06-3.5875339398434e-06i	6.26363597322502e-06-4.27512477231117e-06i	3.71879686434041e-06-4.21826009472291e-06i	1.0041371379431e-06-3.48638819920598e-06i	-1.43865837999946e-06-2.32912359907617e-06i	-3.17656517169154e-06-1.13639135527772e-06i	-3.87913388974012e-06-3.330508143858e-07i	-3.39368631576804e-06-2.4850139189526e-07i	-1.77351120810739e-06-1.02476146052696e-06i	7.4364303571834e-07-2.6014358466328e-06i	3.8005793689717e-06-4.769616613915e-06i	7.02744205638987e-06-7.26401547941744e-06i	1.01753471458601e-05-9.8755298202076e-06i
17	-3.18652603506339e-04+3.53744449353979e-04i	-3.30262540414739e-04+3.33844305261067e-04i	-3.16476526430508e-04+2.89451753239244e-04i	-2.81314181115267e-04+2.30592911424189e-04i	-2.333757459931e-04+1.68804793656351e-04i	-1.8259182691168e-04+1.13468362589899e-04i	-1.37003416107341e-04+6.976821386502e-05i	-1.01022628565019e-04+3.86962689614e-05i	-7.55672173692066e-05+1.84325684276099e-05i	-5.93904374110927e-05+6.0538549998614e-06i	-5.05301204254559e-05-1.1855817198779e-06i	-4.71499603469716e-05-5.2361683120143e-06i	-4.76917204487262e-05-7.1773134591919e-06i	-5.0693432998139e-05-7.4560248244267e-06i	-5.46638281593731e-05-6.2393572382579e-06i	-5.81767269727807e-05-3.7297393333932e-06i	-6.01103358060072e-05-3.422392326604e-07i	-5.98590192757209e-05+3.2902108945298e-06i	-5.73929106617791e-05+6.4436301157515e-06i	-5.31499470201771e-05+8.4776719409384e-06i	-4.78294538281044e-05+8.9815398196162e-06i	-4.21765607123592e-05+7.8561953566198e-06i	-3.68143801824293e-05+5.33430813278e-06i	-3.21361764719653e-05+1.9459765901555e-06i	-2.82483017171272e-05-1.5749417582908e-06i	-2.49635614542076e-05-4.4512893296994e-06i	-2.18613765444991e-05-6.0697726758908e-06i	-1.84260007435447e-05-6.1719129302501e-06i	-1.42389129726031e-05-4.9451491169056e-06i	-9.15956579211396e-06-2.95936435518696e-06i	-3.41603794458893e-06-9.6340400169767e-07i	2.43884166961978e-06+3.7606217751943e-07i	7.6874854707982e-06+6.8742646780555e-07i	1.16533043754957e-05-1.52172295632e-08i	1.38717955940573e-05-1.3763408961326e-06i	1.41785650507531e-05-2.8398559656803e-06i	1.27129591870045e-05-3.8302267044969e-06i	9.86667760296606e-06-3.92526034438173e-06i	6.20841455450362e-06-2.98383513542117e-06i	2.39990860904773e-06-1.19663048968738e-06i	-8.9291050191698e-07+9.63831156832536e-07i	-3.08767147912028e-06+2.88932715943503e-06i	-3.75860761254201e-06+4.02874685112984e-06i	-2.68267548350021e-06+4.04563026605556e-06i	1.4253882564469e-07+2.87000590318673e-06i	4.50472100410966e-06+6.2947317339656e-07i	1.0011430341757e-05-2.4941365566278e-06i	1.61682710469278e-05-6.4122338372442e-06i	2.24983642191904e-05-1.12325844976301e-05i
18	-3.18383409634203e-04+3.99764986781842e-04i	-3.33532745822624e-04+3.84960205444651e-04i	-3.25533862653505e-04+3.4489558878144e-04i	-2.96784888531322e-04+2.8788055639804e-04i	-2.54023099618854e-04+2.24267406067781e-04i	-2.06022526871712e-04+1.63339658598566e-04i	-1.60873796337599e-04+1.11215358721368e-04i	-1.24024928237077e-04+7.0331818324723e-05i	-9.77109652959576e-05+4.02433595339149e-05i	-8.16039106493717e-05+1.89930908295025e-05i	-7.39855080680021e-05+4.3534231623156e-06i	-7.27357163005319e-05-5.4337409443213e-06i	-7.58074177315135e-05-1.14420798164386e-05i	-8.12826106662232e-05-1.42085959202079e-05i	-8.73079941997561e-05-1.40450553265819e-05i	-9.2144834579579e-05-1.13501726323253e-05i	-9.43757787925354e-05-6.8119853006845e-06i	-9.31569313933265e-05-1.4454902967259e-06i	-8.8369085386822e-05+3.5311178667677e-06i	-8.0586754530392e-05+6.9285436278709e-06i	-7.08769276608681e-05+7.8481838346878e-06i	-6.05021481195975e-05+5.8973096493676e-06i	-5.06163293849809e-05+1.3008111189724e-06i	-4.20223948792695e-05-5.1233465153067e-06i	-3.50336615269405e-05-1.21321628953053e-05i	-2.94596252391102e-05-1.83440703079086e-05i	-2.47184306066414e-05-2.25798536948302e-05i	-2.00534676975531e-05-2.4162415524123e-05i	-1.47996487310091e-05-2.30772676070669e-05i	-8.6199074841475e-06-1.9934598138401e-05i	-1.633470817714e-06-1.57433598864947e-05i	5.6077334019604e-06-1.15771171321111e-05i	1.2282224015116e-05-8.2480157903321e-06i	1.75389351983308e-05-6.095043458944e-06i	2.073006472499e-05-4.9455465603976e-06i	2.1567476162104e-05-4.2482421574992e-06i	2.01714578953852e-05-3.3232196677182e-06i	1.70210540684662e-05-1.6413195033062e-06i	1.28410820244517e-05+9.633418297988e-07i	8.46746454202762e-06+4.22411738357324e-06i	4.72467062122989e-06+7.54258245329241e-06i	2.3343845186792e-06+1.0216988048495e-05i	1.8581023836446e-06+1.16956800162104e-05i	3.6624834467896e-06+1.17356555213137e-05i	7.8917156926676e-06+1.0389754743471e-05i	1.44417580492625e-05+7.8309047662079e-06i	2.29522325051079e-05+4.1012527333115e-06i	3.28434359613261e-05-1.0955424267538e-06i	4.34078796419694e-05-8.4684603053817e-06i
19	-3.08597735911859e-04+4.4477122619374e-04i	-3.23374777114204e-04+4.33884924578445e-04i	-3.1631944008269e-04+3.97208770321578e-04i	-2.88714421627567e-04+3.41577270763588e-04i	-2.460588295561e-04+2.76176823128792e-04i	-1.96521544342965e-04+2.09958974663225e-04i	-1.4867096890661e-04+1.49627983399824e-04i	-1.09369092386168e-04+9.8798807159305e-05i	-8.25400056801133e-05+5.83181000262022e-05i	-6.90344821834024e-05+2.7282113219386e-05i	-6.73173616579015e-05+4.1589419135923e-06i	-7.44639881509103e-05-1.24132067514765e-05i	-8.70278546519269e-05-2.33026754576861e-05i	-1.0159904830464e-04-2.8961992528902e-05i	-1.15110466520026e-04-2.9727833510506e-05i	-1.25039736659933e-04-2.6159722614803e-05i	-1.29603141902004e-04-1.9278255027382e-05i	-1.27932929664787e-04-1.0621827646132e-05i	-1.20161632950365e-04-2.100280171473e-06i	-1.07342278266362e-04+4.319335084135e-06i	-9.1190997671551e-05+7.0122746474828e-06i	-7.37046448233257e-05+5.0707822840705e-06i	-5.67467240766412e-05-1.4557660961526e-06i	-4.17000743085894e-05-1.1534685642196e-05i	-2.92618461753194e-05-2.3362596029826e-05i	-1.94180513992139e-05-3.47749677707481e-05i	-1.15912727620778e-05-4.37500722995747e-05i	-4.913270062259e-06-4.88704323708963e-05i	1.4575083139859e-06-4.96119698477972e-05i	8.0649963449718e-06-4.63813698252283e-05i	1.50066889084409e-05-4.03004630424241e-05i	2.19412623485603e-05-3.28154110436825e-05i	2.8234508646291e-05-2.52604447770808e-05i	3.31821020639405e-05-1.85140145905191e-05i	3.62302185680281e-05-1.28485483140459e-05i	3.71280863415773e-05-8.006592003188e-06i	3.59811739804592e-05-3.4575173595924e-06i	3.32128190848368e-05+1.2747053518289e-06i	2.9469423881047e-05+6.3475225623113e-06i	2.55116667914491e-05+1.1507279895729e-05i	2.2123187791504e-05+1.62006272554853e-05i	2.00474558648469e-05+1.98270514006638e-05i	1.99436265771827e-05+2.19983076637542e-05i	2.23421872218941e-05+2.26613916678356e-05i	2.75861911239593e-05+2.20044088739357e-05i	3.5762404966994e-05+2.01707750330504e-05i	4.66483249259872e-05+1.6904415348945e-05i	5.9709115075263e-05+1.12906308962309e-05i	7.41609216675432e-05+1.728085123566e-06i
20	-2.89572521771021e-04+4.84917527972195e-04i	-3.00932148357026e-04+4.7595046592572e-04i	-2.9106789318236e-04+4.40868279636843e-04i	-2.60442901402592e-04+3.85325406942362e-04i	-2.13654324517136e-04+3.174720322238e-04i	-1.58505233680039e-04+2.45828472400325e-04i	-1.04177990363629e-04+1.77431134763129e-04i	-5.9113548995723e-05+1.16810897112682e-04i	-2.92646244105588e-05+6.5951961657792e-05i	-1.71791027859869e-05+2.49821819033035e-05i	-2.20141624751779e-05-6.8613294384329e-06i	-4.02647958268928e-05-3.0420893832445e-05i	-6.68404343319492e-05-4.62066835847315e-05i	-9.61541544400449e-05-5.4411559951925e-05i	-1.23021807689109e-04-5.5220231251825e-05i	-1.43302327936045e-04-4.9215026319739e-05i	-1.54285427226301e-04-3.7692788190194e-05i	-1.54848669021755e-04-2.2764820375848e-05i	-1.45398028267898e-04-7.187732590955e-06i	-1.27608534135796e-04+6.048496527625e-06i	-1.04004846166342e-04+1.4279366729314e-05i	-7.74538636141755e-05+1.57280688347225e-05i	-5.0663671276158e-05+9.9153884635185e-06i	-2.57826313096294e-05-2.206962861176e-06i	-4.1677621127332e-06-1.84531278217084e-05i	1.36501471502624e-05-3.58918256132838e-05i	2.78246928705516e-05-5.15039610840713e-05i	3.89362569622792e-05-6.28357569161209e-05i	4.77029209411698e-05-6.84756445230274e-05i	5.47424342784105e-05-6.82368442197668e-05i	6.04409981073748e-05-6.30162366546439e-05i	6.49420492605684e-05-5.43955562384422e-05i	6.8226050320684e-05-4.41233842190216e-05i	7.02269050097424e-05-3.36437258181416e-05i	7.09307442225888e-05-2.38106621748247e-05i	7.04251677124662e-05-1.48565102117637e-05i	6.88982675291469e-05-6.5864027992594e-06i	6.6610869292684e-05+1.311091351719e-06i	6.38719730944818e-05+8.9860943728716e-06i	6.10361308891181e-05+1.63053167301564e-05i	5.85210997491062e-05+2.29261541387726e-05i	5.68263283164901e-05+2.85035120449121e-05i	5.65264573720631e-05+3.28905645843059e-05i	5.82217513423193e-05+3.61876093277375e-05i	6.24461182894784e-05+3.85620518553591e-05i	6.95558267697224e-05+3.98773923794328e-05i	7.96382698524987e-05+3.92770621132366e-05i	9.24801680061198e-05+3.49204650783862e-05i	1.07613498558543e-04+2.4039665507314e-05i
21	-2.68516281290559e-04+5.19568932465156e-04i	-2.77214804953486e-04+5.11381508719396e-04i	-2.65534714769731e-04+4.77250900043499e-04i	-2.33189025002364e-04+4.2187620835649e-04i	-1.83797470265675e-04+3.52420659675836e-04i	-1.24461881636833e-04+2.76785936769104e-04i	-6.440911309759e-05+2.01974341101849e-04i	-1.3057639131159e-05+1.33028749093964e-04i	2.19516497672665e-05+7.27691650360264e-05i	3.62320318998436e-05+2.22258668147125e-05i	2.92959146788933e-05-1.85595959358789e-05i	4.3043632748859e-06-4.97567865350036e-05i	-3.28936736787378e-05-7.12880963500452e-05i	-7.51034757434643e-05-8.28029909499708e-05i	-1.15159701272286e-04-8.4014164748328e-05i	-1.4706044011955e-04-7.5203079129608e-05i	-1.6670207995761e-04-5.766600041416e-05i	-1.72170905724354e-04-3.3911356217069e-05i	-1.63635690813297e-04-7.50844393534e-06i	-1.42942076661798e-04+1.7403797106934e-05i	-1.13036623461897e-04+3.683835001996e-05i	-7.73502521384841e-05+4.77322553544379e-05i	-3.92517617659024e-05+4.85671921779514e-05i	-1.6476725471052e-06+3.96692835368548e-05i	3.3238028092068e-05+2.31006222183791e-05i	6.39133571036179e-05+2.1642169767162e-06i	8.95407080977697e-05-1.93506568120399e-05i	1.09795181649859e-04-3.7986123010159e-05i	1.24721613806378e-04-5.1287241000579e-05i	1.34633235885541e-04-5.8166321964377e-05i	1.4006237484986e-04-5.8892394751674e-05i	1.41741141909576e-04-5.4748102535052e-05i	1.40572051033265e-04-4.7488941385708e-05i	1.37553990990563e-04-3.8786579549051e-05i	1.33655904216021e-04-2.9824437284858e-05i	1.29665443598604e-04-2.1144687673566e-05i	1.2606418380168e-04-1.2746166066876e-05i	1.22980808701057e-04-4.340318764929e-06i	1.20247752621362e-04+4.375277213374e-06i	1.17547073631383e-04+1.3548736072609e-05i	1.14596629645651e-04+2.3159426942595e-05i	1.11313400620292e-04+3.3109981377149e-05i	1.07902028884288e-04+4.3308462352935e-05i	1.04846995460617e-04+5.3618929439791e-05i	1.02823380315424e-04+6.3623480650628e-05i	1.02570423444773e-04+7.2246754280996e-05i	1.0478405680328e-04+7.7395992135897e-05i	1.10074087669703e-04+7.5817775244812e-05i	1.18999885243455e-04+6.3339316155028e-05i
22	-2.59217344871087e-04+5.52834771688922e-04i	-2.715554780607e-04+5.46523101290315e-04i	-2.65731974277343e-04+5.15220432941522e-04i	-2.40581492512965e-04+4.62716316189677e-04i	-1.98312813148352e-04+3.95054711532821e-04i	-1.44475492636261e-04+3.19174471501906e-04i	-8.7095806079706e-05+2.41548651913677e-04i	-3.514695990354e-05+1.67220218122686e-04i	3.2708455221507e-06+9.94574731284275e-05i	2.25714317173864e-05+4.0011818851652e-05i	2.07321923814939e-05-1.02483190876172e-05i	-4.786184618915e-07-5.06545219243371e-05i	-3.60897073398339e-05-8.03019652581683e-05i	-7.91105184815858e-05-9.80202378255747e-05i	-1.21968543159982e-04-1.02736245208828e-04i	-1.5784699406944e-04-9.4063941559212e-05i	-1.81655204801468e-04-7.28777432615e-05i	-1.90503226307292e-04-4.1636265400357e-05i	-1.83695126936906e-04-4.307033405397e-06i	-1.62362636397054e-04+3.4131288624873e-05i	-1.28911443148601e-04+6.8504114224324e-05i	-8.64466251097983e-05+9.43733019920995e-05i	-3.8296856706675e-05+1.08849146136494e-04i	1.2307988419219e-05+1.11074011841852e-04i	6.2412429886118e-05+1.02256883511751e-04i	1.09412558763984e-04+8.5258230945366e-05i	1.5109842754587e-04+6.3843545312691e-05i	1.85714514934764e-04+4.1807854355295e-05i	2.12060898910148e-04+2.2198903228027e-05i	2.29619020976319e-04+6.827180369096e-06i	2.38652420134669e-04-3.840496310026e-06i	2.4021827883134e-04-1.0422139284945e-05i	2.36039009102038e-04-1.4117885154293e-05i	2.28223506321229e-04-1.614416602637e-05i	2.18882110050105e-04-1.728346974254e-05i	2.09726102189484e-04-1.7668209562915e-05i	2.01760443935581e-04-1.6823090749901e-05i	1.95156930358062e-04-1.3899415803928e-05i	1.89340515017806e-04-7.982561232956e-06i	1.83255461263725e-04+1.641083583019e-06i	1.75726343024372e-04+1.5316594602192e-05i	1.65810631649661e-04+3.293739978463e-05i	1.53058455110169e-04+5.3878247742064e-05i	1.37639861319192e-04+7.6872527995509e-05i	1.2035094692422e-04+9.9813277299853e-05i	1.02548126235131e-04+1.19539832965624e-04i	8.6071681220257e-05+1.31745973310029e-04i	7.3201845067369e-05+1.31170431365328e-04i	6.6649129248543e-05+1.12184423284824e-04i
23	-2.76350835796218e-04+5.90094785951313e-04i	-3.02955110665445e-04+5.88170133680839e-04i	-3.15536375370749e-04+5.62739796936761e-04i	-3.11803719498834e-04+5.16572392422734e-04i	-2.91979896813614e-04+4.54387975394472e-04i	-2.5905534993779e-04+3.81856893086494e-04i	-2.18412498529808e-04+3.04562042725844e-04i	-1.76856550665405e-04+2.2721767328937e-04i	-1.41265845006354e-04+1.53329307315776e-04i	-1.17194726749536e-04+8.5312026044375e-05i	-1.07781285349739e-04+2.4922407511841e-05i	-1.13222858182369e-04-2.6238113066294e-05i	-1.30915350132584e-04-6.6392503891596e-05i	-1.56166222855131e-04-9.3586387030718e-05i	-1.83247322057971e-04-1.0603243842148e-04i	-2.06494922813382e-04-1.02680097555123e-04i	-2.21199507406406e-04-8.3800454416571e-05i	-2.24132720847902e-04-5.1362461804676e-05i	-2.13689110202084e-04-9.038428903342e-06i	-1.89729355581539e-04+3.8209721605186e-05i	-1.53268395940194e-04+8.4884456313857e-05i	-1.06148288403854e-04+1.25865690669901e-04i	-5.078598842913e-05+1.57254141421487e-04i	9.982411617468e-06+1.76935379468375e-04i	7.299889949445e-05+1.84733357252413e-04i	1.34890645571994e-04+1.821356692194e-04i	1.92250225444667e-04+1.71688123037112e-04i	2.41916911085665e-04+1.56240438458224e-04i	2.81335883830526e-04+1.38254764648085e-04i	3.08923506387728e-04+1.19357058415404e-04i	3.24337901117741e-04+1.0022915968431e-04i	3.28557317531682e-04+8.0832566742044e-05i	3.23707264687683e-04+6.0856659553071e-05i	3.126425785511e-04+4.022459636671e-05i	2.98363129001688e-04+1.9486415693027e-05i	2.83397094708515e-04-2.1110736921e-08i	2.69302807291356e-04-1.6285457160165e-05i	2.56411089031318e-04-2.6953743309125e-05i	2.43863953514795e-04-2.9790947512685e-05i	2.29925698321373e-04-2.3148707646554e-05i	2.12476419657588e-04-6.361831710649e-06i	1.89566451399982e-04+1.996292038243e-05i	1.59919051335395e-04+5.3763610213118e-05i	1.23308128580365e-04+9.1435531187901e-05i	8.0788233855605e-05+1.27853727525218e-04i	3.4794289744883e-05+1.56559852464656e-04i	-1.0856178085043e-05+1.70194639209617e-04i	-5.1038959025631e-05+1.61245279896135e-04i	-7.9491426370757e-05+1.23114491384063e-04i
24	-3.26288325285247e-04+6.30042090987741e-04i	-3.7797025492323e-04+6.33161587639902e-04i	-4.21296636407624e-04+6.13919565572414e-04i	-4.52658663915804e-04+5.73972547669907e-04i	-4.69915883141189e-04+5.16681745031356e-04i	-4.72847391504377e-04+4.46456627087392e-04i	-4.63211210854576e-04+3.68036405136813e-04i	-4.44371839514964e-04+2.8589998525263e-04i	-4.20574624219712e-04+2.03934545841695e-04i	-3.96045968988087e-04+1.2539241018803e-04i	-3.74145807151204e-04+5.3062219199239e-05i	-3.56776441339825e-04-1.04893413811e-05i	-3.44168161569193e-04-6.2761413999016e-05i	-3.35047489903406e-04-1.01357955240934e-04i	-3.27089036085675e-04-1.24245169726873e-04i	-3.17491360277819e-04-1.30157549247082e-04i	-3.03516452930538e-04-1.19015816718778e-04i	-2.82883308686533e-04-9.220211822443e-05i	-2.5398209773119e-04-5.257369598565e-05i	-2.15944113767401e-04-4.17286561702e-06i	-1.68638995829953e-04+4.8317383836998e-05i	-1.12666105170965e-04+1.00245927542635e-04i	-4.9370420958667e-05+1.47629387327701e-04i	1.9134446785638e-05+1.87597559716355e-04i	8.9989885548086e-05+2.18550979563737e-04i	1.59725426268039e-04+2.40017395205374e-04i	2.24542008066899e-04+2.52280459730528e-04i	2.80739837334387e-04+2.55917057492356e-04i	3.25230933975747e-04+2.51400755449078e-04i	3.56032153506164e-04+2.38901770346031e-04i	3.7261602855908e-04+2.18346855438169e-04i	3.76013063930257e-04+1.89716092658754e-04i	3.68609269840943e-04+1.53474359870671e-04i	3.53655413571281e-04+1.10987750021884e-04i	3.34580190646756e-04+6.4773803768282e-05i	3.14255886385574e-04+1.8478320628867e-05i	2.94384179607409e-04-2.3454801602872e-05i	2.75144700049374e-04-5.637519802013e-05i	2.55187101084546e-04-7.6173154857428e-05i	2.31967853845525e-04-8.0048847318449e-05i	2.02359526642062e-04-6.7176594526347e-05i	1.63412689633939e-04-3.9165307694441e-05i	1.13137605711003e-04-2.4990861688e-07i	5.11905035775601e-05+4.28254482491773e-05i	-2.06161906145903e-05+8.12557724487158e-05i	-9.8025432476853e-05+1.04965218494819e-04i	-1.7429207837408e-04+1.03723830800634e-04i	-2.40400311685967e-04+6.8529642772946e-05i	-2.8555920579997e-04-6.872669077228e-06i
25	-3.99384468276852e-04+6.57953848780837e-04i	-4.82082580286986e-04+6.61324593858592e-04i	-5.62578128769686e-04+6.42115084268264e-04i	-6.3600786940626e-04+6.00961711891194e-04i	-6.97967131607598e-04+5.40112889588703e-04i	-7.45071468967719e-04+4.63068101486782e-04i	-7.75338332020615e-04+3.74120907022199e-04i	-7.88311659572706e-04+2.77912662765507e-04i	-7.84916264346985e-04+1.79079855370089e-04i	-7.67095639461013e-04+8.2031809196489e-05i	-7.37335334982264e-04-9.155543906964e-06i	-6.98189831706321e-04-9.0782063544209e-05i	-6.51911360556443e-04-1.59566646885581e-04i	-6.00234557918663e-04-2.12740608695719e-04i	-5.44319532504317e-04-2.48205123560231e-04i	-4.84816524795566e-04-2.64726018000987e-04i	-4.21999333752013e-04-2.62109125329886e-04i	-3.55922325152491e-04-2.41291231904463e-04i	-2.86577336990362e-04-2.04298419363761e-04i	-2.14047826778519e-04-1.54059494996303e-04i	-1.38666314608978e-04-9.4104805100129e-05i	-6.1173469574385e-05-2.82154705805475e-05i	1.71419806976749e-05+3.98969616808265e-05i	9.4362834846246e-05+1.06810831462956e-04i	1.67970669283639e-04+1.6947820429444e-04i	2.35017594115876e-04+2.25181974900445e-04i	2.92448774287671e-04+2.71420868285643e-04i	3.37539622021461e-04+3.05805976739416e-04i	3.68369855198604e-04+3.26054976492095e-04i	3.84229007957263e-04+3.30143007979579e-04i	3.85844981490856e-04+3.16618204916609e-04i	3.75353263677564e-04+2.85028831729508e-04i	3.55976202907542e-04+2.36356129005916e-04i	3.3144829503595e-04+1.73319437356414e-04i	3.05288603099019e-04+1.00428509162651e-04i	2.80067737374082e-04+2.3702241387354e-05i	2.56830716574071e-04-4.9957323626248e-05i	2.34813286557495e-04-1.13670070383996e-04i	2.11533081767401e-04-1.61631734777438e-04i	1.83262588544438e-04-1.90148669706975e-04i	1.45816856323683e-04-1.98480041620356e-04i	9.553229185208e-05-1.89337616306425e-04i	3.0283797215836e-05-1.68936772622362e-04i	-4.9612998596605e-05-1.46546121599396e-04i	-1.40746243617564e-04-1.33540864203377e-04i	-2.36297566969939e-04-1.42024894827966e-04i	-3.26138415885203e-04-1.83148495327595e-04i	-3.97356900835931e-04-2.65309185767789e-04i	-4.35198928052004e-04-3.92472966570597e-04i
26	-4.67695287891026e-04+6.46874303807928e-04i	-5.78591333733541e-04+6.39249185050371e-04i	-6.92622696556221e-04+6.0696557495897e-04i	-8.04009830354905e-04+5.49923892609188e-04i	-9.06624450549707e-04+4.69680386814691e-04i	-9.94575768374688e-04+3.69304989709849e-04i	-0.00106276889428585+0.00025311204526928i	-0.00110735005626366+0.00012631458674328i	-1.12597895798797e-03-5.34742580656e-06i	-0.00111790562038898-0.00013596546361522i	-0.00108386703156654-0.00025978397875262i	-0.0010258481343017-0.00037147665439451i	-9.46766192750755e-04-4.66378145215745e-04i	-8.50136843092285e-04-5.40674304448785e-04i	-7.39768277477588e-04-5.91550715678129e-04i	-6.19513429603135e-04-6.17294465155758e-04i	-4.93094412347637e-04-6.17341422367598e-04i	-3.6400166876713e-04-5.92263346778004e-04i	-2.35461995540363e-04-5.43696054397073e-04i	-1.10462560963645e-04-4.74219475717657e-04i	8.189664835618e-06-3.8720908164054e-04i	1.17801882558875e-04-2.86682107394646e-04i	2.15757754066828e-04-1.77158771522102e-04i	2.99542801289735e-04-6.3547976193e-05i	3.66857906464547e-04+4.8948959023101e-05i	4.15825664822177e-04+1.54939674871459e-04i	4.45266654272269e-04+2.48982175926554e-04i	4.54993995857187e-04+3.2580256874441e-04i	4.46053155994809e-04+3.80612982142631e-04i	4.20827543892729e-04+4.09527256293761e-04i	3.82943944764441e-04+4.10036408093082e-04i	3.36945380125373e-04+3.81469566819843e-04i	2.87747383994483e-04+3.25339919136297e-04i	2.39946955451741e-04+2.45469384630227e-04i	1.97098894839815e-04+1.47806312616079e-04i	1.61099541029084e-04+3.9896779224948e-05i	1.3181464286002e-04-6.9965961359417e-05i	1.07054385995885e-04-1.73821267791315e-04i	8.294027612452e-05-2.65200868574404e-04i	5.4637829720627e-05-3.40186943934025e-04i	1.7361026975468e-05-3.98185880796904e-04i	-3.2496876069157e-05-4.42265400145656e-04i	-9.6277366062407e-05-4.78958656996653e-04i	-1.72184596088377e-04-5.17511421136888e-04i	-2.54769677672507e-04-5.68628090795389e-04i	-3.34869138168101e-04-6.42850245053505e-04i	-4.00039122469898e-04-7.48768894137933e-04i	-4.3546417424757e-04-8.91318256272643e-04i	-0.00042525453455664-0.00107041252848802i
27	-4.88408625931896e-04+5.69050318834724e-04i	-6.14028596196402e-04+5.36143374095736e-04i	-7.45877156127028e-04+4.75295877337527e-04i	-8.7768340187641e-04+3.861237540167e-04i	-0.00100229744346425+0.00027000106193798i	-0.00111224092332242+0.00013005835105949i	-1.20032294091622e-03-2.89597489365e-05i	-0.00126024574072075-0.00020095934831666i	-0.00128712778739034-0.00037885614094215i	-0.00127788727856683-0.00055499459153323i	-0.00123145273769411-0.00072159265597758i	-0.00114879367920873-0.0008711792725266i	-0.00103278816932683-0.00099699613261911i	-0.00088796154999795-0.0010933410437983i	-0.00072013982906468-0.00115583707219875i	-0.00053606239608826-0.00118161915576528i	-0.00034299327825535-0.00116943738229116i	-0.00014836019073931-0.00111968275726236i	4.056167938846e-05-1.03434607517067e-03i	2.1691684728814e-04-9.16922660423905e-04i	3.74494329560792e-04-7.72274919644538e-04i	5.07924103063218e-04-6.06461120068027e-04i	6.1286125549484e-04-4.26533466122298e-04i	6.86169377313152e-04-2.4030275663252e-04i	7.26103927504668e-04-5.6062324440924e-05i	7.32481021006947e-04+1.17737683001405e-04i	7.06800956601301e-04+2.72871785895679e-04i	6.52283658419957e-04+4.01774203182048e-04i	5.73769974639117e-04+4.9801144535407e-04i	4.7745209563002e-04+5.56758803685105e-04i	3.70419210710732e-04+5.75228841441683e-04i	2.6003839844184e-04+5.52986128403931e-04i	1.53229568180461e-04+4.92078481333025e-04i	5.5728379296391e-05+3.96925422196709e-04i	-2.8546894276234e-05+2.73931228950008e-04i	-9.7907212437982e-05+1.3083055623934e-04i	-1.52988789296624e-04-2.4177384146024e-05i	-1.96483668114873e-04-1.83404257466648e-04i	-2.32514677193933e-04-3.40622482077559e-04i	-2.65727053717669e-04-4.91841847226722e-04i	-3.00221962800645e-04-6.35777685149363e-04i	-3.38490144803199e-04-7.73912225902193e-04i	-3.80511069880407e-04-9.10106756952564e-04i	-0.00042316363048099-0.00104978934098905i	-0.00046005238013268-0.00119881169464216i	-0.00048179511052827-0.00136212951414511i	-0.0004767506486756-0.00154250295607885i	-0.00043209810410674-0.00173942811314456i	-0.00033511943156234-0.00194848755658804i
28	-4.13441186670635e-04+4.13393363285635e-04i	-5.30821414443124e-04+3.45278450607762e-04i	-6.54238373727412e-04+2.46854778498368e-04i	-7.77357045443311e-04+1.1810317143586e-04i	-8.92746982360131e-04-3.9159408117244e-05i	-9.92379937207571e-04-2.21218600568591e-04i	-0.00106823924686346-0.00042253994224306i	-0.00111298013330537-0.00063598284853886i	-0.00112057176270417-0.00085313777874997i	-0.00108685344523598-0.00106476312801462i	-0.00100994818762515-0.00126129088054276i	-0.0008904947310939-0.00143336546127379i	-0.00073168096521968-0.00157237878120437i	-0.00053908362185927-0.00167096616615655i	-0.00032033821162543-0.0017234323706901i	-8.467694380786e-05-1.72608357298377e-03i	0.00015762030143953-0.00167744922523188i	0.00039581598998299-0.00157838587479476i	0.00061930448652999-0.00143206261827506i	0.00081816778845434-0.00124383400183363i	0.00098367355815129-0.00102101060841215i	0.00110870017966324-0.00077254034338638i	0.00118807947700708-0.00050861493828349i	0.00121884993315052-0.00024021703832904i	1.20041186220152e-03+2.137589740675e-05i	0.00113457238673722+0.00026511314015317i	0.00102546469842827+0.0004806973121469i	8.79325916734415e-04+6.59091861418958e-04i	7.04123620954163e-04+7.92980491895896e-04i	5.09034324279822e-04+8.77145238991984e-04i	3.03797288525951e-04+9.08727493050058e-04i	9.7991262636402e-05+8.87338060022962e-04i	-9.9695036527653e-05+8.14990274449264e-04i	-2.82111741747454e-04+6.95845245186459e-04i	-4.44125695011012e-04+5.35779843004138e-04i	-5.82850276859918e-04+3.41813335936596e-04i	-6.97579949029227e-04+1.21453199030187e-04i	-7.89424825178661e-04-1.17960717701039e-04i	-8.60688578189652e-04-3.69826609222446e-04i	-9.1407721393367e-04-6.28684660511286e-04i	-9.51857803340488e-04-8.90393799181373e-04i	-0.00097509865374996-0.00115205301309444i	-0.00098311280893265-0.00141167914397536i	-0.0009731963683701-0.00166769502038278i	-0.00094070642168612-0.00191831896316629i	-0.00087946719576042-0.002160972293125i	-0.00078243549789802-0.00239182894097641i	-0.00064250686626573-0.00260561515541782i	-0.00045331191852758-0.00279572497409633i
29	-2.08887593286449e-04+1.97522957439028e-04i	-2.92235829425226e-04+9.5972169206151e-05i	-3.78722514710155e-04-3.4604548938509e-05i	-4.62539680366522e-04-1.93150498016501e-04i	-5.3688105360336e-04-3.76817435584873e-04i	-5.943862468739e-04-5.80924415518821e-04i	-6.27703223534305e-04-7.9904432023838e-04i	-0.0006301201739676-0.00102322090431535i	-0.00059620554755602-0.00124430883143865i	-0.00052239009265354-0.00145241920115538i	-0.00040742831480087-0.00163744420528599i	-0.00025268838961021-0.00178962754007824i	-6.223760931504e-05-1.90014264836024e-03i	0.00015728771871084-0.00196163924785508i	0.00039701648951956-0.0019687201697154i	0.00064634960205037-0.00191831524766943i	0.00089359266771972-0.00180992649278047i	0.00112665936098733-0.00164572836634171i	0.00133378855598815-0.00143051767087788i	0.00150422307843711-0.00117151832809701i	0.00162880718791122-0.00087805603591466i	0.00170047155355687-0.00056112561235745i	0.00171458619513683-0.00023287918327268i	1.66917178296722e-03+9.393390094938e-05i	0.00156496684482378+0.00040654417616812i	0.00140535290963439+0.00069272640823301i	0.00119614251608561+0.0009413239341528i	0.00094523803672333+0.00114270882905709i	0.00066217413592014+0.0012891569925597i	0.00035756444694282+0.00137512082980191i	4.248355112903e-05+1.39738659266762e-03i	-0.00027217304686838+0.00135510929511194i	-0.0005762983692517+0.00124972588081147i	-0.00086109548305552+0.0010847569011035i	-0.00111945699050157+0.00086551746346002i	-0.0013461611874724+0.00059876796963587i	-0.00153786524087393+0.00029234205482555i	-1.69290328742175e-03-4.520887598281e-05i	-0.0018109260326322-0.00040491940037244i	-0.00189244267555859-0.00077763777296107i	-0.00193834072311035-0.00115416936503655i	-0.00194946101572591-0.00152534688415137i	-0.00192629292289278-0.00188205756040238i	-0.00186882958452268-0.00221527293638473i	-0.00177658900742786-0.00251613493926765i	-0.00164876940693011-0.00277614914051822i	-0.00148447342643298-0.00298751997603879i	-0.00128291354779967-0.00314363241341343i	-0.00104350770766528-0.0032396422734836i
30	1.18347840157105e-04-3.9853158236696e-05i	8.5802738601925e-05-1.60720695863368e-04i	5.3079694381064e-05-3.04434496049351e-04i	2.4668949325303e-05-4.68505084046928e-04i	5.757708661485e-06-6.4890866990589e-04i	1.859285176147e-06-8.40131438454681e-04i	1.834703866643e-05-1.03532174248099e-03i	5.99322678475e-05-1.22654854975703e-03i	0.00013013637771665-0.00140515602362143i	0.00023081309294638-0.00156219599400529i	0.00036177498689626-0.00168891296551683i	0.00052056994665896-0.00177725085621823i	0.00070243832461907-0.00182034745003128i	0.00090046238458086-0.0018129820390232i	0.00110589890461456-0.00175194418451702i	0.00130866639339731-0.00163629690151542i	0.00149794302022519-0.00146751547968401i	0.00166282204587342-0.00124949284483683i	0.0017929692057913-0.00098841278877036i	0.00187923086861702-0.00069250234591422i	0.00191415149562834-0.00037168290451798i	1.89237180239209e-03-3.714539163405e-05i	0.00181089261631689+0.0002991224203883i	0.00166920151639263+0.00062482873201736i	0.001469268423287+0.00092786565661265i	0.00121542185442441+0.00119677158275422i	0.0009141200516033+0.00142115208101196i	0.00057363186806774+0.00159204792148463i	0.00020364271129083+0.00170224229134832i	-0.0001851977114736+0.00174650181659166i	-0.00058176598808785+0.00172174782303013i	-0.00097496963462974+0.00162715596845107i	-0.00135423689452709+0.00146418445126401i	-0.00170995988832123+0.00123653366836786i	-0.00203385972432842+0.00095004322602858i	-0.00231924711989821+0.00061253493467739i	-0.00256116163294463+0.00023361191586447i	-0.0027563856381391-0.00017557666687497i	-0.0029033435108156-0.0006025989821152i	-0.00300190929844956-0.00103403147113586i	-0.0030531546702596-0.00145578413089939i	-0.00305907101275691-0.00185347414864397i	-0.00302229427464863-0.00221286681636469i	-0.00294584922915544-0.00252040277296228i	-0.00283291358647981-0.00276382365126672i	-0.00268658577555792-0.00293289262484694i	-0.00250962823094681-0.00302018208318293i	-0.00230415592978658-0.00302186978320738i	-0.00207125201732146-0.00293845204098892i
31	5.06162015215606e-04-2.67409056739913e-04i	5.22276403500418e-04-3.89954642255106e-04i	5.38292797732056e-04-5.25989205521297e-04i	5.56795094028999e-04-6.71903241080605e-04i	5.80766001988351e-04-8.23019048836989e-04i	6.13321835708496e-04-9.73735518485595e-04i	0.00065738466075361-0.00111775028284771i	0.0007153204895683-0.0012483493460612i	0.0007885799105195-0.00135874822862937i	0.00087738112096071-0.00144246366584841i	0.0009804739023108-0.00149369145550181i	0.00109501644653686-0.00150766457589381i	0.00121658576608689-0.0014809664369287i	0.00133932811321931-0.00141177713869115i	0.00145624038761977-0.0013000357095362i	0.00155955915158155-0.00114750803474806i	0.00164122267693719-0.00095775787582833i	0.00169336496335708-0.00073602614090728i	0.00170879962107032-0.000489030444146i	0.00168145568200797-0.00022470210669163i	1.60673568593693e-03+4.811953626773e-05i	0.00148177703830466+0.00032001560727193i	0.00130560865320667+0.00058132143096872i	0.00107920445074323+0.00082245226293922i	0.00080544210000569+0.00103421275860653i	0.00048897900828257+0.00120808669175474i	0.00013605831023873+0.00133650689329824i	-0.00024574346834786+0.00141310688935044i	-0.00064781695058018+0.00143295511053624i	-0.00106085927366739+0.00139277018893386i	-0.00147524200456674+0.00129111254798347i	-0.00188139466347601+0.00112854422434823i	-0.0022701870831184+0.00090774656866397i	-0.00263329002146642+0.00063358475193281i	-0.00296349106682013+0.00031310895123936i	-3.2549431522217e-03-4.451573050254e-05i	-0.00350332658429158-0.00042815596754211i	-0.00370591222483724-0.00082493684923404i	-0.00386152232284148-0.00122055100128199i	-0.00397039480108308-0.00159965345310543i	-0.0040339646105624-0.00194634714644351i	-0.00405458037700518-0.00224476517400722i	-0.00403517504090084-0.00247975462987318i	-0.00397890576531731-0.0026376612007568i	-0.00388877261416304-0.00270720161472716i	-0.00376722011336876-0.00268039220899421i	-0.00361572415273561-0.00255347737036441i	-0.00343437187342982-0.00232777478675797i	-0.00322145599204311-0.00201033076296793i
32	8.56232680577793e-04-4.8670603994404e-04i	9.00808335105247e-04-6.01414255090518e-04i	9.41864087077342e-04-7.20600234364265e-04i	9.80210533229423e-04-8.40313914122122e-04i	0.0010169362899878-0.00095608624731023i	0.00105325815446059-0.0010631404277722i	0.00109033143403182-0.00115664484083113i	0.00112903805039097-0.00123199150293384i	0.00116977473305657-0.00128508043210847i	0.0012122657772589-0.00131258875030715i	0.00125542391474572-0.00131220364376338i	0.00129727874644654-0.00128280068983845i	0.0013349853288428-0.00122455336586146i	0.00136491677377905-0.00113896542013733i	0.00138283533509454-0.00102882462190689i	0.00138412777204186-0.00089808345825847i	0.00136408405277025-0.00075167876294754i	0.00131819461123361-0.00059530721362378i	0.00124244081243476-0.00043517643341923i	0.00113355585007947-0.00027775166299529i	9.89238300369567e-04-1.29515580613946e-04i	8.08306913302423e-04+3.245794399343e-06i	5.90791728554503e-04+1.14624320731779e-04i	3.37962174726057e-04+1.99237882083931e-04i	5.229672490569e-05+2.52351169296463e-04i	-2.62599286189812e-04+2.69978950316225e-04i	-6.02120638165956e-04+2.4898331894005e-04i	-9.60827413071483e-04+1.87175262628114e-04i	-1.33264231688537e-03+8.342720919954e-05i	-1.71107381617461e-03-6.22022420788e-05i	-0.00208945734374965-0.00024833633190755i	-0.00246120425134219-0.00047215143811669i	-0.00282004501311287-0.00072926628122633i	-0.00316025034275071-0.00101366559209842i	-0.00347681244541461-0.00131767451352172i	-0.00376556947697213-0.00163199799063323i	-0.00402325985914239-0.00194583651587177i	-0.0042474991856221-0.00224708679908004i	-0.00443668016709181-0.0025226339617333i	-0.00458980401385277-0.00275874088784664i	-0.00470625828030073-0.00294153985140427i	-0.00478556018043729-0.00305763021197834i	-0.00482708507435654-0.00309478209290818i	-0.00482979751380477-0.00304273780264269i	-0.00479199820972323-0.00289408921453484i	-0.00471109659337915-0.00264519048558307i	-0.00458341756782467-0.00229704312595976i	-0.00440405438860759-0.00185606804367757i	-0.0041667879413961-0.00133466171833463i
33	0.00107905064065931-0.00072394343891978i	0.00112547607431633-0.00083249319505238i	0.00116373209026584-0.00093913886214766i	0.00119376387066706-0.00104023187637665i	0.00121587916338303-0.00113206972111007i	0.00123068497227427-0.0012111248999608i	0.00123899071642584-0.00127428552634209i	0.00124168614473914-0.00131908937890098i	0.00123960553402157-0.00134393226737134i	0.0012333916733137-0.00134823237132996i	0.00122337352581297-0.00133253493066194i	0.00120947017037254-0.00129854614202029i	0.00119113081839956-0.00124909098855672i	0.00116731677478326-0.00118799643666871i	0.0011365267300481-0.00111990825670207i	0.00109686237491775-0.00105005587266011i	0.0010461276158266-0.00098398435138415i	9.81952089159722e-04-9.27275270462588e-04i	9.0192844491093e-04-8.85278360100055e-04i	8.03752962913919e-04-8.62873419291717e-04i	6.85360213679271e-04-8.64277340257566e-04i	5.45044266649662e-04-8.92904758823237e-04i	3.81560926221156e-04-9.51283771676459e-04i	0.000194207261343-0.00104102135339286i	-1.712392126828e-05-1.16280757222849e-03i	-0.00025191602241786-0.00131644425398395i	-0.00050902758445749-0.00150088284611963i	-0.00078671787163973-0.00171425792717013i	-0.00108269740907631-0.00195390668684843i	-0.00139419983835276-0.00221637000657547i	-0.00171806894715481-0.00249737652966855i	-0.00205085202551438-0.00279181635277029i	-0.00238888837457914-0.00309371492374402i	-0.0027283805455497-0.00339621998315875i	-0.00306543635625875-0.00369161495154569i	-0.00339607230536741-0.00397137144309399i	-0.00371617365155826-0.00422625221204125i	-0.00402141263622279-0.00444647444823784i	-0.00430713315590382-0.00462194232388108i	-0.00456821642300858-0.00474255699596051i	-0.00479894657871388-0.00479861129490338i	-0.00499289693297161-0.00478127402553029i	-0.00514285616264279-0.00468316390453546i	-0.00524080977297227-0.00449900456160251i	-0.00527798647759161-0.00422633925159724i	-0.00524497339787975-0.00386626747592344i	-0.00513189971955353-0.00342414732765514i	-0.00492868687475526-0.00291018997508061i	-0.00462536481353511-0.00233986003092328i
34	0.00112873202129929-0.00098859745081755i	0.0011561452163165-0.00109471645105526i	0.00117242781409204-0.0011944040372895i	0.00117778726169928-0.001284387171795i	0.00117297455965932-0.00136162768807289i	0.00115925798643902-0.00142354020502968i	0.00113835900848012-0.00146820466011177i	0.00111235296359529-0.0014945569637058i	0.00108354000985692-0.00150254155555461i	0.00105429429533323-0.00149321146709254i	0.00102690108661992-0.00146876481285912i	0.00100339254241995-0.0014325112260127i	0.00098539288166319-0.00138876722766459i	0.00097398292556185-0.00134268535280864i	0.00096959252646788-0.00130002744120626i	0.00097192742520338-0.00126689722312572i	0.00097993481294254-0.00124945063977078i	0.00099180950836341-0.00125360383621507i	0.00100504035053059-0.00128475826185515i	0.00101649425901978-0.00134755987116807i	0.0010225334901523-0.00144570535131487i	0.00101915996596509-0.00158180314707393i	0.00100217921945577-0.00175729148852612i	0.00096737556016186-0.0019724103803378i	0.00091068962549653-0.00222622024541503i	0.00082838967252963-0.00251665712179024i	0.00071722889541977-0.00284061323357176i	0.00057458277716267-0.00319403235653662i	0.00039856294055728-0.00357201137518713i	0.00018810694346749-0.00396890228590185i	-5.69533981013e-05-4.37841205934001e-03i	-0.00033583977049585-0.0047937006912902i	-0.00064678389187031-0.00520748005086763i	-0.00098698494531828-0.0056121176068434i	-0.00135256120532952-0.00599974984189526i	-0.0017384920693231-0.00636241040056704i	-0.00213855112643698-0.00669217808624436i	-0.00254523621670988-0.0069813499887027i	-0.00294970780302651-0.00722264535127828i	-0.00334175143002769-0.00740944605069224i	-0.00370978268325006-0.00753607923724416i	-0.00404091325208151-0.00759814602718712i	-0.00432109421580346-0.00759289637415908i	-0.00453534776982762-0.0075196437986828i	-0.00466809199776986-0.00738020440844769i	-0.00470355599725258-0.00717933314279897i	-0.00462627580023217-0.00692511771833708i	-0.00442165604580207-0.00662927931591187i	-0.00407657882195162-0.00630732104888672i
35	0.00100269121624491-0.00124324288654132i	0.0009993191953394-0.00134158908173909i	0.00098447969791435-0.00142850273950672i	0.00095930690247107-0.00150075366884317i	0.00092561822062167-0.00155548562834974i	0.0008858863436759-0.00159042022614963i	0.00084316916667028-0.00160405068010469i	0.00080099809617247-0.00159581181187334i	0.00076322809369459-0.00156621320570646i	0.00073385557882114-0.00151692414321774i	0.00071681279953577-0.00145080165580148i	0.000715749275936-0.00137185662968786i	0.00073381227776192-0.0012851570655308i	0.00077343889390244-0.00119667196977077i	0.00083617203587516-0.00111306353591654i	0.00092251168673992-0.00104143886561358i	0.00103181091717532-0.0009890751432305i	0.00116222374863484-0.00096313367421564i	0.0013107090035057-0.00097037841805773i	0.00147309103842493-0.00101691362824104i	0.001644174936367-0.0011079531308168i	0.0018179105846502-0.00124763092033046i	0.00198759734524075-0.00143885948707916i	0.00214611897262364-0.00168323898917544i	0.00228619725564896-0.00198101738299434i	0.00240065268727084-0.00233109917527892i	0.00248266133702282-0.00273109869066247i	0.00252599893284432-0.0031774326655512i	0.00252526573913871-0.00366544648095002i	0.00247608881252149-0.00418956826064969i	0.0023753011991192-0.00474348519585722i	0.00222110013960051-0.00532033665436743i	0.00201318792851828-0.00591291880662358i	0.00175289939200409-0.0065138956589317i	0.00144331883157058-0.00711601161341931i	0.00108938678116208-0.00771230110596846i	0.00069799332765817-0.00829629162304642i	0.00027805055721323-0.00886219750225433i	-0.00015946742766925-0.00940510328315996i	-0.00060153180063085-0.00992113674173458i	-0.0010331303579903-0.0104076327218401i	-0.001437419564282-0.010863289004003i	-0.0017959716326331-0.0112883142866371i	-0.0020891265173169-0.0116845656130423i	-0.0022964524517267-0.0120556682494435i	-0.0023973112459747-0.0124071054596228i	-0.0023715167215008-0.0127462595773294i	-0.0022000671840856-0.0130823803380468i	-0.0018659263974992-0.0134264528964401i
36	0.00072294830977334-0.00142873958534586i	0.00068234810948971-0.00150585614723001i	0.00063123053520586-0.00156537224489294i	0.00057159855333311-0.00160387958042998i	0.00050616380827161-0.00161840894784937i	0.00043830484464923-0.00160662276721401i	0.0003719853908641-0.00156699813513909i	0.0003116332881772-0.00149898933393511i	0.000261983152359-0.00140315913244262i	0.00022788834780406-0.00128126938408062i	0.00021411015238761-0.00113632333706399i	2.25093913034905e-04-9.72554605909401e-04i	2.64743372646564e-04-7.95360740389989e-04i	3.36205056724911e-04-6.11182551390713e-04i	4.41674556272891e-04-4.27333571698463e-04i	5.82235701515544e-04-2.5178700204712e-04i	7.57742020251326e-04-9.2930000579829e-05i	9.66747610986987e-04+4.0702956117548e-05i	0.00120649179124536+0.00014070479310479i	0.00147293881433747+0.00019906546730652i	0.00176087082939689+0.00020842378571889i	0.00206402935249208+0.00016228982946737i	2.37529807653425e-03+5.522810866377e-05i	0.00268691809534904-0.00011700630016459i	0.00299072571216202-0.00035738398665501i	0.00327840301940823-0.0006675726354194i	0.00354173234810879-0.00104796393517555i	0.00377284735578221-0.00149775378338293i	0.00396447571480763-0.00201507127343399i	0.00411017075962319-0.00259714982012021i	0.00420453168465621-0.0032405319010125i	0.00424341358564076-0.00394129733340665i	0.00422412948204859-0.00469530384994317i	0.00414564622110976-0.00549842807245928i	0.00400877475532824-0.00634679490133775i	0.00381635278034341-0.00723698390078997i	0.00357341436271334-0.0081662024853164i	0.00328733737357762-0.00913241754582642i	0.0029679557810574-0.0101344394607311i	0.0026276207003906-0.0111719550035526i	0.0022811920966341-0.012245508210669i	0.0019459426311023-0.0133564305151818i	0.0016413566384277-0.0145067231184073i	0.0013888107193992-0.0156988954757125i	0.0012111278242009-0.0169357638682916i	0.0011320036645094-0.0182202134329936i	0.0011753123437125-0.01955492601636i	0.0013643066294696-0.0209420752397125i	0.0017207366599414-0.0223829897278883i
37	0.00033078705333974-0.00152967412184077i	0.00024945860096905-0.00157832879269729i	0.0001580439869553-0.001604299917417i	5.887324296745e-05-1.60420496619385e-03i	-4.509871903897e-05-1.57513295955474e-03i	-0.00015034014544092-0.00151481747157253i	-0.00025282192208948-0.00142180059521739i	-0.00034812731240319-0.00129557899816809i	-0.00043158894005074-0.00113672347682052i	-4.98448236347884e-04-9.46964260997089e-04i	-5.44030996258821e-04-7.292357142873e-04i	-5.6393142892183e-04-4.87675955542215e-04i	-5.54196259409428e-04-2.27579197326356e-04i	-5.11500120871421e-04+4.4698873998672e-05i	-4.33303715840689e-04+3.21879718837275e-04i	-3.17987023300658e-04+5.95939036974155e-04i	-1.64951136832316e-04+8.58314460938857e-04i	2.531595623171e-05+1.10013401791224e-03i	0.00025121234162779+0.00131245407953867i	0.00051003446602621+0.00148649468252781i	0.00079802728764781+0.00161385994126039i	0.00111046906364375+0.00168673181062345i	0.00144178621319671+0.00169802667823815i	0.00178569291986079+0.00164150611927785i	0.00213534999018757+0.00151183555129139i	0.0024835379669185+0.00130458737054124i	0.00282284052572461+0.00101618830246299i	0.003145835611427+0.00064381400618409i	0.00344529337571306+0.00018523727254859i	0.00371438150254678-0.00036136072563996i	0.0039468796723586-0.00099760390839518i	0.00413740546052637-0.00172514502698334i	0.00428165367892407-0.00254588364794082i	0.00437664992302188-0.00346216162161859i	0.0044210168603472-0.0044769194404774i	0.0044152486908042-0.00559379801556534i	0.00436198545161175-0.00681717247005375i	0.00426627476764423-0.0081521074936999i	0.00413580468535347-0.00960422748594995i	0.0039810878458012-0.0111794989461523i	0.0038155749206443-0.0128839271125585i	0.0036556743758695-0.0147231734502318i	0.0035206565666281-0.0167021049853441i	0.0034324230912688-0.0188242904486066i	0.0034151272684562-0.021091461539629i	0.0034946383972776-0.0235029602346316i	0.0036978507947429-0.0260551948776253i	0.0040518480062975-0.0287411288279743i	0.0045829424656182-0.0315498257400732i
38	-0.00010464753603988-0.00161126126017121i	-0.00022431770297851-0.00164431269813703i	-0.00035463198128038-0.00165406361674273i	-0.00049349645108007-0.00163766203047921i	-0.00063833281752141-0.00159272339171895i	-0.00078612066735934-0.00151746838344649i	-0.0009334606682083-0.0014108506483656i	-0.00107665739937878-0.00127266773676663i	-0.00121181943580839-0.00110364890216614i	-0.00133497332987028-0.00090551414460371i	-0.00144218732205631-0.00068100008746657i	-0.00152970002411797-0.00043384983649002i	-0.0015940490053638-0.00016876584188194i	-0.0016321942016391+0.00010867312751595i	-0.00164163135897366+0.00039212760156378i	-0.00162049129440774+0.00067464016616881i	-0.00156762155234317+0.00094879792725474i	-0.00148264797910717+0.00120690557973739i	-0.00136601473640251+0.00144115875690109i	-0.00121900222163884+0.00164380667167363i	-0.00104372315666507+0.00180729304451364i	-0.00084309765595929+0.00192436499820126i	-0.00062080832539703+0.00198814100482641i	-0.00038123634300371+0.00199213107002093i	-0.00012937904631145+0.00193020506608446i	0.00012925114320839+0.00179650836874419i	0.00038874748381868+0.00158532756211181i	0.00064295126183492+0.00129091276921473i	8.85618334060199e-04+9.07266931224941e-04i	0.0011106128422698+0.00042791587058365i	0.00131213092371871-0.00015432399994251i	0.00148495641727853-0.00084756114219933i	0.00162474897355084-0.0016610069440717i	0.00172836259300589-0.00260509543935454i	0.00179418949682677-0.00369152464223067i	0.00182252052946435-0.00493320155984821i	0.00181590923759317-0.00634407630761424i	0.00177952268260354-0.00793885527518222i	0.00172145829589237-0.00973258882276232i	0.0016530030804073-0.0117401353055364i	0.0015888095961674-0.0139755100481877i	0.0015469627987231-0.0164511348962019i	0.0015489132071041-0.0191770108015107i	0.0016192552310211-0.0221598421934463i	0.0017853348196229-0.0254021472881107i	0.0020766777882909-0.0289013926753758i	0.0025242389627406-0.0326491932141523i	0.0031594822311844-0.0366306192448372i	0.0040133121696616-0.0408236522453699i
39	-0.0004928363299661-0.0017787174351279i	-0.00063825227477154-0.00182754035025011i	-0.00079461879420092-0.00185830511590517i	-0.00096029431838292-0.0018690856408551i	-0.00113329056079965-0.00185836001924825i	-0.00131130444330066-0.00182510134738747i	-0.00149176311837627-0.00176885752799801i	-0.00167188129168978-0.00168981560951112i	-0.00184872954310599-0.00158884670702318i	-0.00201931190079151-0.00146752836303406i	-0.00218065056529125-0.00132814231607883i	-0.00232987542606091-0.00117364701819919i	-0.0024643158691693-0.00100762581974263i	-0.00258159233793193-0.00083421344288255i	-0.00267970516265116-0.00065800509565581i	-0.00275711829526724-0.00048395422410123i	-0.00281283573495081-0.00031726634060083i	-0.00284646857193249-0.00016329747950579i	-2.85829066929095e-03-2.746650048243e-05i	-2.84928101119465e-03+8.480941589689e-05i	-0.00282115064712493+0.00016814723590966i	-0.00277635194689554+0.00021719083224328i	-0.00271806756331408+0.00022655822096471i	-0.00265017611390013+0.00019073997247668i	-0.00257719119992159+0.00010394858248778i	-2.50417006184403e-03-4.007786364645e-05i	-0.00243658802396398-0.0002483105580967i	-0.00238017501589802-0.00052869225890021i	-0.00234071098253472-0.00089041209062656i	-0.00232377800234002-0.00134417453529867i	-0.00233446849654629-0.00190244151716958i	-0.00237705106088726-0.00257962459336453i	-0.00245459817043845-0.00339220347178935i	-0.00256858322305619-0.00435874756493449i	-0.00271845796310195-0.00549981917394059i	-0.00290122506976316-0.0068377402332861i	-0.00311102435509587-0.00839620930582048i	-0.0033387543066909-0.0101997615892967i	-0.0035717533161904-0.0122730718821774i	-0.0037935665444136-0.0146401084797738i	-0.0039838246975515-0.0173231544807127i	-0.0041182597884344-0.0203417215690218i	-0.0041688800699609-0.0237113895499885i	-0.0041043216902959-0.0274426122925297i	-0.0038903882820682-0.0315395368092921i	-0.0034907818354005-0.0359988865645304i	-0.0028680191168694-0.0408089623757878i	-0.0019845179990806-0.0459488141898743i	-0.0008038278716982-0.0513876343934552i
40	-0.00076045932039216-0.00208488601736223i	-0.00090952283095554-0.00218012407309684i	-0.00106777057712116-0.00226587247282961i	-0.0012338387041701-0.00234098655630915i	-0.00140612636065037-0.0024045819537807i	-0.00158282453707468-0.00245607901333108i	-0.00176195482618787-0.00249523788226573i	-0.00194141795793018-0.00252218215600762i	-0.00211905168506515-0.00253740961214306i	-0.0022926973146466-0.00254178935125975i	-0.002460273897146-0.00253654564661308i	-0.00261985879747471-0.00252322992174209i	-0.0027697730761199-0.0025036834732224i	-0.00290866979816416-0.0024799947642976i	-0.00303562305644828-0.00245445625137881i	-0.00315021513694665-0.00242952667794217i	-0.0032526188669136-0.002407805484024i	-0.00334367177202737-0.00239202634120691i	-0.00342493823737818-0.00238507674819831i	-0.00349875543762175-0.00239005004181818i	-0.00356825840329271-0.0024103350457968i	-0.00363737926340477-0.00244974687730143i	-0.00371081549964534-0.00251270017466911i	-0.0037939620237702-0.0026044232533763i	-0.00389280211155774-0.00273120853449052i	-0.00401375275896812-0.00290069115361312i	-0.00416346092904346-0.0031221441176589i	-0.00434854848004696-0.00340677493107206i	-0.00457530533614344-0.00376800548342804i	-0.00484933268567904-0.00422171440890283i	-0.00517514064102497-0.00478641932486243i	-0.00555570780349132-0.00548337554553173i	-0.00599201344303458-0.00633656822971946i	-0.00648255638194705-0.00737257659527944i	-0.00702287798462786-0.00862029189432395i	-0.0076051096922083-0.0101104752985076i	-0.0082175680715238-0.0118751476207017i	-0.0088444221358861-0.0139468097432368i	-0.0094654585118437-0.0163575004968767i	-0.0100559696685367-0.0191377072258874i	-0.0105867887342117-0.0223151530048118i	-0.0110244912974927-0.0259134930141249i	-0.0113317800029928-0.0299509604777221i	-0.011468061761069-0.0344390093522076i	-0.0113902201510826-0.0393810061930952i	-0.0110535773500494-0.0447710269097304i	-0.0104130309945444-0.0505928151346069i	-0.0094243421884665-0.0568189574450512i	-0.0080455418644634-0.0634103265721394i
41	-0.00089265086438716-0.00246824840667632i	-0.00102016914285862-0.00261599524056886i	-0.00115208300689943-0.00276056533909297i	-0.00128700489668004-0.00290079547214412i	-0.00142341537515619-0.00303557009250047i	-0.00155970324256858-0.00316383699671733i	-0.00169421555166711-0.00328461983431879i	-0.00182531749706727-0.00339702757200703i	-0.00195146182583203-0.00350026155296028i	-0.00207126703783621-0.00359362140226812i	-0.00218360321315785-0.00367651168823712i	-0.00228768382119126-0.0037484519161221i	-0.00238316133688058-0.00380909305750471i	-0.00247022392180748-0.00385824434973851i	-0.00254968983501384-0.00389591447577942i	-0.00262309563920402-0.00392237139423304i	-0.0026927736873833-0.00393822497414659i	-0.00276191384456538-0.00394453614758514i	-0.00283460395673951-0.0039429554857358i	-0.00291584326817799-0.0039358929079577i	-0.00301152285587126-0.00392671864536156i	-0.00312836724591447-0.00391999362307455i	-0.00327383174978586-0.00392172514726501i	-0.00345595075321903-0.00393964126150426i	-0.00368313324323787-0.003983474477295i	-0.00396390329402038-0.00406524291647624i	-0.00430658505710374-0.004199514381136i	-0.00471893400294483-0.00440363665744279i	-0.00520771870190737-0.00469791563872212i	-0.00577826024984502-0.0051057217934142i	-0.00643393944558666-0.00565350526590608i	-0.00717568489687806-0.00637070061951181i	-0.00800145822530153-0.00728950401309314i	-0.00890575529698907-0.00844450850281602i	-0.009879144748666-0.00987218718122275i	-0.0109078668266823-0.0116102189495927i	-0.0119735165339925-0.0136966577447827i	-0.0130528351262196-0.0161689528223856i	-0.0141176329801666-0.0190628349873829i	-0.0151348646825162-0.022411091161504i	-0.0160668738084611-0.0262422570413317i	-0.0168718202931236-0.0305792644637752i	-0.0175042976205194-0.0354380860774077i	-0.0179161404101573-0.0408264246511683i	-0.0180574155809664-0.0467424974989351i	-0.0178775823880449-0.0531739677740051i	-0.0173267985836761-0.0600970735769077i	-0.0163573421129787-0.0674760027959416i	-0.0149251105015423-0.0752625563351734i
42	-0.00092233335842286-0.00279462996544055i	-0.00100544769259427-0.00296880968021442i	-0.00108554127086685-0.00313911739115i	-0.00116108798165248-0.00330337918150778i	-0.00123057086576735-0.00345926638573055i	-0.00129254410869978-0.00360431407029683i	-0.0013457046302265-0.00373594610656059i	-0.00138897258739008-0.00385150833938823i	-0.00142157964702031-0.00394831159920798i	-0.00144316337183587-0.00402368651825112i	-0.00145386550880022-0.00407505226835515i	-0.00145443138307455-0.00410000140881077i	-0.00144630700339519-0.00409640298781083i	-0.00143172989752509-0.0040625258495782i	-0.00141380914682575-0.00399718373278575i	-0.00139658960859219-0.00389990318042192i	-0.00138509493893061-0.0037711144996957i	-0.00138534379563855-0.00361236500524076i	-0.00140433354896976-0.00342655255391699i	-0.00144998599687034-0.0032181759529556i	-0.00153105000590903-0.00299359722855013i	-0.00165695670994134-0.00276130902908384i	-0.00183762391767317-0.00253219867216182i	-0.00208320771896652-0.00231979860896855i	-0.0024038009356502-0.00214051146790636i	-0.00280908001753691-0.00201379645667919i	-0.00330790420229185-0.00196230285829859i	-0.00390787318377823-0.00201193576254033i	-0.00461485209331502-0.00219183913497045i	-0.00543247519925262-0.00253428193308689i	-0.0063616422632211-0.00307443430630828i	-0.00740002383381922-0.00385002301035754i	-0.00854159377895829-0.00490085804179792i	-0.00977620892174925-0.00626822613274502i	-0.0110892566200651-0.007994151076144i	-0.0124613913954296-0.0101205257732461i	-0.0138683811693392-0.0126881262600697i	-0.015281082226702-0.0157355235928557i	-0.0166655596515657-0.0192979151344545i	-0.0179833666632364-0.0234059022390468i	-0.0191919920582643-0.0280842463204913i	-0.0202454799189469-0.0333506395445861i	-0.0210952200123775-0.0392145296510519i	-0.021690901051304-0.0456760404529281i	-0.0219816124357426-0.0527250301812001i	-0.021917073492906-0.0603403288915345i	-0.0214489628576244-0.0684891935387286i	-0.0205323147742093-0.0771270150325005i	-0.0191269440417208-0.0861973056699851i
43	-0.00088068195277123-0.00300918755402825i	-0.00090077462761512-0.00317484035334265i	-0.00090926002772315-0.00332974446047306i	-0.0009046560697912-0.00347038740235848i	-0.00088567150538672-0.00359302708561727i	-0.00085128679103029-0.00369374276216277i	-0.00080084149681181-0.00376850150530632i	-0.00073412654082491-0.00381324180916396i	-0.00065147904608597-0.00382397577914967i	-0.0005538771140203-0.00379691114813056i	-0.00044303131134042-0.00372859401883007i	-0.00032146919570016-0.00361607278746626i	-0.00019260878327826-0.0034570831383935i	-6.081651423195e-05-3.25025331058422e-03i	6.855497273668e-05-2.99532802509302e-03i	0.0001891540594008-0.00269340853525211i	0.00029364711869239-0.00234720523237966i	0.00037376976593798-0.00196129813116647i	0.0004204164831371-0.00154239940081857i	0.00042377204753033-0.00109961093897483i	3.73487298697282e-04-6.44668851846655e-04i	2.58900643112749e-04-1.9216565947855e-04i	6.9305328823023e-05+2.40259851287997e-04i	-2.05739055791045e-04+6.31775888736759e-04i	-5.76054165712596e-04+9.58265205567822e-04i	-0.00105045477117437+0.00119229818025804i	-0.00163633210570326+0.00130318235240239i	-0.00233921787631951+0.00125709856745692i	-0.00316234005814197+0.00101733263970537i	-0.0041061833844863+0.00054460969498532i	-0.00516806899406595-0.00020246389480203i	-0.00634176891647705-0.00126684880492923i	-0.00761717187544125-0.00269241226814397i	-0.00898001718272136-0.00452316333095542i	-0.0104117132120689-0.006802392201403i	-0.011889256025953-0.0095717260114812i	-0.0133852621426118-0.0128701173199876i	-0.0148681271660376-0.0167327855566105i	-0.0163023190733053-0.0211901351921096i	-0.017648811408349-0.0262666775443321i	-0.0188656575456757-0.0319799856299693i	-0.0199087026685372-0.0383397131921388i	-0.0207324252888984-0.0453467098371176i	-0.0212908951809524-0.0529922639890289i	-0.0215388296854115-0.0612575040414429i	-0.021432725661117-0.0701129856116596i	-0.0209320401121755-0.0795184891930671i	-0.0200003888987367-0.0894230478068635i	-0.0186067301320259-0.0997652185782015i
44	-0.0008279787579573-0.0033259881142287i	-0.00077929852970948-0.00348916348327282i	-0.00071166563043917-0.00363679363860599i	-0.00062396253611142-0.00376494435179301i	-0.00051542833386149-0.00386956653041615i	-0.00038574144806993-0.00394658726209302i	-0.00023510355645549-0.00399201973475543i	-6.432230539884e-05-4.00209268831645e-03i	0.00012510992962374-0.00397339962433914i	0.00033094432264356-0.0039030674869371i	0.00055011427821643-0.00378894393153688i	0.00077868808820222-0.00362980162336123i	0.00101183925951859-0.00342555726342699i	0.00124383822331214-0.003177502239548i	0.00146806902721039-0.00288854096075418i	0.00167707436419633-0.00256343207762114i	0.00186263189185958-0.00220902694454762i	0.00201586423598802-0.0018344988733407i	0.00212738434928295-0.00145155599434213i	0.00218747701185367-0.00107462991815347i	0.00218631622411184-0.00072103191574605i	0.00211421707096089-0.00041106804556717i	0.00196191935250217-0.00016810459007714i	1.72089891218962e-03-1.857535487908e-05i	1.38370118711462e-03+8.07713967529e-06i	9.44290102249397e-04-1.20466240593755e-04i	3.98404082071363e-04-4.39189772633264e-04i	-2.56090285609159e-04-9.85447390651472e-04i	-0.00101885746967787-0.00179858029302592i	-0.00188677648044757-0.00291944679657297i	-0.00285366056213215-0.00438986590360221i	-0.00391002526365458-0.0062519785716832i	-0.00504291690631492-0.00854753335275485i	-0.0062358128999068-0.0113171058227997i	-0.0074686043540082-0.0145992639706401i	-0.0087176699797502-0.0184296943608096i	-0.0099560483869803-0.0228403063315833i	-0.0111537135774916-0.0278583336336322i	-0.012277955760139-0.0335054546575632i	-0.0132938666295233-0.0397969536459017i	-0.0141649250349714-0.0467409459530604i	-0.0148536756147166-0.0543376904361393i	-0.0153224895883413-0.0625790113789767i	-0.0155343936051905-0.0714478509425673i	-0.0154539494597249-0.0809179709922933i	-0.0150481647299429-0.0909538202985838i	-0.014287412091558-0.101510579592486i	-0.013146333319209-0.112534392858551i	-0.011604702903322-0.123962788667956i
45	-0.00103579559154219-0.00433640530076202i	-0.00094924439893836-0.00459446394687175i	-0.0008407052157365-0.00484649070351876i	-0.00070957411886042-0.00509002487082048i	-0.00055566815585774-0.00532273451089813i	-0.00037928936127251-0.00554252662154566i	-0.00018128502010016-0.00574767273011953i	3.689812636269e-05-5.93694936474868e-03i	0.00027316819983355-0.00610979237128173i	0.00052475360583213-0.00626646350890908i	0.00078818217532563-0.00640822718451367i	0.00105927661312413-0.00653753458757418i	0.00133316871911205-0.00665821187856645i	0.00160433463421291-0.00677564848148884i	0.00186665304856386-0.00689698095483496i	0.00211348789161948-0.00703126738639803i	0.00233779650293427-0.0071896467984438i	0.0025322636619765-0.00738547768452523i	0.00268946114328013-0.00763444955104751i	0.00280203167154636-0.00795466122833123i	0.00286289529626417-0.00836665976833371i	0.00286547530755773-0.00889343397764469i	0.00280393989879086-0.00956035705944895i	0.0026734548749978-0.0103950734667592i	0.0024704418403935-0.0114273259057091i	0.0021928355060503-0.012688719470024i	0.0018403330743839-0.0142124211268976i	0.0014146281143695-0.0160327941938543i	0.0009196209730567-0.0181849690215371i	0.0003615976048956-0.0207043527968547i	-0.000250631233524-0.0236260831653935i	-0.0009056381591174-0.0269844321956936i	-0.0015893418633952-0.0308121690195156i	-0.0022850306434587-0.0351398912259216i	-0.0029734519499896-0.0399953367044461i	-0.0036329717678062-0.0454026890646003i	-0.0042398060413422-0.0513818909473189i	-0.0047683245548592-0.0579479804339998i	-0.0051914257171306-0.0651104663012902i	-0.0054809786332708-0.0728727580233046i	-0.0056083267303524-0.0812316661558664i	-0.0055448451024024-0.090176988029629i	-0.0052625417222829-0.0996911925236827i	-0.004734690802572-0.109749216095882i	-0.003936484944011-0.120318380232925i	-0.002845691354267-0.131358438089512i	-0.001443296411727-0.142821755363566i	0.000285877759381-0.154653627468914i	0.002352601204176-0.166792731895305i
46	-0.00215501041973077-0.00692444383230521i	-0.00212158865937591-0.00748080143459539i	-0.0020696069456853-0.00806385914000279i	-0.00199869592318296-0.00867449332238548i	-0.0019088165431725-0.00931393110456179i	-0.00180029342123103-0.00998384368619395i	-0.0016738422379956-0.010686447573742i	-0.0015305895677494-0.0114246124783064i	-0.0013720835150479-0.0122019742804492i	-0.0012002935831091-0.0130230510853139i	-0.0010175982938244-0.0138933600162702i	-0.0008267592318515-0.0148195320318932i	-0.0006308803967679-0.0158094217114154i	-0.0004333520185257-0.0168722086507677i	-0.0002377783214498-0.018018486858349i	-0.0000478891077043-0.0192603383502449i	0.0001325645326842-0.0206113870319684i	0.0002999295989742-0.0220868289303446i	0.000450784345248-0.0237034349160584i	0.0005820834015868-0.0254795222440022i	0.0006913124765409-0.0274348915419652i	0.0007766497329513-0.0295907263027111i	0.0008371304205418-0.0319694524811855i	0.0008728108829813-0.0345945564650014i	0.0008849276526998-0.0374903604661316i	0.0008760470219036-0.0406817552645075i	0.0008502002504732-0.0441938912055124i	0.0008129994568295-0.0480518293946816i	0.0007717292504078-0.052280156122008i	0.0007354093153209-0.0569025646594229i	0.0007148234519869-0.0619414096797383i	0.0007225110308715-0.0674172406128373i	0.0007727174096087-0.0733483212530593i	0.0008813006064385-0.0797501438279361i	0.0010655923990286-0.0866349465006236i	0.001344213013269-0.0940112438761103i	0.001736839661629-0.101883380486791i	0.002263930360729-0.11025111742233i	0.00294640567443-0.119109262222731i	0.003805292260198-0.128447351858706i	0.004861333308388-0.138249398072941i	0.006134572120521-0.148493703549802i	0.007643916137276-0.159152756327162i	0.009406689664113-0.170193208577826i	0.011438184318416-0.181575944392375i	0.01375121680625-0.19325623952053i	0.016355704002905-0.205184014211181i	0.019258265438339-0.217304178374627i	0.022461863161824-0.229557066321726i
47	-0.0050604323364638-0.0119534718473582i	-0.0052201706087262-0.0130743902958598i	-0.005369962421291-0.014277179768026i	-0.0055089049136936-0.0155668167537468i	-0.0056361918942178-0.0169486885063142i	-0.0057511176523742-0.0184286396771211i	-0.0058530757161088-0.020013019389712i	-0.0059415517895052-0.0217087275387229i	-0.0060161101722981-0.0235232589156101i	-0.0060763730571909-0.0254647435902228i	-0.0061219922255928-0.0275419818215125i	-0.0061526128169639-0.0297644716385889i	-0.0061678290305841-0.0321424271316373i	-0.0061671318293267-0.0346867854275483i	-0.006149848950007-0.0374092003038384i	-0.0061150777800765-0.0403220204224077i	-0.0060616119308118-0.0434382502469943i	-0.0059878626166594-0.0467714918489657i	-0.0058917762320825-0.0503358660082364i	-0.0057707497933767-0.0541459112811158i	-0.0056215461750993-0.0582164600346067i	-0.0054402113101977-0.0625624908352018i	-0.0052219957306309-0.0671989570257348i	-0.0049612829923279-0.0721405918205821i	-0.0046515276461282-0.0774016907897225i	-0.0042852054769639-0.0829958731762084i	-0.0038537787299579-0.0889358240880009i	-0.0033476789685604-0.0952330202108056i	-0.002756310062053-0.101897442289058i	-0.002068073575224-0.108937278202031i	-0.001270418531215-0.116358621005012i	-0.000349917141124-0.124165166795074i	0.00070763235531-0.13235791768105i	0.00191707510837-0.140934895472079i	0.003293741278807-0.149890871934415i	0.004853260420904-0.159217121589087i	0.006611349841305-0.168901203023121i	0.008583578818438-0.17892677455627i	0.010785111242591-0.189273449838636i	0.013230429898506-0.199916698550544i	0.015933046243158-0.210827796836303i	0.018905200113422-0.221973831433694i	0.022157554314232-0.233317760670325i	0.02569888947101-0.244818534599187i	0.029535804865548-0.256431275555228i	0.033672431198819-0.268107519351671i	0.038110161326536-0.279795516221492i	0.042847404985586-0.291440589469827i	0.047879373366582-0.302985548663219i
48	-0.0102801945037227-0.0198295344976505i	-0.0107601420692681-0.0217528855631156i	-0.0112382416113794-0.0238240945049984i	-0.0117120141670389-0.0260514366726077i	-0.0121787737291013-0.028443445483168i	-0.0126356127674864-0.0310089020519875i	-0.0130793855797416-0.0337568206507957i	-0.0135066893826419-0.036696429273455i	-0.0139138431227921-0.0398371445538555i	-0.01429686406232-0.0431885402604147i	-0.0146514422850294-0.0467603085878878i	-0.0149729133677138-0.0505622134827165i	-0.0152562295692088-0.0546040352752399i	-0.0154959300042118-0.0588955059528198i	-0.0156861103875601-0.0634462344939401i	-0.0158203930547535-0.068265621795793i	-0.0158918980829017-0.0733627648673444i	-0.0158932164495369-0.0787463501263173i	-0.015816386271188-0.0844245358311227i	-0.0156528732554299-0.090404823895951i	-0.0153935565754208-0.0966939215765799i	-0.015028721430873-0.103297593772749i	-0.014548059590296-0.110220506966121i	-0.013940679212772-0.117466066096032i	-0.013195125220512-0.125036245962873i	-0.012299411433415-0.132931419034714i	-0.01124106558207-0.141150181810036i	-0.010007188184829-0.149689182150817i	-0.008584526107565-0.158542950238458i	-0.006959561421998-0.16770373601253i	-0.005118615941683-0.17716135612175i	-0.003047971546314-0.186903053540948i	-0.000734006108597-0.196913373080491i	0.001836655482078-0.207174056030131i	0.004676976043021-0.217663957132517i	0.007799327762518-0.228358986969351i	0.011215302353665-0.23923208266276i	0.014935511598539-0.250253209545333i	0.018969380524845-0.261389396134977i	0.023324935779499-0.272604804367798i	0.028008592058528-0.28386083659758i	0.033024939712056-0.29511628036997i	0.038376536859041-0.306327491430367i	0.044063709511726-0.31744861483581i	0.05008436331787-0.328431843422875i	0.056433810574354-0.339227712247241i	0.063104616144325-0.349785426968372i	0.070086465818695-0.360053223517643i	0.077366060500002-0.369978755773538i
49	-0.0173707095205609-0.0301487902125075i	-0.0182052592565279-0.0329838918888617i	-0.0190384351538518-0.0360257786291556i	-0.0198653848101341-0.0392839991546188i	-0.0206807820539165-0.04276804837912i	-0.0214788096124456-0.0464873101954839i	-0.0222531429419012-0.05045099500886i	-0.0229969355025274-0.0546680719092452i	-0.0237028057965563-0.059147195421646i	-0.0243628265232788-0.0638966268275787i	-0.0249685162423006-0.068924150115995i	-0.0255108339719932-0.0742369826954421i	-0.0259801771843659-0.0798416810822901i	-0.0263663836888581-0.0857440418719193i	-0.0266587379246408-0.0919489984003154i	-0.0268459822025546-0.0984605136117925i	-0.02691633345244-0.105281469763438i	-0.026857506037912-0.112413555716979i	-0.026656741197226-0.119857152692404i	-0.026300843654466-0.127611219482847i	-0.025776225918597-0.135673178254731i	-0.025068960747952-0.144038802178387i	-0.02416484220351-0.152702106249679i	-0.023049455645261-0.161655242769583i	-0.021708256941601-0.170888403043207i	-0.020126661062026-0.180389726939317i	-0.018290140108592-0.190145222012946i	-0.016184330712332-0.200138693934095i	-0.013795150578043-0.210351689982131i	-0.011108923806005-0.220763457355499i	-0.008112514453998-0.231350918007692i	-0.004793467629702-0.242088661651012i	-0.001140157224649-0.252948958468248i	0.002858060780653-0.263901792938093i	0.007210690691892-0.274914920012616i	0.011925936585003-0.28595394468501i	0.017010540497214-0.296982425754005i	0.022469621081347-0.30796200432993i	0.028306514622614-0.318852557338695i	0.034522620441154-0.329612375967532i	0.041117252804844-0.340198368663938i	0.048087501552152-0.350566287951728i	0.055428103670607-0.360670979970495i	0.063131328090217-0.370466655282984i	0.071186875930326-0.379907179134817i	0.079581798381327-0.388946378999299i	0.08830043430793-0.397538366903047i	0.097324369527915-0.405637873712652i	0.106632419549509-0.413200592274929i
50	-0.0248353273361478-0.0416084760226761i	-0.025934577511177-0.0452730378809319i	-0.0270227119296296-0.0491796434778745i	-0.0280925410430308-0.0533367470538804i	-0.0291362666718231-0.0577523975547994i	-0.0301454743689138-0.0624341573399961i	-0.0311111294026206-0.0673890171717836i	-0.0320235767259287-0.0726233078461015i	-0.0328725453004429-0.078142608890705i	-0.0336471571413218-0.083951654825724i	-0.0343359414433717-0.090054239551573i	-0.0349268541379317-0.0964531195001017i	-0.035407303214748-0.103149916255716i	-0.035764180122322-0.110145019423021i	-0.035983897533827-0.117437490585276i	-0.036052433733276-0.125024969262527i	-0.035955383837936-0.132903581838364i	-0.035678018027718-0.141067854478727i	-0.035205346900409-0.149510631113551i	-0.03452219401296-0.158222997591124i	-0.033613275603774-0.167194213144282i	-0.032463287419181-0.176411650325856i	-0.031056998489302-0.185860744576654i	-0.029379351614788-0.195524954581549i	-0.027415570237055-0.205385734546925i	-0.025151271271246-0.21542251949468i	-0.022572583384273-0.225612724613525i	-0.019666270100794-0.235931759636804i	-0.016419857019111-0.246353059127069i	-0.012821762318067-0.256848129441139i	-0.008861429636355-0.267386613025421i	-0.004529462308958-0.277936370550394i	0.000182242146817-0.288463581236053i	0.005280358489302-0.29893286154794i	0.010770002426154-0.30930740225748i	0.016654602843926-0.319549123662514i	0.022935778990775-0.32961884855618i	0.029613224053488-0.339476492316993i	0.036684596599313-0.349081269272761i	0.044145421366181-0.358391914268736i	0.051989000880519-0.367366918149163i	0.060206339358828-0.375964775644467i	0.068786080306604-0.384144243947019i	0.077714459165406-0.391864610060192i	0.086975272275393-0.3990859648217i	0.0965498633166-0.405769481336251i	0.106417128267586-0.411877695407784i	0.116553539775659-0.417374785440754i	0.126933191669458-0.422226849186171i
51	-0.0308842851288206-0.0523139162750499i	-0.0320836239888265-0.0565374904420107i	-0.0332574365515632-0.0610061893827142i	-0.0343972434488968-0.0657256058543141i	-0.035493983556508-0.070700658520541i	-0.0365380202952865-0.0759355108600152i	-0.0375191524245564-0.0814334889149584i	-0.0384266295987605-0.0871969984528022i	-0.039249172939375-0.0932274421642048i	-0.0399750008499545-0.0995251375696508i	-0.040591860274243-0.106089236352359i	-0.041087063565179-0.112917645876871i	-0.04144753109638-0.120006953689621i	-0.041659839707333-0.127352355829238i	-0.041710277029174-0.134947589799385i	-0.041584901689749-0.14278487307497i	-0.041269609344783-0.150854848022641i	-0.040750204426821-0.159146534118002i	-0.040012477445308-0.167647288334279i	-0.039042287610353-0.176342774559546i	-0.037825650489637-0.185216942871763i	-0.036348830343251-0.194252019462194i	-0.034598436715468-0.203428507948087i	-0.032561524796334-0.212725202754649i	-0.030225699000047-0.222119215174248i	-0.027579219142302-0.231586012627595i	-0.024611108535789-0.241099471557734i	-0.02131126326276-0.250631944283299i	-0.017670561826781-0.260154340023508i	-0.013680974333541-0.26963622018436i	-0.009335670303495-0.27904590786457i	-0.004629124178385-0.288350611401988i	0.000442782450126-0.297516561637928i	0.005882662887257-0.306509162429391i	0.011691532672107-0.315293153789194i	0.01786872322729-0.323832786883287i	0.02441180284133-0.332092009964707i	0.031316505990918-0.34003466417674i	0.038576671986016-0.347624688015786i	0.046184193885217-0.354826329109144i	0.054128978581428-0.361604361836462i	0.062398918898925-0.367924309207842i	0.070979878471953-0.373752667308494i	0.079855690092757-0.379057130531157i	0.089008168123432-0.383806815744954i	0.098417135461929-0.387972483494429i	0.108060465438555-0.391526754286628i	0.117914138896326-0.394444318008262i	0.12795231657753-0.396702134520245i
52	-0.0344259106860746-0.0603945788910815i	-0.0355927486662508-0.0647968939215947i	-0.0367250581058299-0.069417662299531i	-0.0378146926429873-0.0742589968788461i	-0.0388530633981675-0.0793222201751128i	-0.0398311547846306-0.0846078001241826i	-0.0407395442459016-0.0901152868791732i	-0.0415684260477117-0.095843251205763i	-0.042307639227041-0.101789225061265i	-0.042946699773253-0.107949644964455i	-0.043474837086136-0.114319798780135i	-0.043881034723074-0.120893776554383i	-0.044154075412714-0.127664426042973i	-0.04428259027562-0.134623313576007i	-0.044255112153647-0.141760690896068i	-0.044060132909553-0.149065468594774i	-0.043686164516846-0.156525196753237i	-0.043121803717468-0.164126053365323i	-0.042355799982023-0.171852841088686i	-0.041377126464162-0.179688992827196i	-0.04017505359805-0.187616586599574i	-0.038739224945777-0.195616370093003i	-0.037059734860812-0.20366779523723i	-0.035127207494501-0.211749063064713i	-0.03293287663568-0.219837179045854i	-0.030468665839247-0.22790801900603i	-0.027727268268456-0.23593640564341i	-0.02470222564832-0.24389619557417i	-0.021388005704192-0.251760376735539i	-0.017780077440942-0.259501175877883i	-0.013874983604442-0.267090175775826i	-0.009670409658819-0.274498441686158i	-0.005165248610423-0.281696656478113i	-0.000359661013006-0.288655263760689i	0.004744870501473-0.295344618233073i	0.010145492805606-0.301735142389323i	0.015837940588935-0.307797488618217i	0.021816501986271-0.313502705655011i	0.028073992071628-0.318822408264797i	0.034601734724271-0.323728948968366i	0.041389553323662-0.328195590562114i	0.048425770674104-0.33219667813445i	0.055697218497984-0.335707809243388i	0.063189256769003-0.338706000894286i	0.070885803084286-0.341169851943696i	0.078769372197155-0.343079699555611i	0.086821125751419-0.344417768350352i	0.095020932173844-0.345168310914278i	0.10334743659488-0.345317738380404i
53	-0.0354650866559066-0.0647583687025738i	-0.036590488563011-0.0689697899051962i	-0.0376850291636718-0.0733546958352625i	-0.0387423070589014-0.0779121759743745i	-0.0397556447236874-0.0826405629820734i	-0.0407181053879168-0.0875373910841701i	-0.0416225125654071-0.0925993566670559i	-0.0424614722571834-0.0978222815039963i	-0.043227397835821-0.103201079044867i	-0.043912537597157-0.108729724202629i	-0.044509004944103-0.114401227067791i	-0.04500881114475-0.120207610975971i	-0.045403900583718-0.126139895343238i	-0.045686188401772-0.132188083669099i	-0.045847600394507-0.138341157087568i	-0.045880115016381-0.144587073822813i	-0.045775807311964-0.150912774877264i	-0.045526894572054-0.157304196246885i	-0.045125783488613-0.163746287920664i	-0.044565118559536-0.170223039879374i	-0.043837831472271-0.176717515262474i	-0.042937191174601-0.183211890822044i	-0.041856854321694-0.189687504728978i	-0.040590915771038-0.196124911739897i	-0.039133958781423-0.202503945673643i	-0.037481104558895-0.208803789084334i	-0.03562806078184-0.215003049954289i	-0.033571168729222-0.221079845165279i	-0.031307448630794-0.227011890441069i	-0.02883464285585-0.232776596388784i	-0.02615125655806-0.238351170201904i	-0.02325659539823-0.24371272252434i	-0.020150799974435-0.248838378913805i	-0.016834876600162-0.253705395284228i	-0.013310724085654-0.258291276652008i	-0.0095811561958-0.262573898460094i	-0.005649919479422-0.266531629708003i	-0.001521706189754-0.270143457075352i	0.002797837955914-0.273389109192188i	0.00730211139819-0.27624918018158i	0.01198355992564-0.278705251579339i	0.016833685582608-0.280740011722629i	0.021843061405028-0.282337371694017i	0.027001352053042-0.283482576910503i	0.03229734036581-0.28416231345843i	0.037718959819182-0.284364808294954i	0.04325333282093-0.284079922465121i	0.048886814731662-0.283299236520272i	0.054605043452651-0.282016127368496i
[truncated: 70 more columns]
