# Supplementary material for: Reconstructing spruce budworm outbreak severity: a comparison of paleoecological and tree-ring signals
Source: PLoS One. 2025 Aug 12;20(8):e0329406. doi: 10.1371/journal.pone.0329406 (PMC12342301; doi:10.1371/journal.pone.0329406)
Supplement: S14 Dataset — (ZIP) [file pone.0329406.s014.zip › Lake 8 wavelet data no outlier/Coherence_Lepidopteran_scales_GSI/coherence_wavelet_wave.txt]

V1	V2	V3	V4	V5	V6	V7	V8	V9	V10	V11	V12	V13	V14	V15	V16	V17	V18	V19	V20	V21	V22	V23	V24	V25	V26	V27	V28	V29	V30	V31	V32	V33	V34	V35	V36	V37	V38	V39	V40	V41	V42	V43	V44	V45	V46	V47	V48	V49	V50
1	-7.47010020492134e-06+5.3640678536533e-07i	-6.37813199327917e-06-1.33583160893777e-06i	-4.25136058011163e-06-2.14835238878257e-06i	-2.25240763571212e-06-2.00409628602075e-06i	-9.4747507963569e-07-1.53358052825641e-06i	-2.6921853324711e-07-1.13212894886107e-06i	4.5585014621844e-08-8.78725437993273e-07i	2.01804422941424e-07-7.28442352011997e-07i	2.93818559960896e-07-6.27560541214616e-07i	3.46569303502122e-07-5.4372485556024e-07i	3.67465928550211e-07-4.67527717204843e-07i	3.71117254557538e-07-4.09274147447082e-07i	3.8101269400201e-07-3.77037372256905e-07i	4.0709232490053e-07-3.57250798431833e-07i	4.34167330736157e-07-3.46111868474136e-07i	4.54785318928648e-07-3.55717425447819e-07i	4.74995360517821e-07-3.67987930254602e-07i	4.87084862540749e-07-3.62764751025125e-07i	4.83048824245483e-07-3.45169822259089e-07i	4.73640863609713e-07-3.17481969746115e-07i	4.71448224845581e-07-2.85183017219289e-07i	4.79678420761598e-07-2.58064078623061e-07i	4.98009476243728e-07-2.38036207464854e-07i	5.18241290665712e-07-2.3275609250457e-07i	5.34043117757485e-07-2.43034485212021e-07i	5.46573610742134e-07-2.47599144774974e-07i	5.55292246930303e-07-2.35008083610657e-07i	5.65517756051414e-07-2.13714426991713e-07i	5.88813595591021e-07-1.88205200342866e-07i	6.27312920701425e-07-1.64625187815399e-07i	6.63516310603958e-07-1.59512291976681e-07i	6.82586345097635e-07-1.79015561157768e-07i	6.86356320598644e-07-2.16045573122376e-07i	6.68371821617978e-07-2.51954575308635e-07i	6.31466618533348e-07-2.61364398316415e-07i	5.97650191643222e-07-2.38998096736131e-07i	5.82301486035224e-07-1.9308600445545e-07i	6.00752182159784e-07-1.35264082872115e-07i	6.50891873263313e-07-9.4381146356988e-08i	7.00729765547063e-07-8.5909292929426e-08i	7.33251607770584e-07-1.04028921838883e-07i	7.48824499852357e-07-1.36283434360227e-07i	7.48583138366107e-07-1.59103841493762e-07i	7.45454057732843e-07-1.59549115484661e-07i	7.55665937299456e-07-1.52898645274665e-07i	7.80737892471372e-07-1.53628988794906e-07i	8.04022117494399e-07-1.54105827973271e-07i	8.15907510998465e-07-1.46191243064324e-07i	8.27151929333395e-07-1.29134627563761e-07i
2	-1.12052518386113e-05+1.381721078714e-06i	-9.3762128944745e-06-9.1894264432783e-07i	-6.00424669898394e-06-1.91773083769175e-06i	-2.98132560941579e-06-1.7328342519882e-06i	-1.15311076799868e-06-1.20313668489734e-06i	-3.14325752742163e-07-8.10783644605891e-07i	8.709855147913e-09-6.05606635571563e-07i	1.41606612554253e-07-5.06582772358772e-07i	2.16359800404864e-07-4.46137692592289e-07i	2.57793122690054e-07-3.89092575743705e-07i	2.67545367953799e-07-3.27808769719399e-07i	2.5983919347656e-07-2.79967590066392e-07i	2.63293178255454e-07-2.58835570563429e-07i	2.89217308512801e-07-2.46589742160067e-07i	3.1568322303757e-07-2.40327639783107e-07i	3.33239939882537e-07-2.59680590081207e-07i	3.52291994161667e-07-2.82055037646432e-07i	3.63040391459878e-07-2.81222950578782e-07i	3.53460084209932e-07-2.65789672244993e-07i	3.37565044198468e-07-2.39175932141142e-07i	3.31503057854141e-07-2.07215515780914e-07i	3.38343293898265e-07-1.81231769743272e-07i	3.57047575134046e-07-1.62309735834442e-07i	3.76892600050957e-07-1.61128858076688e-07i	3.89983666240512e-07-1.80055007479755e-07i	3.98371813876373e-07-1.90782147755561e-07i	4.00951495441253e-07-1.7884232865353e-07i	4.03940300779522e-07-1.56814450155138e-07i	4.23664249736472e-07-1.29171475118792e-07i	4.6413784465471e-07-1.01632206481876e-07i	5.02265831469402e-07-9.5213850136313e-08i	5.20442027096653e-07-1.18525645413662e-07i	5.2340489712721e-07-1.63857655037396e-07i	5.01846328086209e-07-2.08802930185438e-07i	4.56838281448265e-07-2.22036462837365e-07i	4.1460326965219e-07-1.9855846239287e-07i	3.92780043661098e-07-1.4828371867496e-07i	4.11081188119306e-07-8.3499588515612e-08i	4.67450208233517e-07-3.9419990170258e-08i	5.20342993393291e-07-3.4510063251261e-08i	5.49834998701192e-07-6.006173714816e-08i	5.59332051823115e-07-1.00901555400192e-07i	5.50039590407686e-07-1.2730732284229e-07i	5.37603084904224e-07-1.23459211418292e-07i	5.43563730183207e-07-1.12471280023368e-07i	5.69010172559806e-07-1.14718251160257e-07i	5.90121675328013e-07-1.18572290440824e-07i	5.93307067897584e-07-1.12800658592328e-07i	5.93025161777394e-07-9.6446423717221e-08i
3	-1.47820288275362e-05+2.6463249422747e-06i	-1.20992240295136e-05+1.78799198883e-07i	-7.39610160851511e-06-1.00684596175127e-06i	-3.37466324623687e-06-9.53201702837e-07i	-1.13302131193267e-06-5.6568039934404e-07i	-2.47197463531814e-07-3.28077076542985e-07i	1.1055614779413e-08-2.46116349375842e-07i	8.3406518091822e-08-2.27441796111512e-07i	1.23047816581743e-07-2.18931931911404e-07i	1.45644431419217e-07-1.97461221678793e-07i	1.43474382436182e-07-1.60091656751457e-07i	1.26699258317264e-07-1.2926923646108e-07i	1.24049027887394e-07-1.21482255734599e-07i	1.46070290063552e-07-1.16296605417287e-07i	1.66864376600607e-07-1.12511832948288e-07i	1.77209348997535e-07-1.36055280640223e-07i	1.92024688533834e-07-1.62858832493115e-07i	2.00765734780957e-07-1.64412746855742e-07i	1.88130732137764e-07-1.52960520142664e-07i	1.6939302891316e-07-1.32407441379626e-07i	1.61650677891335e-07-1.07082503216832e-07i	1.66580269786318e-07-8.7395945747139e-08i	1.8263568295833e-07-7.2373372203299e-08i	1.98593477717231e-07-7.4487294020029e-08i	2.06660803668804e-07-9.8315947989204e-08i	2.09962983040833e-07-1.1255205726825e-07i	2.06438325357507e-07-1.02492969994194e-07i	2.01272069775883e-07-8.4117053930643e-08i	2.13246094966292e-07-6.0162952170722e-08i	2.48107631662087e-07-3.3457814242306e-08i	2.80405635709254e-07-2.5965504339527e-08i	2.93576139527768e-07-4.7278998153827e-08i	2.9657114312081e-07-9.0801425649865e-08i	2.78168401340744e-07-1.34990487059002e-07i	2.36130994651408e-07-1.48444055949542e-07i	1.95810924492514e-07-1.28569239663371e-07i	1.72614571473643e-07-8.5067798082612e-08i	1.8752264934109e-07-2.6837317913203e-08i	2.39775631155564e-07+1.1031391198105e-08i	2.84833014386138e-07+1.0786896244267e-08i	3.04684397714655e-07-1.6898650397599e-08i	3.06949291918193e-07-5.7861753916912e-08i	2.91632433106649e-07-8.1600709681904e-08i	2.73353576025735e-07-7.1957165986387e-08i	2.75698630865719e-07-5.7506540872422e-08i	2.9917597145833e-07-6.1567557836668e-08i	3.15927180927128e-07-6.8930587579596e-08i	3.10536270127051e-07-6.7329077626802e-08i	2.9901984561756e-07-5.7172874699372e-08i
4	-1.74817703268142e-05+4.1634873071235e-06i	-1.40421513172044e-05+1.757701998365e-06i	-8.24939392236443e-06+3.0007920736554e-07i	-3.4820772477873e-06-2.726200431114e-08i	-1.00252911590647e-06+1.752140130677e-08i	-1.51396424270367e-07+1.9001617484378e-08i	2.4832651400092e-08-2.20196279239713e-08i	4.25931093571394e-08-5.46450584154486e-08i	5.3804035102678e-08-7.10684639133023e-08i	6.28062829554165e-08-7.00382858345943e-08i	5.583040443328e-08-5.15081560927512e-08i	3.83264667877633e-08-3.50616479169595e-08i	3.35852571769491e-08-3.55540529339695e-08i	4.93864174560181e-08-3.32896591907098e-08i	6.16724465318931e-08-2.88100006753665e-08i	6.43034274181514e-08-4.89445159315258e-08i	7.42458501725545e-08-7.18168999132388e-08i	8.16774824811375e-08-7.22464318015471e-08i	7.04963571267439e-08-6.46129721947261e-08i	5.44704210295611e-08-5.22744300057838e-08i	4.82680055949584e-08-3.67488673099541e-08i	5.14402081520607e-08-2.54605170780449e-08i	6.25251391137053e-08-1.52032051009636e-08i	7.26012929071147e-08-1.78047256152737e-08i	7.59504965224561e-08-3.94922416462016e-08i	7.64258880935911e-08-5.21256348082004e-08i	7.10112501555963e-08-4.41131972659586e-08i	6.196107622536e-08-3.21607041097446e-08i	6.62992487209201e-08-1.62726095360933e-08i	9.03096062407312e-08+4.5552943271057e-09i	1.11134649484282e-07+1.1700542381066e-08i	1.17089876991677e-07-2.964533077074e-09i	1.20600031318627e-07-3.489069863126e-08i	1.10622889825822e-07-6.7948354553151e-08i	8.18060106252857e-08-7.73336575856372e-08i	5.35524343775503e-08-6.40460450634083e-08i	3.51431529283737e-08-3.5547980887939e-08i	4.45751320339781e-08+5.3046947413174e-09i	8.31434831364246e-08+3.05345216599628e-08i	1.12433627465196e-07+2.6676821219984e-08i	1.20869734938061e-07+4.202628970006e-09i	1.1924644801427e-07-2.7515469386957e-08i	1.05232124003941e-07-4.372891581338e-08i	8.83991314118467e-08-3.07076627908566e-08i	8.94777774399753e-08-1.63748121629464e-08i	1.08774893123818e-07-2.1654317126826e-08i	1.20687979695546e-07-3.0048863559215e-08i	1.11854694842138e-07-3.1467986302478e-08i	9.64475069861347e-08-2.93811544650381e-08i
5	-1.91119017092937e-05+5.6950096952078e-06i	-1.5220000028562e-05+3.4071733938726e-06i	-8.81066634172152e-06+1.55598257387219e-06i	-3.62037609110504e-06+6.7754998504458e-07i	-9.9800322043644e-07+3.17838036474285e-07i	-1.48801655386464e-07+1.23403527238306e-07i	6.2140981655781e-09+2.45440974461562e-08i	1.30166221257243e-08-9.301226216359e-09i	1.71232467757311e-08-1.89912120965313e-08i	2.22716176664696e-08-2.00653517848495e-08i	1.75163647516014e-08-1.13241715425861e-08i	5.94007675421342e-09-3.36464929246557e-09i	2.34864491399828e-09-5.69509001976707e-09i	1.09150189563543e-08-3.6423272817183e-09i	1.49706220050849e-08+9.243417645206e-10i	1.30014018708837e-08-1.26904403396417e-08i	1.96186136305419e-08-2.71789694778013e-08i	2.63569114554649e-08-2.50872987132173e-08i	1.94313420069903e-08-2.02142491046733e-08i	9.2088454059229e-09-1.4751034131935e-08i	5.93175116240885e-09-7.67764848640229e-09i	7.49332385716721e-09-3.07656905534653e-09i	1.28727721770472e-08+2.9568807188273e-09i	1.71596618767087e-08+1.5583631325431e-09i	1.77328263144703e-08-1.31698334721107e-08i	1.82852409949611e-08-2.0962961762908e-08i	1.54165712615337e-08-1.49020820333374e-08i	8.12785992670239e-09-8.78919490147036e-09i	8.10638851158751e-09-7.5062598090449e-10i	2.06710162328603e-08+1.21104092106933e-08i	2.96903630619702e-08+1.6859938975055e-08i	2.96080391297557e-08+8.7045005470777e-09i	3.30042546567743e-08-9.1916175549556e-09i	3.11132107749433e-08-2.74592879832355e-08i	1.76034762280086e-08-3.12274626694923e-08i	4.0119937914738e-09-2.41354861969581e-08i	-6.7573546027085e-09-1.05195214016026e-08i	-2.6096517042292e-09+1.16703414650028e-08i	1.90573253802525e-08+2.46396148577053e-08i	3.219894783027e-08+2.02696126453255e-08i	3.2591217823244e-08+6.6982261701797e-09i	3.11240603246541e-08-1.21929649957545e-08i	2.36456476500514e-08-2.08634802006022e-08i	1.34725315791134e-08-9.6213668359389e-09i	1.46796591973305e-08+6.294256437705e-10i	2.77408179632224e-08-4.3396844669765e-09i	3.49165855744475e-08-1.02982433681447e-08i	2.78544585850903e-08-1.13617343942162e-08i	1.61333954555852e-08-1.37185049962962e-08i
6	-1.99984257849323e-05+7.1022183021072e-06i	-1.60219339224015e-05+4.839351517686e-06i	-9.45650840763913e-06+2.53979796185722e-06i	-4.05001807012844e-06+1.11404993020937e-06i	-1.23390958741795e-06+4.2687953279636e-07i	-2.62137923558932e-07+1.26127428407863e-07i	-4.20561180318166e-08+1.74706077057759e-08i	-7.47939966169136e-09-5.79177313085823e-09i	2.7274785078218e-09-7.23852648059738e-09i	8.22517551348238e-09-7.0194554511352e-09i	7.18300274852458e-09-3.2341919250524e-09i	2.0404721865863e-09+9.2988571065825e-10i	-3.19631514336855e-10+6.04388200572318e-10i	1.48113025915013e-09+2.73159301491997e-09i	-8.774671782853e-11+4.66449603343204e-09i	-2.6294353586544e-09-4.227902564788e-09i	2.8558006757066e-09-1.13953790836044e-08i	8.94043484803546e-09-7.84724165202486e-09i	5.8875356804401e-09-4.6606147209409e-09i	5.9138766320186e-10-3.08171628855981e-09i	-6.64648760917639e-10-7.66127968034507e-10i	-4.42395917011514e-10+6.30569420227407e-10i	3.5373012556446e-10+3.60322658590692e-09i	4.5006922152353e-10+2.81975758669965e-09i	8.455637012664e-11-5.34458532606018e-09i	1.99477535827083e-09-8.98594315653031e-09i	2.92314328601151e-09-4.7851702406292e-09i	-1.6312145453563e-10-1.46021272649261e-09i	-1.54196104718477e-09+2.60735261059055e-09i	2.5484608305379e-09+9.1387047989053e-09i	3.8489305802699e-09+1.04560756816252e-08i	1.22844520484459e-09+5.27116839323405e-09i	3.80390093903832e-09-3.21566711806363e-09i	5.8983455377257e-09-1.04203799576813e-08i	2.437763034253e-09-1.01912739586754e-08i	-1.30077702796909e-09-6.70529530428714e-09i	-5.71030256076513e-09-1.69253554932732e-09i	-4.61417838609061e-09+8.32049484864364e-09i	4.0935252937622e-09+1.39602808823705e-08i	6.6741844272884e-09+1.08940519293045e-08i	3.5951833801849e-09+4.13895257813232e-09i	3.21413489954589e-09-5.33197303653702e-09i	1.72948958233897e-09-9.85671384886612e-09i	-1.57230379288064e-09-3.75469935391064e-09i	7.902946987129e-11+1.37686895926613e-09i	7.02566566060393e-09-1.59844232324028e-09i	1.03150466896506e-08-3.4372529452955e-09i	6.38999787460383e-09-2.05166255793986e-09i	-1.7254080421056e-10-3.85208152542675e-09i
7	-2.06149067372435e-05+8.4119312237612e-06i	-1.68250323522822e-05+6.0543832570255e-06i	-1.03772518780042e-05+3.3376162417908e-06i	-4.80354443089289e-06+1.46032877886965e-06i	-1.6668926599682e-06+5.3117110228436e-07i	-4.40943558597351e-07+1.64658744249295e-07i	-9.41242587895277e-08+4.35362371466063e-08i	-1.6805083712892e-08+1.0574778703456e-08i	4.2024634801466e-10+1.48648778304464e-09i	5.08452039823062e-09-2.65044776495096e-09i	5.51662534209413e-09-2.72628434166014e-09i	3.655257522788e-09+1.7789844524176e-10i	1.02810395382291e-09+2.77748462563934e-09i	-2.13048793638047e-09+4.89950179142631e-09i	-6.29899881847297e-09+3.61667362783683e-09i	-7.10585098826079e-09-2.96512347260155e-09i	-1.18530898558382e-09-5.84409261587428e-09i	4.45966944368869e-09-2.1262964383258e-09i	3.60461443895207e-09+5.637513822944e-11i	8.07197090955468e-10-1.54902128251743e-10i	1.82483293443403e-10+1.73571303713121e-10i	-4.37143462296646e-10+9.6279920405989e-10i	-2.36677906535101e-09+2.35385408034448e-09i	-4.71595038475996e-09+1.20066879068008e-09i	-5.1255068815799e-09-3.52611041194919e-09i	-1.88983098900831e-09-5.3325148164241e-09i	1.75678269388139e-09-2.35016512776979e-09i	2.00554995896027e-09+1.05217323537108e-09i	5.8572419767338e-10+4.60647860724172e-09i	2.2298421543153e-10+7.55093149368021e-09i	-1.37082610051931e-09+5.81054290844487e-09i	-3.57360598538554e-09+5.9712271449547e-10i	-1.87838980761706e-09-4.06060570277669e-09i	6.0483745041074e-10-5.7169944605272e-09i	8.7616689769165e-10-3.63840441504026e-09i	9.1304258121831e-10-1.33875547068342e-09i	1.53677020733574e-10+9.25034152902357e-10i	8.2396214109846e-10+5.7107737212042e-09i	3.20543250912037e-09+8.48213531908573e-09i	1.30699287782641e-09+6.56343068099135e-09i	-2.8888475230939e-09+2.4094175776593e-09i	-3.77635596224077e-09-3.19037208185688e-09i	-2.93299450871466e-09-6.81248984687733e-09i	-1.99870340606967e-09-5.52984595167444e-09i	5.4729347098096e-10-3.70209646938601e-09i	4.17014572600394e-09-3.84701653969104e-09i	5.27198841326307e-09-1.93147595333263e-09i	2.67852622495178e-09+1.73693907979864e-09i	-2.14940761304587e-09+2.42741655585379e-09i
8	-2.12960702022842e-05+9.7447154807347e-06i	-1.78220377680182e-05+7.2195469128264e-06i	-1.15892930944423e-05+4.1286989186638e-06i	-5.82594619530752e-06+1.85224321691826e-06i	-2.25918272419681e-06+6.8386314654908e-07i	-6.77467642509196e-07+2.3058220473069e-07i	-1.55605085007273e-07+8.0946815284207e-08i	-2.22893653941352e-08+3.02871108555804e-08i	4.49519899937092e-09+9.65807086162716e-09i	7.5088776343162e-09-2.4237791704651e-10i	6.2312079409397e-09-3.55554950088786e-09i	3.72055686964042e-09-1.43845536704536e-09i	-7.8710621511059e-10+3.05000280634528e-09i	-7.10011468197700e-09+5.66797922281086e-09i	-1.19996507968144e-08+3.4104905803355e-09i	-1.07843225487354e-08-1.2511603961138e-09i	-3.69754879419342e-09-1.79388006952111e-09i	2.33037472392125e-09+1.50785546214946e-09i	2.89978644306675e-09+2.55083580530465e-09i	1.20553601338267e-09+8.1178150331144e-10i	4.55025964981364e-10-1.25812726061178e-10i	-9.35445992523673e-10+8.23374599810981e-10i	-4.56303955171146e-09+1.97160077902153e-09i	-8.45825664142145e-09+6.1782058754985e-10i	-8.88727018172525e-09-2.76736161474819e-09i	-4.75033804279129e-09-3.83420582298484e-09i	4.30520107973807e-10-8.65592941451072e-10i	2.69863953830627e-09+3.73547597705816e-09i	2.17713872430663e-09+7.64937270137412e-09i	1.13193764251851e-09+8.46277706878086e-09i	-2.804848727416e-11+4.35595459143332e-09i	-8.9581084703208e-10-1.98154534436817e-09i	-2.7580519935043e-10-5.79453870424377e-09i	5.2388763117323e-10-5.26381043064459e-09i	5.8132691267598e-10-2.21313816498101e-09i	1.09705061598631e-09+2.850123948656e-10i	2.38374290762265e-09+2.30270372291012e-09i	4.51117735268304e-09+5.20255536975326e-09i	5.69461851708104e-09+6.69509227000743e-09i	2.85989936125276e-09+4.77491014690292e-09i	-2.1321264884849e-09+4.8523044364444e-10i	-5.06208365878009e-09-4.79566407817257e-09i	-4.97690105935846e-09-9.15986257586207e-09i	-2.6267208961999e-09-1.09021316718576e-08i	1.0245530187075e-09-1.04073662282001e-08i	4.05552251447249e-09-8.01392233017203e-09i	4.10849671064386e-09-3.23365953534723e-09i	4.0014714497192e-10+2.01447902220837e-09i	-6.13379189957854e-09+4.59429360021763e-09i
9	-2.22011747298757e-05+1.12262250887718e-05i	-1.90866516211019e-05+8.5031172815324e-06i	-1.30913675259812e-05+5.0414027953523e-06i	-7.12456049564417e-06+2.33643787131837e-06i	-3.0621467847826e-06+8.5910794705117e-07i	-1.03641047513115e-06+2.6620521442082e-07i	-2.73692684324981e-07+7.8346732127812e-08i	-5.05361071023152e-08+2.20220693961685e-08i	1.63264528072063e-09+1.67392622047297e-09i	9.78002206506066e-09-7.10883109706029e-09i	7.34043147716341e-09-9.72166400143169e-09i	1.5245328463251e-09-6.97555232678223e-09i	-6.84319039405149e-09-9.6462964787017e-10i	-1.6119763770642e-08+3.681525541694e-09i	-2.14879452166235e-08+4.1430155032869e-09i	-1.87077888305462e-08+3.1424336654934e-09i	-9.75686880857475e-09+4.69407890113226e-09i	-1.6291780967437e-09+7.16171285761901e-09i	1.43637790725102e-09+6.08033428768714e-09i	1.1335750781898e-09+1.93140207686002e-09i	-1.61221404139998e-10-8.06134990219464e-10i	-3.28070784186953e-09-1.7082703584297e-10i	-9.03898879379113e-09+1.40837519084246e-09i	-1.45727460963143e-08+9.194828900583e-10i	-1.55324848396875e-08-9.174350640923e-10i	-1.10930062900239e-08-4.980776451547e-10i	-4.80922071991078e-09+3.73017323276138e-09i	-2.8158093225183e-10+9.49827371428156e-09i	2.2270983462678e-09+1.31969007942932e-08i	4.1641874233936e-09+1.19753139393063e-08i	5.62911516152095e-09+5.43372418631693e-09i	5.7316922573927e-09-2.79740695363773e-09i	4.19937973263891e-09-7.4269693838036e-09i	1.48569993213646e-09-6.44781142805752e-09i	-8.5465729732892e-10-2.36436673022363e-09i	-6.9658962012486e-10+1.44040689555055e-09i	2.71293656824607e-09+4.08255579848496e-09i	7.77188947881762e-09+5.76190159395737e-09i	1.07114816650014e-08+5.2504019143762e-09i	8.53527915091712e-09+1.51506695502561e-09i	2.57050478170066e-09-4.44014714234729e-09i	-3.1859388857947e-09-1.08493440461641e-08i	-5.8269872199519e-09-1.63332712376571e-08i	-4.6284346646494e-09-1.96600608074329e-08i	-1.0489893261351e-09-1.96525206059768e-08i	1.6842090706789e-09-1.58002721343905e-08i	3.1887226758866e-10-9.28974414183488e-09i	-6.13825739563423e-09-3.01380242767892e-09i	-1.56597673090328e-08+1.1165108038689e-09i
10	-2.33922384679123e-05+1.29671647478613e-05i	-2.06591501655285e-05+1.00408764905087e-05i	-1.49175670693413e-05+6.1874964800603e-06i	-8.75999563909142e-06+2.9864064052661e-06i	-4.16382697134273e-06+1.099529293564e-06i	-1.60167417508797e-06+2.9114141799828e-07i	-5.06378413285232e-07+4.127282237671e-08i	-1.38701031516618e-07-1.4327124458988e-08i	-3.55581360327947e-08-2.50475149999308e-08i	-8.307334033043e-09-2.80720610437916e-08i	-3.5124213352907e-09-2.743136133175e-08i	-9.5309437585099e-09-2.21080895902376e-08i	-2.21263088978673e-08-1.28185049916368e-08i	-3.56476725039507e-08-2.8383660247491e-09i	-4.26863205828657e-08+5.1372362529782e-09i	-3.86235726751213e-08+1.14553272131771e-08i	-2.59613316993291e-08+1.66860220140212e-08i	-1.22473863104298e-08+1.83641917825986e-08i	-3.4309274844423e-09+1.40433996975118e-08i	-6.7040187931542e-10+6.16439373315157e-09i	-2.97792503499864e-09+3.7712943761207e-10i	-9.79230273736829e-09-5.1157432845298e-10i	-1.95064102713972e-08+1.3880502327927e-09i	-2.77949814816068e-08+2.9962791753497e-09i	-3.01283064248316e-08+4.4853405370579e-09i	-2.57455891901238e-08+8.3928700767789e-09i	-1.7545420716235e-08+1.54186792084011e-08i	-8.3256294754455e-09+2.26840039676783e-08i	1.1653311055292e-09+2.58380891243511e-08i	1.03328273101628e-08+2.18922575793871e-08i	1.67929488996375e-08+1.12526582956977e-08i	1.76853164853464e-08-1.442243296082e-09i	1.24960144999231e-08-9.7356594271652e-09i	4.1676666552515e-09-1.02868065219256e-08i	-2.24545149225538e-09-5.04926829095427e-09i	-2.50033695312817e-09+1.48690885157286e-09i	4.04700074621147e-09+5.81717377729016e-09i	1.36045504322557e-08+6.1097565774747e-09i	1.99946813725772e-08+1.6574500718484e-09i	1.90215357044075e-08-6.6489840007325e-09i	1.14893012815798e-08-1.62603473677425e-08i	1.7832434548207e-09-2.47342640065095e-08i	-5.5991289685084e-09-3.10994783838342e-08i	-8.357822944834e-09-3.49354938057018e-08i	-7.4864541748747e-09-3.52541957566653e-08i	-6.9327260724606e-09-3.14997624285501e-08i	-1.09962940457501e-08-2.50940886383324e-08i	-2.08755850932912e-08-1.84284369844464e-08i	-3.33124521835118e-08-1.14634273241044e-08i
11	-2.48921783453232e-05+1.50866921299615e-05i	-2.25650783822988e-05+1.19770019698857e-05i	-1.71019002846162e-05+7.7220340558926e-06i	-1.07798424961242e-05+3.9610610903333e-06i	-5.62082478189813e-06+1.55403803091371e-06i	-2.41892764605803e-06+4.2325781945488e-07i	-8.72381288622058e-07+5.0106172699149e-08i	-2.86865948412151e-07-2.4773676227954e-08i	-1.09299170379609e-07-3.223793236177e-08i	-6.0870452471691e-08-3.83357332337114e-08i	-4.75781302208446e-08-4.5089847573678e-08i	-5.02699605775964e-08-4.45996471435712e-08i	-6.47816946539254e-08-3.41052233245415e-08i	-8.28694560323612e-08-1.60588473759882e-08i	-9.2897978893694e-08+5.0085513262752e-09i	-8.71859162050107e-08+2.45737671367424e-08i	-6.72742068891335e-08+3.80563695038249e-08i	-4.22536173182502e-08+4.13445486602339e-08i	-2.22638568376596e-08+3.3919986700033e-08i	-1.3330781280244e-08+2.09137783131807e-08i	-1.6465327712904e-08+9.9615087079374e-09i	-2.88713424643947e-08+5.5159618660189e-09i	-4.49371320851871e-08+6.8736142461534e-09i	-5.77837861001743e-08+1.14109225226244e-08i	-6.22725889675173e-08+1.83154582834772e-08i	-5.72172014412623e-08+2.83235048839711e-08i	-4.43085842407056e-08+4.06011594451483e-08i	-2.55230639264728e-08+5.1141223169412e-08i	-2.8366856463695e-09+5.43893382022458e-08i	1.97479855785666e-08+4.64250544306828e-08i	3.57543109406926e-08+2.79171133578977e-08i	3.94891446900829e-08+5.2536622621177e-09i	3.04826604832084e-08-1.22159397369687e-08i	1.49855952108919e-08-1.80429725328424e-08i	2.8282453476583e-09-1.27688795244386e-08i	1.54388275608097e-09-2.83179629964455e-09i	1.17096932280171e-08+3.8673252952656e-09i	2.66354461909236e-08+2.0593728937976e-09i	3.67424888485564e-08-8.8594047578247e-09i	3.57781547732805e-08-2.50850557624142e-08i	2.42084351197938e-08-4.09489199705107e-08i	7.6005379967437e-09-5.25280995739788e-08i	-7.5096666916564e-09-5.93655116378039e-08i	-1.70622285797707e-08-6.28222170389233e-08i	-2.13153143996096e-08-6.368352144759e-08i	-2.45123341161714e-08-6.20627833523139e-08i	-3.17653572818978e-08-5.84003489492547e-08i	-4.48079924546342e-08-5.23968556090228e-08i	-5.97477928069917e-08-4.05214810694858e-08i
12	-2.67033432325057e-05+1.77261476835487e-05i	-2.48116244120113e-05+1.44794984581942e-05i	-1.96598835924843e-05+9.834571273591e-06i	-1.3209499701576e-05+5.4597944367974e-06i	-7.46681920445798e-06+2.40609559764547e-06i	-3.51128110729065e-06+7.9931986197498e-07i	-1.35635379086514e-06+1.8566190578524e-07i	-4.36510920869658e-07+3.5262650996868e-08i	-1.45895571431321e-07+1.4447539547051e-08i	-9.38892930121569e-08-3.2177249415761e-09i	-1.06063033643704e-07-3.18326014174e-08i	-1.31454289303441e-07-5.3557294038818e-08i	-1.61929986458054e-07-5.4694971723197e-08i	-1.91524552100212e-07-3.3251467376713e-08i	-2.08021027704737e-07+3.620721781564e-09i	-2.00815020753914e-07+4.378302046102e-08i	-1.69912648646392e-07+7.4357224128105e-08i	-1.27037308920363e-07+8.6544086258253e-08i	-8.88370976713818e-08+7.97335398782636e-08i	-6.81208734105569e-08+6.16402756087523e-08i	-6.86789328491788e-08+4.32898016929596e-08i	-8.53222022071751e-08+3.25413666497073e-08i	-1.07656221380914e-07+3.1371257943288e-08i	-1.2511852963342e-07+3.8122713475953e-08i	-1.3078917798477e-07+5.1032938913199e-08i	-1.22148918770048e-07+6.8991517705343e-08i	-9.92371119553402e-08+8.94168613356671e-08i	-6.3227959088123e-08+1.06391920172245e-07i	-1.773896742278e-08+1.11689695169444e-07i	2.88968838234037e-08+9.87804559246821e-08i	6.4597088661053e-08+6.77233750971885e-08i	7.91986841589446e-08+2.73945859500094e-08i	7.12327320342831e-08-7.9557219305837e-09i	5.01648176363478e-08-2.6751239678302e-08i	3.1420396519201e-08-2.71308689394279e-08i	2.70276987935568e-08-1.76671220067334e-08i	3.82897702712808e-08-1.14613686493835e-08i	5.55813467415208e-08-1.79896327143823e-08i	6.5253116330055e-08-3.80016777859589e-08i	5.85532964668268e-08-6.42891471649149e-08i	3.62653143309189e-08-8.72788678988878e-08i	6.683861174519e-09-1.01314067757856e-07i	-2.0174363577867e-08-1.07103655293185e-07i	-3.7866250327476e-08-1.09167547996691e-07i	-4.6131863335922e-08-1.11564798111561e-07i	-5.0204655464831e-08-1.15630689391263e-07i	-5.7028598159172e-08-1.19620732433466e-07i	-7.0082624313807e-08-1.1811068184309e-07i	-8.5396156956434e-08-1.01955295694316e-07i
13	-2.88190211114665e-05+2.10403079519439e-05i	-2.74063272773765e-05+1.77218023885167e-05i	-2.26261509221321e-05+1.27102960904029e-05i	-1.61225989922669e-05+7.6657117738018e-06i	-9.82049190924286e-06+3.8102142298191e-06i	-5.02070170833505e-06+1.5113496129807e-06i	-2.07056331299271e-06+4.6061077742091e-07i	-6.22816867424003e-07+1.18077361925378e-07i	-1.00295560922275e-07+4.9711227336826e-08i	-2.19170493931083e-08+3.06202289668766e-08i	-1.03090746157084e-07-4.35742385111e-09i	-2.17359287330675e-07-4.4860545758438e-08i	-3.22424298306213e-07-6.4232733572222e-08i	-4.04004725013235e-07-4.698273509936e-08i	-4.507826780067e-07+4.078242845555e-09i	-4.53798994444658e-07+7.1350373784436e-08i	-4.15098664532156e-07+1.31573733743129e-07i	-3.5141134655839e-07+1.66680471763007e-07i	-2.87665927946003e-07+1.71489569544537e-07i	-2.44984050369326e-07+1.54141033130864e-07i	-2.31531330609399e-07+1.29434375054115e-07i	-2.41378167443611e-07+1.10133765158067e-07i	-2.60467237068299e-07+1.02237199076349e-07i	-2.74592573700616e-07+1.06145746488164e-07i	-2.74225093335144e-07+1.20495326231813e-07i	-2.54462799343264e-07+1.43914166581427e-07i	-2.12680878201852e-07+1.73088842975247e-07i	-1.48148344243011e-07+1.99851073802576e-07i	-6.5137086396022e-08+2.11528974739444e-07i	2.3815254207169e-08+1.96386176622327e-07i	9.9692243987623e-08+1.5146402200666e-07i	1.45275657685573e-07+8.6941347361864e-08i	1.55078876383486e-07+2.237686967982e-08i	1.39268812086728e-07-2.4001332175101e-08i	1.17576262058804e-07-4.5879613486283e-08i	1.06716773620335e-07-5.1650996931317e-08i	1.10062336355032e-07-5.7394827248171e-08i	1.16823065239426e-07-7.530643538089e-08i	1.10945412296467e-07-1.05952205104424e-07i	8.2887833667661e-08-1.39433246997485e-07i	3.5916887977035e-08-1.63717790459841e-07i	-1.6483669561268e-08-1.73417055741156e-07i	-5.8835775330701e-08-1.72741346264999e-07i	-8.1594393846451e-08-1.71543544625874e-07i	-8.4848905733463e-08-1.78529901598123e-07i	-7.7029093927897e-08-1.96278331035542e-07i	-6.9748355435376e-08-2.19326225814694e-07i	-7.0665564215612e-08-2.34497718255471e-07i	-7.6644898200281e-08-2.24366307244653e-07i
14	-3.12394670295579e-05+2.51872215790575e-05i	-3.03865068355512e-05+2.18762328665325e-05i	-2.61027586118252e-05+1.65351237013482e-05i	-1.9715898455455e-05+1.07746398408252e-05i	-1.29986017844008e-05+5.9547070196651e-06i	-7.37653938148119e-06+2.7026477046371e-06i	-3.49503174935063e-06+9.3211430316198e-07i	-1.28090455078033e-06+1.8062291813258e-07i	-2.85753654031928e-07-4.2943209189461e-08i	-1.62694510572157e-08-7.60765598686534e-08i	-1.03362113664607e-07-8.0218179079074e-08i	-3.2641590422191e-07-9.4934489008967e-08i	-5.70889044900013e-07-1.02330147658782e-07i	-7.79144863219116e-07-7.4892565420866e-08i	-9.19812214566075e-07-2.136943457973e-09i	-9.78229169814582e-07+1.0233435688884e-07i	-9.585105311415e-07+2.09193646669275e-07i	-8.84245199646165e-07+2.89439488278765e-07i	-7.90299241919126e-07+3.28209344094735e-07i	-7.0825351927615e-07+3.28875833949706e-07i	-6.54341307195933e-07+3.0675359177718e-07i	-6.26886067155429e-07+2.7851090314193e-07i	-6.12954424105619e-07+2.55111018716877e-07i	-5.97787856931251e-07+2.4171333745933e-07i	-5.70192782988101e-07+2.41479621672868e-07i	-5.22050682294526e-07+2.57346703211558e-07i	-4.4587782589758e-07+2.88857489243419e-07i	-3.35851167233062e-07+3.27050102864397e-07i	-1.93521873981744e-07+3.53619127218433e-07i	-3.3374835357291e-08+3.47880319180785e-07i	1.18538592954192e-07+2.98417044227509e-07i	2.34889054838411e-07+2.11258225189598e-07i	3.00507218813569e-07+1.07757095493329e-07i	3.19391787989624e-07+1.2648392305982e-08i	3.09708051111417e-07-5.9593711320572e-08i	2.90131085646158e-07-1.10409132687906e-07i	2.67524019974743e-07-1.51246586178384e-07i	2.3484604562323e-07-1.91499571300902e-07i	1.80233559575679e-07-2.30164602722557e-07i	9.9784382346163e-08-2.57500239356399e-07i	4.341867963329e-09-2.6455809762262e-07i	-8.4133386547444e-08-2.5241027932187e-07i	-1.43203204388316e-07-2.33913512857293e-07i	-1.6031236415517e-07-2.27281217618628e-07i	-1.37483386115382e-07-2.46499235070783e-07i	-8.9292475495182e-08-2.94172987126129e-07i	-3.5803679444191e-08-3.59038948949852e-07i	7.469644497062e-09-4.18071056975775e-07i	4.0104819078974e-08-4.43961761995179e-07i
15	-3.39640972249403e-05+3.03325004441767e-05i	-3.37977235409282e-05+2.7137078747565e-05i	-3.02136524282852e-05+2.15497726455689e-05i	-2.42329676081206e-05+1.50925875349437e-05i	-1.74136809897295e-05+9.2135937220657e-06i	-1.11925824736855e-05+4.7824251018704e-06i	-6.42304829461654e-06+1.9780199980921e-06i	-3.29656754295822e-06+4.9967321481374e-07i	-1.55926905054304e-06-1.240124481349e-07i	-8.00482752520244e-07-3.09410239697649e-07i	-6.46722444476833e-07-3.25956863407845e-07i	-8.26663358477677e-07-2.99738143704325e-07i	-1.15802368145052e-06-2.5897053201197e-07i	-1.51597697395078e-06-1.8714606068014e-07i	-1.81371654898682e-06-6.639490174167e-08i	-1.99865937895255e-06+9.866883368649e-08i	-2.05485707558056e-06+2.7950777196494e-07i	-2.00067361226516e-06+4.3845064402935e-07i	-1.87657004730494e-06+5.4698160876412e-07i	-1.72649913789494e-06+5.9578001775521e-07i	-1.58194745550054e-06+5.9266798612645e-07i	-1.45598124270653e-06+5.5352973699083e-07i	-1.34743700114483e-06+4.9470583192242e-07i	-1.24880727353414e-06+4.3145307149109e-07i	-1.15070782653974e-06+3.7993484363815e-07i	-1.0411399775972e-06+3.5648487215721e-07i	-9.0402317035966e-07+3.70939021668389e-07i	-7.22840564492235e-07+4.1778722068201e-07i	-4.90241746733985e-07+4.73161812420318e-07i	-2.17523850488042e-07+5.0281982699009e-07i	6.4317158959838e-08+4.78119850028612e-07i	3.15065615957209e-07+3.90235248821019e-07i	5.01684836494039e-07+2.5335024118688e-07i	6.10147243339494e-07+9.5300347421152e-08i	6.45454207644854e-07-5.7020465898386e-08i	6.21460113657052e-07-1.8723655144328e-07i	5.49443632095639e-07-2.88994423834545e-07i	4.34394066071553e-07-3.59064992455744e-07i	2.80953256072838e-07-3.92493683537779e-07i	1.02810650853897e-07-3.8519220616857e-07i	-7.3274380633734e-08-3.41615814182097e-07i	-2.13008970711853e-07-2.7993225756502e-07i	-2.86405605721766e-07-2.28921913884272e-07i	-2.78719693940619e-07-2.1758098177461e-07i	-1.95094329441898e-07-2.63625739687832e-07i	-5.7911198316856e-08-3.66704635949575e-07i	1.01587758483427e-07-5.08102981060108e-07i	2.55760051848593e-07-6.56177458133727e-07i	3.94583743748951e-07-7.77512318997152e-07i
16	-3.69191997045383e-05+3.66434937650331e-05i	-3.75627519759234e-05+3.37170983572906e-05i	-3.48872578571163e-05+2.80460812110343e-05i	-2.96329130195184e-05+2.10296573610783e-05i	-2.31100041385067e-05+1.41424515396849e-05i	-1.66738487847939e-05+8.4415543922271e-06i	-1.12823773524509e-05+4.3632860924795e-06i	-7.33194670301051e-06+1.81685596403409e-06i	-4.76625135814865e-06+4.2801426845404e-07i	-3.30662944358437e-06-2.2882139309974e-07i	-2.64421195125164e-06-4.9205926225461e-07i	-2.52478543188471e-06-5.6875951211443e-07i	-2.74966093212852e-06-5.5058558333017e-07i	-3.15052158912169e-06-4.5707576112644e-07i	-3.5784549514745e-06-2.8333534631519e-07i	-3.91404056606926e-06-3.573823423032e-08i	-4.08442891012197e-06+2.5407509077635e-07i	-4.07106418700162e-06+5.3634232694349e-07i	-3.90106282504647e-06+7.6118189897555e-07i	-3.62660635132643e-06+8.9442846878304e-07i	-3.30291498571923e-06+9.2383585671505e-07i	-2.97382295080182e-06+8.5684875012437e-07i	-2.66712726399434e-06+7.1594912485169e-07i	-2.39541638990248e-06+5.3560467189828e-07i	-2.15681785763966e-06+3.5926562161077e-07i	-1.93429351302671e-06+2.3181845726227e-07i	-1.69729891294197e-06+1.8592896604345e-07i	-1.41045903172363e-06+2.2742231881645e-07i	-1.04896557726265e-06+3.2898632820394e-07i	-6.13713045288829e-07+4.38494132302101e-07i	-1.36886243766045e-07+4.99554294412947e-07i	3.26491631540976e-07+4.73963667927102e-07i	7.16930445292411e-07+3.54662071615037e-07i	9.88789226008628e-07+1.64248607990447e-07i	1.1197802811805e-06-5.704537951112e-08i	1.10982016173568e-06-2.6541337809489e-07i	9.74343550924789e-07-4.23272641461492e-07i	7.39010637389512e-07-5.04397557011711e-07i	4.38759604291518e-07-4.976884184524e-07i	1.18472406364275e-07-4.11339033158389e-07i	-1.69739086200718e-07-2.74799992028591e-07i	-3.7478478351487e-07-1.34076326175021e-07i	-4.57676854247341e-07-3.929476356456e-08i	-4.00401667344103e-07-2.9319260059448e-08i	-2.09246459073205e-07-1.20905752402197e-07i	8.7738194902397e-08-3.06928558965757e-07i	4.48408654960048e-07-5.62739825401776e-07i	8.29127755110677e-07-8.5703970224304e-07i	1.20053109919954e-06-1.165157365177e-06i
17	-3.98315754382923e-05+4.42180561692474e-05i	-4.12828175518424e-05+4.17305381576334e-05i	-3.95595658038135e-05+3.61814691549055e-05i	-3.51642726394083e-05+2.88241139280236e-05i	-2.91719682491375e-05+2.11005992070438e-05i	-2.28239783639599e-05+1.41835453237374e-05i	-1.71254270134176e-05+8.7210267331275e-06i	-1.26278285706273e-05+4.837033620175e-06i	-9.44590217115082e-06+2.30407105345124e-06i	-7.42380467638659e-06+7.5673187498268e-07i	-6.31626505318199e-06-1.4819771498473e-07i	-5.89374504337145e-06-6.5452103900179e-07i	-5.96146505609078e-06-8.9716418239899e-07i	-6.33667912476737e-06-9.3200310305334e-07i	-6.83297851992164e-06-7.7991965478224e-07i	-7.27209087159759e-06-4.6621741667415e-07i	-7.5137919757509e-06-4.277990408255e-08i	-7.48237740946511e-06+4.1127636181622e-07i	-7.17411383272239e-06+8.0545376446894e-07i	-6.64374337752214e-06+1.0597089926173e-06i	-5.97868172851305e-06+1.12269247745202e-06i	-5.2720700890449e-06+9.8202441957748e-07i	-4.60179752280366e-06+6.667885165975e-07i	-4.01702205899566e-06+2.4324707376943e-07i	-3.5310377146409e-06-1.9686771978635e-07i	-3.12044518177595e-06-5.5641116621243e-07i	-2.73267206806239e-06-7.5872158448635e-07i	-2.30325009294309e-06-7.7148911628126e-07i	-1.77986412157539e-06-6.181436396132e-07i	-1.14494572401425e-06-3.6992054439837e-07i	-4.27004743073616e-07-1.20425500212209e-07i	3.04855208702473e-07+4.7007772189929e-08i	9.60935683849775e-07+8.5928308475694e-08i	1.45666304693696e-06-1.90215369539e-09i	1.73397444925716e-06-1.7204261201657e-07i	1.77232063134414e-06-3.5498199571004e-07i	1.58911989837557e-06-4.7877833806211e-07i	1.23333470037076e-06-4.9065754304772e-07i	7.76051819312953e-07-3.72979391927647e-07i	2.99988576130966e-07-1.49578811210923e-07i	-1.11613812739623e-07+1.20478894604067e-07i	-3.85958934890034e-07+3.61165894929379e-07i	-4.69825951567752e-07+5.03593356391231e-07i	-3.35334435437526e-07+5.05703783256946e-07i	1.7817353205586e-08+3.58750737898341e-07i	5.63090125513707e-07+7.8684146674571e-08i	1.25142879271962e-06-3.1176706957847e-07i	2.02103388086597e-06-8.0152922965553e-07i	2.8122955273988e-06-1.40407306220376e-06i
18	-4.21644340454644e-05+5.29420312390492e-05i	-4.41707043699237e-05+5.09813913081975e-05i	-4.31113891807021e-05+4.5675518465157e-05i	-3.9304079545309e-05+3.81248531359178e-05i	-3.36410123951163e-05+2.9700379999563e-05i	-2.72841579784031e-05+2.16315425163034e-05i	-2.13049812586449e-05+1.47285710114025e-05i	-1.64249792809678e-05+9.3142457342783e-06i	-1.29401452056611e-05+5.3295442774019e-06i	-1.08070414610503e-05+2.515309847709e-06i	-9.79811441443376e-06+5.7653639682529e-07i	-9.63260088277517e-06-7.1960599935218e-07i	-1.00393951706521e-05-1.5153076610288e-06i	-1.07644907767548e-05-1.8816853750155e-06i	-1.15624497121471e-05-1.8600272220935e-06i	-1.22030064466133e-05-1.5031361273194e-06i	-1.24984568290135e-05-9.021308781742e-07i	-1.23370413493738e-05-1.914304528294e-07i	-1.17029730812029e-05+4.676361327091e-07i	-1.06723365398928e-05+9.175670339234e-07i	-9.38643613728291e-06+1.03935764132486e-06i	-8.01247413277165e-06+7.8099774118924e-07i	-6.70326661941515e-06+1.7227017166043e-07i	-5.56514706389739e-06-6.7849956907272e-07i	-4.63960893100857e-06-1.6066973552914e-06i	-3.90142321431161e-06-2.42935818644516e-06i	-3.27353312227723e-06-2.99031520821312e-06i	-2.65573861743548e-06-3.1998984397978e-06i	-1.95996020499819e-06-3.05618916854257e-06i	-1.14155923203072e-06-2.63999637856492e-06i	-2.1632525588511e-07-2.0849385976197e-06i	7.4264832279786e-07-1.5331910425683e-06i	1.62657038258361e-06-1.0923085414437e-06i	2.32273181962384e-06-8.071842004084e-07i	2.7453423149758e-06-6.549530077721e-07i	2.85624312902788e-06-5.6260697272146e-07i	2.67136439994788e-06-4.4010357404954e-07i	2.25414732657926e-06-2.1736467997563e-07i	1.70058156206839e-06+1.2757813949055e-07i	1.12137077313427e-06+5.5941205926717e-07i	6.25701769524585e-07+9.98885968178162e-07i	3.0914928069804e-07+1.3530652216113e-06i	2.4607386262656e-07+1.54889266757631e-06i	4.8503325569692e-07+1.55418673911822e-06i	1.04512269094468e-06+1.37594521376899e-06i	1.91256370885748e-06+1.03706932440494e-06i	3.03963040903945e-06+5.4314073894797e-07i	4.34955103662224e-06-1.4508584618131e-07i	5.7486308106321e-06-1.12150264494982e-06i
19	-4.32986558444075e-05+6.24048526978122e-05i	-4.53719893363995e-05+6.087742014661e-05i	-4.43820708294113e-05+5.57314712427007e-05i	-4.05088726345668e-05+4.79259403746528e-05i	-3.45239622285183e-05+3.874975032309e-05i	-2.75734969000157e-05+2.94588725951774e-05i	-2.08596900353815e-05+2.09939665914209e-05i	-1.53453319326894e-05+1.38622389318195e-05i	-1.15810029803959e-05+8.1824817511152e-06i	-9.68607328444485e-06+3.82789208580503e-06i	-9.44514795666388e-06+5.8353180739132e-07i	-1.04478750831445e-05-1.7416691845438e-06i	-1.22106829990715e-05-3.2695461031654e-06i	-1.42551344832886e-05-4.0635921821391e-06i	-1.61508912539895e-05-4.1710456117503e-06i	-1.75440448664216e-05-3.6704119786771e-06i	-1.81843260158317e-05-2.7048887032333e-06i	-1.79499822847195e-05-1.4903248020583e-06i	-1.68596090812082e-05-2.946855979119e-07i	-1.50609541916319e-05+6.06036213234e-07i	-1.2794804254223e-05+9.838765205152e-07i	-1.03413333247881e-05+7.114700836386e-07i	-7.96200551773918e-06-2.0425527426835e-07i	-5.85084385288404e-06-1.618405859068e-06i	-4.10566397440785e-06-3.27795342418287e-06i	-2.72450321846729e-06-4.87919769423079e-06i	-1.62634547087931e-06-6.13847447088297e-06i	-6.8936989724755e-07-6.85690070260012e-06i	2.0449972094307e-07-6.96094416200267e-06i	1.13158153962308e-06-6.50766592217753e-06i	2.10555484631377e-06-5.65446753680194e-06i	3.0785292847823e-06-4.60425668702574e-06i	3.96152055101557e-06-3.54423632321098e-06i	4.65570628123766e-06-2.59765984246296e-06i	5.08338066807063e-06-1.80275098229823e-06i	5.20935848059676e-06-1.12338695748448e-06i	5.04843778083527e-06-4.8511650218917e-07i	4.66001611751181e-06+1.788510475256e-07i	4.13478873650215e-06+8.9060664712274e-07i	3.57948472031452e-06+1.61456062027866e-06i	3.10405483544806e-06+2.27307365663609e-06i	2.81281354668098e-06+2.78188909089054e-06i	2.79824549231772e-06+3.08653318494967e-06i	3.13478215409984e-06+3.17956901362747e-06i	3.87055657425666e-06+3.08738923205935e-06i	5.01774279146517e-06+2.83011618244816e-06i	6.5451217933281e-06+2.37182058475615e-06i	8.37765195126498e-06+1.58416308531105e-06i	1.04053525049327e-05+2.424637459314e-07i
20	-4.30452128999224e-05+7.20834218067582e-05i	-4.47338314949037e-05+7.07504600584658e-05i	-4.32675011901644e-05+6.55354618653929e-05i	-3.87150689249893e-05+5.72789644408969e-05i	-3.17599053583598e-05+4.71924999418646e-05i	-2.35619439571839e-05+3.65426210560895e-05i	-1.54861509208891e-05+2.63752959854149e-05i	-8.787281632347e-06+1.73640437445316e-05i	-4.35021244586485e-06+9.80381775647911e-06i	-2.55368890780733e-06+3.71362355846259e-06i	-3.27242483078844e-06-1.01994272332025e-06i	-5.9853977101841e-06-4.52209292378574e-06i	-9.93589000967827e-06-6.86866460995527e-06i	-1.42934005746465e-05-8.0883267791533e-06i	-1.82873011255481e-05-8.2085364870958e-06i	-2.13020184972497e-05-7.31585743306e-06i	-2.29346659748439e-05-5.6030664875087e-06i	-2.30183923686715e-05-3.3840107953397e-06i	-2.1613546215444e-05-1.0684628422376e-06i	-1.89691220911696e-05+8.991143882151e-07i	-1.54604128819722e-05+2.1226405640291e-06i	-1.15135857118035e-05+2.3379914204381e-06i	-7.53119979422076e-06+1.47393131360401e-06i	-3.8326110746129e-06-3.2806699213215e-07i	-6.1954154476264e-07-2.74307386245379e-06i	2.02910651399077e-06-5.33535179871926e-06i	4.13616534180319e-06-7.6561096215001e-06i	5.78790922638959e-06-9.34059115015405e-06i	7.0910816237064e-06-1.01789654588977e-05i	8.1375115420568e-06-1.01434675814349e-05i	8.98460812339451e-06-9.36741962379973e-06i	9.65369338044064e-06-8.08594781291077e-06i	1.01418630587364e-05-6.5589803064074e-06i	1.04392918877757e-05-5.0011697647668e-06i	1.05439182127426e-05-3.5394761089035e-06i	1.04687638148656e-05-2.2084334559925e-06i	1.02417887446278e-05-9.790746338941e-07i	9.90176496242201e-06+1.9489489548534e-07i	9.49462560665251e-06+1.33579092053811e-06i	9.07307514069707e-06+2.42379983348436e-06i	8.69921352492763e-06+3.40799320268468e-06i	8.44728424418133e-06+4.2370724157969e-06i	8.40270816159443e-06+4.88921167751413e-06i	8.65471511802567e-06+5.37932031093554e-06i	9.28267102176865e-06+5.73228330443712e-06i	1.03395355105563e-05+5.9278098431721e-06i	1.18382996418873e-05+5.8385702151831e-06i	1.37472592236906e-05+5.1909581913026e-06i	1.59968422695193e-05+3.5735176579479e-06i
21	-4.22886643796836e-05+8.18269793605323e-05i	-4.36585960129248e-05+8.05375409203207e-05i	-4.18190970770269e-05+7.51623068807598e-05i	-3.67249701506175e-05+6.64413394197722e-05i	-2.89462877131439e-05+5.5502775942928e-05i	-1.96015180729713e-05+4.35910535062831e-05i	-1.01437996745892e-05+3.18089654866084e-05i	-2.0564493004098e-06+2.09507151530835e-05i	3.4571682027124e-06+1.14604253515205e-05i	5.70618745888443e-06+3.50035468150203e-06i	4.61381744748274e-06-2.92295319964465e-06i	6.7789473705289e-07-7.8362028413221e-06i	-5.1804289845268e-06-1.12271716497945e-05i	-1.18280562511825e-05-1.30406539115154e-05i	-1.81365164665698e-05-1.32314018319693e-05i	-2.31605680141782e-05-1.18437428015379e-05i	-2.62539324499814e-05-9.0818259731308e-06i	-2.71152185376975e-05-5.340703941046e-06i	-2.57710064212202e-05-1.1825058207613e-06i	-2.25119664127358e-05+2.7409262903908e-06i	-1.78021526635856e-05+5.8016765791929e-06i	-1.2181901360494e-05+7.5173591600017e-06i	-6.1817651117899e-06+7.64885346991133e-06i	-2.5949216567897e-07+6.24752067029145e-06i	5.2346614062742e-06+3.63812002482563e-06i	1.0065722998037e-05+3.408428156881e-07i	1.41017778693591e-05-3.0475374808476e-06i	1.7291657567211e-05-5.9824394980494e-06i	1.96424233264394e-05-8.0772343159577e-06i	2.12034059884568e-05-9.1606216797351e-06i	2.20584417964506e-05-9.2749709782941e-06i	2.23228310410014e-05-8.6222858532144e-06i	2.21387107654634e-05-7.4790396111347e-06i	2.16633960932576e-05-6.1085035034089e-06i	2.10494858955623e-05-4.6970545420577e-06i	2.04210277292297e-05-3.3300796366723e-06i	1.98538648511942e-05-2.0073953666391e-06i	1.93682637019445e-05-6.835573718985e-07i	1.89378343412757e-05+6.89062982532e-07i	1.85125040527152e-05+2.1337922221687e-06i	1.80478382421953e-05+3.6473811885597e-06i	1.75307620721109e-05+5.2144953123371e-06i	1.69935046897099e-05+6.8206554196303e-06i	1.6512367074883e-05+8.4444522342526e-06i	1.61936676600936e-05+1.00200703174131e-05i	1.61538294493375e-05+1.13781508131511e-05i	1.6502454857479e-05+1.21891049586893e-05i	1.73355825128791e-05+1.19405513733922e-05i	1.87413075441629e-05+9.9753172137083e-06i
22	-4.32517053532581e-05+9.22432357526706e-05i	-4.53103843417023e-05+9.11901021033648e-05i	-4.43387037240854e-05+8.59670959466354e-05i	-4.0142220547752e-05+7.72065225030905e-05i	-3.30894808228745e-05+6.5916846691457e-05i	-2.41064556902163e-05+5.32558506243002e-05i	-1.45323691357821e-05+4.03035959119276e-05i	-5.8644453540202e-06+2.79015264466459e-05i	5.45756869975e-07+1.65949748658588e-05i	3.76615582775561e-06+6.67617130512713e-06i	3.4592695818923e-06-1.70998309455037e-06i	-7.985987473428e-08-8.45195933231687e-06i	-6.0217474603179e-06-1.33987829493476e-05i	-1.31999841191595e-05-1.63551649956003e-05i	-2.03510590456253e-05-1.7142054321566e-05i	-2.63375573181036e-05-1.56950372541947e-05i	-3.03100758858024e-05-1.21600145234277e-05i	-3.17864123528684e-05-6.9472183043997e-06i	-3.06504470565257e-05-7.186499803457e-07i	-2.70910147363633e-05+5.6949755413326e-06i	-2.15095164966658e-05+1.14302527301555e-05i	-1.44240500568819e-05+1.57466555835848e-05i	-6.3900213276886e-06+1.81620222944214e-05i	2.0536491833296e-06+1.85332522211323e-05i	1.04138248509479e-05+1.70620704343385e-05i	1.82560304981109e-05+1.42257605702385e-05i	2.52115253738313e-05+1.06526135893613e-05i	3.09873920040973e-05+6.975848776348e-06i	3.53834174220485e-05+3.7039975934543e-06i	3.83130775593369e-05+1.1391490560345e-06i	3.98203452112359e-05-6.40805941802e-07i	4.00816165355253e-05-1.738985860407e-06i	3.93842845610256e-05-2.3556394700682e-06i	3.80802289870004e-05-2.693734528042e-06i	3.65215704824639e-05-2.8838330288356e-06i	3.49938449577825e-05-2.9480287845509e-06i	3.36647351950316e-05-2.8070165004109e-06i	3.25629060574284e-05-2.3191867705955e-06i	3.15924081818559e-05-1.3319301090128e-06i	3.05770866486417e-05+2.738229713298e-07i	2.93208157620608e-05+2.5556501131465e-06i	2.76663299213843e-05+5.495769240657e-06i	2.55385657373436e-05+8.9898540448692e-06i	2.29658965514118e-05+1.28265642574008e-05i	2.00811550551939e-05+1.66543425643961e-05i	1.71106657336391e-05+1.9945816650418e-05i	1.43614888010272e-05+2.1982471975081e-05i	1.22140925243381e-05+2.18864399343894e-05i	1.11207392458356e-05+1.8718529902208e-05i
23	-4.8852387494519e-05+1.04315006172249e-04i	-5.3555403286664e-05+1.0397477250428e-04i	-5.57794776839201e-05+9.94792816143812e-05i	-5.51196311142035e-05+9.13179604139684e-05i	-5.16152412517637e-05+8.03252046727643e-05i	-4.57949486609164e-05+6.75033996360716e-05i	-3.86102397015811e-05+5.38394714258678e-05i	-3.12641165681926e-05+4.01667893970858e-05i	-2.49725092385102e-05+2.71050482394053e-05i	-2.07172965009754e-05+1.50811780331852e-05i	-1.90532194389506e-05+4.4057008387793e-06i	-2.00151627015189e-05-4.6382869186791e-06i	-2.31427829600404e-05-1.17366474304254e-05i	-2.76065487932883e-05-1.65438922240423e-05i	-3.23938560153667e-05-1.87440640583933e-05i	-3.65034900504838e-05-1.81514483185309e-05i	-3.91029179205485e-05-1.48139673961179e-05i	-3.96214416993358e-05-9.0796862601304e-06i	-3.77752547224033e-05-1.5977835922065e-06i	-3.35397284804649e-05+6.7545883135693e-06i	-2.70942805277239e-05+1.50055936692154e-05i	-1.87645436354277e-05+2.22501208478539e-05i	-8.9777792018749e-06+2.77988674422004e-05i	1.7646577368267e-06+3.12780516634757e-05i	1.29045042129202e-05+3.26565524061346e-05i	2.3845522550647e-05+3.21973417002469e-05i	3.39853595241417e-05+3.0350459012183e-05i	4.27652720780942e-05+2.76196683823425e-05i	4.9733627811919e-05+2.44402204035027e-05i	5.46104765586721e-05+2.10995463470027e-05i	5.73353823190416e-05+1.77181796213513e-05i	5.80812768087786e-05+1.42893140210034e-05i	5.72239004950024e-05+1.07580391625844e-05i	5.52679218452827e-05+7.1107712153481e-06i	5.27436479432825e-05+3.4447441693898e-06i	5.00980018592393e-05-3.7318863082e-09i	4.76064603070731e-05-2.8788892981689e-06i	4.53275049563682e-05-4.7647936680609e-06i	4.31094638043182e-05-5.266345251048e-06i	4.06455051130238e-05-4.0921520381458e-06i	3.75608792955298e-05-1.1246235858419e-06i	3.35109308175993e-05+3.5289790936758e-06i	2.82699614100443e-05+9.5041533406916e-06i	2.17980034736497e-05+1.61636710360898e-05i	1.42814769998457e-05+2.26015594332646e-05i	6.150819556294e-06+2.76761333348309e-05i	-1.9191192854257e-06+3.00864458766795e-05i	-9.0224985079315e-06+2.85044077122199e-05i	-1.40522316582384e-05+2.1763772930001e-05i
24	-6.1110013359641e-05+1.17999565457139e-04i	-7.0789438475045e-05+1.18583810945917e-04i	-7.8903966474236e-05+1.14980003716276e-04i	-8.4777709944324e-05+1.07498391263345e-04i	-8.80097866558998e-05+9.67684893841842e-05i	-8.85588241217109e-05+8.36161404854415e-05i	-8.67540794140035e-05+6.89289437955926e-05i	-8.32256839887474e-05+5.35457463978693e-05i	-7.87687419778932e-05+3.81945716567804e-05i	-7.41748097629167e-05+2.34845419464187e-05i	-7.00731638297983e-05+9.9379373176251e-06i	-6.68200833652923e-05-1.9645318028847e-06i	-6.44586990143448e-05-1.17544838436891e-05i	-6.27505031515052e-05-1.89831677044051e-05i	-6.12599771919924e-05-2.32696771336898e-05i	-5.94624439939325e-05-2.43769971432285e-05i	-5.68451061717917e-05-2.22902800562505e-05i	-5.29807579169155e-05-1.72683857798356e-05i	-4.75678968038283e-05-9.8464425941079e-06i	-4.0443824233445e-05-7.815292606045e-07i	-3.15841251111745e-05+9.0492847673926e-06i	-2.11010528377237e-05+1.87748978331496e-05i	-9.246506388844e-06+2.76492694735078e-05i	3.5836596288803e-06+3.51348439159764e-05i	1.68540602955025e-05+4.09320599173349e-05i	2.99147170668184e-05+4.49524702262148e-05i	4.20541099678419e-05+4.72491997714941e-05i	5.25793106299151e-05+4.79302922917816e-05i	6.09119762493844e-05+4.70844413776873e-05i	6.66806868992413e-05+4.47435266484782e-05i	6.97866540684692e-05+4.08938298395974e-05i	7.04228793355985e-05+3.55316205285005e-05i	6.90362347006289e-05+2.87439649391681e-05i	6.62355511162001e-05+2.07867164130511e-05i	6.2662983428598e-05+1.21313810727797e-05i	5.88564773152076e-05+3.4607748208785e-06i	5.51347374532896e-05-4.3928119035403e-06i	5.15314064061361e-05-1.05584197692357e-05i	4.77935799353275e-05-1.42663471238634e-05i	4.34448846280808e-05-1.49922193041316e-05i	3.78995888551522e-05-1.25813958724127e-05i	3.0605298666248e-05-7.3352072108293e-06i	2.11893594122099e-05-4.68049811554e-08i	9.58738672239243e-06+8.02070902276981e-06i	-3.8611730370099e-06+1.5218262362124e-05i	-1.83590248992457e-05+1.96587662120867e-05i	-3.26428818089286e-05+1.94262687161688e-05i	-4.50241860353056e-05+1.28348060928169e-05i	-5.34819223646724e-05-1.2871710894303e-06i
25	-7.9247915635304e-05+1.30554578962653e-04i	-9.5657299385388e-05+1.31223419497946e-04i	-1.11629639177913e-04+1.27411770031511e-04i	-1.26199945119444e-04+1.19245906706086e-04i	-1.38494219869141e-04+1.07171971139336e-04i	-1.47840904203856e-04+9.1884348929129e-05i	-1.53846610485099e-04+7.4234990171292e-05i	-1.56420844710564e-04+5.5144856653656e-05i	-1.55747112966419e-04+3.5533943850099e-05i	-1.52211053130079e-04+1.627717252667e-05i	-1.46305860800521e-04-1.816690003657e-06i	-1.38538409165514e-04-1.801344289624e-05i	-1.29355597442165e-04-3.1662032890651e-05i	-1.19101621083469e-04-4.2213083254993e-05i	-1.08006674813024e-04-4.9250134280426e-05i	-9.61997826840061e-05-5.2528294932265e-05i	-8.37352732909782e-05-5.20090376598908e-05i	-7.06239341707541e-05-4.78782444194808e-05i	-5.68641457760933e-05-4.05379407266843e-05i	-4.2472468174966e-05-3.05692755528527e-05i	-2.75148817103555e-05-1.86727583264009e-05i	-1.21383537443654e-05-5.5986584601674e-06i	3.40139977403847e-06+7.91655986780987e-06i	1.8723957912704e-05+2.11939532782368e-05i	3.33296021400814e-05+3.36287349728345e-05i	4.66333970163221e-05+4.46817629801553e-05i	5.80291864938825e-05+5.38567214803441e-05i	6.6976343884727e-05+6.0679591146789e-05i	7.30938369569546e-05+6.46975015853773e-05i	7.62406914285071e-05+6.55086697708412e-05i	7.65613411894043e-05+6.28250089446135e-05i	7.44795207026829e-05+5.6556883416086e-05i	7.06346248713847e-05+4.68989959778904e-05i	6.57676715266417e-05+3.43909321482635e-05i	6.05769312141606e-05+1.99275401365488e-05i	5.55724776162464e-05+4.7031203640362e-06i	5.09616687084284e-05-9.9127885097277e-06i	4.65928572621847e-05-2.25549986631068e-05i	4.19734795654559e-05-3.20717982271438e-05i	3.6363903230232e-05-3.77302747904008e-05i	2.89337288903637e-05-3.93834283578557e-05i	1.89560075728657e-05-3.75693414127462e-05i	6.0090664447511e-06-3.35213013221062e-05i	-9.8444657704434e-06-2.90784334485926e-05i	-2.79275918973868e-05-2.64978635396478e-05i	-4.68873757982009e-05-2.81813084319483e-05i	-6.47140580579267e-05-3.63412642686771e-05i	-7.88455952992226e-05-5.26440100730768e-05i	-8.6354404525648e-05-7.78765000004056e-05i
26	-9.8320822754654e-05+1.35988570797957e-04i	-1.2163384460835e-04+1.34385587040679e-04i	-1.45605985664372e-04+1.27598794041352e-04i	-1.69022246043547e-04+1.15607257489359e-04i	-1.90594312612154e-04+9.8738138396863e-05i	-2.09083799581121e-04+7.763681049558e-05i	-2.23419638362031e-04+5.3210252881119e-05i	-2.32791673185778e-04+2.6554370796669e-05i	-2.36707917355799e-04-1.124157797893e-06i	-2.35010707194269e-04-2.8583217738088e-05i	-2.27854975363996e-04-5.4612854118357e-05i	-2.15658004682253e-04-7.8093346757697e-05i	-1.99033074391879e-04-9.8043927616149e-05i	-1.78719255957853e-04-1.13662771107695e-04i	-1.5551712316233e-04-1.24358219063627e-04i	-1.30236655538703e-04-1.29770175726359e-04i	-1.03660330931191e-04-1.29780047264136e-04i	-7.6521924603162e-05-1.24508031297948e-04i	-4.9499786994594e-05-1.14298015782522e-04i	-2.32218928835186e-05-9.96923642936183e-05i	1.7216649506002e-06-8.14006821763032e-05i	2.47647951884743e-05-6.02674891063845e-05i	4.5357480489497e-05-3.72430439759219e-05i	6.29711169548986e-05-1.33593163443306e-05i	7.712237461338e-05+1.02902510432316e-05i	8.74165777298653e-05+3.25720542949965e-05i	9.36057833523916e-05+5.23420547996773e-05i	9.56507050195679e-05+6.84915530344065e-05i	9.37711249721602e-05+8.00140230706912e-05i	8.84680932748552e-05+8.60925004415282e-05i	8.05040475988838e-05+8.61995364222455e-05i	7.08340405709317e-05+8.01940978167983e-05i	6.04914359248988e-05+6.83942929351614e-05i	5.0442633672603e-05+5.16035813975233e-05i	4.14349385303173e-05+3.10724496076828e-05i	3.38670066375938e-05+8.387264657607e-06i	2.77106151647349e-05-1.47085315242285e-05i	2.25054123552818e-05-3.65414202451432e-05i	1.74360452183156e-05-5.5751614926597e-05i	1.14861887873295e-05-7.15154954175594e-05i	3.6497063371986e-06-8.37082699416898e-05i	-6.8316266483745e-06-9.29748473933079e-05i	-2.0239822997987e-05-1.00688654430805e-04i	-3.6197352403156e-05-1.08793374721716e-04i	-5.3558727167539e-05-1.19539330790602e-04i	-7.0397564466164e-05-1.35142616652616e-04i	-8.4097866011545e-05-1.57409269733519e-04i	-9.154506577405e-05-1.87376581637464e-04i	-8.9398753419765e-05-2.25026514512061e-04i
27	-1.08780654692853e-04+1.26741549901802e-04i	-1.36759322313222e-04+1.19412361180332e-04i	-1.66125250570933e-04+1.05860121964348e-04i	-1.95481754416186e-04+8.5999289374253e-05i	-2.2323637689441e-04+6.0135899994268e-05i	-2.47723503212792e-04+2.8967204560585e-05i	-2.67341542354175e-04-6.450050801299e-06i	-2.80687828737485e-04-4.4758606453407e-05i	-2.86675123967216e-04-8.4380612581239e-05i	-2.84617034600759e-04-1.23610992542943e-04i	-2.74274916365524e-04-1.60716493057478e-04i	-2.55864704053695e-04-1.94033124291096e-04i	-2.30027414040946e-04-2.2205564413531e-04i	-1.9777095166277e-04-2.43514033602532e-04i	-1.60392912648882e-04-2.57433441500238e-04i	-1.19394325379567e-04-2.63175747800339e-04i	-7.639306798211e-05-2.60462566207147e-04i	-3.3043475938176e-05-2.49380983292219e-04i	9.0340870432e-06-2.30374398120761e-04i	4.8312735298012e-05-2.04221305701372e-04i	8.3409129539134e-05-1.72004683990813e-04i	1.13127233082901e-04-1.3507385861764e-04i	1.36499326729558e-04-9.4999529553078e-05i	1.52826854668861e-04-5.3521354462375e-05i	1.61721264562644e-04-1.2486463245097e-05i	1.63141600669304e-04+2.6223087715691e-05i	1.57422016554116e-04+6.0775281067781e-05i	1.45279668787558e-04+8.9485030649186e-05i	1.27792733728351e-04+1.1091943957129e-04i	1.06340364992551e-04+1.24003926129102e-04i	8.2501499999187e-05+1.28117659369437e-04i	5.7916968959776e-05+1.23163658236113e-04i	3.4128006468293e-05+1.09598022061009e-04i	1.24120854197983e-05+8.84050874580902e-05i	-6.3580978793962e-06+6.10112451825425e-05i	-2.18063525144231e-05+2.9139193711804e-05i	-3.40743790685511e-05-5.3849001359198e-06i	-4.3761762014763e-05-4.08486544696295e-05i	-5.17867569652224e-05-7.58650331631696e-05i	-5.918397288307e-05-1.09545317805516e-04i	-6.6866840454168e-05-1.4160338118045e-04i	-7.5390109027077e-05-1.7236935250235e-04i	-8.4749206098666e-05-2.02703235784975e-04i	-9.4248983989781e-05-2.33813994551134e-04i	-1.02465018934405e-04-2.67004950512086e-04i	-1.07307661593979e-04-3.03379859523251e-04i	-1.06184135444417e-04-3.43553476574583e-04i	-9.6238911764892e-05-3.87413569074439e-04i	-7.4639368000703e-05-4.33976266619172e-04i
28	-9.75591289757622e-05+9.75478441596006e-05i	-1.25257174428557e-04+8.14748650628e-05i	-1.54379698832987e-04+5.8249971096835e-05i	-1.83431836744019e-04+2.7868637441138e-05i	-2.10660236093456e-04-9.240389855421e-06i	-2.34170482787725e-04-5.2200638641021e-05i	-2.52070896228214e-04-9.9706149391308e-05i	-2.62628339587996e-04-1.50071968510492e-04i	-2.64419725583228e-04-2.01313708635103e-04i	-2.56463262151959e-04-2.51250641405901e-04i	-2.38316037859703e-04-2.97625015740995e-04i	-2.10128775564482e-04-3.38229209895369e-04i	-1.7265371703725e-04-3.71031985346139e-04i	-1.27206795765093e-04-3.94295510398845e-04i	-7.5589752330909e-05-4.06675886084626e-04i	-1.9981098034157e-05-4.07301486520303e-04i	3.719343842148e-05-3.95825308631046e-04i	9.3400136373404e-05-3.72449470679599e-04i	1.46136399141045e-04-3.3792177988538e-04i	1.9306188974641e-04-2.93505740892709e-04i	2.32116050900801e-04-2.40926421563933e-04i	2.61618405012427e-04-1.82295246408175e-04i	2.80349424942821e-04-1.20017143822993e-04i	2.87610285728643e-04-5.6683672986813e-05i	2.83259480342602e-04+5.044040118189e-06i	2.67723432929807e-04+6.2558370736239e-05i	2.4197744685208e-04+1.13429461277649e-04i	2.07493286320224e-04+1.55524969422729e-04i	1.66151049692764e-04+1.87118479189557e-04i	1.20116105740252e-04+2.06978714893895e-04i	7.1686614225498e-05+2.14431134479395e-04i	2.3122858917436e-05+2.0938390038012e-04i	-2.3524896020079e-05+1.92312096284516e-04i	-6.6569506585328e-05+1.64197613133298e-04i	-1.047997087807e-04+1.26427207766059e-04i	-1.37534351116872e-04+8.0657206880648e-05i	-1.64606948732623e-04+2.8659138689403e-05i	-1.86279453569844e-04-2.7835022835877e-05i	-2.03095460042935e-04-8.7267459147809e-05i	-2.1569350050991e-04-1.48349825458404e-04i	-2.24608532474677e-04-2.1010495880459e-04i	-2.30092642901272e-04-2.71848311476847e-04i	-2.31983731704969e-04-3.33111920436705e-04i	-2.29643763324912e-04-3.93523622781619e-04i	-2.21977156801062e-04-4.5266299821571e-04i	-2.07526623731115e-04-5.09921559474385e-04i	-1.84630191949063e-04-5.64396474429074e-04i	-1.51611431697458e-04-6.1484330348325e-04i	-1.06967368882659e-04-6.59703247093056e-04i
29	-5.22218983216123e-05+4.93807393597569e-05i	-7.30589573563065e-05+2.39930423015377e-05i	-9.46806286775386e-05-8.6511372346272e-06i	-1.1563492009163e-04-4.8287624504125e-05i	-1.3422026340084e-04-9.4204358896218e-05i	-1.48596561718475e-04-1.45231103879705e-04i	-1.56925805883576e-04-1.99761080059595e-04i	-1.575300434919e-04-2.55805226078839e-04i	-1.49051386889005e-04-3.11077207859663e-04i	-1.30597523163384e-04-3.63104800288845e-04i	-1.01857078700217e-04-4.09361051321497e-04i	-6.3172097402552e-05-4.4740688501956e-04i	-1.5559402328761e-05-4.75035662090059e-04i	3.9321929677711e-05-4.9040981196377e-04i	9.9254122379891e-05-4.92180042428851e-04i	1.61587400512592e-04-4.79578811917358e-04i	2.23398166929929e-04-4.52481623195117e-04i	2.81664840246833e-04-4.11432091585428e-04i	3.33447138997037e-04-3.57629417719471e-04i	3.76055769609278e-04-2.92879582024252e-04i	4.07201796977804e-04-2.19514008978665e-04i	4.25117888389217e-04-1.40281403089362e-04i	4.28646548784209e-04-5.8219795818171e-05i	4.17292945741805e-04+2.3483475237344e-05i	3.91241711205944e-04+1.01636044042029e-04i	3.51338227408597e-04+1.73181602058252e-04i	2.99035629021402e-04+2.353309835382e-04i	2.36309509180833e-04+2.85677207264273e-04i	1.65543533980034e-04+3.22289248139926e-04i	8.9391111735706e-05+3.43780207450478e-04i	1.0620887782259e-05+3.49346648166906e-04i	-6.8043261717095e-05+3.38777323777985e-04i	-1.44074592312924e-04+3.12431470202867e-04i	-2.15273870763879e-04+2.71189225275875e-04i	-2.79864247625393e-04+2.16379365865006e-04i	-3.36540296868101e-04+1.49691992408966e-04i	-3.84466310218483e-04+7.3085513706387e-05i	-4.23225821855437e-04-1.1302218995702e-05i	-4.5273150815805e-04-1.0122985009311e-04i	-4.73110668889648e-04-1.94409443240266e-04i	-4.84585180777587e-04-2.88542341259136e-04i	-4.87365253931479e-04-3.81336721037843e-04i	-4.81573230723195e-04-4.70514390100596e-04i	-4.6720739613067e-04-5.53818234096184e-04i	-4.44147251856965e-04-6.29033734816913e-04i	-4.12192351732528e-04-6.94037285129555e-04i	-3.71118356608244e-04-7.46879994009698e-04i	-3.20728386949918e-04-7.85908103353357e-04i	-2.60876926916321e-04-8.09910568370901e-04i
30	3.13462922358965e-05-1.05557375863602e-05i	2.27262087359242e-05-4.25694114417458e-05i	1.40589943141519e-05-8.06342783035394e-05i	6.533960346695e-06-1.24090961516855e-04i	1.525019958729e-06-1.71873696843767e-04i	4.92461006504e-07-2.22522063363431e-04i	4.859502589466e-06-2.74221294236592e-04i	1.5874006486422e-05-3.24870730476872e-04i	3.4468672356098e-05-3.72177737210892e-04i	6.1134488417903e-05-4.13772250451136e-04i	9.5821811769727e-05-4.47335239137499e-04i	1.37881161629439e-04-4.70732922895419e-04i	1.8605187024937e-04-4.82147735554799e-04i	2.38501666080546e-04-4.80196890270335e-04i	2.92914768882875e-04-4.64030051718295e-04i	3.46620936658183e-04-4.33399044642513e-04i	3.96753836845422e-04-3.88694622781546e-04i	4.40424647522477e-04-3.30947888942657e-04i	4.74896175714645e-04-2.61796717923737e-04i	4.97743937770124e-04-1.83420169563337e-04i	5.0699321665772e-04-9.8446080035266e-05i	5.0122452136015e-04-9.838542890449e-06i	4.79643473708872e-04+7.9227291274207e-05i	4.42114350916642e-04+1.65495745466926e-04i	3.89158917545012e-04+2.4575985492614e-04i	3.21923649710099e-04+3.16983831076513e-04i	2.42119114621878e-04+3.76414545326021e-04i	1.51935448491539e-04+4.21679004316096e-04i	5.3937984261974e-05+4.50865721335287e-04i	-4.905253511652e-05+4.62588554727583e-04i	-1.54089898483138e-04+4.56032069073471e-04i	-2.58236086502795e-04+4.30977924335091e-04i	-3.58691002692799e-04+3.87812347362234e-04i	-4.52909848627771e-04+3.27515446642117e-04i	-5.38699829257433e-04+2.51633934005833e-04i	-6.14289182557811e-04+1.62239539324118e-04i	-6.78364057198457e-04+6.1875800815245e-05i	-7.30072214357593e-04-4.6504249696161e-05i	-7.68996324989168e-04-1.59607845562382e-04i	-7.95103028580327e-04-2.73879545518622e-04i	-8.08676173627692e-04-3.85587390010457e-04i	-8.10243210260065e-04-4.90921864209325e-04i	-8.00502311070905e-04-5.86112681167684e-04i	-7.80254634959242e-04-6.67568430218591e-04i	-7.50341848596098e-04-7.32042289458612e-04i	-7.11584619758566e-04-7.76822873935975e-04i	-6.64714622812588e-04-7.99942863844373e-04i	-6.10292042814503e-04-8.00389877816937e-04i	-5.48603767867332e-04-7.78295372993128e-04i
31	1.42036913093827e-04-7.503912939119e-05i	1.46558860414183e-04-1.09427321623354e-04i	1.51053309083127e-04-1.47600730254514e-04i	1.562453404331e-04-1.88546472062261e-04i	1.62971949045072e-04-2.309519118388e-04i	1.72107620995556e-04-2.73245291147733e-04i	1.84472333209164e-04-3.13658067995906e-04i	2.00730025479624e-04-3.50306190996379e-04i	2.21287755404334e-04-3.81285829961015e-04i	2.46206752545383e-04-4.04777680245013e-04i	2.75136186175416e-04-4.19152992671192e-04i	3.07278600878053e-04-4.23074067005311e-04i	3.41392837736479e-04-4.15582155068104e-04i	3.75836244330618e-04-3.96166564712902e-04i	4.08643642079631e-04-3.64810186350334e-04i	4.37636489935963e-04-3.22008554783693e-04i	4.60552541921677e-04-2.68761716771675e-04i	4.7518447632628e-04-2.06540352433007e-04i	4.79515680704217e-04-1.37229528505441e-04i	4.71842547242025e-04-6.3054896734131e-05i	4.50874957282134e-04+1.3503088310694e-05i	4.15809622388311e-04+8.9801343507355e-05i	3.663740407922e-04+1.63127811032822e-04i	3.0284150958146e-04+2.30792862923858e-04i	2.26019547341747e-04+2.90216142853293e-04i	1.37215094804285e-04+3.39007865640579e-04i	3.8180072400019e-05+3.75044566257786e-04i	-6.8959429210096e-05+3.96539713375097e-04i	-1.8178748531944e-04+4.02109432126974e-04i	-2.97693568322173e-04+3.90832919773734e-04i	-4.13975790549503e-04+3.62306208801866e-04i	-5.27948526910902e-04+3.16687015417407e-04i	-6.37049710840642e-04+2.54727768202092e-04i	-7.38942027821957e-04+1.77793709608023e-04i	-8.31601563252363e-04+8.7863228688033e-05i	-9.13387539443333e-04-1.2491804510468e-05i	-9.83087783425151e-04-1.20147206080799e-04i	-0.00103993645668639-0.00023149007637928i	-0.00108360306402225-0.00034250554424126i	-0.00111415437025515-0.00044888757288947i	-0.00113199304489485-0.00054617520117952i	-0.00113777814875206-0.00062991592879742i	-0.0011323327104241-0.00069585761528802i	-0.00111654267884201-0.00074016864853691i	-0.00109124991847571-0.00075968276741327i	-0.00105714040122104-0.00075215963229503i	-0.00101462828465032-0.00071654535986272i	-9.63738021926533e-04-6.53209713786816e-04i	-9.03990522841802e-04-5.64129996495081e-04i
32	2.54559498960241e-04-1.44698571404063e-04i	2.67811920340229e-04-1.78801527804426e-04i	2.80017868429479e-04-2.14235731444653e-04i	2.9141833507926e-04-2.49826821377453e-04i	3.02336967889492e-04-2.84246141964395e-04i	3.13135522804792e-04-3.16073540238433e-04i	3.2415747476544e-04-3.43872568561894e-04i	3.35665020658436e-04-3.66273265227953e-04i	3.4777610887532e-04-3.82056698303542e-04i	3.60408771897646e-04-3.90234970234449e-04i	3.73239762940044e-04-3.90120477373976e-04i	3.8568327885401e-04-3.81378926871572e-04i	3.96893512871027e-04-3.64061893845745e-04i	4.05792184691152e-04-3.38616445342343e-04i	4.111194048429e-04-3.05871390115415e-04i	4.11503648646262e-04-2.67001809606805e-04i	4.05544615254032e-04-2.23475433273415e-04i	3.91901602659312e-04-1.76985893513461e-04i	3.69379863529295e-04-1.29378727725915e-04i	3.37008170541865e-04-8.2576063459461e-05i	2.94102306308172e-04-3.8505212492453e-05i	2.40311083101282e-04+9.64980448384e-07i	1.75643431770443e-04+3.4078014441646e-05i	1.00476755696505e-04+5.9233776738071e-05i	1.55479093372965e-05+7.50244515016525e-05i	-7.80712348828901e-05+8.02652221542553e-05i	-1.79011536749234e-04+7.4023183600125e-05i	-2.85655698978566e-04+5.5647538517464e-05i	-3.96196931248447e-04+2.4803057691228e-05i	-5.08705289122426e-04-1.8492837212308e-05i	-6.21199384920444e-04-7.3830833204533e-05i	-7.31720401792768e-04-1.40371462391783e-04i	-8.38404398555443e-04-2.16812162591482e-04i	-9.39548048197234e-04-3.01364583589222e-04i	-0.00103366252440427-0.00039174697668444i	-0.00111951050351308-0.0004851959055328i	-0.00119612231249924-0.0005785006573267i	-0.00126278906312752-0.00066806290237367i	-0.00131903290542426-0.00074998356396019i	-0.00136455689743544-0.00082017857306904i	-0.00139917895799352-0.0008745250300885i	-0.00142275555396243-0.00090903890078298i	-0.00143510097878706-0.00092008422106735i	-0.00143590739185977-0.00090461136099761i	-0.00142466959152079-0.00086041787134437i	-0.00140061739707789-0.00078641983649822i	-0.00136265819567139-0.00068291500721486i	-0.00130933320344778-0.00055181233086764i	-0.00123879346665395-0.00039679730289133i
33	3.39879654017303e-04-2.28027894407078e-04i	3.54502749296048e-04-2.62218925085183e-04i	3.66552639241023e-04-2.9581020529854e-04i	3.76012057314352e-04-3.27652509454646e-04i	3.82977938018712e-04-3.565796178938e-04i	3.87641475589412e-04-3.81480438878108e-04i	3.90257621062312e-04-4.01374789553691e-04i	3.91106627779915e-04-4.15487118792526e-04i	3.90451276469989e-04-4.23312138323524e-04i	3.88494032993249e-04-4.24666586197075e-04i	3.85338514263967e-04-4.19722202215296e-04i	3.80959231718075e-04-4.09016404647785e-04i	3.75182697820029e-04-3.93439007429152e-04i	3.67681744111206e-04-3.74195429439752e-04i	3.57983487738947e-04-3.52748996642502e-04i	3.45489998749138e-04-3.30746874382552e-04i	3.29509551014069e-04-3.0993564926901e-04i	3.09295526780145e-04-2.92073408075694e-04i	2.84089658310557e-04-2.78845210226618e-04i	2.53166319222655e-04-2.717880960901e-04i	2.1587493999374e-04-2.72230303484415e-04i	1.71678186169106e-04-2.81247375298175e-04i	1.20184160690855e-04-2.9963561208964e-04i	6.1171454152122e-05-3.2790117913243e-04i	-5.393697215663e-06-3.66261434306958e-04i	-7.9348574862513e-05-4.14653956651882e-04i	-1.60333642158784e-04-4.72748472813062e-04i	-2.47800601701846e-04-5.399574118477e-04i	-3.41028314090471e-04-6.15442041072671e-04i	-4.39145431025169e-04-6.98112806410018e-04i	-5.41157807922766e-04-7.86624314810702e-04i	-6.45977909291278e-04-8.79367047574004e-04i	-7.52452687245353e-04-9.7445913869975e-04i	-0.00085938602036543-0.00106974226171383i	-0.00096555194809086-0.00116278584638977i	-0.00106969574612435-0.00125090361952637i	-0.00117052135216574-0.00133118603102888i	-0.00126666560767258-0.00140055168878864i	-0.00135666193195584-0.00145582060631445i	-0.00143889800795599-0.00149381184738421i	-0.00151157345296065-0.00151146784517802i	-0.00157266398645162-0.0015060069475203i	-0.0016198981839738-0.00147510419585802i	-0.00165075163786563-0.00141709763768401i	-0.00166246156604454-0.00133121344677108i	-0.00165206309753183-0.00121779794435996i	-0.00161644712065377-0.0010785388240135i	-0.00155243908546118-0.00091665240219927i	-0.00145689862300399-0.00073700972669198i
34	3.76669121677049e-04-3.29904819270543e-04i	3.85817177986826e-04-3.65317786971034e-04i	3.91250843096877e-04-3.98584527738904e-04i	3.93039344162497e-04-4.28612796274176e-04i	3.91433297540202e-04-4.54388726145274e-04i	3.86855940390927e-04-4.75049549921751e-04i	3.79881743218188e-04-4.89954523598839e-04i	3.71203266927785e-04-4.98748549870463e-04i	3.61588097186204e-04-5.01413087725235e-04i	3.51828510858729e-04-4.98299544244709e-04i	3.42687124177695e-04-4.90141452151736e-04i	3.34842088749788e-04-4.78043269006932e-04i	3.28835422614872e-04-4.63445460912983e-04i	3.25027806580272e-04-4.48067480134831e-04i	3.23562686658684e-04-4.33832110009202e-04i	3.24341865630585e-04-4.2277622614139e-04i	3.27014010701092e-04-4.1695412744607e-04i	3.30976714877067e-04-4.1834009048008e-04i	3.35391978734312e-04-4.28736632724618e-04i	3.39214262118661e-04-4.49694155478843e-04i	3.41229613719719e-04-4.82446280080494e-04i	3.40103835086194e-04-5.27863470541468e-04i	3.34437190787644e-04-5.86425678569611e-04i	3.22822862913527e-04-6.58212996113391e-04i	3.03906201722987e-04-7.42911876935045e-04i	2.76441887418853e-04-8.39833556361615e-04i	2.39346428542164e-04-9.479409386136e-04i	0.00019174399761911-0.00106588042125343i	0.00013300442436276-0.00119201578578712i	6.277316124663e-05-1.32446223713209e-03i	-1.900591640401e-05-1.46111972869644e-03i	-0.00011207307756829-0.00159970568292415i	-0.00021583822897592-0.00173778797792338i	-0.00032936671011917-0.00187281956197598i	-0.00045136315051953-0.00200217630100304i	-0.00058015212507275-0.00212319974281571i	-0.00071365581843708-0.00223324650518058i	-0.00084937068508533-0.00232974605020747i	-0.00098434688340903-0.00241026871685554i	-0.00111517574788267-0.00247260597144669i	-0.00123799144397801-0.00251486472751421i	-0.00134849301403056-0.00253557703372327i	-0.00144199219321952-0.00253382517220267i	-0.00151349073892177-0.00250938005791109i	-0.00155778881038886-0.00246284774407934i	-0.00156962350036331-0.00239581500134297i	-0.00154383432863307-0.00231098078131385i	-0.00147555067784212-0.00221225655882606i	-0.00136039497005164-0.00210481587727489i
35	3.5450487922148e-04-4.39552737867651e-04i	3.53312689797186e-04-4.74323368631773e-04i	3.48066135167859e-04-5.05051987024381e-04i	3.39166207988179e-04-5.30596548064799e-04i	3.27255460295705e-04-5.49947217922158e-04i	3.13208120486893e-04-5.62298463423324e-04i	2.98105317719984e-04-5.67117556634459e-04i	2.83195592760532e-04-5.64204676836617e-04i	2.69841880321764e-04-5.5373998926948e-04i	2.59457128098002e-04-5.36313674107427e-04i	2.53431595696529e-04-5.1293584448695e-04i	2.53055583321853e-04-4.85024562834006e-04i	2.594418188617e-04-4.54371637963315e-04i	2.73451943355921e-04-4.23087432340388e-04i	2.95631458402944e-04-3.9352738706903e-04i	3.26157134708819e-04-3.68204242033292e-04i	3.6480024821849e-04-3.49690870440672e-04i	4.10908146957873e-04-3.40519176113498e-04i	4.63405612270571e-04-3.43080579862848e-04i	5.20816331287701e-04-3.59533261205127e-04i	5.81303623481032e-04-3.91720586018713e-04i	6.4272845099848e-04-4.41104142091841e-04i	7.02721780544058e-04-5.08713650244135e-04i	7.58767639387641e-04-5.95114851801771e-04i	8.08292791299726e-04-7.00395412581864e-04i	8.48758897221461e-04-8.24168017229046e-04i	8.7775333339925e-04-9.65589202128566e-04i	0.0008930754873421-0.00112339209228745i	0.00089281626422152-0.00129593103137806i	0.00087542959507705-0.00148123606367466i	0.00083979579262886-0.00167707527422432i	0.00078527748520295-0.00188102306324928i	0.00071176941802909-0.0020905324923845i	0.00061974352341193-0.00230300989618611i	0.0005102902666089-0.00251589003342551i	0.00038515639014735-0.00272671020529141i	0.00024677790760503-0.00293318203267864i	9.830571725909e-05-3.13325997502926e-03i	-5.638024974165e-05-3.32520615464114e-03i	-0.00021267360766271-0.00350765153357977i	-0.0003652667409923-0.00367965383685607i	-0.00050820456065702-0.0038407526603599i	-0.00063497186012676-0.00399102179012304i	-0.0007386177635757-0.00413111779010067i	-0.00081191855064421-0.00426232238545841i	-0.00084757751932174-0.00438657420269796i	-0.00083845777773526-0.00450648329094678i	-0.00077784121246648-0.00462531992554723i	-0.00065970460443332-0.00474696794517726i
36	2.70799642187359e-04-5.3517265793439e-04i	2.55591750335466e-04-5.64058730538243e-04i	2.36444294509898e-04-5.86352078117357e-04i	2.14107539397868e-04-6.0077603145406e-04i	1.89597203998051e-04-6.06218394960815e-04i	1.6417881264182e-04-6.01803565496987e-04i	1.39337085906603e-04-5.86961098832864e-04i	1.16730590266562e-04-5.61486581799411e-04i	9.8132802800486e-05-5.2559081453073e-04i	8.5361681063139e-05-4.79933746388354e-04i	8.0200689138375e-05-4.25640324385774e-04i	8.4314950715516e-05-3.64296362170767e-04i	9.9166717198137e-05-2.9792365649905e-04i	1.25934603943165e-04-2.28934785503063e-04i	1.6544102833501e-04-1.60069228665699e-04i	2.1809196799775e-04-9.4313561758191e-05i	2.83832557847349e-04-3.4809419380728e-05i	3.62121196773857e-04+1.5246381800181e-05i	4.51923797254138e-04+5.2704746814846e-05i	5.51728662332044e-04+7.4565299606782e-05i	6.59581306287768e-04+7.8070708283009e-05i	7.7313744643002e-04+6.0789999999019e-05i	8.89731479440708e-04+2.068716651336e-05i	1.00645709931237e-03-4.382784189394e-05i	0.00112025637488235-0.0001338677390919i	0.00122801361120831-0.00025005720099453i	0.00132665066039362-0.00039254294509627i	0.00141322097328599-0.00056102377326537i	0.0014850005049005-0.00075479888734926i	0.00153957448407876-0.00097283198879878i	0.00157491989451816-0.00121382797003292i	0.00158948415137005-0.0014763184216796i	0.00158226077414921-0.00175875174661404i	0.00155286276782895-0.00205958342316579i	0.00150159389637822-0.0023773619290398i	0.00142951709466163-0.00271080604844906i	0.00133851800706654-0.00305886974373938i	0.00123136021272814-0.00342079145947613i	0.00111172728765386-0.00379612559104791i	0.00098424567268572-0.00418475481109268i	0.00085448156552552-0.00458688290299922i	0.00072890490384415-0.00500300859067712i	0.00061481406675869-0.00543388147765007i	0.0005202162323295-0.00588044154760186i	0.00045366034750062-0.00634374371404344i	0.0004240222753962-0.00682486868221448i	0.00044024470053122-0.00732482100952803i	0.00051103756949102-0.00784441488403629i	0.00064454797875782-0.00838414797773826i
37	1.31272929112242e-04-6.07051577544643e-04i	9.8997711400195e-05-6.26360196469843e-04i	6.2719797787522e-05-6.36666844145061e-04i	2.3363861954829e-05-6.36629162727181e-04i	-1.7897438511218e-05-6.25091929246745e-04i	-5.9662526256492e-05-6.01155711978512e-04i	-1.00332446271366e-04-5.64241940134275e-04i	-1.3815441548192e-04-5.14150866149982e-04i	-1.71276184363598e-04-4.51109010725461e-04i	-1.97809313682581e-04-3.75803016020767e-04i	-2.1589884394114e-04-2.8939738499811e-04i	-2.23796335877111e-04-1.93534331211827e-04i	-2.19932931295842e-04-9.0314864310484e-05i	-2.02988957488289e-04+1.7738759901822e-05i	-1.7195669358681e-04+1.2773805107238e-04i	-1.26193233824925e-04+2.36498563550422e-04i	-6.5460902032742e-05+3.40622319553465e-04i	1.0046643888448e-05+4.36588474334974e-04i	9.9693683841835e-05+5.20847746629911e-04i	2.02407311977509e-04+5.89915805697445e-04i	3.16697338977867e-04+6.40460742121521e-04i	4.40689939951556e-04+6.69379962642972e-04i	5.72173237885428e-04+6.73862333826327e-04i	7.08652704869794e-04+6.51432135138474e-04i	8.47414205186008e-04+5.9997233613072e-04i	9.85592695322347e-04+5.17725841095398e-04i	0.00112024500501843+0.00040327459508188i	0.00124842568972456+0.00025549775767212i	1.3672655822365e-03+7.351146032684e-05i	0.00147405327613849-0.00014340609900522i	0.00156632023597349-0.00039589937340853i	0.00164193044511463-0.00068462425765776i	0.0016991753885219-0.00101033459523247i	0.00173687467297537-0.00137395975006032i	0.00175448170372107-0.00177666665734768i	0.00175219260412095-0.00221990021360151i	0.00173105507363962-0.00270539668760299i	0.00169307226353596-0.00323516600281426i	0.00164129517706628-0.00381144020363471i	0.00157989575860065-0.0044365870968999i	0.00151421191072356-0.00511298986298923i	0.00145075533747709-0.00584289525580205i	0.00139717348437105-0.00662823475595465i	0.00136215800647001-0.00747042461516825i	0.00135529415463816-0.00837015205888847i	0.00138684816702172-0.00932715595020526i	0.0014674930603991-0.0103400109394947i	0.001607976946903-0.01140592453407i	0.001818741922758-0.0125205566423014i
38	-4.3998868960535e-05-6.77451908857575e-04i	-9.4313976156289e-05-6.91348326709796e-04i	-1.49104380896498e-04-6.95448082960277e-04i	-2.07489698326831e-04-6.88552065413545e-04i	-2.68385888996277e-04-6.69657695293603e-04i	-3.30523025569662e-04-6.38016861950502e-04i	-3.92471864838349e-04-5.93189626334508e-04i	-4.52678673797001e-04-5.35090868828058e-04i	-5.09507309753028e-04-4.64027202765104e-04i	-5.61287143773617e-04-3.80721799079397e-04i	-6.06365074620752e-04-2.86325266169053e-04i	-6.43159633347163e-04-1.82411386131436e-04i	-6.70215047174586e-04-7.0957295727899e-05i	-6.8625312657811e-04+4.5691421681286e-05i	-6.90220962464518e-04+1.64869347238511e-04i	-6.8133266020866e-04+2.83651248658759e-04i	-6.59103671919916e-04+3.98920387914331e-04i	-6.23376685357194e-04+5.07441287775437e-04i	-5.7433844751231e-04+6.05932616244812e-04i	-5.12527299181207e-04+6.91135568790249e-04i	-4.38831530478475e-04+7.59873121222246e-04i	-3.54478898302489e-04+8.09095814313582e-04i	-2.61017747693014e-04+8.35910321988722e-04i	-1.60290137098126e-04+8.37587937748071e-04i	-5.4397188126121e-05+8.11551260387489e-04i	5.434341149569e-05+7.55338723625144e-04i	1.63448182791016e-04+6.66548131991367e-04i	2.70327705629918e-04+5.42761960018958e-04i	3.72356641197094e-04+3.81458755072646e-04i	4.66955178899706e-04+1.79916460801983e-04i	5.51683095049303e-04-6.4885249169636e-05i	6.24347264048759e-04-3.56355563091882e-04i	6.83122793773027e-04-6.9836739249071e-04i	0.00072668695435863-0.00109530770817352i	0.00075436375808375-0.00155209491923626i	0.00076627548997644-0.0020741557537002i	0.0007634957841591-0.00266735551258442i	0.00074819712233199-0.00333787747105939i	0.00072378405501233-0.0040920495260996i	0.00069500218235892-0.00493611884650958i	0.00066801214696892-0.00587597815043165i	0.00065041773598857-0.00691685018053575i	0.00065123778169649-0.00806293981913607i	0.00068081295957325-0.0093170659315285i	0.0007506408249243-0.0106802872971596i	0.0008731354539054-0.0121515387482817i	0.0010613117475062-0.0137272947673533i	0.0013283986411304-0.0154012782057537i	0.0016873899083813-0.0171642314153479i
39	-2.19533627309894e-04-7.92328541444661e-04i	-2.84309066722059e-04-8.14076677693786e-04i	-3.53962432581909e-04-8.27780822836774e-04i	-4.27762488642397e-04-8.32583000766163e-04i	-5.04823553948477e-04-8.27805279495762e-04i	-5.84119723814144e-04-8.12990225431849e-04i	-6.64504924965226e-04-7.87936452133157e-04i	-7.44738449824619e-04-7.52727280203497e-04i	-8.2351539007065e-04-7.07750747304226e-04i	-8.99501191970345e-04-6.53709568730817e-04i	-9.7136939666499e-04-5.91620143451284e-04i	-0.00103784151525217-0.00052280031203144i	-0.00109772792446791-0.00044884627558691i	-0.00114996865231224-0.00037159984345975i	-0.00119367294719998-0.00029310794812479i	-0.00122815657750743-0.00021557709894519i	-0.00125297587530351-0.00014132608807518i	-1.26795760098071e-03-7.274075758363e-05i	-1.2732237466719e-03-1.22349350358e-05i	-1.26921040024746e-03+3.777829995438e-05i	-1.25667974760219e-03+7.490107846538e-05i	-1.23672419529783e-03+9.674751701869e-05i	-0.00121076145398768+0.00010092021432081i	-1.18051925135989e-03+8.49649984888e-05i	-1.14800816820635e-03+4.630382944544e-05i	-1.11548094905113e-03-1.785265867421e-05i	-0.0010853765735928-0.00011060977895453i	-0.0010602474353066-0.00023550562787246i	-0.0010426682069386-0.00039663349507793i	-0.00103512542176372-0.00059876168522724i	-0.00103988749555605-0.00084744135449167i	-0.0010588558715493-0.00114909212175587i	-0.00109339918179662-0.00151105486234417i	-0.00114417375042877-0.00194160130914873i	-0.00121093535732296-0.00244989092603366i	-0.00129234884784431-0.00304586700440561i	-0.00138580380502915-0.00374008605389673i	-0.00148724596600821-0.00454347726262076i	-0.00159103522545377-0.00546703200373805i	-0.00168984178579905-0.00652142693903301i	-0.00177459215817223-0.00771658806050701i	-0.00183447618324257-0.00906120683530462i	-0.0018570249552045-0.0105622232777055i	-0.0018282674663601-0.0122242940569185i	-0.0017329709667814-0.0140492664570692i	-0.0015549665312329-0.0160356809474098i	-0.0012775572774105-0.0181783261346133i	-0.0008840022707537-0.0204678698309138i	-0.0003580646102507-0.0228905888046968i
40	-3.58889009178767e-04-9.83935178328725e-04i	-0.00042923761846823-0.00102888155552755i	-0.00050392060979098-0.00106934941145821i	-0.00058229432942931-0.00110479853841669i	-0.00066360327610124-0.00113481156945578i	-0.00074699371101354-0.0011591149452999i	-0.00083153195027213-0.00117759547055045i	-0.00091622727033462-0.00119031147447986i	-0.00100005922638893-0.00119749787682673i	-0.00108200905102461-0.00119956483845097i	-0.0011610946668387-0.00119709013939133i	-0.00123640871089476-0.0011908059540611i	-0.00130715882925347-0.00118158125873016i	-0.0013727093532801-0.0011704016768028i	-0.00143262331298291-0.00115834910363873i	-0.00148670357359249-0.00114658391164225i	-0.00153503169871179-0.00113633287315218i	-0.00157800294782776-0.00112888610936159i	-0.00161635561239129-0.00112560633819938i	-0.00165119269196328-0.00112795342024799i	-0.00168399372393929-0.00113752666734203i	-0.00171661442610441-0.00115612657502851i	-0.00175127171460816-0.00118583657517049i	-0.00179051164876327-0.00122912410410639i	-0.0018371579587262-0.00128895878914131i	-0.00189423906332264-0.00136894393445922i	-0.00196489191138899-0.00147345581657424i	-0.00205224160388367-0.00160778367326343i	-0.00215925658973064-0.00177826179292575i	-0.00228858027783009-0.00199238389302078i	-0.00244234115778927-0.00225888912523045i	-0.00262194494224035-0.00258780866210718i	-0.00282785378506186-0.00299046199129356i	-0.0030593592247153-0.00347939283328126i	-0.00331435706539401-0.00406823604343529i	-0.00358913384180099-0.00477150896163207i	-0.00387817570771226-0.00560432339924172i	-0.00417401143228814-0.00658201773025001i	-0.00446710157354177-0.00771971226933999i	-0.00474578572961904-0.00903179512706895i	-0.0049962989700052-0.0105313498524018i	-0.0052028670730431-0.0122295402039445i	-0.0053478880308925-0.0141349711175333i	-0.0054122044562601-0.0162530481408767i	-0.0053754681081982-0.0185853600766106i	-0.0052165938619759-0.0211291111262377i	-0.0049142962364544-0.0238766293059045i	-0.0044476972528079-0.0268149772028691i	-0.0037969901487361-0.0299256892050999i
41	-0.00044632543219358-0.00123412420333816i	-0.00051008457142931-0.00130799762028443i	-0.00057604150344971-0.00138028266954648i	-0.00064350244834002-0.00145039773607206i	-0.00071170768757809-0.00151778504625024i	-0.00077985162128429-0.00158191849835866i	-0.00084710777583356-0.00164230991715939i	-0.00091265874853364-0.00169851378600351i	-0.00097573091291602-0.00175013077648014i	-0.00103563351891811-0.00179681070113406i	-0.00109180160657893-0.00183825584411856i	-0.00114384191059563-0.00187422595806105i	-0.00119158066844029-0.00190454652875236i	-0.00123511196090374-0.00192912217486926i	-0.00127484491750692-0.00194795723788971i	-0.00131154781960201-0.00196118569711652i	-0.00134638684369165-0.00196911248707329i	-0.00138095692228269-0.00197226807379257i	-0.00141730197836975-0.0019714777428679i	-0.001457921634089-0.00196794645397885i	-0.00150576142793563-0.00196335932268078i	-0.00156418362295724-0.00195999681153727i	-0.00163691587489293-0.00196086257363251i	-0.00172797537660952-0.00196982063075213i	-0.00184156662161894-0.0019917372386475i	-0.00198195164701019-0.00203262145823812i	-0.00215329252855187-0.002099757190568i	-0.00235946700147242-0.0022018183287214i	-0.00260385935095368-0.00234895781936106i	-0.00288913012492251-0.0025528608967071i	-0.00321696972279333-0.00282675263295304i	-0.00358784244843903-0.0031853503097559i	-0.00400072911265077-0.00364475200654657i	-0.00445287764849453-0.00422225425140801i	-0.004939572374333-0.00493609359061138i	-0.00545393341334116-0.00580510947479635i	-0.00598675826699623-0.00684832887239135i	-0.00652641756310979-0.00808447641119281i	-0.00705881649008328-0.00953141749369145i	-0.0075674323412581-0.011205545580752i	-0.0080334369042306-0.0131211285206658i	-0.0084359101465618-0.0152896322318876i	-0.0087521488102597-0.0177190430387038i	-0.0089580702050786-0.0204132123255841i	-0.0090287077904832-0.0233712487494676i	-0.0089387911940225-0.0265869838870026i	-0.0086633992918381-0.0300485367884538i	-0.0081786710564894-0.0337380013979708i	-0.0074625552507712-0.0376312781675867i
42	-0.00048858907697274-0.00148040365538743i	-0.00053261736180617-0.0015726721451819i	-0.00057504545694366-0.00166288951239243i	-0.00061506493293246-0.00174990416474115i	-0.00065187220863713-0.00183248253461959i	-0.00068470139049947-0.00190931886897971i	-0.0007128621958167-0.00197904851120812i	-0.00073578259770827-0.00204026547159944i	-0.00075305558585517-0.00209154521219579i	-0.00076448916579562-0.00213147368467906i	-0.00077015842536787-0.00215868374295371i	-0.00077045818682272-0.00217190008972806i	-0.00076615444660529-0.00216999389260436i	-0.00075843249375933-0.00215204810375437i	-0.00074893930676474-0.00211743432312991i	-0.00073981757413456-0.00206590174561573i	-0.00073372848499041-0.00199767831851541i	-0.00073386031223933-0.00191358370320381i	-0.00074391978365203-0.00181515298587882i	-0.00076810332551095-0.0017047693266555i	-0.0008110454884396-0.00158580289151257i	-0.00087774224156692-0.00146275250421771i	-0.00097344736104334-0.00134138552037053i	-0.00110354084806472-0.00122887050627411i	-0.00127336918875386-0.00113389645164982i	-0.00148805830384126-0.00106677151270156i	-0.00175230121100212-0.00103949372916156i	-0.0020701237078247-0.00106578584431655i	-0.002444632739397-0.0011610863361368i	-0.00287775349231516-0.00134248908940355i	-0.00336996259869955-0.00162862484178287i	-0.00392002607465532-0.00203947864595394i	-0.00452475168790763-0.00259613911298943i	-0.00517876627766971-0.00332047712737092i	-0.00587432906641923-0.00423475401795361i	-0.00660119214391207-0.00536116177613313i	-0.00734651901371115-0.00672130075455745i	-0.00809487133053025-0.00833560325852531i	-0.0088282726988386-0.0102227144415161i	-0.0095263566460151-0.0123988448062259i	-0.0101666036464839-0.0148771112547282i	-0.0107246694008582-0.0176668858853843i	-0.0111748035352518-0.0207731734639739i	-0.0114903545736279-0.0241960395781698i	-0.0116443535650893-0.0279301118129807i	-0.0116101652510471-0.0319641757810414i	-0.0113621922799682-0.036280886458357i	-0.0108766148725214-0.0408566130025144i	-0.0101321456600393-0.0456614320952782i
43	-0.00049426603430835-0.00168884941282081i	-0.00050554266678899-0.00178181890303412i	-0.00051030493658198-0.00186875589372469i	-0.00050772105255667-0.00194768907603917i	-0.00049706632603281-0.00201651827107651i	-0.00047776855757928-0.00207304303337257i	-0.00044945709344127-0.00211499995935155i	-0.0004120145903663-0.00214010960590656i	-0.00036563025225015-0.00214613384287488i	-0.00031085301995746-0.00213094433228966i	-0.00024864291659618-0.00209260263984504i	-0.00018041848593699-0.00202945223392758i	-0.00010809802470045-0.00194022231034848i	-3.413211456792e-05-1.82414299426134e-03i	3.84751775599e-05-1.68107101520219e-03i	0.00010615912648053-0.00151162443070652i	0.0001648038731638-0.00131732439646967i	0.00020977118853543-0.00110074135882723i	2.35950773402546e-04-8.6564239537698e-04i	2.37834020243577e-04-6.17135773452541e-04i	2.09612659156643e-04-3.61808159962524e-04i	1.45303073088475e-04-1.07849329876508e-04i	3.8896300674723e-05+1.34841282401615e-04i	-1.15467140990227e-04+3.54572229071969e-04i	-3.23299469391454e-04+5.3780816273263e-04i	-5.89547807054371e-04+6.69154728803992e-04i	-9.18360343541034e-04+7.31386366299109e-04i	-0.00131284164444775+0.00070552271647723i	-0.00177480334955641+0.00057095863928784i	-0.0023045175062422+0.00030565185688118i	-0.00290048065444171-0.00011362901903409i	-0.00355919746394677-0.00071099485223957i	-0.00427499317281617-0.00151106529469708i	-0.00503986424038539-0.00253853958865103i	-0.00584337646921431-0.00381771354189523i	-0.00667261933588288-0.00537194959235162i	-0.007512224380877-0.00722310912448759i	-0.00834445423665743-0.00939095837489727i	-0.0091493672296076-0.011892561275844i	-0.0099050605018206-0.0147416743393464i	-0.0105879923057112-0.0179481600875598i	-0.0111733815882543-0.021517436500621i	-0.011635680278099-0.0254499804039309i	-0.011949110907576-0.0297409025908382i	-0.0120882594434368-0.0343796117303388i	-0.0120287105732151-0.0393495827213746i	-0.0117477103098032-0.0446282431290584i	-0.01122483874513-0.0501869887036795i	-0.0104426742081668-0.0559913357976602i
44	-0.00049231911501697-0.00197764436492763i	-0.00046337367812084-0.00207466901985785i	-0.00042315891561058-0.00216245043541344i	-0.00037101034371942-0.00223864930537078i	-0.00030647552095104-0.00230085802497364i	-0.00022936323729811-0.00234665482603006i	-0.00013979341104965-0.00237366913590121i	-3.824627161684e-05-2.37965854992315e-03i	7.439080923302e-05-2.36259755200663e-03i	0.00019678067157874-0.00232077781290069i	0.00032709990685978-0.00225291954086502i	0.00046301070742897-0.0021582929582748i	0.0006016432233293-0.00203684853525831i	0.00073959063253757-0.00188935413560378i	0.00087291906623686-0.00171753673125284i	0.00099719438314547-0.00152422583276664i	0.0011075275492152-0.00131349527984438i	0.00119864004615824-0.00109079955632062i	0.00126495030225636-0.00086310035814826i	0.00130068161320064-0.00063897877233145i	0.00129999140467984-0.00042872814217462i	0.00125712099172345-0.00024442252226937i	1.16656422652856e-03-9.995558729217e-05i	1.02325261528817e-03-1.104497209295e-05i	8.2275364837721e-04+4.802695985366e-06i	5.61478254110815e-04-7.1629655215862e-05i	2.36892484522697e-04-2.61143801225952e-04i	-1.52272194864745e-04-5.85950524211798e-04i	-0.0006058162760573-0.00106944224068505i	-0.00112188400748402-0.00173591345117824i	-0.00169679672214511-0.0026102298832358i	-0.00232491493168921-0.00371744870014511i	-0.00299853633267861-0.00508239373940957i	-0.00370783653419747-0.00672919138285604i	-0.00444085871846343-0.00868077429384407i	-0.0051835575830823-0.0109583618306001i	-0.0059199017895542-0.0135809273991803i	-0.0066320377725277-0.0165646642846175i	-0.007300516173823-0.0199224625350876i	-0.0079045803908631-0.0236634102155699i	-0.0084225148175341-0.0277923327446685i	-0.0088320483624817-0.0323093840397361i	-0.0091108068190053-0.0372097027908576i	-0.0092368057012726-0.0424831463462774i	-0.0091889733261986-0.0481141134178095i	-0.0089476922822906-0.0540814651178774i	-0.0084953460571286-0.0603585517497173i	-0.0078168565597002-0.0669133503349501i	-0.0069001976300616-0.0737087151397562i
45	-0.00065251033458616-0.00273176415965289i	-0.00059798649985862-0.0028943309198234i	-0.00052961109903141-0.00305309782774155i	-0.00044700368440642-0.00320651473961758i	-0.00035004900316071-0.00335311262664123i	-0.00023893732513421-0.00349157298004405i	-0.0001142024064274-0.00362080693029217i	2.324436305302e-05-3.74004373840343e-03i	0.00017208518256609-0.00384892800953248i	0.00033057405699807-0.00394762464163632i	0.00049652365692235-0.00403693016113867i	0.00066730245126822-0.00411838872065025i	0.00083984366613533-0.00419441065023298i	0.00101066748836012-0.00426839107425801i	0.00117591773436802-0.00434482574286031i	0.00133141394167466-0.00442942089378109i	0.00147271951220875-0.00452919367133432i	0.00159522614580403-0.0046525593991311i	0.00169425435364649-0.00480940184686261i	0.00176516934272669-0.00501112256317856i	0.00180351102370413-0.0052706653797161i	0.00180513632897298-0.00560251233714242i	0.00176637145056335-0.00602264755185539i	0.00168417103647688-0.0065484859379868i	0.00155628083862638-0.00719876422630594i	0.00138139980651485-0.00799339237824706i	0.00115933718961702-0.00895326427387443i	0.0008911598695336-0.0101000274467347i	0.0005793249109395-0.0114558126309604i	0.0002277922169998-0.0130429249566035i	-0.000157887783439-0.0148834997533231i	-0.00057051629013-0.0169991270714076i	-0.0010012226345854-0.0194104501703032i	-0.0014394791036742-0.0221367443232774i	-0.0018731573513215-0.0251954833057824i	-0.0022886288019664-0.0286019018371609i	-0.0026709104394792-0.032368562993965i	-0.0030038562396989-0.0365049401738463i	-0.0032703932699892-0.0410170235307331i	-0.003452800177041-0.0459069608987285i	-0.0035330244511295-0.0511727430539045i	-0.0034930335314617-0.0568079427173238i	-0.0033151935459271-0.0628015159748552i	-0.0029826683034518-0.0691376737843314i	-0.0024798301217771-0.0757958299723585i	-0.0017926732193725-0.0827506306151443i	-0.000909219765186-0.0899720679827467i	0.0001800917033704-0.0974256803453423i	0.001482045889575-0.105072836942184i
46	-0.00143829689720416-0.00462151179766144i	-0.00141599054834507-0.00499283594801515i	-0.00138129691678392-0.00538198027924451i	-0.0013339694873159-0.00578952970072599i	-0.00127398219806286-0.00621630321868151i	-0.00120155170392965-0.00666341622506778i	-0.00111715566443487-0.00713234806046473i	-0.0010215459777044-0.00762501402724581i	-0.00091575587956784-0.00814384078455068i	-0.00080109985571931-0.00869184380578469i	-0.00067916537906611-0.00927270532902496i	-0.00055179558623922-0.00989085098816024i	-0.0004210621484102-0.0105515230858891i	-0.0002892277726066-0.0112608482674586i	-0.0001586979899644-0.0120258971851816i	-0.0000319621447722-0.0128547336173532i	0.0000884762107382-0.0137564504299974i	0.000200178991078-0.0147411897542298i	0.0003008624548365-0.0158201448033402i	0.0003884940614445-0.017005540878253i	0.0004613957226859-0.0183105933125238i	0.0005183515081369-0.0197494403913482i	0.0005587175242386-0.0213370496439408i	0.0005825313758784-0.0230890963534097i	0.0005906183494404-0.0250218136486965i	0.0005846912394819-0.0271518141323281i	0.0005674405891785-0.0294958836459863i	0.0005426120381973-0.0320707484709001i	0.0005150674800366-0.0348928179869439i	0.0004908268316091-0.0379779055559425i	0.0004770874162038-0.0413409311319941i	0.0004822182595424-0.0449956098140929i	0.0005157269971784-0.0489541312225253i	0.0005881975864892-0.0532268351786608i	0.000711197601262-0.0578218896764606i	0.0008971545513027-0.0627449775329653i	0.0011592014003231-0.0679989983756689i	0.0015109922362836-0.0735837927510534i	0.0019664898603907-0.0794958951078456i	0.0025397278828383-0.0857283222118012i	0.0032445507222204-0.09227040318139i	0.0040943356773757-0.0991076567957929i	0.005101701950985-0.106221721023254i	0.006278212129734-0.113590338859378i	0.007634072143782-0.121187403566752i	0.009177836118158-0.128983065289517i	0.010916122773043-0.136943899803838i	0.01285335011464-0.145033138886063i	0.014991495073658-0.153210960466297i
47	-0.00357826602084921-0.00845238100198947i	-0.003691218036381-0.00924499003808207i	-0.0037971368428118-0.0100954906301906i	-0.0038953840213847-0.0110074016880628i	-0.00398538950847-0.0119845325750333i	-0.0040666542913954-0.0130310160837358i	-0.0041387495296589-0.0141513417224832i	-0.0042013115611302-0.0153503884535621i	-0.0042540322991973-0.0166334558948348i	-0.0042966445937589-0.0180062928738232i	-0.004328902217088-0.0194751221133081i	-0.0043505542448904-0.0210466597340809i	-0.0043613137327253-0.0227281281885752i	-0.0043608207369883-0.0245272611933821i	-0.0043485998958229-0.02645229921361i	-0.0043240129657752-0.0285119740718269i	-0.0042862069011983-0.0307154813125279i	-0.0042340582610533-0.033072439052615i	-0.0041661149269392-0.0355928321913214i	-0.0040805363114275-0.0382869410404022i	-0.003975033421166-0.041165253667146i	-0.0038468103085286-0.0442383615174924i	-0.0036925085924563-0.0475168382015605i	-0.0035081568472606-0.0510111016751444i	-0.003289126741454-0.0547312604327171i	-0.0030300978515389-0.0586869447333957i	-0.0027250330731457-0.0628871243030393i	-0.0023671664999046-0.0673399143839362i	-0.0019490055359306-0.0720523724281574i	-0.0014623488490333-0.0770302881406618i	-0.0008983215583673-0.0822779699621592i	-0.000247428783342-0.0877980314279557i	0.0005003716370265-0.0935911811360011i	0.0013555768091723-0.0996560202941243i	0.002329026793719-0.105988851982789i	0.003431773354486-0.112583506356646i	0.004674930305583-0.119431186008215i	0.006069506789367-0.126520335624575i	0.007626225295487-0.133836539879471i	0.009355326699247-0.141362453217517i	0.011266365043496-0.14907776480557i	0.013367995199889-0.156959201452725i	0.015667756910103-0.164980570741246i	0.018171859013914-0.173112845975239i	0.020884967908232-0.181324293853418i	0.023810004439722-0.18958064502067i	0.026947953506107-0.197845306865808i	0.030297690621554-0.20607961712712i	0.033855829586472-0.214243136061289i
48	-0.0077014440882983-0.0148553659345i	-0.0080609985052915-0.0162962511908524i	-0.0084191684689898-0.017847904698509i	-0.0087740968554772-0.0195165259646864i	-0.0091237714329962-0.0213085078290934i	-0.0094660140150991-0.0232304286953344i	-0.0097984679876628-0.0252890416369721i	-0.0101185841435938-0.0274912598382611i	-0.0104236048087157-0.0298441378038006i	-0.010710546300859-0.0323548477560764i	-0.0109761798310549-0.0350306506370849i	-0.0112170110301535-0.0378788611418519i	-0.0114292583650004-0.040906806239458i	-0.0116088307940481-0.0441217766826713i	-0.011751305101175-0.047530971071724i	-0.011851903436454-0.0511414321220118i	-0.0119054716813073-0.054959974889991i	-0.011906459340337-0.0589931068362351i	-0.0118489017403681-0.0632469397489001i	-0.0117264053860322-0.0677270937135468i	-0.0115321373776273-0.0724385934945742i	-0.0112588198381429-0.0773857578870213i	-0.010898730319482-0.0825720828021372i	-0.0104437091604821-0.0880001190622747i	-0.0098851747490833-0.0936713460961331i	-0.0092141475960515-0.0995860429394859i	-0.008421284056625-0.105743158154204i	-0.007496920438483-0.112140180474226i	-0.006431128109299-0.118773012165595i	-0.005213780065269-0.125635847243116i	-0.003834629244619-0.132721056813144i	-0.002283398668981-0.140019083905132i	-0.000549883273491-0.147518350209079i	0.001375936953291-0.155205177147596i	0.00350377315182-0.163063723676317i	0.005842893990731-0.171075943122284i	0.008401983442904-0.17922156123478i	0.011188991362432-0.187478077436437i	0.014210978542171-0.195820791024779i	0.017473958173059-0.204222853787427i	0.020982735847322-0.212655350161145i	0.024740750441999-0.221087405689924i	0.02874991838096-0.229486324126i	0.033010483897429-0.237817753076597i	0.037520878000014-0.246045877636074i	0.042277588879336-0.254133640966364i	0.047275046476314-0.262042990307522i	0.052505523864713-0.269735146424373i	0.057959057978612-0.277170894034761i
49	-0.0137871412831862-0.0239291106494515i	-0.0144495238475831-0.0261793323411922i	-0.0151108159955263-0.0285936794469476i	-0.01576716637268-0.0311797307917799i	-0.0164143475939561-0.033945022493821i	-0.0170477424869104-0.0368970025537416i	-0.0176623312577864-0.0400429812749534i	-0.0182526798043784-0.0433900774289045i	-0.0188129294280257-0.0469451601166448i	-0.0193367882259858-0.0507147863216589i	-0.0198175244745565-0.0547051342000723i	-0.0202479623418641-0.0589219322128449i	-0.0206204802963913-0.0633703842704684i	-0.0209270126021453-0.068055091133745i	-0.0211590543128597-0.0729799683940415i	-0.0213076701947274-0.0781481614423443i	-0.0213635080187652-0.0835619579276197i	-0.0213168166689117-0.0892226983003094i	-0.0211574695092602-0.0951306851349177i	-0.020874993442375-0.101285092025008i	-0.020458604069475-0.107683872942715i	-0.019897247331524-0.114323673051105i	-0.019179647967249-0.12119974204925i	-0.018294365069291-0.128305851214306i	-0.017229854952747-0.135634215379976i	-0.015974541471233-0.143175421153864i	-0.014516893824512-0.150918362725038i	-0.012845511799079-0.158850186645262i	-0.010949218269823-0.166956246980461i	-0.008817158667943-0.175220072221128i	-0.006438906989192-0.18362334530961i	-0.003804577778982-0.192145898087195i	-0.000904943388908-0.200765721383379i	0.002268444344899-0.209458991863111i	0.005723128994863-0.21820011661489i	0.00946562214037-0.22696179630372i	0.013501274939913-0.235715107528988i	0.017834150070928-0.244429604819783i	0.022466895544745-0.253073442471098i	0.027400622002493-0.261613516176299i	0.032634785178226-0.270015624147501i	0.038167075275204-0.27824464713958i	0.043993315037662-0.286264746509783i	0.05010736831128-0.294039579157675i	0.056501060869065-0.30153252790444i	0.06316411523402-0.308706945591355i	0.070084101154828-0.315526410909808i	0.077246403285377-0.321954993724804i	0.084634207483403-0.327957527425553i
50	-0.0208839377286192-0.0349884183316385i	-0.0218082932602683-0.0380699352617212i	-0.0227233015920593-0.0413549859040004i	-0.0236229170584524-0.0448506793989022i	-0.0245005821982123-0.0485637840761382i	-0.0253492213329423-0.0525006590965891i	-0.0261612371891581-0.0566671829672238i	-0.0269285108724357-0.0610686792316537i	-0.0276424055034078-0.0657098396947668i	-0.0282937738236159-0.0705946455975685i	-0.0288729700740927-0.075726287217317i	-0.0293698664406762-0.0811070824276737i	-0.029773874347083-0.0867383948131528i	-0.030073970859349-0.092620551990869i	-0.0302587304430521-0.0987527648495506i	-0.030316362287484-0.105133048470065i	-0.030234753378391-0.111758145542259i	-0.030001517462865-0.118623453138694i	-0.029604050006318-0.125722953745706i	-0.029029589192191-0.133049151485074i	-0.028265282960148-0.140593014484192i	-0.02729826201814-0.148343924368004i	-0.026115718698194-0.156289633850895i	-0.024704991455354-0.16441623340027i	-0.023053654734476-0.17270812792476i	-0.021149613851064-0.181148024407999i	-0.018981204450851-0.189716931363136i	-0.016537296029169-0.19839417092309i	-0.013807398906349-0.207157404306739i	-0.010781773970498-0.215982671311676i	-0.007451544415234-0.224844444379909i	-0.003808808618629-0.233715697664454i	0.000153246767967-0.242567991392645i	0.004440234524909-0.251371571677198i	0.009056456432426-0.260095485769754i	0.014004795828931-0.268707712585274i	0.019286614334394-0.277175308150949i	0.024901653950683-0.285464565452265i	0.030847945775391-0.293541187963681i	0.037121726576686-0.301370475964496i	0.043717364473051-0.308917524554436i	0.050627294942387-0.316147432101099i	0.057841968349178-0.323025517675396i	0.065349810125571-0.32951754586441i	0.073137194672094-0.335589957196637i	0.081188433956165-0.341210102275013i	0.089485781681808-0.346346477591367i	0.098009453782483-0.350968960894419i	0.10673766585156-0.355049043904522i
51	-0.027514770031947-0.046606400950343i	-0.0285832594849422-0.050369177761659i	-0.0296290075924213-0.0543503359196869i	-0.0306444600961834-0.0585548580046056i	-0.0316215444521872-0.0629871260476279i	-0.0325516754444564-0.0676508492865194i	-0.0334257648007493-0.0725489908880319i	-0.0342342350519893-0.0776836941472866i	-0.0349670378597576-0.0830562087195926i	-0.0356136770148834-0.0886668174835428i	-0.0361632362852546-0.0945147646748044i	-0.036604412262369-0.100598185967129i	-0.036925552323847-0.106914041210011i	-0.037114697793195-0.113458050560421i	-0.03715963233857-0.120224634768401i	-0.037047935609389-0.127206860392322i	-0.03676704206342-0.134396390728626i	-0.036304304887812-0.141783443242206i	-0.035647064865644-0.149356754276713i	-0.03478272398533-0.15710355180841i	-0.033698823534042-0.165009536982326i	-0.032383126358703-0.173058875135041i	-0.03082370291947-0.181234196964152i	-0.029009020701749-0.189516610450261i	-0.026928036494038-0.197885724073076i	-0.024570290981188-0.206319681789157i	-0.021926005046548-0.214795210155099i	-0.018986177122744-0.223287677887012i	-0.015742680880299-0.231771168045589i	-0.012188362496662-0.240218562926453i	-0.008317136706365-0.248601641618852i	-0.004124080796636-0.256891190073014i	0.000394474317232-0.265057123388752i	0.005240856825509-0.273068619906613i	0.010415971470676-0.280894266549218i	0.015919222617997-0.288502214726134i	0.021748443858836-0.295860345982207i	0.027899835043943-0.302936446438339i	0.034367907622462-0.309698388947199i	0.041145439130684-0.316114321765779i	0.04822343763244-0.32215286243406i	0.055591116860395-0.327783295445936i	0.06323588274442-0.33297577220667i	0.071143331939849-0.337701511692163i	0.079297262885185-0.341933000160705i	0.087679699826077-0.345644188218911i	0.096270930140857-0.348810683511604i	0.105049555193359-0.351409937291301i	0.113992554822008-0.353421423127623i
52	-0.0324937327872601-0.0570048916405199i	-0.0335950811838097-0.0611601237141538i	-0.0346638389778354-0.0655215482909397i	-0.0356923170276691-0.0700911596394529i	-0.0366724085105237-0.0748702060481706i	-0.0375956038456614-0.079859129189723i	-0.0384530093240658-0.0850575044651932i	-0.0392353695650437-0.0904639828570184i	-0.0399330938966083-0.0960762348431035i	-0.040536286730426-0.101890896945058i	-0.041034781973625-0.107903521499509i	-0.041418181489003-0.114108530252762i	-0.041675897582271-0.120499172385214i	-0.041797199460166-0.127067487572486i	-0.041771263566675-0.133804274684808i	-0.041587227666668-0.140699066714467i	-0.041234248507037-0.147740112502829i	-0.04070156284542-0.154914365813353i	-0.039978551596115-0.16220748226498i	-0.039054806802104-0.169603824601235i	-0.03792020110181-0.177086476724359i	-0.036564959319517-0.184637266870821i	-0.034979731769915-0.192236800244937i	-0.033155668830299-0.199864501361199i	-0.031084496299134-0.207498666273788i	-0.028758591027347-0.215116524793963i	-0.026171056279429-0.222694312713263i	-0.023315796255516-0.23020735396325i	-0.020187589183676-0.237630152551741i	-0.016782158373996-0.244936494021828i	-0.013096240613112-0.25209955608444i	-0.009127651270068-0.259092027978718i	-0.004875345481993-0.265886238018011i	-0.00033947479145-0.272454288684074i	0.004478561383342-0.278768198538979i	0.009576070048708-0.284800050134635i	0.014949025287674-0.290522143014671i	0.02059203581741-0.295907150823975i	0.026498319970839-0.300928281468458i	0.032659688580466-0.305559439202683i	0.039066536195573-0.309775387466978i	0.045707841011101-0.313551911249295i	0.052571173828067-0.31686597771148i	0.05964271630171-0.319695893795259i	0.06690728866507-0.322021459511072i	0.074348387042958-0.323824115613095i	0.081948230394872-0.325087084377051i	0.089687817045961-0.325795502223716i	0.097546990683408-0.325936542970601i
53	-0.0354650866559066-0.0647583687025738i	-0.036590488563011-0.0689697899051962i	-0.0376850291636718-0.0733546958352625i	-0.0387423070589014-0.0779121759743745i	-0.0397556447236874-0.0826405629820734i	-0.0407181053879168-0.0875373910841701i	-0.0416225125654071-0.092599356667056i	-0.0424614722571834-0.0978222815039963i	-0.043227397835821-0.103201079044867i	-0.043912537597157-0.108729724202629i	-0.044509004944103-0.114401227067791i	-0.04500881114475-0.120207610975971i	-0.045403900583718-0.126139895343238i	-0.045686188401772-0.132188083669099i	-0.045847600394507-0.138341157087568i	-0.045880115016381-0.144587073822813i	-0.045775807311964-0.150912774877264i	-0.045526894572054-0.157304196246885i	-0.045125783488613-0.163746287920664i	-0.044565118559536-0.170223039879374i	-0.043837831472271-0.176717515262474i	-0.042937191174601-0.183211890822044i	-0.041856854321694-0.189687504728978i	-0.040590915771038-0.196124911739897i	-0.039133958781423-0.202503945673643i	-0.037481104558895-0.208803789084334i	-0.03562806078184-0.215003049954289i	-0.033571168729222-0.221079845165279i	-0.031307448630794-0.227011890441069i	-0.02883464285585-0.232776596388784i	-0.02615125655806-0.238351170201904i	-0.02325659539823-0.24371272252434i	-0.020150799974435-0.248838378913805i	-0.016834876600162-0.253705395284228i	-0.013310724085654-0.258291276652008i	-0.0095811561958-0.262573898460094i	-0.005649919479422-0.266531629708003i	-0.001521706189754-0.270143457075352i	0.002797837955914-0.273389109192188i	0.00730211139819-0.27624918018158i	0.01198355992564-0.278705251579339i	0.016833685582608-0.280740011722629i	0.021843061405028-0.282337371694017i	0.027001352053042-0.283482576910503i	0.03229734036581-0.28416231345843i	0.037718959819182-0.284364808294954i	0.04325333282093-0.284079922465121i	0.048886814731662-0.283299236520272i	0.054605043452651-0.282016127368496i
[truncated: 70 more columns]
