# Supplementary material for: Reconstructing spruce budworm outbreak severity: a comparison of paleoecological and tree-ring signals
Source: PLoS One. 2025 Aug 12;20(8):e0329406. doi: 10.1371/journal.pone.0329406 (PMC12342301; doi:10.1371/journal.pone.0329406)
Supplement: S14 Dataset — (ZIP) [file pone.0329406.s014.zip › Lake 8 wavelet data no outlier/Coherence_Lepidopteran_scales_Percent_defoliation/coherence_wavelet_phase.txt]

V1	V2	V3	V4	V5	V6	V7	V8	V9	V10	V11	V12	V13	V14	V15	V16	V17	V18	V19	V20	V21	V22	V23	V24	V25	V26	V27	V28	V29	V30	V31	V32	V33	V34	V35	V36	V37	V38	V39	V40	V41	V42	V43	V44	V45	V46	V47	V48	V49	V50
1	0.065677361327191	0.149466376227562	0.245197206920105	0.366865992893273	0.52912813773437	0.717050538295451	0.872977382115471	0.978564288516204	1.05750218183713	1.12373507822216	1.20300778599245	1.31087329844787	1.41851554114119	1.50093625191789	1.54999582878767	1.55235125259556	1.52771707467679	1.51438552558437	1.51836137309414	1.51446307997674	1.47370518319816	1.43354865706687	1.44756060033153	1.48743443266586	1.55652646739247	1.66574813691413	1.77626703774645	1.86433348708906	1.93166472849423	1.9534020862477	1.91763478608291	1.86572845535018	1.81903729662333	1.77435743724389	1.75034827501629	1.76607700782605	1.82500359231324	1.91711387393379	1.98793759013147	2.01209232832643	2.01587832136957	2.02383952195799	2.0431729732199	2.06135154653393	2.06380217197481	2.03833769947075	1.99497941990951	2.00012254729886	2.10210038161639
2	0.0568885881815563	0.127398680243938	0.207272856097807	0.313069553936072	0.481133390324613	0.735407466957295	0.955005889698952	1.06096517976738	1.12139878189795	1.16596937654334	1.23827575667395	1.36786900035555	1.50605249344999	1.60885109554387	1.66310669789604	1.64362292820378	1.58330422008642	1.55308866907105	1.56345755030034	1.56567869376032	1.48766020446499	1.40088683788858	1.41569786868212	1.46139922780743	1.54316079317152	1.68384715696431	1.82842773271276	1.94229376443797	2.03569614086283	2.06130185403163	1.98856053768979	1.90100080508673	1.83184206450899	1.76221923669368	1.71585589817888	1.72558688820773	1.80675523779966	1.95253952683299	2.05099262051291	2.06212988221012	2.04600070775542	2.0456029284586	2.07005990140245	2.09835727115776	2.10166449183688	2.04811170382602	1.94751970608717	1.9305441326245	2.07472975333482
3	0.0466747150766054	0.099436269498541	0.154732982240714	0.221515644144708	0.340585217978287	0.683862365857981	1.15102426628473	1.2186895389007	1.21336913801619	1.20292002854223	1.25417517303278	1.42611564030894	1.62835674495982	1.77562088732577	1.84349976694073	1.77827571682571	1.63975541605124	1.58116006082101	1.62010912180955	1.66595354884059	1.51156835219935	1.30300685740441	1.34536840925367	1.40637070109363	1.50599803056696	1.69555386414211	1.89571565942904	2.05344532763963	2.20763863660322	2.25191916676963	2.08954173067291	1.93477281515709	1.83935047703745	1.73243980836668	1.64203198101794	1.62727805743419	1.741927143762	2.02795427837209	2.17524940913182	2.13849013644091	2.07604807265821	2.06075309668182	2.09885177765525	2.15855609222387	2.18164393279298	2.07329731032534	1.82682365372964	1.76896703703974	1.99716284670506
4	0.0363387937519412	0.0693849116213767	0.0966717239366473	0.110716763899378	0.0923229325033297	0.00319166913424532	2.32693625537804	1.54585021516999	1.31970013391144	1.19100662162051	1.19249764793443	1.4529098133536	1.80474821547664	2.06738563708916	2.17117245151758	1.99995278957882	1.65368508390761	1.55115758939106	1.67587347344983	1.90369318788182	1.67673513843486	0.962931608329301	1.21495620718538	1.30879166843984	1.42720117129817	1.68433735657017	1.97026768264501	2.198161014553	2.52582231488164	2.6693344481834	2.21145797508632	1.93039074044638	1.83579216030524	1.68156675114206	1.50155451112101	1.39072256095207	1.46386052470836	2.31508590672925	2.45590143592577	2.24734938764507	2.08112784266403	2.04476176350587	2.11040483642684	2.26051983246617	2.40381798299818	2.19691747776937	1.45079280058086	1.40744481411954	1.79995559234133
5	0.0279070398783833	0.0440910592928117	0.0512450288864976	0.0370116007537812	-0.0312216412605903	-0.242183401370531	-0.627847162783843	0.820182164564845	1.24151564357438	0.990786331481476	0.903736908772658	1.30962802291153	2.03647693195097	2.7228201863272	2.85957865100879	2.51175278649857	1.35128117426331	1.33613679255266	1.65107635013795	2.20301823456951	-2.54196146087048	0.0773434543527524	1.17252676306388	1.18215464692887	1.28982581043957	1.61039801126264	1.99551057145059	2.2320278267634	-3.03466007990307	-2.3119651467241	1.8337472517253	1.76254321794474	1.83169525253483	1.64432444074907	1.3049746038556	0.956564809743951	0.237871764736382	-2.22958781178524	2.95581663657422	2.31632318195842	1.96955775623619	1.94105153252889	2.02167852338937	2.30399491075616	-3.1221617214563	-2.50028979577373	0.192710071783485	0.765550237231075	1.29357565689788
6	0.0229286465742171	0.0286611951322865	0.0282963015617566	0.0160960151267391	-0.017136648892604	-0.0743145250037372	-0.0835733573838523	0.26423552368555	1.22760424051384	0.375659220194928	0.220553719780596	0.541472772194349	0.570734348104639	-1.46747323056181	-2.2027936094144	-1.79001784915958	-0.0375859692729012	0.888085861522893	1.43912405884978	1.92131777625121	2.64843977001194	2.41914985094362	1.83322834107775	1.01589520736066	1.08589390676726	1.42814919616491	1.90508016856897	1.79947188473919	0.193925923387704	-0.291772640318434	0.589107668104434	1.53231237028639	1.94717892756633	1.7852124622769	1.22275685066228	0.716414183206487	-0.0673505636430863	-1.70796228607755	-3.01877303690779	1.86134913903672	1.53953853586832	1.70824710614004	1.74818002601631	1.25694477628737	-1.13992456285038	-1.34209046232827	-0.633569009869553	0.106152305552667	0.542201912983062
7	0.0213143511510611	0.0224664720649914	0.0216799371633226	0.0179938246008175	0.00858935708810091	-0.016071292259583	-0.0776399473288477	-0.191432940608304	-1.15496495694673	-1.22825415661556	-0.560160458649663	-0.18252059631259	0.530476367436992	0.681749037892541	-1.66489310374762	-1.46636052298171	-0.693810148649984	0.636188945569563	1.21973910789372	1.49539600616053	1.97923873424655	3.1053145397012	-2.72400678811585	0.573815139844666	0.803624305767424	1.15468073907889	1.95458284536057	2.56911948432029	0.56494829077487	0.260849315129595	0.676222126030285	1.78001135166256	2.41147478201225	2.42398339556736	1.74751852985043	0.893204507520339	0.978436781617828	-2.58915704559808	-1.60405549081667	-0.0389534714818192	0.908797603367024	1.50515499393829	1.64554015345396	1.47747259856659	-1.28648918655564	-1.43869538251887	-1.05154493761719	-0.188324371373055	0.50567456948913
8	0.0217251098543175	0.0213950281970308	0.0217008822227924	0.0237484251473299	0.0264744269139505	0.0174763419257714	-0.0495227809780355	-0.27357063661391	-0.686123304779931	-1.01266710863523	-0.955428693961972	-0.640572505992415	1.52089049255572	2.23617298207755	-2.69527285492839	-2.01077063111296	-1.83669809833557	1.23417018553681	1.23616067549765	1.2396190400609	1.41252666799956	-1.8853468673006	-0.92251573771005	0.0794901601327524	0.455771081288875	0.71229621145003	1.93324222925209	-2.36629695255146	-1.1120132607075	-0.0700552169077103	0.227007181646692	2.91961074055896	-3.11414347378436	-3.03610443581798	-2.52894728405236	0.654173494195529	1.94947010323037	-3.01834189012601	-1.79258389445202	-1.20918801838669	0.754044787443831	1.64192061934819	1.88960935680814	2.37497576398478	-2.60591743703998	-2.04156657815981	-1.69228988779312	0.177272390247145	1.082780749709
9	0.0228035031139197	0.0218799643699576	0.0229085671203014	0.0286945631501352	0.0419655304568049	0.0589155851855719	0.0467709711598171	-0.118456422916769	-0.6147235996392	-1.04280729119763	-1.21469727489788	-1.51374860902898	-3.05422815138293	3.03757634631379	-2.88976006524038	-2.68326141940943	-3.06584000118004	2.08230231277199	1.38679083029761	1.01418590056476	0.413886129816085	-0.581505244961932	-0.504403999642185	-0.122462208288875	0.121951054731284	0.133816292501928	-0.541882559634251	-1.27466196763239	-1.03138020959438	-0.620256136391342	-0.759610015883515	-1.84974338578507	-2.40220053499529	-2.59995078050645	-2.81515311822127	2.13038753858328	2.53303409585163	-2.91834235963545	-2.43760008186351	-2.3915534840527	2.84573187397377	2.15727463603641	2.256953854641	2.66967629679973	-3.0601454928384	-2.72496302659522	-2.78717608368167	2.31952054312052	1.8441726872675
10	0.0236570141540608	0.0218385622189918	0.0224821767302183	0.0299375052343135	0.0514507388488927	0.0959315203760146	0.164032480784798	0.196229211529483	-0.28887385843695	-1.38127860642437	-1.60521555894192	-1.89854090119195	-2.46266336952419	-2.79666091681931	-2.88723524587496	-3.04770061047571	2.79116190145529	2.09151288669774	1.41655138736627	0.86148872285158	0.312306814406488	-0.124725418372508	-0.237725308949153	-0.162161172519567	-0.0942593209297506	-0.166340338077216	-0.451845971441679	-0.751335066907734	-0.835408711131406	-0.852241780334699	-1.066832560955	-1.52555479232824	-1.97804657804191	-2.38273216332314	-2.89649479076653	2.86183993806762	2.90570295431003	-3.06634841852763	-2.92790377129212	-3.04698903779101	2.8486313421004	2.52189606285203	2.49927688805028	2.68177463035248	2.91263212410186	3.03079007712664	2.90143525562615	2.54197292026282	2.31429122480144
11	0.0236762881819379	0.0199091671210155	0.0180607899601784	0.023146407462847	0.0452237199643151	0.102747591303644	0.227781464593431	0.475645725094986	0.99151153218284	-2.85797395082069	-2.19884874055191	-2.1495966877126	-2.33414197998922	-2.58302251809367	-2.83005650318967	3.12359672706991	2.61555690168092	1.96256302417853	1.32296299176913	0.781913498949023	0.346142833028254	0.0457552670396251	-0.102692618923679	-0.149220058427938	-0.173482079008641	-0.241650022942559	-0.376414867278415	-0.538205679581873	-0.682368679911611	-0.832727598068504	-1.05100408506864	-1.36040527137739	-1.73769079829921	-2.17445155996263	-2.65408929248016	-3.04396107202772	3.08385796090332	3.07349242849961	3.03884836589019	2.91863041877957	2.73892307178981	2.59130602075089	2.5483741290581	2.60010185584061	2.68532970521329	2.73241289423817	2.69464114680546	2.5947245039805	2.51133369712727
12	0.0225198304422453	0.0152205275452272	0.00780166637638889	0.00443210379724246	0.0145356440152455	0.0573646759559574	0.171352406682087	0.438896782638057	1.0479437698016	2.20904844796903	-2.95901525125423	-2.48342967032627	-2.40224481384948	-2.51669764733659	-2.75307181203925	-3.13121048852584	2.55877830354246	1.81203501435021	1.16741842547728	0.691158909121606	0.343175447773052	0.104043977515595	-0.0413934143972748	-0.120954436821529	-0.171134238127187	-0.225676435939983	-0.304894883953598	-0.412413314821767	-0.545554224497914	-0.709443100899054	-0.91794054943962	-1.1848224185441	-1.52012901048638	-1.92864325858445	-2.38781696183257	-2.81631791878421	-3.12366845183183	2.9714906436733	2.83769926673769	2.71351682935716	2.59519460414638	2.50354646635096	2.45977952372647	2.46901341893579	2.51725422799153	2.5744972659765	2.60860457474668	2.60838382188504	2.584880577813
13	0.0205626249907423	0.00809976603391698	-0.00809296654361537	-0.0262222643487972	-0.0407489376636933	-0.0393217855723597	0.00152830897776557	0.125276426582868	0.438332348972457	1.54101375528537	-3.11975730417579	-2.63436968961242	-2.4664520147445	-2.48188491954923	-2.64159834308458	-2.9778506451086	2.6119776872703	1.58321206689823	0.92103751404404	0.53648716827365	0.275095983887149	0.0938484424533917	-0.0238286532362092	-0.0937597655423234	-0.135700529435669	-0.171307367430176	-0.219659251725146	-0.293590146860833	-0.39987453284037	-0.542715217046173	-0.727195895192534	-0.961229372886604	-1.25765784372056	-1.63763170323274	-2.12160729412353	-2.66093709898788	-3.1099337804892	2.87375119477039	2.67644765800362	2.53243299427497	2.41968078345151	2.33617294619114	2.29114135083048	2.29881982361357	2.3666355816124	2.47293026953662	2.56829248588449	2.61875145857026	2.62211804226724
14	0.0196881945535054	0.0013057318650219	-0.0253822188481388	-0.0618264229891946	-0.10773388993235	-0.159282070417524	-0.208965720028101	-0.253041520540255	-0.323284209960404	-0.660348339715312	-1.85540117240107	-2.24366443553986	-2.29191848483205	-2.32511630484811	-2.40825083614972	-2.57800528623827	-3.11854019111084	0.88782907095573	0.495114749517197	0.29000481895053	0.13857821562073	0.0288123456248899	-0.0415205389935847	-0.0776987072403794	-0.09092626416061	-0.0975392309089095	-0.115026129460362	-0.157152957359055	-0.231810039165757	-0.34241569484966	-0.490935000771532	-0.681315918409663	-0.925315236522239	-1.25803404530813	-1.77138916731479	-2.52827359705799	3.09923375481891	2.71960305061641	2.48979123253785	2.32902260800304	2.20517820837788	2.11081047194201	2.05706724176273	2.07436727421121	2.19652041655008	2.39570005964762	2.56667941930088	2.65315920823317	2.66797804764722
15	0.0240672037697048	0.00109857118620481	-0.0344629304838468	-0.0873733406469015	-0.162409670886637	-0.262050061447873	-0.383997891835508	-0.524972551992397	-0.698412107104236	-0.954643774650028	-1.32833882917199	-1.683646317783	-1.88898776241808	-1.98087233060968	-2.00290989800673	-1.91721973086629	-1.40535609764959	-0.356179881567513	-0.0582263564808121	-0.0278345788107435	-0.05352466200839	-0.0809961167105541	-0.0905361937998702	-0.0768577808015869	-0.0455256401526413	-0.0106807329355467	0.0105923518728281	0.00511598845289622	-0.0333281068718076	-0.105416637256403	-0.209217891767271	-0.342885986156706	-0.508264485954155	-0.722093964498953	-1.07990569630663	-2.32051297743372	2.74802573689637	2.41008416132701	2.2165607736746	2.06525117639405	1.9319065912127	1.81355386606919	1.72927920019829	1.74001432370605	1.96033244008756	2.36712745688944	2.64696172778407	2.746171074846	2.75162450418539
16	0.0402773795010244	0.0172336774155138	-0.0207162678864496	-0.081156191686191	-0.174034152419854	-0.308768368660592	-0.485283031554727	-0.684273095969507	-0.878121664127066	-1.05798424295575	-1.23175394022202	-1.39375711954313	-1.51791009608414	-1.57988902290293	-1.55888737813152	-1.41610734486665	-1.10750854227351	-0.724556904664405	-0.459949311184657	-0.32858025685282	-0.263723049050606	-0.217270298301454	-0.162663783664404	-0.0887848112152229	0.00103677791232482	0.0909620248827707	0.161284063488253	0.198897028695793	0.200624868716383	0.170159843144433	0.114549053707805	0.0430848181080711	-0.0306450339491982	-0.0795138278717401	-0.0171555402782674	0.616826934625786	1.67392612034318	1.85353562910749	1.81678949517041	1.71545835051937	1.57826539238244	1.41351804428802	1.24075471454688	1.13595179957083	1.44528004667255	2.63843369036495	2.92676197899636	2.93770206481867	2.89330702217656
17	0.0758451216821307	0.0607369984469077	0.0324726074011809	-0.017749671818101	-0.104974315269487	-0.252659246412465	-0.482968821685207	-0.770578405879832	-1.01825229590417	-1.16468469088389	-1.23303363618071	-1.26531575275004	-1.28113930542122	-1.27602143447997	-1.23359075004426	-1.13814227377125	-0.990071852405737	-0.81879480482578	-0.665042597239297	-0.545703797563357	-0.450107768019653	-0.356922692574751	-0.246003139551436	-0.105960292570119	0.0572744945081442	0.21836943720936	0.348276414346662	0.432883405490063	0.474199986691854	0.481890262941697	0.467798398542518	0.445359212665945	0.432432423415803	0.457435141552209	0.567272390183362	0.809743256006905	1.12030130656628	1.32425998115112	1.3764116082252	1.31476580918867	1.15970166361332	0.90629676478956	0.546814896553862	0.0737748206595029	-0.817477545681854	-2.37783811233259	-2.8738337447382	-3.07489354183051	3.08584677073224
18	0.135225586306333	0.137862868978746	0.135040543829046	0.121574881463243	0.0857285359122887	-0.00325857049278266	-0.235087994052068	-0.774096880692137	-1.29798697215689	-1.42760008070505	-1.36153838684398	-1.2545069804479	-1.16607282875291	-1.10132576114877	-1.04666442968481	-0.98887362994366	-0.922000075553656	-0.847727023625735	-0.770674993257716	-0.691762398572855	-0.604270562543064	-0.493529804670345	-0.33915787637014	-0.124218921696763	0.140160738759091	0.399073383914006	0.597790210676858	0.724664314717679	0.794890059705011	0.827137605042053	0.836682701391646	0.836123271365571	0.83739488969997	0.852882755129639	0.893537467900948	0.961263997746107	1.038631366745	1.09148557125818	1.08715725687693	0.999851204536114	0.791605798742087	0.390852593428236	-0.238883927848301	-0.940874290104477	-1.61762489181283	-2.21612756602669	-2.62085674965542	-2.85897507106492	-3.00496466954847
19	0.213407560516607	0.239800737710045	0.272211730322169	0.31405814197789	0.37221865630732	0.462564582629188	0.634676090796372	1.26917719433888	-2.81716083227643	-2.21144532653233	-1.70693705960575	-1.33393511544464	-1.11919851024068	-1.005545429041	-0.946059483824896	-0.913879738470753	-0.893721806754879	-0.87611700470461	-0.853992301556965	-0.819972774655644	-0.763249198702659	-0.664485069962659	-0.486758308792734	-0.171222260425369	0.287644753993848	0.710079197692451	0.970416078881653	1.1088889839259	1.17909583048419	1.21123606272711	1.22116351852077	1.21783409424105	1.20689118051068	1.19218842607656	1.17612865980188	1.1591855262637	1.13905553822401	1.10997526319158	1.06161657525676	0.97340203241145	0.784739730981965	0.168141193874115	-1.36252057799198	-1.93010085800438	-2.22863651700696	-2.46178875661827	-2.64213870242388	-2.77154105211663	-2.86153178380929
20	0.292066268370141	0.337099096738813	0.394510574744191	0.470849502333633	0.577961592003692	0.737954730264971	0.990738092617275	1.38940367561845	1.93964645324933	2.7072858235318	-1.84115748925322	-1.15278864167932	-0.951878252428464	-0.874954497600312	-0.854174531587729	-0.864868686254023	-0.893176040958611	-0.928730660536801	-0.962831654756612	-0.987888175863874	-0.9959733445573	-0.973699222359754	-0.881924273607278	-0.527201144330441	0.797315822319945	1.42459442234475	1.57521863583539	1.62744945344938	1.64530419252099	1.6459162948512	1.63500616227795	1.61432317526904	1.58397490722462	1.54369220686769	1.49414937409909	1.43857737620118	1.38422309785664	1.34315658706528	1.33413321625296	1.39408659788529	1.63326725123152	2.35934280298561	3.13181009206288	-2.87858793648328	-2.79172382877507	-2.76564078980095	-2.76065169559292	-2.76171984461408	-2.76330141837327
21	0.347740741474977	0.396678981119115	0.454576037292677	0.523415559907874	0.605139580095352	0.700149844698337	0.802946824638201	0.891466261260758	0.903561925045304	0.691624720540448	0.14145742206441	-0.306543922340057	-0.507072117568549	-0.616082430632097	-0.705433792250526	-0.79832861223329	-0.899587481654615	-1.00658954347617	-1.11522402750306	-1.22461031714342	-1.3415121651965	-1.48828943295973	-1.73096369323478	-2.27956666437814	3.07424148184503	2.55732596938319	2.34600611682365	2.23920617192466	2.17373690478617	2.12614410867061	2.08506032445824	2.04341501393536	1.99593824399831	1.93874449558846	1.8704886717684	1.79513564893294	1.72544296671395	1.68441653606714	1.70258042393163	1.81195531945218	2.03211831061075	2.33790218020033	2.65310073637926	2.92002916173362	3.13137829847931	-2.98511435675122	-2.85359928749858	-2.75033360156591	-2.66901743565994
22	0.370156613165451	0.41125552433766	0.454570437306002	0.498356910574561	0.539404660626931	0.572099939441967	0.587193152016123	0.570866324489112	0.50619140741486	0.381233522033209	0.204219817520789	0.00663318033208079	-0.182698704001679	-0.358470063491487	-0.530800915732776	-0.710147103459317	-0.899563105346406	-1.09462149538516	-1.28931836348266	-1.48351160207039	-1.68685809013449	-1.91817601066697	-2.19842423512358	-2.52888013782893	-2.86561622470618	3.13510941237954	2.92858457292093	2.78515190295964	2.68476222116494	2.61106653459169	2.5520170494503	2.49821481091667	2.44139693981951	2.37360318148801	2.28772689431179	2.18107228140084	2.06298235673713	1.96063226468768	1.90997418886661	1.93571099284193	2.04217339500039	2.21846893257118	2.4467521222115	2.70655972917223	2.97423687790227	-3.05841118929245	-2.84277392703334	-2.66679898102061	-2.52544706360466
23	0.370433532549169	0.403218359438785	0.434703845502206	0.462678231497515	0.48422125501376	0.495687184729888	0.492852254235216	0.471357809016088	0.427527548111526	0.359354694613652	0.266943580940079	0.151476627295958	0.0126577349261311	-0.153795523514451	-0.356085822923958	-0.601020079005843	-0.882891738743259	-1.1769316141946	-1.45365068842676	-1.70012558125225	-1.92123269791123	-2.12776665496824	-2.32697550475828	-2.51871458474429	-2.69658989588148	-2.85273290446368	-2.98249370031991	-3.08591720800461	3.11665943712717	3.0535903236987	3.00201629972571	2.9551763164433	2.90479710464711	2.83939750912687	2.74178298004789	2.58833099648594	2.3630807346406	2.10260083742078	1.90161033319026	1.81881537171901	1.85312986501527	1.99278242423125	2.23703643799895	2.58204608976603	2.979967901276	-2.93910611909836	-2.65458896026904	-2.44115156152566	-2.27589117190122
24	0.370096268697565	0.402215763321744	0.433221135423685	0.461483263611671	0.485141965878306	0.502213590423012	0.510718879834046	0.50879744298572	0.494750096400394	0.466913839290325	0.42322718790407	0.360276028292208	0.271460489385447	0.143556666636117	-0.0494412435755663	-0.352260453917294	-0.798437571571389	-1.29453508129347	-1.68184982029452	-1.94412822520748	-2.1296703174464	-2.27337783929336	-2.39298942078491	-2.4963321316347	-2.58618208330991	-2.66309986626146	-2.72708491760197	-2.77843286986421	-2.81805286966122	-2.8475054230693	-2.86900380440185	-2.88560074084092	-2.90186567898069	-2.92579366023307	-2.9743996592436	-3.09294013818182	2.8534204751262	2.0453152635619	1.45419778682693	1.28515765747509	1.2830135470043	1.38213980120196	1.63077370826263	2.33651479028127	-2.83269537930099	-2.36138926112281	-2.14319536376721	-1.99722954958873	-1.87728164156486
25	0.386099144306394	0.427442610224769	0.46972153060874	0.511630700845098	0.551786588250291	0.588883951916171	0.621839211238867	0.649887971261823	0.672619778260157	0.689950091604048	0.702039638856597	0.709171218238878	0.711578374113198	0.70915845287309	0.700705275039676	0.680002914730574	0.561457603241289	-2.37100824624889	-2.42600967930661	-2.4508835439551	-2.4712228803413	-2.49007373612518	-2.50761411005162	-2.52320736990255	-2.53593318790511	-2.54482582308507	-2.54900589369247	-2.54773409736666	-2.54038768612469	-2.52635427324444	-2.50482226823307	-2.4743998207993	-2.43236148575383	-2.37291915273569	-2.2824814269828	-2.12368871946874	-1.77062078368379	-0.923612620989933	-0.166804754507894	0.10930133849106	0.187145087919585	0.135255272247657	-0.0950480712169933	-0.576598447540939	-1.06939762232424	-1.32212812096619	-1.41335295418766	-1.42504423798742	-1.39366817157784
26	0.424338217160016	0.485126014989477	0.549604780612492	0.616157682292436	0.683190152705013	0.749456554840945	0.814330094365655	0.877973490153784	0.941435276948617	1.00675311306574	1.07718613489576	1.15775102274302	1.25634521277228	1.38591235321295	1.56792827068046	1.83392174818684	2.20477641630473	2.62580269588881	2.98239311549416	-3.05007615791672	-2.87994763976052	-2.75995519588388	-2.67007778204757	-2.59834407192034	-2.53745607744635	-2.48272539702722	-2.4309336293823	-2.37967685822731	-2.32693558375049	-2.27072490048632	-2.20873243337214	-2.13786991073971	-2.05367329728257	-1.94954643413486	-1.81616717421248	-1.64257599268174	-1.42312163452865	-1.17342061992376	-0.938406638347832	-0.765739656479419	-0.675904249181428	-0.665138487214683	-0.716849755221968	-0.805076871761408	-0.899218803005423	-0.974600860731363	-1.01915353444734	-1.0310423923799	-1.01313401500121
27	0.47834583019532	0.571750846194838	0.671743676627921	0.774783019216025	0.877624304683888	0.978126856578416	1.07564815644772	1.17099947358749	1.26615957448608	1.36396109808565	1.46786040051299	1.58178521862108	1.70995582746253	1.85647445989107	2.02438799838543	2.2140239020295	2.42106031363113	2.63598469168022	2.84662846474013	3.04269381704895	-3.06441782505127	-2.90900607720518	-2.77205139390553	-2.6502553411326	-2.54027347924143	-2.43915145766766	-2.34441994898121	-2.25403492384815	-2.1662572946275	-2.07951434420758	-1.99226798862041	-1.90292039599071	-1.80980950169944	-1.71137931035239	-1.60663056151374	-1.49590193840671	-1.38179492776848	-1.26963902326274	-1.16670747216658	-1.08006338136821	-1.01411722897138	-0.969280772902551	-0.942152848242504	-0.926739977936989	-0.916019213040417	-0.90331480500846	-0.883166706568549	-0.851618362923746	-0.806082902051283
28	0.526803929337559	0.683049314671804	0.847938674173929	1.00918870938057	1.15807277155241	1.29163475257314	1.41150438230544	1.52159440256943	1.62637387992143	1.7299978257853	1.83598477179554	1.94713071119491	2.06547861152612	2.19226704116036	2.32784987637431	2.47162875766045	2.62207227439491	2.77689202541073	2.93338873432678	3.08889170066544	-3.04203097058215	-2.89459744075189	-2.75288768911014	-2.61721811840161	-2.48751546557928	-2.3635087997713	-2.24488301670758	-2.13137662068578	-2.02282279636359	-1.91914307081847	-1.82031055556463	-1.72630540489072	-1.63708661639443	-1.55259861212416	-1.47281640126746	-1.39781124053298	-1.32779708182001	-1.26311032590984	-1.20409455699678	-1.15090659831224	-1.10330636502917	-1.0605083276399	-1.02114520739798	-0.983344480209693	-0.944876820242966	-0.903320862376667	-0.856199207241248	-0.801065130986159	-0.735547339160854
29	0.509164088687809	0.891205618405795	1.24422252242112	1.49679647168718	1.6655113642653	1.78445603122829	1.87733280355634	1.95815324278204	2.03513327197756	2.11321047874924	2.19540718019939	2.28355229533339	2.37866878130493	2.48118811720121	2.59107827534978	2.70793388098586	2.83105628702856	2.9595369961789	3.09234626183484	-3.05476593965187	-2.91645798168916	-2.77686740589822	-2.63686811304602	-2.4972949013329	-2.35901421106371	-2.22300630951097	-2.09043078012307	-1.96264572810175	-1.84116001460955	-1.72751716256626	-1.62313270327971	-1.52912249005894	-1.44616012014543	-1.3743891667238	-1.31339994069798	-1.26226891987924	-1.21965228128894	-1.18391875733955	-1.15329913802791	-1.12602385615265	-1.1004221742367	-1.07496794700138	-1.04827224152583	-1.01903425805645	-0.985964590479499	-0.947689946602551	-0.90264008270753	-0.84890998326142	-0.784086869548769
30	-2.28765422654885	-3.11122548985876	2.79116308035759	2.61375710946695	2.5186535774085	2.46669045534102	2.44275205969645	2.43988028415384	2.45438315501955	2.48405268053791	2.52741720335027	2.58338832032129	2.65107712452383	2.72969283555957	2.8184883757733	2.91673771474986	3.02373709717627	3.13882322512679	-3.02178638633979	-2.89223290509666	-2.75613383486476	-2.61389485963373	-2.46601664291693	-2.31329459145874	-2.15707739653974	-1.99951498909739	-1.84367494999434	-1.69340249273215	-1.5528899090037	-1.42607705073654	-1.31610292764549	-1.22497676131807	-1.15348824512262	-1.10126605670742	-1.06688865941728	-1.04801699120848	-1.04158210334309	-1.0440702306838	-1.051896307778	-1.0617866408088	-1.07106349151912	-1.07776324834982	-1.08059139292622	-1.07876878961222	-1.07183228032745	-1.05943028712937	-1.04112222917615	-1.01615925421492	-0.983187759247278
31	-2.61676048513833	-2.85106442665479	-3.05280467147564	3.0657596215117	2.93760691792262	2.84259859072673	2.77666123722069	2.73595558401549	2.71722678952374	2.71784383697572	2.73571884544621	2.76919660981764	2.81695241545688	2.87791394499862	2.95121540493797	3.0361900510906	3.13240646746509	-3.04343366953165	-2.92462742656669	-2.79342804440254	-2.64816875385893	-2.48644797272798	-2.30551385849048	-2.10345897474193	-1.88158321909899	-1.64725068676523	-1.41452868487886	-1.2000710206121	-1.01676271072872	-0.870686977544676	-0.762540805562326	-0.69044331111281	-0.651825545289518	-0.644027228370734	-0.664002089660473	-0.707628090396448	-0.769171737295535	-0.8414663758324	-0.917001296946957	-0.989414823178098	-1.05453133839099	-1.11050958958375	-1.15733523135908	-1.19613429287403	-1.22862518806177	-1.25680320450027	-1.28283591295872	-1.30913314658908	-1.33859564413407
32	-2.96748168571928	-3.11415734465642	3.04594588620661	2.94476030224258	2.86381079794904	2.80155608014481	2.75659457642186	2.7276668216716	2.7136485264453	2.71353369429025	2.7264071343904	2.75140819910883	2.78769062618412	2.83438693395325	2.89059010340059	2.95537029500406	3.02785067489641	3.10737789979911	-3.08933192110177	-2.99480045093242	-2.88846640788621	-2.76018845113951	-2.58113464374188	-2.25186047314311	-1.43370458168218	-0.47801159693899	-0.0965289787709323	0.0709103641126366	0.160494390262685	0.209110239862815	0.228230880833129	0.220320660882493	0.183198388033237	0.11144148914252	-0.00230425283460291	-0.163655119457019	-0.368403748405204	-0.594766182789853	-0.810305590933038	-0.991980829574214	-1.13480632008437	-1.2448564575303	-1.33100395470945	-1.40122840599594	-1.46187490619672	-1.51793190516348	-1.57349495089279	-1.63217622725109	-1.69741533646529
33	2.70655436174596	2.64305886213194	2.59199672425448	2.55132572513087	2.51987449716156	2.49695525905628	2.48214718449737	2.47516394520018	2.47576026403071	2.48365119115399	2.49842709409074	2.51945283268964	2.54574427496591	2.57582067536881	2.60753723232886	2.63790573202017	2.66290839143855	2.6773010033065	2.67440658819907	2.64599264762013	2.58267630357502	2.47611949542783	2.3249053123876	2.14262398470595	1.95739781244686	1.79599413083159	1.66985423837689	1.57694223082691	1.50989334274392	1.46108281243202	1.42417345426784	1.39402204575356	1.36595393637069	1.33440186345312	1.28941398464618	1.20225691071224	0.907483160856217	-0.889213398890419	-1.46622661255589	-1.58921016865409	-1.64711024987047	-1.68614141940432	-1.71879949302718	-1.75009823918595	-1.78263697406498	-1.8180466802656	-1.85750120100154	-1.90191408151595	-1.95200366930067
34	2.03526530885052	2.04601677769199	2.05384261114644	2.06048176093644	2.06727937240075	2.07533967492699	2.0856181313987	2.09897426847597	2.11619315892519	2.13797474727247	2.16488400929104	2.19725200108269	2.23502191938161	2.27755180117424	2.32342131020809	2.37033614939101	2.41524664718197	2.454749165636	2.48571043696648	2.50592024111366	2.51454477014126	2.51224640029872	2.50097629574477	2.48354977992234	2.46315603206072	2.44294317798367	2.42577104810793	2.41415881510645	2.41040363819258	2.41682864999312	2.43613063193563	2.47181877067678	2.52872999693347	2.61349248465208	2.73438418105758	2.89900293239107	3.10729478555571	-2.94129155606271	-2.71338520583631	-2.52087715486647	-2.37375493240245	-2.26796552073969	-2.19503930900146	-2.14711548053299	-2.11820433804121	-2.10403202970466	-2.10159317463789	-2.10875060849529	-2.12394016232356
35	1.53380701277335	1.56127424220031	1.58553984085534	1.60789584222209	1.62963270586685	1.65209847248797	1.67676755749882	1.70531764775523	1.73970903126213	1.78224892613466	1.83559746542893	1.90262395090734	1.98595542485885	2.08703264196612	2.20467953616159	2.33381266305953	2.46562625984367	2.59006147358679	2.69922889282445	2.78935365082925	2.86046314604014	2.9149342319787	2.95612214337341	2.98751479174966	3.01234204454065	3.03345252528131	3.05331616867711	3.07407301347647	3.09758855161188	3.12549513806647	-3.12397926680206	-3.08329483988585	-3.03478569131276	-2.97804457528007	-2.91327147912665	-2.84142957274919	-2.76431712128859	-2.68447223326473	-2.60487610184129	-2.52851718432317	-2.45796043253506	-2.39506366430772	-2.34089934295184	-2.29584451821504	-2.25975569687612	-2.23215379040961	-2.21237679300121	-2.19968747626827	-2.19334038062633
36	1.14487748431506	1.16322192542645	1.17992314432759	1.1956559581139	1.21124949816433	1.22776047783356	1.24659537465471	1.26971778676138	1.30001209359719	1.34194707134711	1.40283283191639	1.49523401212932	1.6412268962409	1.87622333320691	2.23031643767945	2.64825999309343	2.99411519849939	-3.06231384820005	-2.92232622884821	-2.83442875821038	-2.77725541076885	-2.73860200249873	-2.71130169464266	-2.69092009694947	-2.67455993350415	-2.66023313132105	-2.64652036989214	-2.63238100292375	-2.61704517224593	-2.59995290995604	-2.58072107103743	-2.55912683152149	-2.53510032467871	-2.50872080624159	-2.48021168060736	-2.44993051919148	-2.41835134079754	-2.38603810657008	-2.35361047172261	-2.32170487243679	-2.29093540227647	-2.26185918648975	-2.23495002637992	-2.21058232842104	-2.18902537153718	-2.17044637649886	-2.15491994288127	-2.14244122942682	-2.13294058378406
37	0.774954137817819	0.770932774135703	0.763281586904672	0.751535916815164	0.735017377729685	0.712710919453041	0.683055020356811	0.643565383790248	0.590123018745318	0.515552060181732	0.406654847318257	0.238162180640815	-0.0356978920194959	-0.461446389481662	-0.960102751100627	-1.34623154338321	-1.58785795460764	-1.7383942925117	-1.83782908678615	-1.90748925124392	-1.95858748938607	-1.99730802880576	-2.02725353734933	-2.05062936986906	-2.06884528542014	-2.08283856583459	-2.09325693431975	-2.10056720208621	-2.10512261326205	-2.10720613643398	-2.10705908492928	-2.10490033587044	-2.10093918731306	-2.09538365113072	-2.08844528365398	-2.08034127619403	-2.07129433642066	-2.06153081258592	-2.05127749454081	-2.04075753113271	-2.03018590566263	-2.01976489184158	-2.00967986408212	-2.00009575921592	-1.991154390382	-1.98297271054967	-1.97564202611299	-1.96922808086698	-1.96377187373789
38	0.400199722180441	0.370556738243566	0.334940823091516	0.292445366178619	0.242007861800333	0.182418948112626	0.112372837275602	0.0305922970794635	-0.0639303063668105	-0.171546729539509	-0.291455050068056	-0.42125525062533	-0.556859863252945	-0.693022159997205	-0.824402898885918	-0.946684144052337	-1.0571991512318	-1.15492774822492	-1.24008550221336	-1.31361935936146	-1.37679912528427	-1.4309547517389	-1.47733591363575	-1.51705227095829	-1.55105942439437	-1.58016743824819	-1.60505856056951	-1.62630714649278	-1.64439849203233	-1.65974526984661	-1.67270125010345	-1.68357244415245	-1.6926259876624	-1.70009712489246	-1.70619464033121	-1.71110504461012	-1.71499577567883	-1.71801763139028	-1.72030660897134	-1.72198529138675	-1.72316389052356	-1.72394103224338	-1.72440434828781	-1.72463092423712	-1.72468764054503	-1.72463143435294	-1.72450950257313	-1.72435946094277	-1.72420946885056
39	0.096932596157759	0.0596093835382045	0.0184972831713563	-0.0264891827696793	-0.0753616252463833	-0.128034456874882	-0.184302255392733	-0.243821663035405	-0.306102531711011	-0.370512906447413	-0.436300833218594	-0.502632846212423	-0.568645047520157	-0.633499292853235	-0.69643553101066	-0.756812458526718	-0.814131849557314	-0.868045873973116	-0.918350018955239	-0.964966059030772	-1.00791981809321	-1.04731769545951	-1.08332468859873	-1.11614541232799	-1.14600864398564	-1.17315528697393	-1.19782930290893	-1.22027103593588	-1.24071236173999	-1.25937317552549	-1.27645884462749	-1.29215836554229	-1.30664306632896	-1.32006577500823	-1.33256042878834	-1.34424212700035	-1.35520763466064	-1.36553632828195	-1.37529154767625	-1.38452228494476	-1.39326511242711	-1.40154623141649	-1.40938351674705	-1.41678843973135	-1.42376777140208	-1.43032499566569	-1.43646139302521	-1.44217678543688	-1.44746995813648
40	-0.0736853609788199	-0.103253359079564	-0.134185170720384	-0.166368645994824	-0.199665657802004	-0.233912753023095	-0.268923038308014	-0.304489367081952	-0.340388781110537	-0.376388035129089	-0.412249915803562	-0.447739977109007	-0.482633269828875	-0.516720651763335	-0.549814325112413	-0.58175234590438	-0.612401967981231	-0.641661799755253	-0.669462847482619	-0.695768582207154	-0.720574194360632	-0.74390519267154	-0.76581547001878	-0.786384908676185	-0.805716542797963	-0.823933248778252	-0.841173905185423	-0.857588962476956	-0.873335394860922	-0.888571074149511	-0.903448703541664	-0.918109565515576	-0.932677452181423	-0.947253232805316	-0.961910545440366	-0.976693057725902	-0.991613619521429	-1.00665543901839	-1.02177518439745	-1.03690768718532	-1.05197174486642	-1.0668764222246	-1.08152724727294	-1.09583178057728	-1.10970418077006	-1.12306855980238	-1.13586108581398	-1.1480309248322	-1.15954020222995
41	-0.131438701198839	-0.150286954408819	-0.169376614804776	-0.188623825254304	-0.207938903039169	-0.227227179489823	-0.246390005130327	-0.265325908750225	-0.28393189671349	-0.302104879276845	-0.319743214169527	-0.33674836434095	-0.353026676386984	-0.368491298030079	-0.38306426591385	-0.396678806989682	-0.40928190525979	-0.420837187025915	-0.431328167481393	-0.440761873873512	-0.449172809246573	-0.45662713979878	-0.46322687384332	-0.469113651599722	-0.474471591437049	-0.479528461581908	-0.484554304977884	-0.489856593800482	-0.495771094261557	-0.502647942251873	-0.510832998387095	-0.520645344084506	-0.532352698415644	-0.546147397840133	-0.562126150083484	-0.580276811580367	-0.600474788337889	-0.6224903317907	-0.646006219572591	-0.670643492643638	-0.695991552847833	-0.721638387440779	-0.747197092722602	-0.772326022915786	-0.796741387813634	-0.820222527321347	-0.842611095299442	-0.863805879034977	-0.883755024210795
42	-0.120954029322576	-0.13084127795217	-0.140474531634101	-0.149785062320654	-0.158699258559062	-0.167138389923858	-0.175018342752006	-0.182249331130235	-0.188735594225309	-0.194375101897048	-0.199059306559107	-0.202673002427723	-0.205094386209282	-0.206195459175671	-0.20584297329045	-0.20390020757055	-0.200229968307974	-0.19469933819269	-0.187186847787686	-0.177592887579863	-0.165854276029544	-0.151963869698609	-0.135995822351452	-0.118136407201446	-0.0987190420624246	-0.0782602179936395	-0.0574905777835753	-0.0373729593052731	-0.0190977650201526	-0.00404664010819807	0.00628122843427563	0.0103802644380626	0.00688068232431554	-0.00529081202865134	-0.0267500751408274	-0.0575193264172458	-0.0969479355264503	-0.14372466412277	-0.196003346324448	-0.251632032963394	-0.308435328020017	-0.364475784092114	-0.418230852279705	-0.468660168038748	-0.51517857198793	-0.557572340281074	-0.595896490592625	-0.630379132110065	-0.661345147630625
43	-0.0858160785522422	-0.0900654079633557	-0.0938892384888602	-0.0972196680035274	-0.0999803028279292	-0.102084687194198	-0.103434355588109	-0.103916408290206	-0.10340048201536	-0.101734950808797	-0.0987421452601175	-0.0942123186810998	-0.0878960160798032	-0.0794944172532514	-0.0686471377374023	-0.0549169049821966	-0.0377705398292121	-0.016555892327457	0.00952492883131796	0.0414440057610299	0.0803720397174086	0.127685723764044	0.18493168836886	0.253699655780769	0.335333135767507	0.430401564962663	0.53793035386496	0.654601212879264	0.774428602600882	0.8894258464394	0.991141816600473	1.07212290202663	1.12632606402815	1.14829331330202	1.13154392048402	1.06686138055274	0.941937529037847	0.746773628167714	0.490983501810135	0.21879234886477	-0.0173287806582224	-0.196217118403872	-0.324405664638629	-0.415745122640299	-0.481933446716461	-0.531105401049446	-0.568633243606036	-0.598053077656071	-0.621726515167664
44	-0.0700262921584419	-0.0740755449765663	-0.0780556639035788	-0.081958994091894	-0.0857784898815242	-0.0895080117140169	-0.0931427320316942	-0.0966796959205703	-0.10011860400214	-0.103462918666846	-0.106721447625515	-0.109910643829128	-0.11305800100771	-0.116207161500062	-0.119425767718541	-0.122817838893048	-0.126543868774888	-0.130854634442056	-0.136150546500936	-0.143091419924047	-0.152813168122031	-0.167392694102667	-0.190960697445131	-0.232795855233738	-0.317991314545391	-0.537858155527792	-1.31804285628016	-2.36862495345915	-2.6764850013156	-2.76883850383583	-2.79252035397054	-2.78214370922114	-2.74792260968939	-2.69217317686855	-2.61366956757885	-2.50934800269148	-2.37583331793672	-2.21198029134861	-2.02255561976222	-1.82057795082933	-1.62411379331198	-1.44837448840276	-1.30046903779567	-1.18030405320959	-1.08415916371331	-1.00745371099907	-0.946034656723863	-0.896541918381778	-0.856383689372797
45	-0.0991546414221112	-0.10850523806289	-0.118588178594336	-0.12950092825748	-0.141356790422041	-0.154287656233873	-0.168447204835215	-0.184014586793999	-0.2011985912335	-0.220242234056861	-0.241427590232261	-0.26508049608557	-0.291574422198188	-0.321332301787933	-0.354824320406394	-0.392558571287312	-0.435060078662722	-0.482832236465966	-0.536293925794711	-0.595686967131458	-0.660954488963899	-0.731603566144561	-0.806584591347492	-0.884237733062093	-0.962357661779372	-1.03839664155513	-1.10976830848864	-1.17416362591437	-1.22978471452876	-1.27544617371276	-1.31055333302331	-1.33500487888825	-1.34907200801701	-1.35328991921767	-1.34837695071964	-1.3351815569537	-1.31464946814297	-1.28780109444322	-1.25571037994068	-1.21947933076599	-1.18020625440197	-1.13894939998921	-1.09669028068097	-1.05430186655144	-1.01252599627013	-0.971962308020132	-0.933068609402944	-0.896170689130449	-0.861478544614758
46	-0.135917422096328	-0.14865758042538	-0.162202743747807	-0.176598731299904	-0.191890650892148	-0.208121759868013	-0.225332031995296	-0.243556393900875	-0.262822603058936	-0.283148754825958	-0.304540430545616	-0.326987533949652	-0.350460909637619	-0.374908894246703	-0.400254014248115	-0.426390106869823	-0.453180191444896	-0.480455443551827	-0.508015608944796	-0.535631126778526	-0.563047107986645	-0.589989142641932	-0.616170710963228	-0.641301778664352	-0.665098005105612	-0.687289913271193	-0.707631380328867	-0.725906903011538	-0.741937251233118	-0.755583312448995	-0.76674811268769	-0.775377149528503	-0.781457271811199	-0.785014388191454	-0.786110289982573	-0.784838847045978	-0.781321793923338	-0.775704279696513	-0.768150317770622	-0.758838244885358	-0.747956282253273	-0.735698283206704	-0.72225974721266	-0.707834175641538	-0.692609837187669	-0.676766998688992	-0.660475660163751	-0.643893812359625	-0.627166213020048
47	-0.117240314822621	-0.127324170419831	-0.137735206186651	-0.148462381629254	-0.159491306047275	-0.170803959511	-0.182378435993368	-0.194188719655495	-0.206204506262755	-0.218391082301433	-0.230709274441447	-0.24311548142535	-0.255561799158547	-0.267996247671826	-0.280363105722987	-0.292603355167196	-0.304655232999045	-0.316454884371099	-0.327937105203392	-0.339036158535639	-0.349686644867835	-0.359824403688748	-0.36938742144873	-0.378316720547305	-0.386557204523619	-0.394058436494022	-0.400775330808456	-0.406668741649509	-0.411705936580179	-0.415860947550322	-0.419114796308076	-0.421455595287354	-0.422878528673695	-0.423385721374957	-0.422986005993017	-0.421694599615567	-0.419532703372699	-0.416527038305491	-0.412709331258551	-0.408115764319005	-0.402786400855282	-0.396764600521133	-0.390096434730391	-0.382830113110712	-0.375015430335783	-0.366703241536376	-0.357944973221209	-0.348792175320522	-0.339296118623216
48	-0.0326790676950064	-0.0380905806284039	-0.0435477475537935	-0.0490361669897275	-0.0545404204871991	-0.0600441028557064	-0.0655298640500454	-0.0709794631531854	-0.0763738347041237	-0.0816931674081976	-0.0869169950353872	-0.0920242990654515	-0.0969936223842377	-0.101803193081077	-0.106431057151321	-0.110855218679498	-0.115053785875823	-0.119005121169675	-0.122687993435107	-0.126081730340557	-0.129166368781562	-0.131922801372738	-0.13433291704341	-0.136379733897466	-0.138047522658119	-0.139321919216452	-0.140190025031882	-0.140640494385243	-0.140663607752735	-0.140251330843443	-0.139397359116554	-0.138097147859682	-0.136347928160644	-0.134148709336304	-0.131500268589796	-0.128405128848485	-0.124867525887617	-0.120893365967845	-0.116490175308575	-0.111667042784059	-0.106434557266488	-0.100804741051684	-0.0947909807902434	-0.0884079573122672	-0.0816715756794771	-0.0745988967268219	-0.0672080712690713	-0.059518278048733	-0.0515496663922523
49	0.0955889844929069	0.0940602537332767	0.0925737059809541	0.0911386129880328	0.0897645030222617	0.088461137108079	0.0872384830281127	0.0861066872457231	0.0850760449227439	0.0841569682201343	0.0833599530821111	0.0826955447160332	0.0821743019902956	0.0818067609803486	0.0816033978982821	0.0815745916438953	0.0817305862145688	0.0820814532074072	0.0826370546399164	0.0834070063049539	0.0844006418618918	0.0856269778490337	0.0870946797825375	0.0888120294846988	0.0907868937598182	0.0930266945093555	0.095538380350095	0.0983283997700737	0.101402675827468	0.104766582367991	0.108424921707029	0.11238190369419	0.116641126050558	0.121205555843065	0.126077511936404	0.131258648241071	0.136749937556617	0.142551655792372	0.148663366333708	0.155083904310585	0.161811360516639	0.168843064721408	0.176175568115363	0.183804624627117	0.191725170854232	0.199931304353281	0.208416260040757	0.217172384463745	0.226191107707438
50	0.246586725231401	0.247645593848912	0.24876484990183	0.249951095617144	0.251211103480993	0.252551801841122	0.253980260690085	0.255503677602876	0.257129363811095	0.258864730402359	0.260717274638713	0.262694566391278	0.264804234690575	0.267053954392867	0.269451432962663	0.272004397370238	0.274720581100791	0.277607711268743	0.280673495826675	0.283925610853763	0.287371687903121	0.291019301381501	0.294875955928244	0.298949073753362	0.303245981887231	0.307773899286639	0.312539923734011	0.317551018458494	0.322813998399499	0.328335516025194	0.334122046610583	0.340179872872216	0.346515068849458	0.353133482915725	0.36004071979734	0.367242121472841	0.374742746821914	0.382547349890777	0.39066035664005	0.399085840042139	0.407827493398129	0.416888601749387	0.42627201126664	0.435980096509563	0.446014725462832	0.456377222270467	0.467068327608999	0.478088156661609	0.489436154679622
51	0.405229635943246	0.407697568450621	0.410223837567228	0.412814865473232	0.415477244656368	0.418217730517752	0.421043234609168	0.423960818453135	0.426977687903841	0.430101188012179	0.433338798361916	0.436698128846513	0.440186915857538	0.443813018855975	0.447584417297168	0.451509207878757	0.455595602078715	0.459851923947642	0.464286608115767	0.468908197970713	0.473725343956956	0.478746801942147	0.483981431589015	0.489438194664371	0.495126153208964	0.501054467483364	0.507232393595905	0.513669280708827	0.520374567708267	0.527357779212636	0.534628520782286	0.542196473181224	0.550071385529197	0.558263067169804	0.566781378067632	0.575636217535032	0.584837511077323	0.594395195134372	0.604319199487077	0.614619427089918	0.625305731086009	0.636387888759907	0.647875572186575	0.659778315343533	0.672105477468407	0.684866202467143	0.698069374210503	0.711723567599421	0.725836995335125
52	0.558608592027165	0.561384718418985	0.564205120523894	0.567077848731242	0.57001098978848	0.573012681069376	0.576091123734432	0.579254595001922	0.582511459723786	0.585870181438802	0.589339333055788	0.592927607301743	0.596643827053671	0.600496955658016	0.604496107328167	0.608650557697843	0.612969754596515	0.617463329101804	0.62214110691314	0.627013120080399	0.632089619110763	0.637381085466334	0.642898244453912	0.648652078496588	0.654653840764153	0.660915069125508	0.667447600371049	0.674263584636054	0.68137549993709	0.688796166712122	0.696538762230852	0.704616834714575	0.71304431697408	0.721835539339343	0.731005241615703	0.740568583757293	0.750541154899506	0.760938980337704	0.77177852597914	0.783076699728921	0.794850849198882	0.807118755050755	0.819898619202641	0.833209047041476	0.847069022695614	0.861497876332963	0.876515242364454	0.892141007353995	0.908395246369814
53	0.695218861374642	0.696880462014371	0.698586543037849	0.700344095918279	0.702160230225096	0.704042178342565	0.705997300719861	0.708033091761851	0.710157186458631	0.712377367843215	0.714701575360199	0.71713791422367	0.719694665839721	0.722380299367567	0.725203484493298	0.728173105491535	0.731298276652668	0.734588359156764	0.738052979479602	0.741702049421493	0.745545787855581	0.749594744298945	0.75385982441719	0.758352317580916	0.763083926600687	0.76806679977542	0.773313565397538	0.778837368866357	0.784651912568768	0.790771498692909	0.79721107514569	0.803986284748023	0.811113517881659	0.81860996875758	0.826493695466467	0.834783683955466	0.843499916049878	0.852663441601224	0.862296454790863	0.872422374547234	0.883065928939684	0.894253243286941	0.906011931556089	0.918371190419681	0.931361895073625	0.945016695584206	0.959370112114117	0.974458626857533	0.990320769873504
[truncated: 70 more columns]
