# Supplementary material for: Reconstructing spruce budworm outbreak severity: a comparison of paleoecological and tree-ring signals
Source: PLoS One. 2025 Aug 12;20(8):e0329406. doi: 10.1371/journal.pone.0329406 (PMC12342301; doi:10.1371/journal.pone.0329406)
Supplement: S14 Dataset — (ZIP) [file pone.0329406.s014.zip › Lake 8 wavelet data no outlier/Coherence_Lepidopteran_scales_Percent_defoliation/coherence_wavelet_power.corr.txt]

V1	V2	V3	V4	V5	V6	V7	V8	V9	V10	V11	V12	V13	V14	V15	V16	V17	V18	V19	V20	V21	V22	V23	V24	V25	V26	V27	V28	V29	V30	V31	V32	V33	V34	V35	V36	V37	V38	V39	V40	V41	V42	V43	V44	V45	V46	V47	V48	V49	V50
1	0.0120104109644984	0.00730288760716201	0.00283043528063221	0.000773037697986878	0.000184477055328287	5.31134946811707e-05	2.2632895630596e-05	1.35010260399409e-05	9.77793727326123e-06	7.73094486220915e-06	6.31349638640409e-06	5.07957209558538e-06	4.01516358414992e-06	3.25991182886724e-06	2.76596725295331e-06	2.41550818499996e-06	2.1458523634478e-06	1.89758480230136e-06	1.57145610074372e-06	1.20347674655196e-06	9.78303736884502e-07	9.74889951966845e-07	1.10860741289324e-06	1.31473781536068e-06	1.52188181058249e-06	1.52778371687658e-06	1.32194060306928e-06	1.09107680767064e-06	9.18143716021478e-07	8.29463450220249e-07	8.3149919097863e-07	8.75886034019241e-07	8.96754835665882e-07	8.45050134005523e-07	7.29337198269374e-07	6.08135885154311e-07	5.2062317374755e-07	5.0081759440834e-07	5.58408709924999e-07	6.45046637995222e-07	7.20339273354841e-07	7.48976822981813e-07	6.95903484332564e-07	6.09491775660203e-07	5.59109244736479e-07	5.52040663694695e-07	5.92513803485425e-07	6.95433699614432e-07	8.03287076771679e-07
2	0.020700003037912	0.011919783150283	0.0040428473762748	0.000850181015760229	0.000131555218900474	2.37573411759536e-05	8.38027201206409e-06	5.21165718635382e-06	4.15339330017704e-06	3.55681265262669e-06	3.06621863172416e-06	2.50137075516184e-06	1.94115167000786e-06	1.55673098315626e-06	1.33609609528484e-06	1.18572413152552e-06	1.08067185782387e-06	9.85702497443583e-07	7.97541254276793e-07	5.41998260762241e-07	3.90670985258062e-07	4.07370989578986e-07	5.22050687505296e-07	7.01755797570678e-07	9.00116734423784e-07	9.17899977001733e-07	7.44042753217899e-07	5.62605200920182e-07	4.41518451991622e-07	3.88152995550128e-07	4.05138809533257e-07	4.61103670491739e-07	4.98449294933157e-07	4.70029037313721e-07	3.84232713684147e-07	2.93361190659314e-07	2.28340374986887e-07	2.16387332776101e-07	2.66420739890179e-07	3.38768063866535e-07	4.02989400419155e-07	4.29067807809009e-07	3.80319325888477e-07	3.04407092851703e-07	2.63665229366532e-07	2.561479187428e-07	2.85970558643743e-07	3.73698007604168e-07	4.63116629554072e-07
3	0.0287140435770797	0.0157845535293485	0.00474505121554897	0.00076345469087655	6.52860746231818e-05	4.09166772538042e-06	9.43481465748717e-07	7.7369648587136e-07	8.05594016062933e-07	8.14330290842606e-07	7.76290455311014e-07	6.41434203573071e-07	4.73090956949901e-07	3.68107413618812e-07	3.25398598454125e-07	2.95344759141869e-07	2.83582579530148e-07	2.83783614223292e-07	2.26837048115302e-07	1.20578017373108e-07	6.15385366396123e-08	7.34665229490781e-08	1.22099584966666e-07	2.07779934458662e-07	3.19607340666363e-07	3.30424794109943e-07	2.34967030764342e-07	1.49095233025146e-07	1.02055695776525e-07	8.49013553996882e-08	9.60958220410698e-08	1.30129123736688e-07	1.57323024806802e-07	1.49191478364759e-07	1.11237668038765e-07	7.18783705745589e-08	4.42716395181819e-08	4.00110195480458e-08	6.36720629211688e-08	9.6918729548897e-08	1.28424090198025e-07	1.4316816239081e-07	1.15762384177151e-07	7.65777536200775e-08	5.89083742979327e-08	5.43690615256086e-08	6.61842515354587e-08	1.10980103311656e-07	1.51753234221243e-07
4	0.0335300227373957	0.0180066949513396	0.00507745074817189	0.000703187836220413	4.03114599456478e-05	5.01082485391767e-07	8.19348674409323e-09	3.15602940829524e-08	6.5325889599875e-08	8.80630561117911e-08	9.97687923209359e-08	7.98870604862333e-08	5.04211381205942e-08	3.64239420281617e-08	3.57066444475639e-08	3.20166542477068e-08	3.41158364880773e-08	4.57451275748286e-08	3.92937256946929e-08	1.36943202907833e-08	1.67254096750785e-09	4.30808685454741e-09	1.29652509460256e-08	3.47434740462979e-08	7.29501259635467e-08	7.4678906853814e-08	4.09107137034923e-08	1.76915170084104e-08	8.9832056220634e-09	6.73284937013399e-09	8.68000629707085e-09	1.88523916570667e-08	2.85405433403938e-08	2.72583002318183e-08	1.76184758689579e-08	8.60548665067292e-09	2.67654178227149e-09	1.90697915504144e-09	7.32262576915909e-09	1.47546693164655e-08	2.33308017943755e-08	2.88146594283044e-08	1.96372726707651e-08	8.36219040661552e-09	4.99989030851483e-09	3.6038797184346e-09	6.01934985465779e-09	1.96416005637327e-08	2.7965898966536e-08
5	0.0349958945932724	0.0189804571762024	0.00546436540199761	0.00079383036360664	5.28387038158576e-05	1.39642381436268e-06	1.59737804255907e-08	1.26246859821446e-09	3.32414457138163e-09	5.18268194038237e-09	7.87784356948559e-09	4.87057804168868e-09	1.71316067635726e-09	1.12718143158636e-09	1.84698493879488e-09	1.05683406028421e-09	1.5137706763672e-09	5.23042038120443e-09	6.04602190285926e-09	1.7887832696152e-09	1.17453087197901e-10	1.46156198039822e-10	7.24783981362457e-10	4.34175136773844e-09	1.39457428407267e-08	1.31378810469605e-08	4.62584144830007e-09	8.31235538772599e-10	1.42621499036761e-10	1.99729468658322e-10	1.50812047984181e-10	1.79349370434146e-09	3.60505688354264e-09	3.25247811838841e-09	1.73873862905694e-09	7.0702869937248e-10	1.42938811999066e-10	9.60243206541857e-11	6.00286817260105e-10	1.25910342658587e-09	2.73696667498152e-09	4.3452193116955e-09	2.36167720670549e-09	3.23895793837444e-10	1.42151496789387e-10	5.08622913358347e-11	6.45706095077922e-10	3.43839670780621e-09	3.67082574075669e-09
6	0.0345856976937793	0.0195001388910291	0.00612406294835871	0.0010504407953669	9.63867682346178e-05	4.78711755535904e-06	1.46516387124565e-07	3.81225098026357e-09	2.50460178245987e-10	2.10007871888455e-10	8.23332453049422e-10	3.35590305308354e-10	1.40134393874758e-11	3.25693829826782e-11	1.27631571517172e-10	1.03399190255271e-10	2.18353583969405e-10	8.82950781154392e-10	1.51300449573269e-09	6.84170658196723e-10	7.23293481783838e-11	1.18364677544861e-11	7.4251778104877e-11	8.62977288320505e-10	3.65916187076951e-09	2.87596532750371e-09	7.01016126279272e-10	8.51109698505855e-11	3.48522035226164e-11	1.03305383024354e-10	1.46830249294384e-10	3.19699764387175e-10	5.23020437850148e-10	3.35900270787806e-10	1.20226182819543e-10	6.01401384867092e-11	2.99878929511663e-11	2.35532977731723e-11	3.7516598128333e-11	5.31674184964401e-11	3.25815485977235e-10	8.16358686466115e-10	4.8779639640354e-10	3.72833730804082e-11	1.58926522322015e-11	1.42253903672652e-10	5.56778881451012e-10	1.16309409581636e-09	1.39030289855745e-09
7	0.0336765038343811	0.0200218773399063	0.00703587433819695	0.00145279066372684	0.000175344103918571	1.23735754535071e-05	5.11625152937222e-07	1.07089715262003e-08	1.49033026770978e-11	6.46054991714383e-11	3.120184304321e-10	1.68104375670755e-10	5.82949417391025e-11	2.12470058573872e-11	2.61265998677448e-11	1.45204429667017e-10	1.43022770052183e-10	2.6281174632039e-10	7.77324667440097e-10	6.3833729534058e-10	1.48251393218919e-10	6.56989558228069e-11	3.76000186241649e-12	5.31693198698745e-10	1.97085520599071e-09	1.18281435790471e-09	2.25574567565874e-10	5.64050024158981e-11	1.93367116728334e-11	1.36230304079047e-10	1.27460705706002e-10	9.33387145131413e-11	1.48533350644399e-10	5.73204111470041e-11	3.09218419204105e-12	3.41450007145106e-12	3.44947561712318e-12	2.3335861540313e-13	1.84272288235875e-12	1.88532337276928e-11	8.40854936815779e-11	3.09385402173811e-10	3.16375117214349e-10	5.74714147775893e-11	1.89523089117995e-11	2.40826529366757e-10	4.92107442434304e-10	6.04711638256952e-10	1.41459982815069e-09
8	0.0329252669986354	0.0206804541667049	0.00812920763277194	0.00199468548509371	0.000304402826024504	2.88075928515441e-05	1.71959258462735e-06	7.52248052250723e-08	4.17212475890642e-09	8.40467084389966e-10	5.03875296528799e-10	1.15590730963656e-10	3.70504705095408e-11	8.09333998338288e-11	6.700167973299e-11	1.85339205699379e-10	6.65739949305504e-11	8.35142453835517e-11	6.79975470663973e-10	7.25847884411452e-10	9.34693494451919e-11	8.34143151775932e-11	2.44792776212909e-10	1.14020073459262e-09	2.25211775339297e-09	9.57976088971632e-10	1.58206498702322e-11	1.11727117554381e-10	4.83109688404938e-11	1.48466484302335e-10	6.42411207343899e-11	1.82281652145485e-11	1.05793379576304e-10	4.58074448624134e-11	2.25098515168375e-12	2.97187852675696e-13	2.81815289048208e-12	3.64089910503544e-12	2.02293279379299e-11	3.31858640803963e-11	1.45730607043037e-11	2.31911376659574e-10	4.07402266078078e-10	1.89333208086428e-10	1.92057312245766e-10	5.59302086667129e-10	4.48321689642239e-10	1.2591892907086e-10	1.86075951367938e-09
9	0.0325070941959707	0.0214997430778676	0.00937490698260145	0.00269081084056225	0.000506869253218973	6.24233775685086e-05	5.05180180736951e-06	2.96952983450265e-07	2.50798830440626e-08	6.38120080363339e-09	2.10497816630449e-09	3.59112769385627e-10	1.69897676713941e-10	4.66332059074335e-10	5.57914311517346e-10	5.92086155190543e-10	3.80205305993373e-10	4.39852590069798e-10	1.17911097053738e-09	1.32664662023565e-09	5.3085427962736e-10	7.50896970325544e-10	2.08910116881174e-09	4.25042920054028e-09	5.04587019600669e-09	2.36607825003841e-09	5.04007595571911e-10	6.32110259554166e-10	5.90789061932564e-10	4.49797884217103e-10	1.96695374679828e-10	1.31442805963694e-10	2.02708452763093e-10	9.55154587689043e-11	1.03049392318136e-11	2.51518625773203e-12	9.9647127371569e-12	3.63869429607087e-11	1.10849745186329e-10	1.21665613882704e-10	7.29939058090559e-11	4.5385864291683e-10	1.00489665000875e-09	1.17598652825702e-09	1.49789212990863e-09	1.88251168216313e-09	1.16849714115986e-09	9.40684052867471e-10	5.63286332286674e-09
10	0.03241953692325	0.0224776741565098	0.0107666950485305	0.00355798282040485	0.000807899948826199	0.000124748878582059	1.27583434188986e-05	7.9458512046836e-07	2.82821773740826e-08	1.28014108370515e-08	9.28965359113186e-09	4.14137349326718e-09	2.6330518970285e-09	3.09413618929215e-09	3.3192190323329e-09	3.00059332997282e-09	2.5535205801809e-09	2.7768464128699e-09	3.97039400309593e-09	4.98459652705174e-09	5.4737990277973e-09	8.03816986748406e-09	1.35752588817212e-08	1.90809640046638e-08	1.91437212676033e-08	1.29479473619346e-08	7.51787686830928e-09	5.59782294903814e-09	4.3056020836641e-09	2.8256175869611e-09	1.67707803335076e-09	1.13253619891027e-09	7.96608252243728e-10	3.8255649126398e-10	1.31395156146282e-10	7.89456861703675e-11	1.16400648494733e-10	2.88524908707979e-10	6.4437041113758e-10	9.41547778572494e-10	1.25774220047267e-09	2.33600168937879e-09	4.07006441139485e-09	5.77122861796356e-09	7.45570517820339e-09	8.79390189226616e-09	9.63304783671598e-09	1.44727459535849e-08	3.16316817723848e-08
11	0.0326185462108893	0.0236025304556398	0.0123043733558622	0.00461692601854718	0.00124139739611937	0.000236048200000797	3.07534579204413e-05	2.54221175895239e-06	9.48682990255156e-08	8.29797690669686e-09	2.64459482852657e-08	2.69037748868192e-08	2.24674467623854e-08	2.01545989043074e-08	1.78636334554794e-08	1.45411398644607e-08	1.20871476556531e-08	1.27601717640469e-08	1.74406562490797e-08	2.56510307542137e-08	3.77430062625988e-08	5.59885732261444e-08	7.82868635082012e-08	9.42146546807013e-08	9.31624985888846e-08	7.68017069761916e-08	5.74258656872814e-08	4.23316866733262e-08	3.03052938695355e-08	2.01748989791961e-08	1.26510496912289e-08	7.70315879715803e-09	4.42665640416534e-09	2.34100096152165e-09	1.32307112737648e-09	1.05516880288482e-09	1.32454142026733e-09	2.30436360507755e-09	4.16328715958722e-09	6.58874346312817e-09	9.58222479337698e-09	1.3886117226197e-08	1.95609401590294e-08	2.60177311544798e-08	3.35557536899309e-08	4.4012593885342e-08	6.25215812654056e-08	1.01947658089716e-07	1.81041565898358e-07
12	0.0330553558081066	0.0248596732936366	0.0139937840842996	0.00590060157163736	0.00186048508763048	0.000434518848338677	7.33242202476303e-05	8.62658822191504e-06	7.6434488466049e-07	1.13961909976202e-07	8.55678013803837e-08	1.09762691238509e-07	1.17778414971609e-07	1.06310420297646e-07	8.36417991409791e-08	5.81322328774843e-08	4.16976391786779e-08	4.53299161102984e-08	7.41132816592581e-08	1.28772516946999e-07	2.08698905422398e-07	3.0756368446141e-07	4.0365757480663e-07	4.64014078525834e-07	4.67333460482137e-07	4.20218185986771e-07	3.47222506105219e-07	2.69368328284967e-07	1.96532623117492e-07	1.3368282990188e-07	8.44664802009096e-08	4.97330244504714e-08	2.76678605083375e-08	1.54070512272255e-08	9.88569675309739e-09	8.64911482333566e-09	1.06590339435916e-08	1.62396883416628e-08	2.59421374945306e-08	3.92171168319237e-08	5.4723746437066e-08	7.13477942112712e-08	8.84942212991588e-08	1.07695243641049e-07	1.35955154946664e-07	1.89334624313717e-07	2.97862091048347e-07	5.10701839577375e-07	8.84727203297866e-07
13	0.0336713865892243	0.0262113451461375	0.0158141629827792	0.00742399955517541	0.00272298657537772	0.000779969610442858	0.000171658553032003	2.74621362819217e-05	2.73111654886549e-06	1.48029782859637e-07	2.07050412030713e-07	3.84451845680668e-07	4.74548889944609e-07	4.46258626124438e-07	3.26695677718989e-07	1.82020588115792e-07	8.84074165439406e-08	1.0672907340241e-07	2.6698684548674e-07	5.69522326233535e-07	9.87286468327191e-07	1.4550287298226e-06	1.8690977462669e-06	2.12779168307799e-06	2.1849589650595e-06	2.06052835732494e-06	1.80722784331812e-06	1.47943527513112e-06	1.12570730840935e-06	7.90489247657579e-07	5.09559206128503e-07	3.01629303955608e-07	1.66086795388899e-07	8.91751412781066e-08	5.35435507985916e-08	4.56230864994511e-08	5.8271114365783e-08	8.92426844140849e-08	1.36823786585443e-07	1.95114156120416e-07	2.53412547972721e-07	3.01343277122466e-07	3.36764804740994e-07	3.73333013142702e-07	4.48398514657673e-07	6.37824429376016e-07	1.08120855202792e-06	1.99359736140351e-06	3.59641253065266e-06
14	0.03437136537988	0.0275490353498454	0.017648178916547	0.00910477627289893	0.00382794292535029	0.001330018503335	0.000384540448291244	9.0643895065356e-05	1.59546385795694e-05	1.73102159203922e-06	6.71037778370015e-07	1.40164421812988e-06	1.83030797928846e-06	1.71238597251983e-06	1.17218752925595e-06	5.03818850444391e-07	6.35111477757662e-08	1.45970477398605e-07	9.02224681306327e-07	2.30884452225769e-06	4.16257717116567e-06	6.10623379914439e-06	7.73469468765057e-06	8.76394959764729e-06	9.12583059436265e-06	8.89857979453007e-06	8.17903065343175e-06	7.04995605277773e-06	5.63600838140752e-06	4.1323303123242e-06	2.75358163087011e-06	1.65377317598588e-06	8.85963145849629e-07	4.20231605415278e-07	1.90279621323897e-07	1.32023864969554e-07	1.98642170060687e-07	3.55631892876039e-07	5.66210241770325e-07	7.80548552233626e-07	9.42633618263231e-07	1.01569639186207e-06	1.00778938369527e-06	9.81640432254499e-07	1.0696014396143e-06	1.5458360755604e-06	2.96253107951553e-06	6.2091704766157e-06	1.2206984874557e-05
15	0.0350104848639369	0.0286697102091138	0.0192323643320184	0.0106739346413903	0.0049948754504422	0.00203208505868264	0.000746990574992695	0.000256590829903816	8.45105540216375e-05	2.87250994712164e-05	1.28714675061087e-05	9.34098518329515e-06	8.46568037570286e-06	7.14124966937089e-06	4.86133663449489e-06	2.33264204863618e-06	7.49804865310576e-07	1.20583696514102e-06	4.25282178816219e-06	9.66684080331914e-06	1.64492275705085e-05	2.31413860113181e-05	2.8435161312515e-05	3.17406448182749e-05	3.32246187993146e-05	3.327107771903e-05	3.19479154783035e-05	2.90420931684491e-05	2.45373823811605e-05	1.89481932789964e-05	1.31808452704203e-05	8.11389452134625e-06	4.27276447152512e-06	1.77477789829095e-06	4.65719765715338e-07	8.53434984838079e-08	3.62866277245197e-07	1.0342954483898e-06	1.82738498143538e-06	2.47272400748168e-06	2.76911720418717e-06	2.66349480965142e-06	2.26350208522831e-06	1.77525593424594e-06	1.52755246032339e-06	2.31008724840557e-06	5.99755794535346e-06	1.58531640190909e-05	3.54448310283277e-05
16	0.0354506694254492	0.0293556922118905	0.0202352555773184	0.0117044979233292	0.00579778827631757	0.00256782544761644	0.0010924766240543	0.000483560246459066	0.000233414492457376	0.00012490928556492	7.58845945067912e-05	5.33585177204627e-05	4.18440406372006e-05	3.35221172075979e-05	2.54117119291944e-05	1.81321812702916e-05	1.43651258795749e-05	1.69349029110662e-05	2.70969051830224e-05	4.35634187460593e-05	6.2669049791841e-05	7.98738366187448e-05	9.20549142618674e-05	9.90383923154648e-05	0.000102911015075025	0.000105482655828164	0.000106208805835667	0.000102557927644792	9.23677600984957e-05	7.59087644887795e-05	5.59923335195079e-05	3.64300309088603e-05	2.0297505939192e-05	9.08266320476056e-06	2.80261097192138e-06	5.71602087062542e-07	1.12136698480834e-06	3.09620872162919e-06	5.22289281066421e-06	6.51957713518609e-06	6.54857247641225e-06	5.49754436201619e-06	3.89253654645889e-06	2.15953036051865e-06	7.53383469035854e-07	1.53516519519221e-06	1.00792886648402e-05	3.68383018239283e-05	9.38880765916334e-05
17	0.0357271622119081	0.0296204314481049	0.0205747854054138	0.0119577113915356	0.005857047758714	0.0025044376247283	0.00103758290615226	0.000500545435026147	0.00031217310207056	0.000234079979209302	0.000193884700708967	0.000170626239132802	0.000154919533816649	0.000141173747176324	0.000127604822820752	0.000116753599525931	0.000114171657452874	0.000125112213271385	0.000150763719693707	0.000186081514052075	0.000220967325479144	0.000245263722990557	0.000255243929220681	0.000256668486017673	0.00026066106600505	0.000274438663631053	0.000294310217103042	0.000307166397367097	0.000299359554102238	0.000265704894718006	0.000212122885677466	0.000151378312664213	9.62485675822899e-05	5.4722187844698e-05	2.89132954833397e-05	1.6596267153328e-05	1.34249184106149e-05	1.46602355492717e-05	1.63085015068618e-05	1.5970213526278e-05	1.3304851430004e-05	9.58069680531831e-06	6.20847863192636e-06	3.43114424053805e-06	1.24877515960875e-06	3.89995847436923e-06	2.64553824304903e-05	9.79942352572458e-05	0.000253143303951162
18	0.036288537065938	0.0300531002210814	0.020890054332785	0.0119880084000197	0.00553712697299781	0.00198795881012288	0.000554350812981954	0.000179906336109355	0.000155841509827412	0.000196033191280154	0.000244362379439242	0.000302453902685106	0.000365151888056328	0.000420665408392936	0.000462839366610541	0.000495313505125877	0.000527452662425208	0.000566643605287288	0.000611248676348693	0.000648087970890934	0.000657743316222802	0.000627774711764599	0.000567071673797914	0.000509104439591308	0.000496196024937199	0.000551787817566447	0.000660618716536185	0.000773485965084326	0.000834514283053164	0.000811483027420208	0.000709189445928023	0.000560612918856154	0.000406185972833592	0.00027587102973892	0.00018217680717791	0.000123028132918198	8.8702124930555e-05	6.80236770956907e-05	5.22879452816531e-05	3.72728928383978e-05	2.34021903198504e-05	1.36277133517365e-05	9.89736880317684e-06	1.14055434267364e-05	1.84935613940552e-05	4.35794332176276e-05	0.000125202077623203	0.000333822872259858	0.000752441137435557
19	0.0381481096146647	0.0319936180674625	0.0227523602198121	0.0134147330498012	0.00629994406622357	0.00217491881185381	0.000451319261821179	2.67066487752258e-05	3.32067071364817e-05	9.2269646543489e-05	0.000166915314429604	0.000315856452055746	0.000554553643647464	0.00084324342556315	0.00112842004779433	0.00137448213403675	0.00156705319746528	0.00169862829713096	0.00175354069394169	0.00170498019686103	0.00153011742826518	0.00123923369477151	0.000900690564770309	0.000635914709718289	0.000571828712600286	0.000770639155441925	0.00118284150762545	0.00166087063713809	0.00202946841081916	0.00216832974421127	0.00205688704024197	0.00176201055741832	0.00138815386882286	0.00102639848738884	0.00072792591560417	0.000504727200763123	0.000344996649910407	0.000229524155247095	0.000142465268585554	7.59353615032265e-05	2.95569982395806e-05	6.37381484748056e-06	8.47586097324069e-06	3.77673314518934e-05	0.000106300363703754	0.000256172959735711	0.000581736340934573	0.00123514195186743	0.00238527230004045
20	0.0427852981345956	0.0373422586296799	0.0283786689211759	0.0185489639949977	0.0102566523246297	0.00471228594961235	0.00179349372206635	0.000601409031292897	0.000198200802264163	4.97244008781295e-05	4.12059003983851e-05	0.000247407964412248	0.000713453555450986	0.00137775896211717	0.00211303394864187	0.00279497962667205	0.00333455180618972	0.00366707262298576	0.00372905245406815	0.00345815016329923	0.00283204286880594	0.00192999392954358	0.000971442158965648	0.000281417902346405	0.000169706503017468	0.000774932254215428	0.00196770213428759	0.00338452336720736	0.00458331479688751	0.00523196312612615	0.00522494941291374	0.00467796656710769	0.00382882871362536	0.00291727111312303	0.00210583330020489	0.00146166084741614	0.000981689089099486	0.000631370710143058	0.000375441830239119	0.000193020359686364	7.89186640943451e-05	3.80188684196936e-05	8.18641519877972e-05	0.000235636329077093	0.00055902132658925	0.00117788130325423	0.00231349509825807	0.00427733642222518	0.00738232494347473
21	0.0518562241360448	0.0482588289335214	0.0404277862225594	0.0304220532040639	0.0205342092710315	0.0124395947043605	0.00678776033406751	0.00334907575707246	0.00149353721754445	0.000646277339228498	0.000483684712689443	0.00087047778310338	0.00170201820645252	0.00281370489744665	0.0040019750487038	0.00509193018686691	0.00596650006585957	0.00653193505125926	0.00666731836318483	0.00623059732258029	0.00515319329287787	0.00357792230345528	0.00193527414910073	0.000861783784771582	0.000952700178507974	0.00246056465774301	0.00511504746397384	0.00818791965462515	0.0107844145072473	0.0122061789487604	0.0121965843514263	0.0109631910471311	0.00900622956746632	0.00687426520409485	0.00497306964984492	0.00349178594222775	0.00243631537783751	0.00171645584512469	0.00123059987359175	0.000915007697721835	0.00075377830789782	0.000767076597389589	0.00100304433305159	0.00155327982242204	0.0025976290912389	0.00446557759646332	0.00767683903886077	0.0128935843618534	0.0207076077826725
22	0.066731064351463	0.0668268203677126	0.0620410670108712	0.0535499521244106	0.0431563326657673	0.0326941597481946	0.0235449763829715	0.0164340721099511	0.0115039520914147	0.00853061194215521	0.00712629432395204	0.00685255486985974	0.0072700249364586	0.00799033631396803	0.00875061624560806	0.00946079083249669	0.0101591307343878	0.0108771839435068	0.0115068991914665	0.0117935846827185	0.0115047659608122	0.0106876160780456	0.00982721333515237	0.00974281722532396	0.0112144127147065	0.0145219275947782	0.0191697945918121	0.0239845889625115	0.027560461270676	0.0288257912983576	0.0274446607402233	0.0238758420750059	0.019105857857515	0.0142272209734524	0.0100709538262609	0.00703014999962621	0.00509295622381451	0.00400873073389206	0.00347769914527411	0.00328009466550202	0.00331830646364183	0.00360177194162531	0.00423419534088972	0.00545588016618969	0.00775406744834254	0.011992944026678	0.0194509491287459	0.031619715549107	0.0496676165709821
23	0.0871567514244306	0.0933159833114653	0.0946676813363976	0.0913764589718926	0.0843312458572411	0.0748692901039462	0.064435314364426	0.0542801598796014	0.045266010842216	0.0377981633327431	0.0318692890596127	0.0271895986588802	0.0233738122957917	0.0201438058382672	0.0174810772971277	0.015652295625884	0.0150699412576375	0.0160409252511975	0.0185462956291418	0.0222070899365255	0.0264888251777066	0.0310307046842069	0.0358710804433552	0.041376355169516	0.0478648480553329	0.0551352815015331	0.0622082805964063	0.0674893237948391	0.0693198745877807	0.0666544709432692	0.0595276987281776	0.049091447763168	0.0372258932285748	0.0259231852219878	0.0167146399586327	0.0103480267573986	0.00677959729282662	0.00540734704312739	0.00539816445267638	0.00597083207401572	0.00656886255585876	0.0069474264619741	0.00725765318617466	0.00820311982103389	0.0112599795917062	0.0188255789451769	0.0340609245279354	0.0602086895339951	0.0993594588009955
24	0.108613729548947	0.122208977937683	0.1321811090193	0.137864888991022	0.13905550591141	0.135965809562222	0.129126145212336	0.119253821978593	0.107119804796554	0.0934439495183205	0.0788512302656658	0.063909365202724	0.049237594976711	0.0356349449267572	0.0241461870760643	0.0159914190458683	0.0123425311723723	0.0140167006700576	0.0212229233816982	0.0334903209868685	0.0498141067785847	0.0689255364684619	0.0895129657347782	0.110257557672124	0.129688002953357	0.146012902204562	0.15714561751831	0.161043477111052	0.156291908250864	0.142693775148322	0.121581018091944	0.0956738449263916	0.0685067750380822	0.0436157419859527	0.0237565185980516	0.01038415525042	0.00350480211300283	0.00187926055564846	0.00346749753185299	0.0059816164263364	0.00745293922859667	0.00677921438933601	0.0042489146188386	0.00200076010325758	0.00426922642595607	0.0171534522114203	0.0476373959804302	0.101779436577241	0.182376018459912
25	0.121143849932648	0.140495805559209	0.158301743093572	0.173624202844601	0.185526843014641	0.193070161134895	0.195353716756628	0.191618121186945	0.181394844019604	0.164674653929969	0.142060458643066	0.114872629355986	0.0851770728802036	0.0557065313240141	0.0296509524878539	0.0103136065503873	0.000668301630874774	0.00289651186757833	0.0180071786402561	0.0456264867806576	0.0839914787764546	0.130117052322734	0.180068536902517	0.229283714263543	0.272936028445274	0.306372539628015	0.325653753634379	0.328158995637675	0.313135552305723	0.282019211273382	0.238378059924415	0.187427433952656	0.135189656043981	0.0874742388964396	0.0488972951881037	0.0221391992055151	0.00757851549277601	0.00336764029927428	0.00595317611163261	0.0109961442391313	0.0146009393354581	0.0146967683241469	0.0123196775671313	0.0124352121894102	0.0238817049011914	0.0580929222323625	0.126548146680788	0.23737676497472	0.392049035414263
26	0.11391694130076	0.134190676319702	0.155386876122637	0.177122767343428	0.19866337231672	0.218769579353313	0.235661497918062	0.247160239636351	0.251025461519345	0.245445596899989	0.229581761820246	0.204033718543841	0.171098549110499	0.134730138047552	0.100169902827776	0.0732897960872414	0.0597498741281708	0.0641109859809936	0.0890517022528763	0.134818850292052	0.199000996983509	0.276664951577153	0.360846204514028	0.443339683517496	0.515697527788634	0.570306023251647	0.601389473923212	0.605784944619373	0.58335827915004	0.536989280134094	0.472129931780939	0.396012980466714	0.316640066794424	0.241701087825677	0.177574536309968	0.128544466266284	0.0963545608986398	0.0802059802567388	0.0772825086957199	0.0838309132805292	0.0967111116520835	0.115153473227878	0.142256931386827	0.185623794325383	0.256578572118817	0.36774890478311	0.529370649239004	0.745324406955357	1.0103009380584
27	0.0838700572015506	0.099440653757737	0.118114502707335	0.140720358779318	0.167733382439535	0.198940831308506	0.233188566596878	0.268321506384191	0.30140219893169	0.329223065587666	0.349035849152656	0.359337016445699	0.360503269012911	0.35508713669393	0.347656633312397	0.344171707717106	0.351000225277693	0.373758064112248	0.41619567204528	0.479345461721794	0.561097859638273	0.656298477632779	0.757365197051356	0.855325342933393	0.941088452274131	1.00672162077593	1.04649935920201	1.05756041306447	1.04010199584103	0.997144654163322	0.933975943165435	0.857411154536979	0.774999177874934	0.694271181797002	0.622100832419243	0.564229393729171	0.525006989906984	0.507402698604164	0.513324580164475	0.544245520889729	0.602034618742563	0.689751580593709	0.812022244116047	0.974573343531678	1.18266981837173	1.43860628793749	1.73895080919752	2.07266762334492	2.42125130453445
28	0.041400825003537	0.0490020762035764	0.0607726277443084	0.0787269154290729	0.10486907659976	0.140804976763474	0.187330976198874	0.244112958554259	0.309576663473952	0.381092617227988	0.455458906137238	0.52958694761357	0.601216306862699	0.669457427038068	0.734998918824274	0.799906185019506	0.867049497814087	0.939297264710421	1.01866868215376	1.10564881473461	1.19883057357538	1.29497218212163	1.38946104685939	1.47707684087883	1.55287413364756	1.61298215625238	1.65515698561374	1.67900772109155	1.68592003987667	1.67877778252522	1.66160906122641	1.63925766826986	1.61712753155322	1.6009994323324	1.59689503263794	1.61096233191739	1.64936295695639	1.71813859118003	1.82301517897597	1.96907514935164	2.16020391550458	2.39821814077409	2.68163830894231	3.00420684606886	3.35348159241548	3.71009789473822	4.04845492664672	4.33946114959529	4.55544445046655
29	0.00788362087310824	0.00925056111394994	0.014653719668268	0.0266423451696853	0.0481626949527595	0.0822439198884185	0.131561684617951	0.197958804163419	0.282039427206912	0.382954494999171	0.498453079307565	0.625198294222103	0.759265770503117	0.896689034227962	1.0339102623227	1.16803726030253	1.29687963364838	1.41881136925793	1.53255852440024	1.63702518266497	1.73124653141771	1.8145036769989	1.88656741902938	1.94797969514141	2.00025442886598	2.04589920957674	2.08822402985944	2.13099068956473	2.17802933793213	2.23297179489356	2.29921020325718	2.38009958116459	2.4793222687776	2.60126214301251	2.75121926288597	2.93532578767673	3.16007606363901	3.43143169557809	3.7534980443351	4.12680767012531	4.54631910854613	4.99937117022228	5.4640219022045	5.90840264963599	6.2918398127679	6.56841775208163	6.69326548824771	6.63111524658375	6.36571733424268
30	0.00110993472740992	0.00248938161201164	0.00764715420268315	0.0190256480171779	0.0396299599746548	0.0727770695238577	0.121674864996977	0.188887471738351	0.275793741470543	0.382168165460477	0.50599457997166	0.643565967890946	0.789848103637581	0.939018894528964	1.08506321974509	1.22231446103523	1.34588012220762	1.45194760313122	1.53801121845906	1.60307368383931	1.64784942449412	1.67494423149203	1.68892987581495	1.69620226327011	1.70453099135484	1.72228372548038	1.75742422250908	1.81649968746128	1.90390281475557	2.02167656426802	2.17001311891398	2.34840645460368	2.55720426371482	2.79913382321545	3.08029921331364	3.41018668703539	3.80036284544584	4.26177865527366	4.80086889535753	5.41493394416658	6.08758356069771	6.7852735041441	7.4561120680228	8.03206221789945	8.43531438150189	8.58888997562032	8.43048777872163	7.92738130237878	7.08914458748979
31	0.0160990048265477	0.0231272302043155	0.0345887171427776	0.0525603808445935	0.0794757830087623	0.117844329541293	0.169826332246966	0.236729028748249	0.318531075630728	0.413557357555161	0.518401653268605	0.628135967923541	0.736771433968566	0.837874058947888	0.925213346860856	0.993342442265597	1.03806436297456	1.05680269899931	1.04893384724602	1.01612753854124	0.962680508800543	0.895737618472858	0.825217850681842	0.763245926279725	0.722965228812123	0.716774477721856	0.75425135890098	0.840232482416892	0.973630968042386	1.14752695784251	1.35083937514969	1.571510321412	1.80068841230295	2.03699718178957	2.2897345440808	2.57985658327984	2.9378913304757	3.39848384023822	3.99201326310283	4.73451871616282	5.6178643919384	6.60249387825361	7.61511123402713	8.5530729968186	9.29616327169311	9.72486748828664	9.74252683674501	9.29724750661819	8.39862148364913
32	0.0316804905009777	0.0465496591239234	0.0675760074247174	0.0963017938244357	0.134105758620199	0.181887273947563	0.239715447191071	0.306521095232166	0.379920478905855	0.456242495822119	0.530785531035948	0.598268549571459	0.653385249906563	0.69134400023974	0.708294821897557	0.701605099629004	0.670025041513151	0.613845559706068	0.535159090913801	0.438269210932995	0.330168926347187	0.220863292135198	0.123213067353645	0.0519844993182971	0.0219408819709659	0.0450922946000778	0.127566638961593	0.266873872286884	0.450491110714748	0.656609006887703	0.857517244519516	1.02551337885306	1.14051323608907	1.19789237412474	1.21467832895073	1.23219082472657	1.31366630642189	1.53627837045093	1.97814469872762	2.70217094606326	3.7396453119803	5.07708515011032	6.64972994509584	8.34417541064348	10.0110216303749	11.4863210713376	12.6184800899884	13.2956010535486	13.467537094907
33	0.0480494573992157	0.0736781078032328	0.107578958744534	0.150352242638377	0.201883744232117	0.261142008862486	0.326077326642427	0.393675456316226	0.460192922281713	0.521557637219583	0.573869043756547	0.613892694095931	0.639433113841922	0.649497567398174	0.644230298989804	0.624683731775154	0.592568213243227	0.550149711057359	0.500420194596184	0.44754669633377	0.39744111430039	0.358139201582445	0.339600800022715	0.352599622675317	0.406580419558157	0.506694949400524	0.650606444192975	0.825962364107656	1.00956117352452	1.16909692869214	1.26793451738586	1.27270525807831	1.1627470827968	0.939723300233981	0.635324428996812	0.314936924500444	0.0756217285467351	0.0376530703854687	0.330085929465334	1.07212330768191	2.3531679039109	4.21509881605842	6.64031016196856	9.54830236327754	12.8022009150317	16.2247255513124	19.6212085380079	22.8056897652764	25.6252899143628
34	0.106948414967097	0.150557170868553	0.203575636077974	0.265191676745099	0.333621212755465	0.406153287532907	0.479369621311568	0.549538493741081	0.613142106146297	0.667455928638861	0.711070289046303	0.74424059255899	0.768980225423991	0.788867630098899	0.808613632785984	0.833505056063899	0.868880602223321	0.919784529207372	0.990876082510227	1.08656085847748	1.21118659125325	1.36905488275024	1.56398588003905	1.798262258157	2.07097034297703	2.37601354918572	2.70033070853594	3.0230290112319	3.31616491640164	3.54773249808508	3.68704894201246	3.71221422297715	3.61876322400999	3.42814554495873	3.19438160659747	3.00724532339123	2.99065426168985	3.29558434530281	4.08767973962521	5.53065914492882	7.76745785438562	10.9016225373076	14.98165929404	19.990756027848	25.8435735806426	32.3907332733266	39.4304065914857	46.725267456106	54.0222305415703
35	0.277117074754109	0.348151993816249	0.426485049516145	0.509143762032921	0.592163742908023	0.670895712786624	0.740506547895757	0.796641798716471	0.83618198014747	0.857997161894142	0.863591745305115	0.857538955970513	0.84763301175292	0.844730972778315	0.862305725064845	0.915773548689332	1.02168256509851	1.19684553133079	1.45747362840021	1.81832763529862	2.2918663602146	2.88735825551412	3.60994491617525	4.45970824692319	5.43088619001421	6.51148144772615	7.68358153209146	8.92472414805565	10.2105753950747	11.5190319289239	12.8356249424378	14.1598263782297	15.5115835238009	16.9371902001756	18.5134898757788	20.3494331044379	22.5841928245801	25.3813663012854	28.9192283212323	33.3774936349218	38.9215319365554	45.6853865126025	53.7552149677257	63.1548502970899	73.8350510812293	85.6676794496437	98.4455552299966	111.888152140786	125.652711472742
36	0.632704879758291	0.735192960106362	0.8351296779252	0.925777915659266	0.999531624537228	1.04856370336565	1.06571123700053	1.04555469513792	0.985614480564974	0.88756063246678	0.758314530038197	0.61091861681049	0.465062700126519	0.347181912354618	0.290078337820412	0.332060639600088	0.515638636475804	0.885848554472044	1.48831721384997	2.36719912033581	3.56313991204454	5.11143359818547	7.0405492362419	9.37120311817026	12.116141419294	15.2807709300955	18.864727794054	22.8644041551732	27.276361860162	32.1014566054087	37.3493847466811	43.0432606291853	49.2237479065174	55.9522161775465	63.3123842825985	71.4099503450042	80.369798987889	90.3305172209787	101.43613770583	113.825253110777	127.617895624573	142.90083459029	159.712191465308	178.026480134315	197.741325464663	218.66716853881	240.521212786357	262.926689655034	285.418225968851
37	1.28630042889885	1.42782103258396	1.54989376884175	1.64180497171244	1.69282122905879	1.69336805104606	1.63648405893971	1.51948237904484	1.34571471873654	1.12630316406292	0.881684995001966	0.642810880741221	0.451849293052198	0.362280417977728	0.438309520934869	0.753588683139218	1.3893013211371	2.43172901570103	3.96947766770572	6.09058315838333	8.87974015067335	12.4158980419154	16.7704443743829	22.0061497604223	28.1769834652257	35.3288309834184	43.5010612018717	52.7288083446	63.0457595719682	74.4871782558723	87.0928491469477	100.909606504352	115.993099718878	132.40846195659	150.229574679094	169.53666411211	190.412025803711	212.933752903098	237.167446417354	263.156015211049	290.907831969849	320.383697122693	351.483268521148	384.03182616141	417.768436623018	452.336733034383	487.279601421031	522.039031952405	555.962228452988
38	2.69989728098679	2.99967487339126	3.2865467150091	3.55249857215158	3.79167471105794	4.00200599475946	4.18703275207884	4.35781497240835	4.5347928180397	4.74944065498038	5.04555196219665	5.48000358575145	6.12287705248097	7.05686100533871	8.37591884495485	10.1832737545683	12.5888322182363	15.7062289135064	19.6497227369346	24.5311993135524	30.4575355357333	37.528555271584	45.8357543108819	55.4619017026272	66.4815409244606	78.9623260712856	92.9670437865384	108.556098276811	125.790179843531	144.732799960811	165.452358680996	188.023411789726	212.526823266668	239.048520698934	267.676615614761	298.496707057073	331.585256734826	367.001011015222	404.774552903025	444.896199547424	487.302619103511	531.862722366184	578.363581324903	626.49732386893	675.850129766234	725.894580566933	775.986664934044	825.368681497585	873.179089693136
39	6.26283368431882	7.1623777505304	8.14010719873495	9.20268499374459	10.360795015971	11.6304543932598	13.0342996414847	14.6027324436928	16.3748033138884	18.3987161244398	20.7318552146717	23.4402696769852	26.5975947333054	30.2834442812741	34.5813664653861	39.5765091324246	45.3531874928656	51.9925759637812	59.5707551573011	68.1573306262466	77.8148022888823	88.5988052316403	100.559269133347	113.742461965723	128.193801802265	143.961246077916	161.099006645221	179.671295404381	199.755780452562	221.446425387253	244.855391482021	270.113699911078	297.370375366013	326.789821204338	358.547210158631	392.821717071139	429.787477316399	469.602234538382	512.393752201164	558.244211369211	607.173003893386	659.118551113142	713.920020655146	771.300056828803	830.849854816717	892.018061413354	954.105040068914	1016.26396341102	1077.50996898878
40	13.9141167940717	16.1283075337542	18.5964661306839	21.3370660364076	24.3698038079068	27.7156566251245	31.3967963580969	35.4363196896701	39.8577684315441	44.6844362057248	49.9384857785266	55.6399330655488	61.805585708898	68.448052027628	75.5749557530378	83.1884994200625	91.2855118242191	99.8580914677602	108.894919366808	118.383264104307	128.311644663288	138.673058783801	149.468633231191	160.711513681533	172.43079040393	184.675253326815	197.516784910289	211.053226670294	225.410587611196	240.744491038615	257.240771151087	275.115125379067	294.611699494675	316.00043229574	339.572923566622	365.636527344714	394.506331139562	426.494681641027	461.897978420423	500.980594074865	543.955998550457	590.965461889662	642.055065138936	697.152132336863	756.042565119854	818.350866330426	883.524829610768	950.826903221607	1019.33407537664
41	25.5540511328991	29.3772303710767	33.5608010997315	38.1025618452598	42.9935426435608	48.2173201658105	53.7494758124304	59.5572550285936	65.5994922608844	71.8268686441751	78.1825668833403	84.6033781921521	91.0212983227816	97.3656232025231	103.565520145455	109.5530100403	115.266252791214	120.65298738152	125.673944953433	130.306034261241	134.545099220525	138.408071967067	141.934393266031	145.186643348615	148.250414549177	151.233552894017	154.26498624517	157.493426914327	161.086271811588	165.229010160109	170.12537892993	175.998377298456	183.092069675558	191.673887088676	202.036902442959	214.501336554721	229.414382892563	247.147353420579	268.089174757696	292.635422485903	321.172377745875	354.056013785594	391.586343053825	433.97813372953	481.329581418847	533.591032926759	590.53623988663	651.738813234555	716.556512427857
42	37.044751433746	41.6850132480088	46.5590458847501	51.6140403956816	56.7854720393722	61.997713273515	67.1652507626747	72.1945506943084	76.9865846368771	81.4399879235337	85.4547753985279	88.9364876493778	91.8005879939273	93.9768809803009	95.4136823390302	96.0814440653857	95.9755324679907	95.1178767883085	93.5572551245549	91.3680643915872	88.6475304494923	85.5114483466317	82.0886920793185	78.5148859788388	74.9257704186055	71.4509057680569	68.2084229567224	65.3015309565703	62.8174191670268	60.8290403468717	59.4000294354003	58.5927163531964	58.4788469166225	59.1522640403596	60.7424566823185	63.4275953097082	67.4454785600123	73.1007501360817	80.7668326934698	90.8812785113488	103.933651236282	120.44560788376	140.943507692463	165.924581995595	195.818394367998	230.945935723126	271.479169677469	317.404113338081	368.490567156575
43	43.689223826698	47.8515595637142	51.9639669892658	55.9368177124854	59.6729952735399	63.0706948794868	66.0269079746259	68.4415122075827	70.2218322896929	71.2874805736241	71.5752320888784	71.043642170718	69.6770811034318	67.4888448439916	64.5230089646322	60.8547285383847	56.5887522873587	51.8560152416203	46.8082980649765	41.6110877308807	36.4349349035351	31.4457668068767	26.7947667767946	22.6085578221012	18.9805118118348	15.9640339809673	13.5686327090266	11.7594697714841	10.4608951020228	9.56420802155069	8.93956677323888	8.45161018116351	7.97798577343769	7.42962885101226	6.7713400332403	6.04099734559719	5.36564156130581	4.97271173796126	5.194893170987	6.4673716440195	9.31675194142783	14.3414679602502	22.1841474999866	33.4970489215908	48.9023060796705	68.9492482926515	94.0714539538947	124.546409149075	160.460649102095
44	46.3754802655433	49.6269421515276	52.62373726267	55.2758211565616	57.4928918008593	59.1879633561881	60.281324639766	60.7047250477016	60.4055885263362	59.3510198547421	57.5313409082731	54.9628816031883	51.6897544416514	47.7843658621919	43.3464637560243	38.5005888974491	33.3918872718581	28.1803470257972	23.0336426413379	18.1188926581202	13.5937569094029	9.59740475260788	6.24196666858028	3.6051277889394	1.72452464774239	0.594559321602078	0.166144926403873	0.349743954141276	1.02186139239762	2.03491780541757	3.23016774580972	4.45306383708282	5.57021698544339	6.48688987106202	7.16380487687635	7.63196712256962	8.00421207610757	8.48229309879176	9.35852779202206	11.0113157936312	13.8942094279127	18.5186398212566	25.4308463929478	35.18399483684	48.3068643097436	65.270806438419	86.4568990368358	112.125314892917	142.38888820455
45	52.6761344411072	56.0936610944845	59.2824523762799	62.1716031694024	64.6922813476142	66.7804953838854	68.3800057546075	69.4452536336999	69.9441609750761	69.8606429822927	69.1966691308339	67.9737140381118	66.2334558076338	64.0376076079045	61.4668079882275	58.6185456720652	55.6041532157843	52.5449679209342	49.5678238128389	46.8001007287671	44.364610558217	42.3746413386902	40.9295024615141	40.1109146849855	39.9805641917549	40.5790893614322	41.926692950504	44.0254737474661	46.8634553688985	50.4201624969671	54.6734649568088	59.6072871194026	65.2196741568051	71.5306273094358	78.5890760443785	86.4783523469777	95.3195753124941	105.272443427329	116.533064691745	129.328624738618	143.908890754043	160.534761963891	179.464291429676	200.936803682875	225.155903323936	252.27229753207	282.367429417041	315.438931730623	351.388858283482
46	73.3286484665109	79.4163427998249	85.6205593379405	91.9035398430608	98.2281281862808	104.559345309442	110.866053384716	117.122647585803	123.310706165199	129.420524866813	135.452460765402	141.418013918785	147.34058302073	153.255843543193	159.211713325707	165.267890535421	171.49497137762	177.973178576324	184.790754923698	192.042097424467	199.825725014957	208.242184894014	217.392007784274	227.373819945369	238.282708985984	250.208921566674	263.236944701854	277.444989971812	292.90486357543	309.682167338053	327.8367394428	347.423211842766	368.491537026886	391.087322721642	415.2518113149	441.02135260191	468.426244234295	497.488853294658	528.220982924707	560.620507075471	594.667360513399	630.319035842416	667.505799769812	706.125892420537	746.041011806522	787.072406903799	828.997904515023	871.550175796355	914.416508023814
47	117.275850414383	129.472294415465	142.521501642612	156.445243565573	171.264651533946	187.00064868394	203.67442839321	221.307958004664	239.924482954355	259.549003708599	280.208696257953	301.933246502614	324.755069806554	348.70938933488	373.834150477304	400.169753572203	427.758593070336	456.644397931721	486.871375093168	518.483164901399	551.521624091435	586.025457834995	622.028727269793	659.559262504322	698.63701322884	739.272369721284	781.464486307935	825.199637433349	870.449633727308	917.170322224772	965.300191641039	1014.75910077872	1065.44714615831	1117.24368415071	1170.00652345752	1223.57130578739	1277.75109589575	1332.33620648979	1387.09428838168	1441.77072108684	1496.08934309745	1549.75356355398	1602.44789724937	1653.83996217683	1703.58297267175	1751.31875131199	1796.68126909595	1839.30070626923	1878.80800606276
48	183.241318084487	204.247238690986	227.094604070454	251.879135873038	278.694944575688	307.633778010689	338.784218270848	372.230824668338	408.053220320472	446.325120076392	487.113297942694	530.476492963962	576.464253704062	625.115723078066	676.458367305731	730.506655177537	787.260696602614	846.70485248177	908.806331233997	973.513790698898	1040.75596752237	1110.44035938067	1182.45198837464	1256.65227649804	1332.87806612349	1410.94081983919	1490.62603460827	1571.69290502705	1653.87426936915	1736.87687008137	1820.38195743318	1904.0462611242	1987.50334985818	2070.36539325229	2152.22533404019	2232.65947144006	2311.23044889924	2387.49063132084	2460.98584845901	2531.25947259124	2597.85679000184	2660.32961742117	2718.2411065516	2771.17067237994	2818.71897434077	2860.51287377715	2896.21028676476	2925.50484843562	2948.13030365638
49	252.691351011363	282.067075470396	314.10646826452	348.954288907282	386.751365363479	427.632848437108	471.726338364379	519.149894338928	570.009940709458	624.399086738022	682.393880047707	744.052517170517	809.412537869483	878.48853308442	951.26989936047	1027.71867537737	1107.76749861321	1191.31772215321	1278.2377330925	1368.36151478404	1461.48749525348	1557.37772335398	1655.75741258939	1756.31488993024	1858.70198334147	1962.53487711125	2067.39545842163	2172.83317196689	2278.36739186795	2383.49031174704	2487.67034474328	2590.35601562671	2690.98031719374	2788.96549301602	2883.72819860253	2974.68498337438	3061.25802680345	3142.88105389239	3219.00534813206	3289.10577440204	3352.68672019959	3409.2878612767	3458.48965737781	3499.91848540185	3533.25132100517	3558.21988540577	3574.61418187224	3582.28535595299	3581.14782473229
50	296.951908177616	330.442782177547	366.857632027412	406.340075144898	449.0266251047	495.044525026818	544.509454420315	597.523129816225	654.170823725462	714.518830652885	778.611912990644	846.470763496916	918.089524627469	993.433408108726	1072.43646070227	1154.99952399202	1240.98843711158	1330.23253151341	1422.52346606759	1517.61444888878	1615.21988926423	1715.01551886147	1816.6390160222	1919.69116042359	2023.73753776574	2128.31080551486	2232.91352122152	2337.02152470233	2440.08785461329	2541.54716887652	2640.82062729612	2737.32118378053	2830.45922515885	2919.6484839228	3004.31214362786	3083.88904841967	3157.83992246404	3225.65350117512	3286.852474237	3340.99914063727	3387.70067835912	3426.6139360365	3457.44966072586	3479.97608488645	3494.0218065232	3499.47790900373	3496.29928103262	3484.50511231807	3464.17855622808
51	297.470650695994	329.249113711337	363.6070757267	400.648804635307	440.469452344518	483.153095340446	528.770702426541	577.378053048057	629.01363315044	683.696538897633	741.424421697865	802.171510746804	865.886751595415	932.492100977499	1001.88101918766	1073.91720158948	1148.43359027098	1225.2317053791	1304.0813332032	1384.72060460682	1466.85649291775	1550.16575489647	1634.29633195836	1718.86922150083	1803.48082008901	1887.70573151922	1971.10002357069	2053.20490776513	2133.55080689085	2211.66176564456	2287.06015074167	2359.27157849117	2427.83000037252	2492.28287082482	2552.19631648448	2607.16022268301	2656.79315130385	2700.74700422403	2738.71134861018	2770.41732433132	2795.64105966846	2814.20652926575	2825.98779774462	2830.91060340481	2828.95324872543	2820.14677767355	2804.57443380777	2782.37040748059	2753.71789473115
52	258.260641898762	284.122557288856	311.89699425662	341.640861416229	373.402107165497	407.218296301502	443.11516783	481.105194172971	521.186164182801	563.339814359742	607.530534370282	653.704174306246	701.786982037121	751.684699423967	803.281846020635	856.441218132974	911.003629696051	966.787919332281	1023.59124515406	1081.18968537415	1139.33915860514	1197.77667290516	1256.22190722046	1314.37912296646	1371.93939717865	1428.58316207102	1483.98302910111	1537.80686890579	1589.72111190482	1639.39422813793	1686.50033917935	1730.72290993175	1771.75846390316	1809.32026236749	1843.14188573621	1872.98065463661	1898.62082868624	1919.87652282627	1936.59428434772	1948.6552783958	1955.97703571161	1958.51472357317	1956.2619091956	1949.25079407632	1937.55190772467	1921.27325967169	1900.55895936477	1875.58732425392	1846.56850679955
53	199.889639956853	218.669023759767	238.700316708906	260.006111398671	282.601733574948	306.494349924309	331.682085275212	358.15316347919	385.885087367926	414.8438741267	444.983363144403	476.244613854638	508.555411232623	541.829896423743	575.968339421031	610.857069756272	646.36857980583	682.361813529033	718.682651255293	755.164598527849	791.629684019853	827.889568197377	863.746860760067	898.996641001644	933.428171168212	966.82678873138	998.975959323019	1029.6594679938	1058.66372255762	1085.78013917074	1110.80757706956	1133.55478665331	1153.84283293999	1171.50745493081	1186.4013206609	1198.39613775141	1207.38458015044	1213.28199347965	1216.02784399119	1215.58687956472	1211.94997539448	1205.13464196579	1195.18517851269	1182.17246127688	1166.19336242861	1147.36980232259	1125.84744469562	1101.7940513081	1075.39751922603
[truncated: 70 more columns]
