# Supplementary material for: Reconstructing spruce budworm outbreak severity: a comparison of paleoecological and tree-ring signals
Source: PLoS One. 2025 Aug 12;20(8):e0329406. doi: 10.1371/journal.pone.0329406 (PMC12342301; doi:10.1371/journal.pone.0329406)
Supplement: S14 Dataset — (ZIP) [file pone.0329406.s014.zip › Lake 8 wavelet data no outlier/Coherence_Lepidopteran_scales_Percent_defoliation/coherence_wavelet_power.txt]

V1	V2	V3	V4	V5	V6	V7	V8	V9	V10	V11	V12	V13	V14	V15	V16	V17	V18	V19	V20	V21	V22	V23	V24	V25	V26	V27	V28	V29	V30	V31	V32	V33	V34	V35	V36	V37	V38	V39	V40	V41	V42	V43	V44	V45	V46	V47	V48	V49	V50
1	0.000613310862764855	0.000372921485556375	0.000144535995403978	3.94751202855191e-05	9.42030895513469e-06	2.71223718685848e-06	1.15574735844583e-06	6.89429025638074e-07	4.993097374312e-07	3.94780201730346e-07	3.22398286557717e-07	2.5938802207755e-07	2.05034069959476e-07	1.66467187693226e-07	1.41243939720507e-07	1.23347769975311e-07	1.09577812806104e-07	9.69000457777036e-08	8.02463046263029e-08	6.14554625921622e-08	4.99570173483882e-08	4.9782692641321e-08	5.66109661758325e-08	6.71370019087536e-08	7.7714796690429e-08	7.80161771554177e-08	6.75048117994332e-08	5.57157669486255e-08	4.68849497556541e-08	4.23564976910632e-08	4.24604526618446e-08	4.47270639444322e-08	4.57927279571461e-08	4.31524306952082e-08	3.72435570805445e-08	3.10544198283258e-08	2.65855888537302e-08	2.55742182197033e-08	2.85151048262914e-08	3.29392650461185e-08	3.67840786240006e-08	3.82464532522382e-08	3.55362666305649e-08	3.11236582897274e-08	2.85508775913446e-08	2.81899209554665e-08	3.02566792335328e-08	3.55122771041746e-08	4.10198028659441e-08
2	0.00111989944892329	0.000644877131507588	0.000218723762526935	4.59959957151272e-05	7.11732345545027e-06	1.28530576744865e-06	4.53384571536009e-07	2.81958026783143e-07	2.2470445340085e-07	1.92428596377723e-07	1.65886765796947e-07	1.3532769657705e-07	1.05019051520757e-07	8.42213485169786e-08	7.22846889479965e-08	6.41493529753806e-08	5.84658763492596e-08	5.33278995982565e-08	4.31481101486959e-08	2.93228726794544e-08	2.11358529899497e-08	2.20393468494321e-08	2.8243680746154e-08	3.79659814319233e-08	4.86975887395572e-08	4.96596873212163e-08	4.02537655563619e-08	3.04377372949139e-08	2.38867728748293e-08	2.09996261845167e-08	2.19185827510631e-08	2.49463609031572e-08	2.69668120187942e-08	2.54292358750627e-08	2.07875333894917e-08	1.58712554366844e-08	1.23535373229851e-08	1.17068608292523e-08	1.44137389370568e-08	1.83278315149083e-08	2.18022966771922e-08	2.32131754104564e-08	2.05758135734237e-08	1.64688543720788e-08	1.42646619194697e-08	1.38579647798856e-08	1.54714117890157e-08	2.02175908869747e-08	2.50552648361896e-08
3	0.00164584453543329	0.000904746177625418	0.000271978991481932	4.37600412375593e-05	3.74209675032407e-06	2.34528061105319e-07	5.40788973352614e-08	4.43470850748366e-08	4.61754021357441e-08	4.66761518844715e-08	4.44957673882793e-08	3.67660157635699e-08	2.711684142182e-08	2.10993472072532e-08	1.86513440249449e-08	1.69287044716515e-08	1.62545145413211e-08	1.6266037538779e-08	1.30019485090005e-08	6.91134533017567e-09	3.52729367338963e-09	4.21098738700604e-09	6.99855922961924e-09	1.19096242500115e-08	1.83193980920188e-08	1.89394377805993e-08	1.34679465311938e-08	8.54590799358765e-09	5.84967452434015e-09	4.86641428471593e-09	5.50806378626907e-09	7.45879996413005e-09	9.01751228387754e-09	8.5514246274897e-09	6.37597096293618e-09	4.11995695097494e-09	2.53758185537596e-09	2.29336971309852e-09	3.64958409766501e-09	5.55523157095564e-09	7.36107008067399e-09	8.20617747850143e-09	6.63532068882057e-09	4.38931831363403e-09	3.37653683882066e-09	3.11635045647095e-09	3.79357886077484e-09	6.36120775142627e-09	8.69826050820401e-09
4	0.0020361704742971	0.00109348868883112	0.000308337258793292	4.27023363870251e-05	2.44798535211234e-06	3.0429128245243e-08	4.97564106070844e-10	1.91655518623226e-09	3.9670312380107e-09	5.34778625518837e-09	6.05863797860186e-09	4.85128432850832e-09	3.06191360279359e-09	2.21190888822561e-09	2.16834971242854e-09	1.94426847173749e-09	2.07174505985338e-09	2.77795451677212e-09	2.38618162329578e-09	8.31612040947469e-10	1.01568035362338e-10	2.61616263210988e-10	7.8733800376183e-10	2.10985947076856e-09	4.43002659874622e-09	4.53500990379377e-09	2.48437610609097e-09	1.07434894572482e-09	5.45521194406621e-10	4.08864294627123e-10	5.2710887425367e-10	1.1448451306653e-09	1.73317543281274e-09	1.65530893152819e-09	1.06991339216952e-09	5.22583535725304e-10	1.62537776755085e-10	1.15804712719888e-10	4.44679519076489e-10	8.96003628017165e-10	1.41680457921083e-09	1.74982162148683e-09	1.19250843105868e-09	5.07808937075702e-10	3.03627262667132e-10	2.18852028018775e-10	3.65535763113256e-10	1.19277125008345e-09	1.69827912759893e-09
5	0.00225155842302737	0.00122116061682859	0.000351565179011948	5.10732890930873e-05	3.39952528778371e-06	8.98428183615782e-08	1.02771768754106e-09	8.12244361561132e-11	2.13868106417655e-10	3.33442288370106e-10	5.06843024026514e-10	3.13362214117667e-10	1.10220967221481e-10	7.25203592039680e-11	1.18830924154965e-10	6.7994364991389e-11	9.73926558105942e-11	3.36513674022175e-10	3.88987671251236e-10	1.15086357542259e-10	7.55667174291471e-12	9.40336638336662e-12	4.66309976378106e-11	2.79338676045772e-10	8.97238236751577e-10	8.45262196489249e-10	2.9761640322552e-10	5.34798552971677e-11	9.17595167070661e-12	1.28501520738629e-11	9.70291346682898e-12	1.15389416489809e-10	2.31941383009927e-10	2.09257245407793e-10	1.1186659610207e-10	4.54886620815296e-11	9.19636688458576e-12	6.17799231873262e-12	3.86211255732297e-11	8.10079284596153e-11	1.76090379806565e-10	2.79561795886481e-10	1.51945085817344e-10	2.08387386941676e-11	9.14571276608033e-12	3.2723672820093e-12	4.15433014091972e-11	2.21218836070529e-10	2.36172805756916e-10
6	0.00235748259302762	0.00132919793621774	0.000417437633532484	7.16017329478066e-05	6.57006055865023e-06	3.2630674122748e-07	9.98707139863729e-09	2.59856412491582e-10	1.70722451716714e-11	1.43148739331304e-11	5.61212309066086e-11	2.28750135434038e-11	9.55205233010635e-13	2.22004350258125e-12	8.69981605797164e-12	7.04805186578025e-12	1.48837469722536e-11	6.01850254836992e-11	1.0313169893068e-10	4.66354743408613e-11	4.93022233656555e-12	8.06815202665484e-13	5.06126191044231e-12	5.88235620806834e-11	2.49421321257923e-10	1.96035894888437e-10	4.77837205936224e-11	5.80146254891205e-12	2.37564856608351e-12	7.04165763554251e-12	1.00084653461734e-11	2.17918584789272e-11	3.56509094871082e-11	2.28961418788423e-11	8.19503876234388e-12	4.09936300490444e-12	2.04408007783709e-12	1.60547547718366e-12	2.5572630577022e-12	3.62407792756822e-12	2.22087275361897e-11	5.56458744898161e-11	3.32499151425182e-11	2.54136561952966e-12	1.08329897884915e-12	9.69652556000989e-12	3.79520035364861e-11	7.92805774577001e-11	9.47679272341110e-11
7	0.00243200680042191	0.00144591440035867	0.000508107798884387	0.00010491578315698	1.26627768500271e-05	8.93579089933342e-07	3.69478927304774e-08	7.73366846669355e-10	1.07626770396649e-12	4.66559753655847e-12	2.25329490376947e-11	1.21399473895081e-11	4.20986974885904e-12	1.5343891690151e-12	1.88677746546208e-12	1.04861882972853e-11	1.03286359858703e-11	1.89794034863386e-11	5.61358413761468e-11	4.60986286125788e-11	1.07062300247552e-11	4.74456339433198e-12	2.71535018717124e-13	3.83971412630218e-11	1.42328707492579e-10	8.54189786507509e-11	1.6290256406081e-11	4.07338452138346e-12	1.39643398012467e-12	9.83810634183295e-12	9.20479467191908e-12	6.7406162336498e-12	1.07265920664792e-11	4.13949234154686e-12	2.23307413981716e-13	2.46584011055573e-13	2.4910983040254e-13	1.68523948444449e-14	1.33075410773913e-13	1.36151878654583e-12	6.07237893387425e-12	2.23428003612954e-11	2.28475746868964e-11	4.15039732913933e-12	1.36867367182387e-12	1.73917031299435e-11	3.5538387607701e-11	4.36702937979491e-11	1.02157766104742e-10
8	0.002519143602971	0.00158228128636736	0.000621973434753594	0.000152615290254781	2.32901507507199e-05	2.20409642393995e-06	1.31567669882825e-07	5.75552164467896e-09	3.19213247310389e-10	6.43049387947686e-11	3.85519798517729e-11	8.84395714944101e-12	2.83476686081372e-12	6.1922916666563e-12	5.12636246487139e-12	1.41804795215986e-11	5.09363989244097e-12	6.38975462290537e-12	5.20255722503734e-11	5.55353144082605e-11	7.15142913612438e-12	6.38210886747097e-12	1.87293289459374e-11	8.72378464469509e-11	1.72311678803773e-10	7.3295664889584e-11	1.21045302129489e-12	8.5483483999438e-12	3.696318335487e-12	1.13593124150313e-11	4.91514946112458e-12	1.39465431809654e-12	8.09435244389587e-12	3.50477132648242e-12	1.72225022366009e-13	2.27381262536062e-14	2.15619567384112e-13	2.78568665514329e-13	1.54776518803479e-12	2.53908213441853e-12	1.11499878347156e-12	1.77437607717008e-11	3.11707362151083e-11	1.44860644562326e-11	1.46944882654338e-11	4.279273646632e-11	3.43015203667809e-11	9.63417744417876e-12	1.42368486358732e-10
9	0.00263504236666377	0.00174278062323976	0.000759934952467969	0.00021811855968469	4.10870915911263e-05	5.06007222828478e-06	4.09501744762448e-07	2.40711669760887e-08	2.03298867544638e-09	5.17263535349987e-10	1.7063065113344e-10	2.9109872326219e-11	1.37719961507501e-11	3.7801125046321e-11	4.52248312000301e-11	4.79948190458538e-11	3.08196445761394e-11	3.56546851875912e-11	9.55793631886401e-11	1.07538681520956e-10	4.30313306046363e-11	6.08681082928824e-11	1.69343653261633e-10	3.44542054494576e-10	4.09020925186592e-10	1.91795562965627e-10	4.0855124098325e-11	5.12391942597723e-11	4.78896759756155e-11	3.64608560273807e-11	1.59442318185547e-11	1.06548238492024e-11	1.64316551301537e-11	7.74253395305281e-12	8.35323861863058e-13	2.03882337474381e-13	8.07744921023951e-13	2.94954497368546e-12	8.98553937608072e-12	9.86227945242855e-12	5.91692487663101e-12	3.67900232900733e-11	8.14574575915115e-11	9.53260942335221e-11	1.21419933729133e-10	1.52597399457937e-10	9.47190005270716e-11	7.62523502718373e-11	4.56602900643765e-10
10	0.00278421066470533	0.00193039710136773	0.000924650689758949	0.000305561851079533	6.93829667851808e-05	1.07135138598821e-05	1.09569473169729e-06	6.82394807693139e-08	2.42889156783535e-09	1.09939338924463e-09	7.97801420207783e-10	3.55663816968751e-10	2.2612818899248e-10	2.65726404318249e-10	2.85056663523365e-10	2.57692883446544e-10	2.19297988392472e-10	2.38477354419474e-10	3.40979988476455e-10	4.28080352989797e-10	4.7009337812957e-10	6.90323193781098e-10	1.16585195661811e-09	1.63868545070254e-09	1.64407508477342e-09	1.11197804017022e-09	6.45640096656566e-10	4.8074463218711e-10	3.69767873850104e-10	2.426658541922e-10	1.44028539243248e-10	9.72629365630897e-11	6.84132286263058e-11	3.285419731167e-11	1.12843004481888e-11	6.77990626110346e-12	9.9965624951673e-12	2.47787045743329e-11	5.53389449996487e-11	8.08607282897722e-11	1.08015708438284e-10	2.00617326266426e-10	3.49539747192267e-10	4.95636822469947e-10	6.40300751956937e-10	7.55225945724747e-10	8.2729233869367e-10	1.24292872310104e-09	2.71654915805042e-09
11	0.00296787577814044	0.00214753220420137	0.00111954258819386	0.000420081962308245	0.000112951485917522	2.14774052383162e-05	2.79817629719097e-06	2.31309165452009e-07	8.63181715613117e-09	7.55011106556697e-10	2.40624731826927e-09	2.44790375729491e-09	2.04425392264978e-09	1.83381397562901e-09	1.6253650515055e-09	1.32306009321402e-09	1.09977779273449e-09	1.16101448723621e-09	1.58687946733927e-09	2.33391986165071e-09	3.43413692801472e-09	5.09425310546315e-09	7.12311592461502e-09	8.57234377537561e-09	8.47661085829413e-09	6.98798543567169e-09	5.22502856841399e-09	3.85164889671426e-09	2.75739902824964e-09	1.83566102608207e-09	1.15108575667038e-09	7.00890170317355e-10	4.02769830241136e-10	2.13001523899436e-10	1.2038276403584e-10	9.60070357423174e-11	1.20516542121144e-10	2.09667987142078e-10	3.78806554973228e-10	5.9949244844245e-10	8.71861445972914e-10	1.26346130516052e-09	1.77979852689624e-09	2.36728496715688e-09	3.05314982310112e-09	4.00459022547826e-09	5.68867433419489e-09	9.2759494284758e-09	1.64724961925795e-08
12	0.00318646232319006	0.00239641687044132	0.00134896946813508	0.000568804786169248	0.000179346598748079	4.18866445421099e-05	7.0682907348728e-06	8.31583798594783e-07	7.36811363045864e-08	1.09856730790019e-08	8.24854455537082e-09	1.05808777903905e-08	1.13535756193566e-08	1.0248086597751e-08	8.06288224981678e-09	5.6038171515185e-09	4.01955909899012e-09	4.36970246629167e-09	7.14435448906233e-09	1.24133824453747e-08	2.01181074219866e-08	2.96484508654858e-08	3.89116868400539e-08	4.47299187228751e-08	4.50498997148038e-08	4.05080926957602e-08	3.34714725169157e-08	2.59665040099262e-08	1.8945305035501e-08	1.28867256251194e-08	8.14237965838718e-09	4.79415225628438e-09	2.66711983331531e-09	1.4852052578715e-09	9.52959043160621e-10	8.33755312557997e-10	1.02750701762312e-09	1.56546961229099e-09	2.5007639968911e-09	3.78044229608387e-09	5.27524668673368e-09	6.877767688139e-09	8.53064488631698e-09	1.03815804688696e-08	1.31057726740538e-08	1.82514340596826e-08	2.87132389722877e-08	4.92305144026937e-08	8.52857224098791e-08
13	0.00343885437735121	0.00267696130520817	0.00161509842944453	0.00075821211877086	0.000278098268373747	7.96581958977216e-05	1.75314659210617e-05	2.8047044428733e-06	2.78928581519363e-07	1.51182626654324e-08	2.11460319240923e-08	3.92640175033011e-08	4.84656170344773e-08	4.55763360327395e-08	3.33653875051645e-08	1.85897392301139e-08	9.02903806966289e-09	1.09002265258056e-08	2.72673321564694e-08	5.81652418553565e-08	1.00831439902541e-07	1.48601896849817e-07	1.9089071219016e-07	2.17311090651252e-07	2.2314957780005e-07	2.10441495851877e-07	1.84571946967412e-07	1.51094534179968e-07	1.14968342479208e-07	8.07325650921156e-08	5.20412161189523e-08	3.08053619798685e-08	1.69624230303047e-08	9.10744569792291e-09	5.4683959496218e-09	4.6594799504669e-09	5.95122140809119e-09	9.11434386970457e-09	1.39737957086595e-08	1.99269836447011e-08	2.5880990898979e-08	3.07761500962241e-08	3.4393746151577e-08	3.81284525676873e-08	4.57948825731399e-08	6.51409268557771e-08	1.10423690218943e-07	2.0360584185542e-07	3.67301148737177e-07
14	0.00371907898536726	0.00298088357283372	0.00190958289300176	0.000985162554026159	0.000414194255407414	0.000143911765250917	4.16083645341838e-05	9.80792591634246e-06	1.72633703679226e-06	1.87301434057623e-07	7.26081862719464e-08	1.51661870251445e-07	1.98044502081561e-07	1.85285007297502e-07	1.26834007284368e-07	5.45146251366686e-08	6.87208588948501e-09	1.57944186673178e-08	9.76232632960871e-08	2.49823510014978e-07	4.50402627627759e-07	6.60711774209318e-07	8.36915849956657e-07	9.48284143419785e-07	9.87440691180196e-07	9.62851511648795e-07	8.84994258670294e-07	7.62825192245533e-07	6.09832053541763e-07	4.47129831919838e-07	2.9794532351796e-07	1.78942936871908e-07	9.58637191488473e-08	4.54702487205228e-08	2.05887934095162e-08	1.42853557415748e-08	2.14936448440569e-08	3.84803770436156e-08	6.12655502100127e-08	8.44575618567136e-08	1.01995624608956e-07	1.09901223438124e-07	1.09045662782175e-07	1.06216272249738e-07	1.15733902125305e-07	1.67263837205741e-07	3.20554245068576e-07	6.71849813963512e-07	1.32083030219789e-06
15	0.00401349360925089	0.00328660683079766	0.00220473871291198	0.00122362682594292	0.000572597059916858	0.000232951940773547	8.56326871951439e-05	2.94147784588992e-05	9.68802830918445e-06	3.2929564843467e-06	1.47554519105391e-06	1.07082162623459e-06	9.70479392613114e-07	8.18650756236974e-07	5.57288583428333e-07	2.67406863722551e-07	8.59553087255023e-08	1.3823341699495e-07	4.87530325112799e-07	1.10817670582253e-06	1.88568852981963e-06	2.65285685778387e-06	3.25971887134168e-06	3.63864926826163e-06	3.80876745178134e-06	3.81409335852314e-06	3.66241013511745e-06	3.32929566053808e-06	2.81288956029211e-06	2.17216222304986e-06	1.51101130027047e-06	9.30151751228761e-07	4.8981649260061e-07	2.03455044404932e-07	5.33886722981575e-08	9.78351448393392e-09	4.15978667646619e-08	1.1856842852427e-07	2.09485757570489e-07	2.83465425858515e-07	3.17443024438656e-07	3.05334800084995e-07	2.59480872341405e-07	2.03509844967043e-07	1.75113885486874e-07	2.64821251242881e-07	6.87541477312783e-07	1.81735764940997e-06	4.06328570901072e-06
16	0.00430561034470526	0.00356535360578449	0.00245764402064892	0.00142155305259454	0.000704162081661664	0.000311871566597778	0.00013268518564279	5.8730118025578e-05	2.8349023293962e-05	1.51706786019669e-05	9.2164548768056e-06	6.48058244311848e-06	5.08210809983923e-06	4.07138079378108e-06	3.08634312221096e-06	2.20221813902882e-06	1.74469581512866e-06	2.05680440855433e-06	3.2910158582722e-06	5.29093270856854e-06	7.61137979760959e-06	9.70096257110688e-06	1.11803979318461e-05	1.20285662693389e-05	1.24989101270133e-05	1.28112450760857e-05	1.28994385865267e-05	1.24560263982477e-05	1.12183941754239e-05	9.21939040739406e-06	6.80046877345323e-06	4.42455729274663e-06	2.46520454930433e-06	1.10312186725076e-06	3.40387106603595e-07	6.94231138367401e-08	1.36194023081993e-07	3.76045601317848e-07	6.34338975239185e-07	7.91825915033632e-07	7.95347502725908e-07	6.67696386533696e-07	4.72762458176468e-07	2.62282670839477e-07	9.15011115553739e-08	1.8645129280707e-07	1.22416558688317e-06	4.47414325272563e-06	1.14030420403632e-05
17	0.00459721312708212	0.00381142603701329	0.0026474723346804	0.00153866538442016	0.000753658985916666	0.000322259950456457	0.000133511576662792	6.4407971474327e-05	4.01690532891635e-05	3.01203758312894e-05	2.49482252733346e-05	2.19554293652945e-05	1.99343600333854e-05	1.81656130388674e-05	1.64196239004681e-05	1.50233365077006e-05	1.46911036278199e-05	1.60988859344054e-05	1.9399608263111e-05	2.39441457464087e-05	2.84330975777965e-05	3.15594504887211e-05	3.28436592601869e-05	3.30269649246156e-05	3.35407124486989e-05	3.53135527400784e-05	3.78705363016357e-05	3.95248126845036e-05	3.85202626414463e-05	3.41897300066126e-05	2.72950342041427e-05	1.94786913667469e-05	1.23848397397953e-05	7.04140896526199e-06	3.72043491041419e-06	2.13553421246569e-06	1.72745909068351e-06	1.88641423333545e-06	2.09850580255137e-06	2.05497640226345e-06	1.71200940296077e-06	1.23280166666365e-06	7.98879555465716e-07	4.41504456747931e-07	1.60686861231144e-07	5.01829397675183e-07	3.40416153597809e-06	1.26094645309621e-05	3.25733600965748e-05
18	0.00494710820737752	0.004097049668624	0.00284787890607162	0.00163428949031719	0.000754860033173421	0.000271012505343418	7.55729957282734e-05	2.45260951222312e-05	2.12454090093633e-05	2.67246212691982e-05	3.33131955885014e-05	4.12326399823738e-05	4.97800696418392e-05	5.73480625752174e-05	6.30975127240841e-05	6.75246153346086e-05	7.19060509533777e-05	7.72488355008937e-05	8.3329712025003e-05	8.83519033592187e-05	8.96681878390685e-05	8.55826572262077e-05	7.73071928063533e-05	6.94046923671264e-05	6.76449266327421e-05	7.52235901947165e-05	9.00601826021527e-05	0.000105447038529192	0.000113766847403204	0.000110627064899407	9.66816855185162e-05	7.64266899763891e-05	5.53741242386108e-05	3.76086760653717e-05	2.48356216825732e-05	1.67720590386996e-05	1.20924965770436e-05	9.27346535476522e-06	7.12825989043728e-06	5.08130249887147e-06	3.19035092518548e-06	1.8578255840863e-06	1.34927881905709e-06	1.55488377482626e-06	2.52117215940476e-06	5.94105437075197e-06	1.70684264473106e-05	4.5509078201921e-05	0.000102578059837797
19	0.0055098630464952	0.0046209486051657	0.0032862018606421	0.00193753616250709	0.0009099226503252	0.000314131025406142	6.51855976088544e-05	3.85733339525103e-06	4.79615924341253e-06	1.33268232931707e-05	2.41081545628217e-05	4.56202367760323e-05	8.00960954368717e-05	0.000121792556345292	0.000162981599483405	0.000198521195280557	0.000226334898159329	0.000245338743613526	0.000253269930480663	0.000246256170399579	0.000221000137620337	0.000178986796718453	0.000130089844799206	9.18473548281041e-05	8.25911932283549e-05	0.000111306071195713	0.00017084187862931	0.000239885274552589	0.000293123122318576	0.000313179343640488	0.000297083289534417	0.000254493262075601	0.000200495851090251	0.000148246273636278	0.000105136850645721	7.28994904370476e-05	4.98290560582657e-05	3.31509653832977e-05	2.05767501120634e-05	1.09676061669919e-05	4.26901919939396e-06	9.20592062046381e-07	1.22419783405826e-06	5.4548659431221e-06	1.53533281653139e-05	3.69999441287257e-05	8.40221861606106e-05	0.000178395812178179	0.000344513105225254
20	0.0065470879918113	0.00571418369675454	0.00434255808929811	0.00283839787793821	0.00156949251725486	0.000721082991116096	0.000274443832883684	9.20287579756468e-05	3.03290651005612e-05	7.60892273942057e-06	6.3054055353631e-06	3.78588389821726e-05	0.000109174024939919	0.000210827306335725	0.000323340488312658	0.000427693117705438	0.000510259482584384	0.000561142452707067	0.000570626724770275	0.000529172739121563	0.000433364605765401	0.000295331355191991	0.00014865193351453	4.30631046051559e-05	2.59688130381298e-05	0.000118581612779243	0.000301101536661701	0.000517906226240147	0.000701347579137931	0.000800604984658565	0.000799531732874587	0.000715831373694247	0.00058589467846689	0.000446406394399811	0.000322238631343783	0.000223666132981345	0.000150219938323591	9.66135512660266e-05	5.74508255300586e-05	2.95363438885533e-05	1.20762846246031e-05	5.81771981837757e-06	1.25270088045908e-05	3.60575208727528e-05	8.55425104895906e-05	0.00018024164543753	0.00035401543607972	0.000654526184176425	0.0011296574546945
21	0.008406986287358	0.00782377274565317	0.00655419576075638	0.00493205566700845	0.00332902787735575	0.00201672034248936	0.00110043893478764	0.000542955728731134	0.000242133844427506	0.000104775170565255	7.84154807784852e-05	0.000141122785315045	0.000275933004395783	0.000456160834762048	0.000648804457272771	0.000825509145148481	0.000967295345407458	0.00105896426746736	0.00108091275418921	0.00101011107394865	0.000835441185144373	0.000580056574567928	0.000313748706251431	0.000139713305045792	0.000154452767630508	0.000398909362982805	0.000829256942734536	0.0013274342551018	0.00174838076605337	0.00197887873158775	0.00197732324524905	0.00177736420910855	0.00146009952972759	0.00111446319645007	0.000806239348291882	0.000566092055944611	0.000394978043897385	0.000278273649754388	0.000199506162179655	0.000148342022500391	0.000122203342101804	0.000124359274957796	0.000162614615585083	0.000251819379160218	0.000421130394924148	0.000723964196083939	0.0012445773213383	0.00209032162929213	0.00335713942874426
22	0.0114618133796499	0.0114782605560722	0.0106562534085727	0.00919780860239984	0.00741258716569941	0.00561559089878436	0.00404411540491139	0.00282273734762992	0.00197593359676929	0.00146522887122289	0.00122402147220969	0.00117700363174893	0.00124870882694475	0.00137243043493182	0.00150301709314627	0.00162499759294792	0.00174494535204376	0.00186827909412576	0.00197643979446198	0.00202568126290427	0.00197607338802304	0.00183571867391051	0.00168793479295156	0.00167343880865664	0.00192620194129304	0.00249430494810453	0.00329262855722391	0.00411962382658882	0.0047338202501581	0.00495115496198839	0.00471393020221397	0.00410094532142304	0.00328164670156583	0.00244368576005154	0.00172979997297381	0.00120750759949321	0.000874772706765748	0.000688544743107047	0.000597334074933364	0.000563393275514947	0.000569956583075465	0.000618644977900217	0.000727270833785184	0.000937108989559055	0.00133184859090551	0.00205992348005097	0.00334092002184381	0.00543104298221094	0.00853097365793965
23	0.0158603274211909	0.0169811520594991	0.0172271269598898	0.0166282076167079	0.0153461567724044	0.0136243198080908	0.0117255997568158	0.0098776181316431	0.00823727067926812	0.00687831104968094	0.00579940567890819	0.00494782022198838	0.00425344348009739	0.00366566388584166	0.00318111454449959	0.00284832247029124	0.00274234868392818	0.00291904324639073	0.00337495737646249	0.0040411294788851	0.00482029714801128	0.0056468045029022	0.00652763063658676	0.00752945158876191	0.00871019341262799	0.0100332286688318	0.0113203358597387	0.0122813523373345	0.0126144663470088	0.0121294302044187	0.010832537663792	0.00893340357894389	0.00677417234467955	0.00471736496256852	0.00304164230697711	0.00188307950736197	0.00123371547345108	0.000984000587245028	0.000982329587709737	0.00108654063079607	0.0011953670738985	0.00126425614333611	0.00132070957167311	0.0014927606193499	0.0020490318898041	0.00342577988605812	0.00619822797950337	0.0109564607905099	0.0180809119571474
24	0.0209402409097045	0.0235613439476873	0.0254839261856733	0.0265797335240262	0.0268092791371603	0.0262135995102981	0.0248949428374915	0.0229916031058428	0.0206522189041441	0.0180155752186567	0.0152021642627189	0.0123214395573096	0.00949278792753485	0.00687025788239844	0.0046552767916483	0.00308307401558851	0.00237958476574123	0.0027023571514313	0.004091684635695	0.00645678398597219	0.00960393682251026	0.0132885349253178	0.0172576991399937	0.0212571636141951	0.025003266495125	0.0281506340016688	0.0302969716849169	0.0310484615678552	0.0301323803592954	0.0275107211614024	0.0234402761001325	0.0184454890724795	0.013207799595887	0.008408919833931	0.00458015045321585	0.00200201865354024	0.00067571016014183	0.000362313023692365	0.000668518003868794	0.00115322887370774	0.00143689332444725	0.00130700219098228	0.000819171720672285	0.000385737592648065	0.000823087746170329	0.00330710880872911	0.00918427672342887	0.019622619814569	0.0351612800569767
25	0.0247448115940309	0.0286976370673959	0.0323346732833315	0.0354644349667114	0.0378956651830445	0.0394364613999661	0.0399028998832707	0.039139868094082	0.0370516641322626	0.0336364024098193	0.0290172327034237	0.0234638536938123	0.0173982469743489	0.0113786017444227	0.00605649592037417	0.00210665461834162	0.000136507119042146	0.000591640768251532	0.00367814167240784	0.0093196544414975	0.0171560778279946	0.0265776756037286	0.036780752982036	0.0468334324374312	0.0557498428921996	0.0625795760568516	0.0665179518650905	0.0670296719516116	0.0639609872849988	0.0576051714778491	0.0486910411404267	0.0382838793986623	0.0276138043336908	0.0178674655133302	0.00998774892460518	0.00452214712911768	0.00154798562316986	0.000687873340399346	0.00121599421968456	0.0022460695908985	0.00298238410907903	0.0030019581136337	0.00251641416768047	0.00254001323987826	0.00487807089384044	0.0118660453368924	0.0258486918562588	0.0484865168918245	0.0800798350253933
26	0.0246522707367904	0.0290396217209899	0.0336265993045391	0.0383303691649469	0.0429918779762998	0.0473429749571026	0.0509984817234104	0.0534868745009453	0.0543233303891504	0.0531158161098843	0.0496827924275058	0.0441540512898523	0.0370266942491714	0.0291563642916319	0.0216773338187571	0.0158603266095135	0.012930210877133	0.0138739801609779	0.0192712922980781	0.0291755621233511	0.0430649418647613	0.0598718611277836	0.0780891606327188	0.0959412163075989	0.111599863270329	0.123417450710012	0.130144085332039	0.131095290064014	0.126242032747231	0.116207518964798	0.102171588951611	0.0856994499525207	0.0685227022741301	0.052305483156574	0.0384281345258006	0.0278177499143536	0.0208516722348301	0.0173570280014672	0.0167243722121648	0.0181414840207811	0.0209288318355438	0.024919863243172	0.0307852049632733	0.04017003950991	0.0555250549471167	0.0795829440323192	0.114558804126383	0.161292419346925	0.218634840141049
27	0.019229207472797	0.0227991374531069	0.0270805619298371	0.0322634926563983	0.0384568714826652	0.0456119221529664	0.0534640308709911	0.061519093796202	0.0691036301798006	0.075482226246752	0.0800247786009163	0.0823865664629885	0.0826539576312895	0.0814121803446528	0.079708560531834	0.0789095583666384	0.0804751585973454	0.0856929349907786	0.0954227670049911	0.109901359819528	0.128645043481944	0.150472051785463	0.17364400350626	0.196103699279501	0.21576693402682	0.230814900563736	0.239934894164737	0.242470904114961	0.238468146299626	0.228619152950123	0.214136221972164	0.196581921250641	0.177687013456915	0.159178198305934	0.142631427409688	0.129363022230872	0.120370352309756	0.116334149388611	0.117691881730189	0.12478124358708	0.138030770168509	0.158141972123048	0.186175432873616	0.223444142588251	0.27115521400723	0.329834743237885	0.398695875629247	0.475208400724825	0.555129509054543
28	0.0100565559580996	0.011902954140702	0.0147621051411218	0.0191233297972543	0.0254734473771869	0.034202534077034	0.0455040314937797	0.059296780380305	0.0751983816574092	0.0925701173840012	0.11063421986863	0.12864045035093	0.146039733081894	0.162615988352855	0.178536484615163	0.194302922953623	0.210612512974431	0.228162011337776	0.247441895275462	0.268569990439448	0.291204504896013	0.314557987976713	0.337510007787222	0.358792509652694	0.377204213190873	0.39180488099893	0.402049448141241	0.40784296206165	0.409522013642308	0.407787108342333	0.403616703369588	0.398187390451553	0.392811822253764	0.38889419181287	0.387897203825355	0.391314251248225	0.400642037216204	0.417348129765442	0.442823401665804	0.478302411207178	0.524728952993613	0.582544307519569	0.651389089733311	0.729743290251256	0.814584619647125	0.901209265401716	0.983398604017882	1.0540860930954	1.10654997880399
29	0.00202885889183283	0.00238064253374994	0.0037711515972063	0.00685643814775227	0.0123947248963803	0.021165567300932	0.0338575507318121	0.0509449257527775	0.0725831707214726	0.0985537793930073	0.128277472799867	0.160895499518247	0.195397918614294	0.230763953465601	0.266077994215315	0.300595731288954	0.333753464139762	0.365132736427182	0.394405697525345	0.421290312086585	0.445538284470638	0.466964606568039	0.485510293397809	0.501314813232417	0.514767776032425	0.526514512804949	0.537406853945897	0.548412902970026	0.56051835318587	0.574657857626725	0.591704388142645	0.612521362508076	0.638056435195537	0.669437801967546	0.708029439103055	0.755409464839743	0.813249206649674	0.883082890380771	0.965967035363529	1.06203869658138	1.1700004473765	1.28659391611245	1.40617231598127	1.52053421203098	1.61921220662265	1.69038985715827	1.72251956554009	1.70652512942259	1.63822467167686
30	0.000302628193010128	0.000678739965829985	0.00208502752538269	0.00518741988884438	0.0108052688865588	0.0198429623820965	0.0331751441048366	0.0515009332015589	0.0751962791717468	0.104199696147165	0.137961468929865	0.175470864309413	0.215355280318245	0.256027299836631	0.295846875842398	0.333268981948545	0.366959659278703	0.395879386985527	0.419344979823912	0.437084524181405	0.449292810984606	0.456680319708539	0.460493562203801	0.462476408059575	0.4647472694608	0.469587624228272	0.47916882288316	0.49527598735709	0.519106803551327	0.551218292739659	0.591662854371323	0.640302518931424	0.69723208615312	0.76319515913333	0.83985604003122	0.92980119410533	1.03618430192188	1.16199118885509	1.30897632338339	1.47640364277667	1.65980428152846	1.85003226669947	2.03293911462004	2.18997425264821	2.29992258617158	2.34179559310683	2.29860659340038	2.16143257760702	1.93288394670369
31	0.00465046958683604	0.00668069125090069	0.00999153543049504	0.0151829541778402	0.0229579229122753	0.0340413259339578	0.0490572058128757	0.0683831802261187	0.0920130837677703	0.119463031065814	0.14974907755265	0.181447688642793	0.212828878743503	0.24203408041164	0.267263509593833	0.286943750054159	0.299862432566693	0.305275317569828	0.3030022667722	0.293525610138346	0.278086532444181	0.258748947364982	0.238378120788046	0.220476483216355	0.208840723085349	0.207052420020958	0.217878250437853	0.242715350883551	0.281249757638206	0.331482552804816	0.390212780138743	0.453957311887622	0.520159276117113	0.588421057353924	0.661428515234449	0.74523516877002	0.848659555606604	0.981709485192493	1.15316048850995	1.36764573556207	1.62281506087859	1.90724192637403	2.19975356090448	2.47069966586395	2.68535384857958	2.80919230583185	2.81429350704359	2.68566704815921	2.42608373634693
32	0.00969561826032622	0.0142462353920923	0.0206812192988871	0.0294725686358156	0.04104223834706	0.0556654757145419	0.0733634306260595	0.0938088861981621	0.116272313796335	0.139630195229876	0.16244363031154	0.183096390935769	0.199964516326739	0.211581557194783	0.21676925136852	0.214721903225931	0.205057021676172	0.187863638586108	0.163782131273608	0.134129582505346	0.101046158713524	0.0675938451204127	0.0377085975265421	0.0159095346339048	0.00671487128265245	0.0138002179893973	0.0390409812021785	0.081675098725786	0.137870019374408	0.200951127220666	0.262437851277948	0.31385202959246	0.349047024938822	0.366607555401041	0.37174479310015	0.377104384165283	0.402039451634321	0.470168497581454	0.605398955611469	0.826982712479322	1.1444953282166	1.55381052225569	2.03510873923873	2.55368329844208	3.06381127908949	3.51531755228958	3.86180782062949	4.06903650537923	4.12165646788112
33	0.0155796584190331	0.0238895466185598	0.0348816307412131	0.0487505314238934	0.0654592152697892	0.0846732412217428	0.105728006979813	0.127646168538501	0.149213933394444	0.169110959281128	0.186072521167119	0.199049874809007	0.207331154912032	0.210594474771772	0.208886604443041	0.202548783852503	0.192135579713267	0.178381714207314	0.162257309859276	0.145113494154893	0.128867153504652	0.11612381760654	0.110112886795484	0.114327652741632	0.1318305013094	0.16429184972312	0.210954019345778	0.26781179635099	0.327342265406872	0.379070478495384	0.411117788791007	0.412664663915456	0.377011590936238	0.304697884606932	0.205998946185793	0.102115819258717	0.0245197503486107	0.0122087117479705	0.107027764897984	0.347627545051959	0.762996173733324	1.36671261885536	2.15306831168489	3.09596189745815	4.15101289512755	5.26073957364045	6.36202245221958	7.39456542872937	8.30879858720283
34	0.0367391944221356	0.0517197863464195	0.0699328257999862	0.0910993264749909	0.114606416584506	0.13952282135693	0.164674284540352	0.188778875967565	0.210628152395124	0.229286176312333	0.244268693510919	0.255663441438402	0.264162063713815	0.270993836088637	0.277777033689125	0.286327799397362	0.298480097947463	0.315966745794396	0.340388298926986	0.373258179126529	0.416069931202132	0.470301252500187	0.537264449762135	0.617743673384449	0.711425055682391	0.816214281997719	0.927624546240235	1.03847869668358	1.1391774963381	1.21872618724623	1.26658453017934	1.2752293721841	1.24312684480159	1.17764536970806	1.09734218070819	1.03305664366433	1.02735723950108	1.13210760565153	1.40421025160325	1.89990624611516	2.66829708851519	3.74495339681379	5.1465381112873	6.86727589724957	8.87785082774821	11.1269479549594	13.5452346288081	16.0511839845808	18.5578555006617
35	0.100856616791497	0.126709739039639	0.155219014362502	0.185302610258497	0.215517689587648	0.244172149520627	0.269506977146703	0.28993737280364	0.304328001493666	0.312267625667359	0.314303771421602	0.312100861857182	0.308495598555388	0.307439402963559	0.313835725016759	0.33329531191791	0.371840843954228	0.435591315400373	0.530446777246424	0.661779407412653	0.83412358272976	1.05085255166809	1.3138375950748	1.62310852213246	1.9765682348896	2.36985032301234	2.79643554572014	3.24814876228382	3.71613366211916	4.19234574446687	4.67151909440267	5.15346152571235	5.6454328434199	6.16428165987084	6.73797511586574	7.40616570941941	8.21950535987383	9.2375352076908	10.5251382697669	12.1477216370913	14.1654715247927	16.627172918022	19.5641828326714	22.9851752750704	26.8722288559368	31.1787078632239	35.8292091797953	40.7216354098178	45.7312396973872
36	0.243965337750666	0.283483824074158	0.322018527845812	0.356971676845931	0.385410446756557	0.404316777424598	0.410928712891924	0.403156530788199	0.38004412062515	0.342235434562594	0.292399294458867	0.235564749785522	0.179324013993613	0.133870237480821	0.111851610323512	0.128039610070158	0.198825642301305	0.341575272614103	0.573881794456447	0.912770789971512	1.37391485336246	1.97092303863345	2.71477275949908	3.61345203268846	4.67187566930433	5.89212847935597	7.27407016302604	8.81630956333947	10.517520959165	12.37803429937	14.401588411938	16.5970959814642	18.9802365487601	21.5746736817775	24.4126886159071	27.5350376013106	30.9898750307157	34.8306388144617	39.1128666574847	43.8899986520326	49.2083181355774	55.101282590061	61.5835913081914	68.6454170720521	76.2472849469416	84.3161027111606	92.7428265387177	101.382177848636	110.054712910208
37	0.52547878879727	0.583292712934709	0.633161804285957	0.670709321550442	0.691550456729318	0.691773844165958	0.668535625004678	0.620738158987325	0.549750683884708	0.460116788561574	0.360185500109783	0.262600769966909	0.184589240505215	0.147998609785798	0.17905797977253	0.307855660754402	0.56755666025124	0.993408685207114	1.62160897261727	2.48812189534611	3.6275468734818	5.07213627416829	6.85105329941216	8.98994096744359	11.510846774686	14.4325158397736	17.7710311200969	21.540745630757	25.7554212331581	30.4294637018271	35.5791258826054	41.2235404829256	47.3854413632556	54.0914366910544	61.3717084829699	69.2590307154184	77.7870227233181	86.9875870797644	96.8875230743882	107.504359814446	118.841517705175	130.882982957991	143.587763850091	156.884483855498	170.66654658766	184.788369235717	199.06321183422	213.263116494553	227.12140325927
38	1.16854609985857	1.29829323464631	1.42245461443008	1.53756158816665	1.64107972801089	1.73211348806483	1.81219516271137	1.88611164053318	1.96270965510591	2.05561166825525	2.18377199331959	2.37180757299047	2.65005048524481	3.05428931059875	3.62519247229532	4.4074361322901	5.44858906077248	6.7978336322691	8.50462239035813	10.617380699842	13.1823660893413	16.24278345875	19.8382332214064	24.0045387584735	28.7739633307355	34.1757883961561	40.2371887246151	46.9843079403626	54.4434134927321	62.6419938665232	71.6096533785226	81.3786606165563	91.9840144262186	103.462905239715	115.853468723687	129.192753112698	143.513851899753	158.842191177454	175.19100761639	192.556110369144	210.910088696468	230.196205706764	250.322303747214	271.155132283884	292.515585236854	314.175389931849	335.85581097349	357.228906633405	377.921792404652
39	2.87180746744885	3.28429125623507	3.73262676569126	4.21986928246039	4.75091787445554	5.33311715749636	5.97684705201509	6.69604817735405	7.50862705368897	8.43668745186944	9.50654282399936	10.7484798240659	12.1962637076786	13.8864012379555	15.8572032175373	18.1477139887384	20.7965960904781	23.8410718583418	27.3160278757924	31.253381603271	35.6817922294186	40.6267710905923	46.1112133220819	52.1563349921063	58.7829624500792	66.0130864635547	73.8715657483817	82.3878445184403	91.5975372946753	101.543730860887	112.277856501895	123.859993665031	136.358477267638	149.848694077682	164.410969134414	180.127462634939	197.07802394045	215.334986023132	234.956934515097	255.981553347695	278.417734607946	302.23724154774	327.366324865401	353.677803769685	380.984221785376	409.032757213438	437.502593380542	466.005419612285	494.089629577817
40	6.75967660717687	7.8353620831847	9.0344287704484	10.3658513354972	11.8391986469442	13.4646617183221	15.2530119606692	17.2154700722911	19.3634730014465	21.7083371222972	24.260829423163	27.0306739216336	30.0260360102271	33.2530409903643	36.7153925795633	40.4141608007438	44.3478050374889	48.5124866293737	52.9027066524153	57.5122800024271	62.3356290374367	67.3693519595803	72.6139961675514	78.0759480184829	83.7693399804634	89.7178748973565	95.9564742946335	102.532670977739	109.507681920177	116.957111145839	124.971239561753	133.654856059406	143.126570140857	153.517521928333	164.969374760599	177.631445617483	191.656808510007	207.197205919856	224.396632990828	243.383525705368	264.26159081126	287.099459312217	311.919518038561	338.686459970553	367.296273066223	397.566535445038	429.228977373859	461.925285686833	495.207048079218
41	13.152728853358	15.120527994716	17.2738214645722	19.6114761594027	22.1288752180675	24.8175655154724	27.6649787422891	30.6542560538625	33.7642094452319	36.9694543831579	40.2407468752466	43.545553213943	46.8488714565837	50.1143100544357	53.3054112612482	56.3871860721991	59.3278052478195	62.1003699227053	64.6846683254958	67.0688153389492	69.2506718168622	71.2389527684399	73.0539584461651	74.7278990388746	76.3048291177942	77.8402572805417	79.4005429940427	81.0622288269363	82.9114743536077	85.043751303557	87.5639235635474	90.5867693227463	94.2379090938895	98.6549902414826	103.988858063426	110.404330949895	118.080110177192	127.207310866687	137.986114443078	150.620124567634	165.308161031316	182.233444083055	201.550390819801	223.369542916903	247.741441878542	274.640531091113	303.950360000287	335.451465174827	368.813283931245
42	20.2008026419081	22.7311749480728	25.3890243748971	28.1455537756649	30.9655772868807	33.8078545979122	36.6257545951594	39.3682725339717	41.9814074095097	44.4098842489203	46.5991803379117	48.4977861946988	50.0596032826159	51.2463534538872	52.0298528582557	52.3939887297044	52.3362342788399	51.8685476984358	51.0175280800545	49.8237446632251	48.3402154959917	46.6300845549863	44.7636278729646	42.8148024949524	40.8576287446859	38.9627569397389	37.1946048316408	35.6094531077472	34.254846852911	33.1705677966689	32.3913165862135	31.9510822314764	31.8889883065303	32.2562081119222	33.1233530239424	34.5875808397256	36.7785650800378	39.8624304205541	44.0428072562669	49.5582963847247	56.6758608228764	65.6799643613762	76.8576349512243	90.4800168609248	106.781354582928	125.936687059095	148.039787440654	173.083030742961	200.940887290009
43	25.2407411349415	27.6454631613955	30.0213399149287	32.3165900450368	34.4751060907058	36.4380719824365	38.145976196302	39.540974666157	40.5695257456665	41.1851867741686	41.3514305494421	41.0443130879954	40.254804574837	38.9905865336626	37.2771229121393	35.1578333359142	32.69323468186	29.9589725419537	27.0427357352882	24.0401316792604	21.049693256546	18.1672822321251	15.480242328565	13.0617279374346	10.9656831430926	9.22296195467701	7.83905768438837	6.79384311251639	6.04361263906415	5.525566208049	5.16468984839139	4.88278083406516	4.6091520070112	4.29234768053938	3.91203198284427	3.49008832937674	3.09991246832455	2.8729036298389	3.00126535258862	3.73641917141137	5.38260246748395	8.28555072792398	12.8165317508878	19.3523772353601	28.2525149349151	39.8343109620575	54.3482582079389	71.9546697622323	92.7035399483491
44	28.3858580586132	30.3760376761625	32.210338909671	33.8336466692992	35.1906881975939	36.2282205378143	36.8974534605725	37.1566116151145	36.9735138490752	36.3280254044591	35.214222420836	33.642100238036	31.6386595732024	29.248219512086	26.5318345055615	23.5657344216877	20.438761323458	17.248841977192	14.0986078601461	11.0903501640885	8.32057052356398	5.87445278148422	3.82063061873154	2.20665414382846	1.05556021391258	0.363922409294412	0.101695255144628	0.214073949903408	0.625468723430714	1.24554802785396	1.97714573764083	2.72566531454972	3.40946094356572	3.97054508260553	4.38487638791532	4.67143270988886	4.89927924330825	5.19190672603672	5.72823914751567	6.73989024732142	8.50447379518378	11.3350304599506	15.5659066361619	21.5356882053806	29.5680343513745	39.9514535768329	52.9191988998311	68.6305188669374	87.1544778955347
45	34.1596440771009	36.3758563208807	38.4437372764219	40.3173060913181	41.951926215103	43.3061001497067	44.343357449264	45.034153932145	45.3576874903623	45.3035273865926	44.8729507946885	44.0798836660371	42.951353594761	41.5273805992869	39.8602575096097	38.0132042284487	36.0584181662638	34.0745846532939	32.1439535586285	30.3491287018127	28.7697516601606	27.479287942869	26.5421381271112	26.0112968383803	25.9267665952013	26.3149007471145	27.1888004637154	28.5498267763093	30.3902131887533	32.6966817797077	35.454881479097	38.6543874945269	42.2939321508446	46.3864859376481	50.9637788442047	56.0798503513879	61.8132442860925	68.2675226031393	75.5698582540126	83.8675775457924	93.322650567394	104.104266360312	116.379768273254	130.30435449798	146.0100594132	163.594614252542	183.110833590797	204.557182304749	227.870143832261
46	50.3800916273967	54.5626124391911	58.825189265617	63.1418804928618	67.4871581831019	71.8369901443917	76.1699832834189	80.4685459286879	84.7200215080862	88.9177427596198	93.0619550097648	97.1605593173681	101.229631641288	105.293682641188	109.385634035886	113.546501161052	117.824786796502	122.275607574973	126.959590278054	131.941589909171	137.289293424823	143.071781289424	149.358122647485	156.216078191464	163.710977400882	171.904823805366	180.85566379765	190.617232263944	201.238863304287	212.765628334023	225.238638886113	238.695429578478	253.17032002592	268.694644795314	285.296739268847	303.001577396724	321.829975033276	341.797299373926	362.911659709832	385.171595349379	408.563320571353	433.057630875823	458.606616342863	485.140363344769	512.563852172642	540.754272804011	569.558982223172	598.794313446907	628.245418717668
47	85.3649708494909	94.2427498887476	103.741254402835	113.876331822181	124.663363634416	136.117579768859	148.254406863298	161.089834924033	174.640784280051	188.925452745058	203.96362169462	219.776899464945	236.388881166117	253.825205703775	272.113493488047	291.283151883669	311.365039767729	332.39098740523	354.393172979991	377.403362255488	401.452022706077	426.567327786426	452.774070563633	480.092508545034	508.537163089642	538.115597270075	568.827195521304	600.661967025644	633.599392769518	667.607333855103	702.641016281553	738.642105353751	775.53788143175	813.240528142073	851.646544584908	890.636294529095	930.073708002452	969.806153840297	1009.66450530787	1049.46342441643	1089.00189348859	1128.06402434286	1166.42017562163	1203.82840680415	1240.03629296197	1274.78311711803	1307.8024471387	1338.82509160527	1367.58241447523
48	141.312423806301	157.511813694003	175.131292821915	194.244680012858	214.924551581728	237.241661814155	261.264323634165	287.057747669379	314.683337842318	344.197941724873	375.653054235426	409.093973873515	444.558911604488	482.078053743645	521.672581747918	563.353653689477	607.121354328276	652.963623071017	700.855171637517	750.756405872893	802.612368754342	856.351724145925	911.885803150342	969.107736890248	1027.89170112453	1088.09229917674	1149.54411014522	1212.06142921399	1275.43822604284	1339.44834565714	1403.84597397152	1468.36638707613	1532.72699971579	1596.62872404286	1659.75764478138	1721.78701147424	1782.37954257832	1841.19002992123	1897.86822554072	1952.06198631251	2003.42064516014	2051.59857117018	2096.25887475673	2137.07720828765	2173.74560746857	2205.97631444782	2233.50552022753	2256.09696170659	2273.54530769313
49	206.458681169325	230.459792825627	256.63722531497	285.109252801206	315.990937219649	349.392702043993	385.418801639812	424.165694969076	465.720334872039	510.158386724784	557.542392918438	607.919902287569	661.3215862815	717.759366266669	777.224578807241	839.686208025204	905.08921611504	973.353004703102	1044.37004091714	1118.00468268686	1194.09223785394	1272.43829105845	1352.81833102459	1434.97770874137	1518.63195408786	1603.4674746702	1689.14265602224	1775.28937690105	1861.51494723339	1947.40446941941	2032.5236162778	2116.42181105466	2198.63578676838	2278.69349390178	2356.11831727275	2430.43355502126	2501.1671052581	2567.85629924272	2630.05281420362	2687.32759428288	2739.27570475173	2785.52104276068	2825.72082757144	2859.56979455032	2886.80402022031	2907.20431036165	2920.59908946121	2926.86673763117	2925.93733029422
50	257.048293348173	286.03875196234	317.560270257616	351.737166721591	388.687610594561	428.521746401402	471.33970894361	517.229546352845	566.265072444731	618.50367324328	673.984096088351	732.724253099812	794.719073854787	859.938444836222	928.325275428065	999.793731860856	1074.22768145187	1151.47938964319	1231.36851163688	1313.68141879075	1398.17089731937	1484.55625321422	1572.52385264656	1661.72812146844	1751.79302082872	1842.31400845165	1932.8604868932	2022.97873123404	2112.1952793541	2200.02075835402	2285.95411105794	2369.48717708097	2450.10957391625	2527.3138151382	2600.60059537596	2669.48416542	2733.49771590152	2792.19868462231	2845.17390096882	2892.04448103715	2932.47038919786	2966.15458586114	2992.84668713166	3012.34606978002	3024.50436435953	3029.22729016783	3026.47579784646	3016.26649844125	2998.67137138973
51	272.808916562676	301.95279359713	333.462316875417	367.433109985668	403.952436288807	443.097401929694	484.93309205987	529.510661742836	576.865406255808	627.014838599762	679.956804892373	735.667670851764	794.100614685957	855.184063287327	918.820309599627	984.884349290173	1053.22297434377	1123.65415983276	1195.9667778599	1269.92066948771	1345.24710135112	1421.64962861515	1498.80538002911	1576.36677411176	1653.96366807583	1731.20593308954	1807.6864410282	1882.9844391641	1956.6692804735	2028.3044686153	2097.45196837971	2163.67672474372	2226.55132682947	2285.66074725903	2340.60708283771	2391.01421935686	2436.53234173701	2476.84221084797	2511.65913021722	2540.73652949949	2563.86909700788	2580.89540072713	2591.69994592154	2596.21462753959	2594.41954688823	2586.34317424177	2572.06185187123	2551.69864510958	2525.42156217153
52	250.933414665795	276.061590182287	303.048026278396	331.948016988758	362.808150345925	395.664925379452	430.543350842347	467.455545295973	506.399360326165	547.357050595027	590.294016085617	635.157643200825	681.876272264548	730.358319377319	780.491580439951	832.142744425162	885.157141606481	939.358750416127	994.550483883666	1050.51477320622	1107.01446193769	1163.79401959725	1220.58107824411	1277.08828982427	1333.01549596366	1388.0521954757	1441.88028830349	1494.17706807339	1544.6184290557	1592.88224727369	1638.65188994298	1681.61980252391	1721.49111859067	1757.98723460876	1790.84928969797	1819.84148964973	1844.7542149477	1865.40685436048	1881.65030885399	1893.3691150898	1900.48314358095	1902.94883357449	1900.75993479296	1893.94773513078	1882.58076307332	1866.76396376528	1846.63735806101	1822.37420428705	1794.17869257511
53	205.767314252812	225.098898267284	245.719203311834	267.651486306997	290.911523646037	315.506692749058	341.435063305856	368.684512895061	397.231882828192	427.042191039557	458.067919583887	490.248394771182	523.509278122964	557.762186139607	592.904456293482	628.819075682074	665.374787371468	702.426387624967	739.81522494519	777.369909172982	814.90723580636	852.233327263315	889.144989061268	925.431274883168	960.875250316407	995.255940767464	1028.35044476239	1059.93618963843	1089.79330261732	1117.70706653148	1143.47042615423	1166.88650826736	1187.77111637785	1205.95515945845	1221.28697330726	1233.63449315972	1242.88723708463	1248.95806147579	1251.78465261489	1251.3307218072	1247.58687593571	1240.57114037452	1230.32911695878	1216.93376601752	1200.48480820811	1181.10774890415	1158.9525350259	1134.19186130072	1107.01914983208
[truncated: 70 more columns]
