# Supplementary material for: Reconstructing spruce budworm outbreak severity: a comparison of paleoecological and tree-ring signals
Source: PLoS One. 2025 Aug 12;20(8):e0329406. doi: 10.1371/journal.pone.0329406 (PMC12342301; doi:10.1371/journal.pone.0329406)
Supplement: S14 Dataset — (ZIP) [file pone.0329406.s014.zip › Lake 8 wavelet data no outlier/Coherence_Lepidopteran_scales_Percent_defoliation/coherence_wavelet_rsq.txt]

V1	V2	V3	V4	V5	V6	V7	V8	V9	V10	V11	V12	V13	V14	V15	V16	V17	V18	V19	V20	V21	V22	V23	V24	V25	V26	V27	V28	V29	V30	V31	V32	V33	V34	V35	V36	V37	V38	V39	V40	V41	V42	V43	V44	V45	V46	V47	V48	V49	V50
1	0.981852362996784	0.987421793512954	0.984487681660999	0.977465382049913	0.964361607937946	0.939560545737421	0.893693644966233	0.822096480968268	0.756471500191993	0.761779789966834	0.824258285691714	0.871275475638711	0.886396243699014	0.890010022911834	0.898245834986315	0.914940258113642	0.935724965111662	0.954143583413991	0.966413264704784	0.972437361045545	0.973584466054983	0.970490943387596	0.963437565950663	0.953315911409937	0.940968323934947	0.926831797571403	0.911978556163119	0.899573893850208	0.894888113975119	0.90212329393543	0.91998462784282	0.941399492411213	0.958642067168453	0.967807092793523	0.968711107507529	0.963486243339008	0.956717789872164	0.954503312904802	0.959652364955485	0.969046496159747	0.977543561694958	0.981878366926899	0.980837412985108	0.973766476104488	0.959296914468623	0.935502671052168	0.901702658556262	0.859494091068254	0.812243781796779
2	0.971530179220455	0.985649197152633	0.984980457616258	0.979211645588228	0.967808106129052	0.945950270565057	0.904242341916009	0.832552326879979	0.745821315602891	0.711912671121613	0.763358405254648	0.829476988940005	0.86278773515909	0.875258019085846	0.886924342518365	0.905118468639355	0.926797326883539	0.945635674269844	0.957722891208346	0.963074770199709	0.963514063616203	0.96017413431387	0.953371491620367	0.943578069455829	0.93123017105752	0.916599877738448	0.900819689228346	0.887366457743961	0.882089173887436	0.889770220546032	0.909177674968738	0.932560468163066	0.951259077497784	0.960842459492014	0.961157922098484	0.954788109905418	0.947091010499832	0.944914954296171	0.951138315585889	0.961926976444093	0.971229943811203	0.97501794817984	0.971394582028286	0.959161859262916	0.937060559259444	0.904439859894505	0.862294444685323	0.812796522305541	0.758899531170679
3	0.953210471146699	0.981426038340999	0.984744758153097	0.980651060685309	0.970988022954518	0.952192566283541	0.915968088391368	0.850393185684313	0.756071723369406	0.68293874499193	0.697633951660794	0.769048635483539	0.825602303063539	0.854754074459566	0.874230869253959	0.89511087220091	0.91703022248311	0.934940511659397	0.945590550635097	0.949559937515569	0.949293307196223	0.946295027993291	0.940575554475135	0.931917878195106	0.920318568837473	0.905988226979712	0.890206427003583	0.876705114493058	0.871658264880254	0.880119663008409	0.9008425301165	0.925662476466754	0.945362650016557	0.9551915531497	0.955018441342506	0.947723909599024	0.939174349364556	0.936701185362211	0.943234317650328	0.954471562222945	0.963662624618871	0.966053627005928	0.959073327353118	0.941176559655314	0.911720500788157	0.871869501244893	0.824287692926106	0.771170597261967	0.714462215520845
4	0.923100255577597	0.972701754476601	0.982925114266508	0.981427610712328	0.973664370396012	0.957778626373618	0.927087171495178	0.870263193628678	0.779638503703551	0.68089144937152	0.643743466653099	0.692103086001229	0.765024674857082	0.8178451494058	0.852322191058654	0.879589135483717	0.902582856956878	0.9187649521989	0.926481626890801	0.927509389198775	0.925413823678363	0.922396116437609	0.918101062783602	0.911276287353418	0.901189254339313	0.887893790508481	0.872845845590216	0.860072419740369	0.856043383257249	0.866016515746907	0.888736155027113	0.915710433282027	0.937211135311699	0.948128848646191	0.948282017858456	0.940750464260286	0.931764836421683	0.92900621281475	0.935458017357474	0.946487780658903	0.954786615434207	0.954975393842871	0.943963118498668	0.920203017302959	0.884190489411095	0.839229792324351	0.78940030683156	0.736324593106818	0.680356817416218
5	0.873245113886445	0.9559296924368	0.979024230550382	0.982828528855638	0.978640461181489	0.967466582191208	0.945135026194156	0.902452455605037	0.826819323757191	0.71683427405335	0.613295233626201	0.585657374629911	0.640595096458129	0.719180525470802	0.782983010492157	0.827970992034208	0.857548770335502	0.872599171754315	0.874451079933885	0.867753338729714	0.859433907967913	0.854396007663351	0.852130219870688	0.848887998762184	0.841668919468563	0.829589634063265	0.814252194963881	0.800656290287481	0.79689439798396	0.809908124184896	0.839119782700141	0.874790135822796	0.904572617176687	0.921279662698474	0.924173785781203	0.917017747160264	0.907613848235861	0.905360628301223	0.9135135452558	0.925922693631127	0.933408154445616	0.929222636857436	0.909505773974662	0.873158489961979	0.823479909509966	0.768267679915561	0.714023924563813	0.660714053494138	0.605466290373722
6	0.789880819929535	0.921838827288688	0.969010986104286	0.983642336785135	0.986129099664319	0.98235883815217	0.972177295207739	0.951243599978332	0.9099402345078	0.832473748253972	0.705263157864073	0.549488853290056	0.446743366720413	0.459599082278558	0.545358755332246	0.630574814760305	0.682103353324327	0.69702167991637	0.683900098757755	0.6571424654137	0.634124176664946	0.626422039182166	0.631444987534132	0.637832084756088	0.636325761551596	0.623414966025353	0.60107441669468	0.577416430572653	0.56598140220147	0.579788310443966	0.622813862564769	0.684996870240912	0.746265431157755	0.789224037510094	0.807648782959098	0.806374293137711	0.799610799877877	0.804093052065932	0.823347641815828	0.844130379445224	0.85057151141594	0.832899267512492	0.787538107821302	0.718515886045774	0.640230744254693	0.57121660405416	0.518811626042222	0.47514669027009	0.429214525275955
7	0.673316659247507	0.859198064654553	0.942659510700608	0.975183954038679	0.986788224972406	0.989516973402189	0.987153591300374	0.979449752369308	0.962780244489158	0.928491237954021	0.859623146913618	0.73071676730221	0.530128948429392	0.320528866563596	0.225465951778347	0.257697303425902	0.316181560387318	0.339418063924663	0.329370065411523	0.308793283539183	0.298067515865704	0.303327985514165	0.314281648866888	0.316559580664217	0.302137501799256	0.269797315165653	0.224401553926533	0.177916978631002	0.146120060741026	0.140109784474257	0.163545313134698	0.215288034786218	0.286649728797859	0.359449482618836	0.415449105210347	0.450969113894187	0.482939749953252	0.531826102769194	0.59221133757169	0.637762788218905	0.649767290926024	0.625367820854844	0.572520915199829	0.506864929582055	0.447640502738735	0.408514107855975	0.38908771497168	0.375790059289858	0.35200734261762
8	0.534925823644221	0.761622052233697	0.890704377857117	0.950950670706974	0.976769497530791	0.986891385672138	0.989261688225419	0.986314969882305	0.977163392905437	0.957568870855454	0.918183538211543	0.841609377407895	0.702558141330291	0.487608408436654	0.249619128408208	0.105249362039602	0.0806448206929816	0.102304093381928	0.135456949469848	0.183791764646792	0.247192143879827	0.310139469835303	0.351626052695352	0.361322483072293	0.34233686099761	0.303339361310967	0.25309923847973	0.199419689560632	0.148253795739696	0.10237095484473	0.0625406044752745	0.030258174432874	0.0084439483466437	0.000787209647297117	0.0131865085883844	0.0569221019334145	0.142890558110556	0.260088996049121	0.37314066807056	0.455386744158159	0.503884567134315	0.527565519789465	0.536695476326441	0.539388269571395	0.541056622090159	0.544053194179476	0.546043643613588	0.539221017340926	0.513996907214899
9	0.395277152737433	0.633121602962894	0.805537664814177	0.902957012422326	0.95113560109634	0.97287767986331	0.980612567979683	0.979450509373427	0.969924888088654	0.948882484207428	0.908952069580144	0.837472307761584	0.71765653266786	0.539772965865683	0.330015213955636	0.163857907853104	0.0957620111045667	0.108743086811576	0.177089605799877	0.282890174649026	0.400705817846916	0.504906693683233	0.578785367403899	0.616791574221051	0.621597835825941	0.599373991189012	0.556402728491884	0.497971180323744	0.428670856578753	0.352908405328748	0.275028348950959	0.19916496982066	0.129372854765079	0.0708932107901736	0.0334305389961546	0.0346509224136201	0.0929292462791062	0.201080536621577	0.320837035310872	0.421921808985215	0.500234845021629	0.562984014692529	0.616107133179368	0.660872246696576	0.694844071542581	0.714613051200448	0.717972931497426	0.704032149674683	0.67239290609644
10	0.272524377465131	0.489372585493727	0.686278564560296	0.822842642361574	0.902017848773925	0.942582665068237	0.959791097279747	0.961748499082586	0.950807765216676	0.924861531020079	0.877787295048189	0.799962649748872	0.681372260534082	0.521736896340406	0.347298103191719	0.210354799217432	0.148544215050743	0.162594141613749	0.23893218813795	0.353613654585069	0.475360365620337	0.579426555384371	0.652724562816935	0.691292893996111	0.696764092886721	0.673828398468294	0.628553161389696	0.567200077881104	0.49538098252202	0.417576390552437	0.337054563140949	0.256150821576051	0.176967422080877	0.102971931566395	0.0423526318923479	0.0124125116852151	0.0366515115797869	0.12212676507699	0.241063367261466	0.357510741989315	0.457248796381143	0.542449837219328	0.617071684405163	0.680387117930896	0.72752303267608	0.75345582276067	0.756446494869468	0.73811468871119	0.701260090090663
11	0.17551546819133	0.350962043504916	0.543566012763298	0.707093223189088	0.820244886064531	0.887237908076696	0.920524047253138	0.929953062136889	0.920184614651701	0.891204183394912	0.839465006123038	0.759772831994048	0.649451193027424	0.515950504131771	0.383203563633161	0.283597629709402	0.238022128506722	0.251938868241687	0.320112694739822	0.42228590112785	0.529943631872187	0.620445063574215	0.681925476547399	0.710952149198754	0.709286026246752	0.681641739045135	0.634125286390082	0.572970113166377	0.503561206032708	0.429878991261909	0.354400215153311	0.278381804110719	0.20252002391519	0.128281374260057	0.0605890871321695	0.0119721962203397	0.00362932952094698	0.0520835308908686	0.147213640914969	0.258852658301622	0.365747451865442	0.462862666424681	0.550318471026605	0.624891244716062	0.67961504636783	0.708527449611533	0.710602879660854	0.689217303830254	0.649115705941627
12	0.104851019476368	0.233784120177157	0.397645196005741	0.563998821829062	0.701893104001169	0.797880204863397	0.853961164440582	0.877478016453101	0.874454757885196	0.847750521256421	0.79792522771852	0.72570216174948	0.635689276566583	0.53967355244999	0.454997586396052	0.396370940429958	0.371014835179199	0.382764816986537	0.431022867892164	0.504047659322811	0.582234276915278	0.647920765928601	0.690508231537074	0.706245530747929	0.696307808945622	0.664904729759383	0.617645923478677	0.560179735403972	0.497235670924975	0.432160658149428	0.366891247455322	0.302220206999962	0.238275404071147	0.175323872188973	0.115287127618667	0.0643371700528349	0.0351914184734001	0.0431980887612026	0.0927352737938627	0.17060194960435	0.25962762975915	0.350515150810316	0.438531089636792	0.516740252809643	0.575551419824119	0.607853076053979	0.61284571606158	0.594729233377994	0.55911825298667
13	0.0568879354078975	0.144354319776302	0.268440586182811	0.413635061415961	0.555513067230278	0.672196572994613	0.752883332090541	0.796879651267506	0.808168394170309	0.791579396935403	0.752121998490245	0.696455225120553	0.634499959287465	0.578392244904515	0.537423647333148	0.51368027092749	0.505294596476559	0.512688876032208	0.537070603499333	0.574509463300276	0.61545781183577	0.649257060664522	0.668098564941287	0.668447974403379	0.650696736910022	0.617979008102609	0.574733086353473	0.525429660267928	0.473743413878815	0.422221887779358	0.372323374431592	0.324641614983338	0.279188070371921	0.235706569671889	0.194125080056726	0.155379546480068	0.122735815483511	0.102688735487041	0.102903119534657	0.127217606543546	0.173816193718996	0.237887471008796	0.31231390447463	0.386166511198338	0.446594551119288	0.48445816467561	0.497712501671594	0.489689090706085	0.465498115610521
14	0.027020421063486	0.0817551503025634	0.167070496527955	0.278005510745634	0.401857829128552	0.520562014461236	0.617461531413717	0.68275481726216	0.714265247119944	0.715443435397092	0.69368184663552	0.659639457152539	0.625814472214073	0.602394774041349	0.592064319309568	0.589748757460656	0.589283494026996	0.589274096015797	0.591707044829119	0.597265873719138	0.60343078897555	0.605880565065588	0.600753279799223	0.586119103773833	0.562305621565521	0.531347776986291	0.496055267207292	0.459165632937379	0.422839841089227	0.388509632115462	0.356943460874792	0.328378394558381	0.302606276655124	0.278949709311518	0.256117151688463	0.23206502902978	0.204372258753219	0.17215342356447	0.139769864871668	0.118653187469551	0.121944475734041	0.155390864115325	0.213262228685965	0.281039120799949	0.342253338166234	0.38555998817581	0.407413003897217	0.409917431020895	0.397363990958135
15	0.0114458922332714	0.0420334600347297	0.0956393417861996	0.171328787067246	0.264546192070931	0.36558943904525	0.461082967068691	0.538064783357124	0.58822937077326	0.610223147554323	0.609778823774751	0.598032533333099	0.587522762792765	0.586118992816239	0.5927045869808	0.599472509427514	0.599160774427617	0.589749971778271	0.573395981063633	0.553077029624338	0.53063063043474	0.50669393508791	0.481456277371285	0.455294519774376	0.42896131055087	0.403418813645842	0.379564735761611	0.358041856212095	0.339184541250702	0.323055179293632	0.309495569507428	0.298132330514412	0.288294407208915	0.278814399233198	0.267720224256881	0.251962888348644	0.227717891288855	0.192411364552512	0.149284518125642	0.111472869870396	0.09787262329261	0.119940159831839	0.172684226225017	0.238902622973397	0.300243462420305	0.345187830194992	0.370399333566878	0.377885002054622	0.371693285223871
16	0.00765526110650645	0.0212508780271829	0.0516060651600458	0.0984112229943438	0.160418011387466	0.233817865873287	0.311458300258589	0.383750289378644	0.441429568512624	0.4791757300581	0.49827031974073	0.506373585383331	0.513370608794145	0.524918171221703	0.538610369200069	0.546513376016687	0.541417928988195	0.52091847794084	0.48727356015672	0.445223337481439	0.400047337525073	0.356455407040252	0.318011718527688	0.286841395403394	0.263614888628953	0.247831230102268	0.238286641747465	0.233536139760697	0.232208572058315	0.233139721364823	0.235356093391774	0.237955571766544	0.239916418147931	0.239856474903638	0.235795692197803	0.225100990813833	0.205068710792233	0.174892896803549	0.139238427276838	0.11086361709563	0.106576799547201	0.135655130776396	0.191735984780313	0.257525032595015	0.3160754503915	0.357814094947306	0.38076153159615	0.387475203877213	0.382099728928528
17	0.0137596940964758	0.0159954058182591	0.0307015626177042	0.0572706658560489	0.0951983212819569	0.143155274583647	0.1981463670245	0.255195887081026	0.308087380805531	0.351366626644334	0.382889203201567	0.405043052020963	0.422769592564101	0.438990229504439	0.451310220677239	0.453295140446516	0.438941444740931	0.406302644903813	0.358251310164074	0.3011333914203	0.242710774365662	0.19019300110194	0.148741936562113	0.120743709705755	0.105966490458891	0.102375054032143	0.107138969975162	0.11743523987067	0.130885480261683	0.145669304399721	0.160432374770938	0.17409483952889	0.185627698513846	0.193845055902434	0.197285174775021	0.194341725746561	0.183943558096228	0.167095227926003	0.148983061922149	0.139699913116823	0.150534550454909	0.186260798814585	0.240402012987246	0.299057820489918	0.349146161856645	0.383535614953286	0.40111658778825	0.40439980920751	0.397184695690156
18	0.0271640247726253	0.0222105080130234	0.0270765732888326	0.0409740575077752	0.0634702662430589	0.0940382241757818	0.131540800111619	0.17379222339853	0.217445203885221	0.258495455914225	0.293453773808581	0.320570837404854	0.339908534489766	0.351720714192263	0.354561508300934	0.345272692990889	0.321044875118196	0.281702799617515	0.230602910360194	0.173926783574324	0.118998656847849	0.072397589779508	0.0385191025533412	0.0189976908600543	0.0130190177663179	0.0181877918484673	0.0314901476955982	0.0500195683521505	0.0713592006398215	0.0936742283419363	0.115623296977332	0.136185409283102	0.154468767413547	0.169553749596118	0.180439561728573	0.186213567896678	0.186604962316665	0.182985163478383	0.179406185972505	0.182460281712252	0.198651038798318	0.230091484634304	0.272194150480564	0.315941770458173	0.3526470878556	0.377234180381246	0.388625198330463	0.388414607146376	0.379344493520137
19	0.044571211208162	0.0351316484315869	0.0339271715511986	0.040211935507576	0.0535820582760693	0.0737607019183285	0.100277771778917	0.132074905234175	0.167118601717289	0.202215215790234	0.233318631441058	0.256489688172975	0.269122930641541	0.270518828862566	0.261310258158786	0.242484700034356	0.215086054958493	0.180692310972847	0.1419382500834	0.102487998790566	0.0664122288588917	0.037301836267403	0.0175284348762529	0.00792384730181331	0.00791869358314515	0.015985588639058	0.0301621161742204	0.0484779431198669	0.0692096008080018	0.0909686804813231	0.112668822623132	0.133423102155697	0.152417558190418	0.168807229368055	0.181698373421907	0.190309481251464	0.194404733405517	0.194973226917471	0.19479456926593	0.198142862271467	0.209070598840957	0.228965214397881	0.255305774394268	0.282820934353301	0.306047000539517	0.32133059861611	0.327367180483218	0.324670503768905	0.314735338190919
20	0.0638145733560346	0.0513567717953042	0.0461777220151453	0.0476338316794239	0.0553331845880463	0.0690139418992517	0.088299703004337	0.112326912957263	0.139283874657425	0.166042774098109	0.188283298745834	0.201545740890023	0.203067001288502	0.19320003427927	0.175096402654169	0.152894322950067	0.130007768724532	0.108560728967094	0.0897218187558314	0.0742269586920292	0.0626691219672493	0.0555166917728163	0.0530014963108769	0.055022016270434	0.0611355126674397	0.0706379300460154	0.0826877768221751	0.0964240853423907	0.111044977973559	0.125835030227226	0.140146183897904	0.153347129729456	0.164764532002643	0.173652373226126	0.179245074341821	0.18096404713534	0.178817342550472	0.173898487075359	0.168649535940589	0.166405213522743	0.170058393427866	0.18050428169995	0.196010431075623	0.213019468310161	0.227717109914177	0.237294857603635	0.240395699542662	0.236907494603431	0.227503407372168
21	0.0842361180906541	0.0694909545597772	0.0613982476790181	0.0593655001802808	0.062939403083947	0.0717096769594062	0.0850883987523981	0.101962563793643	0.120279255073918	0.13678322582631	0.147337043189913	0.148214588303241	0.13804990140889	0.119076009120421	0.0963793361648384	0.0756119233203334	0.0608969198294902	0.0540415061147009	0.0548788266168401	0.0620462808282822	0.0737059179297221	0.0880312391765232	0.103465101527	0.118811851593367	0.13322904817166	0.146168796654854	0.15730122095814	0.166438200249899	0.173465701015094	0.178287887277469	0.180785334613046	0.180792882883244	0.178109670190933	0.172562870337447	0.164150746823678	0.15327373804311	0.141001911021116	0.129220847541244	0.120416790601939	0.116960802983604	0.120109307826212	0.129305364168997	0.142288277642216	0.155951463226971	0.167385348698942	0.174563998644247	0.176516567816718	0.173141799110612	0.164899013748423
22	0.104729647540656	0.0881541503281121	0.0777094784822768	0.0727797528189448	0.0727781418587665	0.0770575657548287	0.0847160527116807	0.0943163236962529	0.103613019969505	0.109522454644818	0.108690273576799	0.0988366243840143	0.0803616417164665	0.0569804554449551	0.0345665725164625	0.0188803582311674	0.0136936702312737	0.0201454978991926	0.0371195575371244	0.06205657278977	0.0917739176726489	0.123106634653814	0.153325036099971	0.180344812973319	0.202771542240642	0.219832291261919	0.231246970939549	0.237083739308813	0.237630339899908	0.233301137009949	0.224590441446708	0.212076680537487	0.19647663567243	0.178739570693472	0.160151902850965	0.142392511423232	0.127449577448972	0.11731791321123	0.113484827672077	0.116375618900617	0.12505316522102	0.137394792144283	0.150698519041706	0.16241495660806	0.170676424240307	0.174481012002706	0.173594391255872	0.168320032852801	0.159265002743991
23	0.122165195987868	0.104191697116175	0.0917891976176735	0.084278086174484	0.080930937229899	0.080902827033647	0.0830929164636363	0.0859767658616163	0.0875119014595312	0.0853057818193358	0.0772538527889705	0.0626282404010731	0.0430866476466441	0.0227386561501802	0.00690680497606301	0.000268661362638943	0.00548179184985124	0.022809482985271	0.0505277676070863	0.0856554285845487	0.124682658974738	0.164155812195008	0.201079215554721	0.233139174488614	0.258776760344815	0.27714907803961	0.288024169970171	0.291651940039517	0.288644444758529	0.279886818996858	0.266487382363413	0.249762767715204	0.231240648533084	0.212648796733774	0.195848135454074	0.182668401155803	0.174631465153457	0.172606076932713	0.176510366458367	0.185214051807714	0.196738481407245	0.208715269477305	0.218929613928989	0.225741914830988	0.228268144197028	0.226329338190157	0.220265270894457	0.210717712074384	0.198451915007682
24	0.1322840684607	0.113431143543531	0.0995231792072639	0.0898365330004749	0.0835802607540448	0.0798638764742585	0.0776340048174019	0.0756219940496516	0.0723802478934725	0.0665147870968213	0.0571851411371784	0.0447643474381383	0.0312755952779592	0.020138798736507	0.0151520745207091	0.0192333630691386	0.0336051320461693	0.0576902807920422	0.0895217868461833	0.126333330665137	0.165106910301377	0.202990605623188	0.237575433901275	0.267047088952277	0.290236143526753	0.306593564568306	0.316119469422085	0.319270845260933	0.316868198469151	0.31001278886097	0.300016694327847	0.288338867053149	0.276513138127843	0.266051039677218	0.258306466155896	0.254303480922936	0.254552576243904	0.25890678673146	0.266521639542446	0.275965641911195	0.285478063447102	0.293308940963277	0.298038254625243	0.298781854473035	0.295244006065675	0.2876374995765	0.276529836833383	0.262677480949082	0.246890288693774
25	0.132547881930771	0.113547863231732	0.0988615294385127	0.0877841577703155	0.0795724725817593	0.073448945883958	0.0685973781423606	0.0641796637610918	0.0594150837643783	0.0537619498615116	0.0472006703302166	0.0405192489956888	0.0353931160860817	0.0340669123855932	0.038677354702956	0.0505426823301456	0.069782429587951	0.0953804651751578	0.12553992370159	0.158109376403101	0.190939849124669	0.222129858003418	0.250168276419408	0.27399897434173	0.293029373287575	0.307100643748512	0.316433816206136	0.321563120337682	0.323264540925228	0.322483727547075	0.320263525846553	0.317668392912308	0.31570185605862	0.315214957761882	0.316808840720689	0.320742696661558	0.326866836835592	0.334605332436267	0.343008661880047	0.350881656309892	0.35696888425753	0.360157664769403	0.359649369538246	0.355058813554342	0.346425779911478	0.334150464783437	0.318883573307303	0.301406112866643	0.282525978149519
26	0.123858654417571	0.105729831358303	0.0913331223486829	0.0800442505092665	0.0712432349357667	0.064336861754572	0.0587786185630805	0.0541017549292314	0.0499811242221921	0.0463308649330649	0.0434201495089904	0.0419485126690314	0.0429913476662396	0.0477557888136142	0.0571995114838514	0.0716846218770984	0.0908401738473568	0.113673727135631	0.13883275565459	0.164880887421438	0.190506052387246	0.2146424840831	0.23652362116085	0.255689814079567	0.271969224264531	0.285443309299326	0.296403424939609	0.30530224662648	0.312702008206187	0.319220394037295	0.325474209770251	0.332020912755409	0.339298998101415	0.347570253066881	0.356869778396353	0.366972643755839	0.377387740303957	0.387388207462067	0.396082596596565	0.402521932232605	0.405827274479248	0.405314143982534	0.400588183545553	0.391592541582721	0.378599991769094	0.362157050892468	0.342997969298736	0.32195016759229	0.299849582367605
27	0.109420817985479	0.0933187758859891	0.080398083606264	0.0701461639079651	0.0620841637690381	0.0557890408883601	0.0509121580068681	0.0472010851582935	0.044529043450443	0.04293064294324	0.0426319414168905	0.0440495830092091	0.0477278832100029	0.0542001183947287	0.063805692767625	0.0765405433328293	0.0920169429045837	0.109549334346192	0.128314158284701	0.147509178679817	0.166464227667338	0.184694211464932	0.201908458217066	0.217994952318175	0.232992988117764	0.247061424594435	0.2604453317804	0.27344160151009	0.286363314397904	0.299502671288968	0.313092792726986	0.32726956912238	0.342035966813715	0.357232627135098	0.372519911764302	0.387377214898154	0.401124742299782	0.412970541911628	0.422081308540659	0.427670048894276	0.429088504658474	0.425909101711643	0.417981625782115	0.405454256151604	0.38875599123777	0.368545646680151	0.345638964723971	0.320928177607552	0.295307289798437
28	0.0924155933412084	0.0793316824058393	0.0688498989420176	0.0605767894114678	0.0541621644920027	0.0493123477589088	0.0457987887683624	0.0434646378444784	0.0422304031665661	0.0420975417010977	0.0431458473651477	0.0455178004581004	0.0493832385574809	0.0548841887223737	0.062072780290817	0.0708673749667627	0.0810506776705866	0.0923140624056508	0.104327916054325	0.11680788408075	0.129556343815108	0.142475343952878	0.155558638923241	0.168872876093765	0.182535122131836	0.196690098104527	0.211487865333202	0.227061544443383	0.243504527555492	0.26084710846873	0.279033229236197	0.297898968692428	0.317155347686197	0.336378811975527	0.355013112663353	0.372385930490677	0.38774224174006	0.400294063750597	0.409283140836111	0.414049983744912	0.41410032415381	0.409159299949646	0.399204984432539	0.384476066992658	0.365452858589177	0.342815254324449	0.317384762999339	0.290059477677703	0.261750715763208
29	0.0746218171805623	0.065129392133935	0.0576116114012482	0.0517962205377913	0.0474501999223518	0.04438453308791	0.0424546840497964	0.0415575835555642	0.0416253003605207	0.0426151331624888	0.0444959114954511	0.0472312563253023	0.050762691053067	0.0549982923448185	0.0598140639566628	0.065072554909412	0.0706555015683739	0.0764984771852655	0.0826128481747316	0.0890868739025789	0.0960684896852033	0.103739173411163	0.112288169797377	0.121892006437807	0.132699838132026	0.144822771198021	0.158324862803866	0.173214087040965	0.189432490304644	0.206845678957778	0.225232594533678	0.244277218432113	0.263564369650711	0.282582018241238	0.300732393024262	0.317353482462873	0.331751265242014	0.343241273549419	0.351196189881111	0.355094555988234	0.354564796815	0.349418947945987	0.33967175280136	0.325542886073448	0.307442471565807	0.285942266010341	0.261736470743301	0.235596917942583	0.208327374591145
30	0.0565574440505549	0.0506723509811398	0.0461360621346495	0.042796103730947	0.0405293587303296	0.0392423708631918	0.0388684863105249	0.0393617316003318	0.0406870636684818	0.0428067062319449	0.0456630385888113	0.049160285863517	0.0531501060401051	0.0574291191233077	0.0617569747702082	0.0658984748817506	0.0696818429385374	0.0730529523413165	0.076102212358517	0.0790521530034735	0.0822126325686975	0.0859234277197116	0.0905036458705139	0.0962180608721742	0.10326059893701	0.111749799008334	0.121730224959536	0.133175385191846	0.145989822959531	0.160009766457694	0.175002881892326	0.190668357792396	0.206638893495176	0.22248623026083	0.237731646734656	0.251862318013912	0.264353619442655	0.274696429167056	0.282427424623938	0.287159516545576	0.288609152121875	0.286617388212091	0.281162375555338	0.272362038413314	0.260467013734906	0.245845055500449	0.228958917122261	0.21034012150215	0.190561049138121
31	0.0385211168264799	0.0356300790617132	0.0335484160147895	0.0322259057216805	0.0316316481402383	0.031753731582065	0.032596932573923	0.0341779629563513	0.036517576121964	0.0396288617772144	0.0435015714069211	0.0480836877518273	0.0532639169945265	0.0588619363219434	0.064635361944945	0.0703105047938419	0.0756356943368015	0.0804432842777044	0.0846973839501406	0.0885075276977204	0.0921039364117391	0.0957872224603062	0.0998729563192541	0.104647252472139	0.110339770678594	0.1171123879626	0.125058161252362	0.134205213669681	0.144521842031369	0.155920992640503	0.16826366154937	0.181361653321619	0.194980585616465	0.208844175029696	0.222640757489051	0.236032722530119	0.248669105918001	0.260201039769816	0.270299186473008	0.278671791194498	0.285081688010583	0.289360564837853	0.291419050054756	0.291251676675558	0.288936401045172	0.284628973995497	0.278552971743841	0.270986623913881	0.262247711300422
32	0.0215289682035777	0.0204712914477521	0.019838353470152	0.0196462279065288	0.0199243845657918	0.0207168018038933	0.0220821408138928	0.0240924247725813	0.026829395235656	0.0303775012832622	0.0348125130144776	0.0401853788724756	0.0465025641709896	0.0537068505044487	0.0616657126014131	0.0701758514939425	0.0789894968279597	0.0878597374620477	0.0965919281827173	0.105083175162041	0.113336644302913	0.121449108272318	0.12958074332188	0.137919881883596	0.146652516588592	0.155940882195428	0.165910988995583	0.17664681166813	0.188188520332631	0.200532757256715	0.213633807786843	0.227405235264163	0.241722039728163	0.256423665042337	0.271318257259045	0.286188508104241	0.300799237676309	0.314906618258555	0.328268661813661	0.340656338514307	0.351864512814077	0.361721815630776	0.370098632986463	0.376912572864933	0.38213103862074	0.385770839456909	0.387895054651108	0.388607596719654	0.388046065452486
33	0.00785067788083466	0.0073458377138671	0.00706627780793013	0.00705995589319866	0.00738875490110638	0.00813154076480301	0.00938692405969972	0.0112750505319995	0.0139373133045574	0.0175324013744537	0.0222267843094913	0.0281779922583013	0.0355104472601222	0.0442865359093554	0.0544796616723784	0.0659592941419769	0.0784975515066351	0.0918006413724797	0.105558355862743	0.119496508007872	0.133416232281577	0.147210880130879	0.160860919150095	0.174414106054315	0.187959940405344	0.201605324752498	0.215455029558022	0.229597825537583	0.244097609780166	0.258988332897636	0.274271609199836	0.289916201558913	0.305858902493058	0.3220065861803	0.338239355497137	0.354414760224518	0.370373037491416	0.385943248625525	0.400950084749385	0.415221013080251	0.428593360355711	0.440920896583065	0.452079500318468	0.461971554974679	0.470528834064985	0.477713765032527	0.48351909688146	0.48796611808111	0.49110166462724
34	0.00152552898463874	0.000809515681987365	0.000310223292013043	9.40580547449503e-05	0.000246555710389523	0.00087625150746468	0.00211794282731923	0.00413427791694498	0.00711409631716404	0.011265526184588	0.0168018389193734	0.0239189499139624	0.0327656658128934	0.0434112483922156	0.0558185031079249	0.0698322379516373	0.085190390325679	0.101558143631553	0.118576839143824	0.13591406434472	0.153301960465986	0.170556628683398	0.187578757998215	0.204340672364937	0.220866591974298	0.237211832394567	0.253444497268648	0.269631179548979	0.285826809030487	0.302068092935167	0.318369791458583	0.334723128409872	0.351095794678397	0.367433164997619	0.383660473888604	0.399685773390191	0.41540352779629	0.430698700590651	0.445451169628642	0.459540281427667	0.472849335304941	0.485269781206002	0.496704925976784	0.50707297234047	0.516309260286284	0.524367636679863	0.531220938958337	0.536860635953759	0.541295717404608
35	0.00759479435516423	0.00674126279065869	0.00625930664510429	0.00623257542602869	0.00676668119689706	0.00799103243498406	0.010058833328847	0.0131440127923704	0.0174336937270442	0.0231150299944179	0.0303560878783291	0.0392820863841836	0.0499505483229161	0.0623310137079505	0.0762957273452476	0.0916260576207798	0.108035280908287	0.125203240136947	0.142814634547774	0.160592120195901	0.178318025984752	0.195842702628471	0.213081290996458	0.230002777538561	0.246615495508917	0.26295236275153	0.279057884543768	0.294977821712621	0.310751649262084	0.326407511729236	0.341959224659465	0.35740486938054	0.372726596579782	0.387891340082719	0.402852218268734	0.417550456251119	0.431917696471978	0.445878582623428	0.459353507485038	0.472261415165344	0.484522547388414	0.496061025675045	0.506807168883662	0.516699459475126	0.525686091592551	0.533726058096603	0.540789759898106	0.546859146872787	0.551927423073929
36	0.0285514558566689	0.0281862373754708	0.0284114298271401	0.0293158265890261	0.0310042086013845	0.0335951690230021	0.0372164557228083	0.0419972312581678	0.0480570093647889	0.0554917237192921	0.0643583850194587	0.074660863500929	0.0863400670948676	0.0992716628854979	0.113273206574627	0.128120296471396	0.143568913349333	0.159379444183939	0.17533770078408	0.191269511449082	0.207047519381698	0.222590794998509	0.237859145928844	0.252844425345871	0.267560890443663	0.282036079271328	0.296303042775379	0.310394256805234	0.324337200440194	0.338151406628077	0.351846724706087	0.365422536130799	0.378867699077684	0.392161041393893	0.405272262062062	0.418163133449624	0.430788919134434	0.443099936264541	0.455043199448482	0.466564087494031	0.477607977090752	0.488121790481303	0.498055408455209	0.50736290623348	0.516003578086176	0.523942726509135	0.531152202850909	0.537610697633576	0.543303789628755
37	0.0605742697141131	0.0612676345241272	0.062693707782743	0.0649226307914806	0.0680285754353158	0.0720851228245303	0.0771590255034639	0.0833025938150755	0.090545364557634	0.0988861708614743	0.108287091208093	0.118670825467104	0.129922674451429	0.141897471545495	0.154430717525119	0.16735215497056	0.180499454885021	0.193729775738831	0.206927626950078	0.220008439118074	0.232918165335006	0.245629861317762	0.258138435434238	0.270454685755415	0.282599482071104	0.294598636262054	0.306478723267722	0.318263908094265	0.329973706969674	0.341621548627547	0.353213984426562	0.364750404819036	0.376223140496343	0.387617850297735	0.398914119677236	0.410086211015242	0.421103919912408	0.431933500329376	0.442538626968177	0.452881366659072	0.462923132670759	0.472625597584602	0.481951542241202	0.490865620645285	0.499335023770267	0.507330028935215	0.514824425700336	0.521795813818454	0.528225773418676
38	0.0940902985768766	0.0959862571191261	0.0986140311053306	0.102011379872181	0.106210738809867	0.111235103903688	0.117093613510099	0.123777337677514	0.13125594731581	0.13947599632304	0.148361444447646	0.157816748499453	0.167732392082794	0.177992219523782	0.188481539817274	0.199094803486716	0.209741781965954	0.220351544779874	0.230874006778301	0.241279260835673	0.251555215473136	0.261704183978489	0.271739044573871	0.281679466026037	0.291548530026097	0.301369926392912	0.311165774839056	0.320955045115911	0.330752501960155	0.340568083462998	0.350406621607806	0.360267823644679	0.370146446856633	0.380032613459923	0.389912224906355	0.399767444916464	0.409577228079334	0.419317876099976	0.428963607216969	0.438487126445537	0.447860185581687	0.457054122717503	0.466040371667154	0.474790932402569	0.483278794481748	0.491478306585413	0.499365486664658	0.506918268803964	0.514116684649299
39	0.120217442323786	0.123147817156841	0.126727813938247	0.130967782419834	0.135869378223868	0.141423025474426	0.147605787641818	0.15438002407676	0.161693197770494	0.169479101229843	0.177660579585712	0.186153580720472	0.194872107774661	0.203733459901417	0.212663080647847	0.221598411895908	0.230491351070226	0.239309170679358	0.248034011138979	0.256661243593176	0.265197092375726	0.273655910855759	0.282057444349037	0.290424321207438	0.298779915884082	0.307146644091758	0.315544688576364	0.323991115356817	0.332499320947739	0.341078745788498	0.349734792650968	0.358468896970764	0.367278705859077	0.376158332144784	0.385098658179535	0.394087670918941	0.403110814946168	0.412151353804043	0.421190732509767	0.430208935722135	0.439184836976163	0.448096534918736	0.456921672753175	0.465637737269566	0.474222334001369	0.482653435272596	0.490909598220028	0.498970150304124	0.506815340354528
40	0.138986503550064	0.142755112621785	0.147111076595164	0.152047413603122	0.157548420240753	0.163588217736985	0.170129885649287	0.177125405261876	0.18451657674112	0.192236966282715	0.200214794128768	0.208376518490454	0.216650740516429	0.224971986373433	0.233283935134409	0.241541754070604	0.24971335238998	0.257779532964728	0.26573317090115	0.273577650540016	0.28132483793047	0.288992859027883	0.29660390999006	0.304182263375426	0.311752568907037	0.319338490753738	0.326961680429114	0.334641056390918	0.342392346403247	0.35022784359607	0.358156328647843	0.366183115805548	0.374310187417524	0.382536388862333	0.390857662370182	0.399267303841436	0.407756231246385	0.416313256590259	0.424925355885626	0.43357793326355	0.442255076450027	0.450939801494666	0.459614285000011	0.468260082272517	0.476858329885497	0.485389931173613	0.493835723212001	0.502176623899172	0.510393757876798
41	0.160210581324681	0.16468044471398	0.169721512819106	0.175313711487587	0.181429147793658	0.188031277811572	0.195074631958418	0.202505222757001	0.210261705065277	0.218277278126	0.22648222247478	0.234806869774687	0.243184730153021	0.251555467376546	0.259867426969755	0.268079484359325	0.2761620761728	0.284097387414606	0.291878768640766	0.299509533369416	0.307001327975766	0.314372274180969	0.321645064628847	0.328845155045352	0.335999152410239	0.343133455772517	0.350273170188498	0.357441287224079	0.364658107751666	0.371940873181036	0.379303567935169	0.386756856964459	0.394308125668149	0.40196159442161	0.409718485050599	0.417577221455577	0.42553365084716	0.433581275576808	0.44171148832728	0.449913805530145	0.458176095402065	0.466484798048732	0.474825135782108	0.483181312229281	0.491536699060771	0.499874009298617	0.508175456231005	0.516422896998842	0.524597959957036
42	0.193491975378379	0.198499413422251	0.204065967284849	0.210160032138022	0.216743557861692	0.223771718749856	0.231193026498363	0.23894994574314	0.246980032001011	0.255217561085533	0.263595562994138	0.272048120518372	0.280512752990658	0.288932686919637	0.297258822506746	0.305451237882632	0.31348012589643	0.321326122120952	0.328980046561634	0.336442135581363	0.343720878046385	0.350831587942931	0.357794845804474	0.364634927081685	0.371378312283557	0.378052346547161	0.384684089577998	0.391299373606666	0.397922068697957	0.404573541829015	0.411272288215827	0.418033709548085	0.424870013060438	0.431790206725252	0.438800168445568	0.44590277029571	0.453098042131485	0.460383361970023	0.467753663251571	0.475201651369596	0.482718023684208	0.490291688650812	0.497909980755868	0.505558868718466	0.513223154953622	0.520886664659627	0.528532423138202	0.536142820124808	0.543699760030332
43	0.238386613024425	0.243714814765316	0.249562071364492	0.25588962993972	0.262653835441392	0.269806176501943	0.277293636858906	0.285059373057829	0.293043714758195	0.301185455613988	0.309423373426068	0.317697891916579	0.3259527770799	0.334136752019481	0.34220491748632	0.350119881066735	0.357852524153046	0.365382368806685	0.372697541767424	0.379794365515641	0.386676632619404	0.393354637171224	0.399844045148527	0.406164684710212	0.412339329540692	0.418392535703126	0.424349577461102	0.430235512259278	0.436074391081407	0.441888618703028	0.447698459361378	0.4535216770878	0.459373296112535	0.465265464925576	0.47120740727464	0.477205444135841	0.48326307210098	0.489381085365309	0.495557730333478	0.501788883627779	0.50806824588338	0.514387545101254	0.520736744487006	0.527104250642886	0.533477118725126	0.539841251760549	0.546181591768619	0.552482300689499	0.558726929403558
44	0.285202127058758	0.290641966003382	0.296536884500006	0.302846609470033	0.309527211612865	0.316531347148877	0.3238086939239	0.331306585728365	0.338970834610145	0.34674671576642	0.354580074743469	0.362418503834463	0.370212525405896	0.377916715765807	0.385490704912656	0.392899995131079	0.400116554194045	0.407119155457588	0.413893455495276	0.420431818060762	0.426732909203812	0.432801100852286	0.438645728266093	0.444280250268006	0.449721360428098	0.454988093208504	0.460100962478079	0.465081161846253	0.469949847909868	0.47472751953361	0.479433499238708	0.48408551696982	0.488699392059543	0.493288806074042	0.497865157258896	0.502437486312506	0.507012462977392	0.511594423247203	0.516185447654051	0.520785471974459	0.525392422655419	0.530002370230992	0.534609694918874	0.539207259423726	0.543786584715082	0.548338025190958	0.552850940189962	0.55731385928627	0.561714639206094
45	0.322954411389661	0.328311084262675	0.334051642995698	0.340137881546193	0.346528763362898	0.353180728956822	0.360048126545769	0.367083763779559	0.374239570381884	0.381467353164392	0.388719617007759	0.395950418845612	0.403116217167568	0.410176677660457	0.417095396664621	0.423840508151245	0.43038514660783	0.436707746931205	0.442792172330802	0.448627671395287	0.454208674952853	0.459534451379612	0.464608645026793	0.469438726160496	0.474035382220114	0.478411879516318	0.4825834220869	0.486566530782526	0.490378461261508	0.494036674894445	0.497558372002535	0.500960092667242	0.504257386742616	0.507464551771102	0.510594435268287	0.513658296263916	0.516665719990189	0.519624579098355	0.522541034659082	0.525419570363437	0.528263053701896	0.531072818385299	0.533848762825291	0.536589460068448	0.539292275146443	0.541953486343986	0.544568407384504	0.547131507985523	0.549636530640265
46	0.345997554427418	0.351138840030701	0.356597162739577	0.362337778589382	0.368323643514069	0.374515725313716	0.380873397022788	0.387354907922102	0.393917923474813	0.400520120565278	0.407119819974755	0.41367663444045	0.420152108275074	0.426510323646034	0.432718449372109	0.438747210483527	0.444571260641762	0.450169444517961	0.455524942965074	0.460625299812277	0.4654623348822	0.470031952954721	0.474333862542239	0.478371221288186	0.48215022647049	0.48567966952327	0.488970472821592	0.492035225413487	0.494887732175873	0.497542588268652	0.500014787998344	0.502319374478181	0.504471133939661	0.506484336317594	0.508372521857957	0.510148332007969	0.511823381732739	0.51340816963271	0.514912021767464	0.516343064873783	0.517708224647809	0.519013244893603	0.520262723579589	0.521460162153099	0.522608024811011	0.523707804787761	0.524760095083205	0.525764661399849	0.526720515383758
47	0.355664042500572	0.360637099375632	0.365869944092836	0.371331452509927	0.376988567071466	0.382806589451863	0.388749530076169	0.394780510292543	0.400862209820022	0.406957349085154	0.413029193420185	0.419042064044464	0.42496183947821	0.430756430678758	0.436396213806577	0.441854406102977	0.44710737279144	0.452134856024632	0.456920120458293	0.461450013779264	0.465714944181957	0.469708780132135	0.473428680580058	0.47687486594732	0.480050341640041	0.482960586527371	0.48561321881786	0.488017651160494	0.49018474571489	0.492126478512467	0.493855620803564	0.495385443379275	0.496729448177283	0.497901129911179	0.498913769061361	0.499780256368367	0.500512947992127	0.501123549742294	0.501623028232717	0.502021546446143	0.502328420987379	0.502552098226837	0.502700146564145	0.502779262147841	0.502795285549528	0.502753227089796	0.502657298733085	0.50251095069686	0.5023169111477
48	0.357795890124612	0.36281362245309	0.36804439854687	0.373460078614614	0.379030880283106	0.384725645037407	0.390512146110315	0.396357433508386	0.402228209818621	0.408091228559705	0.413913705260027	0.419663730284819	0.425310671795801	0.430825557172761	0.436181421779066	0.441353615087634	0.446320055830997	0.451061429890694	0.455561326960895	0.459806314456759	0.463785949535997	0.467492732321084	0.470922005331077	0.474071805669488	0.476942677616214	0.47953745392171	0.481861014316477	0.483920029571978	0.485722698942329	0.487278488053525	0.488597873366095	0.489692098293226	0.490572944977451	0.491252524672206	0.491743088684751	0.492056860946413	0.492205892504798	0.492201937590391	0.492056350397397	0.491780001330265	0.4913832111922	0.490875701616966	0.490266559955156	0.48956421680584	0.488776434419397	0.487910304274107	0.486972252235806	0.485968049836774	0.484902830348506
49	0.358964354158902	0.364246542459759	0.369703841961606	0.37531011711961	0.381037866703739	0.386858464905969	0.392742432758176	0.398659735624011	0.404580101226874	0.410473351539601	0.416309740966382	0.422060292658918	0.42769712457382	0.433193757021385	0.438525393976449	0.443669171293453	0.448604366140258	0.453312563368746	0.457777776091849	0.461986519346555	0.465927837301708	0.469593285936794	0.472976874404987	0.476074969349642	0.478886167236146	0.481411140278116	0.483652461783734	0.485614416745159	0.487302803273431	0.48872473008303	0.489888414697554	0.490802986424877	0.491478297477652	0.491924744929914	0.492153105533237	0.492174384790529	0.491999681119265	0.49164006544001	0.491106476105801	0.490409628744657	0.489559940318182	0.488567466499052	0.487441851331927	0.486192288058085	0.484827489945696	0.483355669966693	0.481784528190219	0.480121245814483	0.478372484827439
50	0.377252670347291	0.382879249842508	0.388662603123381	0.39457704908502	0.400595791098765	0.406691143832113	0.412834781605442	0.418998004249565	0.425152015612458	0.431268209201069	0.437318454977169	0.443275381086479	0.449112644306853	0.454805183258245	0.460329448913724	0.465663607661378	0.470787713053777	0.475683843397247	0.480336203424018	0.484731189401174	0.488857418107664	0.492705721106637	0.496269106615224	0.499542691998181	0.502523610466873	0.505210895943619	0.507605350255975	0.509709396867652	0.511526925250597	0.513063129779204	0.514324346708325	0.515317892407863	0.516051905593739	0.516535195841134	0.516777100211241	0.51678734938416	0.516575944280757	0.51615304378484	0.515528863849545	0.514713587991619	0.51371728894467	0.512549861056114	0.511220962869532	0.509739969230599	0.508115932186241	0.506357549908335	0.504473142860506	0.502470636434735	0.500357549309339
51	0.406471722227882	0.412406070037026	0.418484248871806	0.424680733144609	0.430969147166576	0.437322477548244	0.443713299044518	0.450114010245867	0.456497075071497	0.46283526570058	0.469101902403518	0.475271085718909	0.481317916566565	0.487218700187431	0.492951130243973	0.498494449978371	0.503829587983798	0.508939266865135	0.51380808381667	0.518422562892836	0.522771179463203	0.526844357997802	0.530634444901678	0.534135658592323	0.537344019380797	0.540257261973031	0.54287473355419	0.545197280462588	0.547227126411123	0.548967745086555	0.550423729765078	0.551600662341828	0.552504983897401	0.553143868630154	0.553525102681812	0.553656969086432	0.553548139787948	0.55320757540619	0.552644433190224	0.551867983384373	0.550887534047649	0.549712364212144	0.54835166513911	0.546814489331641	0.545109706887887	0.543245968726009	0.541231676179165	0.539074956442759	0.536783643354617
52	0.434676202844287	0.4407745490446	0.447002131692951	0.453334249121254	0.459745612224528	0.466210533640086	0.472703123418721	0.479197488310457	0.485667931610837	0.492089150424142	0.49843642720335	0.504685812524624	0.510814296243685	0.516799964455191	0.522622140023119	0.528261504855726	0.533700202546402	0.538921920473759	0.54391195093249	0.548657231333519	0.553146363951943	0.557369616100666	0.561318901955743	0.564987747548598	0.568371240665819	0.571465967557871	0.574269938454763	0.576782503923395	0.579004264083244	0.580936972631394	0.582583437522294	0.583947420010416	0.585033533603282	0.585847144296121	0.586394273274815	0.586681503087316	0.586715888100706	0.586504869886127	0.586056198010249	0.585377856562428	0.584477996612788	0.583364874679091	0.582046797179687	0.580532070765721	0.578828958357511	0.576945640656518	0.57489018286441	0.572670506313096	0.570294364692759
53	0.459320170859408	0.465399576109466	0.471596313650657	0.477887089423601	0.484248226122483	0.490655825485484	0.497085932158579	0.503514697027958	0.509918537899906	0.516274295440597	0.522559382372014	0.52875192405217	0.534830888743839	0.540776206090604	0.546568872564788	0.552191042920787	0.557626106970395	0.562858751285032	0.567875005714437	0.572662274884219	0.57720935508836	0.581506437221294	0.585545096592793	0.589318270634257	0.592820225635269	0.596046513744058	0.598993921525318	0.601660411395867	0.604045057255133	0.606147975597332	0.607970253338724	0.609513873521069	0.61078163996505	0.611777101849367	0.612504479085924	0.612968589252775	0.6131747767371	0.61312884463326	0.612836989838039	0.612305741688213	0.611541904396	0.610552503456533	0.609344736128919	0.607925926028826	0.606303481815985	0.604484859914208	0.602477531164067	0.600288951278905	0.597926534952544
[truncated: 70 more columns]
