# Supplementary material for: Reconstructing spruce budworm outbreak severity: a comparison of paleoecological and tree-ring signals
Source: PLoS One. 2025 Aug 12;20(8):e0329406. doi: 10.1371/journal.pone.0329406 (PMC12342301; doi:10.1371/journal.pone.0329406)
Supplement: S14 Dataset — (ZIP) [file pone.0329406.s014.zip › Lake 8 wavelet data no outlier/Coherence_Lepidopteran_scales_Percent_defoliation/coherence_wavelet_significance.txt]

V1	V2	V3	V4	V5	V6	V7	V8	V9	V10	V11	V12	V13	V14	V15	V16	V17	V18	V19	V20	V21	V22	V23	V24	V25	V26	V27	V28	V29	V30	V31	V32	V33	V34	V35	V36	V37	V38	V39	V40	V41	V42	V43	V44	V45	V46	V47	V48	V49	V50
1	0.96644428514671	0.951840568005167	0.933642172923644	0.907874739095689	0.872012071503755	0.839731898681787	0.819629713877022	0.83569279436604	0.83832324572167	0.855596768475414	0.85882691188875	0.853958042126148	0.853545276300718	0.840843813501674	0.83528928687902	0.841636139516735	0.839560733267044	0.834178291763047	0.845503704110984	0.847770247925487	0.851466928171073	0.861191576166206	0.863317394740842	0.853888161800529	0.843958514042194	0.846651083152236	0.854324115147474	0.855505712232755	0.846925218586129	0.850975806612903	0.848929739935795	0.839269982181405	0.841734877082909	0.839104313123648	0.851108438216975	0.845335699027408	0.847033075874642	0.851824697529214	0.854274145240873	0.853418070667754	0.864681519608379	0.863698968684903	0.870365860518467	0.869027784180657	0.872041942060061	0.86977841853038	0.872521303211777	0.871178299788541	0.866543472876471
2	0.95647744804386	0.938979712556909	0.911131661478011	0.879403759286414	0.839821292908353	0.798424449328444	0.783564036248079	0.796753403582064	0.805677118354322	0.815256951457377	0.82535078245893	0.825797522610417	0.81886308981498	0.800359020053352	0.803371368806246	0.818740931862628	0.812689272313526	0.810148457830472	0.821618636272383	0.826418627008429	0.831989900987335	0.836869798985424	0.829387722988561	0.82269796482772	0.820791560702761	0.821360485390712	0.821102287801637	0.823173046748906	0.826015324884104	0.820600677589952	0.823290995715367	0.822218547028315	0.819368983279358	0.809563329418784	0.813069351197069	0.804759299251943	0.811333427722755	0.811735827415886	0.817054698282657	0.823553171422834	0.838241810639458	0.83753120609571	0.839213993577571	0.835768637861495	0.845729601165143	0.838109716219922	0.844989386212349	0.844219811724854	0.836149410612144
3	0.943718391619952	0.922096414937124	0.89047369489045	0.857234764612201	0.814161285806257	0.774860908046584	0.748927900061965	0.75178495733335	0.777948842190504	0.775446719596192	0.792508923360676	0.784878337497176	0.787278174863066	0.774281762524918	0.770668297945616	0.786477671240857	0.780390508881339	0.783305880461877	0.781655465560254	0.777717241182505	0.788963445431402	0.801586593482656	0.796828794614679	0.804241657788698	0.793523539558046	0.782478602157265	0.788397912514255	0.786672166243633	0.787635971429434	0.783895525143675	0.787558368762601	0.788409687110002	0.7812152085628	0.773167312563295	0.777916084028695	0.777041050905535	0.775660281458277	0.774573995446296	0.780365137479254	0.80098517040116	0.801886599707988	0.811835811649736	0.809393677544961	0.802938840563634	0.809614705237934	0.814757717658666	0.813635428297821	0.818748736251206	0.81770036660457
4	0.93360756764319	0.915268709826083	0.881130544917276	0.824802193981929	0.77664866975761	0.747427955068619	0.720059377281543	0.712458459144337	0.738318591168813	0.736190829275415	0.749569013122569	0.751850711987521	0.741205806757494	0.73342389324633	0.736838972072846	0.74067839459178	0.752804291864586	0.757019560610604	0.747369093353277	0.751966627679967	0.755162291464312	0.763870943726515	0.773811798870853	0.778005519495427	0.76579186909533	0.74717015220779	0.758336519955243	0.761041145853509	0.758371413397467	0.751880229408196	0.754407372062435	0.755591554161913	0.754621434884778	0.746559248927797	0.747192491677541	0.745582692789781	0.740653210368004	0.732901594271722	0.741198283593095	0.759107740474143	0.765588599742256	0.770602595778911	0.766234319332352	0.765368696833427	0.778187862053062	0.780823616311738	0.787124509799937	0.792122576911253	0.791914720945386
5	0.923284342877096	0.903602305530363	0.868626146504977	0.806384266739029	0.75974670573879	0.720496532041038	0.695532782469289	0.68930074947289	0.700017599609817	0.715197984636958	0.705233336337788	0.707142683892509	0.698480944001328	0.70605072333032	0.706601809218429	0.703382211941904	0.714232068160058	0.719729116298454	0.722653979041765	0.718837016936949	0.727491605432061	0.735672875691155	0.75097624039509	0.741238120457527	0.73650897766002	0.726824723358091	0.724962233897419	0.725491895576042	0.7374028611879	0.731680532604286	0.721294303555094	0.728901962902582	0.723749837489293	0.714973453917681	0.711770095948097	0.710843579560553	0.709952316604289	0.696234943049522	0.704973648008678	0.731933127862258	0.740676562439026	0.739389515676102	0.734139959631988	0.741238216930836	0.737924813213799	0.752281090060105	0.759912237180258	0.767553455510653	0.776900924581469
6	0.909452844635215	0.888695767625363	0.85687009160707	0.811944823847025	0.748482688816458	0.706991412826416	0.682722456493775	0.67629809406111	0.692865443944004	0.676566426129184	0.692138254058651	0.693500863261496	0.696117681719454	0.697346209162356	0.69701807615877	0.688459605231598	0.710564150048074	0.70616744673648	0.701094073215262	0.697745175408477	0.712656247911179	0.708569070356411	0.719361243012128	0.722892815474591	0.722518884483361	0.716650324659644	0.721612517224882	0.714743062239842	0.709142535191274	0.709868940104606	0.704334299089007	0.708441001539707	0.71046966360815	0.698693992278064	0.685409465612354	0.694348222134622	0.684953680370472	0.684363672966248	0.687375601945091	0.705698145068133	0.72051821114563	0.719078748899916	0.710710222156883	0.718094619797266	0.712437567159888	0.722752703178952	0.732406975943563	0.748872795072846	0.761914195119845
7	0.905053181689562	0.885070516017399	0.851502877121181	0.806769999987029	0.75194497215624	0.702285886446658	0.672847307946054	0.673646629005816	0.682785848567476	0.690595541326146	0.689565970638976	0.689090970213863	0.697612449745898	0.702416192866069	0.689671673177437	0.689963873201541	0.702879371771212	0.70461292633969	0.698931477691786	0.696121967381436	0.685168506808944	0.701852042722298	0.696135795550715	0.704979651954583	0.708271341983162	0.716190926694867	0.711327399970832	0.713113293881375	0.704994159912905	0.70924049467925	0.713788264966499	0.703683714760506	0.707154404804622	0.702575248803315	0.698614477245776	0.681878685588998	0.682326094021514	0.687834970271866	0.686309888114919	0.693380287970742	0.699762545788665	0.694546624591594	0.694069269358621	0.688927193663894	0.698046883234398	0.707060482931713	0.726947640512056	0.737825213145541	0.737032022460892
8	0.900104499364961	0.875411049441186	0.841332901436878	0.799591761657371	0.754172745166111	0.707419312854255	0.686342767560993	0.671614793118899	0.676476776809886	0.682638428053663	0.684517270688801	0.693574736216436	0.691650469244423	0.695262456202554	0.688351659434269	0.696873280966948	0.69992180958354	0.691539303551523	0.697917541500837	0.680827620551464	0.67050099314724	0.676955607935369	0.685720948390804	0.701756273929028	0.711742401594529	0.714954997742101	0.716278265494821	0.713706394299266	0.723309393903669	0.720608556517322	0.710663084362994	0.710361143169864	0.703639261675699	0.700899284597658	0.698980256487377	0.69425565580722	0.688694567356281	0.692855426839091	0.695107828972024	0.695862348266037	0.6893644814046	0.679676551986963	0.68247409398736	0.682372980926043	0.684618649544055	0.707750000609367	0.721307494467985	0.73457662137107	0.734420093361278
9	0.885749119945743	0.864536284522888	0.836987742450151	0.800108645775658	0.756816224564176	0.717231785843089	0.686191180950574	0.671360128950903	0.662866226690417	0.670237328297836	0.66340139754555	0.683267284271128	0.689607439951131	0.693742016751599	0.700271423032179	0.693699653646518	0.694660843599333	0.688639988585427	0.679176173833543	0.694774933992544	0.679971582058661	0.696417635183177	0.701990229697008	0.699563073697002	0.708134159605178	0.697320589995371	0.711635545218054	0.710611795633449	0.725837293563656	0.720895955903016	0.694414256969798	0.691803403860405	0.699673725010406	0.700191651350256	0.707605469201308	0.713395981602127	0.704323870968044	0.699918894199418	0.708645636970458	0.711539980984838	0.710249706619261	0.692076534108175	0.678438901608306	0.681743135381171	0.691621758793155	0.705945673846426	0.715997047659331	0.717020785337046	0.714500842819706
10	0.880231259567059	0.861850907914458	0.839506358863041	0.806551909301854	0.764432912237486	0.725299250870157	0.699382178443358	0.679463761478999	0.671852475500571	0.668099215837501	0.661856267160248	0.671365283930833	0.667366099381542	0.677326892614625	0.689944544477965	0.680689457163427	0.685168368068904	0.69336116983639	0.685715421906877	0.688613483210519	0.694188395075755	0.704872143565818	0.702769291173166	0.701354987482697	0.713278421000553	0.712044051310507	0.713090617741715	0.708311448977813	0.713068888867384	0.714566565220821	0.707024378670972	0.705366232367293	0.697670081811205	0.713346506524817	0.711284499996084	0.704717926855887	0.708116384464128	0.706502465483522	0.715919755813489	0.719313537779478	0.711530957107287	0.696438933765678	0.689715453097432	0.689143627353546	0.69282454258794	0.712248602442887	0.703201957753286	0.705228862432281	0.718215141307734
11	0.867444950371363	0.85548918040731	0.834121633413266	0.809806907223552	0.777972082753144	0.737273280323028	0.705903273232413	0.680906548491851	0.670780988202031	0.665150873860024	0.673122461982977	0.671387161142363	0.688535764681637	0.687174836706417	0.67578366749643	0.676391295594983	0.686235618141205	0.689225179950346	0.68495050893013	0.696411472732976	0.70405906801407	0.693390582528203	0.701932176979134	0.700476562364634	0.699910175811954	0.708547821297038	0.70575679642439	0.722442699270712	0.711081285778027	0.711823113710376	0.709164558102862	0.710748606347887	0.705163574608807	0.707753322282704	0.71455318412667	0.714604396095847	0.72269431716947	0.718714880795018	0.71470280010875	0.715653241590356	0.719129070691779	0.705976446659153	0.700095411440158	0.69781451121539	0.690261204813531	0.709497299443967	0.694740504114438	0.696394200720004	0.699363873682952
12	0.858550177587938	0.851975630886602	0.83508165400473	0.810892008450668	0.786684011240858	0.752105323587438	0.72241928675361	0.691601513867329	0.68276031057444	0.673080499480826	0.67740035628674	0.670329966947091	0.674031642102134	0.671480912966452	0.672536570259811	0.669232392489826	0.682746966586684	0.69528041779467	0.693504476481375	0.69696218137376	0.701085515831815	0.701132919066127	0.699405119264442	0.69750219424709	0.693031709861087	0.696206849156898	0.689932413555826	0.706124565127889	0.715710291016017	0.724702326410953	0.71696675363918	0.708656695120438	0.719938123584225	0.715023316434344	0.717364265721058	0.713440163592187	0.720092972560256	0.721083160547405	0.715199748992813	0.719107035658129	0.712039047520193	0.715129646993781	0.708679669096193	0.709134724691038	0.700786470388174	0.696930129652664	0.696695282545387	0.697758936788128	0.703664807339949
13	0.85085238171788	0.847895503579427	0.839466626244989	0.81696555318623	0.789069270451184	0.763419542867221	0.732372004344606	0.702526236990397	0.690009532299794	0.684412683474087	0.679877117655394	0.659531390714566	0.667113908103168	0.66721142736086	0.676966501994678	0.678334123906227	0.67654635413511	0.692576763531252	0.69721369938514	0.695479224810712	0.686403100575602	0.689431156573829	0.693923375097787	0.694108572753764	0.695004619215986	0.692344833064829	0.701434676151312	0.705204525989416	0.717479896292302	0.721158297371819	0.723177596682843	0.725691165330523	0.717953039684444	0.713497671576216	0.719161054181235	0.717561041288929	0.72505281111208	0.722150469097598	0.717796497883073	0.70164348670398	0.714276821083101	0.711612275150191	0.722472897652599	0.711268410867112	0.701468966418649	0.703896536241111	0.705991806551126	0.705290235132175	0.703464798506727
14	0.849306179452975	0.853947131899911	0.842300744901959	0.817225625040799	0.801875436967029	0.772133927332434	0.757769290147403	0.725083476759847	0.703391036678541	0.686364581800894	0.675724154988637	0.668142484074795	0.667454503227644	0.67027610003572	0.670634192364567	0.681678066121445	0.686566427550761	0.687837824764223	0.69604218909916	0.680438415820034	0.687995530288405	0.687304945797171	0.690081772908518	0.692242432774925	0.694896834637291	0.695989209910469	0.688549019906254	0.696594838699883	0.697821432994526	0.704308514533176	0.70408266770374	0.697950674379146	0.696614450740662	0.701754832246599	0.708817104398571	0.707177105136048	0.722857586309943	0.716052832204134	0.713217057549929	0.711469186715229	0.709933830625234	0.713560007060074	0.72493207799102	0.721584008144515	0.717154391750663	0.706428475332025	0.698232813363352	0.697940435815854	0.708587320607616
15	0.846840403345188	0.850990066067591	0.851582121344692	0.836268415254379	0.819510757444952	0.802853224783344	0.777675093213308	0.746830056588938	0.723370961312055	0.704907770523862	0.696192792614154	0.698703549369355	0.686942882051979	0.682310102049164	0.665576350729175	0.66697976790336	0.665481123023391	0.675146859581039	0.688348856652233	0.685798158516219	0.691045175469305	0.682464892979375	0.686509451232031	0.700739003070762	0.696805423443458	0.69682069253106	0.697564876273318	0.691266113403477	0.691729521575435	0.693824023380432	0.69705739989703	0.706945329685025	0.710081508593232	0.725926518211349	0.720070290743772	0.712371475850294	0.69817492816464	0.704977762498538	0.708900538901818	0.700693580483336	0.705652079111942	0.714989835302545	0.720517557250261	0.713694290197089	0.707426412293582	0.701586795249585	0.700240689620225	0.697356718234466	0.70109123265312
16	0.829204843900262	0.838682867915669	0.84407021903379	0.83487795199737	0.825974241329632	0.807125066080228	0.789676821019655	0.775167884926243	0.751854471652762	0.740888566608075	0.713553309164121	0.709336605376813	0.694033167026187	0.689381665285408	0.671954349611436	0.662227945450489	0.665760965815798	0.661573488062579	0.680734739800469	0.6906096290798	0.690616848341909	0.69253990577975	0.69160151683691	0.69570434802513	0.701320814557007	0.700392833782008	0.689990583154246	0.686697463790062	0.685131840529407	0.711039055550396	0.72695305092844	0.723245500573869	0.727904031929514	0.725322610492641	0.721682533004787	0.720556727527921	0.72307279888303	0.721115246871478	0.713689259873725	0.703231241886896	0.700415178943644	0.708024780868141	0.698326065354116	0.69142265185572	0.689399910667929	0.699803030954956	0.701646628130005	0.707648125994148	0.706315985132806
17	0.814870573415316	0.828927069010893	0.834522131707138	0.826419509429774	0.821652937968707	0.809549304001624	0.796059845892301	0.781966353080126	0.761285143848963	0.740604650201399	0.719090577031347	0.703637758170919	0.683477116896517	0.677052716007791	0.666585925978912	0.659443592316374	0.658333358033736	0.664471958398286	0.66657065867822	0.670305008614054	0.679103269106701	0.683333655907667	0.695027292498489	0.702775821574302	0.695036812273848	0.685232602993693	0.693522749217928	0.702789036963619	0.714804372970121	0.715000426601209	0.714305540849129	0.723973568040067	0.735321750578183	0.735386285975193	0.726514847362613	0.72867924984547	0.726157345579518	0.72987387969716	0.732316951112501	0.722567491754775	0.709231725332979	0.706794478224365	0.695340949312879	0.696284103068512	0.694937760763418	0.686974843808422	0.692739148147892	0.707641272727792	0.702422300590646
18	0.812194889014199	0.823994185985856	0.826800481958273	0.83233496658634	0.828383331547338	0.816730589487558	0.802432630378509	0.787773209821967	0.774100410366046	0.758770877653994	0.736461615999791	0.719955726435934	0.694260084290212	0.683194773609433	0.6657925763388	0.655269252974607	0.66462716273272	0.655922367951798	0.665437395811003	0.663154613222826	0.675478991368546	0.675335548900473	0.680728499465086	0.684149805799919	0.689851991956103	0.694445103792345	0.702200306986959	0.704474606130936	0.717513846358923	0.711211879936631	0.715085987943839	0.715263471543057	0.718056039834319	0.717828319845443	0.714995541860716	0.714377042365027	0.724778366691731	0.731065654490377	0.726058920103143	0.724557464525299	0.712990176894435	0.708002373308706	0.699345816078078	0.692103820203314	0.691563958014528	0.682247857451729	0.688988994615341	0.684977339098266	0.694070727427168
19	0.797964398080303	0.805269364330233	0.812945354983825	0.815957496431837	0.812317278084142	0.813007078764795	0.802047004186089	0.783452122767455	0.767287623607516	0.76515009378817	0.748864335917891	0.725200119606475	0.699714690276753	0.682859851386388	0.685723731172717	0.676682411253361	0.6672096663463	0.664089964669931	0.665051467834391	0.671162024923242	0.669145720996787	0.678401121332665	0.686661486306312	0.696158513630834	0.699002948169047	0.691881283109609	0.689424788970965	0.691891801048601	0.690988869053211	0.70510998386371	0.723806955819373	0.729101763665912	0.715035152986956	0.713799982983893	0.707567311719226	0.713498286210172	0.719174556034825	0.720404035299634	0.72220130120525	0.716864671136528	0.717211909146725	0.709653341615211	0.708328935096339	0.702729571190039	0.694509869378459	0.689756680301723	0.68829363646827	0.689352456652195	0.698051544886875
20	0.791792922537296	0.799877950991925	0.812895836040806	0.813750059340848	0.812225560797429	0.810133515234305	0.794919323967047	0.783020187134872	0.773868048756752	0.755359570018719	0.745446105418172	0.720224231681138	0.712324692819366	0.68894898079966	0.680456305114077	0.678261369998834	0.674961777038344	0.664547482965992	0.660100510166742	0.676493769651034	0.683241253427271	0.683535089969844	0.689431227933008	0.685412010889604	0.685165252938466	0.689232176240027	0.69415287296684	0.692029085730768	0.695461328585028	0.697848000836244	0.712581691933949	0.726505870028363	0.7318336945721	0.72228480988137	0.720074555369943	0.716619480442622	0.715277436840926	0.721285847218275	0.722370596294778	0.718234633872297	0.704696994827376	0.706008251679725	0.695632385551613	0.695596644079827	0.699508365912508	0.69572685938341	0.698192884066483	0.687598306897772	0.681649882350789
21	0.780151600511311	0.795262317175978	0.805666545874199	0.804854000275177	0.80154321438824	0.798650168680729	0.791505693419943	0.782405603514691	0.769358175163126	0.759438384533185	0.751748711162224	0.741215164519072	0.724857618754015	0.706860313046468	0.695345695239256	0.688700061090351	0.684461823638505	0.686554907675518	0.683366632403739	0.694047672506403	0.69012982009455	0.686389595250046	0.691112138991854	0.689324529440841	0.685676496243075	0.683833906536994	0.688324977777829	0.686500770271678	0.701830501380761	0.7056457815514	0.708089936365715	0.714188736150385	0.717939583928431	0.721937023098954	0.722319274944838	0.712973851167494	0.711162213133599	0.716007491013511	0.716869153043435	0.714430348041706	0.707568639280001	0.703324510974443	0.700660552393543	0.70168025990889	0.700497977901025	0.702613289928516	0.700501915512034	0.705148113959128	0.692353702743005
22	0.771392354791618	0.785535286452636	0.794261190407275	0.799722073676088	0.797772982906075	0.792563102752732	0.791138066455699	0.788807393139679	0.781077610703967	0.76857055031227	0.755322943102725	0.744785734708206	0.731366916690072	0.710235154937396	0.692936294450947	0.697398821532777	0.693977008946093	0.691019868672583	0.685744978853487	0.687146566669764	0.685706523315932	0.686838661723607	0.68416894771599	0.680130020609113	0.681906237029776	0.675842625098117	0.68132656682216	0.678730594317404	0.696622569145272	0.710693984736842	0.711540937582598	0.714418258199048	0.723822634131774	0.726580794408679	0.719636834955021	0.718562873399569	0.709866794123571	0.717835115819838	0.711521481872552	0.708720978719181	0.711894097818625	0.71145134599405	0.708084940548692	0.712365258509598	0.711324853631243	0.707564207414021	0.708589598957579	0.704851891149103	0.700434441824642
23	0.763278033942237	0.773349728637505	0.79029598933493	0.796244976191764	0.801221601304406	0.804831497389368	0.804104671117849	0.797715812269999	0.790353615073438	0.775645654729085	0.757599339645175	0.742321190359221	0.724125383210896	0.719154983698914	0.721000202694848	0.722647721924667	0.716967777678571	0.706019846007766	0.698745995774412	0.69753327069828	0.69119084888754	0.689552442365172	0.677181322996026	0.681166495762877	0.682721288769354	0.675273458940305	0.683691748489067	0.68549590752008	0.697582115382232	0.702328040393741	0.707619521793762	0.71389293885603	0.721092216724602	0.728308742836998	0.731490108743983	0.73146064723984	0.7213038102977	0.721821478147037	0.717013669875838	0.71786138259921	0.717169188488935	0.722616349881975	0.714527019854187	0.708786507330691	0.712981803324889	0.719033766925325	0.715401565285269	0.710633654298118	0.709078044951839
24	0.756460425340403	0.759925968561596	0.761990041848541	0.778701693124353	0.785917170376002	0.790952326557228	0.788893785639125	0.787207551957133	0.778649776197204	0.768872387007998	0.757449987803726	0.742000375055585	0.736490660083713	0.728466355352163	0.720662415913332	0.71411773278057	0.705226627023779	0.699353243770354	0.695229961344598	0.693540291601338	0.69078307203864	0.684119656057712	0.686479035064826	0.691678906246879	0.683766557702917	0.688117349060421	0.68304577765042	0.681641461853282	0.694674892634278	0.701366217368477	0.711606282116471	0.723172914905692	0.723809681560588	0.724315313245706	0.725744191633362	0.723350202655039	0.719537672160866	0.729963784396753	0.729267235046333	0.729166725028853	0.723871834670274	0.724341765165249	0.718071685965636	0.71599522337251	0.71533194852659	0.722358045993282	0.72253345471899	0.720979662651982	0.715697252945522
25	0.734903727180133	0.75256469694658	0.762104540029649	0.769501511158933	0.765520566386415	0.767751124783608	0.769242395767358	0.766994206759928	0.768180244734507	0.766483937288281	0.759702803460509	0.748969917702248	0.748638130863558	0.74835872079421	0.742612940062828	0.733416178060622	0.722356520834172	0.713974087337344	0.703954264852891	0.704098091238456	0.702856477401057	0.690646360176996	0.698574376750504	0.698809343839342	0.70323988329456	0.706387348244596	0.698472420748374	0.704951353518715	0.712944252425161	0.709711405117324	0.705579053359798	0.707810273328663	0.713605875779852	0.726210360427331	0.72620358430753	0.729802408509709	0.7299599155627	0.726400644782531	0.723861598823279	0.729595679419194	0.722325157983939	0.721828446952448	0.719899780625273	0.718024132258177	0.719683040112847	0.724584390695374	0.721937804607338	0.714549138841468	0.716794244524418
26	0.718561048403238	0.726056547301678	0.732920097970821	0.742153573983624	0.749988742576059	0.7515193529717	0.746046369054444	0.745280362021493	0.747864672594757	0.751606545506911	0.7544183064975	0.754497481177219	0.753483000424105	0.749703980802535	0.743281877977901	0.73530865200281	0.731263259177148	0.728775916468615	0.715707539652504	0.707055585998046	0.705538080096499	0.704126811593038	0.702850375799041	0.700171944522405	0.70121620379872	0.704565510171473	0.706151507765401	0.704688384817566	0.717533136273127	0.707992844966738	0.708799931128159	0.710027654476549	0.716233868652903	0.715947998255234	0.71938026748195	0.727846839665089	0.723635811494806	0.732204815022388	0.729505143022414	0.730726047823255	0.727841358917918	0.728225522392497	0.724636382767363	0.724419370001875	0.720403267496121	0.720178942222086	0.721217285275524	0.718710925342376	0.709748026526789
27	0.690686696373198	0.697275939173921	0.70647951163951	0.711453980702516	0.708090582282009	0.718974181588943	0.73686591828164	0.741476225034327	0.746509423555643	0.755128225835674	0.753831993866487	0.746601897842183	0.740407120214582	0.733686103742627	0.729072370343303	0.728092706683066	0.73094912643632	0.725492892059077	0.711014346143107	0.704178025036592	0.703810343724788	0.70572653387207	0.706533458172362	0.711678908901644	0.71070879229593	0.709005450776156	0.713684010914962	0.71173114378015	0.710129137217904	0.719776732461024	0.701028020009125	0.6959562768695	0.702735013888773	0.709421682600709	0.717424412139063	0.721298002192544	0.722333035575547	0.725757856447736	0.726896753410031	0.723246916116221	0.723941104250138	0.726538300638572	0.724188615777659	0.724255078482807	0.720501785965967	0.70893396869667	0.70671995637334	0.709211606559825	0.707895312796353
28	0.670037999486511	0.678965982152944	0.693163566557277	0.700719344717765	0.710825473248018	0.718423212077464	0.722922623807529	0.726086523305067	0.729824808524116	0.729802574853515	0.732191980041269	0.730758763740164	0.731959221166041	0.72642050493463	0.727338799230796	0.722969630220172	0.722272464822267	0.723402648464627	0.714136852339704	0.715316361897086	0.719662846223078	0.72177270714286	0.718573573178967	0.711935705982582	0.710860987772111	0.705305875031975	0.702351844156251	0.696435193820382	0.699299810104739	0.707645512677405	0.70507840572775	0.703572078177361	0.700549659150589	0.704789087664765	0.698818719881684	0.705233268597443	0.712037359246605	0.713696556811658	0.708048233396503	0.70036073582809	0.702560998668636	0.699971771803782	0.702638755021047	0.709262639194882	0.708898899983344	0.702364060528346	0.703109275823727	0.704581787777272	0.706713795870314
29	0.666916413443324	0.676579686932295	0.689396566219421	0.702507529505655	0.714589130837415	0.722559356334827	0.733879337422579	0.738890430746173	0.740579693431093	0.738521866344652	0.734620998845377	0.733448270287855	0.730655800023843	0.728232085609764	0.724664573528738	0.722512997501413	0.722080082028219	0.726452340724322	0.716416144391801	0.71148098433397	0.714552782981404	0.706714668884238	0.69634272809542	0.701491679466539	0.690981728649644	0.688011672172612	0.69208579194139	0.691854282640215	0.695992615208808	0.694437400774416	0.689926214261591	0.685957619218924	0.687746217934905	0.691699845835212	0.692754184340225	0.697080096569893	0.698492221462615	0.700626982711789	0.699697117895144	0.696232586748763	0.688235105517028	0.691388040647474	0.691723899308832	0.695486163780674	0.697760028581019	0.697835015525617	0.697283198055442	0.699972945476397	0.697678428869954
30	0.655009030705938	0.657908937573261	0.674407311328689	0.683244798956922	0.697737734598141	0.704153581017558	0.717265611816864	0.727655705867495	0.737076910777238	0.741655604219282	0.740456272834335	0.74323725643645	0.743578705874255	0.740744291625387	0.735670563067338	0.729569909600264	0.72391296556309	0.718103891943597	0.713737030639787	0.708856322618882	0.7027340015576	0.698637765595668	0.690149708481631	0.691495640838523	0.693470013358478	0.687938308643073	0.683293730433153	0.678378582281746	0.681260187036494	0.685851197751253	0.679930237519907	0.685024887391572	0.685380224347011	0.684981856962657	0.685419499834167	0.691031986544969	0.685274946901566	0.683239035864146	0.685486197816681	0.682949284933694	0.687801177541215	0.680603502917541	0.676327058599142	0.678908653408418	0.673031660622978	0.672574670128585	0.676566562467483	0.683127564771498	0.684229430309171
31	0.647255380349428	0.655220030812453	0.667738879727094	0.677067408977666	0.690304948368351	0.70152768438597	0.710731389715954	0.715406749116729	0.723168160527051	0.729923778891853	0.730907283852395	0.732032930605365	0.726214716586838	0.722485611049999	0.720554565431401	0.72142001475168	0.722787636570335	0.715130104230861	0.706056648722578	0.704768061301836	0.703969413469948	0.703289026061371	0.69785606206758	0.694295771248945	0.692395392990499	0.688528166054706	0.683460630120896	0.679156891863465	0.673340452060167	0.675460440002713	0.67680353801173	0.677090977033408	0.678615898470447	0.689797198012438	0.687843851385596	0.683871428124187	0.683388093017548	0.681047487384335	0.679597053644865	0.674267256921994	0.675233658309731	0.673222541039973	0.67564478199913	0.671305338488101	0.668378797764913	0.671094074956999	0.673270857524341	0.676302683530099	0.6732229576654
32	0.650274556463206	0.656354248535726	0.672231482597236	0.67733888823484	0.682952126188486	0.69328504295287	0.702440720168594	0.705980012317567	0.712239850298304	0.718227734233066	0.718979540779754	0.718157062726894	0.716446038331253	0.715252518480415	0.709367288473332	0.714661773564567	0.711435731988838	0.715201442737051	0.709622439627486	0.700086911960611	0.698953683015017	0.699679459999956	0.695972266080916	0.694367829260549	0.699670039375276	0.695754388029194	0.69669245596717	0.690243148505921	0.689927968252058	0.692177257133525	0.68632288645333	0.683471492221596	0.686924502976945	0.690428405367738	0.691437563087615	0.690745630859943	0.688108619434129	0.684426057488309	0.680617709265753	0.681350412814897	0.680738267396762	0.683834490747525	0.679614859577202	0.6831813020952	0.681273087639857	0.674543039706366	0.678532320034934	0.684252721949004	0.683474862198664
33	0.656813696976108	0.665014267271493	0.665796162798584	0.669076382669275	0.67524542105754	0.681941522246683	0.690373864325541	0.694967244597963	0.69916409777064	0.701067228522293	0.704960346687203	0.704929240537637	0.700964009949107	0.700920034804019	0.696620312641596	0.697944673517908	0.707847583440175	0.709626968482159	0.709604044151114	0.71246377056905	0.713082898468152	0.716227730844712	0.71090386215896	0.704762771368531	0.700568743967814	0.701375035766923	0.700721859681814	0.69535750268004	0.687169828855101	0.683900783224626	0.679945506362909	0.6812242670364	0.678224010237006	0.68062934757777	0.675384922178656	0.671042295634386	0.666517153861257	0.680257367673635	0.675844641753338	0.681200100136981	0.691771166588739	0.693791875010313	0.695865281704141	0.689353009490821	0.695031905126065	0.697250283621286	0.692372717539007	0.691077492255801	0.693315484038602
34	0.646547278480544	0.646586364229104	0.652567927124572	0.657907993204723	0.66824138828263	0.672809397741289	0.675898334778716	0.678735058600832	0.67955965704467	0.686259995553083	0.684196545374487	0.685381882544831	0.690197077046107	0.697116601611794	0.699185334690629	0.708044641380532	0.706292095997008	0.711476849616734	0.711064937981047	0.709677165690006	0.711125366328601	0.710391382079215	0.712683177363993	0.711072293886523	0.704327071117754	0.702232330492726	0.702961780148196	0.697681005124308	0.690850876597642	0.689426143359543	0.684709018052337	0.680787593559637	0.677318241923055	0.683300554746026	0.687708052184194	0.688627614071094	0.691539308959326	0.689180216728976	0.688225911247124	0.688575693313967	0.693866437527847	0.694820716727518	0.693190892414438	0.691615409412634	0.692682379558078	0.693909383918991	0.694411649987746	0.694670072122666	0.701798661430269
35	0.620874544011805	0.627381896472883	0.637571789791793	0.645072660762273	0.657748980416338	0.65960748672323	0.664011861476875	0.67258822591335	0.673673175716617	0.678411492383517	0.68185002245906	0.68735357797543	0.690645795022886	0.694497730624877	0.699105921800143	0.703727448507296	0.712922994434721	0.715362577738345	0.712083879080665	0.709707096557414	0.708210843195477	0.708708601357648	0.714787746701771	0.712559053371379	0.709412003186135	0.710150558154526	0.713847027881822	0.706701977636155	0.702537311229072	0.7008375841792	0.696173583292063	0.691131078442155	0.685139754753918	0.686896559094578	0.692197113270874	0.692456953476782	0.692536457585089	0.693214777763292	0.691530142823955	0.68854977597226	0.687104406262854	0.687938915262847	0.683063636178163	0.693405385581781	0.694718407410388	0.694442256611597	0.700001426638734	0.703207162499975	0.705340723235948
36	0.623830132233415	0.634488573064072	0.637503423642022	0.643124595443622	0.647903767243702	0.65674643854715	0.662583035853479	0.668984207065607	0.674200753983008	0.681362936990955	0.684270438943688	0.686812620472155	0.693062158889737	0.701737181080014	0.703550233103364	0.704493350645787	0.700924408254521	0.705865625374905	0.707644240423362	0.709120538466304	0.710629198086112	0.709047947510333	0.708603858774313	0.713555271576579	0.712933521400722	0.710520517465554	0.709037858807249	0.696808908558692	0.698463138350739	0.701346494482986	0.700494627134955	0.693542608280985	0.688217194846085	0.691103437689556	0.6942692027681	0.694916389792965	0.699261122384783	0.702412171858312	0.705447869301825	0.708653496999751	0.703942722653605	0.713597782706163	0.713520804664058	0.70993446839665	0.708804929560577	0.710033025243386	0.706938338904958	0.716282519432197	0.722960284613186
37	0.61748375880286	0.620950467032142	0.627764735101305	0.634649638407998	0.638734069851408	0.644097600788384	0.648355112110279	0.651044394805369	0.659333199116771	0.668615185895373	0.677720729856685	0.678159023375255	0.685051696922097	0.690560525265167	0.694534851730186	0.69450026645615	0.695913242607264	0.70002038416431	0.703063687077205	0.711117146405827	0.71462103031762	0.718004231453654	0.716144569102436	0.710042851828619	0.712383928741175	0.713454476949386	0.706986751223506	0.708102949877549	0.71051078347937	0.713231497160113	0.711389517409876	0.710141049712357	0.710098223826063	0.711885515327134	0.707304055919585	0.702873183967229	0.707384596699742	0.711318334030216	0.705189754070588	0.708722924115582	0.708291987710798	0.709316060099364	0.70849548593374	0.711728967289272	0.710089809447003	0.713759190338857	0.714241873507072	0.713875520256168	0.716955313041255
38	0.615844076473588	0.620504851610596	0.627848975874617	0.626406243472482	0.637544927321259	0.646429933204344	0.654121034662179	0.660213351605726	0.665511951609337	0.667229247920663	0.670994476847983	0.678884002959659	0.682626828570157	0.687454544076704	0.692531706584659	0.696024545269011	0.695630695621489	0.701879645713272	0.708463642832651	0.713248036418978	0.71382296712056	0.718057382809389	0.717801732116281	0.717750215368818	0.718226978492596	0.719220358898037	0.720285983744756	0.722913764088404	0.725506586910576	0.728121232609937	0.730487294666704	0.726246167039159	0.723532405890458	0.722338238221526	0.72131222901707	0.718794548487695	0.716315926579108	0.716228277458929	0.715393311315289	0.719308204790283	0.713180177158524	0.70772348283019	0.708930840364766	0.711421513631817	0.710844006161454	0.713518472025311	0.71041628907216	0.708288440799865	0.702288394551171
39	0.607112179696495	0.612849862459749	0.618390921790077	0.626433506722823	0.630098417636363	0.636107875491681	0.639049103648017	0.646688875160034	0.655073643942636	0.662145227528155	0.665161227167628	0.668791381065133	0.671870861682409	0.676177462340123	0.682384435860974	0.687002805915488	0.690792769412989	0.691904273194414	0.694146080448479	0.695908564133293	0.700493326912408	0.704847037911256	0.708465937735094	0.705833554329806	0.707943705852238	0.711192372472067	0.711964062149712	0.714955735062723	0.716865090135782	0.715281984683035	0.719356828548059	0.715491262985188	0.715859219649801	0.721174903911843	0.718591505111468	0.716147225365583	0.717265034518222	0.716788130566903	0.713915593819941	0.709823399038885	0.710769778819841	0.707515069648388	0.705440441934676	0.705271226007045	0.705872668747489	0.704637292069625	0.707508161451887	0.709779152962838	0.711453310997829
40	0.634220692883886	0.629183553135119	0.630137746299525	0.626826303452435	0.629671060944316	0.632459185847385	0.635067530893468	0.637327919218984	0.639279955071994	0.6453721088715	0.646717982781761	0.651225639771271	0.655341473905372	0.660027928370069	0.665493040648923	0.66823056547304	0.67317805317829	0.679129789077392	0.687227434673356	0.691478260471486	0.694261941290078	0.695753594993733	0.694432969054211	0.697549700703247	0.692467911899629	0.694131236319086	0.696524897395533	0.697542037017225	0.700190923155266	0.700596542017973	0.6969714878939	0.695731580369177	0.696643413838218	0.698905724349572	0.699049943476171	0.697751301526856	0.700970981042447	0.704755074711579	0.709089560959846	0.709560739593267	0.712263579796891	0.71011000862643	0.706897765322546	0.704205415213264	0.712580556030089	0.708007739995319	0.709456190968373	0.708053518848206	0.70253468109137
41	0.643529175829367	0.645933290957398	0.651492210787702	0.653157367350108	0.655010193246918	0.656460101960152	0.656107235887078	0.653588018065331	0.656955982946368	0.658237804748293	0.65966271803091	0.66094869226012	0.66470168385121	0.669861250815038	0.675742152853523	0.680512678504745	0.680499756043735	0.680294722853441	0.685664500090006	0.687591871513166	0.693352844152719	0.69713987149082	0.7030797571384	0.708949120878046	0.708129264883652	0.711381868722237	0.713870929864913	0.7101911154521	0.709128852083153	0.710548851276165	0.70535681477191	0.703440476350465	0.702608295641675	0.699278288613895	0.699133573770059	0.700951517574073	0.698566206484053	0.69445647880339	0.692556487227322	0.694909186963429	0.692560553198139	0.696067028494966	0.699180586928856	0.700805134389784	0.700747278033292	0.703219670791164	0.702374110503581	0.700179869295022	0.696536767180876
42	0.64782599131493	0.647799652637241	0.65026489251434	0.649993490945166	0.655594798132097	0.658057247034844	0.662519335168854	0.658932249878151	0.658945053064669	0.657973214242461	0.664348093560169	0.668306103667119	0.672070387431201	0.672794007421635	0.674500412591503	0.678516000089188	0.680060906362401	0.686181466907897	0.693329474996579	0.698455747696779	0.701919691992522	0.703202207552719	0.704524167097038	0.705135331873053	0.706668239909028	0.70441959846267	0.703585183553016	0.702357156616843	0.707930553442937	0.709057383358361	0.709565621204291	0.70915175983736	0.710202682450507	0.710256207795768	0.706614219032686	0.707881145510026	0.709150982896969	0.709012522449958	0.708183066086055	0.70669264714876	0.703945202066932	0.702436143986835	0.702654235100229	0.699767573264853	0.696082295470805	0.690500914030149	0.693974283251412	0.695288604590138	0.69046623450092
43	0.65034819906544	0.646722935672022	0.647465538537042	0.646396818872942	0.651984687641463	0.660521427062747	0.658364595389718	0.656674868374019	0.656649032541694	0.660144703571404	0.660581307470992	0.668048208401895	0.677339570806762	0.681780533460692	0.683516778653548	0.691054698897714	0.695644116571601	0.695964690025165	0.699143076939069	0.696139278252098	0.700125679446978	0.705888374647004	0.70431578218341	0.706967902674205	0.706210428495473	0.704784708370716	0.706596437768591	0.707774908434381	0.712780743304796	0.715001601749365	0.712711064682207	0.71142334078762	0.708477709505696	0.709539555786806	0.713040226964925	0.713811753241796	0.713939407868368	0.714443375062042	0.70904595522547	0.702859351518093	0.702082637765994	0.702103627845548	0.700491895427334	0.692458972703734	0.696930289476798	0.695874584114927	0.702050739653278	0.701310404077263	0.698777009978828
44	0.654611668063019	0.651346130891712	0.650840124086183	0.657372922380203	0.660060194873431	0.655834493406925	0.656906412689335	0.661286398242443	0.666714224334452	0.667181170337897	0.668425052781479	0.673553118759266	0.677138529127447	0.679713560487522	0.682399682187788	0.686640863222809	0.691358888190573	0.690802889908628	0.694860884417743	0.699019942739568	0.700945052956187	0.704001274614868	0.704735016446586	0.704614670507455	0.710921533176456	0.713390010257278	0.715017869720485	0.715529486952618	0.714931181104818	0.712740177304054	0.709141282541864	0.706807504052831	0.710846545565668	0.714081259454806	0.713248980425768	0.713283250376912	0.710894134038727	0.71167073843519	0.711537469207583	0.710742159748027	0.709221657681725	0.707315869591978	0.706616072795032	0.710639602435888	0.709360838087665	0.706527609913428	0.707600697246646	0.703696044888589	0.697391111773137
45	0.66473033844027	0.658591815477982	0.663803903798777	0.664928085194588	0.665753709954317	0.669995966735853	0.672112814952943	0.672881003700167	0.677603235924667	0.677648903229518	0.68460916884574	0.690572359301751	0.691276322486005	0.692328572302404	0.697684933125097	0.699699357391346	0.701588987026109	0.704315122502323	0.708636825661062	0.711846020677753	0.71662200823461	0.719932299185627	0.721179741189141	0.726074045272433	0.729835998378304	0.731007675936433	0.731651068738965	0.733919594313079	0.733662234911856	0.733327586838823	0.734939393130956	0.733745883611583	0.734450553227383	0.734335822267165	0.730194670371426	0.730052819156943	0.728855346496523	0.727983305478674	0.727990386904748	0.725489773146329	0.722007209433853	0.721782524017937	0.723454486772833	0.720581343602249	0.721096343913446	0.719121773707888	0.722243969379696	0.718794211357446	0.720619737128383
46	0.676908839402748	0.679761771608748	0.680304306678899	0.679013278395462	0.676505844748523	0.679862550484259	0.683144793051843	0.688784312289975	0.693500214566942	0.698720529986255	0.702485038654012	0.705398326504255	0.706993786487201	0.706737105684495	0.707971652785378	0.711451680981588	0.71515730749662	0.714200492008476	0.714999766205618	0.716645377046493	0.716028303790235	0.720391906888303	0.724986741856513	0.727925119014089	0.732371735722182	0.736437561931433	0.736999041931344	0.738924163519318	0.73916191437713	0.740563380087199	0.741105367828314	0.740747093675972	0.740826750140022	0.739453547433102	0.741225104806269	0.742950679602085	0.742812209591777	0.741756137482199	0.742674366356851	0.745073844371754	0.744734189911456	0.744117306909859	0.743476168434954	0.743423703576917	0.745106964280355	0.74178541830067	0.741285879602253	0.744561338416292	0.74767904711185
47	0.700563540541493	0.704365612042522	0.708230987433085	0.705066202776887	0.702878280555933	0.711264617176597	0.713083303583463	0.711135864976399	0.71170090656995	0.712271696403746	0.718680746222708	0.719906856464137	0.718446852218761	0.724588048667807	0.725936293978948	0.726335626296885	0.729854177966008	0.733333536247834	0.736760285123999	0.740121322790495	0.743403944601832	0.74642322500153	0.750504756040873	0.752638139403866	0.756235450005486	0.758379679782357	0.760252065309215	0.760343858566621	0.762661517659775	0.764138657479328	0.763588044609887	0.766475466579543	0.769179200900962	0.77058221177526	0.772970453613916	0.774241638162665	0.774331544305652	0.773639640361175	0.776829892806267	0.776791777365508	0.776002900260838	0.774232997612772	0.769802271755703	0.773523636377134	0.77084131076559	0.770934237432117	0.770907348429794	0.770851408493354	0.770656853159972
48	0.729699283679403	0.727869803025817	0.726350390099632	0.729348733613181	0.734124282668906	0.735558772390625	0.738543856497276	0.741591587802438	0.742344032059644	0.744934482827467	0.746478502247329	0.746909141925257	0.748802045356678	0.748887189240695	0.751882224159394	0.753918571014795	0.755652201352709	0.761010434567565	0.765837388592399	0.764780866349093	0.76361833469643	0.76454868991075	0.769366442103264	0.774538227109518	0.777738432492455	0.777567870378149	0.77831804873432	0.779318526619303	0.780182009320495	0.780825599370418	0.781624264238077	0.782195235940159	0.784439370488668	0.78475589669537	0.784790693659249	0.786717937142553	0.78497585964691	0.785935999292736	0.786846582401935	0.787687042361964	0.788309954098744	0.788478922867358	0.789384191246167	0.788939070379427	0.788781887353736	0.788504938392458	0.789180495575207	0.788576408879017	0.787731595710392
49	0.759195300126349	0.760075798219221	0.762162549848409	0.764777143371699	0.763527025960753	0.765954173659593	0.769152708865862	0.769868027811279	0.770485882052371	0.769311302067563	0.768504492963576	0.769838043839459	0.77174168926224	0.773636657269695	0.77537902594782	0.778363927656308	0.779128213658974	0.779941116426309	0.782263664489329	0.784655708408266	0.787681520046863	0.791322210949395	0.794084524966118	0.794574927789765	0.793805393836052	0.796968008345112	0.797616810520621	0.799679053339152	0.800734181501037	0.800863972879051	0.7999815947179	0.799026116250262	0.796889238591106	0.794572557747416	0.792095417572967	0.792807078609073	0.793256870503345	0.792414646247065	0.792388042092077	0.793844414733641	0.79408339215127	0.79265850118585	0.792370087400123	0.792044049941495	0.792713615083216	0.790899214971214	0.789639054571562	0.78925908593189	0.788805968604355
50	0.79963775057378	0.80120089251973	0.802663730192784	0.803878026146272	0.805048753794227	0.806231330864782	0.807072962836332	0.805298651173411	0.806394559188683	0.808060977970367	0.809117293451277	0.811308554265771	0.813000621291434	0.814631713710001	0.816162528496797	0.816892170850476	0.816553801690585	0.816350039531771	0.816282251060969	0.816351390173005	0.81655798247218	0.8168592683989	0.817279430710261	0.816930630350517	0.818303150760278	0.819593298142538	0.818948574468573	0.817595873848371	0.81855973756901	0.819800341994698	0.822025658225428	0.82409958798732	0.82348141624901	0.82269963084614	0.822363689272737	0.822551912776815	0.82200979706629	0.8207247438817	0.820971010472826	0.819381392825619	0.819910233232058	0.82117125848471	0.820330987132075	0.820237826784355	0.819943953236723	0.819695461425868	0.819113106899814	0.820817334489851	0.820749868169497
51	0.829624651856072	0.829987120363113	0.830509940349496	0.831503484719737	0.834538551139086	0.835249614462272	0.834519985361442	0.835403770819025	0.837569139641531	0.837500335570288	0.836742511492302	0.836104255597241	0.836836474655998	0.839299292789413	0.840241917023917	0.840125233776882	0.840725590888415	0.84194072606985	0.843132911628867	0.842928759389176	0.845659246594286	0.846907761224784	0.847625976337534	0.847892131811871	0.848206841392491	0.848530801633007	0.848847585169827	0.84919391123895	0.849324824534325	0.849598871275327	0.850329084625784	0.850978182132765	0.852260268895827	0.853534175200462	0.854234602843127	0.855500000842371	0.855817012969773	0.856212907665946	0.856448532751528	0.855716148369804	0.856285792313707	0.856853847516636	0.857846434690021	0.858396722379738	0.858954998005101	0.860430225586005	0.861768190892791	0.862912842287546	0.862310859784343
52	0.858009392828862	0.859260967389903	0.858889311679279	0.858213027009836	0.858949278558716	0.85859382563989	0.860526556439752	0.861376789178553	0.862323152125613	0.863740167198419	0.863690217291679	0.864163916073815	0.864814390942999	0.86542682777754	0.866812106111755	0.868392300469671	0.86991645938025	0.870244545449827	0.869407931139917	0.868471377989112	0.868436885002132	0.868271356134558	0.86973663448759	0.871074471799874	0.87236996846435	0.873122854603297	0.874443898220666	0.875478462197096	0.876729505583694	0.876870989394855	0.878063646262752	0.877885889482921	0.877553345120261	0.878101718820605	0.87965451117791	0.881189684958703	0.882632173921388	0.882185828352516	0.883040855509943	0.884020903850028	0.883813420624345	0.884026976913522	0.884418308562465	0.883460173128724	0.884226379496058	0.885461029171572	0.885690878141297	0.885039889200462	0.884915141354581
53	0.882900698035784	0.883187363816157	0.883221156837562	0.884061010214959	0.884861842169927	0.885380128499371	0.886413497280197	0.886928103978518	0.886512804280549	0.887407914542531	0.88758337541761	0.887644721259534	0.887724883569733	0.887957528351363	0.889732914697763	0.890571687269518	0.89160750506991	0.891979127174528	0.892213290940683	0.893021831755883	0.89400563328157	0.89501857826519	0.896151812464349	0.896480194580392	0.896787879990704	0.897079572879713	0.897368619161699	0.897527849667059	0.897651593881061	0.89775083704773	0.89754277624206	0.897962394191267	0.898087117997122	0.898184113577807	0.89825248072585	0.898950103367218	0.899755204171611	0.900873799176183	0.902066903297884	0.903225725539644	0.904272569361575	0.904020369726381	0.903666347386501	0.90373564437948	0.904040698757127	0.903865827823379	0.90353242654192	0.904715613429435	0.904874540122232
[truncated: 70 more columns]
