# Supplementary material for: Reconstructing spruce budworm outbreak severity: a comparison of paleoecological and tree-ring signals
Source: PLoS One. 2025 Aug 12;20(8):e0329406. doi: 10.1371/journal.pone.0329406 (PMC12342301; doi:10.1371/journal.pone.0329406)
Supplement: S14 Dataset — (ZIP) [file pone.0329406.s014.zip › Lake 8 wavelet data no outlier/Coherence_Lepidopteran_scales_Percent_defoliation/coherence_wavelet_wave.corr.txt]

V1	V2	V3	V4	V5	V6	V7	V8	V9	V10	V11	V12	V13	V14	V15	V16	V17	V18	V19	V20	V21	V22	V23	V24	V25	V26	V27	V28	V29	V30	V31	V32	V33	V34	V35	V36	V37	V38	V39	V40	V41	V42	V43	V44	V45	V46	V47	V48	V49	V50
1	0.498157072760515+0.032764766063666i	0.384948590915948+0.057969196312369i	0.235105676437256+0.05883101428478i	0.118227615334798+0.045430385470573i	0.0534110623299822+0.0312319284893808i	0.0250237797597785+0.0218173081844976i	0.013925164710048+0.0166059097427772i	0.0093434889236436+0.0138876098388421i	0.0069947732552682+0.0124088668514166i	0.0054757521469482+0.0114212439055942i	0.0041154969709808+0.0106806920078182i	0.00263865017848493+0.00992200821047473i	0.00138465517381413+0.00902238230321882i	0.00057412091433999+0.00820478113812279i	0.00015757620666489+0.00757450520061796i	0.00013058242996429+0.00707872569478928i	0.00028738126109267+0.00666686278941552i	0.00035379950061574+0.00626518554967107i	0.00029929378340013+0.00570267382344358i	0.00028137053628346+0.00498946629501765i	0.00043677587309375+0.00448447245961457i	0.00061537970097454+0.00445552837302165i	0.00058959038934074+0.00476000481422792i	0.00043491936312225+0.00520515341717261i	8.018998403657e-05+5.61915423987898e-03i	-0.00053383385273873+0.0056052492905806i	-0.0010686129562841+0.00512740791444134i	-0.00137676775272602+0.00455477627593412i	-0.00154120910733255+0.00408381322292746i	-0.00154891217509977+0.00384882823933508i	-0.00141201823980736+0.00390654027233825i	-0.00123924180677983+0.00407924325870378i	-0.00105990116644152+0.00418158034688833i	-0.00084655910465385+0.00410114525904053i	-0.00069477306048898+0.00382780989427694i	-0.00068931942634716+0.00348490578303338i	-0.00082658372596613+0.00318126849270082i	-0.00109426567321324+0.0030323748297603i	-0.00137916125009819+0.00311219063364966i	-0.00156264994607515+0.00330814269436188i	-0.00166455664699811+0.00348960871093161i	-0.001725596168223+0.00354467313819453i	-0.00172907717706652+0.00338398148872556i	-0.00167546829897763+0.00313698459099424i	-0.00161208318671292+0.00300059014839334i	-0.00152542530040683+0.0030213817135308i	-0.00144319302168291+0.00319573808687845i	-0.00158130427512183+0.00345409418718097i	-0.0020685930146559+0.00351999030741199i
2	0.635717053133823+0.036204109990214i	0.479271939761073+0.061391107099354i	0.275377721995328+0.057910022808257i	0.122771427236718+0.039742997606967i	0.0449987401384232+0.0234916946542624i	0.0159965199484742+0.014472102219697i	0.0074001582097946+0.0104585088152885i	0.00493078561982242+0.008818563530332i	0.00391828578031648+0.0081239607605034i	0.00328740974180683+0.00767199652441506i	0.00252969896633824+0.00732516535825777i	0.00141067375414177+0.00685593604904196i	0.00039893899059641+0.00615319474953009i	-0.00021008393209211+0.00551790267310657i	-0.00047155697827592+0.00509386756861195i	-0.00035065472999845+0.00480641111632283i	-5.754420001474e-05+4.60039095012015e-03i	7.780242671106e-05+4.39325718934909e-03i	2.900535157054e-05+3.95227063670013e-03i	1.667431433448e-05+3.25817983702306e-03i	0.00022970832804647+0.00275667013467482i	0.00047764236005662+0.00278405345499674i	0.00049397277425783+0.00315931884543235i	0.00040477530047803+0.00368528295435773i	0.00011602291799153+0.00419725494076666i	-0.000478330144004+0.00421306628495591i	-0.00097266784970797+0.00369152232525571i	-0.00120504593558962+0.00309313793437434i	-0.00131843028780396+0.00262862646745291i	-0.00129888420582949+0.00243219583822999i	-0.0011428992580811+0.00257471471749446i	-0.00097441271028746+0.00284289768402444i	-0.00080642716432918+0.0030187255653858i	-0.00057727468652546+0.0029787783941833i	-0.0003965529551831+0.00271452329802996i	-0.00036956592330158+0.00236842337201114i	-0.00049439266358348+0.00205621840783256i	-0.00076695373389585+0.00191052828233298i	-0.00105527065354542+0.00202601449911502i	-0.0012153263145606+0.00227120358639165i	-0.00128540170019197+0.00249820275478111i	-0.00132531499092816+0.00257829543934973i	-0.00130674607749208+0.00239617505824021i	-0.00122926645306589+0.00210980239668567i	-0.00115053779543529+0.00195975050418804i	-0.00102899833113318+0.00198954306301911i	-0.00087064967061574+0.00220073136220995i	-0.00095242759179758+0.00253227791474108i	-0.00145432194351559+0.00263740829067049i
3	0.727801288455313+0.033994607436764i	0.537532120217233+0.053627052495232i	0.292643879310402+0.045646537277853i	0.1159009443526+0.026102213615697i	0.0327459697628938+0.0116050230377033i	0.00674168178084556+0.00549493931323051i	0.00170211510283519+0.00381384324537559i	0.00130432942521634+0.00354998932438602i	0.00135019880361512+0.00361529634222308i	0.00139540629668145+0.00362046370465715i	0.00117953345081774+0.00360004947925914i	0.00049648861067112+0.00340763877455984i	-0.00017013563862303+0.00295250980842697i	-0.00053060002380968+0.00255418139649686i	-0.00066060377263844+0.00236207603978275i	-0.00048134680482011+0.00228658829218947i	-0.00015777053879508+0.00228425833562124i	-2.373783015233e-05+2.29038879392835e-03i	-0.00010094375544405+0.00204534986835222i	-0.00014185971633591+0.00148629057852555i	6.313721133796e-05+1.0647564270293e-03i	0.00030837134821905+0.00112388526724423i	0.00033582970415335+0.00146442214728049i	0.00032081266099731+0.00193349603736583i	0.00015740077718897+0.0024256874873714i	-0.00030754934495701+0.00245237347515668i	-0.00066534856133795+0.0019751607330301i	-0.00077056233788108+0.00147058799211922i	-0.00081681932880657+0.00110433643857294i	-7.88871444987885e-04+9.73290336311493e-04i	-0.00066083000567029+0.00115752902070649i	-0.00055216339573089+0.00144943966737017i	-0.000452516026061+0.00164430403315766i	-0.00026728597955003+0.00163912565052088i	-0.00010206923576049+0.00143041469466726i	-6.507513010871e-05+1.15091931609605e-03i	-1.54066442840996e-04+8.91478909911897e-04i	-3.79630163201053e-04+7.71740838642957e-04i	-6.16595395964037e-04+8.92718433576032e-04i	-0.00071973713290584+0.00112861050721588i	-0.00074581717934733+0.00134833034674551i	-0.00076560139106649+0.00143550453170562i	-0.00073710243982368+0.00126365933962436i	-6.59766515029498e-04+9.90170665786052e-04i	-5.98560094994263e-04+8.54864487189767e-04i	-4.8285671614495e-04+8.78633262315268e-04i	-0.00028012215049349+0.00107009892311471i	-0.00028200356492305+0.00140435629163594i	-0.00069271086189272+0.00152502025193938i
4	0.764409499776492+0.027789952515629i	0.559199428219961+0.038862387554125i	0.296269072436225+0.028730397021869i	0.110094175549146+0.012239322453031i	0.0264092901497254+0.0024451341157163i	2.9569798077613e-03+9.43773322966e-06i	-2.59435500672237e-04+2.75078912971013e-04i	1.8510761974372e-05+7.41876020275894e-04i	0.00026528058320025+0.00103419232568844i	0.00045956284193643+0.00115129922065234i	0.00048732605807775+0.0012261584967481i	0.00013886471974968+0.00117249073384477i	-2.17450215413847e-04+9.12445696075665e-04i	-3.79829037465694e-04+7.00944042220097e-04i	-4.45946430988078e-04+6.51312280832222e-04i	-3.11018145078812e-04+6.79671841164309e-04i	-6.3881069504476e-05+7.68918552932736e-04i	1.754502645072e-05+8.9327386192615e-04i	-8.6849305833007e-05+8.23484769793681e-04i	-1.59744022606794e-04+4.62001952042242e-04i	-1.8064534894381e-05+1.69880182549452e-04i	1.56589448235898e-04+2.25067217359478e-04i	1.65705573743751e-04+4.45851390156316e-04i	2.01679324885763e-04+7.52059950279097e-04i	0.00016145639431545+0.00111664731927258i	-0.0001293344559099+0.00113419971079951i	-3.28615062347601e-04+7.78394707946168e-04i	-3.26156805715921e-04+4.49817977796369e-04i	-3.23203996587671e-04+2.28680665843952e-04i	-3.05246330596102e-04+1.55922894362289e-04i	-2.32625938586685e-04+3.12009707550791e-04i	-2.01832830178356e-04+5.36875295124735e-04i	-1.84829495103364e-04+6.81077463448042e-04i	-7.6239609331587e-05+6.85449497891097e-04i	3.8362021742286e-05+5.531439891891e-04i	6.9403994884045e-05+3.81244820411266e-04i	2.3066307456106e-05+2.14879551915315e-04i	-1.23579321531508e-04+1.34181475699642e-04i	-2.76668672314252e-04+2.26347591148587e-04i	-3.17695219322457e-04+3.95647121718875e-04i	-3.1167044362844e-04+5.56759134004492e-04i	-3.23642563968085e-04+6.30925693972182e-04i	-3.00767417140472e-04+5.022017498592e-04i	-2.43071605584711e-04+2.94678192324065e-04i	-2.18569063640089e-04+1.98683025667845e-04i	-1.46954622954178e-04+2.03203177332267e-04i	3.8799121409201e-05+3.21763008524674e-04i	9.5208211019162e-05+5.77649162079397e-04i	-1.58686510273231e-04+6.80308446006468e-04i
5	0.758913810425071+0.021184537783655i	0.558578353698775+0.024644283054805i	0.299607319788949+0.015366839490957i	0.114266616339164+0.004231122573094i	0.0294861053678882-0.0009209038529757i	0.00465584900036413-0.00115014415895242i	4.15110005473354e-04-3.01296218639436e-04i	9.8356654636161e-05+1.05448680147018e-04i	7.5662827837309e-05+2.21416737683901e-04i	1.60116642693953e-04+2.44384710150132e-04i	2.22854640927606e-04+2.82997567423848e-04i	7.313333311088e-05+2.73627926941341e-04i	-7.5427280917799e-05+1.50090948767894e-04i	-1.24480326478799e-04+5.540631981956e-05i	-1.67525410728672e-04+4.8538163787485e-05i	-1.06618676572166e-04+7.7711101161903e-05i	3.4383817022566e-05+1.54111235847588e-04i	6.8244311861635e-05+2.85464909311475e-04i	-2.5306308308644e-05+3.14547984574857e-04i	-1.0143184185163e-04+1.38469090375449e-04i	-3.63099275983092e-05-2.48213038334353e-05i	4.89171771616432e-05+3.7909857132767e-06i	4.2373265178473e-05+1.00707704736998e-04i	1.01331974334735e-04+2.47472285408169e-04i	1.32893982949195e-04+4.60469518974169e-04i	-1.8416870825976e-05+4.6480957517055e-04i	-1.13738979346678e-04+2.5150197574355e-04i	-7.18532800097382e-05+9.23468954969094e-05i	-4.8190097885672e-05-5.172822582521e-06i	-3.87235144838315e-05-4.2309908495876e-05i	-1.2954761679106e-05+4.81260843757913e-05i	-3.2754182052868e-05+1.68721232153629e-04i	-6.2855490969904e-05+2.35427656203501e-04i	-1.7002871132511e-05+2.30826248935528e-04i	4.4456363459006e-05+1.63283435626921e-04i	6.21932568815029e-05+8.81878466192648e-05i	4.71545538298034e-05+1.14331962095526e-05i	-2.43450017353176e-05-3.14465725334723e-05i	-9.77225054151341e-05+1.83662756740688e-05i	-9.7688476804263e-05+1.05806385371226e-04i	-8.2438434707455e-05+1.95660526712634e-04i	-9.6803597602563e-05+2.49393029650269e-04i	-8.5942980574451e-05+1.77515481181838e-04i	-4.88814293696643e-05+5.42708298120216e-05i	-4.83778729852112e-05-9.401454905128e-07i	-2.31929167436602e-05-1.73151562833267e-05i	1.01217553942836e-04+1.9750745165272e-05i	1.71580138805056e-04+1.64900812616837e-04i	6.7295114029741e-05+2.36498638265624e-04i
6	0.733067942181435+0.01681120187532i	0.550364706285539+0.015778430948959i	0.30842960717757+0.008729747212965i	0.127773165741834+0.002056816439475i	0.0387039298963974-0.0006633205899582i	0.00860293891767643-0.00064050284436323i	0.00150395482724706-0.00012598400294443i	2.34995623847483e-04+6.358087321351e-05i	2.09970243507025e-05+5.87604726942886e-05i	5.31538890762615e-05+2.09632631628353e-05i	1.10394663791356e-04+2.4750583250367e-05i	6.18971409909454e-05+3.72270052438002e-05i	1.24204955530895e-05+7.9740213402093e-06i	2.3208084585687e-06-2.23816739594916e-05i	-2.6314697713851e-05-3.59402887801306e-05i	-8.7190212409405e-06-3.91334685913254e-05i	5.82215082166127e-05-2.1893428812359e-06i	7.39158759882509e-05+9.0900200015651e-05i	2.0135800020536e-05+1.52038822483073e-04i	-3.54141606039742e-05+9.68606897152387e-05i	-2.95370230255939e-05+1.58745215138148e-05i	-1.01763970566897e-05+8.9694673298522e-06i	-8.8142194200347e-06+3.28120694798574e-05i	6.10245276205344e-05+9.8447453286247e-05i	1.11173317929806e-04+2.1101192392654e-04i	3.0060149574352e-05+2.09299565309539e-04i	-3.42508023171916e-05+9.86150045854395e-05i	-8.2457652334818e-06+3.54280585982992e-05i	2.28405853139836e-05+4.4857554165627e-06i	3.83810789304245e-05-1.15275384612259e-05i	3.97234665399865e-05+2.65457645698101e-05i	2.7124003706315e-06+7.04465301709816e-05i	-3.31433316236391e-05+8.38595555492132e-05i	-1.53758779794525e-05+7.06081234676101e-05i	1.47446577669114e-05+4.06403512119198e-05i	2.30599784972896e-05+2.0079327846007e-05i	2.15425622016772e-05-1.4531015084688e-06i	-2.6164933718613e-06-1.89556025981752e-05i	-2.39683419326216e-05-2.9586744151549e-06i	-8.2362613206102e-06+2.7544649439902e-05i	2.2242497283836e-06+7.11350743156058e-05i	-1.5435811968885e-05+1.11592536943882e-04i	-1.53660847240832e-05+8.57157743686126e-05i	7.4325625942528e-06+2.28990491660752e-05i	6.5649945450868e-06-1.42817688875559e-05i	1.0661709355476e-05-4.58019130029225e-05i	7.49796272558164e-05-5.50796847282752e-05i	1.33710668461048e-04+1.4247250131349e-05i	1.25930228767899e-04+7.586372951054e-05i
7	0.702800483177912+0.0149820051391i	0.541888576256801+0.012176373273573i	0.321235975008104+0.006965467089165i	0.145981700692104+0.002627052650345i	0.0507220470797523+0.000435680489068i	0.0134728268049184-0.0002165443809577i	0.00273169923720263-0.00021251616968522i	3.891654763165e-04-7.5422677798292e-05i	5.9736079851777e-06-1.35277482893615e-05i	1.03416427319606e-05-2.90007026400467e-05i	5.73228577933174e-05-3.59513536772129e-05i	4.88407360695942e-05-9.0147686087356e-06i	2.52275490236309e-05+1.47973978713405e-05i	1.37101351786002e-05+1.11265735496367e-05i	-1.8396801703745e-06-1.94932003826795e-05i	4.8119023562924e-06-4.59075837579932e-05i	3.52201920068839e-05-2.92948133900393e-05i	4.99508901314919e-05+3.68955686057864e-05i	3.6727292545683e-05+1.00285582064056e-04i	7.290443106731e-06+9.65065123098259e-05i	-1.85248350610866e-05+4.28042150828631e-05i	-3.10284865645678e-05+1.126149054904e-06i	-6.78955033818681e-06-3.01238824241191e-06i	7.41809330383724e-05+4.79479088703933e-05i	1.18036956710931e-04+1.22420045622818e-04i	5.3251662617121e-05+1.20500269830604e-04i	-2.15420879776188e-05+5.33470920061501e-05i	-2.41822498450802e-05+1.55845736657263e-05i	1.4227152008075e-05+9.0180842853705e-06i	4.31974588851725e-05+1.15307480886157e-05i	3.37301325196507e-05+2.70661385426943e-05i	-7.686313735761e-06+3.62012213548422e-05i	-3.47849441053817e-05+3.11370408913872e-05i	-2.18492203171855e-05+1.90710248078615e-05i	-1.18420827258131e-06+6.63105489512113e-06i	4.43753687029867e-06+5.51461825504755e-06i	3.97216265553912e-06+5.90236277375651e-06i	-1.57520002656793e-06-9.7104998184701e-07i	-1.7291333333354e-07-5.19705099090028e-06i	1.66199823833078e-05-6.477336607857e-07i	2.15917154763308e-05+2.77061060663459e-05i	4.4195961345458e-06+6.72327392278441e-05i	-5.087907984217e-06+6.79444699459457e-05i	2.7061673493986e-06+2.89134022441385e-05i	4.6775612670732e-06-1.60067978052745e-05i	7.8299941773583e-06-5.89276250600122e-05i	4.21677560184977e-05-7.37755420732397e-05i	9.25324489981557e-05-1.76350923636845e-05i	1.26042372966512e-04+6.9788856028656e-05i
8	0.675128511165105+0.014669549056668i	0.535063003985316+0.011449435093174i	0.335464163560452+0.007281011284007i	0.166164799304985+0.003946894326263i	0.0649077296040541+0.001718796527776i	0.0199715353638156+0.0003490649189542i	0.00487421074408587-0.00024158199717063i	9.82757763817592e-04-2.7576780815782e-04i	1.85985871266892e-04-1.52292566313791e-04i	5.71390244725267e-05-9.15181359263457e-05i	4.8223236652211e-05-6.82141718443604e-05i	3.20794406268649e-05-2.39131081151751e-05i	1.13003576013e-06+2.26245582055006e-05i	-2.06691918836998e-05+2.63383566797677e-05i	-2.74785481880391e-05-1.31491489793327e-05i	-2.1579039915911e-05-4.58397864658917e-05i	-7.9793590860066e-06-2.92980739921006e-05i	1.12336021065086e-05+3.21010174706365e-05i	3.18718443535473e-05+9.16614427141575e-05i	3.26016537328576e-05+9.48161268546405e-05i	5.6707685953048e-06+3.55301187317834e-05i	-1.05159761058433e-05-3.23218092919776e-05i	3.5158369386281e-05-4.64140038276461e-05i	1.25268367932986e-04+9.978628757802e-06i	1.58583648217946e-04+7.7736556375954e-05i	8.71804241297783e-05+7.52828415865951e-05i	-5.2484250097966e-06+1.38408611390648e-05i	-2.80951922465971e-05-2.75331894945424e-05i	1.14554199804919e-05-2.31922065303193e-05i	4.52347226848368e-05-3.1741225916647e-06i	2.90631919103852e-05+6.7132680338123e-06i	-1.54991036234162e-05+3.4981688723275e-06i	-3.82639594150934e-05-1.0505781706313e-06i	-2.5047908562807e-05-2.6521038675016e-06i	-4.56807021168439e-06-3.21073102729024e-06i	1.60995870035477e-06+1.23453371727733e-06i	-2.30963068755788e-06+5.80490456425147e-06i	-7.04728119248353e-06-8.7300781860926e-07i	-3.6820178678079e-06-1.63284466811137e-05i	7.58460369979e-06-2.00523502038487e-05i	1.03557845618469e-05+9.7259480522636e-06i	-4.0275140118132e-06+5.65309023776602e-05i	-2.35445239179341e-05+7.13313491058564e-05i	-3.68831485236761e-05+3.55231069005172e-05i	-4.43506386360152e-05-2.63250329725819e-05i	-3.99203734343614e-05-7.84389987501258e-05i	-9.5500026041166e-06-7.82178744935538e-05i	4.11064337043583e-05+7.3643405545993e-06i	7.5270639635346e-05+1.41794850663048e-04i
9	0.651714712905829+0.014863954992103i	0.530022185197525+0.011598717482141i	0.349986176592836+0.008019084678492i	0.187475336844156+0.005380999838788i	0.0813292597298272+0.0034150305049142i	0.0285168035792599+0.0016820307564608i	0.00811763165628563+0.00037994660389949i	0.00195646046906262-0.00023284541865784i	4.67768002017954e-04-3.30231684225496e-04i	1.45508502654152e-04-2.49492106831557e-04i	5.7830682406179e-05-1.55477327156832e-04i	3.9066048599569e-06-6.84052956584742e-05i	-4.69478378474221e-05-4.1120416067338e-06i	-7.76560620499066e-05+8.1067546412711e-06i	-8.27076445067872e-05-2.12802559058165e-05i	-7.88979286245989e-05-3.89260357264109e-05i	-7.02980338406121e-05-5.3354722348605e-06i	-3.71175835623897e-05+6.61234625914079e-05i	2.2716217382616e-05+1.22057557221136e-04i	6.9574311837984e-05+1.11813089321527e-04i	7.62707736081021e-05+3.35026451962196e-05i	8.27921396343288e-05-5.44210897600522e-05i	1.44676750120827e-04-7.9866582817916e-05i	2.33955383072607e-04-2.8794782017108e-05i	2.54924719905207e-04+3.1243376705792e-05i	1.7429938547219e-04+2.346432200792e-05i	6.95422266188793e-05-4.18638300370909e-05i	2.65277441812767e-05-8.69460650942745e-05i	4.51390377271103e-05-7.5403118369626e-05i	6.23979322580451e-05-4.45705783078824e-05i	3.6768771990476e-05-3.49196504530797e-05i	-1.14136542493813e-05-3.98501043103237e-05i	-3.80355958340484e-05-3.46875299925624e-05i	-3.02781818145141e-05-1.8217281325716e-05i	-1.09936331164417e-05-3.7219110524423e-06i	-3.0438968716465e-06+4.85950356173918e-06i	-9.36435827192101e-06+6.52485496083279e-06i	-2.12686672756643e-05-4.8287264067975e-06i	-2.90171091520013e-05-2.4639487873077e-05i	-2.91793694639656e-05-2.71855322439919e-05i	-2.95483372261689e-05+9.0065319138944e-06i	-4.26290221353381e-05+6.41551996509516e-05i	-7.2616614082428e-05+8.86761689631614e-05i	-1.10436694194831e-04+5.6364578634452e-05i	-1.39469606142672e-04-1.1384588324859e-05i	-1.43454444293206e-04-6.3483768845038e-05i	-1.15911941755438e-04-4.2892248365921e-05i	-7.54852391841837e-05+8.12353810871317e-05i	-7.3262870012604e-05+2.61283090614234e-04i
10	0.632295841294455+0.014961022771531i	0.526514790353516+0.01150015429508i	0.364392895341256+0.008193726020367i	0.209433299933563+0.006271784329355i	0.0997107928506653+0.0051347256083003i	0.0390530842286173+0.0037579568035104i	0.0123784568720264+0.00204887818911i	0.00307109326459801+0.0006104942769649i	5.66260907465829e-04-1.68285251977902e-04i	7.4871119317089e-05-3.9032014681238e-04i	-1.1650743584602e-05-3.38361482229519e-04i	-7.2768441705945e-05-2.14020567619646e-04i	-1.40276462699005e-04-1.13187957477238e-04i	-1.83883715942711e-04-6.6068585072344e-05i	-1.95863421418247e-04-5.0922262444242e-05i	-1.91568854643244e-04-1.8039833689915e-05i	-1.66716179574338e-04+6.0937551074874e-05i	-9.2089283609735e-05+1.6057033240307e-04i	3.4004996456582e-05+2.18709872987263e-04i	1.61525178843786e-04+1.88186402753487e-04i	2.47314618362541e-04+7.9851189637509e-05i	3.12485751655697e-04-3.9178285201245e-05i	3.97762146370969e-04-9.63806025427e-05i	4.7885415110388e-04-7.8339435117099e-05i	4.83859713489632e-04-4.574384359743e-05i	3.9418740098576e-04-6.6180782184768e-05i	2.74003489363356e-04-1.32983158720458e-04i	1.92058535685235e-04-1.79400591565158e-04i	1.546310795419e-04-1.70925952067109e-04i	1.22918489817965e-04-1.40556380022537e-04i	6.9466043918086e-05-1.25967414820819e-04i	5.346304260436e-06-1.18091842523737e-04i	-3.92690434922286e-05-9.10341835429365e-05i	-4.98535208829856e-05-4.72753416238524e-05i	-3.90616625300579e-05-9.7703629269259e-06i	-2.9997286456752e-05+8.6178188242198e-06i	-3.68484718520759e-05+8.8570683641469e-06i	-5.94976117543633e-05-4.4853203196364e-06i	-8.71393427887208e-05-1.89094084906093e-05i	-1.07303355306762e-04-1.0181678349522e-05i	-1.19268146761213e-04+3.5976123138525e-05i	-1.38206551462589e-04+9.8603610525381e-05i	-1.79438117042579e-04+1.34246545686965e-04i	-2.39136132707949e-04+1.18425508119169e-04i	-2.95391815594597e-04+6.8840227029014e-05i	-3.27384288339848e-04+3.6424207348386e-05i	-3.34868235080013e-04+8.2003716523174e-05i	-3.48865042429657e-04+2.38476714138248e-04i	-4.22864709233955e-04+4.59876096591369e-04i
11	0.616177885680437+0.01459153180317i	0.524190022183568+0.010437565854429i	0.378490042887367+0.006836572528167i	0.231822536537948+0.005366817359199i	0.120117615262839+0.005435871688264i	0.0521554152542121+0.0053777811563115i	0.0184364445797908+0.0042736491780148i	0.00483728648793016+0.00249163251936263i	5.75414984958908e-04+8.79642081229365e-04i	-2.98452416335738e-04-8.6991820435121e-05i	-3.2608790024171e-04-4.49072753631768e-04i	-3.06200172095793e-04-4.6858631599979e-04i	-3.53643552983116e-04-3.69595372715419e-04i	-4.10852115705298e-04-2.56765900970113e-04i	-4.34165457810322e-04-1.39810878822275e-04i	-4.1145698770997e-04+7.405349149943e-06i	-3.24470576839378e-04+1.88388965270092e-04i	-1.47192129313093e-04+3.56292480182381e-04i	1.10555845926168e-04+4.36918730144378e-04i	3.87829701604979e-04+3.85136164030703e-04i	6.23676740349327e-04+2.24937436486511e-04i	8.06659918476033e-04+3.6934718403188e-05i	9.49830189109328e-04-9.7884882424507e-05i	0.00103586124999784-0.00015572884768401i	0.00102600101681269-0.00017980017619838i	9.18280492845836e-04-2.26325147133023e-04i	7.60548441555675e-04-3.00615576449765e-04i	6.02884752547515e-04-3.59918093356178e-04i	4.61064747180768e-04-3.74655007337534e-04i	3.26156654909893e-04-3.5858952549746e-04i	1.90657035808184e-04-3.33149923533903e-04i	6.2553056768287e-05-2.92918174392722e-04i	-3.7718759703159e-05-2.23901392218362e-04i	-9.3730553491656e-05-1.35936670553885e-04i	-1.09672109300484e-04-5.8146558265905e-05i	-1.10327400925256e-04-1.0805793820657e-05i	-1.23994978537891e-04+7.16677674372e-06i	-1.63441830470679e-04+1.1147663727421e-05i	-2.19036954552586e-04+2.2584321484197e-05i	-2.70153962606551e-04+6.1252509243391e-05i	-3.0734426014277e-04+1.30911309067728e-04i	-3.42780803011309e-04+2.10295906159555e-04i	-3.95750313805043e-04+2.66825599532596e-04i	-4.71716759580262e-04+2.83717772667096e-04i	-5.61193754597984e-04+2.75435558991864e-04i	-6.5684853196406e-04+2.84846546262855e-04i	-7.69494955166489e-04+3.68819507008874e-04i	-9.3072640743569e-04+5.66630286295003e-04i	-0.00117308320700856+0.00085577760083137i
12	0.602647572808611+0.013573815854491i	0.522697025604995+0.007956338885832i	0.392199463211196+0.003059871445934i	0.254680977066005+0.001128779916629i	0.142994667657383+0.002078665984152i	0.0689988698690866+0.0039624451792893i	0.0279749363038451+0.0048410460288983i	0.00881509079703536+0.00413809890951164i	0.00144745646015534+0.00251139419869107i	-6.66849094096444e-04+8.98923750878618e-04i	-9.53737241618274e-04-1.76091875525233e-04i	-8.6900210786875e-04-6.71882516093964e-04i	-8.40767536293609e-04-7.66691172187885e-04i	-8.76747515740275e-04-6.32419731625432e-04i	-8.87415166217311e-04-3.63242879847519e-04i	-7.99351369460579e-04-8.299296055894e-06i	-5.65264444916849e-04+3.72621354133978e-04i	-1.68644221925735e-04+6.8546210991048e-04i	3.54299542536692e-04+8.30167787232047e-04i	9.16729620477269e-04+7.58397861291141e-04i	0.00142633358001536+0.00050964852699554i	0.00182879594644294+0.00019096477620263i	2.10468454171974e-03-8.716987114663e-05i	0.00224198948240957-0.00027250880557226i	0.0022334447006092-0.00038599443205723i	0.00209476641655926-0.00048093187225087i	0.00186358680682522-0.00058648511000236i	0.00157650520936276-0.00068972642576013i	0.00125647747402199-0.00076268794244516i	9.19760389036801e-04-7.89670213656213e-04i	5.85343275868199e-04-7.65434390545873e-04i	2.78352879375319e-04-6.84997079777878e-04i	2.7930742669418e-05-5.50785783780072e-04i	-1.44145441079448e-04-3.85470526433444e-04i	-2.40352877296711e-04-2.25612971910246e-04i	-2.92177344325353e-04-9.8537893628102e-05i	-3.42248680188401e-04-6.135191441151e-06i	-4.16416421890731e-04+7.1524450728865e-05i	-5.09548131134536e-04+1.59798042150492e-04i	-5.97338154572703e-04+2.72561923471551e-04i	-6.62678121979877e-04+4.03014456400903e-04i	-7.11376645485776e-04+5.27493842274254e-04i	-7.65796100588524e-04+6.21569568408945e-04i	-8.51095622959993e-04+6.77864398145118e-04i	-9.91879061261033e-04+7.14628004980737e-04i	-0.00121684324094404+0.00077498094530902i	-0.00155851499240168+0.00091942713474203i	-0.00204047137150228+0.00120435877563436i	-0.00264766776610582+0.00164785188016562i
13	0.590946807262726+0.012153130503983i	0.52148295682525+0.00422398231452i	0.40505928692711-0.003278202827436i	0.277446563912351-0.007276945111194i	0.167946823302058-0.006847445059044i	0.0898902755621162-0.0035364690280678i	0.042202864315011+0.0000644990666375i	0.0167478849916118+0.0021091605971739i	0.00482002670436509+0.00225936276144156i	3.690474851062e-05+1.23877269396603e-03i	-1.46535962211556e-03-3.200172548178e-05i	-0.00174578287752764-0.00097016373702717i	-0.00173216533196095-0.00138686806744582i	-0.0017002951837102-0.0013188113622116i	-0.00161573726008736-0.0008826693518906i	-0.00135588149214366-0.00022402045059085i	-8.26543450673788e-04+4.83858464916208e-04i	-1.306509391062e-05+1.05224678225284e-03i	0.00100694554675782+0.00132523542732434i	0.00208937189449379+0.00124247547963201i	0.00308025396110762+0.00086940859009877i	0.00386838909629734+0.00036411189518546i	0.00440253086232948-0.00010492624123678i	0.00467802504828045-0.00043990032680884i	0.00471759151583301-0.00064413838628681i	0.00455611991041064-0.00078822248325817i	0.00422623278136842-0.00094355575118793i	0.00375029489151479-0.00113381482920685i	0.00314799387390373-0.00133048491487685i	0.00245238399011513-0.00147909774030224i	0.00171771746940417-0.00152856295026774i	0.00101281802263585-0.00145045832406957i	0.00040438296706945-0.00124889918661482i	-6.424134640625e-05-9.59756144984747e-04i	-3.90102840456365e-04-6.35117448020763e-04i	-6.10063213366971e-04-3.18114023105084e-04i	-7.77174769835763e-04-2.4612700938848e-05i	-9.27957715998186e-04+2.54664674253503e-04i	-0.0010649022508274+0.0005344458332603i	-0.00116690725508392+0.00081411473714841i	-0.00121702570640622+0.00107153777787049i	-0.00122504983795065+0.00127511366120312i	-0.00123305569064176+0.00140490585748404i	-0.0013095972795772+0.0014692053264059i	-0.00154104132572508+0.00150919239919061i	-0.0020185390391792+0.0015948058814791i	-0.002813866270678+0.00181672900008486i	-0.0039404775499215+0.00227105720792039i	-0.0053027880661281+0.00303247579363446i
14	0.580070807399418+0.011422022769571i	0.519421141762931+0.000678225121609i	0.415601235483159-0.010551147493579i	0.298037462940634-0.018450104792336i	0.19249714457102-0.020819074741019i	0.112684190043805-0.018101917223248i	0.0600324251966266-0.0127305610514794i	0.0288457059465616-0.0074590459726156i	0.0118524722596182-0.0039710317774013i	0.00325179684114967-0.0025255510121253i	-0.0007197864861351-0.00246041668165041i	-0.00230905935219838-0.00289743169574552i	-0.00279526350862586-0.00317984968958653i	-0.00280431702553532-0.0029842738672351i	-0.00251721361286566-0.00226789318897329i	-0.00187774895316707-0.00118665896141289i	-7.88454015937781e-04-1.8179026941628e-05i	7.54563468248896e-04+9.27459736100633e-04i	0.00261555869271909+0.00141233914983411i	0.00455658594809318+0.001359767423371i	0.00632360085183357+0.00088196630091389i	0.00772988831390867+0.00022277786359555i	0.00869588770077969-0.00036126557010877i	0.00923643698883004-0.00071910690043926i	0.00941467284851536-0.00085840798913912i	0.00929090335582891-0.00090911246689146i	0.00889074751503364-0.00102720258512608i	0.00820681949966234-0.00130044937846337i	0.00723066069610479-0.00170682236763981i	0.0059922573862975-0.00213598315833526i	0.00457964053691854-0.0024482289239276i	0.00312595708921054-0.00253465147154048i	0.00177202579465017-0.00235298065774525i	0.00062419721456814-0.00193025256184988i	-0.00027199565051248-0.00133772314846943i	-9.29842489380784e-04-6.54488922945186e-04i	-1.39351863709653e-03+5.906324437034e-05i	-0.00170252432081203+0.00076436711563455i	-0.00187205491300918+0.00142847296492659i	-0.00190118572389384+0.00200741593256527i	-0.00180077047541225+0.00244720571568153i	-0.00162157486858693+0.00270510964488559i	-0.00146817393619603+0.0027774362328312i	-0.00149620458849096+0.00271568985085508i	-0.00189557681573119+0.00262332338693274i	-0.00285778755358829+0.0026404629652951i	-0.0045204759291509+0.00292891714947883i	-0.00688617798871455+0.00365916060183012i	-0.00973026415456921+0.00498697018317221i
15	0.568718231095054+0.01369010089779i	0.514796123150179+0.000565540415172i	0.421388094641671-0.014528020680104i	0.312914948261748-0.027410210661833i	0.212047511555947-0.034744589972386i	0.132376048286339-0.035505623257984i	0.0770447114209408-0.0311303654341281i	0.0421434483106063-0.0244087867831726i	0.0214057823525581-0.0179718149610139i	0.0094168787191272-0.0132984874107655i	0.0026188469214929-0.0105887746866059i	-0.00104640440226468-0.00923312964881143i	-0.00276751504668704-0.00840210777375998i	-0.00323917477111148-0.00745114805255508i	-0.00280736642068362-0.00608733351116685i	-0.00157664378522931-0.00436766902476414i	0.0004335669575078-0.00259673284598545i	0.00312908245272855-0.00116416806508319i	0.00625930130462263-0.00036486874152043i	0.00944926223938526-0.000263084180713i	0.0123132935301419-0.00065969497916i	0.0145778150056452-0.001183335244086i	0.0161461646304796-0.0014658194912738i	0.0170784232141965-0.0013152004097886i	0.017506675027001-0.0007975536626595i	0.0175360808983099-0.0001873053193407i	0.0171838620511181+0.0001820243210138i	0.0163844607298698+0.0000838234432153i	0.0150520880390141-0.0005018434222218i	0.01316104013419-0.0013925547519171i	0.0107974288268084-0.0022925634420345i	0.00815627478171483-0.00291168662929637i	0.00549017545000445-0.00305848010348478i	0.00303950054220779-0.0026771296598624i	0.00097810711349984-0.00182983585220146i	-6.05245050530361e-04-6.50055076578226e-04i	-0.00169143853869373+0.00070233714108175i	-0.00230100167567096+0.00206546611238315i	-0.00247341891358869+0.00328238813630269i	-0.00226879567559258+0.00420829963615141i	-0.00178753394730889+0.00473304594312181i	-0.00119274756132024+0.00481643112024727i	-0.00072190013592045+0.00451686690446722i	-0.00068222288195571+0.00399306618296823i	-0.00142702107676616+0.00347619184676391i	-0.00330308433230888+0.00323163758848072i	-0.00655337202998404+0.00353457009449852i	-0.0111713475077396+0.0046629961347595i	-0.0167419119112085+0.0068812218489589i
16	0.555700536070964+0.02239427252215i	0.506014111683176+0.00872134739788i	0.420089774362719-0.008703937475846i	0.318511839702189-0.025906108276869i	0.221514283726955-0.038945034426145i	0.142601397461199-0.045485572208032i	0.0863586748302293-0.0455407590846846i	0.0503315145884226-0.0410581011266676i	0.0288185574577585-0.0347277370745196i	0.0161969044556178-0.0287660388068158i	0.0085577444195406-0.0242662881973472i	0.003799979448509-0.0212393375170861i	0.0010100384699975-0.0190805168747479i	-0.0001555010671922-0.0171012843562447i	0.0001773213711916-0.0148890547244221i	0.0019379027080241-0.0124276520395595i	0.0050030863347428-0.010015180316898i	0.00910194481007158-0.00805670116088837i	0.0137779678869036-0.0068254074303535i	0.0184528402345264-0.0062912989018775i	0.0225749386565648-0.0060955050627329i	0.0257780949294682-0.0056906423335251i	0.0279661912846687-0.0045896379261255i	0.029279845661844-0.0026064578501593i	0.029964819032804+0.0000310668736514i	0.0302115015373411+0.0027557038641722i	0.030046093278917+0.0048884164285111i	0.0293236471586375+0.0059105329050086i	0.0278190085369329+0.0056572920319622i	0.0253634883402522+0.0043579895626448i	0.0219578441297944+0.0025263095895325i	0.0178117879405582+0.0007678928493058i	0.013301430248365-0.0004077504314637i	0.00887387313148393-0.00070708642178525i	4.94422764170701e-03-8.482921871709e-05i	0.00182166250911086+0.00129179471223599i	-0.00032200964348203+0.00311129516519013i	-0.00145004139713672+0.00499115042500417i	-0.00164388201631521+0.00654729128315519i	-0.00108724995853657+0.00746329270437789i	-5.645683347074e-05+7.55861398642055e-03i	0.00108478114434424+0.00684024389215965i	0.00188865551337618+0.00551317395431886i	0.00182860766389239+0.00393674281915038i	0.00032095794325008+0.00254365949077359i	-0.00320622653506887+0.00176474343971188i	-0.00916212105964843+0.0019991548374755i	-0.0175565996829548+0.0036300677080525i	-0.0277434291144696+0.0070334190979763i
17	0.540862624131341+0.041100632002632i	0.492983279691479+0.029979198012676i	0.411411745872192+0.013364309856497i	0.313757172602163-0.00556967176649i	0.218413834204114-0.023012434180769i	0.139053251629126-0.035900279115632i	0.0818647428827505-0.042929066833089i	0.0460666345244324-0.0447210840426448i	0.026611822262359-0.0431582011486007i	0.0173444885915565-0.0403345108895582i	0.0132413483381441-0.0377008370156598i	0.0112737605504731-0.0357498224111595i	0.0102019960315161-0.034230371296695i	0.0099059861817438-0.0326262267547845i	0.0107251774112135-0.0305912814234376i	0.0130010721810008-0.0281507665728173i	0.016822734182778-0.0256364242201612i	0.0219267054409782-0.0234424462952679i	0.0277268650707002-0.0217438699911098i	0.0334606965815355-0.0203176551808661i	0.0384094128227265-0.0185589668783677i	0.0421098192478707-0.0157024824212545i	0.044467203019394-0.0111652159980879i	0.0457174190816501-0.0048624425639969i	0.0462555038604087+0.0026521612576253i	0.046411181530965+0.010299009868178i	0.0462755047242506+0.016801547125802i	0.045655796355028+0.0210982527948747i	0.0441730969415882+0.0226723248839112i	0.041450577365776+0.0216793071030192i	0.0373053214360915+0.018846622551933i	0.0318636778699618+0.0152099401731601i	0.025562107899036+0.0117986602249976i	0.0190459802981565+0.0093755430914161i	0.0130138219524282+0.0082914578004719i	0.0080629438512681+0.00846540761269664i	0.00457818659108401+0.00946560031593155i	0.0026815204313915+0.0106555130852296i	0.0022385600114826+0.0113707176747239i	0.0029042228956663+0.0110943219313822i	0.00418295023313435+0.00959539103614912i	0.00547754647522621+0.00699255255813003i	0.00610776874359856+0.00371799038790128i	0.00530120485148121+0.00039180652687216i	0.00219369614792676-0.00233915718355233i	-0.00409309829270053-0.0039196463893448i	-0.0142343312391846-0.0039051443604265i	-0.0283446796893987-0.0018933735201914i	-0.0455875350138972+0.0025439531319356i
18	0.52625586923331+0.071600217643252i	0.478739752372405+0.066421777800742i	0.3992941369904+0.054251072272641i	0.303005963459299+0.037020487242958i	0.206699541502784+0.017763587532694i	0.124307265729212-0.000405065421844i	0.0638372743976529-0.0152900961010973i	0.0267396913894991-0.0261420346097795i	0.0093776814355259-0.0335174518821698i	0.0055706559602299-0.0386359853684321i	0.0090535741408463-0.0426317783241712i	0.0150814787758122-0.046081794547396i	0.0209782176396262-0.0489719348154325i	0.0258701979754818-0.050995853210034i	0.0300179518265791-0.0519286638878366i	0.0341040990316245-0.0518362459760598i	0.0386889988462155-0.0510202500975349i	0.0439141108219805-0.0497603028161198i	0.049452705473574-0.0480175308966734i	0.0546603231377376-0.0452753278414334i	0.0588408930320474-0.0406251992959287i	0.0615188686484404-0.0330928919219788i	0.0626097536349736-0.0220880737982568i	0.0624222275298706-0.0077941518992196i	0.061495291377891+0.0086761141993376i	0.0603447504829079+0.0254474653781542i	0.05923196798557+0.0403309068537262i	0.05805530794054+0.0513995100482449i	0.0564073064058368+0.0574884253499301i	0.0537667828786229+0.0584535175909514i	0.0497399411429142+0.0551224817624298i	0.0442511725726044+0.0489846291644301i	0.037613485561255+0.0417435123975198i	0.030461530308151+0.0348776222574256i	0.0235815914562194+0.0293253141458063i	0.0177035659496468+0.0253551756087038i	0.0133233270039542+0.0226268225414086i	0.0106043504511791+0.0204033754299245i	0.0093745959014802+0.0178480429744413i	0.0091987565435282+0.0143215269628445i	0.00947754024832849+0.00959594299795029i	0.00951597447867814+0.00392107553231996i	0.00852204262258625-0.00207540811378948i	0.00554662360185204-0.00760858595126408i	-0.0005612515004842-0.0119764759271996i	-0.011069930771325-0.0147037684628666i	-0.0270611964702275-0.0155206622643809i	-0.0489184975717355-0.0142054665213732i	-0.0757643998684179-0.0104164332562901i
19	0.517038927821171+0.112046168145829i	0.470625469116541+0.115070523943484i	0.393524943454197+0.109848842403511i	0.298375955135137+0.096914867590481i	0.200269136571597+0.078188633775098i	0.113045580530262+0.056369833852106i	0.046337469957428+0.0341183357874257i	0.0041582996949332+0.0133659592438534i	-0.0147943702772744-0.0049755714654401i	-0.0155516484966536-0.0208592103186023i	-0.0047494793250886-0.0346707421811198i	0.0112959438688936-0.0467949274098036i	0.0278363600476287-0.0573913329367764i	0.0421300259140703-0.0664209089258869i	0.0532178386661222-0.0738025124693727i	0.0613245099069099-0.0795207684817003i	0.067177826100829-0.0835717407638148i	0.071462096057275-0.0857647956770269i	0.074518024169157-0.0855124236844349i	0.0763044328540821-0.0817720444472763i	0.0765612105156327-0.0732426670362121i	0.0750642059591901-0.0587990435678473i	0.071848957944276-0.0380247215615063i	0.0673060613617448-0.0116382519974936i	0.0621105206683658+0.0183753728330199i	0.0570196666659802+0.0490178905860829i	0.0526296302739365+0.0768657824303716i	0.0491949180919775+0.0988193929528529i	0.046583760391798+0.112781557689856i	0.044380076572038+0.118063236568577i	0.042080900411179+0.115412686751136i	0.039303333464906+0.106689736528639i	0.0359195725083573+0.0943098017640078i	0.0320755619539091+0.080632497346913i	0.0280991871550585+0.0674615060262184i	0.0243463600413979+0.0557702254126833i	0.0210526031867656+0.0456940496261355i	0.0182480976181457+0.0367555575071483i	0.0157596576780143+0.0282288317618538i	0.013276666095151+0.019515373517913i	0.0104196502756141+0.0104059380312198i	0.00674192190337347+0.0011443997972933i	0.00163056612259641-0.00771535014546208i	-0.0058531271621501-0.0155830298847927i	-0.017074639766537-0.0220988039004292i	-0.0337154318746526-0.0272534339295469i	-0.0573499130763719-0.0312897504709331i	-0.0887504121012115-0.0344282841462182i	-0.127134094063078-0.036566337355621i
20	0.521271322091499+0.156727754374287i	0.479901245174472+0.168194023374553i	0.409254955082032+0.17038816622557i	0.31940089921564+0.162586255140956i	0.223222197070558+0.145598674654786i	0.133649245338696+0.121533412198668i	0.0610797644807289+0.0932157308040818i	0.0116420569505211+0.0634760480417706i	-0.0133573169082979+0.0345560253991865i	-0.0168336732553707+0.0078081995486681i	-0.0045115892150109-0.0162786867877888i	0.016802677784839-0.03782810453454i	0.0407789123404444-0.0572514863008369i	0.0626145812645088-0.0749691200635597i	0.079455303842764-0.0912117032732601i	0.090254596821472-0.105873928781163i	0.095269655505074-0.118386658535304i	0.095430643138258-0.127622101908529i	0.091789971884975-0.131902307654114i	0.085182893876727-0.12919558450237i	0.076139065313914-0.117535892504172i	0.0649998385565439-0.0956043536698642i	0.0521371557037979-0.0633161556752567i	0.0381512496254731-0.0222102634444287i	0.0239500038459936+0.0245277728073511i	0.0106720024569064+0.072474130314583i	-0.000516222164194+0.116730602552307i	-0.008668612618204+0.15284834133623i	-0.013261704991128+0.177661181601579i	-0.01428527140777+0.189808262986233i	-0.012205439748984+0.189825454263275i	-0.007831734075045+0.179815166009422i	-0.002145844884471+0.16281880039742i	0.003851942769608+0.142081701179951i	0.00924678736583+0.120404952937795i	0.0132635626104635+0.0997298933392726i	0.0152940700417962+0.0810201813949522i	0.014922522596643+0.0644169895575294i	0.0119549977753214+0.0495681914183332i	0.0064270062508164+0.0359910534740984i	-0.0014594679869993+0.0233319568225438i	-0.0115095114774005+0.0114372676005743i	-0.0238086844118996+0.0002329173501295i	-0.0390061958465384-0.0105020858396333i	-0.058449690441402-0.0213271141767136i	-0.0840073038108788-0.0331598952027452i	-0.11750032041764-0.047059372005367i	-0.159836870207258-0.06381730747413i	-0.210116643257296-0.083507226099067i
21	0.54734564851025+0.198396544135048i	0.518024301449922+0.216992106322493i	0.461847874766637+0.225710334510892i	0.386222171639241+0.222891135458593i	0.301300922216223+0.208412446411938i	0.218065272113897+0.183729709785885i	0.146304609208044+0.15153177561981i	0.09295581063097+0.115107864749542i	0.0611414667867263+0.0776140832499205i	0.0500593779687656+0.0414527303108971i	0.0556657199803533+0.0079272753782741i	0.0719138033140301-0.0227622288832628i	0.0922028664853365-0.0512206309123054i	0.110681443140568-0.07836370687799i	0.123133640806572-0.104863068223244i	0.127322082220815-0.1306580672682i	0.122820211727183-0.154641844724848i	0.110492961480366-0.174602604094826i	0.091848332196191-0.187466144410314i	0.068474861389906-0.189832346851708i	0.041712548878599-0.178725882819616i	0.0126031533992-0.152405958394328i	-0.017937140205424-0.1110306902686i	-0.0488517706873043-0.056977118108917i	-0.0787333513352018+0.0053108161706113i	-0.105781723230187+0.069951731500816i	-0.127969381417447+0.13060391385086i	-0.143371178637492+0.181558532345448i	-0.150556334939495+0.218684899757183i	-0.148923641883804+0.240010707885707i	-0.138885585363543+0.245828134904386i	-0.121858463409778+0.238347119696773i	-0.100071236704842+0.221027762560761i	-0.076246867061393+0.197784619626048i	-0.053227205075957+0.172256780061421i	-0.033608303160333+0.147288436333255i	-0.019437534223743+0.124686403105489i	-0.01200890626752+0.105238190296441i	-0.0117850117651492+0.0889083681311253i	-0.0184698952098173+0.075097526899156i	-0.0312447671009556+0.0628545507295787i	-0.0491450040075977+0.0509766649134773i	-0.0715002575315961+0.0379989952919038i	-0.0982976225062241+0.0221426868296782i	-0.13029636287271+0.001330939607304i	-0.168758792447601-0.026624750367871i	-0.214779464269181-0.063623855748237i	-0.268365743991063-0.110708240657981i	-0.32757898547422-0.167461603223851i
22	0.598176743365057+0.232118505182047i	0.58855630750491+0.256683954016812i	0.555849053557393+0.271645928673042i	0.504870579289137+0.274735896544454i	0.442731491182865+0.265028216346946i	0.377601451443222+0.243150877183109i	0.317289956863814+0.211155860030551i	0.267926506546133+0.172060118946565i	0.232999611857286+0.129167782320706i	0.212940421829014+0.085355833733832i	0.20532195763869+0.042523622556084i	0.205608076042381+0.001363855448976i	0.208258439678413-0.03847761514197i	0.207913880341806-0.077896423731744i	0.200379130958005-0.117621224772817i	0.183192949536548-0.157506454768685i	0.155707203181433-0.196039753026754i	0.118743571541893-0.230230928285638i	0.074011115025368-0.255956386859879i	0.02351435279334-0.268713762355627i	-0.030851484641225-0.264624908394489i	-0.087417486986512-0.241443509624422i	-0.144591984059649-0.199303100801729i	-0.200570660331272-0.140993971171118i	-0.253080593536604-0.071673200169669i	-0.299313612761824+0.001940549537786i	-0.336127675637959+0.072700788850288i	-0.360492528177875+0.1342275004794i	-0.370066218370971+0.181890264717152i	-0.363742309418778+0.213379956000729i	-0.342015483525396+0.228788236237255i	-0.3070668569659+0.230241006097392i	-0.262546940757851+0.221228090462415i	-0.213107573898734+0.205813961391972i	-0.163784581937966+0.187901370367423i	-0.119352449103692+0.170666925337604i	-0.083764399835094+0.156218752318637i	-0.059765754524126+0.145463897763605i	-0.048734645147638+0.138131998100092i	-0.050766378364762+0.132887836422109i	-0.064974990314446+0.127477052490239i	-0.08993689813915+0.118879479488068i	-0.124153289060214+0.10348258755969i	-0.166377381492177+0.077320008774659i	-0.215664069401594+0.036433406174668i	-0.271070436190984-0.022600184604208i	-0.331061433806123-0.101980963110009i	-0.392819691800169-0.201913738766384i	-0.45176217059074-0.319895536918536i
23	0.664089191442581+0.257907005114723i	0.67803694279101+0.289245173018655i	0.673420318710974+0.312686963373411i	0.652759114365578+0.325588977619509i	0.620206900506207+0.326221423700871i	0.580815763264833+0.314056178098749i	0.539649757052056+0.289822932032237i	0.500905352489042+0.255299056129097i	0.467202357942257+0.212872305549066i	0.439186773928831+0.164987669829523i	0.415533195303498+0.113636021251747i	0.39335103147425+0.06004342713213i	0.368901592827406+0.004669707969319i	0.338450169378473-0.052466438745315i	0.29903957784315-0.11122498059059i	0.248998504584072-0.17072218298808i	0.188085421073885-0.228864659275217i	0.117288395107062-0.282228305202921i	0.03840975108779-0.326379115551491i	-0.046377976688297-0.356602336787945i	-0.134832760540826-0.368876178983275i	-0.224707400254542-0.360838368752154i	-0.313595566945107-0.332478571885698i	-0.398676979876566-0.286354878702775i	-0.476528388567822-0.22725950825664i	-0.543148850286344-0.161408314021428i	-0.594271310478997-0.095353851800628i	-0.625928365738025-0.034884892994387i	-0.635147252119908+0.015839546357477i	-0.62059937902395+0.054755614291925i	-0.583036734913091+0.081910750107828i	-0.525403856708884+0.099094408932264i	-0.45259701156977+0.109222068044233i	-0.370924093768661+0.115633020647609i	-0.287377252215978+0.121436686104577i	-0.208854837737528+0.12898915066475i	-0.141461303201064+0.139526323133275i	-0.089982333862527+0.152941813721734i	-0.057588665102223+0.167684502737896i	-0.045774261717462+0.180759556178078i	-0.054488259095098+0.187837099598395i	-0.082380416601383+0.183492952309722i	-0.127054890582986+0.161616091626066i	-0.185228440799492+0.116011915500891i	-0.252727229286728+0.041206407884996i	-0.324332144380954-0.066585407373628i	-0.393579799995477-0.208418416603784i	-0.452710475698947-0.38165425516919i	-0.492982199700513-0.579273453048869i
24	0.720331152087914+0.279469698571917i	0.754170373498561+0.320829742383878i	0.773616172493486+0.357817170019143i	0.779431892330752+0.387609522612435i	0.773362229365668+0.407688777810439i	0.757728985186317+0.41612975795864i	0.734948765962496+0.41179392491554i	0.707054072787432+0.394381299853686i	0.675302436512218+0.36432917861632i	0.639950031123817+0.322592079053737i	0.600241944326679+0.270378337184421i	0.554629178754977+0.208938806126589i	0.501168551882339+0.139490808597426i	0.438011121132109+0.063314957693324i	0.363857131369477-0.018004221509105i	0.278265563973762-0.102288268808261i	0.181755396128508-0.186558260439825i	0.07570806158096-0.267037709174218i	-0.037851178611882-0.339435029690363i	-0.156479219855948-0.399486110144581i	-0.277446729694622-0.443643587036447i	-0.397729617154426-0.469734809257218i	-0.513891429380371-0.477400444228222i	-0.621953150429873-0.46817692463032i	-0.717372926306617-0.445183313744779i	-0.795233253087862-0.41248480345933i	-0.85066623908804-0.374294019829146i	-0.879464202045789-0.334209253122921i	-0.878754053074326-0.294666053995153i	-0.84758359242183-0.256707173306894i	-0.787284302137666-0.220083187414315i	-0.701529582808216-0.183614396738179i	-0.596078914152302-0.145697987099276i	-0.478263691395631-0.10484135789102i	-0.356312051095154-0.060134246561185i	-0.238621192078768-0.01161869007821i	-0.133070419829134+0.039445170333646i	-0.04643680713667+0.0904030840784219i	0.016060324693024+0.137115588527231i	0.051090731972683+0.173973736858103i	0.057445359620069+0.194072347657939i	0.036200944331924+0.189606176268507i	-0.009160173960921+0.152543962061059i	-0.0726779898525109+0.0755963613510385i	-0.145933310316361-0.046569078963128i	-0.218244235462198-0.215988475706083i	-0.277160017949956-0.430133300231854i	-0.309368124409779-0.680961013905001i	-0.30207211275827-0.954545387754634i
25	0.73440724140218+0.298538176885222i	0.776929418406438+0.353914152205317i	0.808078562766332+0.410193303891756i	0.82754205062447+0.464666177407067i	0.835465083997284+0.514283962268905i	0.832235909946365+0.55588404833301i	0.818264583051684+0.586441434538714i	0.79379575087615+0.603306713433597i	0.758788300146308+0.604395504196296i	0.712884076734217+0.588309155338558i	0.655474054774429+0.554387531439426i	0.585852924176838+0.502713723526638i	0.503433870100151+0.434099374829921i	0.407979307724604+0.3500733559312i	0.299797286285798+0.25287743090193i	0.179862234428743+0.14544850890582i	0.049842251326739+0.0313498754795068i	-0.0879541886549962-0.085386178885095i	-0.230673749494357-0.200520813521457i	-0.375009098713329-0.309955874460911i	-0.517252161356662-0.410106592778966i	-0.653308548929653-0.498215639348148i	-0.778708104680483-0.572526491368559i	-0.888670275112376-0.632265909904252i	-0.978281799761285-0.677438165681602i	-1.04281560014396-0.70848978957097i	-1.07817307482642-0.72594317199487i	-1.08138463030394-0.73010604000211i	-1.051073313454-0.72093876699963i	-0.987785215702273-0.698112114551776i	-0.894118041809041-0.661232399505203i	-0.774625237316018-0.610168557537068i	-0.635520713712478-0.545399243868837i	-0.484242701862074-0.468310092271322i	-0.328945515978617-0.381402488079144i	-0.177975311011136-0.288409719720316i	-0.039358755059532-0.19433803669531i	0.079695371827857-0.105449236772735i	0.173300168010577-0.029178413660414i	0.237419034449871+0.026054055021588i	0.270417684507044+0.051206548993794i	0.273603076615834+0.03723358627766i	0.251668977979636-0.023992946340621i	0.212927691406558-0.138470622357986i	0.169183741777876-0.308661852863876i	0.135111244360819-0.532093710971138i	0.127043152473782-0.800234895342334i	0.16117209295251-1.09795460888828i	0.2512922959205-1.403835179707i
26	0.680632617651394+0.307500324710737i	0.71708040069555+0.378004403522554i	0.743825447621634+0.455638879111422i	0.760037483448832+0.538200957388719i	0.764940542274016+0.622624378964631i	0.757689837042206+0.70509243870697i	0.737301959590903+0.781248828864626i	0.702661247990642+0.846485075960106i	0.65260719538271+0.896270326390698i	0.58609018802745+0.926483681347798i	0.502369270792724+0.933712149242968i	0.401218136178301+0.91548683108324i	0.28310479277511+0.870442489277771i	0.149316029777295+0.798397104342825i	0.002008664812878+0.700355650356926i	-0.155816466000146+0.578445721602883i	-0.32040786113458+0.435793616189744i	-0.487403942381334+0.276350739957641i	-0.651997630377344+0.104683603781588i	-0.809106882696937-0.074254041557864i	-0.953544926519033-0.255343828351267i	-1.08019724101539-0.4334968150813i	-1.18422073835564-0.60380232154768i	-1.26127877394679-0.76162836283566i	-1.30781223553391-0.90268698878509i	-1.32132590858639-1.02309137682816i	-1.30064875622126-1.11943615341272i	-1.24611603150144-1.18892498955288i	-1.1596267823443-1.22955148054595i	-1.04455284957287-1.24031662665834i	-0.90550859045908-1.22144723224463i	-0.74802310872969-1.17457167485798i	-0.57817678674689-1.10281610500187i	-0.40226327042279-1.01080277004608i	-0.22651575149092-0.904555160670627i	-0.056899299599489-0.791331976456404i	0.10106815978626-0.679414976166924i	0.242530293055751-0.577861373847503i	0.363608698740925-0.496203645969917i	0.461860477143094-0.444049348106006i	0.536862913542145-0.430515525023511i	0.590842814001709-0.463440294189195i	0.62920227834782-0.548355872580808i	0.660749488339447-0.687280400182345i	0.697440478446732-0.877476695501125i	0.75348740322125-1.11041127233663i	0.84379150618448-1.37119864565543i	0.98180253314977-1.63880890193912i	1.17706487425196-1.88723606895326i
27	0.552721978422875+0.286591951828145i	0.570116429963361+0.366836567740577i	0.578331345617401+0.459829071471675i	0.576280406285554+0.564173865032894i	0.562608331922988+0.677284146541627i	0.535616634662268+0.795357500888805i	0.49329218704882+0.91347147996095i	0.43345527608664+1.02579907561926i	0.3540186464011+1.12592748017056i	0.25332468552821+1.20725015450875i	0.13050995918297+1.26339447510016i	-0.01416136174261+1.28864602000631i	-0.17904975361655+1.27833507460225i	-0.3610188863428+1.22915909444175i	-0.55546074679849+1.13942408746704i	-0.75646576255183+1.00919600082018i	-0.957117657799467+0.840359048321159i	-1.14988058738128+0.63658146118008i	-1.32704156182223+0.40319119263355i	-1.4811730659053+0.14696576205296i	-1.6055860325285-0.12415741665351i	-1.69474829284499-0.40144079432095i	-1.74464550434735-0.67576314448887i	-1.75305975237431-0.93807481767568i	-1.71973759208466-1.17986925004323i	-1.64641837877523-1.39364391134372i	-1.53669988505115-1.57332064229863i	-1.3957342735416-1.71459411376716i	-1.22977280999601-1.81517917347887i	-1.04560739594498-1.87493426682673i	-0.84998293412113-1.89584934776629i	-0.64906768488109-1.88190179080696i	-0.44806232444784-1.83880012240796i	-0.25100058100046-1.77364881304536i	-0.06074974452275-1.69457336012954i	0.1208314344492-1.61033998926812i	0.29266294993468-1.52998779350317i	0.45424894750094-1.46246620196007i	0.60561637784395-1.41624449512957i	0.7474435124355-1.398842536727i	0.88136835596735-1.41623295647132i	1.01039060013825-1.47209144686997i	1.13921501813204-1.56692395861272i	1.27435000781504-1.69716932483008i	1.42378832564163-1.85444692413396i	1.59616399374718-2.02516969188717i	1.79939283869953-2.19075115689157i	2.03894343234879-2.32858556944835i	2.31601898672551-2.4138694486523i
28	0.367362189546979+0.213669511362551i	0.358624506580927+0.291818936758506i	0.34061970026169+0.38613037199711i	0.312094411110669+0.496024666230453i	0.271299187528724+0.61958405206576i	0.215960851769165+0.753404044203902i	0.143392485923973+0.892560008811742i	0.05075376086797+1.03070763302646i	-0.06455440631597+1.16032323113036i	-0.20440536522929+1.27307562375644i	-0.36943912508795+1.3603081053952i	-0.55860950280941+1.4135981740624i	-0.76886162692636+1.42535494720251i	-0.99500016927459+1.38940961171783i	-1.22978361213891+1.30155258012115i	-1.46424981202224+1.15997198166559i	-1.68824841235299+0.96555172911317i	-1.89113081562602+0.72199405514937i	-2.06253130348002+0.43574167565221i	-2.19316438186732+0.11568897716718i	-2.27556279806914-0.22731043250081i	-2.30468635962249-0.58111207155992i	-2.27834216713666-0.93307650495507i	-2.19737131920549-1.2709267840353i	-2.06557550829793-1.58358973216746i	-1.88937946069717-1.86194065472409i	-1.67725158676474-2.09937873381901i	-1.4389337833851-2.29217833345959i	-1.1845584886001-2.4395876453321i	-0.92375168960828-2.54367679991215i	-0.66482903832547-2.60896785249204i	-0.41418415459099-2.64190371293906i	-0.17594214872441-2.65022756796766i	0.04808996199446-2.64234571800165i	0.25819400571645-2.6267344925669i	0.45629866147152-2.61142831939898i	0.64542603428465-2.60359615570238i	0.82914130367081-2.60918448639814i	1.01110633459175-2.63258492355297i	1.19479929298949-2.67628016406925i	1.38340650499099-2.74043788619624i	1.57983368961301-2.82245771262456i	1.7867373917074-2.9165256734014i	2.00645857964879-3.01328232019519i	2.24075801399796-3.09974977276404i	2.49030742215013-3.15967405141022i	2.75397188157146-3.17441028498863i	3.02800829335256-3.12440585356522i	3.30537835650351-2.9912271081612i
29	0.157317089446924+0.08782411762878i	0.122657722644348+0.151806994620476i	0.078800883132494+0.232656068850223i	0.024487458053957+0.330307999845738i	-0.04211607013768+0.44333039031657i	-0.123392350570936+0.568703265891353i	-0.222099256827799+0.701707012809144i	-0.341040756275259+0.835948571745678i	-0.482604304837189+0.963547516470348i	-0.6482148106188+1.07548966967728i	-0.83777794221807+1.16213927062583i	-1.0491979487472+1.21388288423415i	-1.27805421130562+1.22186092939936i	-1.51750589936679+1.17872774669837i	-1.75846734824275+1.07937041492212i	-1.99006220097238+0.92151187560673i	-2.20032731219775+0.70612686213796i	-2.37710343499467+0.43761060564324i	-2.50902357111758+0.12366034118467i	-2.58649486060778-0.22514290891544i	-2.602567547634-0.59603247523315i	-2.55359471155299-0.97498089941149i	-2.43960753721567-1.34776843661121i	-2.2643603852575-1.70109054944033i	-2.03503467003175-2.02359044974214i	-1.76162705532269-2.30670811392216i	-1.45608202212834-2.5452573166517i	-1.13125767708671-2.73767465480338i	-0.79983318160135-2.88592455420847i	-0.47327343972437-2.99508563705265i	-0.16095992342609-3.07267995621623i	0.1304242604529-3.12783172699788i	0.39719957578263-3.17035257662719i	0.63867014740957-3.20984505456082i	0.8568048455916-3.25489730747679i	1.05568155906074-3.31241420768825i	1.2407813166506-3.38710038685681i	1.41822756698597-3.48108557986347i	1.59405769778816-3.5936684073435i	1.7735913543169-3.72115477415203i	1.96092920519313-3.85678153519804i	2.15858453858364-3.99074121531162i	2.3672267475033-4.11035212379734i	2.5855067781034-4.20044070222126i	2.80994255776798-4.24400967576733i	3.0348649467818-4.22324904183112i	3.25245468077909-4.12090422093496i	3.45292751657513-3.92195023375358i	3.62493702524195-3.61544275433312i
30	-0.0431525926047078-0.0495139461071901i	-0.098316315186028-0.0029865057137771i	-0.16191975931879+0.059184162886344i	-0.234916195267917+0.13695923799321i	-0.318740620556804+0.228969037230395i	-0.415240259250383+0.33230203595937i	-0.526472893589653+0.44239957733847i	-0.65437404645133+0.553089914288548i	-0.800318126047647+0.656785502799886i	-0.964622247923572+0.744852958952857i	-1.14606014015252+0.80814682348667i	-1.34146335708895+0.83767795180211i	-1.54548529954179+0.82536723934541i	-1.75058947210649+0.76481814301448i	-1.94729833710962+0.65202977351587i	-2.12470634592964+0.48596860452977i	-2.27122495583603+0.26892274161438i	-2.37549399791788+0.00657877751069i	-2.4273676827558-0.29221329958109i	-2.41886873953082-0.61598920275901i	-2.34500290514653-0.95149966099206i	-2.20433845925812-1.28475154792189i	-1.99928006173627-1.60216391895827i	-1.73599952801508-1.89172404554634i	-1.4240240602204-2.14402411876895i	-1.07552009877719-2.35306963704835i	-0.70434383131795-2.51677452477474i	-0.3249537015502-2.63709252170696i	0.04870662340478-2.71977444627774i	0.40424563346705-2.77378084831861i	0.73168381808905-2.81041378569727i	1.02405965140411-2.84225560493328i	1.27773424638771-2.88201421655239i	1.49237956426886-2.94137326083539i	1.67066691290361-3.02993379101077i	1.81770009301701-3.15431536836548i	1.94025810579978-3.31746329961732i	2.04592424596819-3.51818949887884i	2.14218156386333-3.75096033099487i	2.2355503564273-4.00593714488848i	2.33083380312794-4.26927322745184i	2.43052574887853-4.52367180316738i	2.53442227692557-4.74920933867743i	2.63946747069705-4.9244223562004i	2.73985364303982-5.02764073459886i	2.82738598212815-5.03852474250096i	2.89210881962874-4.93972845979766i	2.92317334367678-4.71857370469164i	2.90990336215673-4.36858371899024i
31	-0.210308903805064-0.121768006859886i	-0.279065760359555-0.083437353453831i	-0.35480550519313-0.031585507908071i	-0.437841103661831+0.033266611118319i	-0.528756501288427+0.109380117941181i	-0.628322808545162+0.193670702599994i	-0.737319176371402+0.281687971107806i	-0.856264928357813+0.367726298063335i	-0.985086793772892+0.445081269518967i	-1.12276133391308+0.50645129731415i	-1.26698484055008+0.54446685824119i	-1.4139284299928+0.55231187701176i	-1.55813297262146+0.52438528553249i	-1.69258640431652+0.45693817391813i	-1.80900588025736+0.3486154549787i	-1.89832159181358+0.20083231708994i	-1.95133138984601+0.01792579756981i	-1.9594696837553-0.19295968606438i	-1.91561432108341-0.42226852717633i	-1.81484442342458-0.65869766757629i	-1.655062295166-0.89008293559673i	-1.43740378609261-1.10443522475034i	-1.16638252958889-1.29103262248131i	-0.84974158518826-1.44146316274016i	-0.49801756060236-1.55051294012257i	-0.12385329374746-1.6168061715798i	0.25887811331949-1.64312611628336i	0.63605572216841-1.63637585684581i	0.99430732417245-1.60717212339641i	1.3219276382969-1.56909953264875i	1.60963488526876-1.53768298345115i	1.85109963237517-1.52915946406287i	2.04320260362784-1.55914533553578i	2.1860040053231-1.64130074400221i	2.28243323155652-1.78608989431268i	2.33773228067872-1.99972610895254i	2.35870700315565-2.28337597515757i	2.35285614201309-2.63267949647598i	2.32745827779059-3.03762462222292i	2.28870093454358-3.48279575442313i	2.24093420659157-3.94799703141174i	2.18612343820112-4.40923202329153i	2.12356190861342-4.84000142081494i	2.04988540122274-5.21285908416612i	1.95940642216718-5.50114485047491i	1.84475752896411-5.68079116241724i	1.69780220942877-5.73208229587512i	1.5107403004851-5.64123296136263i	1.27730619568181-5.40165084806426i
32	-0.326192505102236-0.057374631413998i	-0.401318410978161-0.011013057886687i	-0.481505217044698+0.046195373252367i	-0.566296222529166+0.112927581268418i	-0.655303224432164+0.186862529291723i	-0.748149734625261+0.264678938096319i	-0.844360556196993+0.342151603426659i	-0.943204840413263+0.414356153666663i	-1.04350982039133+0.47598142772705i	-1.14347139377956+0.52173604254928i	-1.24049388950852+0.54682244920416i	-1.33109324859354+0.54743945584159i	-1.41089457386397+0.52126456747261i	-1.47474642679555+0.4678622003505i	-1.51696110672005+0.38896416573417i	-1.5316739879855+0.28857549441001i	-1.51329797584726+0.1728716437441i	-1.45703372533881+0.0498715123811i	-1.35938480852297-0.07110719322984i	-1.21862139731445-0.18018015307846i	-1.03513734693234-0.26776380937841i	-0.811653942656236-0.325507200209856i	-0.553238135722754-0.347205480231586i	-0.267122104558935-0.329608280324549i	0.037667901348928-0.273040703024478i	0.350844832187138-0.181767838965164i	0.661509918653285-0.064053948817509i	0.958858523458184+0.068107199332633i	1.23287729763186+0.19958651992403i	1.47496760116958+0.31300647184536i	1.67843717583254+0.38986407277652i	1.83881475975203+0.41181385836555i	1.95395928224661+0.36202129207826i	2.02395476171542+0.22649092225137i	2.05080225621312-0.0047255752757i	2.03793947203333-0.33652902469728i	1.98963539417294-0.76805478915029i	1.91032027812856-1.29229476591567i	1.8039195042375-1.89609644575625i	1.67326236760307-2.56055353231565i	1.51963334735728-3.26177881093925i	1.34252356208587-3.97202590584458i	1.13962414763748-4.66110328587609i	0.90708184612409-5.29800254451918i	0.64001141337581-5.85264496601911i	0.33323142991729-6.2976372459903i	-0.01783773420325-6.60992055753624i	-0.41619966932594-6.77219836750528i	-0.86233540595582-6.77403848957158i
33	-0.359362662888547+0.167007764071453i	-0.430978752206792+0.234624927072174i	-0.505626086186527+0.309720951134744i	-0.582369626328012+0.39015405189075i	-0.660279680241624+0.47309437714274i	-0.738429755251443+0.555134477747594i	-0.81587064034978+0.632476585079341i	-0.891583649832824+0.7011928071447i	-0.964420522962492+0.757545549692507i	-1.03304140918579+0.79834648232275i	-1.09586491959463+0.82132427688798i	-1.1510447799412+0.82546528247805i	-1.19648583536243+0.81128831913108i	-1.22990804499784+0.7810156815978i	-1.24896106635329+0.73860767296615i	-1.25138481769853+0.68963747671122i	-1.23520402888019+0.64099633193502i	-1.19893835838896+0.60043469749225i	-1.14180520910676+0.57596186157141i	-1.06389071812265+0.57514251031274i	-0.966265951703589+0.604342308052908i	-0.851030074531362+0.667983944280252i	-0.721269691923716+0.767879146102328i	-0.58093280124868+0.902700177593532i	-0.43462568541129+1.0676463377561i	-0.28735038906815+1.25434757234228i	-0.14420796442257+1.45102975133748i	-0.01009751602677+1.64294607252711i	0.11055738589037+1.81305828645309i	0.21402531597404+1.94293184803859i	0.29740228735379+2.01379232498014i	0.35864941828492+2.0076777051317i	0.39652665925562+1.90861345596717i	0.41042727987189+1.70373462644118i	0.40012883148507+1.38428183064704i	0.365486336272249+0.946405145637338i	0.306101600455819+0.391721083192417i	0.221008021685247-0.272417983506428i	0.10841241800018-1.03296612672861i	-0.03446621686059-1.87154432813366i	-0.21142678008315-2.76510727438748i	-0.42716036120484-3.68688676352256i	-0.68695751494253-4.60756530878199i	-0.99625347871614-5.49661891715134i	-1.36003428321503-6.32375639538161i	-1.7821448296106-7.06037477907857i	-2.2645563655732-7.68094737169731i	-2.80666330341471-8.16426299240253i	-3.40468598271374-8.49444261113945i
34	-0.257290258224932+0.513525592757557i	-0.311804958403123+0.605974955323591i	-0.368076009347665+0.701780303567162i	-0.425410299506697+0.798166880941199i	-0.483224389952746+0.891978146495492i	-0.541086939112967+0.979845650646559i	-0.59874777226819+1.05840738047135i	-0.65615123710528+1.12456326830195i	-0.71343322939561+1.17575077552453i	-0.7709030325103+1.21021847753492i	-0.82901263749337+1.22727207713907i	-0.88831728005375+1.22746588188677i	-0.949431405389+1.21271395449866i	-1.01298411090261+1.18629910298414i	-1.0795773906577+1.15276453937683i	-1.14974938327604+1.11768200363618i	-1.22394354628866+1.08730071850977i	-1.30248351075713+1.06809276266717i	-1.38555255408585+1.06622122363945i	-1.47317634198662+1.0869666911804i	-1.56520790610926+1.13415425246734i	-1.66131469778849+1.20962636071744i	-1.76096883446636+1.31280630793301i	-1.8634430910076+1.44039247368005i	-1.96781649496847+1.58621538382685i	-2.07299427666582+1.74127860136021i	-2.1777471636622+1.89399157258953i	-2.28077444170977+2.03058891607442i	-2.38079378253076+2.13571744678076i	-2.47665862431559+2.19316055005569i	-2.56750104140985+2.18666022307442i	-2.65289478656826+2.10079076462346i	-2.73302980907045+1.92183498223109i	-2.80888634112316+1.63861386347368i	-2.88239389949613+1.24322364157838i	-2.95655855377993+0.73163961634625i	-3.03554083415236+0.10415342222081i	-3.12466693522108-0.63438089465719i	-3.23035763182246-1.47450713551993i	-3.35996271933917-2.40233881405859i	-3.5214939022895-3.39993800236407i	-3.72325582950355-4.44588692084648i	-3.97338318535122-5.5160289831681i	-4.27930095225553-6.58434779757901i	-4.64713448500147-7.62394557141541i	-5.08110499058371-8.60807681298846i	-5.58295334066121-9.51118953897269i	-6.151439757993-10.30992471984i	-6.781967805329-10.9840257040622i
35	0.03321807259201+0.897635501740684i	0.00958683966862+1.00677008538309i	-0.01642868219596+1.11421820722035i	-0.04516004534343+1.21670927191855i	-0.07721146551344+1.31079361697197i	-0.11350539598712+1.39301605204205i	-0.15531193343573+1.46011438610339i	-0.20425730353251+1.5092309089012i	-0.26230774829135+1.53812179528659i	-0.33172659269044+1.54534736322966i	-0.41500400972911+1.53042537984757i	-0.51476090974657+1.49393042028548i	-0.63363031631054+1.43752475133311i	-0.77412141884721+1.3639102802569i	-0.938473080382+1.27669654872738i	-1.12850481237931+1.18018616488249i	-1.34547401561592+1.07908592101657i	-1.58994856159906+0.97815852226112i	-1.86170351877855+0.88183571380328i	-2.15965000897182+0.79381805097217i	-2.48180284153437+0.71668913595087i	-2.82529177715688+0.65157254950963i	-3.18641911106619+0.59785785035453i	-3.56076385457712+0.55301803677348i	-3.94333027244997+0.51253511245226i	-4.32873605085906+0.46994338604969i	-4.7114330763756+0.41699248505823i	-5.08595183625916+0.34392443577419i	-5.44715891392943+0.23985216978882i	-5.79051602240905+0.09322097381507i	-6.11232852021741-0.10766994082919i	-6.40997137194798-0.37411123547161i	-6.68208099638664-0.71641908481541i	-6.9287023135806-1.1433886166783i	-7.15138148168807-1.66178934594455i	-7.35319624643534-2.27592412807732i	-7.53871748849297-2.98726990874291i	-7.7138974704116-3.79421500148632i	-7.88588252095132-4.69190398707071i	-8.0627505427622-5.67219770300001i	-8.25317687802738-6.7237521978681i	-8.46603576258574-7.83221691545856i	-8.70994880646395-8.98054867199932i	-8.9927965051815-10.149434132845i	-9.3212134232464-11.3178094685229i	-9.700091977854-12.4634617392987i	-10.1321231629777-13.5636924784003i	-10.617404521015-14.5960201601557i	-11.1531456503095-15.5388950598838i
36	0.54480249034022+1.20082367560814i	0.56342870485715+1.30498701081371i	0.5771914311927+1.40069168668908i	0.58443366767659+1.48413010299019i	0.58314767732986+1.55139684485024i	0.57096355835283+1.59863785920224i	0.54515752621143+1.62221150905633i	0.50268338293328+1.61885221945539i	0.44022949333554+1.58582614192454i	0.35430207916564+1.52106768959539i	0.24133386376215+1.42328606370961i	0.09781516839107+1.29203206686847i	-0.07955738070277+1.12771756072398i	-0.293721170695041+0.931582770147657i	-0.547085070924549+0.705610073089008i	-0.84137321210468+0.4523866861593i	-1.17748469801227+0.1749224537452i	-1.55537868069261-0.12356755160498i	-1.9739933575677-0.43990301731316i	-2.43120592245492-0.77118634359838i	-2.92383840800858-1.11504296662081i	-3.44771183285092-1.46983862617436i	-3.99774829308734-1.83485943792914i	-4.56811782173106-2.21044290554021i	-5.15242419436075-2.5980510545638i	-5.74392158429936-3.00028040496739i	-6.33575223004061-3.42080720748155i	-6.92119418366859-3.86426994160766i	-7.49390780987146-4.33609424037598i	-8.04816998108687-4.84226796850186i	-8.57908578193849-5.38907602369679i	-9.08276886118388-5.982805536888i	-9.55648318664837-6.62943258459071i	-9.9987406962535-7.33430143287128i	-10.4093510434261-8.1018068854355i	-10.7894211968414-8.9350896951726i	-11.1413040195752-9.8357543820975i	-11.4684961329382-10.803618293113i	-11.7754864370509-11.8365003829007i	-12.0675577288615-12.9300579568234i	-12.3505450620883-14.0776793918582i	-12.6305559521768-15.2704404834282i	-12.9136593162876-16.4971313719212i	-13.2055521529164-17.7443598064908i	-13.5112153151598-18.9967346687446i	-13.8345721270026-20.2371311369586i	-14.1781657607988-21.4470356436445i	-14.542872908683-22.6069649856609i	-14.9276719997967-23.6969498020852i
37	1.30504252093366+1.27806351448203i	1.38036466229609+1.34099636970275i	1.44880996083773+1.38610120631065i	1.50780290888201+1.40899578364988i	1.55447332878365+1.40523462813336i	1.58568586237284+1.37043440473574i	1.59808673967761+1.30040585591928i	1.588168578447+1.1912859407912i	1.55235291171616+1.0396632595036i	1.48708894002571+0.84268973010041i	1.38896573588585+0.59817184123537i	1.25483388532558+0.30463564172832i	1.0819314392596-0.03863908619027i	0.868008171158982-0.431618361815697i	0.611441593167091-0.873548212729066i	0.31133804702503-1.36302245741523i	-0.03238749306653-1.89808092778742i	-0.41895847923577-2.47633312791412i	-0.84671505443388-3.09510076938537i	-1.3131262659225-3.75157149287263i	-1.81483710503431-4.4429554549091i	-2.34774925427631-5.16663635921944i	-2.90713244893382-5.92030892628622i	-3.48776156444413-6.70209566217866i	-4.0840730664557-7.51063701057216i	-4.69033342402339-8.34515042871643i	-5.30081156432324-9.20545548780411i	-5.9099474675223-10.0919636359283i	-6.5125095387978-11.0056326735297i	-7.1037343770099-11.9478872050803i	-7.6794438708374-12.9205073140061i	-8.2361360500828-13.9254884682127i	-8.7710476485427-14.9648762446948i	-9.2821877498723-16.0405799333916i	-9.7683430703072-17.1541695248878i	-10.2290563044896-18.3066610823326i	-10.6645794966273-19.4982961040701i	-11.075804626244-20.7283212256961i	-11.464173592303-21.9947754716671i	-11.8315696548279-23.2942931840705i	-12.1801922817237-24.6219316234735i	-12.5124173803346-25.9710329141777i	-12.8306451740106-27.3331303359169i	-13.1371385752876-28.6979087895357i	-13.4338558128885-30.0532284514434i	-13.7222822289186-31.3852190894849i	-14.0032674530447-32.6784502100962i	-14.2768754100853-33.9161791834338i	-14.5422556245442-35.0806758655452i
38	2.36789329582978+1.00168673260511i	2.52608788395883+0.9813947238561i	2.67902254971128+0.93244657138483i	2.82397908084182+0.85023758729226i	2.95806955075616+0.73018721301009i	3.07828831379438+0.56785086309663i	3.1815747197718+0.35903510915002i	3.26488534841727+0.09991151313744i	3.32527387095819-0.21287587023494i	3.35997596817121-0.58211433085587i	3.36649612442773-1.0099424362534i	3.34269263050053-1.49779028112977i	3.28685681658118-2.04634347462011i	3.19778244593918-2.65553325987134i	3.07482136116455-3.32455396091833i	2.91792190412157-4.05190764649925i	2.72764732231507-4.83547456484221i	2.50517230087497-5.67260661539054i	2.25225687141876-6.56023995707264i	1.97119817776631-7.49502187284001i	1.66476184003313-8.47344626741824i	1.33609586071598-9.49199170265083i	0.9886310660785-10.5472556864863i	0.6259728884186-11.636079022847i	0.2517898008963-12.7556543790734i	-0.1302961286618-13.9036138013613i	-0.5168113114372-15.0780906646974i	-0.9045206502948-16.2777524377627i	-1.2905016735453-17.5018016330836i	-1.6722000736451-18.7499433629603i	-2.0474651723762-20.022319006221i	-2.4145651006516-21.3194065935588i	-2.7721826684605-22.6418896328246i	-3.1193939105376-23.9904972187116i	-3.4556320483603-25.3658194035668i	-3.780640059945-26.7681029433601i	-4.0944151803396-28.1970336615599i	-4.39714848772-29.6515127664307i	-4.6891623153428-31.1294354701141i	-4.9708476473274-32.627481129785i	-5.242603002072-34.1409247863337i	-5.5047756817883-35.6634803287974i	-5.7576057633916-37.1871854752213i	-6.0011728988689-38.7023382519666i	-6.2353459275217-40.1974936103482i	-6.4597354885195-41.6595272061538i	-6.6736502333999-43.0737711848445i	-6.8760578135443-44.4242241066233i	-7.06555246861-45.6938340003698i
39	3.78648132166598+0.36818734173113i	4.06116328823563+0.24237057814873i	4.33645299813582+0.08022174855114i	4.6099771811552-0.12214309777829i	4.8792828368683-0.36840839191835i	5.14189021189318-0.66196021177851i	5.39535075700844-1.00578917283501i	5.63730831682593-1.40239906591505i	5.86556146542025-1.85372538915247i	6.0781246325274-2.3610678515114i	6.27328549254572-2.92504064788009i	6.44965603536921-3.54554381784648i	6.60621482146086-4.22175831072831i	6.74233815347932-4.95216650892139i	6.85781827396005-5.73459894206067i	6.95286721338732-6.566306797625i	7.02810554501296-7.44405864904202i	7.08453602111523-8.36425863487287i	7.12350283015326-9.32308218936755i	7.1466379788364-10.3166244018519i	7.1557970172512-11.3410552224728i	7.1529869387345-12.3927750806462i	7.1402895531601-13.4685640771304i	7.1197839148947-14.5657177774698i	7.0934714588415-15.682162788555i	7.063207348318-16.8165457443114i	7.0306411719705-17.968290052515i	6.9971695652232-19.1376157431512i	6.9639026123012-20.3255189806005i	6.9316450581601-21.5337092200496i	6.9008924855026-22.7645035588037i	6.8718417546466-24.0206795060583i	6.8444142264854-25.3052891163235i	6.8182896477081-26.6214391449988i	6.7929481177248-27.9720435301777i	6.76771730747-29.3595560218104i	6.7418220720361-30.7856921066596i	6.7144337829998-32.2511504546917i	6.6847170747588-33.7553448817783i	6.6518722086079-35.2961582316056i	6.6151718533139-36.869729580477i	6.5739916999084-38.4702857265471i	6.5278349093917-40.0900270178793i	6.476350878943-41.7190761965419i	6.4193491603991-43.3454971038254i	6.3568095452966-44.9553878422134i	6.2888893333676-46.533050384513i	6.2159286351865-48.0612357450442i	6.1384542522598-49.5214607897659i
40	5.49412722259911-0.40557103385005i	5.89964903052835-0.61133265014582i	6.31167325898735-0.85205302869868i	6.72790837781867-1.12975561504604i	7.14598286352021-1.44607522924559i	7.56349192360757-1.80218673008258i	7.9780474565661-2.19874213445316i	8.38732984321425-2.63581966396375i	8.78914000045646-3.11288809993611i	9.18145001943809-3.62878957054507i	9.56245066719113-4.18174346290723i	9.93059406132524-4.7693735498711i	10.2846299349295-5.3887596561874i	10.6236340931705-6.0365142809957i	10.9470279190989-6.7088835714913i	11.2545881042753-7.4018709429125i	11.5464461459623-8.111380506425i	11.8230775490168-8.8333763483895i	12.0852810766-9.5640526546174i	12.3341487871695-10.3000087453279i	12.5710279535496-11.0384223328849i	12.7974762622417-11.7772137830924i	13.0152119196275-12.5151938931773i	13.2260604329012-13.2521877277427i	13.4318998796814-13.9891273988836i	13.634606430043-14.7281073463915i	13.8360017437483-15.4723966627085i	14.0378036459233-16.2264042947203i	14.2415812044053-16.995594506026i	14.4487150140978-17.7863517508736i	14.6603631634174-18.6057960342926i	14.8774330415766-19.4615518417506i	15.1005588679138-20.3614757379684i	15.3300846070642-21.3133496757426i	15.5660517922839-22.3245488377331i	15.8081917224833-23.401694375259i	16.0559215273136-24.5503026319242i	16.308343701576-25.7744432792328i	16.5642488801081-27.0764191916192i	16.8221218353965-28.4564808103021i	17.0801509059825-29.9125871678608i	17.336241275364-31.4402246670533i	17.5880326898652-33.0322931477846i	17.8329223040677-34.6790667762251i	18.068093353555-36.3682349114783i	18.2905502641475-38.085025428563i	18.4971606108209-39.8124100989213i	18.6847040442572-41.5313886612313i	18.8499279243459-43.2213452745737i
41	7.19077356136592-0.95062663679955i	7.68936320869358-1.16439058036964i	8.19340792638791-1.4011967777912i	8.69987504754187-1.66074645709963i	9.20559942371475-1.94227704573076i	9.70733383420756-2.244533780797i	10.2018046354832-2.5657546937674i	10.685771684701-2.9036714204422i	11.1560913971142-3.2555279940682i	11.6097816459202-3.6181193549529i	12.0440870907442-3.9878507559281i	12.4565434320463-4.3608185678052i	12.84503903698-4.7329122075943i	13.2078723698788-5.0999360465337i	13.5438036885041-5.457749233178i	13.8520995348789-5.8024204229446i	14.1325686550907-6.130393478434i	14.3855881227677-6.4386593366093i	14.6121186119794-6.7249284733318i	14.8137079623618-6.9877977762423i	14.9924823972343-7.2269052045856i	15.1511249892453-7.4430654057335i	15.2928412127868-7.6383795025614i	15.4213116737168-7.8163125844341i	15.5406323611084-7.9817330378839i	15.6552430198795-8.1409087398571i	15.7698444949672-8.3014562927672i	15.8893061454754-8.4722408796671i	16.0185646694985-8.663225920148i	16.1625159155987-8.885273461872i	16.3259014832598-9.1498980875792i	16.5131921292853-9.468978983623i	16.7284701961396-9.8544366288706i	16.9753134562959-10.3178822452299i	17.2566829168789-10.8702496273087i	17.574817242901-11.5214201675927i	17.9311365255818-12.2798527519558i	18.3261581342074-13.1522306665741i	18.7594273351641-14.143137693914i	19.2294652302634-15.2547751615233i	19.7337363498938-16.4867308402286i	20.2686379290471-17.8358092845101i	20.8295124934755-19.2959315028674i	21.4106848909999-20.8581097936971i	22.0055243260515-22.5105012527425i	22.6065313058924-24.2385409354639i	23.2054487018688-26.0251530359782i	23.7933953907207-27.8510358241868i	24.3610201958218-29.6950135669904i
42	8.42255511524661-1.02373924754345i	8.92333115289929-1.17424853755259i	9.41820230092411-1.33178921026798i	9.90282065730734-1.49448792218812i	10.3726969444779-1.6600995582944i	10.8232690140166-1.826018934088i	11.2499783651827-1.9893059246683i	11.6483537539467-2.146725172577i	12.0141007076351-2.2948011622446i	12.3431955030922-2.429889004243i	12.6319819206479-2.548260754744i	12.8772688597683-2.6462065163639i	13.0764267028303-2.7201489418584i	13.2274801488424-2.7667691117474i	13.3291951167254-2.7831411042319i	13.3811572451754-2.7668719468204i	13.3838394996886-2.7162430619921i	13.3386564426611-2.6303488228759i	13.2480028340732-2.5092274478865i	13.1152744112157-2.3539792123519i	12.9448689476979-2.1668668641506i	12.7421660142213-1.9513932185172i	12.5134842539682-1.7123511879957i	12.2660154393935-1.4558419836302i	12.0077350879682-1.1892579016997i	11.7472899729305-0.9212269770224i	11.4938634600284-0.6615178207764i	11.2570202191124-0.420904141079i	11.0465324848038-0.2109897333567i	10.8721906562038-0.0439960829233i	10.7436016132821+0.0674839034417i	10.669978667938+0.1107611783185i	10.6599275412056+0.0733487325506i	10.7212331455095-0.0567245585803i	10.8606522341407-0.290592579422i	11.0837171428844-0.6382319572672i	11.3945558772241-1.1081526520319i	11.7957336822663-1.7071085353803i	12.288120964962-2.4398371384381i	12.870792017367-3.3088372179912i	13.5409584186589-4.314191944102i	14.2939402807935-5.4534443682248i	15.1231776618778-6.7215304236948i	16.0202835217355-8.1107730851051i	16.9751385598939-9.6109395247957i	17.976027185918-11.2093612165143i	19.0098127578155-12.8911150166067i	20.0621491208841-14.6392613725695i	21.117724422959-16.4351340374993i
43	8.91883758703695-0.76726407200066i	9.33053246169622-0.84263787615296i	9.71977815511016-0.91527358770402i	10.0812747330252-0.983197754422i	10.4096683304896-1.0442435536814i	10.6996391232857-1.0960794791804i	10.9459977943825-1.1362472310644i	11.1437892937671-1.1622089906437i	11.2884023854004-1.1714039774266i	11.3756831759896-1.1613138684913i	11.4020505357684-1.1295363158975i	11.3646110611247-1.0738654365207i	11.2612710026777-0.9923777818913i	11.0908424003158-0.883521936424i	10.8531405385698-0.7462095551578i	10.5490697707234-0.5799053518597i	10.1806947665182-0.384713300322i	9.75129432310513-0.16145613071397i	9.26539504725384+0.08825489738897i	8.72878247189206+0.36196297132961i	8.14848751257846+0.65632438279477i	7.5327465976218+0.96708559568137i	6.89093431450705+1.28908114070553i	6.23346799736428+1.61625433105296i	5.57168432472161+1.94170226848549i	4.91768869011992+2.2577459922012i	4.28417883403828+2.55602592851743i	3.68424496531141+2.82762204741163i	3.13114933319791+3.06319734511046i	2.63808891547407+3.25316247623857i	2.21794554062458+3.3878585825969i	1.88302834060065+3.45775463755674i	1.64481391270121+3.45365497434332i	1.51368993446835+3.36691212081518i	1.49870820603689+3.18963964782201i	1.60735317529346+2.91491947417132i	1.84533192154562+2.53699797512339i	2.21639132678319+2.05146532385495i	2.72216774866961+1.45541276068777i	3.36207393014448+0.74756293034633i	4.13322714648751-0.07163095671538i	5.03042171691067-0.99992061350805i	6.04614801445563-2.03323539099155i	7.17065902018724-3.16569379113008i	8.39208431448684-4.38965428199159i	9.69659021199791-5.69580481686155i	11.0685835620117-7.0732893645466i	12.4909555884328-8.5098687085632i	13.945361068415-9.992111805915i
44	8.93835949697127-0.6269452887458i	9.24369142818182-0.68598665156711i	9.5158105743941-0.7442750712139i	9.74959616941183-0.80086110026306i	9.94000619740325-0.85473611842779i	10.0821685855064-0.9048526199709i	10.1714785488402-0.9501485843942i	10.2037006978653-0.9895757799343i	10.1750742621541-1.0221317075367i	10.0824195429281-1.0468947429528i	9.92324348736855-1.06306188076501i	9.69584208912043-1.06998833149342i	9.39939716998079-1.06722807703588i	9.03406499562544-1.05457435647282i	8.60105413092969-1.0320989398427i	8.10268995465677-1.00018895793287i	7.54246333451183-0.95957999720017i	6.92506111579281-0.91138414583808i	6.25637630235082-0.85711169410999i	5.54349610753455-0.79868525264366i	4.79466642325557-0.73844515836831i	4.01923169295697-0.67914518957357i	3.22754967235903-0.62393780788733i	2.43088111125806-0.57634838272244i	1.64125497892697-0.54023812803306i	0.871310471252782-0.519755785380552i	0.134117664255285-0.519278413034623i	-0.557020700798758-0.543341978398519i	-1.18878321871983-0.59656278958875i	-1.74805597163993-0.68355112988732i	-2.22216669961072-0.80881876403854i	-2.59912244406401-0.97668225611764i	-2.8678457961393-1.19116426369756i	-3.01840466915914-1.45589514212643i	-3.04223042241023-1.7740172973228i	-2.9323192006173-2.14809475902889i	-2.68341152529236-2.58003040474471i	-2.29214548183252-3.07099314606679i	-1.7571792870267-3.62135719518396i	-1.07927958849046-4.23065526404646i	-0.26137252927715-4.89754721926499i	0.69144460766822-5.61980533179533i	1.77193249824645-6.39431683392722i	2.97078002092628-7.21710404091837i	4.2767150915067-8.08336182605564i	5.67665457095108-8.98751177200078i	7.1558907831669-9.92327187411027i	8.6983112805194-10.8837402585618i	10.28664766821-11.8614910139043i
45	9.23219376007762-0.91842671765148i	9.51769286122375-1.03679157629135i	9.77323865339585-1.1644543297844i	9.99494771202775-1.30163953260657i	10.1790936301455-1.4485450330661i	10.3221803211145-1.6053435001079i	10.4210181879815-1.7721847737859i	10.472801931092-1.9491989941374i	10.4751886095877-2.1365004284778i	10.4263744339904-2.3341918815608i	10.3251686517441-2.5423695379096i	10.1710628006221-2.7611280523214i	9.96429355133279-2.99056567456761i	9.7058973450308-3.23078916919679i	9.39775505768807-3.48191827257232i	9.04262499448124-3.74408941826097i	8.64416263559047-4.01745845985202i	8.2069257210004-4.30220212823638i	7.73636347565913-4.59851797900213i	7.23878903590698-4.90662261524135i	6.72133444017623-5.22674801162916i	6.19188788684788-5.55913581659889i	5.65901333362417-5.90402956979326i	5.13185290824865-6.26166484024643i	4.62001301103567-6.63225736502075i	4.13343540554867-7.01598934595289i	3.68225500414593-7.4129941410806i	3.2766464486962-7.8233396642927i	2.92666195202128-8.24701087868793i	2.6420631911272-8.6838918329299i	2.43215031810103-9.13374774253403i	2.30559136859262-9.59620765674474i	2.2702554922058-10.0707482740588i	2.3330534966017-10.5566794736311i	2.4997891822599-11.0531321144849i	2.7750248443871-11.559048619085i	3.1619641315144-12.0731768026357i	3.6623551784531-12.5940673354797i	4.2764165786308-13.1200751350599i	5.0027883340477-13.6493648787035i	5.8385094292207-14.179920712352i	6.7790231297867-14.7095601072315i	7.8182105200571-15.2359516907474i	8.9484521814896-15.7566367542548i	10.1607172915981-16.2690540235873i	11.4446788067694-16.7705671729463i	12.7888527994223-17.2584944732845i	14.1807594662038-17.7301398964459i	15.6071028247985-18.1828249491062i
46	10.5367436853696-1.4410115173121i	10.9454060071328-1.639210413044i	11.3408128412558-1.855814907298i	11.7206553362825-2.0916423002797i	12.082757051998-2.3474517332543i	12.4251184907489-2.6239322961078i	12.7459622261965-2.9216909214301i	13.0437778175019-3.2412401982618i	13.3173656288139-3.5829862486546i	13.5658786196859-3.9472168187176i	13.788861134339-4.3340897427009i	13.9862836989368-4.7436219437652i	14.1585728384246-5.1756791382766i	14.3066349497803-5.6299664116808i	14.4318733180451-6.106019833163i	14.5361974360365-6.6031992733645i	14.6220238883414-7.1206825843598i	14.6922681845374-7.6574612938875i	14.7503270743699-8.2123379564626i	14.8000510468594-8.7839252924669i	14.8457069033138-9.3706472326114i	14.891930497583-9.9707419692796i	14.9436699515086-10.582267098191i	15.0061198747319-11.2031069135519i	15.0846473406427-11.8309818974034i	15.1847105887347-12.4634604192429i	15.3117716321809-13.0979726352311i	15.4712041422017-13.7318265474926i	15.6681981519714-14.3622261532995i	15.9076632669104-14.9862915815043i	16.1941321801647-15.6010810797329i	16.5316663674643-16.2036146809388i	16.9237658707324-16.7908993424265i	17.373285072093-17.3599553149542i	17.8823563076685-17.9078434647218i	18.4523230733083-18.4316932377264i	19.0836844329011-18.9287309250214i	19.7760520562367-19.3963078598159i	20.5281210907456-19.8319281541203i	21.3376558143272-20.2332755648267i	22.201490730425-20.5982390677468i	23.1155474580411-20.9249367141889i	24.0748674458068-21.2117373490178i	25.073660208451-21.4572797825397i	26.1053664543055-21.660489031518i	27.1627351522551-21.8205892774626i	28.2379132840654-21.9371132330589i	29.3225467512016-22.0099076599344i	30.4078906613595-22.0391348422853i
47	12.976669117514-1.5283979565345i	13.6178689209904-1.7433146096499i	14.2678375663232-1.9777057381438i	14.9254655697289-2.2322950457319i	15.5896786135777-2.5077176863014i	16.2594559656871-2.8045055246153i	16.9338487380799-3.1230723082288i	17.6119975989434-3.4636989509593i	18.2931495321385-3.826519143415i	18.9766732267802-4.2115055187096i	19.6620726761006-4.6184566111396i	20.3489985708107-5.0469848518731i	21.0372570881395-5.496505848242i	21.7268157040863-5.9662291917272i	22.4178056933571-6.45515103394i	23.1105210289166-6.9620486596504i	23.8054134507152-7.4854772710875i	24.5030835403077-8.0237691783326i	25.2042677138206-8.5750355666925i	25.9098211288026-9.1371709836486i	26.6206965893876-9.7078606555677i	27.3379196271084-10.2845907081718i	28.0625600296089-10.8646613252261i	28.7957001841958-11.4452028375199i	29.5384006952934-12.0231946895813i	30.2916638219837-12.5954871853404i	31.0563953614782-13.1588258668532i	31.8333656741694-13.7098783330087i	32.6231706035806-14.2452632586665i	33.4261930879816-14.761581329762i	34.2425662878557-15.2554477674342i	35.0721390633032-15.7235260750197i	35.9144446267615-16.1625626066778i	36.7686731684629-16.5694215262604i	37.6336492046726-16.9411197005824i	38.5078143323035-17.2748610531904i	39.3892159888471-17.5680698936694i	40.2755027150884-17.8184227339992i	41.1639263016547-18.0238781078789i	42.0513510714473-18.1827039215501i	42.934270411156-18.2935018856129i	43.8088305194756-18.3552286066285i	44.6708611906904-18.3672129547554i	45.5159133035083-18.3291693689544i	46.3393025400384-18.2412068138794i	47.1361587222123-18.1038331618051i	47.9014800262221-17.917954837951i	48.6301912229431-17.6848716373776i	49.3172049967339-17.4062666950895i
48	15.8594236367398-0.5184557484438i	16.7405837344895-0.6379671248898i	17.6481469798491-0.7690232377834i	18.5815261803575-0.9118978378965i	19.5400612335627-1.0667811353403i	20.5230211650595-1.2337694508898i	21.5296061863748-1.4128550890205i	22.5589496743244-1.603916597926i	23.6101199714264-1.8067095899849i	24.6821219075997-2.0208583020223i	25.7738979469239-2.2458480779516i	26.8843288698452-2.4810189567421i	28.0122339109765-2.7255605458959i	29.1563702855716-2.9785083545705i	30.3154320537673-3.238741751017i	31.4880482906387-3.5049836960634i	32.6727805517159-3.7758023879426i	33.8681196475287-4.0496149339367i	35.0724817665115-4.3246931411948i	36.2842040126882-4.5991714929149i	37.5015394523293-4.8710573471311i	38.7226517915592-5.1382433639719i	39.9456098339245-5.3985221338713i	41.1683818924488-5.6496029443058i	42.3888303538843-5.8891305867248i	43.6047066129247-6.1147060690285i	44.8136466103045-6.3239090628384i	46.0131672202401-6.5143218795517i	47.2006637389349-6.6835547354309i	48.3734087263058-6.8292720344153i	49.5285524472731-6.9492193686141i	50.6631251465886-7.0412509111711i	51.7740413721243-7.1033568549901i	52.8581065358365-7.1336905342056i	53.9120258694663-7.1305948537775i	54.9324158938333-7.0926276465844i	55.9158184768899-7.0185855772136i	56.8587175072843-6.9075262175425i	57.7575581579314-6.758787931293i	58.6087686590723-6.5720072230595i	59.4087844436864-6.3471332317607i	60.1540744711762-6.0844390788562i	60.8411694793139-5.7845298176743i	61.4666918608723-5.4483467713966i	62.0273868115394-5.0771680930951i	62.5201543509328-4.6726054310794i	62.9420817800328-4.2365966359583i	63.2904761072631-3.7713945014273i	63.5628959527277-3.2795515879907i
49	18.0207452716682+1.7278505519296i	19.0421903561959+1.7964142078523i	20.0973855991042+1.865822478185i	21.1856994440868+1.9361990825647i	22.3063540259264+2.0077141790913i	23.4584205393673+2.0805885159818i	24.6408150627736+2.1550972631294i	25.8522948775589+2.2315734284301i	27.0914553247285+2.3104107615518i	28.3567272403468+2.3920660471427i	29.6463750123238+2.4770606904677i	30.9584953015978+2.565981501227i	32.2910164715429+2.6594805859555i	33.6416987702072+2.7582742659813i	35.0081353107365+2.8631409464636i	36.3877538959748+2.9749178725412i	37.7778197336686+3.0944967210394i	39.17543908883+3.2228179904364i	40.5775639195097+3.3608641677475i	41.9809975413696+3.5096516684735i	43.3824013648767+3.6702215645846i	44.7783027465334+3.8436291354129i	46.1651039921609+4.0309322970323i	47.5390925457343+4.2331789868927i	48.8964523914912+4.4513936018097i	50.2332766899061+4.6865626085225i	51.5455816595357+4.939619466538i	52.8293217066457+5.211429022488i	54.0804057928977+5.5027715533472i	55.2947150182144+5.8143266521929i	56.4681213813013+6.1466571643629i	57.5965076642963+6.5001933935284i	58.6757883707673+6.875217806003i	59.7019316279988+7.2718504672842i	60.6709819454301+7.6900354470968i	61.5790837015264+8.1295284278952i	62.4225052116072+8.5898857467282i	63.197663209601+9.0704550914993i	63.9011475577399+9.5703680599389i	64.5297459802827+10.088534773098i	65.080468600899+10.6236407149916i	65.5505720488204+11.1741459463474i	65.9375828866898+11.7382868135118i	66.2393201036678+12.3140802437497i	66.4539164111586+12.8993306858336i	66.5798380758752+13.4916397203899i	66.6159030261589+14.0884183284524i	66.5612969727648+14.6869017695994i	66.415587294873+15.2841669834889i
50	18.4895014931876+4.6539786388916i	19.4990865395508+4.9300615120424i	20.5395876960964+5.2176027391465i	21.610090007109+5.5168361814546i	22.7095081662406+5.8279953051345i	23.8365814336832+6.1513129564389i	24.9898693130838+6.4870209332198i	26.1677480695487+6.8353493166705i	27.3684081685985+7.1965255273995i	28.5898527136255+7.5707730709236i	29.8298969562307+7.9583099394643i	31.0861689497574+8.3593466395761i	32.3561114113706+8.7740838186673i	33.6369848521367+9.2027094678981i	34.9258720277431+9.6453956842538i	36.2196837547573+10.1022949807757i	37.5151661286753+10.5735361409386i	38.8089091704765+11.0592196209406i	40.097356918014+11.5594125121238i	41.3768189673815+12.0741430847883i	42.6434834574513+12.6033949441607i	43.8934314781569+13.147100839108i	45.1226528698735+13.7051361741811i	46.3270633675145+14.2773122855712i	47.5025230288406+14.8633695513829i	48.6448558720647+15.4629704160723i	49.7498706332808+16.0756924177858i	50.8133825396833+16.7010213154557i	51.8312359801307+17.3383444196669i	52.799327940515+17.9869442373225i	53.7136320577901+18.6459925448075i	54.5702231335852+19.3145450075267i	55.3653019362552+19.9915364652101i	56.0952201092044+20.6757770021161i	56.7565049935446+21.3659489191088i	57.3458841648162+22.0606047204665i	57.8603094767816+22.7581662221467i	58.2969804003916+23.4569248800762i	58.6533664430759+24.1550434268773i	58.9272284326842+24.8505588933376i	59.1166384518325+25.5413870769862i	59.2199982121946+26.225328504475i	59.2360556645249+26.9000759172589i	59.1639196489377+27.5632232915208i	59.0030724012502+28.2122763836366i	58.7533797449835+28.8446647719782i	58.415098814894+29.457755344808i	57.9888831765532+30.0488671627282i	57.4757852274184+30.6152876029437i
51	17.0381358849821+7.3088728365744i	17.9060989657809+7.7335826468232i	18.7966016454189+8.1745922810553i	19.708518931855+8.6319749311495i	20.6405708862065+9.1057680141803i	21.5913194902389+9.5959713690371i	22.5591663424444+10.1025454421527i	23.5423512568532+10.6254094590516i	24.538951835642+11.1644395786754i	25.546884082579+11.7194670279646i	26.5639041193651+12.2902762149734i	27.5876110609798+12.8766028198969i	28.6154510992313+13.4781318647948i	29.6447228358518+14.0944957645125i	30.6725838977031+14.7252723633168i	31.6960588570076+15.3699829640703i	32.7120484690465+16.028090359346i	33.7173402285444+16.6989968766936i	34.7086202340662+17.3820424532907i	35.6824863372842+18.0765027583788i	36.6354625410387+18.7815873851623i	37.5640145968348+19.4964381371636i	38.4645667389191+20.2201274373236i	39.3335194785085+20.9516568913317i	40.1672683682398+21.6899560396945i	40.9622236336421+22.4338813358256i	41.7148305555513+23.1822153898764i	42.421590475066+23.9336665200536i	43.0790822810442+24.6868686546966i	43.6839842294322+25.4403816293502i	44.2330959340607+26.1926919233822i	44.7233603601055+26.9422138803096i	45.1518856443269+27.6872914548431i	45.5159665606355+28.4262005277034i	45.8131054455911+29.1571518264629i	46.0410323962609+29.8782944870038i	46.1977245525201+30.5877202856569i	46.2814242774785+31.2834685666974i	46.2906560532897+31.9635318836539i	46.2242419152128+32.6258623658769i	46.0813152544355+33.2683788140709i	45.8613328298422+33.8889745200916i	45.5640848405683+34.4855257973465i	45.1897029247653+35.0559011987078i	44.738665965419+35.5979713890814i	44.2118036011946+36.1096196297958i	43.6102973589872+36.5887528219379i	42.9356793449644+37.0333130457995i	42.1898284522111+37.4412895238839i
52	14.2317251168577+8.8950117938784i	14.9013429673876+9.3711597864853i	15.5849505433394+9.8625161533062i	16.2814360861399+10.3688904929302i	16.989566732865+10.8900414053459i	17.7079872447296+11.4256750490327i	18.4352194555837+11.9754438371591i	19.1696624935188+12.5389452806474i	19.9095938252739+13.1157209854006i	20.6531711689739+13.7052558105472i	21.3984353158341+14.3069771941626i	22.1433138958252+14.920254652569i	22.8856261159314+15.5443994590148i	23.6230884925865+16.1786645072912i	24.3533215921585+16.8222443656533i	25.0738577850418+17.4742755262915i	25.7821500100479+18.1338368555215i	26.4755815364405+18.7999502498466i	27.1514767012147+19.4715815030657i	27.8071125891586+20.1476413896556i	28.4397316129619+20.8269869697316i	29.0465549402465+21.5084231209676i	29.6247967040114+22.190704302918i	30.1716789227147+22.872536559216i	30.6844470461929+23.5525797630935i	31.1603860339559+24.2294501115651i	31.5968368632332+24.9017228734132i	31.9912133556007+25.5679353957841i	32.3410192032193+26.2265903737269i	32.6438650687825+26.8761593863704i	32.8974856273245+27.5150867025966i	33.0997564131801+28.141793358042i	33.2487103317291+28.7546815039994i	33.3425536931714+29.3521390273121i	33.3796816245625+29.9325444386308i	33.3586927167379+30.4942720244454i	33.2784027646311+31.0356972561039i	33.1378574628683+31.5552024466083i	32.9363439234201+32.0511826433347i	32.6734008885048+32.5220517419866i	32.348827519847+32.9662488040799i	31.9626906547512+33.3822445571091i	31.5153304302092+33.7685480532821i	31.0073641883198+34.1237134593921i	30.4396885895819+34.4463469470476i	29.813479875004+34.735113649171i	29.1301922333163+34.98874464544i	28.3915542457406+35.2060439362529i	27.5995633975957+35.385895361895i
53	11.0154061026363+9.1884787993887i	11.5052495811781+9.6295446591251i	12.0034942098366+10.0814349209948i	12.5092349585532+10.5437435030784i	13.0214799968804+11.0160148119399i	13.5391503267807+11.4977433080537i	14.0610799562276+11.9883732745702i	14.5860166476627+12.4872987971446i	15.1126232725036+12.9938639615618i	15.6394797995521+13.5073632748571i	16.1650859413075+14.0270423145448i	16.6878644778759+14.5520986094526i	17.2061652733893+15.0816827545131i	17.7182699946384+15.6148997606998i	18.2223975360118+16.1508106401206i	18.7167101488612+16.6884342251031i	19.1993202671199+17.2267492189335i	19.6682980144461+17.7646964747474i	20.121679371395+18.3011814979244i	20.5574749742163+18.8350771662197i	20.9736795098868+19.3652266607679i	21.3682816649942+19.8904466000336i	21.7392745791766+20.4095303677579i	22.0846667470506+20.9212516249599i	22.4024933060294+21.4243679951058i	22.6908276412179+21.9176249106514i	22.9477932327445+22.3997596082993i	23.1715756655529+22.8695052594932i	23.3604347168862+23.3255952218893i	23.5127164325466+23.7667673968112i	23.6268650995612+24.1917686769977i	23.701435020203+24.5993594682962i	23.7351019904662+24.9883182683432i	23.7266743851162+25.3574462846937i	23.6751037513856+25.7055720743264i	23.5794948142889+26.0315561859571i	23.4391147984087+26.334295786135i	23.2534019738798+26.6127292496834i	23.0219733381589+26.8658406946813i	22.7446313500121+27.0926644418603i	22.421369637956+27.2922893780249i	22.052377612113+27.4638632028945i	21.6380439160446+27.6065965386193i	21.1789586635518+27.7197668811461i	20.6759144145992+27.8027223726073i	20.1299058543664+27.8548853739967i	19.5421281498487+27.8757558175701i	18.9139739693356+27.8649143186914i	18.2470291613707+27.8220250272364i
[truncated: 70 more columns]
