# Supplementary material for: Reconstructing spruce budworm outbreak severity: a comparison of paleoecological and tree-ring signals
Source: PLoS One. 2025 Aug 12;20(8):e0329406. doi: 10.1371/journal.pone.0329406 (PMC12342301; doi:10.1371/journal.pone.0329406)
Supplement: S14 Dataset — (ZIP) [file pone.0329406.s014.zip › Lake 8 wavelet data no outlier/Coherence_Lepidopteran_scales_Percent_defoliation/coherence_wavelet_wave.txt]

V1	V2	V3	V4	V5	V6	V7	V8	V9	V10	V11	V12	V13	V14	V15	V16	V17	V18	V19	V20	V21	V22	V23	V24	V25	V26	V27	V28	V29	V30	V31	V32	V33	V34	V35	V36	V37	V38	V39	V40	V41	V42	V43	V44	V45	V46	V47	V48	V49	V50
1	0.024711720667045+0.0016253382536549i	0.0190958686929266+0.0028756363502502i	0.0116627186906311+0.0029183879363755i	0.0058648325298172+0.00225363255272839i	0.00264952426654228+0.00154929987934496i	0.0012413366973404+0.00108227556134956i	6.90775659673772e-04+8.23757456080424e-04i	4.63495754576406e-04+6.88912702109434e-04i	3.46984700740369e-04+6.15557759177249e-04i	2.71631709949459e-04+5.66565455953925e-04i	2.04154506909587e-04+5.29829429029966e-04i	1.30893627159471e-04+4.92193945967022e-04i	6.868759623518e-05+4.47566848730901e-04i	2.8480004480633e-05+4.0700869405703e-04i	7.816769882031e-06+3.75743047612486e-04i	6.477708959184e-06+3.51149269203213e-04i	1.4255916130452e-05+3.30718281413933e-04i	1.7550678108227e-05+3.10792566635119e-04i	1.4846852081778e-05+2.82888450823933e-04i	1.3957746415288e-05+2.47508876420965e-04i	2.166682751323e-05+2.22458009372331e-04i	3.0526699521464e-05+2.21022200825273e-04i	2.9247387633432e-05+2.36126145296221e-04i	2.1574732954425e-05+2.58208312814865e-04i	3.97792703178e-06+2.78745354736108e-04i	-2.6481513106678e-05+2.78055581887864e-04i	-5.3009916592257e-05+2.54351647414195e-04i	-6.8296330593537e-05+2.25945520371801e-04i	-7.6453654946333e-05+2.02582793941147e-04i	-7.6835775504992e-05+1.90926062373919e-04i	-7.004497622714e-05+1.93788941808309e-04i	-6.1474179616415e-05+2.02356095003143e-04i	-5.2577757080987e-05+2.07432657548127e-04i	-4.1994650415024e-05+2.03442571827354e-04i	-3.4465108971856e-05+1.89883420403422e-04i	-3.4194574453925e-05+1.72873222062414e-04i	-4.1003746129326e-05+1.5781090474708e-04i	-5.4282452524731e-05+1.50424843585106e-04i	-6.8415063101239e-05+1.54384208930658e-04i	-7.7517255258055e-05+1.64104662284093e-04i	-8.2572467890796e-05+1.7310651683407e-04i	-8.5600411647172e-05+1.75838058389169e-04i	-8.577309155655e-05+1.67866742970121e-04i	-8.3113754385514e-05+1.55614144992259e-04i	-7.9969454576511e-05+1.48848123690156e-04i	-7.5670678955147e-05+1.49879515951759e-04i	-7.1591441275394e-05+1.58528687528928e-04i	-7.8442627181569e-05+1.7134477332276e-04i	-1.02615210236214e-04+1.74613634903239e-04i
2	0.0334107619434929+0.0019027441442639i	0.0251886285047988+0.003226472618019i	0.0144727587041628+0.0030435206616703i	0.00645237831618364+0.00208873401369595i	0.00236495495458334+0.00123463011393776i	8.40713517575407e-04+7.60596179858035e-04i	3.88922906932911e-04+5.49657660729715e-04i	2.59142497005827e-04+4.63468653771458e-04i	2.05929529162983e-04+4.26963092573072e-04i	1.72773191709719e-04+4.03209648451224e-04i	1.32950924529054e-04+3.84981580681228e-04i	7.4139406434395e-05+3.60320752928006e-04i	2.0966647943591e-05+3.23387462952365e-04i	-1.1041176587416e-05+2.89999036095888e-04i	-2.4783160788756e-05+2.67713436138934e-04i	-1.8429019090466e-05+2.52605867371967e-04i	-3.02429446944e-06+2.41778266170104e-04i	4.08898635746e-06+2.30892138863204e-04i	1.524406009928e-06+2.07715638157104e-04i	8.76335696917e-07+1.71236984075289e-04i	1.2072556850513e-05+1.44879627142814e-04i	2.5102984271559e-05+1.46318785636342e-04i	2.5961245944146e-05+1.66041243235473e-04i	2.1273381197201e-05+1.9368382659469e-04i	6.097703489147e-06+2.20591039599789e-04i	-2.5139131462547e-05+2.21422021015357e-04i	-5.1119556753248e-05+1.94011743133537e-04i	-6.3332425465836e-05+1.62563037556292e-04i	-6.9291456423517e-05+1.38150160845137e-04i	-6.8264192031981e-05+1.27826547597663e-04i	-6.0066243069783e-05+1.35316773515129e-04i	-5.1211259691149e-05+1.49411404464328e-04i	-4.2382606977977e-05+1.58652219160479e-04i	-3.0339263407248e-05+1.56552754593997e-04i	-2.0841247404483e-05+1.42664556902255e-04i	-1.9422916256514e-05+1.24474920207955e-04i	-2.5983313658443e-05+1.08066668007819e-04i	-4.0308040343654e-05+1.00409773990915e-04i	-5.5460831855549e-05+1.06479270597367e-04i	-6.3872721329845e-05+1.19365434631757e-04i	-6.7555605115779e-05+1.31295608817025e-04i	-6.9653289059594e-05+1.35504962025887e-04i	-6.8677380763121e-05+1.2593343854966e-04i	-6.4605359610922e-05+1.10882829516667e-04i	-6.0467694237215e-05+1.02996698360211e-04i	-5.4080062996996e-05+1.04562476855354e-04i	-4.5757886685163e-05+1.15661694588673e-04i	-5.0055809233207e-05+1.33086463808246e-04i	-7.6433381807942e-05+1.38611698574078e-04i
3	0.0405248271841078+0.0018928595118186i	0.0299304173037995+0.0029860170203529i	0.0162947535593283+0.002541652596774i	0.00645350017218663+0.00145340179067813i	0.00182333390537653+0.00064618125926744i	3.75384728541587e-04+3.05964649401001e-04i	9.4775760202699e-05+2.12359253655832e-04i	7.2626588309873e-05+1.97667558656712e-04i	7.5180648960958e-05+2.013039298115e-04i	7.7697855062404e-05+2.01591654597042e-04i	6.5677802458573e-05+2.00454966644611e-04i	2.7645066676136e-05+1.89741313508792e-04i	-9.473351397453e-06+1.64399200226523e-04i	-2.954443006608e-05+1.4221980825231e-04i	-3.6783190890141e-05+1.31523157249529e-04i	-2.6801953212199e-05+1.27319911151644e-04i	-8.784848173303e-06+1.27190176444147e-04i	-1.321750153384e-06+1.2753152753461e-04i	-5.620666395586e-06+1.13887473491469e-04i	-7.8989149649636e-06+8.27583981995299e-05i	3.5155537904965e-06+5.92868834982558e-05i	1.71704774274723e-05+6.25792464952935e-05i	1.86993908089794e-05+8.1540738364282e-05i	1.7863224277856e-05+1.07659321326166e-04i	8.764259414497e-06+1.35065117069265e-04i	-1.7124707324194e-05+1.36551024088654e-04i	-3.7047386275781e-05+1.09979260323603e-04i	-4.29058124415924e-05+8.18840598182244e-05i	-4.54814558116268e-05+6.14907448450186e-05i	-4.39252849448265e-05+5.41939445623931e-05i	-3.67957878100207e-05+6.44525700473535e-05i	-3.07451038412917e-05+8.07064963551153e-05i	-2.51966217222314e-05+9.15567722108219e-05i	-1.48827960348756e-05+9.12684338074999e-05i	-5.6833344562868e-06+7.96471636180106e-05i	-3.6234593747914e-06+6.40845339620581e-05i	-8.5785997772178e-06+4.96385886306035e-05i	-2.11382516102016e-05+4.29714327427226e-05i	-3.43327529922247e-05+4.97076067583212e-05i	-4.00758055689888e-05+6.28423533848968e-05i	-4.15279730654738e-05+7.5076611096581e-05i	-4.26295811192251e-05+7.9930571698824e-05i	-4.10427261735645e-05+7.03620303648379e-05i	-3.67365714069812e-05+5.513386105556e-05i	-3.33285263350218e-05+4.75998547388164e-05i	-2.68860268411868e-05+4.89233279445086e-05i	-1.55975290498353e-05+5.9584359930391e-05i	-1.57022884063092e-05+7.81962012519237e-05i	-3.85709511813822e-05+8.49149117244282e-05i
4	0.0450941557005559+0.0016393888956342i	0.0329883734976945+0.0022925755838637i	0.0174775479446615+0.0016948677338806i	0.00649469151729425+0.00072202387925278i	0.00155794066178021+0.00014424370518039i	1.74438580229021e-04+5.56752122838e-07i	-1.53046565551399e-05+1.62274949946089e-05i	1.0919895459859e-06+4.37648574208088e-05i	1.56494705084958e-05+6.10092231618664e-05i	2.71105975979249e-05+6.79176100365123e-05i	2.87484092575009e-05+7.23337192723082e-05i	8.1919276193414e-06+6.91677428458367e-05i	-1.28278545385144e-05+5.38271283901742e-05i	-2.24069294796551e-05+4.13501922549264e-05i	-2.63073363151079e-05+3.84223082132287e-05i	-1.83476273698624e-05+4.0095299495504e-05i	-3.7684812857443e-06+4.53601544160993e-05i	1.0350187363847e-06+5.26961407788792e-05i	-5.1234268031257e-06+4.85791325683033e-05i	-9.4236424714373e-06+2.7254485933842e-05i	-1.0656656535843e-06+1.00215962838816e-05i	9.237547364179e-06+1.32771978182724e-05i	9.7753271578068e-06+2.63017296526231e-05i	1.18974958849161e-05+4.43656292915695e-05i	9.524658950785e-06+6.58734200616414e-05i	-7.6297169173758e-06+6.69088732796666e-05i	-1.93857072568871e-05+4.59191731223598e-05i	-1.92406894263482e-05+2.65357271640261e-05i	-1.90664968834478e-05+1.34903628935658e-05i	-1.80071356556253e-05+9.1982259217216e-06i	-1.37231029934651e-05+1.84061217665325e-05i	-1.19065514913248e-05+3.16714250113526e-05i	-1.09034882908745e-05+4.01782201684383e-05i	-4.4975380535608e-06+4.04361358562482e-05i	2.2630579315675e-06+3.2631150163117e-05i	4.0942904980339e-06+2.24904495518212e-05i	1.3607309435148e-06+1.26762055858386e-05i	-7.2902091982639e-06+7.91565300941345e-06i	-1.63212783075732e-05+1.33527298139081e-05i	-1.87415222987653e-05+2.33400721923059e-05i	-1.8386107860187e-05+3.28444153086091e-05i	-1.90923689137448e-05+3.72196597344509e-05i	-1.77429149456569e-05+2.96259582172435e-05i	-1.43393152908566e-05+1.73836985151351e-05i	-1.28938577947981e-05+1.17207377683598e-05i	-8.669168358517e-06+1.19873912087019e-05i	2.2888433782977e-06+1.89814899073513e-05i	5.6165365460853e-06+3.4076762864303e-05i	-9.3612575510001e-06+4.01328541803691e-05i
5	0.0474321131515669+0.0013240336114784i	0.0349111471061735+0.0015402676909253i	0.0187254574868093+0.0009604274681848i	0.00714166352119778+0.00026444516081837i	1.84288158549301e-03-5.755649081098e-05i	2.90990562522758e-04-7.1884009934526e-05i	2.59443753420846e-05-1.88310136649647e-05i	6.14729091476004e-06+6.5905425091886e-06i	4.7289267398318e-06+1.38385461052438e-05i	1.0007290168372e-05+1.52740443843833e-05i	1.39284150579754e-05+1.76873479639905e-05i	4.57083331943e-06+1.71017454338338e-05i	-4.71420505736242e-06+9.38068429799336e-06i	-7.78002040492495e-06+3.46289498872252e-06i	-1.0470338170542e-05+3.0336352367178e-06i	-6.66366728576036e-06+4.85694382261892e-06i	2.14898856391039e-06+9.63195224047423e-06i	4.2652694913522e-06+1.78415568319672e-05i	-1.5816442692903e-06+1.96592490359285e-05i	-6.33949011572687e-06+8.65431814846555e-06i	-2.26937047489432e-06-1.55133148958971e-06i	3.0573235726027e-06+2.3693660707979e-07i	2.64832907365455e-06+6.29423154606237e-06i	6.3332483959209e-06+1.54670178380106e-05i	8.3058739343247e-06+2.87793449358856e-05i	-1.1510544266235e-06+2.90505984481594e-05i	-7.1086862091673e-06+1.57188734839719e-05i	-4.49083000060864e-06+5.77168096855684e-06i	-3.0118811178545e-06-3.2330141140756e-07i	-2.42021965523947e-06-2.64436928099225e-06i	-8.0967260494412e-07+3.00788027348696e-06i	-2.0471363783042e-06+1.05450770096018e-05i	-3.928468185619e-06+1.47142285127188e-05i	-1.062679445782e-06+1.44266405584705e-05i	2.7785227161879e-06+1.02052147266825e-05i	3.88707855509393e-06+5.51174041370405e-06i	2.94715961436271e-06+7.1457476309704e-07i	-1.52156260845735e-06-1.96541078334202e-06i	-6.10765658844588e-06+1.1478922296293e-06i	-6.10552980026644e-06+6.61289908570165e-06i	-5.152402169216e-06+1.22287829195396e-05i	-6.0502248501602e-06+1.55870643531418e-05i	-5.3714362859032e-06+1.10947175738649e-05i	-3.05508933560402e-06+3.39192686325135e-06i	-3.0236170615757e-06-5.875909315705e-08i	-1.44955729647876e-06-1.08219726770792e-06i	6.32609712142726e-06+1.23442157282953e-06i	1.0723758675316e-05+1.03063007885523e-05i	4.2059446268588e-06+1.47811648916015e-05i
6	0.0485411518999465+0.0011131779974204i	0.0364431934217139+0.0010447915798324i	0.0204231116257731+0.0005780528122014i	0.00846068459705792+0.00013619506934347i	2.5628365832439e-03-4.392273029934e-05i	5.69656017894092e-04-4.2411820339687e-05i	9.95865396907355e-05-8.3422125999548e-06i	1.55605744251467e-05+4.2100992923032e-06i	1.3903482744333e-06+3.89090951416912e-06i	3.51966148737292e-06+1.38811272864786e-06i	7.30994200632148e-06+1.63889559485198e-06i	4.09860853289129e-06+2.46503988558289e-06i	8.22441040759508e-07+5.28011332724074e-07i	1.5367568193315e-07-1.48203484687899e-06i	-1.74246569169038e-06-2.37983809769774e-06i	-5.7734257648195e-07-2.59127910792362e-06i	3.85522120333985e-06-1.4497049897298e-07i	4.89444641854939e-06+6.01908794915378e-06i	1.3333210623223e-06+1.00674700831663e-05i	-2.34499976110147e-06+6.41377037796765e-06i	-1.9558366133036e-06+1.05115435528122e-06i	-6.73844819694332e-07+5.9392622575249e-07i	-5.8364626131949e-07+2.17269854146637e-06i	4.04082717904161e-06+6.51884021815246e-06i	7.3615017140064e-06+1.397245911687e-05i	1.9904761928091e-06+1.38590728194312e-05i	-2.26796631295377e-06+6.52993486927161e-06i	-5.4600524685156e-07+2.34592003685603e-06i	1.51242232460816e-06+2.9703076963565e-07i	2.54145854052974e-06-7.6331259802976e-07i	2.63034667369575e-06+1.75776611707902e-06i	1.7960550561316e-07+4.66471867761397e-06i	-2.19463354245981e-06+5.55288151336029e-06i	-1.01813595391261e-06+4.67541881099359e-06i	9.7633879643755e-07+2.69105951567682e-06i	1.52694976091233e-06+1.32958167577408e-06i	1.42647185066353e-06-9.621921378628e-08i	-1.7325488525767e-07-1.25517258650674e-06i	-1.58709835691231e-06-1.959128969426e-07i	-5.4537593154284e-07+1.82390872054004e-06i	1.4728190624132e-07+4.71031162199314e-06i	-1.02210456953143e-06+7.38926090612309e-06i	-1.01748747937277e-06+5.67579372174834e-06i	4.9215786032039e-07+1.51629359296098e-06i	4.34710589699349e-07-9.45687941158391e-07i	7.05980474057e-07-3.03283977985322e-06i	4.96488424414711e-06-3.64718082615956e-06i	8.85384490978702e-06+9.4340223189188e-07i	8.33865186523827e-06+5.02342635105456e-06i
7	0.0493041793687935+0.0010510457610135i	0.0380155850787912+0.0008542198053522i	0.0225359494061409+0.000488654528521i	0.010241182423409+0.0001842979311827i	3.55834830372395e-03+3.056467588548e-05i	9.45171048247884e-04-1.5191428087477e-05i	1.91639295072226e-04-1.4908833445233e-05i	2.73014673548445e-05-5.2911933381531e-06i	4.19071765927486e-07-9.49024003368148e-07i	7.2550634273751e-07-2.03451175548486e-06i	4.02142077335212e-06-2.52212688050119e-06i	3.42636704060089e-06-6.3242097734977e-07i	1.76981039693062e-06+1.0380948452696e-06i	9.61819150948126e-07+7.80572283574385e-07i	-1.2906069826705e-07-1.36752360185296e-06i	3.3757361094429e-07-3.2205950311207e-06i	2.47083305386852e-06-2.05514476516402e-06i	3.50424865324193e-06+2.58836721942437e-06i	2.5765620012303e-06+7.03542249121991e-06i	5.1145285641652e-07+6.77030609265506e-06i	-1.29958901920379e-06+3.00288168363659e-06i	-2.17676866157529e-06+7.900372342932e-08i	-4.76313286231298e-07-2.11330717305047e-07i	5.2040801277345e-06+3.3637317501758e-06i	8.28075026287231e-06+8.58824094774472e-06i	3.73581064356832e-06+8.45356123099328e-06i	-1.51126101226367e-06+3.74250538528574e-06i	-1.69647860586486e-06+1.09331827992872e-06i	9.98089886537039e-07+6.32653584923972e-07i	3.03046926137567e-06+8.0892669488043e-07i	2.36629960235961e-06+1.89879458177862e-06i	-5.3922471623692e-07+2.53965606707858e-06i	-2.44029872567836e-06+2.18438416857745e-06i	-1.53280753694943e-06+1.33790634807444e-06i	-8.3076802704157e-08+4.65194216251847e-07i	3.11310420305238e-07+3.86871856387809e-07i	2.78662614409652e-07+4.14073638055983e-07i	-1.10506390519901e-07-6.8122921977174e-08i	-1.2130540894598e-08-3.64593281275887e-07i	1.16595621680209e-06-4.544102822778e-08i	1.51474257375472e-06+1.94369078536921e-06i	3.1005180811765e-07+4.71663738669599e-06i	-3.5693647609836e-07+4.7665680566763e-06i	1.8984813412962e-07+2.02838729415929e-06i	3.2814906255822e-07-1.1229389407114e-06i	5.493044564105e-07-4.13400142042925e-06i	2.9582316120708e-06-5.17564037941644e-06i	6.49151013984703e-06-1.23717011854164e-06i	8.84236125836029e-06+4.89595889294333e-06i
8	0.050179226813671+0.0010903207570044i	0.0397687957071292+0.0008509843547227i	0.0249335231334079+0.0005411644014598i	0.0123502725997805+0.0002933546759347i	0.00482429586648837+0.00012775031625458i	1.48439324701112e-03+2.594440532614e-05i	3.62277881055601e-04-1.7955689368242e-05i	7.30439078160027e-05-2.04965649718741e-05i	1.38234825875355e-05-1.1319212713899e-05i	4.24688340294021e-06-6.80212614971228e-06i	3.58421350845433e-06-5.07004865633323e-06i	2.38431868992344e-06-1.77735239452472e-06i	8.399041038463e-08+1.6815803494859e-06i	-1.53624687809077e-06+1.9576100725662e-06i	-2.04235531344757e-06-9.7731634515332e-07i	-1.60387173768307e-06-3.40706251346524e-06i	-5.9306941239004e-07-2.17759237795514e-06i	8.349424720106e-07+2.38592239843173e-06i	2.36888900459361e-06+6.81277749044315e-06i	2.42313241124808e-06+7.04725079203369e-06i	4.2148239756691e-07+2.64079187454552e-06i	-7.8160460039172e-07-2.4023328487363e-06i	2.6131614391287e-06-3.44974147422502e-06i	9.31062715191784e-06+7.4166601979679e-07i	1.17868001739919e-05+5.7778041211309e-06i	6.47972379150546e-06+5.5954306782751e-06i	-3.9009152276302e-07+1.02872815902128e-06i	-2.08818765731391e-06-2.04641655285175e-06i	8.5142918413408e-07-1.72377106365427e-06i	3.36209087887393e-06-2.3591807311866e-07i	2.16013466278248e-06+4.9896663192062e-07i	-1.15197776907069e-06+2.6000295702831e-07i	-2.84398579903778e-06-7.808468971133e-08i	-1.86169694242673e-06-1.9711879930995e-07i	-3.39523849847941e-07-2.38639011375847e-07i	1.19660896332652e-07+9.175726751856e-08i	-1.71664327917028e-07+4.31452113107477e-07i	-5.23792308470392e-07-6.4886694333946e-08i	-2.7366761537277e-07-1.21361906063269e-06i	5.6372904276664e-07-1.49039984593395e-06i	7.69698292648982e-07+7.22885413993671e-07i	-2.9934676991384e-07+4.20168445781486e-06i	-1.74995721015993e-06+5.30173424246422e-06i	-2.74135641550361e-06+2.64027071706858e-06i	-3.29638093880399e-06-1.95661978210473e-06i	-2.96709950760676e-06-5.8300134629587e-06i	-7.0980819031938e-07-5.81357830425776e-06i	3.05525396460066e-06+5.4735788655204e-07i	5.5945237628225e-06+1.05389653299528e-05i
9	0.0513193178322655+0.0011704631112026i	0.0417366317526026+0.0009133417692208i	0.0275596844413461+0.0006314633492076i	0.0147627577016303+0.0004237271853981i	0.00640427789412355+0.00026891680119841i	0.00224555756907669+0.00013245162228972i	6.39223437440453e-04+2.9918920255565e-05i	1.540616080162e-04-1.8335427771163e-05i	3.68344220131055e-05-2.60041156436212e-05i	1.14580765895406e-05-1.96462723237312e-05i	4.5538808808331e-06-1.22430723291428e-05i	3.0762585604258e-07-5.38657949527463e-06i	-3.69691057193865e-06-3.2380298614796e-07i	-6.11503170178874e-06+6.383669261794e-07i	-6.5128188938327e-06-1.67571514768049e-06i	-6.21282256670222e-06-3.06523323754156e-06i	-5.53562328762558e-06-4.201421112394e-07i	-2.92282655321792e-06+5.20689640067819e-06i	1.78879002839659e-06+9.61143035260356e-06i	5.47863375103915e-06+8.80472905562295e-06i	6.00594707253839e-06+2.63816799436728e-06i	6.5194724681954e-06-4.28539228418175e-06i	1.13925801817256e-05-6.2890993047165e-06i	1.84228319918373e-05-2.2674469994055e-06i	2.00740637966953e-05+2.4602617488389e-06i	1.37252165462596e-05+1.8476995762056e-06i	5.47610719835535e-06-3.29657004330951e-06i	2.08892895626355e-06-6.84657360111289e-06i	3.55447648777407e-06-5.93762350385041e-06i	4.91352927011409e-06-3.50971311350556e-06i	2.89535936309911e-06-2.74975016630039e-06i	-8.987689528136e-07-3.13799907881771e-06i	-2.99511548978821e-06-2.73147182540557e-06i	-2.38425741379066e-06-1.4345210133829e-06i	-8.6569436113914e-07-2.93082130050529e-07i	-2.39691858893536e-07+3.82661926842144e-07i	-7.37397006596904e-07+5.13800132041514e-07i	-1.67480260023873e-06-3.8023837775672e-07i	-2.28495416423148e-06-1.94023808936995e-06i	-2.29773136314437e-06-2.14072652042508e-06i	-2.32678575379016e-06+7.0921994655409e-07i	-3.35682514529669e-06+5.05190540627763e-06i	-5.71820004090897e-06+6.98281074379509e-06i	-8.69634473105438e-06+4.43843244312503e-06i	-1.09825432874812e-05-8.964801546799e-07i	-1.12963296291239e-05-4.9990335434077e-06i	-9.12749345949152e-06-3.37755291209643e-06i	-5.9440901127814e-06+6.39688541424432e-06i	-5.769089506537e-06+2.05747541154039e-05i
10	0.0527508555366131+0.0012481605909115i	0.0439258078733659+0.0009594290176361i	0.0304003849548699+0.0006835820028835i	0.0174724947213542+0.0005232392299738i	0.00831862126174754+0.00042837727388667i	0.0032581008285386+0.00031351690697345i	0.00103270359786911+0.00017093276644774i	2.56213605341162e-04+5.0932005727217e-05i	4.72417266964924e-05-1.40396163255719e-05i	6.2463096244232e-06-3.25634304906665e-05i	-9.719923042151e-07-2.82286494747505e-05i	-6.070888507184e-06-1.78551989544248e-05i	-1.17029133132893e-05-9.442987290795e-06i	-1.53409570358258e-05-5.5119362789493e-06i	-1.63403938051985e-05-4.2483165859425e-06i	-1.59821088747192e-05-1.5050180607436e-06i	-1.39087125519247e-05+5.0838669868915e-06i	-7.6827778690151e-06+1.33959799430593e-05i	2.8369515319473e-06+1.82464159352415e-05i	1.34756403857892e-05+1.56999194005155e-05i	2.06328380693232e-05+6.6617843956898e-06i	2.6069902198144e-05-3.2685460315414e-06i	3.31842978410115e-05-8.0407918401823e-06i	3.99496003267637e-05-6.535662509217e-06i	4.03672018370785e-05-3.8162940947981e-06i	3.28860658029686e-05-5.5212966025234e-06i	2.28594236114914e-05-1.10944512620929e-05i	1.60229617353868e-05-1.49669412176783e-05i	1.29004829791165e-05-1.42599233081959e-05i	1.02547811889633e-05-1.1726266113247e-05i	5.7953777458367e-06-1.05091453518499e-05i	4.4602874995935e-07-9.85210611581602e-06i	-3.2761177680352e-06-7.59475351780885e-06i	-4.1591541590817e-06-3.94406313243885e-06i	-3.25881649470385e-06-8.1511686403538e-07i	-2.50259834246423e-06+7.1896300141159e-07i	-3.07417554958835e-06+7.3892299022325e-07i	-4.96373646235372e-06-3.7419902008558e-07i	-7.26981672628555e-06-1.57756450450291e-06i	-8.95204969685214e-06-8.4943187770513e-07i	-9.95024222686678e-06+3.00139768523952e-06i	-1.15302258124791e-05+8.2262518183962e-06i	-1.49700718741038e-05+1.11998524667262e-05i	-1.99505275319166e-05+9.8799429992377e-06i	-2.46437980032071e-05+5.7431674130276e-06i	-2.73128497315702e-05+3.0387802265737e-06i	-2.79372166300238e-05+6.8413643128246e-06i	-2.91049351476141e-05+1.9895513895203e-05i	-3.52785416754691e-05+3.83663088568943e-05i
11	0.0544629451727282+0.0012897213857401i	0.046332289914541+0.0009225591993434i	0.0334541094921556+0.0006042733493426i	0.0204904109522312+0.0004743641185099i	0.0106169975365388+0.0004804677165539i	0.00460993097523171+0.00047533319042063i	0.00162956687291751+0.00037774078927332i	4.27559759769685e-04+2.2023128133328e-04i	5.08599797325999e-05+7.77501100817915e-05i	-2.63797159315639e-05-7.6890632671796e-06i	-2.88223706904745e-05-3.96927986673924e-05i	-2.70645272611779e-05-4.14175702018343e-05i	-3.12579693046582e-05-3.26679242927803e-05i	-3.63145396350071e-05-2.26951137191801e-05i	-3.83751674218301e-05-1.23576525623602e-05i	-3.63680032720387e-05+6.545465751223e-07i	-2.86794181473294e-05+1.66513893553999e-05i	-1.30100690968219e-05+3.14921036028419e-05i	9.7718485442761e-06+3.86185246140631e-05i	3.42796264938045e-05+3.40415491582856e-05i	5.51257565461663e-05+1.98818483352913e-05i	7.12993373082238e-05+3.2645987305137e-06i	8.39539209618634e-05-8.6518830172521e-06i	9.15580642802308e-05-1.37646155279663e-05i	9.06865345615686e-05-1.58922404810511e-05i	8.1165295440327e-05-2.00045057863504e-05i	6.72236200556098e-05-2.65709140797415e-05i	5.32879871000402e-05-3.18125655604858e-05i	4.07527511621978e-05-3.31151370367333e-05i	2.88284478019882e-05-3.16951356427151e-05i	1.68518603626117e-05-2.94465712603253e-05i	5.5289613281003e-06-2.58905534307347e-05i	-3.3338988455062e-06-1.97902740943391e-05i	-8.2846887472898e-06-1.20152176950717e-05i	-9.69373652417552e-06-5.13947820656e-06i	-9.7516566681169e-06-9.5510626083627e-07i	-1.09597112696529e-05+6.334595543418e-07i	-1.44463533319199e-05+9.853235770059e-07i	-1.93603144868229e-05+1.9961908587466e-06i	-2.38784623654387e-05+5.4140080813367e-06i	-2.71656513132144e-05+1.15710342969748e-05i	-3.02978287837333e-05+1.85877076626489e-05i	-3.49797163185312e-05+2.35842738529581e-05i	-4.16942649373185e-05+2.50773451245058e-05i	-4.96029886794717e-05+2.43452939428818e-05i	-5.80577563955269e-05+2.5177115557504e-05i	-6.80143876108829e-05+3.25993468049817e-05i	-8.22653692658962e-05+5.00835147331089e-05i	-1.03686886321477e-04+7.5640768091927e-05i
12	0.056434445200106+0.0012711090221878i	0.0489475407828972+0.000745064928667i	0.0367272019547857+0.000286539190111i	0.0238493943927414+0.0001057036835826i	0.0133906201566679+0.0001946549971574i	0.0064613434388341+0.00037105997836656i	0.00261969031495159+0.0004533358452865i	8.25482057781787e-04+3.8750893005856e-04i	1.35545891107601e-04+2.35177481295367e-04i	-6.24465448058442e-05+8.41789885946227e-05i	-8.93119536623441e-05-1.64899814549965e-05i	-8.13770005025314e-05-6.29178955433311e-05i	-7.87329968523054e-05-7.17961755667491e-05i	-8.21023129667315e-05-5.92224349656772e-05i	-8.31012764794434e-05-3.40155860937878e-05i	-7.48546133608658e-05-7.771808758526e-07i	-5.29337323828553e-05+3.48938257433944e-05i	-1.57925519491056e-05+6.41895456381058e-05i	3.31780944948061e-05+7.7740391912802e-05i	8.58464048714729e-05+7.10195551662911e-05i	1.33567856057742e-04+4.7725624669824e-05i	1.71256119294928e-04+1.7882742226161e-05i	1.97091483965727e-04-8.162952176839e-06i	2.09949294236085e-04-2.5518866993758e-05i	2.09149125045968e-04-3.6146136824147e-05i	1.96162709145896e-04-4.5036476730565e-05i	1.74514081315015e-04-5.4920924424959e-05i	1.47630556995073e-04-6.4588874051578e-05i	1.17661818203955e-04-7.1421296350881e-05i	8.61302187452931e-05-7.3948029344989e-05i	5.48139982897189e-05-7.16784852649794e-05i	2.60661305648151e-05-6.41459982669409e-05i	2.6155518377507e-06-5.15778898550469e-05i	-1.3498383404303e-05-3.60970761051631e-05i	-2.25076510625834e-05-2.11273445280189e-05i	-2.7360711419107e-05-9.2275014602191e-06i	-3.2049601223624e-05-5.745250471419e-07i	-3.89949794904093e-05+6.6978494185485e-06i	-4.77162231805102e-05+1.49641585890701e-05i	-5.59372490177961e-05+2.55238411765341e-05i	-6.20559574908625e-05+3.77399632568177e-05i	-6.66162913910082e-05+4.93967348055242e-05i	-7.1712357309772e-05+5.82063801948942e-05i	-7.97001621862328e-05+6.34780640564739e-05i	-9.28837135558254e-05+6.69207623248064e-05i	-1.13950302459751e-04+7.2572464675068e-05i	-1.45945877658365e-04+8.6099011416027e-05i	-1.91078293505384e-04+1.12781204789469e-04i	-2.47938709448414e-04+1.54311758356043e-04i
13	0.0586293489691313+0.0012057432591705i	0.0517376621404931+0.0004190721230978i	0.0401869711360989-0.0003252389135523i	0.0275261854637143-0.000721964395289i	0.0166624352490252-0.0006793525931264i	0.00891824487431341-0.00035086216596299i	4.18705445060748e-03+6.39911788946e-06i	0.00166160064087043+0.00020925523442023i	4.78207216313997e-04+2.24157176518132e-04i	3.661414788024e-06+1.22901817346948e-04i	-1.45382087853623e-04-3.174973293411e-06i	-1.73203598518466e-04-9.6252433546146e-05i	-1.71852566883604e-04-1.37594739325287e-04i	-1.68690647704877e-04-1.30842658982644e-04i	-1.60301439147931e-04-8.7571891108202e-05i	-1.34520481685816e-04-2.2225643683144e-05i	-8.20034964435623e-05+4.80048397632317e-05i	-1.296221488611e-06+1.04396103067395e-04i	9.9901651262379e-05+1.31480006965012e-04i	2.07291946454515e-04+1.23269180213284e-04i	3.05599898636966e-04+8.6256256907061e-05i	3.83792807555294e-04+3.6124475340721e-05i	4.36786382636518e-04-1.0410001607396e-05i	4.64118867673373e-04-4.3643640096094e-05i	4.68044358436848e-04-6.3906622000299e-05i	4.52024346167444e-04-7.8201574944313e-05i	4.1929539768792e-04-9.3612587001648e-05i	3.72076378498846e-04-1.12488678288756e-04i	3.12320549189014e-04-1.32000822093958e-04i	2.4330730785867e-04-1.46745081807473e-04i	1.70419157369771e-04-1.51652652203414e-04i	1.00484274661531e-04-1.43903691841504e-04i	4.0119871707755e-05-1.23906492664662e-04i	-6.3735488040709e-06-9.52198696363581e-05i	-3.87031037072635e-05-6.30116315694698e-05i	-6.05259366666144e-05-3.15609084326779e-05i	-7.71055029500271e-05-2.4418892101316e-06i	-9.20650659098455e-05+2.52659357380718e-05i	-1.0565168457542e-04+5.3023742371089e-05i	-1.15771862766846e-04+8.0770411885762e-05i	-1.20744242913848e-04+1.06310012238456e-04i	-1.21540337592271e-04+1.26507297948304e-04i	-1.22334618778756e-04+1.39384314755403e-04i	-1.29928506203471e-04+1.45763630043375e-04i	-1.52890663848903e-04+1.49730850131099e-04i	-2.00264437139497e-04+1.58224783371562e-04i	-2.79170892385756e-04+1.8024234536724e-04i	-3.90944888000154e-04+2.25317412558299e-04i	-5.2610320965851e-04+3.00859704055215e-04i
14	0.0609724328169373+0.0012005922502349i	0.0545974220144301+0.000071289634187i	0.0436846986366004-0.0011090527630205i	0.0313273292747614-0.0019393283726163i	0.0202337698520433-0.0021883356648278i	0.0118444664329505-0.0019027296627811i	0.00631013139335376-0.0013381353940447i	0.0030320313407408-0.00078403562744814i	0.00124583767937588-0.00041740329830942i	3.41803038357013e-04-2.65465849079569e-04i	-7.5658234492384e-05-2.58619445953783e-04i	-2.42709966483961e-04-3.04554990799362e-04i	-2.93815883011626e-04-3.34240525627369e-04i	-2.94767516750952e-04-3.13683149636667e-04i	-2.64589487935823e-04-2.38382906598245e-04i	-1.97374045433076e-04-1.247321583476e-04i	-8.28760194493094e-05-1.910834823502e-06i	7.93137144414883e-05+9.74871959223974e-05i	2.74926741074147e-04+1.48453866027247e-04i	4.78952098693376e-04+1.42927943986432e-04i	6.64686660975273e-04+9.2705287601634e-05i	8.12504421684673e-04+2.3416638361922e-05i	9.14042599379313e-04-3.7973365357382e-05i	9.70860844203e-04-7.5586801845448e-05i	9.8959558113788e-04-9.0229025111529e-05i	9.76585915798155e-04-9.5558676808937e-05i	9.34524714289708e-04-1.07971371446484e-04i	8.62635637237543e-04-1.36692902571096e-04i	7.60029582408806e-04-1.79407601302897e-04i	6.29858469426895e-04-2.24517572610803e-04i	4.81375413830675e-04-2.57338365731397e-04i	3.2857576381926e-04-2.66422417041993e-04i	1.86261267307305e-04-2.47326625032413e-04i	6.5610650017713e-05-2.02892807474232e-04i	-2.8590020935068e-05-1.40610825018732e-04i	-9.77376520088614e-05-6.8794673640984e-05i	-1.46475603315465e-04+6.208258808034e-06i	-1.78955824781638e-04+8.0344195934364e-05i	-1.96775533188441e-04+1.50149724436702e-04i	-1.99837532494234e-04+2.11003607702166e-04i	-1.89282679683611e-04+2.57230814213124e-04i	-1.70447061757533e-04+2.84339625406568e-04i	-1.54322774989522e-04+2.91942021472942e-04i	-1.57269134368526e-04+2.85451732565617e-04i	-1.99247968648301e-04+2.75742904015372e-04i	-3.00387913671134e-04+2.77544480265855e-04i	-4.75156500507962e-04+3.07864491446485e-04i	-7.23820298188638e-04+3.84621879114571e-04i	-0.00102276803088112+0.00052419066875083i
15	0.0633337928832031+0.0015245616676317i	0.0573289007772639+0.0000629799038666i	0.0469267641694831-0.0016178743751276i	0.0348469407866677-0.003052465192823i	0.0236141070287552-0.0038692388335888i	0.0147417064663479-0.003953989280914i	0.00857987933055106-0.00346675033256314i	0.0046931930097416-0.00271821960706116i	0.00238379800733564-0.00200138336392783i	0.00104868564746918-0.00148095067343205i	0.00029164092067047-0.00117919072437176i	-0.00011653004257925-0.00102822292106871i	-3.08196950940948e-04-9.35678380664968e-04i	-3.60722081426968e-04-8.29777281086901e-04i	-3.12634893192159e-04-6.7789970274891e-04i	-1.75578740903091e-04-4.86393841927955e-04i	4.8283030833963e-05-2.89178245480169e-04i	3.48461943261412e-04-1.29644479610317e-04i	6.97050438592807e-04-4.0632636763754e-05i	1.05229195205503e-03-2.929766992003e-05i	1.37123717776115e-03-7.346517641216e-05i	0.00162341958772704-0.00013177898151081i	0.00179807467152214-0.00016323708822512i	0.00190189316867323-0.00014646379489729i	1.94958429255683e-03-8.881744196393e-05i	1.9528589991887e-03-2.085875861269e-05i	1.9136350842552e-03+2.027065428269e-05i	1.82461188270772e-03+9.33477476383e-06i	1.67623574241165e-03-5.588645769557e-05i	0.00146564422311792-0.0001550781554279i	0.00120242693762689-0.0002553052289705i	9.08301843478765e-04-3.24252235708312e-04i	6.11398783846815e-04-3.40599500456541e-04i	3.38485892104974e-04-2.98131422783362e-04i	1.08924296702619e-04-2.03774801891689e-04i	-6.74015049597854e-05-7.23916543055203e-05i	-1.88362553241927e-04+7.821390733651e-05i	-2.56244930411754e-04+2.30015138985557e-04i	-2.7544571744253e-04+3.65534422883891e-04i	-2.52658394888471e-04+4.68646093924718e-04i	-1.99063962786229e-04+5.27083070453319e-04i	-1.32827159180652e-04+5.36369038879942e-04i	-8.0392488214608e-05+5.03008866900047e-04i	-7.5973936377544e-05+4.44677192981992e-04i	-1.58916406006277e-04+3.87116857536484e-04i	-3.67839199695428e-04+3.59882723133951e-04i	-7.29798842626192e-04+3.93617995795738e-04i	-0.00124406739681818+0.00051928215989382i	-0.00186441848261427+0.0007663089655596i
16	0.0655639326926037+0.0026421723231064i	0.0597017152340245+0.001028981972604i	0.0495639933801524-0.0010269278753298i	0.0375793929724857-0.0030565137680109i	0.0261352052877447-0.0045949022001678i	0.0168247245020172-0.0053665829005987i	0.0101889668561856-0.0053730940850074i	0.005938327967297-0.0048442108726186i	0.00340013701411496-0.00409732737027534i	0.00191098025757717-0.00339394063841977i	0.00100967939151243-0.00286304076170087i	0.00044833787377075-0.00250590813759427i	0.00011916867083137-0.00225120121884551i	-1.834668286467e-05-2.01768287721558e-03i	2.092113591966e-05-1.75667453681175e-03i	0.00022864207332253-0.0014662676908858i	0.00059028558443657-0.00118163392974941i	0.00107388648770913-0.00095056415883941i	0.00162558374617519-0.00080529084338717i	0.00217714523667359-0.00074227442836059i	0.00266348808853707-0.00071917383144185i	0.0030414102042244-0.00067140639015917i	0.00329957119714267-0.00054150516787244i	0.00345456177493738-0.00030752107648161i	3.5353778711524e-03+3.66540300186e-06i	0.00356448253107997+0.00032512976134373i	0.00354496695530098+0.00057675633707035i	0.00345972966339743+0.00069735002291219i	0.00328220594528546+0.00066747157853849i	0.00299249314054571+0.00051417430038942i	0.00259068062949768+0.00029806484093014i	2.1015111375033e-03+9.059929191896e-05i	1.56935979166988e-03-4.810814478044e-05i	1.04697761285049e-03-8.342508879614e-05i	5.83341183382254e-04-1.000851506399e-05i	2.14927556090628e-04+1.52411480767199e-04i	-3.799207886481e-05+3.67083948199214e-04i	-1.71082103385303e-04+5.88877334611469e-04i	-1.93952251034914e-04+7.72477507476868e-04i	-1.28278413415863e-04+8.80551283960872e-04i	-6.661019361047e-06+8.91797697657367e-04i	1.27987132128497e-04+8.07041312785918e-04i	2.22831678072554e-04+6.50467909603416e-04i	2.15746975240113e-04+4.6447380282877e-04i	3.7867994760612e-05+3.00111856693774e-04i	-3.78284358386242e-04+2.08212000152197e-04i	-0.00108098633973527+0.00023586886227081i	-0.00207140293234707+0.00042829095786576i	-0.00327328876085666+0.00082983295211309i
17	0.0676078280164176+0.005137579000329i	0.0616229099614349+0.0037473997515845i	0.051426468234024+0.0016705387320621i	0.0392196465752704-0.0006962089708112i	0.0273017292755143-0.0028765542725962i	0.0173816564536407-0.004487534889454i	0.0102330928603438-0.0053661333541361i	0.00575832931555405-0.0055901355053306i	0.00332647778279488-0.00539477514357509i	0.00216806107394456-0.00504181386119477i	0.00165516854226801-0.00471260462695748i	0.00140922006880914-0.00446872780139494i	0.00127524950393951-0.00427879641208687i	0.00123824827271797-0.00407827834434807i	0.00134064717640168-0.0038239101779297i	0.0016251340226251-0.00351884582160216i	0.00210284177284725-0.00320455302752016i	0.00274083818012227-0.00293030578690849i	0.00346585813383753-0.00271798374888873i	0.00418258707269194-0.00253970689760827i	0.00480117660284082-0.00231987085979596i	0.00526372740598384-0.00196281030265681i	0.00555840037742425-0.00139565199976099i	0.00571467738520627-0.00060780532049962i	0.00578193798255109+0.00033152015720317i	0.00580139769137063+0.00128737623352225i	0.00578443809053132+0.00210019339072525i	0.0057069745443785+0.00263728159935933i	0.00552163711769852+0.0028340406104889i	0.00518132217072201+0.0027099133878774i	0.00466316517951143+0.00235582781899162i	0.00398295973374522+0.00190124252164501i	0.0031952634873795+0.00147483252812471i	0.00238074753726957+0.00117194288642701i	0.00162672774405353+0.00103643222505898i	0.00100786798140851+0.00105817595158708i	0.0005722733238855+0.00118320003949144i	0.00033519005392394+0.0013319391356537i	0.00027982000143533+0.00142133970934049i	0.00036302786195829+0.00138679024142278i	0.00052286877914179+0.00119942387951864i	6.84693309403276e-04+8.74069069766254e-04i	7.6347109294982e-04+4.6474879848766e-04i	6.62650606435152e-04+4.8975815859021e-05i	2.74212018490845e-04-2.92394647944042e-04i	-5.11637286587566e-04-4.899557986681e-04i	-0.00177929140489808-0.00048814304505331i	-0.00354308496117484-0.00023667169002392i	-0.00569844187673715+0.00031799414149195i
18	0.0696935839553329+0.0094822235176398i	0.0634008874301589+0.0087964277802024i	0.0528796752419217+0.0071846261127853i	0.0401279544569886+0.0049027299961391i	0.0273738169803984+0.0023524831767888i	0.0164623700501018-0.0000536439831556i	0.00845415453360009-0.00202491156603995i	0.00354121452271641-0.0034620651100656i	0.00124191342394975-0.0044388129107653i	0.00073773805015453-0.00511667507650744i	0.00119899095928404-0.00564584947267074i	0.001997283771417-0.00610274508060169i	0.00277820592182764-0.00648549469953997i	0.00342606499984894-0.00675352805517438i	0.00397536401606447-0.0068770628660689i	0.00451650428629759-0.00686482369522074i	0.00512369580440934-0.00675675900541493i	0.00581567246718656-0.00658990054972773i	0.00654916454568395-0.00635910023341033i	0.00723882438627331-0.00599594236662708i	0.00779246932582465-0.00538011241937847i	0.00814712136746997-0.00438258720961968i	0.00829159041539778-0.00292518737684221i	0.00826675579194959-0.00103220203613169i	0.00814399896146836+0.00114900284958061i	0.00799162950937015+0.00337008130164253i	0.00784426051087284+0.00534113842169566i	0.00768843202433329+0.00680698549553316i	0.00747018242365009+0.00761335812638504i	0.00712049027029127+0.00774116807788686i	0.00658720399456514+0.00730002938709847i	0.00586031052784982+0.00648717584882371i	0.00498126247529573+0.00552821385176274i	0.00403410839489914+0.00461894420009335i	0.00312297823176536+0.00388363600849679i	0.00234453434527583+0.00335785910105258i	0.00176444665684626+0.00299653542815493i	0.00140436474283457+0.00270207790854528i	0.00124150479776878+0.00236366785474491i	0.00121821788398303+0.00189664115900066i	0.00125513801480111+0.00127081843273798i	0.00126022797087805+0.00051927935208603i	0.00112859870589838-0.00027485228778672i	0.00073455537555806-0.00100762700195311i	-7.432815642709e-05-1.58607928066882e-03i	-0.0014660228886664-0.00194726250430141i	-0.0035837923686765-0.00205544610864081i	-0.00647841785109482-0.00188127093969393i	-0.0100336981908586-0.001379478326237i
19	0.0725445717472293+0.015720946425273i	0.066032403506389+0.0161452870007044i	0.0552146017613035+0.0154126445810823i	0.0418644607209064+0.0135979075984054i	0.028099313156163+0.0109704717527135i	0.01586117173429+0.0079091248960617i	0.00650150643023608+0.00478706713410761i	0.00058344169913237+0.00187534774880942i	-0.00207576489560959-0.00069811126732595i	-0.00218201690326765-0.00292670899254179i	-0.00066638878645525-0.00486457403562824i	0.00158490853658325-0.00656569125886207i	0.00390565721456731-0.0080524491404274i	0.00591116939785429-0.00931936868544017i	0.0074668755244717-0.0103550649145938i	0.0086043043752098-0.0111573805841381i	0.0094255700357634-0.0117257634148164i	0.0100266863396163-0.0120334660285588i	0.0104554567556099-0.0119980562805912i	0.0107061037495598-0.0114732520630919i	0.0107421316470528-0.0102765142581385i	0.0105320902969586-0.0082499618602247i	0.0100809660628783-0.0053351633562902i	0.00944356243746756-0.00163293702198092i	0.00871458778137194+0.00257820732857499i	0.00800030147997674+0.00687759023388243i	0.007384345324881+0.0107848654489622i	0.0069024285659916+0.0138651272783185i	0.0065360628884164+0.0158241272820096i	0.0062268689566471+0.0165651877935999i	0.0059042767087794+0.016193295096446i	0.0055145625233006+0.0149693975246905i	0.005039794616516+0.0132323966579599i	0.0045004501214324+0.0113133647665395i	0.00394253389623692+0.00946537252952804i	0.00341598314511811+0.0078249951814245i	0.00295384351190768+0.00641122956736277i	0.00256034962877666+0.00515708979577833i	0.00221120220473981+0.00396072404009888i	0.00186281922748534+0.00273815826655488i	0.00146195774887915+0.00146003381463793i	9.45943933650302e-04+1.60568167569334e-04i	0.00022878107373418-0.00108252346596242i	-0.00082123913793028-0.00218641995541882i	-0.00239570439081148-0.00310063358640786i	-0.00473053659020721-0.00382386815900292i	-0.00804663761275862-0.00439019467558659i	-0.0124523711694284-0.0048305552928177i	-0.017837899454-0.0051305407409202i
20	0.0774874456347607+0.0232977200775376i	0.0713377469075184+0.025002191162244i	0.0608361130542089+0.0253283524484642i	0.0474792277356882+0.0241685914269091i	0.0331821781228559+0.0216433724793047i	0.0198670791839401+0.0180660498121517i	0.0090795613128967+0.013856601287799i	0.00173060211985333+0.00943577099544102i	-0.00198557703808675+0.00513678390886592i	-0.00250234050086473+0.00116069580732965i	-0.00067065174930756-0.0024198412688674i	0.00249773299660359-0.00562318138244271i	0.00606182158716609-0.00851048435667951i	0.0093077131928337-0.0111442263731348i	0.0118111015818148-0.0135587008130097i	0.0134164260877245-0.0157382536749813i	0.0141619190213115-0.0175982820814476i	0.0141858499761627-0.0189711389526531i	0.013644660956439-0.0196073953434438i	0.0126625129343407-0.0192050385396442i	0.0113181397751205-0.0174718149542695i	0.0096622838106838-0.0142116722011799i	0.00775023456487014-0.00941200285295441i	0.00567121718760719-0.00330157541427494i	0.00356018937224977+0.00364607524220902i	0.001586402656635+0.0107733439279671i	-0.0000767368838228+0.0173521078867198i	-0.0012885969753463+0.0227210418791761i	-0.0019713642415645+0.0264094926525485i	-0.0021235182997332+0.028215167103692i	-0.0018143494739036+0.0282177226023138i	-0.0011641942356066+0.026729684350475i	-0.0003189817505381+0.0242031594861025i	0.0005725947185251+0.021120571244361i	0.0013745431657953+0.0178983033393992i	0.0019716403783309+0.0148249373421907i	0.0022734771138818+0.012043722021711i	0.00221824625571459+0.00957564278860875i	0.00177712105178174+0.00736835573906233i	0.00095538019520473+0.00535010210848016i	-0.00021695121428229+0.00346831613253817i	-0.00171089911739127+0.00170016000084913i	-3.53918211268568e-03+3.46233712477e-05i	-0.00579830570373663-0.00156114440035765i	-0.00868859846782772-0.0031702944901779i	-0.0124877604255115-0.0049292479134811i	-0.0174665271319697-0.0069954175020429i	-0.0237598929112797-0.009486499513569i	-0.0312340258927581-0.0124134234288939i
21	0.0862015380158031+0.0312454977727681i	0.0815837152192305+0.0341741153020919i	0.0727364824084622+0.0355471502036358i	0.0608261804980488+0.0351031541749063i	0.0474519217816196+0.032822903536811i	0.034343128323419+0.0289356161062891i	0.0230415321047322+0.0238647592289181i	0.0146396228155002+0.0181283527258i	0.0096291776282556+0.0122234521568585i	0.00788385800593643+0.00652839593678932i	0.00876680154510009+0.00124846763967511i	0.0113257143216683-0.0035848264140685i	0.0145210415431902-0.0080667438844137i	0.017431235005693-0.0123415104804214i	0.0193923332502993-0.0165148983763785i	0.0200519714383063-0.0205773561612232i	0.0193429712634529-0.0243545644204263i	0.017401551004292-0.0274981870331914i	0.0144652058914647-0.0295240676856483i	0.0107841149067221-0.0298967212186765i	0.0065693147971144-0.0281475627406848i	0.0019848722828383-0.0240024343888021i	-0.0028249225649662-0.0174862379817208i	-0.0076936717766965-0.00897333380847137i	-0.0123997258344987+0.0008364011356844i	-0.0166595774739832+0.0110167073743091i	-0.0201539146737334+0.0205688275324193i	-0.0225795457392018+0.0285936770862562i	-0.0237111369481616+0.0344407135622782i	-0.0234540039045513+0.0377993178831714i	-0.0218731090658124+0.038715505227804i	-0.0191915053947279+0.0375373191609721i	-0.0157602322016804+0.0348096913326836i	-0.0120081290998981+0.0311491257015385i	-0.0083827595127837+0.027128742898312i	-0.005292976075369+0.0231964751677961i	-0.0030612198158181+0.0196368779885354i	-0.0018912842240828+0.0165739764009161i	-0.0018560230495213+0.0140021905650259i	-0.0029088262205252+0.0118271193669116i	-0.0049207424711946+0.00989897144323517i	-0.00773985313079253+0.00802832164724094i	-0.0112605849421203+0.0059844667553907i	-0.0154809054687765+0.0034872546547427i	-0.0205203912885085+0.0002096098534226i	-0.0265778443699466-0.0041931354295846i	-0.0338256460147356-0.0100201293915848i	-0.0422649562406299-0.0174354553502272i	-0.0515904574127722-0.0263735498688592i
22	0.0998087696101648+0.0387301289509212i	0.0982035519600884+0.0428289964684486i	0.0927461836988878+0.0453254764769758i	0.0842401713041315+0.0458410530098341i	0.0738719548908773+0.0442212782074377i	0.0630046832973579+0.0405709351800521i	0.0529414099687137+0.0352324071762911i	0.0447048723657909+0.028709088010389i	0.0388771459891567+0.0215522879645547i	0.0355301702026434+0.0142420460817287i	0.0342589914990419+0.0070952782664431i	0.0343067317800742+0.0002275660760774i	0.0347489581562515-0.0064201817731147i	0.0346914667144228-0.012997406361806i	0.0334342562433377-0.019625687315381i	0.030566656255543-0.0262807366392838i	0.025980522548491-0.0327102094177203i	0.0198129564650762-0.0384151773422792i	0.012349123248428-0.0427075982637412i	0.0039234869066955-0.0448362299195334i	-0.0051477239074278-0.0441539842663823i	-0.0145860431976234-0.0402860523971706i	-0.0241258928645423-0.033254715251227i	-0.0334662138734228-0.0235255464896136i	-0.0422277578212082-0.0119590305077975i	-0.0499419674012624+0.0003237903577535i	-0.0560845771913858+0.0121304887983706i	-0.0601499742177927+0.0223965271456913i	-0.0617473921204454+0.0303492968037491i	-0.0606922164075042+0.0356035086688526i	-0.0570669872691166+0.0381744569868446i	-0.0512356348216015+0.0384168588753756i	-0.0438072650142498+0.0369130090013957i	-0.0355580603581896+0.0343410847763272i	-0.0273282734336719+0.03135227972745i	-0.0199145507195511+0.028476626716162i	-0.0139765074075647+0.0260658770704543i	-0.0099722138816684+0.024271376009722i	-0.0081316183277377+0.0230480120250178i	-0.008470623136645+0.0221729975238325i	-0.0108414008245044+0.021270181269512i	-0.015006419499571+0.0198356333829578i	-0.0207155947829832+0.0172665852609143i	-0.0277608949560262+0.012901228654649i	-0.0359846243687175+0.006079095323139i	-0.0452294526893726-0.0037709533901621i	-0.055239249502886-0.0170160317407355i	-0.065543922514707-0.0336903132012309i	-0.0753787687388602-0.053376163981248i
23	0.117395492645435+0.045591948058034i	0.11986113003563+0.051131805816742i	0.119045018487334+0.055275768047492i	0.115392599062306+0.057556543488587i	0.109638126271657+0.057668345216804i	0.102674691206151+0.055517813301789i	0.0953975006692954+0.0512339401458406i	0.0885483928694099+0.0451309234548524i	0.0825904888718287+0.0376308626951398i	0.0776379865131299+0.0291659750371558i	0.0734565850518043+0.0200882003035422i	0.0695352954355414+0.0106142786227024i	0.0652132044696944+0.0008254955428166i	0.0598301024653135-0.0092748436553802i	0.0528632283340135-0.0196619845032371i	0.0440171327741767-0.0301797033224606i	0.0332491191709179-0.0404579381368636i	0.0207338548836727-0.049891387112943i	0.006789948864466-0.0576962214610318i	-0.0081985454535017-0.0630389826324313i	-0.02383528982613-0.0652087118943141i	-0.0397230316256966-0.063787814364235i	-0.0554363879842313-0.058774463194899i	-0.0704767989934232-0.0506208691391459i	-0.0842391137460513-0.0401741848443477i	-0.0960160588077876-0.0285332283461099i	-0.105053318376079-0.01685633880512i	-0.110649547987593-0.006166836099325i	-0.112279232256497+0.002800062660073i	-0.109707507326999+0.009679516543464i	-0.103067307234478+0.01447991171333i	-0.0928791574851043+0.0175175821334191i	-0.0800086040064377+0.019307916242324i	-0.0655707355023237+0.020441223257252i	-0.0508016009501687+0.0214671760573422i	-0.0369206680119556+0.0228022757836346i	-0.0250070616922397+0.0246650023103911i	-0.0159067796152961+0.027036548402402i	-0.0101803339033158+0.0296427122464652i	-0.0080918227160564+0.0319540769844473i	-0.0096322543752984+0.0332052217211095i	-0.0145629378039528+0.0324372777195361i	-0.0224603436785361+0.0285699585844143i	-0.0327440716394829+0.0205082030372802i	-0.0446762844047833+0.0072843326109548i	-0.0573343646621367-0.0117707482704902i	-0.0695757363787117-0.0368435189261746i	-0.0800286618202283-0.0674675779747088i	-0.087147764103123-0.102402046703051i
24	0.134909657858507+0.052341428392862i	0.141247350972953+0.060087684185786i	0.144889323254155+0.067014999758459i	0.145978540027819+0.072594761349375i	0.144841762655964+0.076355372619573i	0.141913837607406+0.077936270156051i	0.137647367147924+0.077124218989472i	0.132423015123986+0.073863036569825i	0.12647630245729+0.068234623329188i	0.119855207560034+0.060417749373822i	0.11241834412786+0.050638722004696i	0.103875602946361+0.039131811481704i	0.0938630484991684+0.0261250082100967i	0.082034395317866+0.011858156148007i	0.0681462143628671-0.0033719815625935i	0.0521159079691211-0.0191574046296103i	0.0340406745349835-0.0349401952333491i	0.0141792405554211-0.0500130611810835i	-0.0070890860977883-0.0635722383906147i	-0.0293067403117887-0.0748191082429453i	-0.051962549819718-0.0830892907584581i	-0.0744901375082412-0.087975873620676i	-0.0962458956733605-0.0894115580114021i	-0.116484600846853-0.087684099925496i	-0.134355616530617-0.083377663686402i	-0.148937951358651-0.0772536125159i	-0.15931990576071-0.070100922342829i	-0.164713429723114-0.062593511138968i	-0.164580427069416-0.055187529252033i	-0.158742561846274-0.048078271806341i	-0.147449205175848-0.041219024650556i	-0.131388342319987-0.034388843756157i	-0.11163865693142-0.027287540644692i	-0.0895732341789049-0.0196355685596845i	-0.0667331084665393-0.0112624458981589i	-0.0446909775980459-0.0021760456960274i	-0.0249225439691178+0.0073876222324385i	-0.0086970745950538+0.0169314475807721i	0.003007912268062+0.0256801570800577i	0.009568700659685+0.0325832601406471i	0.0107588486065594+0.0363474964902451i	0.0067800163852677+0.035511034465329i	-0.0017155941838836+0.0285697122363616i	-0.0136117433161486+0.0141583203997985i	-0.0273316139498805-0.0087218475717605i	-0.0408746103100691-0.0404521327092788i	-0.0519088520402109-0.0805589709672136i	-0.057941056270405-0.127536088276373i	-0.056574598034101-0.178775263709095i
25	0.14572485344686+0.059237477005034i	0.154162322010428+0.070225462189644i	0.160343095076028+0.081392660263511i	0.164205140213651+0.092201447353752i	0.165777269152499+0.102046862839504i	0.165136519866821+0.11030136538702i	0.16236425749057+0.116364718763062i	0.157509026248586+0.119711213945496i	0.150562668234176+0.119927257395756i	0.141454116667409+0.116735321508369i	0.130062525510849+0.110004418825625i	0.11624794351712+0.099751036695629i	0.0998939318741753+0.0861362255329692i	0.0809533477829117+0.0694633516839031i	0.0594873159534109+0.0501772374790924i	0.0356891875176922+0.028860639505538i	0.00988995527356612+0.00622060316440515i	-0.0174523214494938-0.0169427637732181i	-0.0457714690760989-0.0397883687906851i	-0.0744112297243982-0.0615030351478717i	-0.102635828133799-0.081375454599553i	-0.129632834728844-0.098858503751033i	-0.154515258068245-0.113603644334764i	-0.176334516195782-0.125457446313205i	-0.194115694757801-0.134420757105798i	-0.206920822584671-0.140582179659212i	-0.213936634147907-0.144045369361723i	-0.214573887465839-0.144871386993461i	-0.208559360434072-0.143052369642483i	-0.196001411315553-0.138522988128904i	-0.177415490018927-0.131205125821252i	-0.15370511457457-0.121072776264033i	-0.126103281186846-0.108220916682507i	-0.0960859217929724-0.0929244916398526i	-0.0652710572630848-0.0756798388500153i	-0.0353147744904305-0.0572277365602355i	-0.0078097661482074-0.0385615504859461i	0.0158135646345671-0.0209237786727855i	0.0343871086257819-0.0057897305674131i	0.0471099031303749+0.0051697792936634i	0.0536576646071607+0.0101606662175512i	0.0542897264552138+0.0073880792532133i	0.0499374500490795-0.0047608035326147i	0.0422502051664913-0.0274760514497198i	0.0335703062092645-0.0612462687423214i	0.026809466428887-0.105580764567656i	0.02520855423528-0.15878671433601i	0.031980593737591-0.217861787645323i	0.049862706861963-0.278556180132108i
26	0.143085382071952+0.064643980184653i	0.150747584598396+0.079465636968059i	0.15637003811988+0.095786275023754i	0.159778198822644+0.113142813938573i	0.160808939970113+0.130890652080232i	0.159284666960741+0.148227426032798i	0.154998643694882+0.164237334903357i	0.147716331143258+0.177951566485155i	0.137193762791525+0.188417626140054i	0.123210284531914+0.194769201609107i	0.105610129735806+0.196288799794313i	0.084345723111777+0.19245739861747i	0.059515451346434+0.182987992229549i	0.031389828544911+0.167842315747707i	0.000422269760149+0.147231638946956i	-0.032756376924256+0.121603233428678i	-0.0673574554617947+0.0916143224111022i	-0.102464056982248+0.058095586645773i	-0.137065617534556+0.022007016788944i	-0.17009376930424-0.015609989341027i	-0.200458127623305-0.053679427479435i	-0.227083496934198-0.091131479456441i	-0.248951743438092-0.126933801927828i	-0.265151199911863-0.160112640016015i	-0.274933655171354-0.189766563241388i	-0.277774554978038-0.215078467812947i	-0.273427719152665-0.23533246212754i	-0.261963625969936-0.249940690430144i	-0.24378150107638-0.258481358090246i	-0.21959018668722-0.260744451284145i	-0.190359731924621-0.256777649754019i	-0.157252487664434-0.246923277711656i	-0.121546696839594-0.231838527345034i	-0.084565435521691-0.212495106465068i	-0.047619070856804-0.190159298001795i	-0.011961604265914-0.166357055569457i	0.021246963315139-0.142829404482114i	0.050985713505253-0.121480389445488i	0.076439312831578-0.104313966782982i	0.0970942048942496-0.0933498762545223i	0.112861524870064-0.090504740425835i	0.124209401068114-0.097426320516955i	0.132273485083038-0.115277621884131i	0.138905469031342-0.144482906196868i	0.146618799544673-0.184466751928893i	0.158401214076895-0.233435214591297i	0.177385313193016-0.288259006433101i	0.206398557653165-0.344517132731622i	0.247447408319884-0.396742511280077i
27	0.123104825516233+0.063831100628258i	0.126978999161276+0.081703556991771i	0.12880866361773+0.102415282584444i	0.128351868812299+0.125655443291522i	0.125306760431316+0.150847894492677i	0.119295043308814+0.177145744501285i	0.10986834427761+0.203452642638742i	0.096541187459189+0.228470770384685i	0.078848689569129+0.250771837200735i	0.056421659402596+0.268884403781643i	0.029067788835165+0.281389129593079i	-0.003154084755902+0.287013271840069i	-0.039878798995082+0.284716769829245i	-0.080407815766813+0.273764065407173i	-0.123714816825012+0.253777864735654i	-0.16848359454362+0.224772855870765i	-0.213173723610757+0.187168699731739i	-0.25610678532811+0.141782401939309i	-0.295564906586594+0.089800629170675i	-0.329893796439757+0.032732902255874i	-0.357603634560919-0.027652920836058i	-0.377462270416532-0.089410772267443i	-0.38857561085809-0.150509129797904i	-0.390449671553424-0.208932413146749i	-0.383028004081494-0.262786000609179i	-0.366698005793388-0.310398893540052i	-0.34226098943962-0.350417335861897i	-0.310864468790687-0.381882424521534i	-0.273900755007323-0.404285199711842i	-0.232882572181361-0.417594133728333i	-0.18931217661242-0.422252438428048i	-0.144563392111721-0.419145973273982i	-0.099794537624391-0.409546167992388i	-0.055904023966448-0.395035363493312i	-0.013530467380667-0.377423308583543i	0.026912142515463-0.358662458052274i	0.065183261735995-0.340766041000585i	0.101172451261296-0.325727316162448i	0.134885713676493-0.315432601321062i	0.166474116777775-0.311556755712567i	0.196302484635194-0.315430031377101i	0.225038922621054-0.327871095750454i	0.253731299835014-0.348992636537865i	0.283829197106139-0.378001493989555i	0.317112798554328-0.413031096892561i	0.355505113992782-0.451055270629736i	0.40076919335708-0.487934349359791i	0.454123022560051-0.518633474725406i	0.515834586615611-0.537628299390615i
28	0.0866859335409741+0.0504192907945904i	0.084624114914971+0.0688600995901093i	0.0803755463675868+0.0911146348685748i	0.07364447444472+0.117046235227859i	0.064018083539944+0.146202367823027i	0.050959975132444+0.177779681098642i	0.033836121023802+0.210616116211087i	0.011976292788817+0.243214614674656i	-0.015232811473015+0.273799823067943i	-0.048233243403562+0.300405844841231i	-0.087176025067528+0.320989969503808i	-0.131814290130423+0.333564751237812i	-0.181427184915611+0.336338980279555i	-0.234788775223057+0.327857010573378i	-0.290190290413706+0.307125511745235i	-0.345516946229198+0.273716939231157i	-0.398373577461409+0.22783986866883i	-0.446247449697546+0.170367910641096i	-0.48669257911417+0.102821343653249i	-0.517517880883248+0.027298963452129i	-0.536961317997884-0.053638119560519i	-0.543833563408889-0.137124189283665i	-0.537617161764959-0.220176736198475i	-0.518510585905386-0.299898786187519i	-0.487410915796712-0.373677417504837i	-0.445834184965113-0.439359488932951i	-0.395778672162962-0.495387414860495i	-0.339543158946769-0.540882062259509i	-0.279518582314671-0.575666027991147i	-0.217976372779392-0.600227797800362i	-0.15687876290007-0.615634434644889i	-0.097734446059555-0.623406262805392i	-0.041516818674748-0.625370431041388i	0.011347719956102-0.623510562111555i	0.060925672421036-0.619826803442219i	0.107672146368503-0.616215027522557i	0.152300263624324-0.614366882991072i	0.195651294529571-0.615685553439696i	0.238589324152723-0.621207321323688i	0.281935090365757-0.63151802510113i	0.32644046601444-0.646657231570087i	0.372791109483715-0.666011333394162i	0.421613881885126-0.688208416350066i	0.473461178197572-0.711039944722533i	0.52874848258708-0.731443546563223i	0.587634301612019-0.745583793393251i	0.649850829215743-0.749061081478335i	0.714514811670654-0.737261606893134i	0.779965431099424-0.705835607697626i
29	0.039329272361731+0.0219560294071949i	0.030664430661087+0.037951748655119i	0.0197002207831236+0.0581640172125558i	0.0061218645134894+0.0825769999614345i	-0.01052901753442+0.110832597579143i	-0.030848087642734+0.142175816472838i	-0.05552481420695+0.175426753202286i	-0.085260189068815+0.20898714293642i	-0.120651076209297+0.240886879117587i	-0.1620537026547+0.268872417419321i	-0.209444485554518+0.290534817656456i	-0.262299487186801+0.303470721058537i	-0.319513552826404+0.305465232349841i	-0.379376474841696+0.294681936674593i	-0.439616837060687+0.26984260373053i	-0.497515550243095+0.230377968901682i	-0.550081828049438+0.176531715534491i	-0.594275858748668+0.109402651410811i	-0.627255892779395+0.030915085296168i	-0.646623715151945-0.05628572722886i	-0.650641886908499-0.149008118808289i	-0.638398677888247-0.243745224852872i	-0.609901884303918-0.336942109152802i	-0.566090096314374-0.425272637360082i	-0.508758667507937-0.505897612435534i	-0.440406763830671-0.576677028480539i	-0.364020505532086-0.636314329162924i	-0.282814419271677-0.684418663700845i	-0.199958295400338-0.721481138552118i	-0.118318359931094-0.748771409263162i	-0.040239980856522-0.768169989054058i	0.032606065113225-0.781957931749469i	0.099299893945658-0.792588144156798i	0.159667536852391-0.802461263640206i	0.214201211397899-0.813724326869197i	0.263920389765184-0.828103551922063i	0.31019532916265-0.846775096714203i	0.354556891746494-0.870271394965867i	0.39851442444704-0.898417101835875i	0.443397838579224-0.930288693538008i	0.490232301298281-0.964195383799511i	0.539646134645909-0.997685303827904i	0.59180668687582-1.02758803094934i	0.64637669452585-1.05011017555531i	0.702485639442-1.06100241894183i	0.75871623669545-1.05581226045778i	0.81311367019477-1.03022605523374i	0.863231879143782-0.980487558438396i	0.906234256310488-0.90386068858328i
30	-0.0114296448226524-0.0131145496391657i	-0.0260406268782482-0.00079102314621i	-0.0428870023114494+0.0156758590871576i	-0.0622212597884148+0.0362758145213442i	-0.0844234810382784+0.0606460611741456i	-0.109982932491992+0.088015435819852i	-0.139444650234696+0.117176506287565i	-0.173321288030435+0.146494588012766i	-0.211976879573568+0.173960000281673i	-0.255495417918232+0.197286055183718i	-0.303552105601958+0.214050433576956i	-0.355307729817767+0.221872218723206i	-0.409346159434837+0.21861153234492i	-0.463671234767686+0.202574149105063i	-0.515772680468718+0.172700370365879i	-0.562761989965863+0.128716450379144i	-0.601569754924025+0.071228429993589i	-0.629187055416504+0.001742492994644i	-0.642926619080054-0.077397301646779i	-0.640675539908072-0.163154456711745i	-0.62111100854202-0.252019693779118i	-0.583853811265201-0.340286712611054i	-0.529540860174489-0.424358385812586i	-0.459806857939283-0.501052952742102i	-0.377175234320799-0.56787860681298i	-0.284868462974023-0.623247609727538i	-0.186556573755248-0.666607431455623i	-0.08606911354197-0.698475550789854i	0.012900717487055-0.720375162703189i	0.107070832428559-0.734679610158547i	0.193798000501312-0.744382421456214i	0.271238351771274-0.752816229540667i	0.338428069611692-0.76334692496402i	0.395280267779716-0.779069104147589i	0.442502484297137-0.802525757482015i	0.481446541291244-0.835470180188394i	0.513907964156584-0.878682483208991i	0.541895308114542-0.93184798325614i	0.567390577082519-0.993501009773697i	0.59212077455412-1.0610356408331i	0.61735809837479-1.13078435605535i	0.6437630827067-1.1981658316124i	0.67128171698118-1.25790300542881i	0.69910459349135-1.30431093685804i	0.72569345468664-1.33164995250124i	0.7488777753934-1.33453275367399i	0.76602063981692-1.30836499982798i	0.7742485690101-1.24978867453375i	0.77073380508927-1.15708830622226i
31	-0.0590159407356829-0.0341699915996245i	-0.0783101812465496-0.0234138156658252i	-0.0995639285276306-0.0088633834758464i	-0.122865005512574+0.009335127114045i	-0.148377276373276+0.030693757807145i	-0.176317126669775+0.054347003384476i	-0.206903198241906+0.079046014258445i	-0.240281221344997+0.103189703435348i	-0.276430635075208+0.124896708362099i	-0.31506424665666+0.142118090138045i	-0.355535599825193+0.152785846234493i	-0.396770250423142+0.154987280194053i	-0.437236281996766+0.147150645425524i	-0.474966000582428+0.128223939661722i	-0.507635111439344+0.097826904416924i	-0.532698485574246+0.056356663501874i	-0.547573857194233+0.005030256864447i	-0.549857588707025-0.054147481115239i	-0.537551093653512-0.118495098987732i	-0.50927349722-0.184840783291071i	-0.464436153477911-0.24977107876378i	-0.403357799496289-0.309921656149572i	-0.327305030818654-0.362283780466149i	-0.238450670061017-0.404496923552958i	-0.139751452791941-0.435097982675041i	-0.034755155447408-0.453700891767676i	0.072645214334764-0.461086676528513i	0.178487102186012-0.459192449019789i	0.279018058934906-0.450997428403316i	0.370953401149878-0.440313668854549i	0.451688517587249-0.431497697813762i	0.519447271245139-0.429105866055919i	0.573354344894789-0.437520366734373i	0.613426633356866-0.460574448751105i	0.640486170055578-0.501204530308722i	0.656003941042396-0.561154166078151i	0.66188977353094-0.640750718533944i	0.660247931135327-0.738770705039131i	0.653120896460858-0.852404588863832i	0.642244984738842-0.977326514088244i	0.62884089991433-1.10786920864944i	0.61346014807509-1.23729890208377i	0.5959044124135-1.35817947715705i	0.57522964156399-1.46280912129031i	0.54983983652408-1.54370657922766i	0.5176675786488-1.59411812104616i	0.4764296364049-1.60851120872647i	0.42393716303651-1.58301747620036i	0.35843193218082-1.51578701879257i
32	-0.0969776119820352-0.0170575799745461i	-0.119312677429204-0.003274201699196i	-0.143152357505121+0.01373396663798i	-0.168360874257712+0.033573570781113i	-0.194822814244739+0.05555456234028i	-0.222426246875939+0.078689519093877i	-0.25102989526428+0.101722280301143i	-0.280416476781115+0.123188821521389i	-0.310237325746145+0.141510125115539i	-0.339956079321181+0.155113053488243i	-0.368801039880232+0.162571286809201i	-0.395736390489881+0.16275472398001i	-0.419461466439443+0.15497288310931i	-0.438444735892526+0.13909626437441i	-0.450995235323471+0.115639738343044i	-0.455369401094238+0.085794007791953i	-0.449906179999194+0.051395047180676i	-0.433178718242957+0.014826889339888i	-0.404147521580532-0.021140295029199i	-0.362298309045226-0.053567880005796i	-0.307748174494245-0.079606656813259i	-0.241306160881702-0.096773869618544i	-0.164478681823085-0.103224806864835i	-0.0794158768289966-0.0979931280314412i	0.0111987340728415-0.0811754866805135i	0.10430679267472-0.05403990184401i	0.196668075476839-0.019043352919451i	0.285070344594369+0.020248391507319i	0.366536613567285+0.059337427388072i	0.438510491427339+0.093057380840101i	0.499002357896283+0.115907282307445i	0.546682898867283+0.122432992606259i	0.58091557021832+0.107629574080486i	0.601725350768902+0.067336154056215i	0.609707158638068-0.001404921935086i	0.60588303002173-0.100050677643733i	0.591522141752925-0.228344054992359i	0.567941616671114-0.384201532576922i	0.536308477332855-0.563712846006177i	0.497463878204967-0.76125711974378i	0.451789697218171-0.969732642383517i	0.39913464302283-1.18089036705137i	0.33881228619985-1.3857542978316i	0.26967704632514-1.57510558031118i	0.19027653161737-1.7400017587937i	0.09907029685004-1.87229875515945i	-0.00530319010751-1.96514113915621i	-0.12373690200605-2.01338662071177i	-0.25637385007036-2.0139336922752i
33	-0.113192145879889+0.052604149362375i	-0.135749800490691+0.07390222111207i	-0.159262237340591+0.097555986482031i	-0.183434937757518+0.122890825669733i	-0.20797506698857+0.149015391087261i	-0.232590798127503+0.174856403509148i	-0.256983148441974+0.199217640776772i	-0.280831252041619+0.220861894439121i	-0.303773429457767+0.238611896077943i	-0.325387654211561+0.251463384546988i	-0.345175820009656+0.258700936310213i	-0.362556386904882+0.260005271337879i	-0.376869422468545+0.255539807701769i	-0.387396758831957+0.246004524385766i	-0.393398084499413+0.23264683869598i	-0.39416151833431+0.217222193426211i	-0.389064889225276+0.201901192877583i	-0.377641918815162+0.189125078614436i	-0.359646104458306+0.181416618332614i	-0.335104577637625+0.1811585388581i	-0.304354703087014+0.190355898814478i	-0.268057676248917+0.210401758097623i	-0.22718571687647+0.241866774987406i	-0.182982366216902+0.284332738873483i	-0.136898512468669+0.33628752369552i	-0.090509700970612+0.395094727569643i	-0.045422662484623+0.457045731933453i	-0.003180518248444+0.517495585154754i	0.034823394426157+0.571077574947145i	0.067413750201524+0.611985183463743i	0.09367585053098+0.634304835089805i	0.112967487907431+0.632378850525016i	0.124898071210161+0.60117556732141i	0.129276492340423+0.536642779822004i	0.126032684364469+0.436021454354805i	0.115120982129591+0.298098941179326i	0.096415962455199+0.123384409600437i	0.0696131646792163-0.0858062879474157i	0.034147771877108-0.325363941723438i	-0.010856178033224-0.589499523706737i	-0.066595262684563-0.870954215054556i	-0.13454708269067-1.16129656048521i	-0.21637805836489-1.45129213032495i	-0.31380018221637-1.73132646924233i	-0.42838395550033-1.99185844923715i	-0.56134044619693-2.22387870107699i	-0.71329055841478-2.41934681918404i	-0.88404354398492-2.57158170025141i	-1.07240888447576-2.67558176322464i
34	-0.085860322692085+0.17136860683727i	-0.104052421301079+0.202219880248709i	-0.122830631660281+0.234191079518248i	-0.141963655538988+0.266356240739725i	-0.161256793553982+0.297661994747725i	-0.180566102724716+0.326984256354549i	-0.199808097254774+0.353201088350218i	-0.218964205412776+0.375277967266287i	-0.238079776971624+0.392359748435368i	-0.25725802287382+0.40386196401665i	-0.276649777034192+0.409552920118818i	-0.296440327140919+0.409617594694108i	-0.316834719678478+0.404694729543239i	-0.338042890718449+0.395879830407349i	-0.360265731677698+0.38468901240854i	-0.383682824776068+0.372981620685549i	-0.408442156210077+0.36284308313364i	-0.43465172488948+0.356433196889677i	-0.462372692310218+0.355808645668969i	-0.49161362337604+0.362731614885732i	-0.522325473284167+0.378478574242457i	-0.554397267231631+0.403664368735074i	-0.587652845549264+0.4380965451587i	-0.621849525963687+0.480673319878674i	-0.656679970794274+0.529335877907424i	-0.691778844489978+0.581082018577266i	-0.726735926590515+0.632043858638671i	-0.761117155791653+0.677627753153017i	-0.794494606370572+0.712710191302306i	-0.826485659227595+0.731879527201952i	-0.856800678924236+0.729710303322018i	-0.885297422507806+0.701054809472933i	-0.912039277945491+0.641335481855054i	-0.937353358491261+0.546821772640052i	-0.961883563116004+0.414876116106307i	-0.986633047193191+0.244155429697161i	-1.01299022109678+0.03475703473213i	-1.04273248903511-0.21169922522811i	-1.07800252754474-0.49205772243753i	-1.12125303657486-0.80168439805625i	-1.1751576017482-1.1345931868157i	-1.24248756712306-1.4836367622698i	-1.32595755792397-1.84075383087245i	-1.42804536476462-2.19726246348129i	-1.55079507956698-2.54418659868711i	-1.69561536116335-2.87260099943349i	-1.86308715577158-3.17397871429647i	-2.05279673737378-3.44052460238382i	-2.2632102290628-3.66547881725256i
35	0.011744362193879+0.317362075157313i	0.003389459669914+0.355946977235072i	-0.005808416293361+0.393935625023512i	-0.015966487150517+0.430171688453076i	-0.027298375424954+0.46343552764846i	-0.040130217601879+0.492505548350323i	-0.054911060665798+0.51622839186087i	-0.072215862217359+0.533593705030188i	-0.092739793787292+0.543808175868988i	-0.117283061595661+0.546362799914222i	-0.146726074749529+0.541087082095107i	-0.181995464985778+0.528184165402365i	-0.22402214671428+0.508241749895572i	-0.273693252364308+0.482215104049849i	-0.33180033954957+0.451380393561295i	-0.39898670271753+0.417258820125475i	-0.475696900176157+0.381514486116876i	-0.562131704822247+0.345831262083124i	-0.658211591343586+0.31177600656139i	-0.76355158316678+0.280657063435353i	-0.877449809408498+0.253387874016794i	-0.99889148722911+0.230365684096635i	-1.12656928056866+0.21137467008565i	-1.25892013388771+0.1955214019605i	-1.39417778805378+0.1812085268056i	-1.53043930776456+0.16615007752475i	-1.66574313870589+0.14742910694425i	-1.79815551610351+0.12159565037584i	-1.92586150312013+0.08480054786999i	-2.0472565730074+0.03295859136673i	-2.16103447274283-0.03806707264514i	-2.26626711215803-0.13226829576002i	-2.36247239249138-0.25329239652222i	-2.44966619537788-0.40424892219237i	-2.52839517027677-0.58753125771048i	-2.59974746462495-0.80466069221478i	-2.6653391287815-1.05615940485331i	-2.7272746053529-1.34145757841535i	-2.78808050310257-1.65883856296695i	-2.85061279190133-2.00542473001103i	-2.91793866839259-2.37720538706524i	-2.9931956487461-2.76910684632236i	-3.07943193241917-3.17510343237328i	-3.17943369532226-3.58836685027044i	-3.29554661023229-4.00144991168492i	-3.4295004078369-4.40649915645861i	-3.58224649817942-4.79548946470291i	-3.75381936770521-5.16047241679083i	-3.94323246044755-5.49382903449497i
36	0.204070356694199+0.449800652811185i	0.211047303950734+0.488817818383582i	0.21620250151715+0.524666566672147i	0.218915275061206+0.55592065907898i	0.218433572951881+0.581117217920819i	0.213869685029684+0.598812604451428i	0.204203344883794+0.607642746052476i	0.188293517519311+0.606384434206885i	0.164899741328618+0.594013632785398i	0.1327133281415+0.569756620932307i	0.090398058991205+0.533129895419014i	0.036639289756555+0.483965197335157i	-0.029800346631182+0.422416800487711i	-0.110021127170221+0.348949264302155i	-0.204925358354958+0.264305141506184i	-0.315158859497727+0.169453543339318i	-0.441058413986448+0.065521887587768i	-0.582608721126213-0.046285534260516i	-0.739412054337811-0.164777450994927i	-0.910673259739677-0.288868489051026i	-1.09520194459078-0.41766919197738i	-1.291432759548-0.55056740386593i	-1.49746363977611-0.6872957202308i	-1.71111081507654-0.82798056210069i	-1.92997840837034-0.97316957028497i	-2.15153958969511-1.12383534084427i	-2.37322560090177-1.28135491190009i	-2.59251855645709-1.44746575011815i	-2.80704377624796-1.62420017158989i	-3.01465750964223-1.8138010913349i	-3.21352623505264-2.01862268603284i	-3.40219421558674-2.24101996887407i	-3.57963659715207-2.48323143929228i	-3.74529598626288-2.74725893520445i	-3.89910108351476-3.03474864798407i	-4.04146653365767-3.34687703070125i	-4.17327366454102-3.68424509927938i	-4.29583222927852-4.04678443611141i	-4.41082366557467-4.43367807228842i	-4.52022678644276-4.84329933528354i	-4.62622726745282-5.27317166470554i	-4.73111284200835-5.71995226083616i	-4.83715678549206-6.17944217067848i	-4.9464930611947-6.64662496817781i	-5.06098738097712-7.11573549793217i	-5.18210933086221-7.58035919954664i	-5.31081152413387-8.03356132072473i	-5.44742234929949-8.46804390617978i	-5.59155914964733-8.87632689721393i
37	0.517906467648332+0.507199841842737i	0.547798079257136+0.532174761987922i	0.574960613983953+0.550074628257979i	0.598371980930005+0.559160347296143i	0.616893149341918+0.557667731740261i	0.629279851505437+0.543857253932733i	0.634201142925167+0.516066405917969i	0.630265118032402+0.472762138901718i	0.616051661271033+0.412590637957175i	0.590151636941772+0.334421641011047i	0.551211417573247+0.237384652508696i	0.497981157402793+0.120894734536637i	0.429364776209538-0.015333931516381i	0.34446927100369-0.171287860398757i	0.242650757052638-0.346667837957765i	0.123554585841313-0.540915820689304i	-0.012852985141104-0.753253915372633i	-0.166263782667463-0.982733453068644i	-0.33601909203141-1.22829155431748i	-0.52111450397311-1.48881213357998i	-0.7202185824206-1.76318804074264i	-0.93170490899894-2.05038099794052i	-1.15369627691211-2.34947615439087i	-1.38411909410322-2.65972842613348i	-1.62076547050169-2.98059827288338i	-1.86136005284408-3.31177514234433i	-2.10362846337298-3.65318743129667i	-2.34536420675541-4.00499842302436i	-2.58449112321013-4.36758822088417i	-2.81911885574204-4.74152217953547i	-3.04758931977452-5.12750672555402i	-3.26851275751366-5.52633376090297i	-3.48079256603996-5.93881507335062i	-3.68363864967841-6.36570836511145i	-3.87656951644797-6.80763668736194i	-4.0594036845972-7.26500326503004i	-4.23224117793615-7.73790393679708i	-4.3954359787735-8.2260397298012i	-4.54956030509198-8.72863243038218i	-4.69536152912721-9.24434637631229i	-4.83371251029577-9.77122004014773i	-4.9655561280521-10.3066112421666i	-5.0918449116638-10.8471599622046i	-5.2134768985659-11.3887726504491i	-5.3312292123421-11.9266316147155i	-5.4456913113975-12.4552324497252i	-5.5572003714888-12.9684515600493i	-5.6657817611971-13.4596446286312i	-5.771097969098-13.9217754431805i
38	0.995576492083281+0.421157391327422i	1.06208912311841+0.41262565261975i	1.12639022921804+0.39204548964656i	1.18733694291568+0.35748086963401i	1.24371504065101+0.30700590494214i	1.29426080409355+0.23875187758834i	1.33768738835897+0.15095566811724i	1.37271519284923+0.04200761661992i	1.39810543891279-0.08950327808729i	1.4126958734869-0.24474892704226i	1.4154372614984-0.42462848712904i	1.40542912514145-0.62974323910194i	1.38195305725767-0.86038144609294i	1.34450189777576-1.11651419940641i	1.29280313007441-1.39780275402688i	1.22683503458306-1.70361730744017i	1.14683442770557-2.03306661381316i	1.05329520369933-2.3850372840132i	0.94695736470329-2.75824113155328i	0.82878674071917-3.15126851255967i	0.69994613176752-3.56264529555848i	0.5617591098557-3.99089089818854i	0.41566815973694-4.43457474876535i	0.2631891789586-4.8923685689605i	0.10586457048555-5.36309202078908i	-0.05478277375657-5.84574950231838i	-0.21729238957507-6.33955619440729i	-0.38030408617792-6.84395183665103i	-0.54258911558158-7.35860112687082i	-0.70307352375758-7.88338008006174i	-0.860853061904-8.41834813869877i	-1.01519956876732-8.96370628993002i	-1.16555923416847-9.51974191340623i	-1.3115435785677-10.0867615556844i	-1.452914300951-10.6650133032162i	-1.5895633368862-11.2546009041069i	-1.721489523854-11.855392263397i	-1.848773200331-12.4669253960706i	-1.9715498907573-13.0883153478454i	-2.089983983705-13.7181659603972i	-2.2042430355204-14.3544906331373i	-2.3144730687958-14.9946463819786i	-2.4207750234401-15.6352854797443i	-2.5231823889883-16.2723287490077i	-2.6216400191599-16.900964139563i	-2.7159842078916-17.5156735444097i	-2.8059242789615-18.1102898903972i	-2.8910261832434-18.6780854008436i	-2.9706988713206-19.2118906050546i
39	1.68668567786728+0.16400881539188i	1.80904258382386+0.10796381869382i	1.93167020865752+0.03573472647559i	2.05351138067369-0.05440856462019i	2.17347341240506-0.1641072820561i	2.29045169929699-0.29486975206669i	2.40335553666817-0.44802814239907i	2.51113537661105-0.62469776507247i	2.61281059535814-0.82574078649007i	2.70749672190794-1.05173616117694i	2.79443100191869-1.30295748185238i	2.87299514717827-1.57936022121492i	2.9427341580996-1.88057953366309i	3.00337020910171-2.20593939740779i	3.0548107547552-2.5544734232654i	3.09715024390338-2.92495715446016i	3.13066511050353-3.31595115409652i	3.15580202991531-3.72585364800125i	3.17315977002631-4.15296098581229i	3.18346530717922-4.5955337275726i	3.18754519497079-5.05186578002991i	3.18629344729657-5.52035371677461i	3.18063740503059-5.99956323575327i	3.17150318160795-6.48828964837089i	3.15978231492348-6.98560936299591i	3.14630118628797-7.4909195235777i	3.13179460390661-8.00396328747972i	3.11688469813399-8.5248386669179i	3.10206595527665-9.05398940267708i	3.08769684845932-9.59217697047451i	3.0739981346793-10.1404335198197i	3.061057505239-10.6999962904036i	3.0488399303987-11.2722248179516i	3.0372027535263-11.8585030046652i	3.0259143852374-12.4601288624005i	3.0146753369806-13.0781954125002i	3.0031403209536-13.7134668174431i	2.9909402251564-14.366254299318i	2.9777029365167-15.0362967427807i	2.9630722119411-15.722651061908i	2.9467240621977-16.423597410714i	2.9283803892568-17.1365641201367i	2.9078198765044-17.8580768402201i	2.8848863481387-18.5837357527492i	2.8594949691474-19.3082239034769i	2.8316367376835-20.0253487010648i	2.8013817228118-20.7281174693612i	2.7688814265698-21.4088466587503i	2.7343705123507-22.0593029690198i
40	2.59288277800826-0.19140404040941i	2.78426358687658-0.28851059248813i	2.97871312959905-0.40211548341566i	3.1751499479495-0.53317365232493i	3.37245483187015-0.6824566315451i	3.56949287043432-0.85051888059038i	3.76513702980413-1.03766811046063i	3.95829259549925-1.24394123683834i	4.14792173849701-1.46908755789111i	4.33306741325922-1.71256063088236i	4.51287577552381-1.97352011843136i	4.68661632207714-2.25084459065341i	4.85369900550859-2.54315590834538i	5.01368766393654-2.84885538398403i	5.16630922652341-3.16617143495143i	5.31145830571922-3.49321792440009i	5.44919695996816-3.82806185020079i	5.57974959768029-4.16879851474742i	5.70349318487044-4.51363181291427i	5.82094310450166-4.86095683755592i	5.93273518467951-5.20944164627098i	6.03960455554184-5.55810478241087i	6.14236210252247-5.90638501700042i	6.24186935029559-6.25419979152596i	6.33901263347179-6.60198900431895i	6.43467738642114-6.95074109933876i	6.52972331807156-7.30199888277627i	6.62496113392821-7.65784310048722i	6.72113133540427-8.02085254149604i	6.81888547653262-8.39404026698534i	6.91877010226731-8.78076647188187i	7.02121344329302-9.18462943417573i	7.1265148112808-9.60933695867994i	7.2348365359224-10.0585616380681i	7.3461982183048-10.5357840950721i	7.4604730483997-11.0441290970173i	7.5773859480322-11.5862000114175i	7.6965133511509-12.1639174674696i	7.8172845134003-12.7783682771855i	7.9389843426163-13.4296706330818i	8.0607578484419-14.1168613267979i	8.1816164091341-14.8378102240865i	8.3004461332848-15.5891664955827i	8.416018641429-16.366340158926i	8.5270045977777-17.163521365259i	8.6319902795711-17.9737385999248i	8.7294973790507-18.7889556091606i	8.8180060937171-19.600205463668i	8.8959813818457-20.3977587821082i
41	3.59538678068296-0.47531331839977i	3.84468160434679-0.58219529018482i	4.09670396319395-0.7005983888956i	4.34993752377093-0.83037322854981i	4.60279971185737-0.97113852286538i	4.85366691710378-1.1222668903985i	5.10090231774161-1.28287734688371i	5.34288584235049-1.45183571022111i	5.5780456985571-1.62776399703412i	5.80489082296012-1.80905967747647i	6.02204354537209-1.99392537796404i	6.22827171602318-2.18040928390262i	6.42251951848999-2.36645610379714i	6.60393618493941-2.54996802326687i	6.77190184425207-2.72887461658898i	6.92604976743944-2.90121021147229i	7.06628432754534-3.06519673921702i	7.19279406138384-3.21932966830466i	7.3060593059897-3.36246423666588i	7.40685398118088-3.49389888812115i	7.49624119861717-3.61345260229281i	7.57556249462264-3.72153270286675i	7.6464206063934-3.81918975128069i	7.71065583685842-3.90815629221706i	7.7703161805542-3.99086651894194i	7.82762150993974-4.07045436992854i	7.88492224748358-4.15072814638361i	7.94465307273771-4.23612043983355i	8.00928233474925-4.33161296007402i	8.08125795779935-4.442636730936i	8.1629507416299-4.5749490437896i	8.25659606464265-4.73448949181152i	8.36423509806979-4.92721831443532i	8.48765672814795-5.15894112261494i	8.62834145843946-5.43512481365435i	8.78740862145049-5.76071008379635i	8.96556826279091-6.13992637597788i	9.16307906710372-6.57611533328703i	9.37971366758203-7.071568846957i	9.61473261513168-7.62738758076164i	9.8668681749469-8.24336542011429i	10.1343189645235-8.917904642255i	10.4147562467378-9.6479657514337i	10.7053424455-10.4290548968485i	11.0027621630257-11.2552506263713i	11.3032656529462-12.119270467732i	11.6027243509344-13.0125765179891i	11.8966976953603-13.9255179120934i	12.1805100979109-14.8475067834952i
42	4.46169315240544-0.54230697550972i	4.72697001762169-0.62203649457117i	4.98911887651945-0.70549075887242i	5.24583650823799-0.79167739926201i	5.49474480082388-0.87940710748757i	5.73342704033655-0.96729983513379i	5.95946844512582-1.0537981052882i	6.17050045617404-1.13718804703873i	6.36424815582765-1.21562857014548i	6.53858005099388-1.28718886169247i	6.69155932677016-1.3498941122277i	6.82149555653337-1.40177907207033i	6.92699574887154-1.44094870752971i	7.00701352453436-1.46564488225482i	7.06089515184236-1.47431764316402i	7.08842113054092-1.46569935723713i	7.08984200537411-1.43887963974504i	7.06590711466866-1.3933787515642i	7.01788503833394-1.32921693819453i	6.94757460553896-1.24697705018788i	6.85730545570179-1.14785773647879i	6.74992731713338-1.03371454880097i	6.62878737446275-0.90708644413187i	6.49769533643935-0.77120542643749i	6.36087608627274-0.62998742826302i	6.22291009252845-0.48800299184172i	6.08866207375247-0.35042685868677i	5.96319873730297-0.22296620186809i	5.85169674414537-0.11176791789007i	5.75934237754296-0.02330611307678i	5.6912247048857+0.0357483525799i	5.65222430814066+0.05867369035811i	5.64689990922578+0.03885513757767i	5.67937542184448-0.0300487881798i	5.75323011137146-0.15393605669615i	5.87139463060176-0.33809160218263i	6.03605571426685-0.58702341887211i	6.24857225362603-0.90430924565057i	6.5094053307-1.29245870221116i	6.81806456878726-1.7527954588521i	7.17307285341144-2.28536357337914i	7.5719511002382-2.88886152263788i	8.01122430109923-3.56060671075892i	8.48644957622558-4.29653237519577i	8.9922664129215-5.09121786432006i	9.52246869333974-5.93795226011965i	10.070097523793-6.8288303026178i	10.6275532935547-7.7548785764585i	11.1867248314875-8.7062089817894i
43	5.00552835324206-0.43061240092602i	5.23658428938632-0.47291451822486i	5.45504104854882-0.51367993300886i	5.6579241432005-0.55180108266084i	5.84222881823128-0.58606187909954i	6.00496942324716-0.61515380865537i	6.14323355253621-0.63769719718323i	6.25424027830494-0.65226774210076i	6.33540163182847-0.65742825394998i	6.3843863193199-0.65176537177842i	6.39918449965281-0.63393082339109i	6.37817230495471-0.60268659874284i	6.32017465811628-0.55695319887922i	6.22452483906748-0.49585992124236i	6.09111917975627-0.4187959528752i	5.92046523130234-0.32546087453699i	5.71372175041926-0.21591303954562i	5.47272889979007-0.09061418959666i	5.20002715156803+0.04953138644828i	4.89886352632346+0.20314484910539i	4.57318399199608+0.3683496055336i	4.22761108768102+0.5427584393095i	3.86740612271347+0.72347232881665i	3.49841562819622+0.9070920735113i	3.12700209983012+1.08974355274559i	2.75995946002992+1.26711709548422i	2.40441407468913+1.43452104962777i	2.06771257511847+1.5869492175912i	1.75729814705193+1.71916138318426i	1.48057734384264+1.82577570828097i	1.24477984728405+1.9013713420021i	1.0568139241076+1.94059917651159i	0.92312059676918+1.93829831832763i	0.84952975217431+1.88961553780393i	0.84112154138312+1.79012472623154i	0.90209646874824+1.63594324181761i	1.03565752423439+1.42384197185687i	1.2439075742581+1.15134598472494i	1.5277649935067+0.8168227942486i	1.88690019509876+0.41955550901835i	2.31969530448714-0.04020151519855i	2.82322873211175-0.5611864699925i	3.39328584234376-1.14111478083374i	4.02439630576373-1.77668556855607i	4.70989807461193-2.46361016836715i	5.4420272554879-3.1966623707524i	6.21203248844953-3.96974943420696i	7.01031179756684-4.77600233072886i	7.82656927463342-5.60788314230184i
44	5.31478035512519-0.37278389904697i	5.49633180764174-0.40789010342025i	5.6581348200438-0.44254860510337i	5.79714456653391-0.47619485928087i	5.91036304656155-0.50822913674207i	5.99489330827058-0.53802858684915i	6.04799733018918-0.56496172843568i	6.06715673462982-0.58840527916613i	6.05013535411737-0.60776314953625i	5.99504252844629-0.62248733848919i	5.90039587954154-0.63210037614696i	5.76518219916243-0.63621886839093i	5.58891499563879-0.63457761127087i	5.3716871850974-0.62705366400845i	5.11421738451257-0.61368970132385i	4.81788827236945-0.59471591256046i	4.48477553102431-0.57056968004237i	4.11766597536475-0.54191225536566i	3.72006360644501-0.50964166249382i	3.29618250653499-0.4749010925458i	2.85092571230009-0.43908211818545i	2.38984946305443-0.40382214578038i	1.91911251719703-0.37099564022941i	1.4454105566169-0.34269879872692i	0.975896049236799-0.321227512826331i	0.518084305895091-0.30904863901919i	0.079746840289966-0.308764791724048i	-0.331206490296842-0.323073073295587i	-0.706854730948731-0.354718356962408i	-1.0394002994486-0.40644193356508i	-1.32130822494959-0.48092651447117i	-1.54544745162209-0.58073874403601i	-1.70523131274975-0.70827050876306i	-1.79475415426074-0.86568043085733i	-1.80892103190399-1.05483699605708i	-1.74356742841659-1.2772647855686i	-1.59556603917899-1.53409525712288i	-1.36291785780829-1.82602344971361i	-1.04482505523378-2.15327187123953i	-0.64174348285503-2.51556267056389i	-0.15541303574132-2.91209899960586i	0.41113542353466-3.34155624275062i	1.05359736710961-3.80208353724396i	1.76643636899673-4.29131573758751i	2.54295000782964-4.80639569834338i	3.37535900259387-5.34400647271702i	4.25491811676224-5.90041275839916i	5.17204683165106-6.47151067666165i	6.11647729828077-7.05288475413789i
45	5.81591762751495-0.57857257717748i	5.99577079114498-0.65313776566158i	6.15675455252983-0.7335602608683i	6.29642250749118-0.81998152325317i	6.41242716673558-0.9125261894403i	6.50256613369138-1.01130303404894i	6.56483008818764-1.116406450398i	6.59745180218126-1.22791842157379i	6.59895531541927-1.34591093147431i	6.56820431173515-1.47044874303607i	6.50444866402353-1.60159244871192i	6.40736806115324-1.73940167728748i	6.27711159632796-1.8839383222404i	6.11433218656153-2.0352696410217i	5.92021470946861-2.19347106281373i	5.69649678842622-2.35862853537782i	5.44548123164759-2.5308402403229i	5.17003923540603-2.71021751113377i	4.8736035963104-2.89688480003241i	4.56015134104371-3.09097855841641i	4.2341753722807-3.29264492117388i	3.90064494361436-3.50203611727873i	3.56495501033443-3.71930556709215i	3.23286475203335-3.94460166980655i	2.91042582169602-4.17806033125497i	2.60390113791576-4.4197963314021i	2.3196752954021-4.66989368054741i	2.06415791688781-4.92839516175993i	1.84368149963902-5.19529130238547i	1.66439551482679-5.47050905765928i	1.532158691142-5.7539005226242i	1.45243154887289-6.04523201294753i	1.43017134163474-6.34417386933959i	1.46973160544967-6.65029134291051i	1.57476850551435-6.96303690915428i	1.74815610771227-7.28174433597172i	1.9919125841538-7.60562479637158i	2.30713919076225-7.93376526988215i	2.69397363276819-8.26512941943212i	3.15155916511758-8.59856106418718i	3.67803046494242-8.93279029566627i	4.27051696947122-9.26644220689744i	4.92516400336475-9.59804812517703i	5.63717163371822-9.92605916111641i	6.4008507988577-10.2488618130973i	7.2096958689672-10.5647952999355i	8.0564724229996-10.8721702381928i	8.9333186774831-11.1692882365566i	9.8318586884187-11.4544619499663i
46	7.03243270220292-0.96175980181309i	7.30518207919646-1.09404169435085i	7.56908447959577-1.23860785011211i	7.82259892993028-1.39600375154063i	8.06427283063049-1.56673606464418i	8.29277167711834-1.75126470174432i	8.50690917963643-1.94999474174583i	8.70567723987031-2.16326829678888i	8.88827519694747-2.39135642082367i	9.05413771919495-2.63445116133722i	9.20296069286598-2.89265786005337i	9.33472444653474-3.16598781182663i	9.44971365144927-3.45435139308399i	9.54853325501436-3.75755177197507i	9.63211983762985-4.07527931182929i	9.70174783285288-4.40710677755677i	9.75903011739222-4.75248545124899i	9.80591256043744-5.11074225842276i	9.84466222045614-5.48107800009979i	9.87784899054946-5.86256677821852i	9.90832061893525-6.25415669272889i	9.93917116685198-6.6546718781201i	9.97370310941842-7.06281593506884i	10.0153834326226-7.4771767993684i	10.067794228195-7.8962330753091i	10.1345784339404-8.3183618442381i	10.2193815062926-8.7418479411675i	10.3257899405057-9.1648946730716i	10.4572676681424-9.5856359320137i	10.6170914576944-10.0021496346024i	10.8082865188907-10.4124723966827i	11.0335635615669-10.8146153288659i	11.2952585834481-11.2065808148142i	11.5952766560435-11.5863801105059i	11.9350409429724-11.9520515794745i	12.3154481201366-12.3016793567768i	12.7368312727203-12.6334122137897i	13.198931221403-12.9454823775168i	13.7008770815778-13.2362240425783i	14.2411766877635-13.5040913021677i	14.8177173244789-13.7476752166754i	15.4277769989761-13.9657197360426i	16.0680462752618-14.157136194828i	16.7346604680789-14.3210161079054i	17.4232417754603-14.4566420100416i	18.1289507147477-14.5634961045162i	18.846546025084-14.6412665144639i	19.570452014634-14.6898509655414i	20.2948321680137-14.7093577694549i
47	9.17589073020824-1.08074055941724i	9.62928745934185-1.23270958222502i	10.0888846960153-1.3984491386331i	10.5538979167216-1.5784709644462i	11.0235674641797-1.7732241812852i	11.4971715717414-1.9830848743306i	11.9740392742835-2.2083456072845i	12.4535629324541-2.449205016212i	12.9352100834347-2.7057576346489i	13.4185343230175-2.9779841112841i	13.9031849214535-3.2657419883526i	14.3889148797756-3.5687572133052i	14.8755871445882-3.8866165581235i	15.3631787179498-4.2187611195834i	15.8517824250952-4.5644810696824i	16.3416061363013-4.9229118181895i	16.8329692799501-5.2930317388037i	17.3262965313321-5.6736615966746i	17.8221086152837-6.0634657981241i	18.3210102195068-6.4609555633989i	18.8236750782656-6.864494100366i	19.3308283518612-7.2723038314764i	19.843226494391-7.6824756983626i	20.3616348692596-8.0929805384658i	20.8868034370474-8.501682496529i	21.4194409019479-8.9063544011024i	21.9601877593117-9.3046950029048i	22.5095887361962-9.694347938513i	23.0680651575975-10.0729222499906i	23.6358878017627-10.4380142593114i	24.2131508273726-10.7872305663899i	24.7997473623793-11.1182119118099i	25.3953473381318-11.428657620534i	25.999378132652-11.7163503215571i	26.6110085534197-11.9791806211748i	27.2291366430443-12.2151713947663i	27.8523817313354-12.4225013541729i	28.4790810855362-12.5995275452594i	29.1072914281633-12.744806433361i	29.7347955006766-12.8571132432353i	30.3591137530253-12.9354592349658i	30.9775211361734-12.9791066179763i	31.5870688693801-12.987580831805i	32.1846109488097-12.9606799543044i	32.7668350615162-12.8984810351204i	33.3302974715618-12.8013431941823i	33.8714613554136-12.6699073709094i	34.3867379841416-12.5050926592033i	34.8725300823576-12.3080892152393i
48	11.8811433350563-0.3884029584704i	12.5412675402162-0.4779353290186i	13.2211717568339-0.5761164797268i	13.9204160875995-0.6831514919544i	14.6385060144253-0.7991828622795i	15.3748939252493-0.9242827497512i	16.1289806557067-1.0584453892404i	16.9001169719726-1.2015797946963i	17.6876049195478-1.3535028822677i	18.4906989632448-1.5139331476425i	19.3086068462868-1.6824850343924i	20.1404901013845-1.8586641303759i	20.9854641539705-2.0418633271859i	21.8425979674544-2.2313600730946i	22.7109131923669-2.4263148428624i	23.5893827954493-2.6257709380746i	24.4769291609373-2.8286557193711i	25.3724216741992-3.0337833570715i	26.2746738171963-3.2398591693861i	27.182439825524-3.445485597802i	28.0944109775975-3.6491698475394i	29.0092116073624-3.8493331974769i	29.9253949521619-4.0443219589274i	30.8414389665089-4.2324200364983i	31.7557422498749-4.4118630173703i	32.6666202516383-4.5808536881231i	33.572301928435-4.7375788511877i	34.470927037798-4.8802272865924i	35.3605442566613-5.0070086793944i	36.2391103136361-5.1161733095403i	37.1044903196036-5.2060322793815i	37.9544594719113-5.274978035136i	38.7867062931799-5.3215049227061i	39.5988375464727-5.3442295058242i	40.3883849444901-5.3419103658777i	41.1528137418318-5.3134670982643i	41.889533266638-5.2579982200019i	42.5959094116481-5.1747977077276i	43.2692790655726-5.0633698942825i	43.9069664244582-4.9234424657974i	44.5063010803083-4.7549773195131i	45.0646377415652-4.5581790653377i	45.5793773981548-4.3335009811128i	46.0479897036716-4.0816482624309i	46.4680363099484-3.8035784421884i	46.8371948557126-3.5004988924194i	47.153283282187-3.1738613607641i	47.4142841252034-2.8253535355911i	47.6183684163741-2.4568876766343i
49	14.3030750007485+1.3713958918884i	15.113796501602+1.4258149016577i	15.9513055209143+1.4809042823284i	16.8151007921127+1.5367622302416i	17.7045649231653+1.5935237999705i	18.6189607208521+1.6513641994912i	19.5574278760004+1.7105018312927i	20.5189800422145+1.7712010039171i	21.5025023409118+1.8337742366829i	22.5067493258509+1.8985840798058i	23.5303434408032+1.9660443729187i	24.5717740045545+2.0366208671893i	25.6293967580249+2.1108311399174i	26.7014340089121+2.1892437357178i	27.7859754098541+2.2724764751748i	28.8809794066152+2.3611938801955i	29.9842753931453+2.456103675145i	31.0935666104625+2.5579523341604i	32.2064338260683+2.6675196577023i	33.3203398299223+2.7856123752884i	34.432634781756+2.913056786289i	35.5405624425988+3.050690466465i	36.6412673206888+3.1993530843609i	37.7318027583561+3.3598763884816i	38.8091399818831+3.5330734431186i	39.8701781306833+3.7197272074417i	40.9117552753299+3.9205785687525i	41.9306604259479+4.1363139562775i	42.9236465232565+4.3675526762621i	43.8874443940977+4.6148341220888i	44.8187776416728+4.8786050243988i	45.7143784279992+5.1592069154419i	46.5710040924097+5.4568639888798i	47.3854545354094+5.7716715407612i	48.1545902820597+6.1035851791971i	48.8753511235204+6.4524109892231i	49.5447752196978+6.8177968353215i	50.1600185304263+7.1992249770381i	50.7183744275658+7.5960061630349i	51.2172933261707+8.0072753558168i	51.6544021598252+8.431989223355i	52.0275235137074+8.868925515039i	52.3346942192859+9.3166844180365i	52.5741832071103+9.7736919664745i	52.74450840924+10.238205550189i	52.8444525007583+10.7083215424614i	52.8730772707681+11.1819850375767i	52.8297364174673+11.6570016596078i	52.7140865694836+12.1310513740239i
50	15.5477555254496+3.9135139541113i	16.3967119718303+4.1456710524568i	17.2716656644368+4.3874634395662i	18.1718472202881+4.6390877685271i	19.0963440091667+4.9007403602031i	20.0440958794875+5.1726170141732i	21.013891523031+5.4549126484203i	22.0043655469458+5.7478207373952i	23.0139963201749+6.0515325182721i	24.0411046595194+6.366235936039i	25.0838534178821+6.6921142995736i	26.1402480338223+7.0293446230827i	27.2081380973713+7.3780956302529i	28.2852199821052+7.7385254021769i	29.3690405877391+8.1107786545927i	30.4570022309986+8.4949836351699i	31.5463687152507+8.8912486374709i	32.6342726013607+9.2996581347525i	33.7177236935067+9.7202685438839i	34.793618744273+10.1531036372589i	35.8587523733018+10.5981496285715i	36.9098291831667+11.055349966585i	37.9434770450144+11.5245998794329i	38.9562615149747+12.0057407203946i	39.9447013304591+12.4985541743491i	40.9052849233528+13.0027563920495i	41.8344878748618+13.5179921268374i	42.7287912245353+14.0438289552426i	43.5847005338613+14.5797516689321i	44.3987655929843+15.1251569305329i	45.1676006476527+15.6793482897761i	45.8879050126271+16.2415316590857i	46.5564839276365+16.8108113490091i	47.1702695026981+17.3861867636647i	47.7263415914012+17.9665498545726i	48.2219484237487+18.5506834277695i	48.6545268244962+19.1372603939513i	49.0217218388054+19.7248440445318i	49.321405584545+20.3118894279589i	49.551695149881+20.8967458904589i	49.7109693559959+21.4776608336452i	49.7978842079659+22.0527847282641i	49.8113868620684+22.6201774088758i	49.7507279451505+23.1778156586776i	49.6154720711666+23.723602077147i	49.4055064115968+24.2553752059515i	49.1210471901359+24.77092087087i	48.76264398773+25.2679846795732i	48.3311817616285+25.7442855972768i
51	15.1792534194315+6.5114654411549i	15.9525206155083+6.8898388666871i	16.7458683112982+7.2827337845121i	17.5582942528342+7.6902154011807i	18.3886581442062+8.1123170515166i	19.2356788568124+8.5490385919865i	20.0979323767984+9.0003447843684i	20.9738505567402+9.4661636667853i	21.861720734881+9.9463849093972i	22.7596862816495+10.4408581525016i	23.6657481287452+10.9493913255105i	24.5777673307811+11.4717489462485i	25.4934687033127+12.0076504012722i	26.410445574086+12.5567682094387i	27.3261656765157+13.1187262727463i	28.2379782058088+13.6930981205291i	29.1431220488181+14.2794051553789i	30.0387351887119+14.8771149116758i	30.9218652749494+15.4856393402976i	31.7894813379467+16.1043331359i	32.6384866162898+16.7324921260819i	33.4657324525251+17.3693517447014i	34.2680332015265+18.0140856145459i	35.0421820833512+18.6658042674036i	35.7849679004638+19.3235540322841i	36.4931925273897+19.9863161249995i	37.1636890693821+20.6530059744941i	37.7933405757107+21.3224728231141i	38.3790991828445+21.9934996393681i	38.9180055532639+22.6648033825891i	39.4072084670333+23.335035659186i	39.8439844157465+24.0027838098307i	40.22575704215+24.6665724658977i	40.5501162637887+25.3248656117312i	40.8148369155053+25.976069186819i	41.0178967436867+26.6185342586912i	41.1574935848406+27.250560793327i	41.2320615625148+27.8704020450543i	41.2402861397511+28.4762695823851i	41.181117869272+29.0663389599829i	41.0537846903974+29.638756040063i	40.8578026303139+30.1916439590402i	40.5929847776999+30.7231107272516i	40.2594484088161+31.2312574411832i	39.8576201599006+31.7141870789291i	39.3882391549767+32.1700138407203i	38.8523580148407+32.5968729874182i	38.2513416909135+32.9929311209926i	37.5868640866357+33.3563968423495i
52	13.4329597629488+8.3957731432425i	14.0649948513772+8.8451970024991i	14.7102344822727+9.308975655514i	15.3676292952762+9.7869293872862i	16.0360156227428+10.278830346546i	16.7141142895954+10.7844011838301i	17.4005300927752+11.3033138208568i	18.0937520104101+11.8351883585245i	18.7921541876021+12.3795921304198i	19.4939977418126+12.936038908307i	20.1974334261966+13.5039882656929i	20.900505183917+14.0828451052294i	21.601154620465+14.6719593554273i	22.2972264143589+15.2706258419272i	22.9864746793148+15.8780843383945i	23.6665702831348+16.4935198019889i	24.3351091201902+17.1160627982873i	24.9896213255559+17.744790120524i	25.6275814096521+18.3787256080318i	26.2464192827546+19.0168411688184i	26.8435321290363+19.658058011286i	27.4162970799962+20.3012480901703i	27.9620846273336+20.9452357718394i	28.4782727056301+21.5887997241169i	28.9622613657432+22.2306750357706i	29.4114879506964+22.8695555707089i	29.8234426771998+23.5040965617329i	30.195684517871+24.1329174483856i	30.525857271864+24.7546049629858i	30.8117057050711+25.367716468334i	31.0510916354468+25.9707835497905i	31.2420098344219+26.5623158634522i	31.3826036119135+27.1408052409685i	31.4711799501946+27.7047300501417i	31.5062240509177+28.2525598088269i	31.4864131599708+28.782760047802i	31.4106295366108+29.2937974162022i	31.2779724365088+29.7841450208241i	31.087768982966+30.252287988113i	30.8395838066109+30.696729234966i	30.5332273413542+31.1159954316446i	30.1687626732108+31.5086431371136i	29.7465108487502+31.8732650840504i	29.2670545613213+32.2084965876308i	28.7312401457364+32.5130220490397i	28.1401778256689+32.7855815215318i	27.495240172507+33.02497730381i	26.7980587496635+33.2300805225722i	26.0505189322205+33.399837663335i
53	11.0154061026363+9.1884787993887i	11.5052495811781+9.6295446591251i	12.0034942098366+10.0814349209948i	12.5092349585532+10.5437435030784i	13.0214799968804+11.0160148119399i	13.5391503267807+11.4977433080537i	14.0610799562276+11.9883732745702i	14.5860166476627+12.4872987971446i	15.1126232725036+12.9938639615618i	15.6394797995521+13.5073632748571i	16.1650859413075+14.0270423145448i	16.6878644778759+14.5520986094526i	17.2061652733893+15.0816827545131i	17.7182699946384+15.6148997606998i	18.2223975360118+16.1508106401206i	18.7167101488612+16.6884342251031i	19.1993202671199+17.2267492189335i	19.6682980144461+17.7646964747474i	20.121679371395+18.3011814979244i	20.5574749742163+18.8350771662197i	20.9736795098868+19.3652266607679i	21.3682816649942+19.8904466000336i	21.7392745791766+20.4095303677579i	22.0846667470506+20.9212516249599i	22.4024933060294+21.4243679951058i	22.6908276412179+21.9176249106514i	22.9477932327445+22.3997596082993i	23.1715756655529+22.8695052594932i	23.3604347168862+23.3255952218893i	23.5127164325466+23.7667673968112i	23.6268650995612+24.1917686769977i	23.701435020203+24.5993594682962i	23.7351019904662+24.9883182683432i	23.7266743851162+25.3574462846937i	23.6751037513856+25.7055720743264i	23.5794948142889+26.0315561859571i	23.4391147984087+26.334295786135i	23.2534019738798+26.6127292496834i	23.0219733381589+26.8658406946813i	22.7446313500121+27.0926644418603i	22.421369637956+27.2922893780249i	22.052377612113+27.4638632028945i	21.6380439160446+27.6065965386193i	21.1789586635518+27.7197668811461i	20.6759144145992+27.8027223726073i	20.1299058543664+27.8548853739967i	19.5421281498487+27.8757558175701i	18.9139739693356+27.8649143186914i	18.2470291613707+27.8220250272364i
[truncated: 70 more columns]
