# Supplementary material for: Reconstructing spruce budworm outbreak severity: a comparison of paleoecological and tree-ring signals
Source: PLoS One. 2025 Aug 12;20(8):e0329406. doi: 10.1371/journal.pone.0329406 (PMC12342301; doi:10.1371/journal.pone.0329406)
Supplement: S14 Dataset — (ZIP) [file pone.0329406.s014.zip › Lake 8 wavelet data no outlier/Cross-wavelet_Lepidopteran_scales_GSI/cross_wavelet_power.corr.txt]

V1	V2	V3	V4	V5	V6	V7	V8	V9	V10	V11	V12	V13	V14	V15	V16	V17	V18	V19	V20	V21	V22	V23	V24	V25	V26	V27	V28	V29	V30	V31	V32	V33	V34	V35	V36	V37	V38	V39	V40	V41	V42	V43	V44	V45	V46	V47	V48	V49	V50
1	0.000150975520366544	0.000131364781979346	9.60230798791633e-05	6.07769769916756e-05	3.63393215687347e-05	2.3458695035936e-05	1.77378143105708e-05	1.52375687817646e-05	1.3968733045835e-05	1.29980402337049e-05	1.19874733921316e-05	1.11372842017521e-05	1.08056818976281e-05	1.09183763194372e-05	1.1192995817461e-05	1.16391974870741e-05	1.21126284094101e-05	1.22430089224094e-05	1.19682196748184e-05	1.14945546558841e-05	1.11073136444667e-05	1.09802856611913e-05	1.11270872240795e-05	1.14523881565801e-05	1.18280056859988e-05	1.20960492154912e-05	1.21552047633564e-05	1.21870224552336e-05	1.24613387976068e-05	1.30740396742362e-05	1.37567400737285e-05	1.42254235202221e-05	1.45053379334735e-05	1.43990683382161e-05	1.37768624087668e-05	1.29754922626502e-05	1.23669738884041e-05	1.24135850730864e-05	1.32583819050132e-05	1.42315914851081e-05	1.4929445835939e-05	1.53433190810913e-05	1.54275689529753e-05	1.53677505495157e-05	1.55419677854401e-05	1.6040497295995e-05	1.65031019240556e-05	1.67095980423932e-05	1.68763192712823e-05
2	0.000214820666889364	0.000179258931896624	0.000119930458689713	6.56125596148246e-05	3.17089047717681e-05	1.65457871132787e-05	1.1524259189356e-05	1.00084129835102e-05	9.43437087253893e-06	8.88089201216977e-06	8.05102992493923e-06	7.26779275654498e-06	7.02515509722546e-06	7.23170985909198e-06	7.54915173081266e-06	8.03851353918305e-06	8.58687924275167e-06	8.73775756288006e-06	8.41468151005793e-06	7.87177440553979e-06	7.43850068729703e-06	7.30314654628754e-06	7.46267212891055e-06	7.79912258501632e-06	8.17304674020696e-06	8.40434384579859e-06	8.35354727831901e-06	8.24474692652903e-06	8.42754648796071e-06	9.0405382764245e-06	9.72697132033352e-06	1.01561704403968e-05	1.04356103282532e-05	1.03423279107093e-05	9.66470312403787e-06	8.74679913968747e-06	7.98839568025282e-06	7.98149718964607e-06	8.92589185281745e-06	9.92248010288163e-06	1.0524116130955e-05	1.08143704294018e-05	1.07424430226696e-05	1.0495409290412e-05	1.0561638710084e-05	1.10445788905196e-05	1.14528463553565e-05	1.14912573368219e-05	1.14319286736733e-05
3	0.000269696872764449	0.000217318441885792	0.000134054636295065	6.29782042291457e-05	2.27435101497191e-05	7.37738003699642e-06	4.42455744729349e-06	4.35071313998327e-06	4.51034537014655e-06	4.40657900524998e-06	3.86081989127038e-06	3.25076109857186e-06	3.11822331701639e-06	3.35323698705813e-06	3.61437554856078e-06	4.01239494445719e-06	4.52193403023539e-06	4.66039950021494e-06	4.35455442146016e-06	3.86129988418918e-06	3.48234451246093e-06	3.37842087929937e-06	3.52817277101179e-06	3.80924293767958e-06	4.11010085007033e-06	4.27842418519163e-06	4.13930269061173e-06	3.91770578941758e-06	3.97927128632321e-06	4.49619494692167e-06	5.05745964644122e-06	5.34038340605405e-06	5.57028862758596e-06	5.55291213602102e-06	5.00914104617076e-06	4.20694578279118e-06	3.45606667322806e-06	3.4021075366968e-06	4.31077972859655e-06	5.1190949613718e-06	5.48035649698229e-06	5.60971200433276e-06	5.43870645740231e-06	5.07650792924495e-06	5.05794461182736e-06	5.48561196000545e-06	5.80734147014981e-06	5.70662297550604e-06	5.46749536052995e-06
4	0.000304629101348395	0.000239891811190236	0.00013993134186186	5.90279264041484e-05	1.69968768639106e-05	2.58651729553643e-06	5.6260412727003e-07	1.17445934230861e-06	1.5110164250592e-06	1.59469349192206e-06	1.28765167286828e-06	8.80533491637781e-07	8.29071271274419e-07	1.00960119440407e-06	1.15388019163112e-06	1.36986860779622e-06	1.75101688006106e-06	1.84846225488402e-06	1.62101681697894e-06	1.27976325124888e-06	1.02836248145013e-06	9.72947844662579e-07	1.09077156498897e-06	1.26716247640711e-06	1.45111541577039e-06	1.56816555542301e-06	1.4170984793874e-06	1.18338393876839e-06	1.15722248298549e-06	1.53282136873602e-06	1.89430108984151e-06	1.98547451638917e-06	2.12817695206585e-06	2.20070838400129e-06	1.90827385675745e-06	1.4151898331888e-06	8.47350102747893e-07	7.60943124065579e-07	1.50143905782115e-06	1.95882125181566e-06	2.05015051254651e-06	2.07451017280917e-06	1.93171839698969e-06	1.58632654092335e-06	1.54196408566457e-06	1.88007003245601e-06	2.10828944420573e-06	1.96970031297931e-06	1.70910007432716e-06
5	0.000319077840233067	0.000249547292591538	0.000143152102072469	5.89317099527869e-05	1.67582830275187e-05	3.09302650719896e-06	4.05096408620479e-07	2.55972628882651e-07	4.09134647227211e-07	4.79638075747931e-07	3.33729431097541e-07	1.09229009137007e-07	9.85659521128718e-08	1.84107229168898e-07	2.39986096086197e-07	2.9069130364579e-07	5.36319041206717e-07	5.82202018700157e-07	4.48626110785979e-07	2.78232520507498e-07	1.55234600789175e-07	1.29605115534307e-07	2.11328086679288e-07	2.75684453301623e-07	3.53414482657783e-07	4.45074966555005e-07	3.43065789474712e-07	1.91540820257867e-07	1.30257074127994e-07	3.83317033769049e-07	5.46295205410509e-07	4.93776775057419e-07	5.48164450355729e-07	6.6396036147176e-07	5.7355855919135e-07	3.91466670056945e-07	2.00046184584593e-07	1.91336956423349e-07	4.98392236468553e-07	6.08763612719259e-07	5.32358667192926e-07	5.34834679858162e-07	5.04546106387764e-07	2.64885693417235e-07	2.3509035310375e-07	4.4925135023797e-07	5.82457527850484e-07	4.81320815161141e-07	3.38838988362443e-07
6	0.000320496280282832	0.000252759517923152	0.0001478731710137	6.34351019125308e-05	1.97181264030796e-05	4.3932103704027e-06	6.87752471298525e-07	1.42860390105132e-07	1.1681894123261e-07	1.63301506815995e-07	1.18966416474639e-07	3.38642166464581e-08	1.03252708771128e-08	4.69264929390157e-08	7.04556308060322e-08	7.5190754944245e-08	1.77414797466432e-07	1.79650570334145e-07	1.13400156611136e-07	4.7389248970234e-08	1.53172442839541e-08	1.16327665856947e-08	5.46774740174571e-08	4.31229756867856e-08	8.07239696159021e-08	1.39009114970019e-07	8.4682470489246e-08	2.21892873055717e-08	4.57466431340467e-08	1.43278466604773e-07	1.68266104803889e-07	8.17383123342141e-08	7.52227288446034e-08	1.80830032363912e-07	1.58250364998865e-07	1.03151124224748e-07	8.99452860506681e-08	1.43684355729866e-07	2.19704819583146e-07	1.92942378630215e-07	8.27945415477957e-08	9.40219800837521e-08	1.51130050660956e-07	6.14743829226611e-08	2.08276840119062e-08	1.08812944220517e-07	1.64198903249127e-07	1.01353803725909e-07	5.82324205087711e-08
7	0.000317375277199152	0.000254885393337338	0.000155383877160696	7.15657859288402e-05	2.49377257958054e-05	6.70931283913917e-06	1.47825406835236e-06	2.83026361325427e-07	2.2019454376964e-08	8.17327040591133e-08	8.77145781084655e-08	5.21650998167813e-08	4.22165981991689e-08	7.61564108832278e-08	1.03535980894826e-07	1.09754163795421e-07	8.50000683676101e-08	7.04255619895857e-08	5.1387825723875e-08	1.17160404647996e-08	3.58992945952177e-09	1.50724592368782e-08	4.7581178898327e-08	6.93674312380973e-08	8.8680429432502e-08	8.06439871673777e-08	4.18252778372545e-08	3.22832560929126e-08	6.61911715955949e-08	1.0768076446114e-07	8.50994491092852e-08	5.16457537762704e-08	6.37743980150831e-08	8.19470057142356e-08	5.33457752205921e-08	2.30987501061875e-08	1.33665104212108e-08	8.22464728022895e-08	1.29253048708138e-07	9.53945555306654e-08	5.36213552320783e-08	7.0468177391778e-08	1.05725295494018e-07	8.38152805639961e-08	5.33446197709697e-08	8.08735402875114e-08	8.00335632413301e-08	4.55057756211523e-08	4.62165238421391e-08
8	0.000315096593097354	0.00025871091225006	0.00016552552968248	8.22504517198028e-05	3.17578789670968e-05	9.62837129889311e-06	2.35989819622664e-06	5.05948563835191e-07	1.43328315136806e-07	1.0107963009685e-07	9.65248379624594e-08	5.3668658199743e-08	4.23802253679546e-08	1.22232993161126e-07	1.67841544124909e-07	1.46069191894857e-07	5.52937026899365e-08	3.73446468041501e-08	5.19615086467663e-08	1.95542394833289e-08	6.35178177980887e-09	1.67667505018837e-08	6.68784227409721e-08	1.14103461426754e-07	1.25235187760372e-07	8.21341566184452e-08	1.30069380235226e-08	6.20016577797475e-08	1.07004608902825e-07	1.14875095678079e-07	5.86077205794439e-08	2.92581657568333e-08	7.80499709853397e-08	7.11710035831778e-08	3.07864099273614e-08	1.52500811647907e-08	4.45919108976347e-08	9.26469038369886e-08	1.18255130978668e-07	7.48849799680851e-08	2.94198575046e-08	9.38174746278577e-08	1.40256360640447e-07	1.50878403141608e-07	1.40701151902883e-07	1.20842329372711e-07	7.0344855757858e-08	2.76330170573926e-08	1.03108851087634e-07
9	0.000315932286513619	0.00026535064315677	0.000178151222563251	9.52172252175119e-05	4.03882933914245e-05	1.35888169622664e-05	3.6152818797903e-06	7.00055847323661e-07	2.96943220149733e-08	1.53541943525797e-07	1.5469735833039e-07	9.06749542906594e-08	8.77622485919963e-08	2.09979179789605e-07	2.7790567922085e-07	2.40902427961975e-07	1.37498397542302e-07	9.32716462937562e-08	7.93407338976937e-08	2.84397246814768e-08	1.04400003435247e-08	4.17188340940592e-08	1.16173007630796e-07	1.85430351003478e-07	1.97594040205306e-07	1.4101432836736e-07	7.72909298930571e-08	1.20673549824185e-07	1.69959896333889e-07	1.61009036642634e-07	9.93564316824167e-08	8.0994453973075e-08	1.08349378560038e-07	8.4027675311494e-08	3.19270049203968e-08	2.03187696722518e-08	6.22485179248362e-08	1.22862315369198e-07	1.51489665579291e-07	1.10085670749797e-07	6.51537482147293e-08	1.43595690769152e-07	2.20224021039328e-07	2.5649269963387e-07	2.49926727517096e-07	2.01787648386455e-07	1.18041875182456e-07	8.68399402649986e-08	1.99371468546787e-07
10	0.00032058879749434	0.000275328591763008	0.000193579945782848	0.000110935382418983	5.16203398817201e-05	1.95129923128802e-05	6.08981059726814e-06	1.67137986426603e-06	5.21343216971516e-07	3.50909000829407e-07	3.3148928551959e-07	2.88574164378133e-07	3.06508394913885e-07	4.28641600731171e-07	5.15349775654206e-07	4.82892801781461e-07	3.69916514278894e-07	2.64583758470389e-07	1.73281358616682e-07	7.43249128112173e-08	3.5979869087139e-08	1.17535077317798e-07	2.34403954973285e-07	3.35093541584588e-07	3.65111704213722e-07	3.24582008936644e-07	2.79974853612072e-07	2.89636086225759e-07	3.10021965981821e-07	2.90170864558369e-07	2.42300061574804e-07	2.12688006681855e-07	1.89876007125995e-07	1.33037699664515e-07	6.62376870796445e-08	3.48692240917945e-08	8.49413850472062e-08	1.78760195800746e-07	2.40487402148553e-07	2.41528679786206e-07	2.38648798095404e-07	2.97245702318702e-07	3.78765922142074e-07	4.3056946073831e-07	4.31995839971517e-07	3.86606936548672e-07	3.28400861598341e-07	3.33774360096603e-07	4.22278909006268e-07
11	0.000329310323618242	0.000289027353963253	0.000212295583616526	0.000129932910295785	6.5978134977292e-05	2.77828335801079e-05	9.88613407171358e-06	3.25759778766625e-06	1.28924625066936e-06	8.13867049716573e-07	7.41611031592528e-07	7.60311301448908e-07	8.28286653394925e-07	9.55002547239809e-07	1.05254708627306e-06	1.02482804119625e-06	8.74463029558036e-07	6.68824868475024e-07	4.5904175935783e-07	2.80592710468296e-07	2.1772310412827e-07	3.32549954335402e-07	5.14318800788332e-07	6.66374077660339e-07	7.34374844784968e-07	7.22309989491588e-07	6.79925152182485e-07	6.46650594935687e-07	6.16181468910278e-07	5.70784006873704e-07	5.13215553196144e-07	4.50705191878676e-07	3.71534637746404e-07	2.65358184291795e-07	1.47964647045133e-07	3.64902516248136e-08	1.39518312115327e-07	3.02245041886013e-07	4.27607227545916e-07	4.9436328427866e-07	5.38188056673196e-07	6.00476549171409e-07	6.76996573423576e-07	7.36499882225125e-07	7.59783845633574e-07	7.5494263421876e-07	7.52139449252657e-07	7.80005059719166e-07	8.16767417439998e-07
12	0.000342266657654492	0.000306773513335185	0.000234744817435235	0.000152634809071188	8.37736372686373e-05	3.84552619714512e-05	1.46191853858861e-05	4.6765624739061e-06	1.56559812063349e-06	1.00320599297826e-06	1.18252921269987e-06	1.51579943009054e-06	1.82518207046725e-06	2.07583181528202e-06	2.22173453085511e-06	2.19482421725479e-06	1.98058728049833e-06	1.64148119325161e-06	1.27473076212294e-06	9.81046929105487e-07	8.66938537679217e-07	9.75149985260958e-07	1.19744668966133e-06	1.3967497973971e-06	1.49921644075475e-06	1.49807574272199e-06	1.4264537917549e-06	1.32161886012399e-06	1.20765210483734e-06	1.0990579946858e-06	9.99429927210703e-07	8.94905622706937e-07	7.65403876777312e-07	6.07105381912299e-07	4.43305165898103e-07	3.44812458184636e-07	4.26810835608554e-07	6.23852270577226e-07	8.06373860329681e-07	9.28593229378626e-07	1.00928151759675e-06	1.08425625475475e-06	1.16384308514073e-06	1.23390766027056e-06	1.28920280970802e-06	1.34615252595777e-06	1.41513697982079e-06	1.46659315437838e-06	1.42020480613909e-06
13	0.000359655612437893	0.000328959618482856	0.0002615774438617	0.000179938982522402	0.000106173501305944	5.28486029281691e-05	2.13801312085042e-05	6.38942216599069e-06	1.12827738809772e-06	3.79546172316752e-07	1.04001739846507e-06	2.23701876365867e-06	3.31369521824662e-06	4.09955551723701e-06	4.54379061982744e-06	4.63019902554677e-06	4.38908233645949e-06	3.92024350775653e-06	3.37561581864286e-06	2.91739205484573e-06	2.67359905485152e-06	2.67422314047884e-06	2.82034392011929e-06	2.96730855563632e-06	3.01907834088397e-06	2.94660131646289e-06	2.76389631227343e-06	2.50748237381683e-06	2.23087522117046e-06	1.99395018934104e-06	1.82767309967687e-06	1.70647649982884e-06	1.57928561157161e-06	1.42443501320759e-06	1.27212316446527e-06	1.19500233642732e-06	1.25113686273571e-06	1.40094837152172e-06	1.54628005113135e-06	1.63497246023055e-06	1.68941573589559e-06	1.75581285756001e-06	1.83934585788301e-06	1.91467764911226e-06	1.99235901510937e-06	2.12525734337918e-06	2.319762343336e-06	2.46857708299625e-06	2.38978148034964e-06
14	0.000381769246262419	0.000356211104428503	0.000293964967100082	0.000213752524327965	0.000136022733421982	7.47398348414393e-05	3.44127316425326e-05	1.2306646497337e-05	2.7490891593392e-06	7.40131814528919e-07	1.24475149982726e-06	3.23408227445659e-06	5.51780422983276e-06	7.44668157176236e-06	8.75080145608864e-06	9.3573218288982e-06	9.33359285084847e-06	8.85161187456341e-06	8.14123521508178e-06	7.42907794459495e-06	6.87528962866593e-06	6.5260806263445e-06	6.3163428651568e-06	6.13446956887187e-06	5.89103748920685e-06	5.53727721345234e-06	5.05430145678627e-06	4.45984342471149e-06	3.83504470365487e-06	3.32481003127969e-06	3.0548192421976e-06	3.00551623984331e-06	3.0371696745221e-06	3.0409656333212e-06	3.00050675473947e-06	2.95331591420649e-06	2.92372231990984e-06	2.88288531201292e-06	2.78117698044167e-06	2.6272734196569e-06	2.51725391431432e-06	2.53122952427591e-06	2.60928737952716e-06	2.64604210594879e-06	2.6852042483043e-06	2.92474776774645e-06	3.43271502584578e-06	3.97801939794411e-06	4.2408980403576e-06
15	0.00040890864283603	0.000389216459824028	0.000333249284036661	0.000256357816189936	0.000176908358997099	0.000109296404091547	6.03500486071762e-05	2.99402938948531e-05	1.40459762723127e-05	7.70637592810065e-06	6.50329548486762e-06	7.89608585973679e-06	1.06555537638401e-05	1.37163497958206e-05	1.62975329747025e-05	1.79692112992823e-05	1.86219119734737e-05	1.83917990172758e-05	1.75522724203175e-05	1.64005571639101e-05	1.51696100185041e-05	1.39872327996821e-05	1.28892909497592e-05	1.18643212143152e-05	1.08816692473667e-05	9.88196684105752e-06	8.77465518825358e-06	7.49707663127368e-06	6.1181925659521e-06	4.9195658510178e-06	4.33204312675775e-06	4.50374424676024e-06	5.04682919391462e-06	5.54536651591052e-06	5.81855548321421e-06	5.8283016613371e-06	5.57469273221209e-06	5.06080483050753e-06	4.33437604725618e-06	3.57999520993641e-06	3.13737920396501e-06	3.15869535658656e-06	3.2924202663541e-06	3.17513418890578e-06	2.94501636139466e-06	3.33370544339103e-06	4.65291017719027e-06	6.32404042302858e-06	7.82945972721289e-06
16	0.000440881113327218	0.000427817698653427	0.000379395819361889	0.000307979170806326	0.000229640180107603	0.000158402072662581	0.000102528111434352	6.40229446734903e-05	4.05598988349407e-05	2.80930395461827e-05	2.27963043547476e-05	2.19355903586395e-05	2.37679371240832e-05	2.69824490645772e-05	3.04248509216447e-05	3.31756350947493e-05	3.4685327865096e-05	3.48032982950319e-05	3.36877961596259e-05	3.16590842067574e-05	2.90689738538666e-05	2.62306462446961e-05	2.34060710932939e-05	2.08041729142076e-05	1.8532424614915e-05	1.65118197222786e-05	1.44718611397942e-05	1.21090373851184e-05	9.31772887637954e-06	6.39295619006904e-06	4.39015601296452e-06	4.87804859386205e-06	6.77936888078582e-06	8.49552210451587e-06	9.50323462765254e-06	9.67175980847246e-06	9.00383608338368e-06	7.58352341750898e-06	5.6234480832457e-06	3.62811163931862e-06	2.73761843106671e-06	3.37371480750132e-06	3.89340501097605e-06	3.40277236258982e-06	2.04828661477438e-06	2.70563734242387e-06	6.09865937592741e-06	1.0106970997343e-05	1.41796960040959e-05
17	0.000476103578195037	0.00046960128381047	0.00042888192924719	0.000363745459484565	0.000288026556378399	0.000214976381409162	0.000153745047695841	0.000108180278765211	7.77827996395311e-05	5.96981843630128e-05	5.05440270875361e-05	4.74398168136507e-05	4.82287676376968e-05	5.12388178563799e-05	5.50187575994231e-05	5.8296162110044e-05	6.01113100705959e-05	5.99493759465568e-05	5.77534982775899e-05	5.38218151847911e-05	4.86654365132598e-05	4.29020055359268e-05	3.71988364263169e-05	3.21950409710367e-05	2.82921719110403e-05	2.53573140765085e-05	2.26883654051447e-05	1.94321901138214e-05	1.50731928412595e-05	9.62577180733137e-06	3.54929042336048e-06	2.46766518207687e-06	7.71815962599719e-06	1.16533143110457e-05	1.3939907720845e-05	1.44601690448019e-05	1.32774232401579e-05	1.06188038729439e-05	6.88822788501849e-06	2.68169458750076e-06	1.31387201177085e-06	4.22870270854097e-06	5.50980329735531e-06	4.8542632808077e-06	2.87354331812535e-06	4.54848851827645e-06	1.03174344994751e-05	1.73933818284548e-05	2.5146517592616e-05
18	0.000511057765998118	0.000509351010906984	0.000474262862656362	0.000413468843823321	0.000338856318466015	0.000262916575456362	0.000195574114758559	0.000142578916720088	0.000105673841255269	8.37850567376329e-05	7.41134785130923e-05	7.29383984359504e-05	7.66660666373718e-05	8.25151319137318e-05	8.8430477949129e-05	9.28412459981099e-05	9.46213018639794e-05	9.31681453546161e-05	8.84396067692097e-05	8.08840511012212e-05	7.13101175440553e-05	6.07888821100227e-05	5.06330416820491e-05	4.23335605743855e-05	3.70748812068556e-05	3.47040982405582e-05	3.34791069853316e-05	3.14000619530788e-05	2.74151396635041e-05	2.17184485627957e-05	1.58278743812305e-05	1.286375975359e-05	1.47946879397661e-05	1.85678163136558e-05	2.13118280371097e-05	2.19818923077991e-05	2.04433730725927e-05	1.71000061787587e-05	1.28771664212177e-05	9.46261715598283e-06	8.90017205136099e-06	1.04802765165876e-05	1.1842359372595e-05	1.22938763420228e-05	1.30470755421809e-05	1.64282514288908e-05	2.33157725789009e-05	3.28617026180103e-05	4.42262233856287e-05
19	0.000541344627995705	0.000541135264282512	0.000507772385419498	0.000447248308166775	0.00036988996368654	0.000287582142061319	0.000210930297520124	0.000147386575594508	0.000101063610307268	7.42298688672283e-05	6.74457113419478e-05	7.54915441171646e-05	9.00936300123553e-05	0.000105646408493866	0.000118887188492648	0.00012774688579871	0.000131029101759006	0.000128373119129978	0.000120179986728644	0.000107429145761204	9.14602102122258e-05	7.38788704671711e-05	5.67653939328985e-05	4.3265981673899e-05	3.74441789179693e-05	3.98291238115915e-05	4.52595451862135e-05	4.91167932872561e-05	4.96333746854279e-05	4.70773367227693e-05	4.30038141730302e-05	3.94749312274789e-05	3.78850570651996e-05	3.79976398430181e-05	3.84410448773893e-05	3.79815785729494e-05	3.61469128322732e-05	3.32372716283403e-05	3.01452813315762e-05	2.79868296360373e-05	2.74207177427821e-05	2.81959652059927e-05	2.96929921213625e-05	3.18231362719204e-05	3.52872774611325e-05	4.10586138886495e-05	4.96167862390353e-05	6.07672343381359e-05	7.41810527073711e-05
20	0.000564798419172269	0.000563106565340597	0.00052828530022287	0.000465087275816375	0.000382670434746641	0.000292498798196917	0.000205754371179657	0.000130916757365661	7.21531668632912e-05	3.03188222921215e-05	2.3058646776128e-05	5.04646863117789e-05	8.12570075106332e-05	0.000110481850421153	0.000134846724493409	0.000151517906557418	0.000158822981132936	0.00015651309001024	0.00014557558216951	0.000127751799574532	0.000104980514097973	7.90346325229204e-05	5.16248246056204e-05	2.58769156260728e-05	1.89179324301744e-05	3.83998654044281e-05	5.85394870210703e-05	7.39213396351451e-05	8.34534754169262e-05	8.74814324288235e-05	8.73164379388541e-05	8.4713318319209e-05	8.12506429346864e-05	7.7869881688453e-05	7.48205727669465e-05	7.19751355886269e-05	6.92123686226096e-05	6.66237710465235e-05	6.45009987446734e-05	6.31765195906222e-05	6.28516321143659e-05	6.35742226757667e-05	6.53990032164869e-05	6.85515528505651e-05	7.33931163851143e-05	8.01761776377677e-05	8.87971938371166e-05	9.88535298091622e-05	0.000110265908556149
21	0.000584852860898443	0.000581686423724608	0.000546147513351633	0.00048203387490798	0.000397469283646439	0.00030348181951104	0.000211995679940758	0.000133668059106072	7.60080673846216e-05	4.25058736089099e-05	3.46800983011307e-05	4.99426205709322e-05	7.8511059407555e-05	0.000111789388490188	0.000142548716849649	0.00016517347292689	0.000176394305650606	0.000175478776091086	0.000163807863175963	0.000143997671627449	0.000118887939993339	9.08924073127581e-05	6.24457601265068e-05	3.97034870149949e-05	4.04772190043409e-05	6.39499886737823e-05	9.16077852898287e-05	0.000116180581229689	0.000134854966686136	0.000146660932820827	0.000151940063867861	0.000151947050122795	0.000148376888650605	0.000142917805715547	0.000136943045793354	0.000131378175814842	0.000126706918465363	0.000123057375543878	0.000120327324665606	0.000118325325980818	0.000116913414895177	0.000116133302822441	0.000116268958663615	0.000117761972008743	0.000120915651714702	0.000125460293598328	0.000130268331373564	0.000133658669076833	0.00013480668254557
22	0.000610589810486842	0.000610270331827428	0.000579711632342998	0.000521522620609989	0.000442036420403448	0.000350350554774801	0.000256771164031299	0.000170873959805055	9.95112425383265e-05	4.59392553007779e-05	2.31268641424836e-05	5.06567830306585e-05	8.80390402048939e-05	0.000125962062375175	0.000159471193637524	0.000183749009897775	0.000195728840221241	0.000195000148281934	0.000183745612728906	0.000165911333431434	0.000145982786109576	0.000127981792149376	0.000115389712922147	0.000111753848638745	0.00011979892165552	0.000138708593674709	0.000164032719555972	0.000190362227721909	0.00021321964297669	0.00022972049361325	0.000238683319584846	0.000240444260634281	0.000236460839250608	0.000228793800034535	0.000219563422332427	0.000210469008570746	0.000202460596461292	0.000195651274533216	0.000189508711966088	0.000183262809206634	0.000176392589705257	0.000169050400391812	0.000162264463948416	0.000157651885445074	0.000156355494789578	0.000157498856693583	0.00015737006002251	0.000150213821553922	0.000130489276407441
23	0.000651599294698969	0.000661608574031843	0.000645166089653306	0.000603380970951732	0.000540111740592977	0.000461437277567668	0.000374782680207306	0.000287934212222688	0.000208484808672706	0.000144957737860711	0.000110625186408105	0.000116223294533688	0.000146788260679568	0.000182061256170284	0.000211713152730346	0.000230615167718071	0.000236541197758996	0.000229942555951091	0.000213880174434189	0.000193538655556278	0.000175204372427685	0.000164650026477007	0.000165251570688247	0.00017721675160469	0.000198633462964196	0.000226647056598642	0.00025775368237046	0.000287984142755895	0.000313471305670233	0.000331179468253192	0.000339471587253609	0.000338354569571214	0.000329378090078166	0.000315219606109686	0.000298998791208659	0.000283397095494802	0.000269794770390238	0.000257823875652743	0.000245676877987266	0.000231088055542204	0.000212571639249506	0.000190614683816795	0.000168714637074442	0.00015351010044165	0.000151239262004284	0.000160379643354778	0.000170540528374653	0.000169130173615481	0.000146547142091595
24	0.000709518926903051	0.000737397524859836	0.00074457242014528	0.000730988612426161	0.000698413174902228	0.000650313905373969	0.000591621011600662	0.000528398649999569	0.00046741021974836	0.000415422274420229	0.000377889777733103	0.000356930603027702	0.000349843848774098	0.000350043219590376	0.000349891554239189	0.000343135179597001	0.00032601687353383	0.000297530161392946	0.000259366342221822	0.000215984427860543	0.000175424287073902	0.000150807484042664	0.000155665906570412	0.000188570865897476	0.000236352935605266	0.000288306367945072	0.000337734427840222	0.000379879450065522	0.00041106872935691	0.000428757449153603	0.000431877359928577	0.000421162700223945	0.000399283324157653	0.000370662153723838	0.000340792531649142	0.000314798682432513	0.000295317071842041	0.00028086076428912	0.00026631336068787	0.000245391326608565	0.000213218368990471	0.000168040555998243	0.000113137881721089	6.67419408937676e-05	8.38303517330961e-05	0.000143619923777793	0.00020282100892145	0.000249977242558793	0.000285641897482415
25	0.000769682545356396	0.000818384892735924	0.000853701313349605	0.000875020564961695	0.000882541812213107	0.000877247718996344	0.000860880933794925	0.00083586525274334	0.0008050857945808	0.000771469336915052	0.000737392175302695	0.000704067059419375	0.000671155672568488	0.000636820297343009	0.000598238695528188	0.000552382953503735	0.000496774225648172	0.000430002511778628	0.00035194376572262	0.000263724856900374	0.000167582997795627	6.73669515404248e-05	4.34236692784108e-05	0.000142523325522624	0.000238614767921983	0.00032548454857962	0.000398993199595299	0.000455467113899499	0.000491943287294685	0.000506583000379629	0.000499122667714355	0.000471308293445477	0.00042729764421903	0.000374028875419776	0.000321382975023231	0.000281068912839222	0.000261644321856693	0.000260879597602102	0.000266216194791335	0.000264086525501284	0.000246286180103025	0.000212073458346654	0.000171629663863417	0.000154716564677385	0.000194017183529293	0.000275694778526557	0.000374044967426206	0.000477788102295048	0.000586031685548092
26	0.000798238840975845	0.000862210793286144	0.000920941588250897	0.000974088340434154	0.00102106197661697	0.00106092748784386	0.00109249413276318	0.00111453107714916	0.00112599165573925	0.00112614367795294	0.00111456514288461	0.00109103588364931	0.00105540267105529	0.00100750253373086	0.000947200798976365	0.000874556656924279	0.00079009653287387	0.000695178456802235	0.000592492827729412	0.000486914867840957	0.000387295679700962	0.000309941791687811	0.000279171343026432	0.000306209462758302	0.000370109070579195	0.000443753632519305	0.00051015146509242	0.000559613125352279	0.000586369900445475	0.000587203878858342	0.000561048946878637	0.00050897074532585	0.000434332384216605	0.00034326339773023	0.000246362903855752	0.000165966307159934	0.000149232489161249	0.000204143270027537	0.000277867936430654	0.00034454673015391	0.000398564174159757	0.000443457699358407	0.0004885393805293	0.000545404076018175	0.000623093487610777	0.000724840518502379	0.000848932362638525	0.000992006694038918	0.0011517918216002
27	0.000749907495128955	0.000815156938591388	0.000884442707610953	0.000958863758489858	0.00103802733038326	0.00111981920245789	0.00120067224068362	0.00127616769536008	0.00134172646862239	0.00139320310556432	0.00142729527650557	0.00144176289391491	0.00143549736717241	0.00140849932635011	0.00136182256952743	0.00129753100994594	0.00121869938049888	0.00112946900050725	0.00103514107881766	0.000942231438573495	0.000858285823246058	0.000791063830943332	0.000746679125333642	0.000727030830988279	0.000728264991441593	0.000741883149919122	0.000757645434085372	0.000766091692543584	0.000759754818017644	0.000733444523534239	0.000684177324741111	0.000611075794702561	0.000515383868932455	0.000400818466447141	0.000275414675293239	0.000163408863570099	0.000154887428652525	0.000268780493140347	0.000412415749465604	0.000559034229507341	0.000703097782589133	0.000844698592120159	0.000986449686173728	0.00113186797755572	0.00128405516691322	0.0014448264054322	0.00161449885429647	0.00179229432079954	0.00197709605016779
28	0.000584660318171356	0.000633236592819379	0.000699260417387519	0.00078627751793089	0.000893605412784195	0.0010167377287234	0.00114877112225638	0.00128187322336027	0.00140837677661212	0.00152150285251155	0.00161581249748467	0.00168745886221816	0.00173428142654142	0.00175577307183953	0.00175295057151361	0.00172815933459188	0.00168483828976461	0.00162725912739116	0.00156023760680769	0.00148879869498254	0.00141777160766329	0.00135130850309796	0.00129237068952005	0.00124229601345436	0.00120060216887363	0.0011651349612077	0.00113254039823215	0.00109891589743234	0.00106047542834007	0.00101414974909099	0.000958164103450323	0.000892732390091448	0.000821065312721915	0.00075085793601745	0.000695922174627705	0.000675685431143655	0.000708073911991033	0.000798189379488918	0.000936779883171653	0.00110940594707029	0.00130339341543558	0.00150931889590138	0.00172027579202361	0.00193088525097124	0.00213655709407563	0.00233308032439361	0.00251655538211725	0.00268366268583472	0.00283223760060223
29	0.000287487991652634	0.000307591347833426	0.000380300168229809	0.000501248512015334	0.000655921218957745	0.000831124651913734	0.00101611178643916	0.00120167901399204	0.00137977009785427	0.00154350670383624	0.00168737113793206	0.00180737880767986	0.00190116164597614	0.00196793494942864	0.00200835285734223	0.00202427794472787	0.00201849987987888	0.00199443805907382	0.00195585600665766	0.00190660490473774	0.00185040407954517	0.00179066062035765	0.00173032902494166	0.00167181279418526	0.00161691044667721	0.0015668077984492	0.00152211946567821	0.00148298968778398	0.00144927579768212	0.00142084820803372	0.00139803223907168	0.00138217197524056	0.00137620296016691	0.00138498482498195	0.00141502806796795	0.00147332040782681	0.00156540517953272	0.00169350682993338	0.00185564350468051	0.00204598626246884	0.00225594141813497	0.00247529419843893	0.00269309210489626	0.00289826813781366	0.00308013044105553	0.00322884570824137	0.00333600613923543	0.00339533384541071	0.00340355555208063
30	0.000124877882314247	0.000182190153494626	0.000309027209708804	0.000469154101376758	0.000648934213220464	0.000840133495833429	0.00103548429456062	0.00122801189800442	0.0014111693475713	0.00157915515626605	0.00172722556321826	0.00185192161694089	0.00195117514301742	0.00202428663480885	0.00207179169148124	0.0020952506482797	0.00209700619335126	0.00207995421236649	0.00204736377176131	0.00200276512768217	0.00194990362062517	0.00189273633097913	0.00183543081869352	0.00178231440735968	0.00173772390683604	0.00170572931777011	0.00168975995517347	0.00169223819374413	0.00171438011313613	0.00175629347994378	0.00181737922047239	0.00189689281039177	0.001994440691979	0.00211020812544043	0.00224480901405177	0.00239877182102766	0.00257179381702762	0.00276197193180713	0.00296521990331937	0.00317500874320328	0.00338246372874958	0.00357676975506966	0.0037458032822803	0.00387691343969293	0.00395779238512624	0.00397738636271506	0.00392679687189755	0.00380010941098181	0.00359507792912062
31	0.000572457499971529	0.000651795416269277	0.000752611307658295	0.000872625201394839	0.00100729812062471	0.00115079300228896	0.00129673447050669	0.00143877013195564	0.00157100446341772	0.00168834210357708	0.00178674095418213	0.00186336080553157	0.00191659659645803	0.00194599961053196	0.00195210883728451	0.00193623331163709	0.00190023999116008	0.00184640715423879	0.00177739891984655	0.00169640332683844	0.00160745608158788	0.00151593970201474	0.00142917758218902	0.00135687507579653	0.00131085201549454	0.00130329349163414	0.00134341450774463	0.00143431549282761	0.00157258613445208	0.00175078016829897	0.0019604363248008	0.00219391384198782	0.00244494442171573	0.00270843976765893	0.00297998599299878	0.00325524754426712	0.00352939296320855	0.00379661773469785	0.00404982708230037	0.00428052871109395	0.00447896614116904	0.00463450026648302	0.00473622430160212	0.00477377708939715	0.00473830064764213	0.00462346728944923	0.00442647803898751	0.00414890896777357	0.0037972632888971
32	0.000984894498211581	0.00108312269056703	0.00118590583786904	0.00129110036934436	0.0013958009636728	0.00149653610350749	0.00158954393580648	0.00167108646770052	0.00173775851115328	0.00178675055397949	0.00181603072893091	0.00182442038900905	0.00181155093057528	0.00177770639522167	0.00172357583721398	0.00164995866231099	0.00155748074328014	0.00144638435821113	0.0013164488978335	0.00116708819355953	0.000997680660602298	0.000808313430096131	0.000601808608638693	0.00039231895850552	0.000257713135251491	0.0003766258338474	0.000651568842115537	0.000978889113561665	0.00133525115389893	0.00171220405422893	0.00210416323632333	0.00250608326823761	0.00291281362001012	0.00331884018317548	0.0037181300278735	0.00410401400184442	0.00446910501562521	0.00480527298022289	0.0051037058114625	0.0053550865699684	0.00554991204419481	0.00567896898686634	0.00573397126934386	0.00570834453760331	0.00559812461666204	0.00540291253095659	0.00512680443586088	0.00477919278127331	0.00437532211967895
33	0.0012994015498922	0.00139990760897533	0.00149541104058734	0.00158339967649993	0.00166130791649329	0.00172667571485985	0.00177732990692059	0.00181156873222258	0.00182832596088848	0.00182728912515277	0.00180894779501628	0.00177455351454295	0.00172598404518548	0.00166552213621673	0.00159558375259442	0.0015184611964809	0.00143617832888675	0.00135058110923284	0.00126380089199244	0.00117922405127825	0.0011030385049386	0.00104611288154618	0.00102495344024679	0.00105898154779876	0.00116293365189573	0.00134033098755426	0.00158485280058269	0.0018861615122844	0.00223382743750084	0.0026184134882234	0.00303127868037845	0.00346413518473977	0.00390869027880131	0.00435641717186738	0.00479842901424504	0.00522542804393151	0.00562771306734088	0.00599523932880117	0.00631773273160311	0.00658486508194202	0.00678649825940624	0.00691300232102434	0.00695564473405426	0.00690703475608758	0.00676158892030796	0.00651596271780691	0.00616937433238099	0.00572373654184436	0.00518352627297297
34	0.00150045356331656	0.00159219215844776	0.00167367499340526	0.00174265121033804	0.00179719205388147	0.00183585015577487	0.00185781757881708	0.00186306994860115	0.00185248214002976	0.00182789959971243	0.00179214840825035	0.00174896683983327	0.00170284278307414	0.00165874853306126	0.00162178328246152	0.00159676907968126	0.00158789141279886	0.00159850201096314	0.00163116826158422	0.00168795088346867	0.00177077347543482	0.001881698230939	0.00202297715349316	0.00219686553590855	0.00240528837669889	0.00264948910513164	0.0029297612242584	0.00324530246085243	0.00359417830415408	0.00397335746909558	0.00437878246216107	0.00480545051676977	0.005247492532912	0.00569824563487102	0.00615031868926194	0.0065956516569891	0.00702557104144525	0.00743084618758933	0.00780175505854787	0.00812817282039517	0.00839970105580934	0.00860585864172236	0.00873635682481939	0.008781481779993	0.00873261129388648	0.00858290530033872	0.00832824610543181	0.00796858748058619	0.00751004618529833
35	0.0015971983439981	0.00167287181768817	0.00173488338293493	0.00178116010164019	0.00181005652683815	0.0018205029826005	0.0018121569545621	0.00178555685683386	0.00174228038177958	0.00168511212292944	0.00161822311009781	0.00154734858335847	0.00147990173392623	0.00142486193220119	0.00139215448444727	0.00139126658947242	0.00142930172033711	0.0015094338396561	0.00163082567005279	0.00179000294267641	0.00198264251983664	0.00220485414645683	0.00245374404336838	0.00272747504834334	0.00302508310025734	0.00334621527847309	0.00369086810553916	0.00405915618729342	0.00445111951737725	0.00486656943011578	0.00530497008378499	0.00576535063512524	0.0062462416259103	0.00674562769013659	0.00726090838200598	0.00778886075803728	0.00832560204310088	0.00886655833349837	0.00940645510420337	0.00993935585213479	0.0104587846908385	0.0109579753142756	0.0114302910522488	0.0118698577569761	0.0122724419250482	0.0126365884279056	0.0129649999912464	0.0132660834809602	0.0135554903526655
36	0.00160123423062911	0.0016532397523271	0.00168785137190969	0.00170269040482783	0.00169571498881237	0.00166533715894812	0.00161054533824593	0.00153104027692003	0.00142740699279395	0.00130137785967304	0.00115631910980995	0.000998263357617094	0.000838264731880084	0.00069755139688188	0.000614565208224009	0.00063434620399209	0.000763419251959451	0.000967604089483789	0.00121466879483467	0.00148632964414218	0.0017731628668214	0.00207039975770319	0.00237594004477678	0.002689464505323	0.00301200325353484	0.00334568073510098	0.00369352087242902	0.00405926638269413	0.00444719911071208	0.00486196368367884	0.0053084021785051	0.00579140600624053	0.00631578563002286	0.00688615232612595	0.00750680228583409	0.00818159425322034	0.00891381810667201	0.00970606188106373	0.0105600958661148	0.0114768013464783	0.0124561755253893	0.013497441566105	0.0145992831073531	0.0157602066728729	0.0169790143532858	0.0182553446924539	0.0195902141542811	0.0209864682098964	0.0224490348080183
37	0.00156503130757392	0.00159792095281798	0.00161206579482257	0.00160528490689301	0.00157577845356974	0.00152225954801164	0.00144410382481647	0.00134153552548387	0.00121589854672545	0.00107013641930554	0.000909810118586551	0.000745551134490337	0.000599104152046295	0.000513449474620656	0.000539776494078903	0.000675469527645249	0.00087402093304396	0.00110042526098216	0.0013362796681398	0.00157156024310813	0.00180038647568668	0.00201945679386286	0.00222756415947389	0.00242553943354207	0.00261636509584244	0.00280533581599447	0.00300017787801587	0.0032110400447022	0.00345026945206799	0.00373191794128658	0.00407100389414244	0.00448266096296817	0.00498137348279533	0.00558046840712284	0.00629191526929588	0.00712635932581223	0.0080932538306006	0.00920097587117127	0.0104568669302649	0.0118671924701257	0.0134370454273538	0.0151702271435862	0.0170691339440992	0.0191346659017338	0.0213661611932842	0.0237613475484536	0.0263162930636367	0.0290253330484312	0.0318809483214059
38	0.00161465598668191	0.00165954291331205	0.00169165312353889	0.00171040219635673	0.00171587778948664	0.00170900438806025	0.00169169984662928	0.00166699559802771	0.00163906901753877	0.00161310559404595	0.00159488726593118	0.00159003391297449	0.00160295793484653	0.00163580798399702	0.00168781443727499	0.00175531518225632	0.00183239047097874	0.00191177041204006	0.00198568245766072	0.00204647667716961	0.00208702328125641	0.00210095080946371	0.00208281243321486	0.00202828187128159	0.00193453625832202	0.00180115190280792	0.00163229534256725	0.0014421657681476	0.00126785374476628	0.00119019867153008	0.00132117502925886	0.00170981152498834	0.00232352174410073	0.00312630124924772	0.00410444516770779	0.00525909295510242	0.0065988506996301	0.0081358542303921	0.00988365842476634	0.0118559350612315	0.0140655322345039	0.016523708218002	0.0192394614114949	0.0222189242210696	0.0254648091935719	0.028975905321709	0.0327466273053587	0.0367666233726923	0.0410204492567066
39	0.00184573111859838	0.00193578658380601	0.00202106826502635	0.00210134392967197	0.00217666016096632	0.00224733492636402	0.00231391749111823	0.00237711250210202	0.00243766994935149	0.00249624919609154	0.00255327219458958	0.00260878646582857	0.00266236032415818	0.00271302986853348	0.00275930978047922	0.00279927008077512	0.00283067179353144	0.00285114878563227	0.00285842263474184	0.00285054291631948	0.00282615719073045	0.00278483428423329	0.00272749333752199	0.00265703127038189	0.00257928668215739	0.00250449075338489	0.00244920789884954	0.0024381855161013	0.00250434853702368	0.00268453895213029	0.00301148250660993	0.00350782479447824	0.00418713464941594	0.00505927861543403	0.00613498367098046	0.00742777210227412	0.00895403837634986	0.0107323071517237	0.0127822421811203	0.0151236213727546	0.0177753351693704	0.0207544139902008	0.0240750816287094	0.0277478364197199	0.0317785698723203	0.0361677396543977	0.0409096192092177	0.0459916496458245	0.0513939209226416
40	0.00221924493541471	0.00236223892824704	0.00250485769425982	0.00264623808542019	0.00278553508586119	0.00292192704133608	0.00305461894491288	0.00318284566315381	0.00330587773273203	0.00342303287783877	0.00353369657247616	0.00363735471966651	0.00373364082730057	0.00382239898829202	0.00390376265041471	0.0039782477660247	0.00404685763800734	0.00411119580366593	0.0041735827564158	0.00423717226634495	0.00430606352318046	0.0043854062147873	0.00448149683032247	0.00460186574342817	0.00475535575310851	0.00495219349165333	0.00520405522636949	0.0055241279234192	0.00592716494135994	0.00642953342372002	0.00704924752067941	0.00780597825843178	0.0087210275788692	0.00981725129037576	0.0111189139546233	0.0126514585796363	0.0144411757147257	0.0165147602141781	0.0188987493592766	0.0216188427960035	0.0246991123186846	0.0281611173173507	0.0320229491392392	0.0362982341955795	0.0409951309776019	0.0461153599442239	0.0516533073262289	0.0575952441684889	0.0639187003925941
41	0.00262470489060225	0.00280787752202973	0.00299132349407213	0.00317348325587047	0.00335272980073169	0.00352739829714143	0.00369582112547551	0.00385636879591098	0.00400749724850955	0.0041478020595089	0.00427608011925144	0.00439139943904215	0.00449317792640498	0.00458127227810781	0.0046560785922663	0.00471864684911986	0.00477081188881471	0.00481534354998766	0.00485611753915176	0.00489830531382953	0.00494857446455695	0.00501527981574863	0.00510861061900364	0.00524064584550627	0.00542526860152607	0.00567791592878108	0.0060151970783539	0.00645448324305849	0.0070136114396754	0.00771081620496065	0.00856491089160324	0.0095956385990059	0.0108240566558082	0.0122728236874804	0.0139663016116005	0.0159304344813981	0.0181924031278857	0.0207800755582073	0.0237212824003863	0.0270429498392339	0.0307701233114256	0.0349249156784803	0.0395254143560504	0.0445845829518903	0.0501091940655772	0.0560988306551239	0.0625449934180789	0.0694303506711506	0.0767281650346755
42	0.00294289916031757	0.00313444667842317	0.00332151439048149	0.00350149101354792	0.00367162478789986	0.00382906649070948	0.00397092108495476	0.00409430840764325	0.00419643338768324	0.00427466650336193	0.00432663563378122	0.00435033127477925	0.00434422851454841	0.00430743157553992	0.00423985071639264	0.00414242771228331	0.00401743606790031	0.00386889627196211	0.00370316285376663	0.00352974727923994	0.00336240070297653	0.00322030015568729	0.00312872046979314	0.00311788710291667	0.00321870288819447	0.00345634296820481	0.00384614907657346	0.00439537920242176	0.00510891560282239	0.00599452848077857	0.00706559541645332	0.0083416443176016	0.00984770195683207	0.0116131356546334	0.0136703351756229	0.0160533895933857	0.018796822716873	0.0219344062322313	0.0254980471220151	0.0295167365433278	0.0340155471888151	0.0390146717938443	0.044528503715304	0.0505647689589796	0.0571237261817159	0.064197456345497	0.0717692666762952	0.0798132344778156	0.0882939153800531
43	0.00313541232332455	0.00330015245086769	0.00345165930677785	0.00358636185110461	0.00370057531384423	0.00379057051030745	0.00385265501940049	0.00388326600596709	0.00387907407856725	0.00383709709601329	0.00375482224613675	0.00363033398574265	0.00346244450773735	0.00325082223927532	0.00299611244151394	0.00270004236928918	0.00236550227926899	0.00199659565191513	0.00159867005067927	0.00117844260164896	0.000745044086500576	0.000322423919222847	0.000250056043206714	0.000664431586144814	0.00111808345217912	0.00158903435360273	0.00209185730960988	0.00265560484281736	0.00332195128548557	0.00414214216401409	0.00517203332898428	0.00646706570900166	0.00807900929580263	0.0100548354099145	0.0124368931679933	0.0152634317140519	0.0185689300299366	0.022384086264777	0.0267355089090845	0.0316452033228638	0.0371299409577197	0.0432005792738903	0.0498613833684094	0.0571093885476742	0.0649338354450479	0.0733157041884308	0.0822273703021424	0.0916324016664919	0.10148551248411
44	0.00342749846967422	0.00357513188727519	0.00370577062692139	0.00381629862806472	0.00390374326777058	0.00396539373607136	0.00399893676430808	0.00400260955438422	0.00397536879662616	0.00391707288064385	0.00382867102731845	0.00371238669371388	0.00357187083362774	0.00341227988419837	0.00324019992448138	0.00306329274468203	0.00288949781213099	0.00272563657412793	0.00257541821347225	0.00243718795712986	0.00230214370866353	0.00215380843187802	0.00196910809731907	0.00172099916030901	0.00138372476143478	0.000951943229572525	0.00059297004055583	0.00101817915620247	0.00206711432049115	0.00347607466622774	0.0052358668103264	0.00737397678482941	0.00992428019256074	0.0129213871827714	0.0163987365208769	0.0203875306035011	0.0249159084282403	0.0300082002028026	0.0356842218558561	0.0419586035212994	0.0488401589865684	0.0563313081793858	0.0644275667114234	0.0731171169357237	0.0823804745277262	0.0921902635241194	0.102511111170821	0.113299671913834	0.124504787473457
45	0.00445839471558264	0.00469149910881587	0.00491886749151269	0.00513924591897757	0.00535166046876484	0.00555548933669365	0.00575053093818931	0.00593706402452583	0.00611589598387454	0.00628839655678003	0.00645651661423101	0.006622795891981	0.00679036996440564	0.00696299518621384	0.00714512000564504	0.00734204005212766	0.00756017946714924	0.00780753737630418	0.00809432030430618	0.00843374274838076	0.00884291610027063	0.00934366719510857	0.00996305706398325	0.0107333551766431	0.0116913155907304	0.0128768058673555	0.0143310760277432	0.0160950819309643	0.0182082069696154	0.0207075101729901	0.023627412506521	0.0269996252084956	0.0308531322112673	0.0352141068381855	0.040105714986781	0.0455478062936346	0.0515565192055319	0.058143833339742	0.0653171013054615	0.0730785877579847	0.0814250386255513	0.0903472992252978	0.0998299965550072	0.109851298265685	0.120382758464778	0.131389258376018	0.142829047849737	0.154653891691696	0.166809322717662
46	0.00725203366621376	0.00777582976559009	0.00832520853429122	0.008901776215647	0.00950751772104647	0.0101448603318568	0.010816742096585	0.011526685330327	0.0122788757430398	0.0130782477517575	0.0139305763997507	0.0148425759378809	0.0158220044534312	0.016877772919642	0.0180200556934391	0.0192603978861432	0.0206118133296641	0.0220888652936869	0.0237077209648194	0.0254861702668135	0.0274436001074861	0.0296009166738068	0.0319804108680263	0.0346055650993828	0.0375008029891494	0.0406911866352638	0.0442020685076001	0.0480587065607513	0.0522858517208763	0.0569073166796754	0.0619455341867409	0.067421112079518	0.0733523913913998	0.0797550132050356	0.0866414995387706	0.0940208534515537	0.101898183651262	0.110274359093811	0.119145699266242	0.128503705972629	0.138334842426143	0.148620365256711	0.159336214654568	0.170452967285561	0.181935855846188	0.193744858195693	0.205834857935299	0.21815587713093	0.230653380627594
47	0.012980503250549	0.0140779921435083	0.0152536670520439	0.0165128379509051	0.0178612625856213	0.0193051836199662	0.0208513654332634	0.0225071297374382	0.0242803890334578	0.0261796767674077	0.0282141728829102	0.0303937233059695	0.0327288517498419	0.0352307621021327	0.0379113295662472	0.0407830786871399	0.0438591464089335	0.0471532283994835	0.0506795070414864	0.0544525597345085	0.0584872464761313	0.0627985760873948	0.0674015509076555	0.0723109902929962	0.077541333793987	0.0831064254450947	0.0890192811513962	0.0952918416914493	0.101934714352913	0.108956906666715	0.116365556095575	0.124165659855107	0.132359809294264	0.140947933431806	0.149927056333641	0.159291073019887	0.16903054850938	0.179132544442495	0.189580477471531	0.200354013273127	0.211428999622653	0.222777441480691	0.234367520483114	0.246163660606793	0.258126641112336	0.270213757154861	0.28237902771627	0.294573449761718	0.306745296773607
48	0.0223359091471084	0.0242686770894673	0.0263417074901919	0.0285630640610529	0.0309411072927037	0.0334844847127684	0.0362021168938163	0.0391031786367919	0.042197074740442	0.0454934097627549	0.0490019511883561	0.0527325854381222	0.0566952661957596	0.0608999545823645	0.0653565507852943	0.0700748168429511	0.0750642904026848	0.080334189404813	0.0858933078008988	0.0917499025874604	0.0979115726249888	0.104385129913636	0.111176464207635	0.118290402066232	0.125730561654966	0.133499204822318	0.141597088177782	0.150023315082513	0.158775190627521	0.167848081811341	0.177235285234222	0.186927904694504	0.196914741101077	0.207182197100368	0.217714198754912	0.228492136501927	0.239494827464072	0.250698500981658	0.262076808987946	0.273600862559903	0.285239295650124	0.296958356646839	0.308722028024103	0.320492173940501	0.332228715229591	0.343889830806959	0.355432184105729	0.366811172752959	0.377981199322169
49	0.0347949867154091	0.0376745084736817	0.0407470089570308	0.0440212006110101	0.0475057965781055	0.0512094646679578	0.0551407768187636	0.0593081539822461	0.0637198064095902	0.0683836693673733	0.0733073343708135	0.078497976086457	0.0839622751274474	0.0897063370412678	0.0957356078716581	0.102054786762395	0.108667736159693	0.115577390260859	0.122785662447967	0.130293352535101	0.138100054744184	0.146204067405688	0.154602305454378	0.163290216854641	0.172261704142563	0.181509052310751	0.191022864284735	0.200792005244859	0.210803557033104	0.221042783848921	0.231493110380781	0.242136113440138	0.252951528061541	0.263917268907068	0.275009467665746	0.286202526970583	0.297469191169003	0.308780634079353	0.320106563649523	0.331415343207108	0.342674128757662	0.35384902155267	0.364905234916405	0.375807274095374	0.386519127680498	0.397004468955039	0.40722686534524	0.417149993999913	0.42673786140362
50	0.0484567720842322	0.0521751882569823	0.056114742204189	0.0602826629184875	0.0646858675361102	0.0693308995158885	0.0742238641414306	0.0793703616523892	0.0847754183639064	0.0904434161875275	0.0963780210214692	0.10258211053236	0.109057701903636	0.115805880176784	0.122826727859582	0.130119256519503	0.137681341119268	0.145509657884339	0.153599626517614	0.161945357593817	0.170539605973952	0.179373731077749	0.188437664838409	0.1977198881383	0.207207416486	0.216885795643688	0.226739107849039	0.236749989197457	0.246899658658722	0.257167959097461	0.267533410549797	0.277973275880136	0.288463638803453	0.298979494111245	0.309494849785146	0.319982840523315	0.330415852043173	0.340765655362584	0.351003550102753	0.36110051570277	0.371027369290957	0.380754928824808	0.390254179992442	0.399496445267036	0.408453553424432	0.417098007775564	0.425403151331942	0.433343327115985	0.440894031850145
51	0.0607501843943804	0.0650065131639658	0.0694824598656441	0.0741823808043347	0.0791100877508539	0.084268788627049	0.0896610278522377	0.0952886268213491	0.101152625022315	0.107253222334864	0.113589723084223	0.120160482450694	0.126962855858902	0.133993151988069	0.141246590056233	0.148717262036327	0.156398100459708	0.164280852452744	0.172356060633644	0.180613051469732	0.189039931659229	0.197623593056252	0.206349726603015	0.215202845669078	0.224166319124139	0.2332224143886	0.242352350615337	0.25153636205742	0.260753771570693	0.269983074088032	0.279202029784845	0.288387766534156	0.297516891125787	0.306565608599223	0.315509848915306	0.324325400069699	0.332988046632853	0.341473712588931	0.349758607241608	0.357819372859964	0.36563323265456	0.373178137604311	0.380432910600682	0.387377386338833	0.393992545367257	0.400260640709734	0.406165315497297	0.411691710094659	0.416826557275895
52	0.0695172531534198	0.0739288929952647	0.0785336980665517	0.0833327642475399	0.0883265257379181	0.0935147086469868	0.0988962860509911	0.104469434983516	0.110231495841879	0.116178934705763	0.122307309073484	0.12861123752592	0.135084373827743	0.14171938596996	0.148507940646493	0.155440693640331	0.162507286571503	0.169696350429597	0.176995516277589	0.184391433471523	0.191869795691979	0.199415375028512	0.207012064297586	0.214642927708196	0.222290259917837	0.229935653445212	0.237560074325554	0.245143945810486	0.252667239827452	0.2601095758249	0.267450326539313	0.274668730129766	0.28174400803594	0.288655487827267	0.295382730225238	0.301905659398716	0.308204695554399	0.314260888772258	0.320056052969793	0.325572898820052	0.330795164397466	0.33570774228329	0.340296801829531	0.344549905257306	0.348456116253091	0.352006099724852	0.355192211390087	0.358008575889743	0.360451152156419
53	0.0738337232471007	0.0780749369058134	0.0824686172077032	0.087013065233378	0.0917059100461366	0.0965440777272456	0.101523762772122	0.106640402216489	0.111888652863823	0.117262371984373	0.122754601851542	0.128357558473251	0.134062624863976	0.139860349187291	0.145740448078979	0.151691815436957	0.157702536936531	0.163759910497818	0.169850472896776	0.175960032672196	0.182073709438606	0.188175979669438	0.194250728966492	0.200281310780896	0.206250611498003	0.2121411217443	0.217935013719047	0.223614224297448	0.2291605435964	0.234555708638633	0.239781501697238	0.244819852850505	0.249652946227478	0.254263329378165	0.258634025159507	0.262748645489525	0.266591506288043	0.270147742893311	0.273403425220178	0.276345671907244	0.278962762687772	0.28124424821197	0.283181056546213	0.28476559557733	0.285991850556536	0.286855476026635	0.287353881386536	0.28748630935677	0.287253906616411
[truncated: 70 more columns]
