# Supplementary material for: Reconstructing spruce budworm outbreak severity: a comparison of paleoecological and tree-ring signals
Source: PLoS One. 2025 Aug 12;20(8):e0329406. doi: 10.1371/journal.pone.0329406 (PMC12342301; doi:10.1371/journal.pone.0329406)
Supplement: S14 Dataset — (ZIP) [file pone.0329406.s014.zip › Lake 8 wavelet data no outlier/Cross-wavelet_Lepidopteran_scales_GSI/cross_wavelet_power.txt]

V1	V2	V3	V4	V5	V6	V7	V8	V9	V10	V11	V12	V13	V14	V15	V16	V17	V18	V19	V20	V21	V22	V23	V24	V25	V26	V27	V28	V29	V30	V31	V32	V33	V34	V35	V36	V37	V38	V39	V40	V41	V42	V43	V44	V45	V46	V47	V48	V49	V50
1	7.48933437035307e-06	6.51651853454961e-06	4.76334806291907e-06	3.01491991287603e-06	1.80265866518813e-06	1.16369866180769e-06	8.79907034256769e-07	7.55879147300342e-07	6.92936922863168e-07	6.44784460640879e-07	5.94653996034703e-07	5.52479270560317e-07	5.36029712860268e-07	5.41620064226854e-07	5.5524291672854e-07	5.77377322970219e-07	6.00862471224922e-07	6.07330163834023e-07	5.93698890687287e-07	5.70202129770512e-07	5.50992542617726e-07	5.44691156546451e-07	5.5197343640143e-07	5.68110406478229e-07	5.86743395895009e-07	6.00040039041557e-07	6.02974525882527e-07	6.04552883306185e-07	6.18160697382909e-07	6.48554510386141e-07	6.82420739521552e-07	7.05670383146677e-07	7.1955589671094e-07	7.14284257107693e-07	6.8341893376555e-07	6.43665939610504e-07	6.13479605003622e-07	6.15791812616063e-07	6.57699043231692e-07	7.05976352957573e-07	7.40594313289743e-07	7.61125026562753e-07	7.65304349539529e-07	7.6233698089644e-07	7.70979250383234e-07	7.95709446304859e-07	8.18657542343259e-07	8.28901047201898e-07	8.37171467643271e-07
2	1.12901205443549e-05	9.42113707713003e-06	6.30306829949458e-06	3.44833538598292e-06	1.66649402213758e-06	8.69580816944199e-07	6.05669265049008e-07	5.26002412513279e-07	4.95833040430753e-07	4.66744391080557e-07	4.23130137686362e-07	3.81966304736599e-07	3.69214233616141e-07	3.80069931041587e-07	3.96753414290421e-07	4.22472326191717e-07	4.51292248340401e-07	4.59221813248867e-07	4.42242219831839e-07	4.13709179956522e-07	3.90938035175648e-07	3.83824359427859e-07	3.92208390088418e-07	4.09890888991532e-07	4.29542856596318e-07	4.41698913280728e-07	4.3902924756193e-07	4.33311133449521e-07	4.42918351944387e-07	4.75134764288085e-07	5.11210957159009e-07	5.33767957252211e-07	5.48454207250797e-07	5.43551654093368e-07	5.07938388218426e-07	4.59697002594217e-07	4.19838330697054e-07	4.19475773445686e-07	4.69109403873533e-07	5.21486121808717e-07	5.53105720514618e-07	5.68360332956861e-07	5.64580114301882e-07	5.51597003057998e-07	5.55077758157158e-07	5.8045917481405e-07	6.01916090291931e-07	6.03934818830717e-07	6.00816740070503e-07
3	1.50170373895191e-05	1.21005450815193e-05	7.46431897725269e-06	3.5067000886579e-06	1.26638525239978e-06	4.1078115113714e-07	2.46364534883254e-07	2.42252797462964e-07	2.51141306789611e-07	2.45363474197584e-07	2.14974968256469e-07	1.81006180981135e-07	1.73626322250326e-07	1.86712158336929e-07	2.01252658943162e-07	2.23414844543106e-07	2.51786576940743e-07	2.59496496297711e-07	2.4246668450945e-07	2.15001694823724e-07	1.93901016392156e-07	1.88114426919148e-07	1.96452787442003e-07	2.12103103141492e-07	2.28855223672199e-07	2.38227663890491e-07	2.30481216316303e-07	2.18142441615194e-07	2.21570480507376e-07	2.50353394670099e-07	2.81605269753811e-07	2.97358795676968e-07	3.10160187374253e-07	3.09192643995442e-07	2.78914833563605e-07	2.34247662823411e-07	1.92437835561652e-07	1.89433327713673e-07	2.40029258399501e-07	2.85037196195301e-07	3.051526611321e-07	3.12355327112283e-07	3.02833538202582e-07	2.826659004246e-07	2.81632273193865e-07	3.05445291461511e-07	3.23359566972481e-07	3.17751443361784e-07	3.04436538008399e-07
4	1.79707239786286e-05	1.41517324003219e-05	8.25484994515565e-06	3.48218396648383e-06	1.00268221672869e-06	1.52584202160235e-07	3.31892239961802e-08	6.92838752808835e-08	8.91380993533436e-08	9.40743889766188e-08	7.59613336063739e-08	5.19445590133014e-08	4.89086922711425e-08	5.95585395906724e-08	6.8069867049553e-08	8.08114869154927e-08	1.03296240885105e-07	1.09044752521669e-07	9.56272583732163e-08	7.54959786979892e-08	6.06653081478991e-08	5.73962798847517e-08	6.4346953824794e-08	7.47526319671746e-08	8.56044103551306e-08	9.250944911225e-08	8.35976783271285e-08	6.98103563652229e-08	6.82670359842331e-08	9.04244197424704e-08	1.11748883699146e-07	1.1712739965649e-07	1.25545722368511e-07	1.29824507085129e-07	1.12573167184711e-07	8.34850831946999e-08	4.99869997394956e-08	4.48896667635787e-08	8.85731099208991e-08	1.15555066420237e-07	1.20942775370241e-07	1.22379803969465e-07	1.13956210890827e-07	9.35808045939224e-08	9.09637682210315e-08	1.10909363104867e-07	1.24372515630234e-07	1.16196845568891e-07	1.00823478622486e-07
5	1.99423650145667e-05	1.55967057869712e-05	8.94700637952933e-06	3.68323187204918e-06	1.04739268921992e-06	1.93314156699935e-07	2.53185255387799e-08	1.59982893051657e-08	2.55709154517007e-08	2.99773797342457e-08	2.08580894435963e-08	6.82681307106294e-09	6.16037200705449e-09	1.15067018230561e-08	1.49991310053873e-08	1.81682064778619e-08	3.35199400754198e-08	3.63876261687598e-08	2.80391319241237e-08	1.73895325317186e-08	9.70216254932343e-09	8.10031972089418e-09	1.32080054174555e-08	1.72302783313514e-08	2.20884051661114e-08	2.78171854096878e-08	2.14416118421695e-08	1.19713012661167e-08	8.14106713299963e-09	2.39573146105656e-08	3.41434503381568e-08	3.08610484410887e-08	3.42602781472331e-08	4.1497522591985e-08	3.58474099494594e-08	2.44666668785591e-08	1.25028865365371e-08	1.19585597764593e-08	3.11495147792846e-08	3.80477257949537e-08	3.32724166995578e-08	3.34271674911351e-08	3.15341316492352e-08	1.65553558385772e-08	1.46931470689844e-08	2.80782093898731e-08	3.64035954906552e-08	3.00825509475713e-08	2.11774367726527e-08
6	2.12221238024433e-05	1.67368363117266e-05	9.79163545843102e-06	4.20044683520295e-06	1.3056642008734e-06	2.90902765824887e-07	4.55405225871993e-08	9.45970693513495e-09	7.73533480987988e-09	1.08132449828006e-08	7.87753298269108e-09	2.24236798476938e-09	6.83702714597738e-10	3.10730546353745e-09	4.66532128929969e-09	4.97886436877758e-09	1.17477768943071e-08	1.18958218218516e-08	7.50895505150392e-09	3.13794752208545e-09	1.01425343913345e-09	7.70280430177469e-10	3.62054786339281e-09	2.85545007869391e-09	5.34525416488934e-09	9.20468919314272e-09	5.60737201390789e-09	1.46929568689928e-09	3.02918000570922e-09	9.48739047400921e-09	1.11419830044571e-08	5.41242033208207e-09	4.98098156674086e-09	1.19739216025851e-08	1.04787763365741e-08	6.83030057861199e-09	5.95585694264205e-09	9.51426700828661e-09	1.45480717500757e-08	1.27759580935382e-08	5.48236007401793e-09	6.2258011223325e-09	1.00072944452458e-08	4.07061499719192e-09	1.37913515947449e-09	7.20520616188843e-09	1.08726673829201e-08	6.71128840753352e-09	3.8559437765159e-09
7	2.22651064829822e-05	1.78811987930981e-05	1.0900781564503e-05	5.02061741640976e-06	1.74947817355858e-06	4.70684314510533e-07	1.03705255592779e-07	1.98553968286804e-08	1.54475011641386e-09	5.73386615075351e-09	6.15351781313879e-09	3.65958404941295e-09	2.96165808045581e-09	5.34266755949239e-09	7.26345057430794e-09	7.69968021901816e-09	5.96308442789652e-09	4.94062628526057e-09	3.60505525751161e-09	8.21925673637155e-10	2.51847473401311e-10	1.05739146675536e-09	3.33800422044943e-09	4.86639430959214e-09	6.22127602911006e-09	5.6574884387331e-09	2.93420543951958e-09	2.26479561000917e-09	4.64356737807429e-09	7.55422321503563e-09	5.97005637232547e-09	3.62314991063713e-09	4.47402133910671e-09	5.7489002429263e-09	3.74241300767233e-09	1.6204668973486e-09	9.37712541633804e-10	5.76990902049244e-09	9.06760261269798e-09	6.69229801240706e-09	3.7617460141827e-09	4.94361592098771e-09	7.41703948364555e-09	5.87996696884299e-09	3.74233194840046e-09	5.67359248032192e-09	5.61466483308507e-09	3.19240663210159e-09	3.24226837609915e-09
8	2.34196944015307e-05	1.92288035985385e-05	1.23027586008125e-05	6.11330139983608e-06	2.36041847656667e-06	7.1563297840823e-07	1.75400482852176e-07	3.76048519961386e-08	1.06529407588777e-08	7.51278845581359e-09	7.17425150496509e-09	3.98894688648647e-09	3.1499290964369e-09	9.08502157220559e-09	1.24748974041491e-08	1.08566576427539e-08	4.10972904085735e-09	2.77565748042243e-09	3.86206223681312e-09	1.45337754512762e-09	4.72099005343335e-10	1.24619618701972e-09	4.97076851023274e-09	8.48079051094593e-09	9.30816102083351e-09	6.10465771471268e-09	9.66746452623281e-10	4.60830078585247e-09	7.95316514033269e-09	8.53814256981187e-09	4.35604489419788e-09	2.1746261806222e-09	5.80109880134512e-09	5.28981649018745e-09	2.28821360818804e-09	1.13346906409613e-09	3.31431360693966e-09	6.88602232661998e-09	8.78936519658818e-09	5.56585943655519e-09	2.18664399167728e-09	6.97302552118973e-09	1.04246163748755e-08	1.12141044072656e-08	1.04576756832492e-08	8.98165986772062e-09	5.2284126856928e-09	2.05383628085268e-09	7.66361120832314e-09
9	2.48781086324954e-05	2.08950538072724e-05	1.40285297107467e-05	7.49788664775776e-06	3.18037881332411e-06	1.0700522833705e-06	2.84685608853207e-07	5.5125943634067e-08	2.33828133556385e-09	1.20906704181201e-08	1.21816536327243e-08	7.14020522556607e-09	6.91084402419768e-09	1.65348242910364e-08	2.188370094598e-08	1.89698774975048e-08	1.08273203368975e-08	7.34468190774079e-09	6.24769129698825e-09	2.23948798621297e-09	8.22098512107283e-10	3.28515232826107e-09	9.14805110897738e-09	1.46017251574173e-08	1.55595556617774e-08	1.11041825404265e-08	6.08627934613822e-09	9.5024465993143e-09	1.33835031893136e-08	1.26786671555844e-08	7.82382873244492e-09	6.37791359283866e-09	8.5319789244263e-09	6.61676480616769e-09	2.51409409745657e-09	1.60000285112723e-09	4.90176362864122e-09	9.67480108577972e-09	1.19290636565552e-08	8.66870336684161e-09	5.1305361784555e-09	1.13074520921406e-08	1.73415549874963e-08	2.01975344633172e-08	1.96804965581331e-08	1.588978161318e-08	9.29521520696496e-09	6.83821679446782e-09	1.56995193731594e-08
10	2.67459189809932e-05	2.29699735798609e-05	1.61498891624387e-05	9.25506060565327e-06	4.30655543499518e-06	1.62791998833413e-06	5.08057618098783e-07	1.39439028392475e-07	4.34943564821747e-08	2.92754574683799e-08	2.76553193463687e-08	2.40750184684841e-08	2.55712263230464e-08	3.57604932382004e-08	4.29943387113013e-08	4.02865348193578e-08	3.08612066234454e-08	2.20735590982733e-08	1.44564289666424e-08	6.20074098613287e-09	3.00171020033335e-09	9.8056565916721e-09	1.95557338170887e-08	2.79560133863807e-08	3.04603533755261e-08	2.70790625922004e-08	2.33575995479259e-08	2.41636119437482e-08	2.58643547412925e-08	2.42082271582179e-08	2.02144861786188e-08	1.77440267389327e-08	1.58408788539032e-08	1.10990014762061e-08	5.52604403512206e-09	2.90905187510707e-09	7.08644662683834e-09	1.49135146058796e-08	2.00632605508566e-08	2.01501317314812e-08	1.99098704279702e-08	2.47984631209854e-08	3.15994905172941e-08	3.59213297613747e-08	3.60403290018526e-08	3.22536466752346e-08	2.73976598878277e-08	2.78459573848154e-08	3.5229669832313e-08
11	2.91071953681494e-05	2.55466502419776e-05	1.87644558489001e-05	1.14845552461817e-05	5.83169833156057e-06	2.45567875313396e-06	8.73819055228506e-07	2.87933685754638e-07	1.13954345808455e-07	7.19363637298598e-08	6.55497736802284e-08	6.72026596334115e-08	7.32108886727328e-08	8.44110971504619e-08	9.30328977777278e-08	9.05828571849993e-08	7.72923422621775e-08	5.91163249906113e-08	4.05739426112156e-08	2.48011260404557e-08	1.92441854187606e-08	2.93935409742299e-08	4.54597889661454e-08	5.88997036400696e-08	6.49101790850337e-08	6.38437864610357e-08	6.00974607259413e-08	5.71563775921674e-08	5.44632618884931e-08	5.04506552316532e-08	4.53622747344248e-08	3.98370871866745e-08	3.28393327245212e-08	2.34545714445097e-08	1.30783506626859e-08	3.22531304638864e-09	1.23317930745562e-08	2.67149398372014e-08	3.77954962852621e-08	4.36959538353867e-08	4.75695530534034e-08	5.30751299828251e-08	5.98386084884834e-08	6.50980076330599e-08	6.71560386854367e-08	6.67281320078651e-08	6.64803631205586e-08	6.8943358385905e-08	7.21927224405058e-08
12	3.20512847089159e-05	2.87275578767769e-05	2.19824888264586e-05	1.42933634130676e-05	7.84491459845621e-06	3.60111194718576e-06	1.36900180761533e-06	4.3793291563184e-07	1.46609171480625e-07	9.39444149277768e-08	1.10736993000101e-07	1.41945813326893e-07	1.70917700798095e-07	1.94389593702676e-07	2.08052535657594e-07	2.05532541075823e-07	1.85470496171411e-07	1.53715180525554e-07	1.19371132625075e-07	9.18693472891805e-08	8.11837591388683e-08	9.13171327457928e-08	1.12133928081383e-07	1.30797506629135e-07	1.40392912684545e-07	1.40286092938603e-07	1.33579113188996e-07	1.23761930691092e-07	1.13089605942676e-07	1.02920398208476e-07	9.35908082988839e-08	8.38027142274086e-08	7.16756278277683e-08	5.68518931330699e-08	4.151295420507e-08	3.22896841433303e-08	3.99683559674967e-08	5.84201419957153e-08	7.55122288462706e-08	8.69573629448605e-08	9.45133525235026e-08	1.01534301227928e-07	1.08987145677522e-07	1.15548286224733e-07	1.20726355832177e-07	1.26059366012372e-07	1.32519359475962e-07	1.37337931381501e-07	1.3299393197828e-07
13	3.56823560956362e-05	3.26369277771715e-05	2.5951769347326e-05	1.78522081341342e-05	1.05337454790127e-05	5.24324549270158e-06	2.12117767322486e-06	6.3391096673516e-07	1.1193929454864e-07	3.76557495753822e-08	1.03182794524293e-07	2.21940371169023e-07	3.28760204709168e-07	4.06727421291504e-07	4.50801125614832e-07	4.59373925248442e-07	4.35452119879427e-07	3.88937416761514e-07	3.34903506347136e-07	2.89441951054112e-07	2.6525462201328e-07	2.65316539149613e-07	2.79813556606842e-07	2.94394295170708e-07	2.99530508393351e-07	2.92339876842755e-07	2.74213244602117e-07	2.48773759874285e-07	2.21330854555986e-07	1.9782491425826e-07	1.81328137567565e-07	1.69303911936706e-07	1.56684977572939e-07	1.41321852401629e-07	1.2621060309408e-07	1.18559247871824e-07	1.24128498253929e-07	1.3899168241917e-07	1.53410411237709e-07	1.62209812706813e-07	1.67611269773268e-07	1.74198698571878e-07	1.82486221858552e-07	1.899600821488e-07	1.97667049780184e-07	2.10852233911454e-07	2.30149574007986e-07	2.44913866150802e-07	2.37096352242571e-07
14	4.01285488295226e-05	3.74420800984368e-05	3.08992608805794e-05	2.24679664323523e-05	1.42976286159446e-05	7.85605739935262e-06	3.61719283466172e-06	1.29357686542567e-06	2.88962402412647e-07	7.77967737065744e-08	1.30838384260803e-07	3.39941023903266e-07	5.79987724617269e-07	7.82735979903859e-07	9.1981469687774e-07	9.83567297786979e-07	9.81073096214523e-07	9.30411086817198e-07	8.55741938512447e-07	7.80885626531291e-07	7.22675800322028e-07	6.85969725543726e-07	6.63923759102967e-07	6.44806683743419e-07	6.1921903834991e-07	5.82034569882269e-07	5.31267997077901e-07	4.68783293554092e-07	4.03109417955141e-07	3.49477604587835e-07	3.21098318751504e-07	3.15915979008883e-07	3.19243136477865e-07	3.19642137496192e-07	3.15389421750622e-07	3.10429095670998e-07	3.07318452251182e-07	3.03025990557406e-07	2.92335219129944e-07	2.76158100060107e-07	2.64593724103787e-07	2.66062729143497e-07	2.74267550476393e-07	2.78130915187841e-07	2.82247328327891e-07	3.07426239177412e-07	3.6081971997766e-07	4.18137781442618e-07	4.45769494949152e-07
15	4.55370232173906e-05	4.33440556420434e-05	3.71114199961809e-05	2.85486062286088e-05	1.97009287823533e-05	1.21715032878134e-05	6.72072261798006e-06	3.33422118145871e-06	1.56419278200413e-06	8.58200054481554e-07	7.24222201394552e-07	8.79326596345696e-07	1.18662739866007e-06	1.52748480633264e-06	1.81493140450154e-06	2.00109341406544e-06	2.07377968831125e-06	2.04815377109822e-06	1.95466212496387e-06	1.82640441926436e-06	1.68932326502177e-06	1.55765097144591e-06	1.43538159810979e-06	1.32123857017984e-06	1.21180814796327e-06	1.10047894892544e-06	9.77166132417324e-07	8.34891995075202e-07	6.8133623929281e-07	5.47854363809843e-07	4.82426458569643e-07	5.01547497033828e-07	5.62026707441472e-07	6.1754499008038e-07	6.47967952677998e-07	6.49053309877554e-07	6.20810826144252e-07	5.63583067032199e-07	4.8268625805484e-07	3.98676642935113e-07	3.49385888891573e-07	3.51759705522351e-07	3.66651624359268e-07	3.53590372352466e-07	3.27963912658604e-07	3.71249238271817e-07	5.18158964060119e-07	7.04259938292981e-07	8.71906954338172e-07
16	5.20170447270084e-05	5.04757670336959e-05	4.47627460293139e-05	3.63367035206373e-05	2.70939333953956e-05	1.86889559327187e-05	1.20967063388313e-05	7.55370161244359e-06	4.78543082940858e-06	3.3145372990991e-06	2.68960576306502e-06	2.5880550341285e-06	2.80424316460697e-06	3.18350507066208e-06	3.58965440651379e-06	3.9142037216044e-06	4.09232374985083e-06	4.1062424071599e-06	3.97463068074099e-06	3.73527454322313e-06	3.42968221458506e-06	3.09480414942615e-06	2.76154865822021e-06	2.45456555128859e-06	2.18653494321603e-06	1.94813531143622e-06	1.70745224831852e-06	1.42867616738945e-06	1.09934561736839e-06	7.54268391238199e-07	5.17969436162786e-07	5.7553309546993e-07	7.99859017845922e-07	1.00233813590901e-06	1.12123238155355e-06	1.14111570520555e-06	1.0623111993378e-06	8.94736619175853e-07	6.63478524309341e-07	4.28060172486789e-07	3.22995964375979e-07	3.98045343139295e-07	4.5936062234081e-07	4.01473678118966e-07	2.4166564008691e-07	3.19222698368282e-07	7.19545990841656e-07	1.19246378792637e-06	1.67298135248767e-06
17	5.95129472743796e-05	5.87001604763088e-05	5.36102411558988e-05	4.54681824355706e-05	3.60033195472999e-05	2.68720476761453e-05	1.92181309619801e-05	1.35225348456513e-05	9.72284995494138e-06	7.46227304537661e-06	6.31800338594201e-06	5.92997710170634e-06	6.0285959547121e-06	6.40485223204749e-06	6.87734469992789e-06	7.2870202637555e-06	7.51391375882448e-06	7.4936719933196e-06	7.21918728469874e-06	6.72772689809889e-06	6.08317956415748e-06	5.36275069199086e-06	4.64985455328962e-06	4.02438012137958e-06	3.53652148888004e-06	3.16966425956356e-06	2.83604567564309e-06	2.42902376422767e-06	1.88414910515744e-06	1.20322147591642e-06	4.4366130292006e-07	3.08458147759608e-07	9.64769953249649e-07	1.45666428888072e-06	1.74248846510562e-06	1.80752113060024e-06	1.65967790501973e-06	1.32735048411798e-06	8.61028485627312e-07	3.35211823437595e-07	1.64234001471356e-07	5.28587838567621e-07	6.88725412169413e-07	6.06782910100962e-07	3.59192914765669e-07	5.68561064784556e-07	1.28967931243439e-06	2.17417272855686e-06	3.143314699077e-06
18	6.76808552700893e-05	6.74548247663186e-05	6.28080000012009e-05	5.4756872587277e-05	4.48757204631504e-05	3.48188010739184e-05	2.59004445998353e-05	1.88821375373326e-05	1.39946918561425e-05	1.10958969340402e-05	9.81506190990149e-06	9.6594426630704e-06	1.01531085239982e-05	1.09277171235985e-05	1.1711103475457e-05	1.22952342211663e-05	1.25309721581396e-05	1.23385264466398e-05	1.17123124314533e-05	1.07117083830019e-05	9.44380472404374e-06	8.05044714286588e-06	6.70547987716086e-06	5.60635563517314e-06	4.90993354580231e-06	4.59596391361134e-06	4.43373478538317e-06	4.15840084998531e-06	3.63066608752354e-06	2.87623683987784e-06	2.09613109613358e-06	1.70358483920413e-06	1.95930323309309e-06	2.4589895158951e-06	2.82238690983118e-06	2.9111254555367e-06	2.70737491182882e-06	2.26460318246384e-06	1.70536032290036e-06	1.25316170660187e-06	1.17867547773313e-06	1.38793327350062e-06	1.56831783817554e-06	1.62811353387375e-06	1.7278618782823e-06	2.17564076172065e-06	3.0877750704775e-06	4.35197014269902e-06	5.85700643499545e-06
19	7.59548499976669e-05	7.59254746448728e-05	7.12444039766132e-05	6.27524065109725e-05	5.18984307860842e-05	4.03500050294181e-05	2.9595156725618e-05	2.06794796918895e-05	1.41800083793795e-05	1.04150263318057e-05	9.46315641282068e-06	1.05920491549738e-05	1.26408350604119e-05	1.48230105093192e-05	1.668079463915e-05	1.79238788873455e-05	1.83843992435688e-05	1.80117442808123e-05	1.68621842586533e-05	1.50731423749059e-05	1.28325768617026e-05	1.03657785339205e-05	7.96462504337622e-06	6.07055280147505e-06	5.25370872069081e-06	5.58833498699082e-06	6.35026522440848e-06	6.89146704995019e-06	6.963947426739e-06	6.60531547584871e-06	6.03376866772189e-06	5.53863902030846e-06	5.31556734421518e-06	5.33136358113949e-06	5.39357674652836e-06	5.32911006037703e-06	5.07169222722172e-06	4.66344699902024e-06	4.22961677878791e-06	3.92676926486899e-06	3.84733937545954e-06	3.95611260739729e-06	4.16615709462233e-06	4.46503284042601e-06	4.9510787172855e-06	5.76084198077465e-06	6.96161993904949e-06	8.52611429065997e-06	1.04081770459577e-05
20	8.39577873277439e-05	8.37062917509729e-05	7.85300797220482e-05	6.91356371872582e-05	5.68843004627363e-05	4.34802064931899e-05	3.05855702687198e-05	1.94608924165412e-05	1.07256324254756e-05	4.50691989853676e-06	3.42768835106325e-06	7.50162050229349e-06	1.20789264344343e-05	1.64232253249376e-05	2.00450855252967e-05	2.25232715660498e-05	2.36091773986538e-05	2.32658100289049e-05	2.16399397608305e-05	1.89904186260544e-05	1.56054467877441e-05	1.17485684159853e-05	7.67407609147141e-06	3.84662652210636e-06	2.81216748088802e-06	5.70817414426159e-06	8.70194680925828e-06	1.09884728805809e-05	1.24054333421892e-05	1.30041927343733e-05	1.29796661566974e-05	1.25927101100867e-05	1.20779803345593e-05	1.15754271685411e-05	1.1122144685379e-05	1.06991679181601e-05	1.02884801515248e-05	9.90368281960476e-06	9.5881308289934e-06	9.39124582478459e-06	9.34295101249219e-06	9.45036474209864e-06	9.7216199923915e-06	1.01902492992971e-05	1.09099520246751e-05	1.19182601125694e-05	1.31997818379219e-05	1.46946651240237e-05	1.63911253746515e-05
21	9.21085538171483e-05	9.16098712110878e-05	8.6012843552433e-05	7.59155782198695e-05	6.25974896440981e-05	4.77953915827944e-05	3.33872274555172e-05	2.10514001707915e-05	1.19705205074641e-05	6.69425561300456e-06	5.46177323275226e-06	7.86546986802878e-06	1.23647170496407e-05	1.76057254642079e-05	2.24500161242971e-05	2.60131919281037e-05	2.77803623463486e-05	2.76361754758685e-05	2.57981218692119e-05	2.26782122024091e-05	1.87236772720308e-05	1.43146571561203e-05	9.83459095750898e-06	6.25290738055248e-06	6.37476253309673e-06	1.00714921088296e-05	1.44273221276131e-05	1.82972949850383e-05	2.12383264013419e-05	2.30976495572722e-05	2.39290605986862e-05	2.39301608648926e-05	2.33678956661007e-05	2.25081439782254e-05	2.15671782539705e-05	2.06907661507386e-05	1.99550892177281e-05	1.93803222240689e-05	1.89503661529665e-05	1.86350711173632e-05	1.84127090551908e-05	1.82898491024762e-05	1.83112135587056e-05	1.85463484263683e-05	1.90430218571388e-05	1.97587581038155e-05	2.05159766040293e-05	2.10499213338544e-05	2.12307221257074e-05
22	0.000101879951698496	0.000101826645092603	9.67277738471751e-05	8.70186473551766e-05	7.37559788686478e-05	5.84577354304983e-05	4.28435478938262e-05	2.85111714484546e-05	1.66039465597673e-05	7.6651936057963e-06	3.85883249492037e-06	8.45233660917091e-06	1.46897524485463e-05	2.10173976214795e-05	2.66085631074293e-05	3.06594376969792e-05	3.2658332067224e-05	3.25367461869741e-05	3.06588708624296e-05	2.76831325153464e-05	2.43579551152301e-05	2.13543995961366e-05	1.92533484462151e-05	1.86466863774853e-05	1.99890468890477e-05	2.314421986911e-05	2.73696764314009e-05	3.17628860364746e-05	3.5576759642149e-05	3.83300087743224e-05	3.9825500938432e-05	4.01193227251357e-05	3.94546690227757e-05	3.81753853341384e-05	3.66352508309113e-05	3.51178025884858e-05	3.37815591319462e-05	3.26453898457625e-05	3.16204726805956e-05	3.05783126895218e-05	2.9431982339855e-05	2.82069014757991e-05	2.70746341742353e-05	2.63050024721417e-05	2.60886932329505e-05	2.62794688626011e-05	2.62579784963971e-05	2.506392445717e-05	2.17727858363077e-05
23	0.000115187569974503	0.000116956977297269	0.000114050329246365	0.000106663694049723	9.5479168592941e-05	8.15713570150893e-05	6.62528436614639e-05	5.09000584995674e-05	3.68552554967126e-05	2.56251498566926e-05	1.95559548697993e-05	2.05455699241531e-05	2.59487436312752e-05	3.21841872073373e-05	3.74259514905027e-05	4.07673872344803e-05	4.18149712413436e-05	4.06484851490959e-05	3.78090304259442e-05	3.4213123941393e-05	3.09720499592874e-05	2.9106287561109e-05	2.92126265588469e-05	3.13277916998821e-05	3.51137671581375e-05	4.00659176642177e-05	4.55648441699889e-05	5.0908885054222e-05	5.54144214867057e-05	5.85448119478968e-05	6.00106653417969e-05	5.98132026473153e-05	5.82263702671361e-05	5.57234802607778e-05	5.28560182075559e-05	5.00980019982366e-05	4.76934279179012e-05	4.55772527064629e-05	4.34299466013839e-05	4.08509827812765e-05	3.75777119003166e-05	3.36962338801464e-05	2.98248159901913e-05	2.71370082507297e-05	2.67355769362196e-05	2.83513833451108e-05	3.01475910202135e-05	2.98982731666912e-05	2.59061194841189e-05
24	0.000132884653669599	0.000138105991246105	0.000139449765793859	0.000136905676389298	0.00013080467531749	0.000121796240826641	0.000110803743563777	9.89629295883048e-05	8.75405050066816e-05	7.78037667070045e-05	7.0774366032108e-05	6.68489560587835e-05	6.55216893025008e-05	6.55590291406198e-05	6.55306239819948e-05	6.42652334894423e-05	6.10591735996185e-05	5.5723943299914e-05	4.85763032568219e-05	4.04513745948265e-05	3.28549313473592e-05	2.82444900733863e-05	2.91544161803591e-05	3.5317132858369e-05	4.42661595072435e-05	5.39964339250892e-05	6.32537354172376e-05	7.11470085491493e-05	7.69883982847704e-05	8.03012900413046e-05	8.08856130904757e-05	7.88788817827536e-05	7.47811287830322e-05	6.94207160068474e-05	6.38264827395787e-05	5.89581367100112e-05	5.53094573329287e-05	5.26019588439228e-05	4.9877399123181e-05	4.59589451577212e-05	3.99333238973159e-05	3.14720442818074e-05	2.11894111056931e-05	1.24999902957021e-05	1.57004511573449e-05	2.68983435220946e-05	3.79860191257847e-05	4.68178339479949e-05	5.34974095562982e-05
25	0.000152724360272538	0.000162388129955486	0.000169395795359725	0.00017362607066425	0.000175118475139126	0.000174067993996437	0.000170820412490679	0.000165856672688555	0.000159749254655277	0.00015307890462252	0.000146317139348577	0.000139704598847309	0.000133174152583705	0.000126361151239624	0.000118705591826191	0.000109606660185141	9.85724910480745e-05	8.53233049432953e-05	6.98344879927172e-05	5.23296394092271e-05	3.32526783740954e-05	1.33672962178951e-05	8.61634728660857e-06	2.82802096080774e-05	4.73471667018129e-05	6.45843143518354e-05	7.91702780957169e-05	9.03761219676231e-05	9.76139114700346e-05	0.000100518798463979	9.90384809738677e-05	9.35194101020858e-05	8.47865912421027e-05	7.42167287884794e-05	6.37704590795684e-05	5.57711359895674e-05	5.19168089696025e-05	5.17650684588272e-05	5.2823983457842e-05	5.24014035489206e-05	4.88693676725965e-05	4.20807038592516e-05	3.4055638620717e-05	3.06996546907235e-05	3.84978851542884e-05	5.47047726818996e-05	7.42199218469714e-05	9.48051670251311e-05	0.000116283414265717
26	0.000167809044973217	0.000181257491316845	0.00019360412005456	0.00020477684840288	0.000214651838972271	0.000223032530343009	0.000229668599981568	0.000234301296865897	0.000236710586729183	0.000236742545462816	0.000234308458304604	0.000229362040868468	0.000221871080684897	0.000211801317243328	0.00019912443909617	0.000183852889435975	0.000166097335549507	0.000146143268071652	0.0001245562737253	0.000102361241725299	8.14188871759474e-05	6.51572353918984e-05	5.8688545398123e-05	6.43726098875555e-05	7.78058476757322e-05	9.32877097103245e-05	0.000107246134558162	0.000117644167759415	0.000123269086824319	0.000123444409188764	0.000117946012053029	0.00010699791880338	9.13071362290857e-05	7.21622401597901e-05	5.17914206759494e-05	3.48901181859214e-05	3.13722662937707e-05	4.29158359910818e-05	5.8414537914621e-05	7.2432027568453e-05	8.37877963248742e-05	9.3225497426786e-05	0.00010270275344934	0.000114657083097112	0.000130989270024959	0.000152378948409824	0.000178466045133901	0.000208543718231254	0.000242134403475538
27	0.000167022906533555	0.000181555567918568	0.000196987218619792	0.000213562623327461	0.000231194304508272	0.000249411373004667	0.000267419340032931	0.000284234040982101	0.000298835597747664	0.000310300715214099	0.000317893883061643	0.000321116178512775	0.000319720691076934	0.000313707561086712	0.000303311495381642	0.000288992178377044	0.000271434428971219	0.000251560621182789	0.000230551465053265	0.000209858195204164	0.000191161434931985	0.00017618943823865	0.000166303868905473	0.000161927708843991	0.00016220258683545	0.000165235686818216	0.000168746336507885	0.00017062752671626	0.000169216148368216	0.000163356196460926	0.000152383175398135	0.000136101660546775	0.000114788707045533	8.92721644911836e-05	6.13416452939461e-05	3.63951867718428e-05	3.4497252910647e-05	5.98640491999659e-05	9.18551656349485e-05	0.000124510719616166	0.000156597228308993	0.0001881352232337	0.000219706690230529	0.000252094932577122	0.000285990775556118	0.000321798498133716	0.000359588739932942	0.00039918817823263	0.000440348084183704
28	0.000137961463991562	0.000149423938453072	0.00016500348646179	0.000185536787953522	0.000210862798700081	0.000239918156219088	0.000271073888362079	0.00030248180191106	0.000332332665505407	0.000359026864789393	0.000381280977621458	0.000398187268438701	0.000409235922368353	0.000414307275351891	0.000413641253963098	0.00040779130103559	0.000397568895682843	0.000383982022605335	0.000368167049686435	0.000351309711237012	0.000334549550430703	0.000318866346145628	0.000304958874075176	0.000293142823961611	0.000283304386737436	0.000274935240172833	0.000267243947491405	0.000259309621845984	0.000250238879010077	0.000239307474344893	0.000226096621145111	0.000210656792776563	0.000193745614428044	0.000177178879570016	0.000164215766064169	0.000159440530477438	0.000167083194252094	0.000188347612988733	0.00022105061709067	0.000261784943943989	0.000307559891037025	0.000356151833871601	0.000405931032704809	0.000455628247281924	0.000504160339668958	0.000550533646904551	0.000593827995405333	0.000633260068265439	0.000668319079654921
29	7.18719979131585e-05	7.68978369583566e-05	9.50750420574522e-05	0.000125312128003834	0.000163980304739436	0.000207781162978433	0.000254027946609789	0.000300419753498011	0.000344942524463569	0.000385876675959059	0.000421842784483015	0.000451844701919966	0.000475290411494035	0.00049198373735716	0.000502088214335557	0.000506069486181968	0.00050462496996972	0.000498609514768455	0.000488964001664414	0.000476651226184436	0.000462601019886293	0.000447665155089412	0.000432582256235415	0.000417953198546316	0.000404227611669303	0.000391701949612301	0.000380529866419552	0.000370747421945994	0.000362318949420531	0.00035521205200843	0.000349508059767919	0.00034554299381014	0.000344050740041727	0.000346246206245488	0.000353757016991988	0.000368330101956703	0.00039135129488318	0.000423376707483344	0.000463910876170128	0.00051149656561721	0.000563985354533742	0.000618823549609732	0.000673273026224065	0.000724567034453415	0.000770032610263883	0.000807211427060343	0.000834001534808858	0.000848833461352678	0.000850888888020157
30	3.30758769034219e-05	4.8255935945803e-05	8.18507309598271e-05	0.000124262863993994	0.000171880462393542	0.000222522608292644	0.000274264348718911	0.000325258321342448	0.000373770460910719	0.000418264152082767	0.000457482934965924	0.000490510651698765	0.000516799513664543	0.000536164245496188	0.000548746709081149	0.000554960183821181	0.000555425167624633	0.000550908681489863	0.000542276589227339	0.000530463934862261	0.000516462730902484	0.000501321072506352	0.000486142803663864	0.00047207408428561	0.000460263586869658	0.000451789315286024	0.000447559577708128	0.000448215978284286	0.000454080614892812	0.000465182031216073	0.000481361553136491	0.000502421981641391	0.000528259076760041	0.000558921907580313	0.000594573076068231	0.000635352554041963	0.000681180158860546	0.000731551832351476	0.000785385263556627	0.000840951146922992	0.000895898872154777	0.00094736388812921	0.000992135084076473	0.00102686167734505	0.00104828374179437	0.00105347351582614	0.00104007409120525	0.00100651891886567	0.000952213096812234
31	0.000160640454497026	0.000182903904506068	0.000211194407493732	0.000244872167741008	0.000282663477933649	0.000322930367632341	0.000363883807469578	0.000403741217340318	0.000440848221977755	0.000473774983957022	0.00050138722780738	0.000522887946629092	0.000537826735360763	0.000546077677211737	0.0005477920210053	0.000543337102246251	0.000533236818189232	0.000518130489089989	0.000498765708058457	0.000476037088250479	0.000451077111476622	0.000425396195759243	0.000401049399075432	0.000380760194219627	0.000367845409585618	0.000365724370541983	0.000376982950022891	0.000402491176500288	0.000441292063405	0.000491296073462073	0.000550128843179003	0.000615646256222984	0.000686089330900404	0.000760030212332251	0.000836230295408663	0.000913472956573031	0.000990402413692938	0.00106538982978416	0.00113644430052441	0.0012011827562254	0.00125686737728123	0.00130051266550172	0.00132905800770724	0.00133959590248427	0.0013296406626145	0.00129741664100164	0.0012421384016096	0.00116424821455406	0.00106557098230636
32	0.000292810886200062	0.000322014302510802	0.000352571915029281	0.000383846436351739	0.000414974109281838	0.000444922845537388	0.000472574239517625	0.000496816979293557	0.000516638696405004	0.000531204117881866	0.000539909165977054	0.000542403426841398	0.000538577313957481	0.000528515273395862	0.00051242216221541	0.000490535645170149	0.000463041795347116	0.00043001264245333	0.000391382598960272	0.000346977395904165	0.000296612235022217	0.000240313020555644	0.000178918769815755	0.000116637124201305	7.6618573517683e-05	0.00011197153032629	0.00019371257573947	0.00029102547466156	0.000396972543133049	0.000509041310906386	0.000625571472940713	0.00074506301334436	0.000865984670398217	0.000986697089847303	0.00110540667091311	0.00122013066276604	0.00132867287056896	0.00142861620440285	0.00151734081596798	0.00159207676261548	0.00164999872264894	0.00168836758126531	0.00170471985768122	0.00169710098475119	0.00166433240620159	0.00160629550588774	0.00152420807808832	0.00142086251486496	0.00130079104878775
33	0.000409285841243803	0.000440943266114004	0.000471024962070297	0.000498739645704749	0.000523279203586721	0.000543868769873552	0.000559823840584237	0.000570608394764651	0.000575886591048167	0.000575560008255992	0.000569782851275483	0.000558949331784399	0.000543650907577971	0.000524606599621334	0.000502577389190991	0.000478285306223709	0.000452367826991814	0.000425406392278205	0.000398072336674299	0.000371432301186944	0.000347435357804179	0.000329504910006553	0.000322840103632275	0.000333558285880479	0.000366301146913635	0.0004221778062615	0.000499197351109742	0.000594103648207166	0.000703611552585008	0.00082474856778533	0.000954792954376592	0.00109113420973378	0.00123116028994531	0.0013721854242398	0.00151141043036841	0.00164590669681508	0.00177261853907781	0.00188838205737855	0.00198996111403915	0.00207410253186412	0.00213761300302521	0.00217745928555767	0.00219089080400635	0.00217557962038756	0.00212976705285799	0.00205239964712378	0.00194323114651199	0.00180286403828055	0.00163270846600044
34	0.000500716303911595	0.000531330387148271	0.000558522021031278	0.000581540071869217	0.000599740894779671	0.00061264148855314	0.00061997223649568	0.000621725004624835	0.000618191747412478	0.000609988308779402	0.000598057779979988	0.000583647660357818	0.000568255603058296	0.000553540912494063	0.000541205240064083	0.000532857751366239	0.000529895185474569	0.000533436047801137	0.000544337101104969	0.000563286027783876	0.000590924751929394	0.000627941448044657	0.000675087632139532	0.000733115917895836	0.000802668696497405	0.000884160912679754	0.000977690511335526	0.00108298976589548	0.00119941311084453	0.00132594897615324	0.00146124333580835	0.00160362671675657	0.00175114054184765	0.00190156134306907	0.00205242262556841	0.00220103467399292	0.002344503056106	0.00247974741035042	0.00260352339615559	0.00271245225556128	0.00280306393310211	0.00287186077358115	0.00291540931750482	0.00293046796465067	0.00291415939651376	0.00286420101486484	0.00277921870421669	0.00265919703763171	0.00250617723869846
35	0.000564694889970491	0.000591449503171586	0.000613373902320572	0.000629735193124349	0.000639951622229115	0.000643645002083574	0.00064069423557261	0.000631289680830679	0.000615989136342313	0.000595777104591533	0.000572128267311474	0.000547070338076085	0.000523224275774484	0.000503764767257013	0.000492200938205962	0.000491887019927115	0.000505334469405983	0.000533665451886637	0.000576583945113711	0.000632861609555181	0.000700969985222636	0.000779533659243451	0.000867529526180938	0.000964308051100341	0.0010695283869224	0.00118306575735918	0.00130491893294594	0.00143512843296525	0.00157370839730462	0.00172059212257501	0.00187559016011807	0.00203835926500761	0.00220837990530543	0.00238493954152767	0.00256711877724534	0.00275377812986298	0.0029435448310686	0.0031348017617014	0.00332568409555451	0.00351409296183535	0.00369773878893098	0.00387422932639954	0.00404121815699051	0.00419662845583878	0.00433896345345983	0.00446770868421777	0.00458381970594692	0.00469026879458689	0.0047925895753393
36	0.000599785144872196	0.000619265205171388	0.000632229913812077	0.000637788270820889	0.000635175442025859	0.000623796612659418	0.000603272869481155	0.000573492120473129	0.000534673499721611	0.000487465914209687	0.000433130276338998	0.000373926263326093	0.000313994495018016	0.000261286548608334	0.000230201850171056	0.000237611351657802	0.000285959116958687	0.000362442013722095	0.000454986712840514	0.000556744556097458	0.000664185617953362	0.000775523652232615	0.000889971945830936	0.00100741092533353	0.00112822644758671	0.00125321428059294	0.00138350711543803	0.00152050688702956	0.0016658174749649	0.00182117864869336	0.00198840413774044	0.00216932615105408	0.00236574657637483	0.00257939269067133	0.00281187374739482	0.00306463514243341	0.00333890918780454	0.0036356653012502	0.003955566592174	0.00429894316933405	0.00466579398512723	0.00505582805455616	0.00546855229926832	0.00590340729775112	0.00635994434097973	0.0068380280358817	0.00733803912622228	0.00786104345938383	0.00840888693047619
37	0.000621083086001501	0.000634135350366321	0.000639748734635825	0.000637057737477661	0.000625348093716356	0.000604109101970578	0.00057309298266624	0.000532388726101453	0.000482529658039645	0.000424683919438774	0.000361058384833901	0.000295872163796511	0.000237754640299201	0.000203762559036337	0.000214210443632139	0.000268060259689133	0.000346855437139053	0.000436704054223866	0.00053030293773221	0.000623674095785312	0.00071448384636359	0.00080142195974556	0.000884009422518877	0.000962575962098757	0.00103830517636829	0.00111329825635842	0.00119062137991353	0.00127430208621807	0.00136924033944662	0.00148101261646433	0.00161557896603209	0.00177894518205811	0.00197685937670895	0.00221461035498552	0.00249694822934377	0.00282809757262443	0.00321180991113526	0.00365140969425782	0.00414981039134851	0.00470949845274664	0.00533249501168146	0.00602030863158131	0.00677389029476229	0.00759359719536808	0.00847916668868535	0.00942969702364932	0.0104436278232801	0.0115187110537018	0.0126519627257859
38	0.000678879215534383	0.000697751843381903	0.000711252523718301	0.000719135537779227	0.00072143774109639	0.000718547831786367	0.000711272168357911	0.000700885311312612	0.000689143630600889	0.000678227355729476	0.000670567492327662	0.000668526908776041	0.000673960790607472	0.000687772534893252	0.000709638554959	0.000738019122199881	0.000770425289195544	0.000803800443136302	0.000834876630239542	0.000860437450866129	0.000877485197879781	0.00088334100215121	0.000875714754368123	0.000852787477342393	0.00081337230240066	0.000757291089199293	0.000686295651100068	0.00060635601231847	0.000533066834519982	0.000500416898164688	0.00055548567301325	0.000718887191061089	0.000976920552689183	0.00131444775674781	0.00172570661406545	0.00221117620671584	0.00277447494905671	0.00342070532868174	0.0041555664694891	0.00498480664623521	0.00591382781731496	0.00694736350360811	0.00808919706616911	0.00934190686414567	0.0107066333829972	0.0121828674568781	0.0137682607563628	0.0154584608975402	0.0172469743660308
39	0.000822179743795518	0.000862294893053021	0.000900283563293049	0.000936042306658371	0.000969591873616021	0.00100107390256486	0.00103073306335987	0.00105888324049903	0.00108585851656323	0.0011119526044784	0.00113735346261161	0.00116208225915427	0.00118594670001011	0.00120851741607647	0.00122913277319052	0.00124693306334558	0.00126092093616659	0.00127004239917359	0.00127328253059742	0.00126977251507652	0.00125890990924243	0.00124050264702836	0.00121496015906733	0.00118357287642101	0.00114894159942524	0.00111562380089247	0.00109099808877212	0.00108608817544149	0.00111556045070552	0.00119582615562534	0.00134146295242042	0.00156255830643078	0.00186515644592283	0.0022536524166025	0.0027328245441442	0.00330869632227729	0.00398857065583475	0.00478069934207952	0.00569384158705972	0.00673680744731346	0.00791801165845351	0.00924504040981192	0.0107242296810706	0.0123602559487481	0.0141557435817917	0.0161108964480682	0.0182231636565507	0.0204869508573123	0.0228933891350937
40	0.00104734414404345	0.00111482832239456	0.00118213541726747	0.00124885807703405	0.00131459750730899	0.00137896593892358	0.00144158817856706	0.00150210313134061	0.00156016653639608	0.00161545640242846	0.00166768271178579	0.00171660284300237	0.00176204383483432	0.00180393210893466	0.00184233064426632	0.00187748293791702	0.00190986248579742	0.00194022605674252	0.00196966877781607	0.00199967903030514	0.00203219137415284	0.0020696361384062	0.0021149848702529	0.00217179143281585	0.00224422907151112	0.00233712411410052	0.00245598702497354	0.00260704122344152	0.00279724936758857	0.00303433572058885	0.00332680182925221	0.00368393118174277	0.00411577695594163	0.00463312565706345	0.0052474286333435	0.00597069338563758	0.00681532740102614	0.00779392897313015	0.00891902203101538	0.0102027351925257	0.0116564288318232	0.0132902776261315	0.0151128195544201	0.0171304854264559	0.01934712553739	0.0217635518357116	0.0243771149751403	0.0271813357516334	0.0301656097002834
41	0.00131235244530112	0.00140393876101487	0.00149566174703606	0.00158674162793523	0.00167636490036585	0.00176369914857071	0.00184791056273776	0.00192818439795549	0.00200374862425478	0.00207390102975445	0.00213804005962572	0.00219569971952107	0.00224658896320249	0.0022906361390539	0.00232803929613315	0.00235932342455993	0.00238540594440735	0.00240767177499383	0.00242805876957588	0.00244915265691477	0.00247428723227848	0.00250763990787432	0.00255430530950182	0.00262032292275313	0.00271263430076304	0.00283895796439054	0.00300759853917695	0.00322724162152925	0.0035068057198377	0.00385540810248032	0.00428245544580162	0.00479781929950295	0.00541202832790412	0.00613641184374022	0.00698315080580024	0.00796521724069906	0.00909620156394286	0.0103900377791036	0.0118606412001931	0.0135214749196169	0.0153850616557128	0.0174624578392402	0.0197627071780252	0.0222922914759452	0.0250545970327886	0.028049415327562	0.0312724967090394	0.0347151753355753	0.0383640825173378
42	0.00155894652538871	0.00166041528851321	0.00175951095704922	0.00185485025204237	0.00194497547955734	0.00202837731637728	0.00210352217006137	0.0021688843274115	0.00222298315109377	0.00226442570050293	0.00229195538836552	0.00230450771693282	0.00230127489231367	0.00228178239288123	0.00224598267980541	0.00219437464110768	0.00212816262394415	0.00204947640802406	0.001961682187984	0.00186981848738492	0.00178116972662569	0.00170589458385509	0.00165738193515615	0.00165164315895952	0.00170504846087486	0.00183093390813063	0.00203742650101683	0.00232837102534012	0.00270635376669335	0.0031754908467353	0.00374286879170324	0.00441883215038541	0.0052166383937567	0.00615184431793608	0.00724160780304706	0.00850398690678187	0.00995726997987068	0.0116193469498668	0.0135071199520046	0.0156359465167911	0.0180191084404933	0.0206673024520593	0.0235881531667027	0.0267857532934217	0.0302602398509069	0.034007417874898	0.0380184446763826	0.0422795881853453	0.0467720724008244
43	0.00175969066936666	0.00185214793986707	0.00193717828777599	0.00201277753468474	0.00207687767335035	0.0021273857696304	0.00216222952225283	0.00217940935759399	0.0021770567178862	0.00215349793297651	0.00210732273471813	0.00203745606084191	0.0019432312771562	0.00182446229469332	0.00168151125403347	0.00151534754417721	0.00132759326683438	0.00112055142254712	0.000897223229828149	0.000661378548230957	0.000418141855707111	0.000180954306397407	0.000140339209224973	0.000372899619572777	0.000627503120956895	0.000891815377689441	0.00117401522025782	0.00149040782568453	0.00186438212214505	0.00232469868890394	0.00290270556218802	0.00362951791113866	0.00453419066123854	0.00564308557481313	0.00697997028997529	0.00856631141299246	0.010421459618158	0.0125626436591477	0.0150047970463423	0.0177602698704741	0.0208384747905041	0.0242455053499612	0.0279837552536219	0.0320515606234591	0.0364428829691161	0.0411470477482951	0.046148551248218	0.0514269466330389	0.0569568181083201
44	0.00203800278339876	0.00212578613871038	0.0022034643980515	0.00226918474073485	0.00232117963458837	0.00235783722236164	0.00237778202628057	0.00237996588032579	0.00236376842885382	0.00232910546982293	0.00227654141334594	0.00220739833490299	0.0021238471046104	0.00202895375833468	0.00192663440211227	0.00182144476365604	0.00171810567848549	0.00162067320343229	0.0015313528317844	0.00144916062960889	0.00136886283905071	0.0012806621557711	0.00117083867977066	0.00102331222317659	0.000822767665751844	0.000566028830843158	0.000352582095606223	0.000605412948451723	0.00122911352872605	0.00206688636267937	0.00311326503202338	0.00438459282919201	0.00590101230813691	0.00768310278672838	0.00975074707384089	0.0121224982255096	0.0148150877898098	0.0178429825947995	0.0212179652621598	0.0249487349215537	0.0290405322823456	0.0334947962421683	0.0383088603677686	0.0434756978442243	0.0489837232228362	0.0548166586584293	0.0609534713855878	0.0673683879837027	0.0740309895576686
45	0.00280861267545131	0.00295545924138008	0.00309869234710022	0.00323752205695308	0.00337133483824354	0.00349973897888342	0.00362260748854821	0.00374011596953683	0.00385277304452553	0.0039614415959868	0.00406735059563281	0.00417209997673208	0.00427766502736428	0.00438641210271374	0.00450114354956858	0.00462519540542345	0.00476261462582217	0.00491844034412332	0.00509910226799342	0.00531292500904158	0.00557068806859262	0.00588614149116474	0.00627633265810816	0.00676159006152536	0.0073650673068627	0.00811187938384549	0.00902801217749873	0.0101392662623023	0.0114704516209305	0.0130449139789313	0.0148843371857576	0.017008698069728	0.0194362553640826	0.0221834972293385	0.0252650172664648	0.0286933199629422	0.0324785719031795	0.0366283197731601	0.0411471954264334	0.0460366255064374	0.0512945600764176	0.0569152320475517	0.0628889570352931	0.0692019815216085	0.075836385717092	0.0827700461790104	0.089976661961163	0.0974258467952649	0.105083288505345
46	0.00484015178072248	0.00518974373517565	0.00555641007292421	0.00594122283277426	0.00634550678414034	0.00677088194297558	0.00721930922140019	0.00769313948269881	0.0081951663531056	0.00872868316087777	0.00929754428497385	0.00990623095021429	0.0105599210586479	0.0112645619713849	0.0120269442569831	0.0128547733527981	0.0137567349495744	0.0147425488637033	0.0158230053976917	0.017009977901153	0.0183164055826888	0.0197562416480818	0.021344363489687	0.0230964437353659	0.0250287831966477	0.0271581088171106	0.0295013413403494	0.0320753384285768	0.0348966193431253	0.0379810771489529	0.0413436839101571	0.0449981937081027	0.0489568477139597	0.0532300850979695	0.0578262633047028	0.0627513911551071	0.0680088783026211	0.0735993047057381	0.0795202139167684	0.0857659340704062	0.0923274304453738	0.0991921933429829	0.106344164766755	0.113763706997154	0.121427615643013	0.129309179130066	0.137378285874732	0.145601579607893	0.153942662480381
47	0.00917860187167722	0.00995464371016568	0.010785971410462	0.0116763396917196	0.0126298198948464	0.0136508262497296	0.0147441418948593	0.015914944062388	0.0171688277354055	0.0185118269715059	0.0199504329710754	0.0214916078551586	0.0231427930127624	0.0249119107887881	0.0268073582200914	0.0288379914973412	0.0310130998428105	0.0333423675561129	0.0358358230962264	0.0385037742412365	0.0413567285962015	0.0444052990002562	0.0476600937092935	0.0511315915904923	0.0548300029479778	0.0587651169924007	0.062946137358504	0.0673815074517788	0.0720787277572585	0.0770441675611441	0.0822828738117247	0.0877983800740488	0.093592518708532	0.0996652395238604	0.106014438216855	0.112635797914844	0.119522647078664	0.126665836906489	0.134053641200703	0.141671681423368	0.149502879372666	0.157527439566386	0.165722863023487	0.174063993696767	0.182523098335439	0.191069980054097	0.199672125363038	0.208294883884025	0.216901679445698
48	0.0167330253717936	0.0181809653147919	0.019733983374785	0.0213981205099788	0.0231796400115293	0.025085020205355	0.0271209439699609	0.0292942846399392	0.0316120878535493	0.0340815488993932	0.0367099851231399	0.0395048029719714	0.042473459283257	0.0456234164661126	0.0489620912809284	0.0524967969933154	0.0562346787655345	0.0601826422501916	0.0643472754672169	0.068734764174769	0.0733508010860729	0.0782004894351464	0.0832882415522131	0.0886176732712119	0.0941914951536574	0.100011401671344	0.106077959640951	0.112390497342315	0.118946995874829	0.125743984409055	0.132776441069346	0.140037701234753	0.147519375066542	0.15521127605917	0.16310136236551	0.171175692565755	0.179418397432389	0.187811669091597	0.196335768795949	0.204969054306534	0.213688027637951	0.222467403650815	0.231280199688117	0.240097846149323	0.248890317585072	0.257626283581996	0.266273278397675	0.274797888006596	0.283165952935371
49	0.0276167992576299	0.0299022771917536	0.0323409224414741	0.0349396500794103	0.037705375731336	0.0406449790423223	0.0437652635642246	0.0470729130108547	0.0505744438628967	0.0542761543456069	0.0581840698486069	0.0623038849085082	0.0666409019314767	0.0711999668937612	0.0759854023231426	0.0810009379325078	0.0862496393474496	0.0917338354419133	0.0974550448682577	0.103413902439341	0.109610086088892	0.116042245200909	0.122707931157494	0.129603531005586	0.13672420518487	0.144063830289919	0.151614947857783	0.159368720176247	0.167314894096494	0.175441773805878	0.183736203470921	0.192183560597183	0.200767760870927	0.209471275147827	0.21827515913691	0.22715909619453	0.236101453494902	0.245079351682486	0.254068747939589	0.263044532222683	0.271980636236099	0.280850154525313	0.289625476887503	0.298278431118149	0.306780434942927	0.315102655827653	0.323216177219373	0.331092169651995	0.338702065053383
50	0.0407471259403971	0.0438739287704841	0.0471866855623888	0.0506914751501042	0.0543941141286917	0.0583001048692261	0.0624145812828077	0.066742252590885	0.0712873454038428	0.0760535444553917	0.0810439323862006	0.0862609290158216	0.0917062305865761	0.0973807495059585	0.103284555154466	0.109416816362728	0.115775746194516	0.122358549699735	0.129161375322971	0.136179270667622	0.143406143322277	0.150834727453963	0.158456556861399	0.166261945159862	0.174239973737061	0.182378488076227	0.190664102988082	0.199082217227497	0.207617037893485	0.216251614923169	0.224967885891925	0.233746731223938	0.242568039800866	0.251410784832515	0.260253109723816	0.269072423538757	0.277845505526106	0.28654861803598	0.295157627022733	0.303648129200727	0.311995584797782	0.320175454738964	0.328163340993422	0.335935128731652	0.343467128872247	0.350736219547938	0.357719984992664	0.36439685034595	0.370746210889544
51	0.0541222614037428	0.0579142192485502	0.0619018344275399	0.0660889879671803	0.0704790757692055	0.0750749557670771	0.0798788947807038	0.084892515488493	0.090116743968911	0.0955517582945511	0.10119693868965	0.107050819786448	0.113111045536133	0.119374327345754	0.125836406022792	0.132492018113504	0.139334867219138	0.146357600865152	0.153551793482232	0.1609079360338	0.168415432792545	0.176062605728103	0.183836706919235	0.191723939346735	0.199709486357934	0.207777550020399	0.215911398501501	0.224093422522639	0.232305200842589	0.240527574624616	0.248740730437499	0.256924291532635	0.265057416929062	0.273118907726961	0.281087319959298	0.288941083182447	0.296658623901265	0.304218492824101	0.311599494850099	0.318780820606722	0.325742178281456	0.33246392442968	0.338927192392546	0.345114016925821	0.351007453624539	0.356591691730333	0.361852158929608	0.366775616792336	0.371350245563946
52	0.0656155495397034	0.0697795830632239	0.0741259402849182	0.0786556555780124	0.0833691387724393	0.0882661313498035	0.0933456640231514	0.098606016141311	0.104044677373629	0.109658312143493	0.115442727287682	0.12139284342292	0.127502670500698	0.133765288026068	0.140172830405483	0.146716477872533	0.153386453418444	0.160172026126328	0.167061521274251	0.174042337532326	0.181100971533144	0.188223050043199	0.195393369905703	0.20259594586256	0.209814066295784	0.217030356856615	0.224226851874644	0.231385073359951	0.238486117329317	0.245510747103655	0.252439493138789	0.259252758866387	0.265930931937108	0.27245450017476	0.278804171469388	0.284960996759677	0.290906495181679	0.296622780392653	0.302092687016479	0.307299896101563	0.312229058434086	0.316865914509564	0.321197409934627	0.325211805009283	0.328898777228119	0.332249515437559	0.335256804395709	0.337915098502083	0.340220583496965
53	0.0738337232471007	0.0780749369058134	0.0824686172077032	0.087013065233378	0.0917059100461366	0.0965440777272456	0.101523762772122	0.106640402216489	0.111888652863823	0.117262371984373	0.122754601851542	0.128357558473251	0.134062624863976	0.139860349187291	0.145740448078979	0.151691815436957	0.157702536936531	0.163759910497818	0.169850472896776	0.175960032672196	0.182073709438606	0.188175979669438	0.194250728966492	0.200281310780896	0.206250611498003	0.2121411217443	0.217935013719047	0.223614224297448	0.2291605435964	0.234555708638633	0.239781501697238	0.244819852850505	0.249652946227478	0.254263329378165	0.258634025159507	0.262748645489525	0.266591506288043	0.270147742893311	0.273403425220178	0.276345671907244	0.278962762687772	0.28124424821197	0.283181056546213	0.28476559557733	0.285991850556536	0.286855476026635	0.287353881386536	0.28748630935677	0.287253906616411
[truncated: 70 more columns]
