# Supplementary material for: Reconstructing spruce budworm outbreak severity: a comparison of paleoecological and tree-ring signals
Source: PLoS One. 2025 Aug 12;20(8):e0329406. doi: 10.1371/journal.pone.0329406 (PMC12342301; doi:10.1371/journal.pone.0329406)
Supplement: S14 Dataset — (ZIP) [file pone.0329406.s014.zip › Lake 8 wavelet data no outlier/Cross-wavelet_Lepidopteran_scales_GSI/cross_wavelet_significance.txt]

V1	V2	V3	V4	V5	V6	V7	V8	V9	V10	V11	V12	V13	V14	V15	V16	V17	V18	V19	V20	V21	V22	V23	V24	V25	V26	V27	V28	V29	V30	V31	V32	V33	V34	V35	V36	V37	V38	V39	V40	V41	V42	V43	V44	V45	V46	V47	V48	V49	V50
1	0.0231196260654193	0.0201165369733731	0.0147044878207162	0.00930707824700772	0.00556481954227031	0.00359234567231029	0.00271627899067745	0.00233340406130218	0.00213910098698978	0.00199045400908004	0.00183570092437755	0.00170550726040664	0.0016547273640687	0.00167198481670447	0.00171403865489737	0.00178236771729221	0.00185486652945488	0.00187483234046479	0.00183275250768343	0.00176021784715408	0.00170091772115068	0.00168146529955252	0.00170394574692276	0.00175376068314477	0.00181128084802113	0.00185232767571925	0.00186138645652702	0.00186625885661334	0.00190826627108624	0.00200209217824812	0.0021066374575931	0.00217840926536482	0.00222127394004177	0.00220500035278398	0.0021097188900036	0.00198700112706278	0.00189381570711954	0.0019009535077226	0.00203032141324783	0.00217935379624907	0.00228621967490385	0.00234959812621286	0.00236249972462623	0.002353339437472	0.00238001818207208	0.00245636046483833	0.00252720139316186	0.00255882316222969	0.00258435400630113
2	0.0343024647002396	0.0286239833095455	0.0191504401567013	0.0104769831630726	0.00506326324355476	0.00264202363119572	0.0018401883755574	0.0015981387547274	0.0015064759760331	0.00141809672768117	0.00128558473353513	0.00116051778485743	0.00112177351567572	0.00115475608448621	0.00120544505569532	0.0012835861228484	0.00137114890468806	0.00139524108504099	0.00134365245040031	0.00125696129513155	0.00118777634826041	0.00116616306164679	0.00119163603287413	0.00124536028604336	0.00130506832214494	0.00134200173695418	0.00133389056456052	0.00131651737472413	0.00134570672411973	0.00144358896929563	0.00155319828016279	0.00162173259708178	0.00166635342908939	0.00165145813581391	0.00154325532338723	0.00139668483984243	0.00127558332632188	0.00127448177853344	0.00142528228141623	0.00158441703210623	0.00168048599471684	0.00172683366680414	0.00171534833177498	0.0016759020997004	0.00168647758279201	0.00176359324736748	0.00182878520726414	0.00183491865501335	0.00182544508153071
3	0.0443376493496646	0.035726735630202	0.0220383254608167	0.0103534961572291	0.00373898950945384	0.00121282714866792	0.000727388770269067	0.000715248907576446	0.000741492140482103	0.00072443314883005	0.0006347113957486	0.000534418898634736	0.000512629941187975	0.000551265738436501	0.000594196417805901	0.00065963004419071	0.000743397294005703	0.000766160752076469	0.000715880406894292	0.000634790305665151	0.000572490768341508	0.000555405922087896	0.000580024846275397	0.000626232243360244	0.000675692707943768	0.000703364741859017	0.000680493434600396	0.000644063328454153	0.000654184578233063	0.000739165838005314	0.000831436679652696	0.000877948803867641	0.000915744781965029	0.000912888120031812	0.000823493194309692	0.000691613829402299	0.000568170741899854	0.000559299963198525	0.000708683931226325	0.000841569407381189	0.000900960111934922	0.000922225909597183	0.000894112925197575	0.000834568180863696	0.000831516407033355	0.000901824099990484	0.000954715815270693	0.000938157887650814	0.000898845765734252
4	0.0510025761609158	0.0401639249712296	0.0234280273585762	0.00988276004729243	0.0028457048355268	0.000433048073126314	9.41940862594035e-05	0.000196634043789165	0.00025298216735813	0.000266991813700861	0.000215585287891082	0.000147423461089922	0.000138807390590176	0.000169032641930211	0.000193188576185742	0.000229350471410378	0.000293164282036949	0.000309479089548571	0.000271399000621216	0.000214264567636017	0.000172173753423526	0.000162895948969924	0.000182622604246489	0.000212154880886756	0.000242953231268817	0.000262550369676979	0.000237257940238002	0.000198128245783098	0.000193748159851906	0.000256632863551105	0.000317153663844653	0.000332418389410154	0.000356310367595208	0.000368453954222267	0.000319493056587021	0.000236938384842022	0.000141867726881856	0.000127401024614828	0.000251378675111928	0.000327955962313299	0.000343246778441922	0.000347325198469098	0.000323418262496306	0.000265590975587703	0.000258163584399513	0.000314771026778983	0.000352980698401433	0.000329777390873809	0.000286146354112787
5	0.0538990158690332	0.0421538314087902	0.0241814267504556	0.00995481593962898	0.00283082949971771	0.00052247778997465	6.84293767965049e-05	4.32392070101344e-05	6.91115209610392e-05	8.10210456396688e-05	5.63739803727857e-05	1.8451096737191e-05	1.66498802085331e-05	3.10996165052699e-05	4.05387424957151e-05	4.9103927670909e-05	9.05956630888271e-05	9.83462713110432e-05	7.57824668953937e-05	4.69993749085199e-05	2.62224170918519e-05	2.18930533495806e-05	3.5697796779555e-05	4.65689523048553e-05	5.96992031637298e-05	7.51826033037426e-05	5.79510893564825e-05	3.23553077302562e-05	2.20031829861653e-05	6.47503783744353e-05	9.22808488489522e-05	8.34093718797265e-05	9.25966039728177e-05	0.000112156989759099	9.68862076447973e-05	6.61270248231116e-05	3.37920441908116e-05	3.23208708040072e-05	8.4189021220652e-05	0.000102833087996579	8.99266719057955e-05	9.03449229690408e-05	8.52285403931186e-05	4.47448126844123e-05	3.97117476517334e-05	7.58880831021481e-05	9.83894322266934e-05	8.13052960228036e-05	5.72370929847537e-05
6	0.0541829721722487	0.04273142238598	0.0249993787852604	0.0107243128021244	0.00333353851484364	0.000742714377328501	0.000116271156036127	2.41519200620738e-05	1.97493631951433e-05	2.76076870274094e-05	2.01124144953853e-05	5.72507083879666e-06	1.74558613944544e-06	7.93337401236639e-06	1.19112005916967e-05	1.27117187730201e-05	2.99936742653788e-05	3.03716531266869e-05	1.91713848428055e-05	8.0116073607844e-06	2.58952715476329e-06	1.966630837783e-06	9.24375175438011e-06	7.29035291629506e-06	1.36471618187644e-05	2.35008250375408e-05	1.43163843834536e-05	3.75131198258785e-06	7.73390907912706e-06	2.4222599906863e-05	2.84469999654164e-05	1.3818646190536e-05	1.2717124267748e-05	3.05710525028066e-05	2.67537430244585e-05	1.74386875519225e-05	1.5206113864434e-05	2.42912193590156e-05	3.71432083863103e-05	3.26187608884034e-05	1.39972118763421e-05	1.58953181171462e-05	2.55499855478097e-05	1.03928344387189e-05	3.52111987768975e-06	1.83958725620086e-05	2.77594005072694e-05	1.71348332716567e-05	9.84474957763947e-06
7	0.053324354749182	0.0428250091016898	0.0261070901966349	0.0120242489914513	0.00418995502330484	0.00112727677188604	0.000248371407646788	4.75531623883132e-05	3.69963661613083e-06	1.37324612815484e-05	1.47375161701572e-05	8.76460924336914e-06	7.09309458046902e-06	1.27955507631221e-05	1.73957764551265e-05	1.84405351830678e-05	1.42814331328492e-05	1.18326722991302e-05	8.63401419566012e-06	1.96849075175038e-06	6.03168191654563e-07	2.53242524239069e-06	7.9944338618618e-06	1.16548886353825e-05	1.48997953466968e-05	1.35495386346786e-05	7.02734621473791e-06	5.42412696902327e-06	1.11212238917169e-05	1.80921694167937e-05	1.4298130759618e-05	8.6773504223728e-06	1.07151655090572e-05	1.3768467543857e-05	8.96298245829645e-06	3.88097635012743e-06	2.24579730894422e-06	1.38187830233109e-05	2.17166739720596e-05	1.60278808266019e-05	9.00928450936973e-06	1.18398323994516e-05	1.77636179246168e-05	1.4082368965974e-05	8.9627883234347e-06	1.35881073981935e-05	1.3446977205612e-05	7.64573139966519e-06	7.76514898823012e-06
8	0.0522949771662483	0.0429369328172841	0.0274714293483395	0.0136506886739704	0.00527069346928699	0.00159797175930813	0.000391660287638252	8.39697069808771e-05	2.37874706726529e-05	1.67756715359167e-05	1.6019735877192e-05	8.90711393452484e-06	7.03363021520481e-06	2.02863874962567e-05	2.78558064728047e-05	2.42423600323531e-05	9.17681429425724e-06	6.19790088083005e-06	8.62378701558001e-06	3.2453175619328e-06	1.05417288036964e-06	2.78269220885319e-06	1.10994712947381e-05	1.893717050777e-05	2.07846464474975e-05	1.36313877681425e-05	2.15869527580948e-06	1.02900994453458e-05	1.77590100998891e-05	1.90652347155009e-05	9.72682496925931e-06	4.85582879567084e-06	1.29535562742299e-05	1.18118890804108e-05	5.10946369923048e-06	2.53097832146272e-06	7.4006924012368e-06	1.53761348958222e-05	1.96262019640767e-05	1.24282788304094e-05	4.88266395175523e-06	1.55704085697399e-05	2.32776340264876e-05	2.50405203357201e-05	2.33514537675524e-05	2.00555861081928e-05	1.16747775323728e-05	4.58611114086029e-06	1.71124510114901e-05
9	0.0515182679375617	0.0432700490425043	0.0290506630984109	0.015526828787141	0.00658601545110068	0.00221589354143565	0.000589534746854116	0.000114156312137862	4.84217695719961e-06	2.50376910619263e-05	2.52261015917234e-05	1.47861323131056e-05	1.43111648627607e-05	3.42407664790663e-05	4.53173665834012e-05	3.92833412738878e-05	2.24215111527208e-05	1.52095682203474e-05	1.29378900536269e-05	4.63759298670999e-06	1.70242408872244e-06	6.80298331208317e-06	1.89440344963849e-05	3.02376519100763e-05	3.22211535215267e-05	2.29948449778075e-05	1.26036337701185e-05	1.96779263728435e-05	2.77149245320707e-05	2.62553307914807e-05	1.62017985727905e-05	1.32075579463181e-05	1.76682553629534e-05	1.37021775730458e-05	5.20625483417298e-06	3.31332967481166e-06	1.01507062179591e-05	2.00348427584552e-05	2.47030313590602e-05	1.79513880786279e-05	1.06244546725621e-05	2.34157811262684e-05	3.59113664747343e-05	4.18256069032584e-05	4.07549106647848e-05	3.29049944555627e-05	1.92487859364124e-05	1.41607664085994e-05	3.2510994203993e-05
10	0.0511260392207616	0.0439081480422631	0.0308712468364448	0.0176914688125472	0.00823217636426757	0.003111843015414	0.000971175218461704	0.000266544037599332	8.31414383992452e-05	5.59613669583675e-05	5.28643993339662e-05	4.60204915499438e-05	4.88805608378647e-05	6.8357807452766e-05	8.21856317140115e-05	7.70095415568548e-05	5.89925985101337e-05	4.21946110358782e-05	2.76341207369224e-05	1.18529980996391e-05	5.73790541804386e-06	1.87439580538403e-05	3.73816736240679e-05	5.34391896522212e-05	5.82263493156508e-05	5.17628583685662e-05	4.46491126903787e-05	4.61898420027839e-05	4.94408891264019e-05	4.62751260121478e-05	3.86409086907819e-05	3.39185132368641e-05	3.02805595930925e-05	2.12162455583246e-05	1.05632842257572e-05	5.56078481983165e-06	1.35460646701666e-05	2.85078607020924e-05	3.83518340330126e-05	3.85178922414042e-05	3.80586218444786e-05	4.74033888698718e-05	6.04038617140561e-05	6.86652537737463e-05	6.88927262281508e-05	6.16543109287993e-05	5.23718715732888e-05	5.32288126052964e-05	6.73431143966783e-05
11	0.0511504993653042	0.0448935014335943	0.0329750522113071	0.0201819766006526	0.0102481286168005	0.00431540012408813	0.00153557498290493	0.000505990069608643	0.000200253635543575	0.000126414822203477	0.000115191574269477	0.000118096214885993	0.000128654563492768	0.000148336853365953	0.000163488069480554	0.00015918257737806	0.000135826961471889	0.000103885980963326	7.13011817020975e-05	4.35833808701238e-05	3.38180879881417e-05	5.16536986793166e-05	7.98871508315821e-05	0.000103505309101498	0.000114067605349704	0.00011219361802296	0.000105610145114922	0.000100441736786168	9.57090852424811e-05	8.86576729831433e-05	7.97157876485395e-05	7.00062949069734e-05	5.7709038828272e-05	4.12170608199052e-05	2.29827765543827e-05	5.66788970375122e-06	2.16708400055395e-05	4.69465537954985e-05	6.64185774101109e-05	7.67875376055308e-05	8.35946700632123e-05	9.3269700778888e-05	0.000105155260298974	0.000114397679199317	0.000118014287213484	0.000117262320561847	0.000116826912678929	0.000121155170216744	0.000126865325108355
12	0.0515939956794825	0.0462436844712251	0.0353859273922046	0.0230084920737652	0.0126282142377297	0.00579682705176404	0.00220372674570705	0.000704954861005212	0.00023600155278143	0.000151225380882998	0.00017825694009753	0.000228494793454289	0.000275131783222122	0.000312915252811763	0.000334908934955649	0.000330852417697604	0.000298557891362069	0.000247440326711776	0.000192155595535296	0.000147885076999623	0.000130684138133463	0.000146996159284641	0.000180505631942575	0.000210549001489273	0.000225995038771766	0.000225823087551694	0.000215026644059139	0.000199223606022393	0.000182044017685747	0.000165674313174149	0.000150656168789036	0.00013489995533861	0.000115378589846084	9.15163418663856e-05	6.68247528718601e-05	5.19777550046038e-05	6.43383628403952e-05	9.40408030784248e-05	0.000121554491316812	0.000139978096005253	0.000152141218239359	0.000163443067772437	0.000175440153936824	0.000186001835320882	0.000194337142419515	0.000202921862398589	0.000213320724031652	0.000221077335984449	0.000214084658827295
13	0.0524490523422927	0.0479726150562641	0.0381461836551615	0.0262407391581191	0.015483421736736	0.00770698147154659	0.00311789273421548	0.000931777862020493	0.000164538179687607	5.53497189247833e-05	0.000151667108985848	0.000326227396899264	0.000483240544392269	0.000597843588332238	0.000662626979282581	0.000675228031060051	0.000640065666261078	0.000571694281479791	0.000492270507220414	0.00042544713135546	0.000389894476606914	0.000389985487837107	0.000411294473863237	0.000432726520504883	0.000440276176571135	0.000429706756503677	0.000403062644757509	0.000365669461906161	0.000325331475994966	0.000290780386102642	0.000266531978799875	0.000248857718787499	0.000230309303790034	0.000207727236784942	0.000185515398985755	0.000174268766911741	0.00018245493892391	0.000204302148849355	0.00022549605937718	0.000238430190380102	0.000246369725080217	0.000256052504909368	0.000268234232525273	0.000279219967001762	0.000290548343065702	0.000309929081568233	0.000338294002261176	0.000359995852030288	0.00034850498536609
14	0.0537102310231403	0.0501145152449284	0.0413572503553686	0.0300723475655314	0.0191367233165551	0.0105149742554321	0.00484144750985853	0.00173139359171362	0.000386762986534082	0.000104127430732331	0.000175121205483815	0.000454995544584823	0.000776287097051986	0.00104765638272548	0.00123112998871858	0.00131645993517909	0.00131312156021707	0.00124531277300209	0.00114537152611607	0.00104517976919187	0.000967268573678713	0.000918139167961334	0.000888631648123228	0.000863044315314106	0.000828796419850403	0.000779026706015142	0.000711077965452421	0.000627445041771734	0.000539543556831676	0.000467759822553484	0.000429775443775758	0.00042283911856751	0.000427292366978476	0.000427826411629924	0.000422134345710952	0.00041549517565727	0.000411331721418775	0.000405586457362252	0.000391277347764894	0.000369625012261284	0.000354146622875934	0.000356112819071869	0.000367094597933735	0.000372265535264662	0.000377775166367398	0.000411475989299821	0.000482940726315207	0.000559658335420885	0.000596642122756581
15	0.0553629174238568	0.0526967553823122	0.0451192532046315	0.0347087714024545	0.0239519585666322	0.0147978476377453	0.00817090764918028	0.00405367322894038	0.00190171139232517	0.00104338086665416	0.000880493521522462	0.00106906605444284	0.00144267565254056	0.00185708263791152	0.0022065539286066	0.00243288563047791	0.00252125601384064	0.00249010058385563	0.00237643548414002	0.00222050256916407	0.00205384229832315	0.00189375800204737	0.00174510557065855	0.00160633297237896	0.00147328985711182	0.00133793825049118	0.0011880172237027	0.00101504343752394	0.000828353706252881	0.000666069359850484	0.000586523542862478	0.000609770483456231	0.000683299785441428	0.000750797699887412	0.000787785272791338	0.000789104826349496	0.000754768231985236	0.000685191973411027	0.000586839401397566	0.000484702347719731	0.000424775726411073	0.000427661760780991	0.000445767030177171	0.000429887445496094	0.000398731355974738	0.000451356708671791	0.000629966341953069	0.00085622383840309	0.00106004541587769
16	0.0573200689414659	0.0556216613502183	0.049326210319622	0.0400411511618823	0.0298561007890783	0.0205942542128164	0.0133299391563946	0.00832378501048747	0.00527329506118392	0.00365244714478702	0.00296380520218602	0.00285190159800694	0.003090129636689	0.00350805646655873	0.00395561184102742	0.00431324825066066	0.00450952722714854	0.00452486486120129	0.00437983560643626	0.00411607763294718	0.00377933083317325	0.00341031267993844	0.00304308251853081	0.00270480315365085	0.00240944740989854	0.00214674345582051	0.0018815232795619	0.0015743265854408	0.00121142150440807	0.000831164407994399	0.000570775290027336	0.00063420743880328	0.000881402899511055	0.00110452432187354	0.0012355395764474	0.0012574499615625	0.00117061150826428	0.000985953065284098	0.000731118712225631	0.000471699973091679	0.000355924698202499	0.000438625197381259	0.000506191435514184	0.000442403043631859	0.000266302924805967	0.000351766755958168	0.000792902134637881	0.00131403286928085	0.00184353815111278
17	0.0593259210110379	0.058515688488712	0.0534417648236141	0.045325293456763	0.0358901749858015	0.0267875991839199	0.0191577357809842	0.0134800387287739	0.00969229478368223	0.00743882199635901	0.00629814833558456	0.0059113414684563	0.00600965040040425	0.006384724249229	0.00685573185533105	0.00726411996670682	0.00749030042294135	0.00747012226950643	0.00719650016056763	0.00670658424460646	0.00606406247459584	0.005345897632798	0.00463524185198657	0.0040117330452249	0.00352540756443863	0.00315970322604625	0.00282713307679402	0.00242139027842336	0.00187822795047001	0.00119944021441082	0.000442267046384723	0.000307488782648066	0.000961738053006013	0.0014520865542638	0.00173701249522898	0.0018018407881126	0.00165446217682708	0.00132317913296569	0.000858322604845517	0.00033415838183141	0.000163717877282997	0.000526926690652371	0.000686561013560272	0.000604876025203922	0.000358064109829194	0.000566774296420724	0.00128562634726024	0.00216734014136525	0.00313343647207599
18	0.0609301636689067	0.0607266781258538	0.0565433416069893	0.0492952578011335	0.0403996814412042	0.0313458693706332	0.0233170565334573	0.0169987764778872	0.012598819295174	0.00998915887729883	0.00883607818199429	0.00869598086582399	0.00914040701239158	0.00983775382582411	0.0105430028721644	0.0110688706644385	0.0112810953921763	0.0111078447934321	0.0105440912432618	0.00964329044521314	0.00850185130192165	0.00724747138707447	0.00603665519242533	0.00504716090058278	0.00442020204022749	0.00413754868131055	0.00399150077314862	0.00374362947068874	0.00326853255706008	0.00258935234646399	0.00188705669054019	0.00153366417522871	0.00176387644915207	0.00221372252265004	0.00254087357003293	0.00262076106690337	0.00243733321383904	0.00203872486542924	0.00153526256685322	0.00112816759750083	0.00106111084861755	0.00124949664389492	0.00141188911079161	0.0014657206043661	0.00155551974957875	0.00195863582348919	0.00277979111916024	0.00391789158128493	0.00527281103747851
19	0.061659738339111	0.0616358915858496	0.0578358236170413	0.0509420657895439	0.0421308667264659	0.032755916866035	0.024025188909762	0.0167874902896923	0.0115112544669076	0.00845486230877703	0.00768213943276205	0.00859856848365502	0.0102617618524268	0.0120332401345087	0.0135413792900654	0.0145505083908346	0.0149243563368899	0.0146218370442438	0.0136886304067005	0.012236295836453	0.0104174168145078	0.00841488321157032	0.00646563973411564	0.00492804208453057	0.00426493245708011	0.00453658025866337	0.00515511112368743	0.00559445585220149	0.00565329503189384	0.00536215954479039	0.00489818092277038	0.00449623734043974	0.00431514895465265	0.00432797225475166	0.00437847656750119	0.00432614285872811	0.00411717244753429	0.00378576116899359	0.00343358013165436	0.00318773015017899	0.00312324939355263	0.00321155091767896	0.0033820639016723	0.00362468962317301	0.00401925904946876	0.00467662050755734	0.0056514055899171	0.00692145368238627	0.00844930209539751
20	0.0613772923816824	0.0611934366842006	0.0574093698425069	0.0505415680033536	0.0415852353016348	0.0317861800755982	0.022359563642566	0.014226874264751	0.00784096744697472	0.00329478121277147	0.00250580960757377	0.00548405537545107	0.00883029225781087	0.0120061894757182	0.0146539483026062	0.0164656247895739	0.017259475627097	0.0170084571079316	0.0158198655788489	0.013882934669441	0.011408352944071	0.00858878421746881	0.00561012893523306	0.00281207411778036	0.00205583342765974	0.00417295744169915	0.00636155323527922	0.00803311681127085	0.00906898494588372	0.00950670765690403	0.00948877751632917	0.00920589351988738	0.00882960061203866	0.00846220940760358	0.0081308375076757	0.00782162058404588	0.0075213875272604	0.00724008165795787	0.00700939755579389	0.00686546488613312	0.00683015899124314	0.00690868373680517	0.00710698473230782	0.00744957591895129	0.00797571418449392	0.00871283723515173	0.00964969295912866	0.0107425265299967	0.0119827228254305
21	0.0605667417944012	0.0602388289200054	0.0565584570656082	0.0499189166876213	0.041161497332574	0.0314282552595943	0.0219540477048808	0.0138425223903316	0.00787131482011374	0.00440186317574215	0.00359143418736525	0.00517200480135919	0.00813052201854236	0.0115767904728005	0.0147621938846173	0.0171051896209919	0.0182672071534897	0.0181723958836065	0.0169637685239843	0.0149122461041858	0.0123119089354941	0.00941272127202486	0.00646681666894334	0.0041116509931754	0.00419177785712679	0.00662259298143782	0.00948680505637376	0.012031537734213	0.0139654372801129	0.0151880506078734	0.0157347518183852	0.0157354753075343	0.0153657531731188	0.0148004163359971	0.0141816765371781	0.0136053845060676	0.0131216340507711	0.0127436912576837	0.0124609700850867	0.0122536452252441	0.0121074292111354	0.0120266416325169	0.0120406900075092	0.0121953048855678	0.012521896610125	0.0129925349021062	0.0134904501931815	0.0138415499688657	0.0139604370257413
22	0.0601943618900684	0.0601628664184593	0.0571502687889822	0.0514137655422454	0.043577701103692	0.0345389453284286	0.0253135183476292	0.0168454317406532	0.00981021242510806	0.00452887373985232	0.0022799378660858	0.00499394630824722	0.00867923728095338	0.0124178390087858	0.01572130188875	0.0181147051731987	0.0192957242951807	0.0192238869576627	0.0181143702668364	0.0163561963771925	0.0143915612509056	0.0126169519695007	0.0113755749256423	0.011017137023962	0.0118102521861978	0.0136744425496728	0.0161709951806951	0.0187666623793735	0.0210200369068993	0.0226467561178195	0.0235303470012995	0.0237039475445385	0.0233112460873389	0.0225553989944605	0.0216454318016904	0.0207488684726821	0.0199593674878935	0.0192880775624397	0.0186825194156319	0.0180667735833636	0.0173894801339358	0.0166656580310964	0.0159966735393456	0.0155419472813768	0.015414143955924	0.0155268611009516	0.0155141638149903	0.0148086734829352	0.0128641496990915
23	0.061094567217772	0.0620330467311457	0.0604913838176587	0.0565735714995909	0.0506413885177855	0.0432647963257352	0.0351399791777864	0.0269969845364277	0.0195477331865797	0.0135913748395919	0.0103723222875969	0.010897206209285	0.013763006393386	0.0170702358694021	0.0198504257840643	0.0216226966177098	0.0221783268088644	0.021559631901183	0.020053607792125	0.018146367709902	0.0164273279532568	0.0154377424773836	0.0154941438325524	0.0166160105314876	0.0186240616794579	0.0212506427596319	0.0241672294634471	0.027001666070527	0.0293913666127593	0.0310517007138385	0.0318291776475463	0.0317244450113454	0.0308828017894626	0.0295552889183603	0.0280344099451017	0.0265715801734062	0.0252962132843079	0.0241738108520975	0.0230348968425136	0.0216670350281301	0.0199309182934594	0.0178722133493402	0.0158188442179461	0.0143932524579729	0.0141803364946177	0.0150373473099407	0.0159900415161639	0.015857805317727	0.0137403988861339
24	0.0632185631976818	0.0657025630459827	0.066341850531969	0.0651315250928654	0.0622290340137511	0.0579433601647009	0.0527137880228296	0.0470806375728042	0.0416465317498735	0.0370143745478244	0.033670206515354	0.0318027314411258	0.0311712973740975	0.0311890614337592	0.0311755479597343	0.0305735509148229	0.0290482995470892	0.0265101163591744	0.0231096971136082	0.0192443424476576	0.0156304095046433	0.0134370375463391	0.0138699259161422	0.0168017775861391	0.0210591887403742	0.0256882708144022	0.0300923406844753	0.0338474875170586	0.0366264710638106	0.0382025466383331	0.0384805325651636	0.0375258499400846	0.0355763843710545	0.0330262208683563	0.0303648195734504	0.0280487519716667	0.0263129287489063	0.0250248630497592	0.0237286806379073	0.021864514815806	0.0189978849384135	0.0149725146241237	0.0100806533193636	0.00594674708220309	0.00746933476750899	0.0127966216030672	0.0180714739017389	0.0222731226856259	0.0254508648933691
25	0.0651230263633677	0.0692437437571684	0.072231874649002	0.0740357016854311	0.074672076234905	0.0742241417270934	0.0728393440717665	0.0707227612462256	0.06811850384496	0.0652742072294043	0.0623909303414729	0.0595712842246095	0.0567866438212691	0.0538815194170647	0.0506171207538936	0.0467372553278335	0.0420321874111714	0.036382616547329	0.0297780471596434	0.0223138239423708	0.0141792379849843	0.00569993406717489	0.00367408716265312	0.0120589330515569	0.0201892532393037	0.0275393263961891	0.0337589111417585	0.0385371826931448	0.0416234405483875	0.0428621102141281	0.0422308896625237	0.0398775087268108	0.0361537570487528	0.0316466736339254	0.0271922912653349	0.0237813087112118	0.0221377893690041	0.022073085864822	0.0225246166440267	0.0223444248101883	0.0208383332798014	0.0179435866152904	0.014521627379945	0.0130906059662164	0.0164158408348392	0.0233266019069126	0.0316480351824824	0.0404257669211613	0.0495842826863712
26	0.0640940852377492	0.0692306728775951	0.0739464250877355	0.0782138100979398	0.0819855286449199	0.0851865047731916	0.0877211286555058	0.0894905712325267	0.090410791175883	0.0904229977038318	0.0894933065193106	0.0876040394608883	0.0847428930870739	0.0808967817141684	0.0760548918825317	0.0702219762265889	0.063440303734356	0.055818916567952	0.0475738386230608	0.0390965227960763	0.0310976627955349	0.0248865810524752	0.0224158872474793	0.0245868960506144	0.029717674835225	0.0356309185763035	0.0409622907447392	0.0449337836187522	0.047082202031234	0.0471491658028983	0.0450490720043488	0.0408674855943559	0.0348744453745973	0.0275621184334057	0.019781554277472	0.0133261601561495	0.0119825287740314	0.0163915553568681	0.0223112310353772	0.027665162802496	0.032002459464487	0.0356071568094417	0.0392269620197418	0.0437928769471925	0.0500308993448492	0.058200613139635	0.0681644896476341	0.0796525530208723	0.0924823992522553
27	0.0571093276986532	0.062078409716176	0.0673548787653499	0.073022426042752	0.0790511407821333	0.0852800141508315	0.091437390474522	0.0971867591485013	0.102179398227426	0.10609960991625	0.108695904759132	0.109797688524484	0.10932053631269	0.107264496106988	0.103709820072128	0.0988136858579132	0.092810250249716	0.0860148960964134	0.078831337823033	0.0717557890046343	0.0653628969669634	0.0602435951705297	0.0568634706699256	0.055367151606871	0.0554611392976447	0.0564982323793876	0.0576986117029399	0.0583418378945045	0.057859252180616	0.0558555874096131	0.0521036358436568	0.0465365768912369	0.0392491426644588	0.0305243957377238	0.0209742495527865	0.0124444286783459	0.0117954774112476	0.0204690223280381	0.0314075887190148	0.0425733429990706	0.0535445263994519	0.064328159162732	0.0751232368683574	0.0861975905851237	0.0977874308321001	0.11003099074414	0.122952423782965	0.136492466555991	0.150566072421145
28	0.0422083196623772	0.0457151814496864	0.0504816323376497	0.0567636485471907	0.0645119597526223	0.0734012378349562	0.0829331104576417	0.0925421361714074	0.101674793627589	0.109841692295601	0.116650178383251	0.121822536710522	0.125202793076389	0.126754337121058	0.126550572657657	0.124760821548687	0.121633350004361	0.117476543708781	0.112638066259356	0.107480684557654	0.102353033658351	0.0975548698766494	0.0932999786203409	0.0896849429001447	0.0866749436487482	0.0841144633285214	0.0817613675384211	0.0793339175574047	0.0765587888938195	0.0732144040988369	0.0691726383858895	0.0644489337189704	0.0592750800865866	0.0542066064678066	0.0502406349360174	0.04877968588346	0.051117904008577	0.0576236002914578	0.0676288496641308	0.0800912245861726	0.094095741090502	0.108962097222409	0.12419168580533	0.139396191893559	0.154244237210628	0.168431817705724	0.181677412875743	0.193741372535748	0.204467425427334
29	0.0196659870004149	0.0210411830183198	0.0260149236900988	0.0342885512003631	0.0448691372852378	0.0568541541728431	0.0695084377897276	0.0822024034186211	0.0943849537922597	0.105585567585632	0.11542679982106	0.123636079310069	0.130051415367045	0.134619129343976	0.137383968484016	0.138473344633977	0.138078088652832	0.136432108754895	0.13379285367887	0.130423768505798	0.126579278545378	0.12249245013565	0.118365389508371	0.114362511242906	0.110606845323857	0.107179509026872	0.104122545964545	0.101445823020489	0.0991395808687215	0.0971949549201214	0.0956341991249661	0.0945492573138912	0.0941409391362557	0.0947416739297307	0.0967968207294859	0.10078438344923	0.107083561070161	0.115846519748988	0.12693768818193	0.139958330118207	0.154320583436214	0.169325693392858	0.184224440197848	0.198259771457964	0.210700296959083	0.220873356690822	0.22820380423673	0.23226219252523	0.232824608978044
30	0.00809119429556925	0.0118046198681929	0.0200227546306357	0.030397832814382	0.0420462992077029	0.0544346462562376	0.0670919818788805	0.0795663946239979	0.0914336883645924	0.102317968205495	0.111911872345057	0.119991285447383	0.126422204591132	0.131159306745338	0.134237294908134	0.135757267651986	0.135871014426078	0.134766167925519	0.132654540291963	0.129764866893633	0.126339819027443	0.122635787222089	0.118922799577542	0.115481235735964	0.11259208998183	0.110519069269581	0.109484368703305	0.109644940851186	0.111079578983715	0.113795265606017	0.11775318502414	0.122905097382463	0.129225502953221	0.136726405273767	0.145447580888917	0.155423270438155	0.166633859223765	0.178956041894784	0.192125057874311	0.205717875377985	0.219159475800193	0.231749117637644	0.242701282150532	0.251196283331596	0.256436660969285	0.257706210682623	0.254428373231085	0.246219931174851	0.23293535647112
31	0.0351197560823771	0.0399870663518722	0.0461720312007664	0.053534776338586	0.0617968395912991	0.0706001223561659	0.0795535010198492	0.0882672619284479	0.0963797200006987	0.103578279373025	0.10961496092966	0.114315520343405	0.117581488545905	0.119385337185175	0.119760132787315	0.118786183475017	0.116578025426935	0.113275428986165	0.109041835471098	0.104072828216701	0.0986159942027269	0.0930015460938096	0.0876787675720488	0.0832430734134866	0.0804195997895917	0.0799558911049587	0.082417279591698	0.0879939737985537	0.0964767541052952	0.107408798849838	0.120271016705101	0.134594653751929	0.149995155500444	0.166160359517907	0.18281947779219	0.199706527992216	0.216525104471348	0.232919105413497	0.248453272624199	0.26260661139859	0.274780570412486	0.284322450017145	0.290563128672374	0.292866958646897	0.290690510646532	0.283645586735053	0.271560472246362	0.254531857759644	0.232958709586762
32	0.0571936328412754	0.062897824689683	0.0688665265148391	0.0749752594004777	0.0810553089501075	0.0869050812987005	0.0923061225488354	0.0970413643829246	0.100913064733509	0.103758072919294	0.105458396739501	0.105945591194382	0.105198251167746	0.103232871188253	0.100089465203342	0.0958144553623285	0.0904441866111275	0.083992728237497	0.0764472692798168	0.0677737704465187	0.0579361357982434	0.0469394251115601	0.0349475204356416	0.0227822843057612	0.014965613538011	0.0218709716611494	0.0378371380837639	0.0568448952197722	0.0775391317401581	0.0994290964207165	0.12219048821464	0.145530314742863	0.169149480498099	0.192727776670585	0.215914866065822	0.238323465531755	0.25952460071298	0.279046150660828	0.296376390405993	0.310974277622801	0.322287953007593	0.329782395720163	0.332976423461372	0.331488258090611	0.325087696709107	0.313751570478033	0.297717746505939	0.277531652076606	0.254078550879945
33	0.0714062761708213	0.0769294059626288	0.0821776253552517	0.087012882659962	0.0912941899289965	0.0948863597730519	0.0976699698340056	0.0995515029255135	0.100472366301484	0.100415388857603	0.0994074740331399	0.0975173981821614	0.094848350309548	0.0915257747977707	0.087682436657771	0.0834443052338868	0.0789225981695522	0.0742187568461611	0.0694499060171423	0.0648021377839935	0.0606154980477204	0.0574872527524206	0.0563244736952695	0.0581944271716432	0.0639069281720472	0.0736554798365056	0.0870927364815712	0.103650615054389	0.122755970957073	0.143890205983665	0.166578470388759	0.1903653214167	0.214795047410436	0.239399073916355	0.263689040085944	0.287154004123423	0.309260854375632	0.329457599352609	0.347179644539991	0.361859422614785	0.372939811395609	0.379891614678729	0.382234951826247	0.379563677875839	0.371570963446311	0.358073017063197	0.33902687542255	0.314537651790446	0.284851367629446
34	0.0780101349933259	0.0827797195811121	0.0870160965740947	0.0906022415410617	0.0934378764927146	0.0954477512539327	0.0965898603327307	0.0968629364784427	0.096312465343493	0.0950343936087074	0.0931756521319202	0.0909305976605284	0.0885325601722731	0.0862400544393191	0.0843181927703888	0.08301767845702	0.0825561193599218	0.0831077753494123	0.0848061275563568	0.0877583148860931	0.0920643472337352	0.0978314401731902	0.105176677699769	0.114217314822861	0.125053434209194	0.137749683034383	0.152321320826102	0.168726636568265	0.186865053042624	0.206578970598567	0.227657435945271	0.249840350066114	0.272822572372119	0.296257693053068	0.319761439428216	0.342914761716035	0.365266715843519	0.386337390493561	0.405621326898592	0.422592124455061	0.436709158675259	0.447427505114068	0.454212240829102	0.456558333991012	0.454017506796113	0.446234137119442	0.432994141788917	0.414295117332803	0.390455080413331
35	0.078548334193354	0.082269866539863	0.085319522313148	0.0875953568579886	0.0890164490297731	0.0895301934256649	0.0891197455924255	0.0878115841021604	0.0856832980079207	0.0828718303412486	0.0795823074379063	0.0760967816526851	0.0727798250020599	0.0700730323509902	0.0684645185765797	0.068420852947026	0.0702913759045998	0.0742321791940235	0.0802020864996334	0.0880302373695678	0.0975040249818008	0.108432131171618	0.120672243286323	0.134134011850417	0.148770025472781	0.164562927931964	0.181512548210998	0.199624522490065	0.218900817609366	0.239332155213122	0.260892183236188	0.283533156750018	0.307182809529024	0.331742028245818	0.357082926037525	0.383047002338077	0.409443306837749	0.436046900337461	0.462598387906058	0.488805819310992	0.514350718080443	0.538900325249315	0.562128257190585	0.583745630231912	0.603544245659674	0.621452541964433	0.63760343601412	0.652410367575883	0.666643056810747
36	0.0744748136194383	0.0768936362136305	0.0785034531087311	0.0791936295924281	0.0788691968531496	0.077456297244818	0.0749078814311852	0.0712100310412883	0.0663899557690857	0.0605282298452577	0.0537814196951413	0.0464301075255168	0.0389884305970586	0.0324437295175398	0.028583968831026	0.0295040003572418	0.0355073014401104	0.0450041179755437	0.0564953149103726	0.0691305001524008	0.0824713658360581	0.096296115286078	0.110507063002387	0.125089361655309	0.140090922762759	0.15561055616385	0.171788907151693	0.188800052796786	0.206843145470783	0.226134210873193	0.246898458263574	0.269363391475712	0.293752749384752	0.320281006509459	0.349147982488367	0.380533150905133	0.414589526899602	0.45143748225202	0.491159354695601	0.533796133555345	0.57934768875126	0.62777788892259	0.679025508947776	0.733021085931245	0.789708904053291	0.849072151670741	0.911158105414564	0.976099110651806	1.04412437061539
37	0.0688323138074712	0.0702788474144985	0.0709009577830933	0.0706027246400234	0.0693049886492708	0.0669511506882156	0.0635137502740607	0.0590026498684694	0.0534769559696501	0.0470661292678092	0.0400147494076915	0.0327904045116562	0.0263494569069902	0.0225822417675188	0.0237401417125203	0.0297081152749183	0.0384406898740198	0.0483982758166102	0.0587714897502765	0.0691194657240782	0.0791835704943812	0.0888185962051325	0.0979714555927123	0.106678691112432	0.115071476487658	0.123382678855931	0.131952111231531	0.141226130707842	0.151747781974553	0.164135085090774	0.17904856995317	0.197153836221869	0.21908792565403	0.245436976712759	0.27672742658264	0.313427468859717	0.355952871163319	0.404672069775524	0.459907953600454	0.521936086622835	0.590980463473684	0.667208272591456	0.75072490778687	0.84156995554995	0.939714307950154	1.04505802729208	1.15742818283529	1.27657563339935	1.40216967463773
38	0.0671449260478461	0.0690115337921306	0.0703468260827769	0.0711264999688574	0.0713542006672156	0.0710683725810608	0.0703487690467736	0.0693214511790036	0.0681601337236658	0.0670804534916204	0.0663228504454783	0.0661210253954063	0.06665846649741	0.0680245247408199	0.0701871956057981	0.072994191379096	0.0761993413330612	0.0795003294792717	0.0825739370329417	0.0851020442004936	0.0867881610918659	0.0873673326672487	0.0866130543925562	0.0843454193182384	0.0804470395386448	0.0749002959841007	0.0678784527285895	0.0599719783345297	0.0527232714794917	0.049494011381556	0.0549406191582304	0.0711019370987002	0.0966228701129148	0.13000618578537	0.170681971594158	0.218697611417996	0.274410986539592	0.33832676132972	0.411008610804381	0.493025071272525	0.584910426430926	0.68713284779249	0.800066530784622	0.923966489451551	1.05894552414139	1.20495327552322	1.36175748077033	1.52892766493348	1.70582158336468
39	0.0725645618328657	0.0761050750244126	0.0794579078220867	0.0826139300466428	0.0855749731084988	0.0883535378366154	0.090971218488154	0.0934557181186006	0.0958365224411237	0.0981395541933429	0.100381402347016	0.102563935180394	0.104670181055652	0.106662244389697	0.108481730174038	0.110052761649025	0.11128731391073	0.112092362893477	0.112378332863943	0.112068543258662	0.111109823175052	0.109485221100887	0.107230872874723	0.104460670337453	0.101404156892704	0.0984635694238314	0.0962901346933848	0.0958567918481456	0.0984579782151052	0.105542129523462	0.118395852113841	0.137909453133711	0.164616388654056	0.198904559943783	0.241195696085217	0.292021423144887	0.352026286422422	0.421938579283398	0.502531378361829	0.594582248292739	0.698833863177855	0.815955770654436	0.946507176410619	1.09090082044888	1.24936832630918	1.42192768711595	1.6083537643991	1.80815280779048	2.02054205785751
40	0.0824808027986438	0.087795339799937	0.0930959310628333	0.0983504966931539	0.103527630699622	0.108596795352573	0.113528443300595	0.118294137475209	0.122866766528835	0.127220972892537	0.131333916997397	0.135186491835101	0.138765076302854	0.142063875933611	0.145087850468113	0.147856175871958	0.150406141056392	0.152797343338497	0.155116026537839	0.15747940416454	0.160039827342227	0.162988690171878	0.166560008949846	0.17103365871537	0.176738292313031	0.184053994350766	0.193414726797257	0.205310598490056	0.220289935050359	0.238961040282847	0.261993430897854	0.290118203317606	0.324127068831104	0.364869489971326	0.413247287215279	0.470206079360589	0.536722985056297	0.613790149413122	0.702393861158996	0.803489277337848	0.917971054005484	1.04664047080852	1.19016991357514	1.34906582362668	1.52363142071846	1.71393064769447	1.91975486233397	2.14059381215312	2.37561237071921
41	0.0922140675250123	0.0986494932613177	0.105094522305793	0.111494362773557	0.117791852845923	0.123928501800283	0.12984572095904	0.13548626126341	0.140795875072861	0.145725220601154	0.150232028854314	0.154283556163229	0.157859351804055	0.160954381087379	0.163582560175171	0.165780778147438	0.167613498660166	0.169178034781963	0.170610552168395	0.172092740248585	0.173858852269864	0.176202419267089	0.179481421422469	0.184120230660028	0.190606603795241	0.199482892241582	0.211332630782849	0.226766123591855	0.246410040689956	0.270905018214847	0.300912027912895	0.337124706431782	0.380282863390495	0.431182566959066	0.490679727270712	0.559685839817734	0.639155851952625	0.730068853668232	0.833402621712338	0.950103156922315	1.08105038358872	1.22702119549211	1.38865105994702	1.56639542891878	1.76049224494981	1.9709268560546	2.19740065523435	2.43930472640896	2.69569970205465
42	0.0977343832132378	0.104095721987774	0.110308285334714	0.116285351924485	0.1219355351602	0.127164211671998	0.131875236589695	0.135972959013181	0.13936455396467	0.141962694400743	0.143688601620448	0.144475539511156	0.14427286538793	0.143050830264667	0.140806453809353	0.13757101260029	0.13342001027058	0.128486968209746	0.122982921851797	0.117223749249326	0.111666129527084	0.106946936450119	0.103905553233046	0.103545774534519	0.106893890815616	0.114785974567493	0.127731528424001	0.145971591935426	0.169668306023932	0.199079720985023	0.234650109447456	0.277027997886623	0.327044531391595	0.385675005682076	0.453995092568361	0.533136898316983	0.624246966859686	0.728446863950442	0.846796228092063	0.980257862528486	1.12966443736417	1.29568655815811	1.47880223172648	1.67926804056462	1.89709257472805	2.132012841075	2.38347446859755	2.65061655836725	2.93226199440014
43	0.0984275473452939	0.103599105351492	0.108355241609011	0.112583853253044	0.116169267180151	0.118994416011403	0.120943386458673	0.121904333223842	0.121772739324837	0.120454988735223	0.117872198707478	0.113964236091933	0.108693812989295	0.102050520592499	0.0940546150804969	0.0847603188137375	0.0742583633597745	0.062677566072047	0.0501857988284908	0.0369939271159481	0.0233885864238137	0.0101216019783045	0.00784981383424831	0.0208579812347085	0.0350991195341929	0.0498833129247549	0.0656680408026556	0.0833653262929212	0.104283419121156	0.130031030026424	0.162361598049809	0.203015536911251	0.253618021480032	0.315643585692463	0.390421662253035	0.479152976631008	0.582919900542806	0.702686116979782	0.839286925478175	0.993413123097626	1.16559120290401	1.35616200465664	1.56525941921163	1.79279037826093	2.03841712142094	2.30154257271935	2.58129953859194	2.87654433399318	3.18585533729726
44	0.10170735343192	0.106088217293759	0.109964782252915	0.11324458254338	0.115839408757011	0.117668820505605	0.118664174014363	0.118773160134024	0.11796481976522	0.116234950770992	0.113611720266368	0.110161106963063	0.105991449012514	0.101255758175082	0.0961494693068773	0.0908999378425475	0.085742758988628	0.0808803519022863	0.0764227826183464	0.0723209475158096	0.0683136537914689	0.0639119630085464	0.0584311780068346	0.0510688105048881	0.0410605532311512	0.028247897804739	0.0175957521273772	0.0302133781278514	0.0613394079205413	0.103148800141514	0.155368750974511	0.218814879040546	0.294492406643765	0.383428352968378	0.486614977635365	0.604978178412278	0.739352949974992	0.890461265230666	1.05889114068126	1.24507670991207	1.44927951264417	1.67157135764609	1.91181917548754	2.16967229012696	2.44455252505982	2.73564752783704	3.04190764979119	3.3620466579395	3.69454648501497
45	0.125059912450663	0.131598592148027	0.137976374253037	0.144158085071158	0.150116405653855	0.155833894123192	0.161304895944101	0.166537230211155	0.171553544514006	0.176392260671157	0.181108101463031	0.185772307583026	0.190472833257251	0.195315045870382	0.200423726331884	0.205947419352339	0.212066324896814	0.219004821920143	0.227049207883306	0.236570155185571	0.248047645813675	0.262093931994019	0.279468087427938	0.301075284788336	0.327946491390623	0.361200009677746	0.40199292070064	0.451474054133764	0.510748131282512	0.580854674049858	0.662759205499165	0.757351239667868	0.86544378847479	0.987771025032778	1.12498276285137	1.27763579287692	1.44618280556663	1.63095983439946	1.83217312326386	2.0498861967266	2.28400777665837	2.53428107021992	2.80027485800742	3.08137673312825	3.37678877591416	3.68552588940412	4.00641696372669	4.33810898068731	4.67907411205942
46	0.192302019521227	0.206191509333813	0.220759374234318	0.236048206942298	0.252110641310031	0.269011041504913	0.28682731569551	0.305652865034873	0.32559868190319	0.346795612129992	0.369396792412496	0.393580264395249	0.419551749110563	0.447547538642681	0.477837426193656	0.510727553230106	0.546563007250678	0.585729962161917	0.628657122900637	0.675816224489327	0.727721349142312	0.784926865766265	0.848023861732963	0.917635019579132	0.994407979940632	1.07900731392519	1.17210529242689	1.27437168008013	1.38646279665734	1.50901008278814	1.64260838720717	1.78780416749325	1.94508377243127	2.11486195627079	2.29747076510082	2.49314893284034	2.7020319269854	2.92414278962114	3.15938392466526	3.40752998564058	3.66822201786424	3.94096300379827	4.22511494998871	4.51989763852164	4.82438914556378	5.13752820487627	5.45811846589077	5.78483466481274	6.11623069411949
47	0.325408260236767	0.352921211344573	0.382394207822917	0.413960365438715	0.447764025125394	0.483961684232762	0.522722918998716	0.564231277433194	0.608685118037716	0.656298365788148	0.707301152708302	0.761940306335574	0.820479645657244	0.883200040952617	0.950399191718044	1.02239107579439	1.09950502325841	1.18208437083315	1.27048465669693	1.3650713217067	1.4662168911696	1.57429762124832	1.68968960561621	1.81276435073859	1.94388384173569	2.0833951347334	2.23162452548042	2.38887135737672	2.55540154453645	2.73144089676924	2.91716834314136	3.11270915886037	3.31812830645799	3.53342400650545	3.75852165530536	3.99326820710569	4.23742713634599	4.49067409126471	4.75259334388729	5.02267513302345	5.3003139865088	5.58480809664786	5.87535980881092	6.17107726760769	6.47097724824908	6.77398918289895	7.07896037332873	7.38466236236635	7.68979841784552
48	0.529408910379988	0.575219652340052	0.624354915131639	0.677005826003435	0.733370546499611	0.793654041555636	0.858067747857285	0.926829127847614	1.00016109541045	1.07829129915172	1.16145124938778	1.249875275479	1.34379930105895	1.4434594260433	1.54909030608751	1.66092332242078	1.77918453772351	1.90409243693434	2.03585545554986	2.17466930208147	2.3207140858064	2.47415126572566	2.63512044163572	2.80373601333358	2.98008373909581	3.1642172295784	3.35615441804765	3.55587405224153	3.76331225704205	3.97835922038648	4.20085605733596	4.43059190884751	4.66730133246332	4.91066204176593	5.16029304999262	5.41575327062704	5.67654062408343	5.94209169478906	6.21178197710098	6.48492674163724	6.7607825458601	7.03854940424432	7.31737362424306	7.59635130469359	7.87453248346557	8.15092591124011	8.4245044185163	8.69421083347707	8.95896439940419
49	0.779833352381526	0.844369865195162	0.913231462175248	0.986613408682259	1.06471098569647	1.14771845818787	1.2358279424333	1.32922817076555	1.42810315324784	1.5326307369243	1.64298106460343	1.75931493658416	1.8817820803254	2.01051933478045	2.14564875795098	2.2872756681426	2.43548663140014	2.59034740963757	2.7519008860199	2.92016498616678	3.0951306156854	3.27675963636164	3.46498290499442	3.65969840030054	3.86076946449756	4.06802318704155	4.28124895850919	4.50019722272702	4.72457845492651	4.95406239291109	5.18827754693535	5.42681101220348	5.66920860558638	5.91497534534282	6.16357628932397	6.41443774337448	6.66694884745603	6.92046354246652	7.17430291587347	7.427757919201	7.68009244519018	7.93054674718813	8.17834117811024	8.422680221268	8.6627567805675	8.89775669316607	9.12686342372886	9.34926289604882	9.56414841506846
50	1.02705565539233	1.10586858896303	1.18936860324728	1.27770891888791	1.37103614663882	1.46948897705056	1.5731968134199	1.68227835448715	1.79684013449243	1.91697502935052	2.04276073886132	2.17425825602247	2.31151033563517	2.45453997547548	2.60334892432027	2.75791623204895	2.91819685786619	3.08412035338489	3.25558963784958	3.43247988314488	3.61463752640102	3.80187942795662	3.99399219214995	4.19073166786648	4.39182264495967	4.59695876157212	4.80580263601058	5.01798623516741	5.2331114895371	5.45075116265734	5.67044998032335	5.8917260222029	6.11407237554195	6.33695904753036	6.55983512963027	6.78213120380159	7.00326197713532	7.22262912798315	7.43962434330463	7.65363252370452	7.86403512956272	8.07021363883363	8.27155308457201	8.46744563809183	8.65729420194217	8.84051597564343	9.01654595641878	9.18484033701919	9.34487976320995
51	1.21789215024503	1.30322109943287	1.39295284934001	1.48717473319215	1.58596316764222	1.68938246365281	1.79748363058866	1.91030318294942	2.02786195991781	2.15016396859199	2.27719526239954	2.40892286674101	2.54529376436842	2.68623395335659	2.83164759075656	2.9814162351206	3.13539820104204	3.29342803865245	3.45531615065005	3.62084855889156	3.78978683185577	3.96186818337775	4.13680575195533	4.31428906864367	4.49398472008368	4.67553721156021	4.85857003316608	5.04268693016941	5.22747337655997	5.41249824850331	5.59731569208038	5.7814671772607	5.96448372757399	6.14588831244143	6.32519838663225	6.50192855886217	6.67559336917984	6.84571015253671	7.0118019638405	7.17340053789305	7.33004925594754	7.48130608922716	7.62674648866251	7.76596618936588	7.89858389799766	8.02424383122571	8.14261807395785	8.25340872696379	8.35634981491403
52	1.31842118027785	1.40208960996119	1.48942149178393	1.58043760953252	1.67514619796941	1.77354206265319	1.87560572758375	1.98130261950881	2.09058229805063	2.20337774106456	2.31960469481435	2.43916109863696	2.56192659376252	2.68776212584826	2.81650965057085	2.94799195129607	3.08201257740306	3.21835591127967	3.35678737132478	3.49705375749145	3.63888374498361	3.78198853068043	3.92606263571207	4.07078486635245	4.21581943403828	4.3608172338766	4.50541727947695	4.64924829035095	4.79193042647527	4.93307716292825	5.07229729580177	5.209197068876	5.34338240884139	5.47446125517954	5.60204596918966	5.72575580508877	5.84521942464031	5.96007743539426	6.0699849313702	6.1746140138982	6.27365626936685	6.36682517982625	6.45385844177012	6.53452016798529	6.60860294712087	6.67592973560137	6.73635555669798	6.78976898198874	6.83609337109144
53	1.32497396908646	1.40108414541227	1.47993039306809	1.56148222430561	1.64569709177285	1.73251983284052	1.82188215629574	1.91370217802618	2.00788401235798	2.10431742569245	2.20287755900556	2.30342472562806	2.40580429050958	2.50984663688594	2.61536722591362	2.72216675440823	2.83003141532625	2.93873326506065	3.04803070098581	3.15766905198592	3.26738128393976	3.37688882131701	3.48590248517337	3.59412354692031	3.7012448962981	3.80695232100512	3.91092589444317	4.01284146703538	4.11237225557166	4.20919052404716	4.30296934849181	4.39338445735546	4.48011613812444	4.56285120001116	4.64128498178988	4.71512339315785	4.78408497738975	4.8479029825325	4.9063274279621	4.95912715279714	5.00609183243722	5.04703394936519	5.08179070431567	5.11022585395869	5.13223146136213	5.14772954566016	5.15667361754059	5.15905008733818	5.1548795326407
[truncated: 70 more columns]
