# Supplementary material for: Reconstructing spruce budworm outbreak severity: a comparison of paleoecological and tree-ring signals
Source: PLoS One. 2025 Aug 12;20(8):e0329406. doi: 10.1371/journal.pone.0329406 (PMC12342301; doi:10.1371/journal.pone.0329406)
Supplement: S14 Dataset — (ZIP) [file pone.0329406.s014.zip › Lake 8 wavelet data no outlier/Cross-wavelet_Lepidopteran_scales_Percent_defoliation/cross_wavelet_power.corr.txt]

V1	V2	V3	V4	V5	V6	V7	V8	V9	V10	V11	V12	V13	V14	V15	V16	V17	V18	V19	V20	V21	V22	V23	V24	V25	V26	V27	V28	V29	V30	V31	V32	V33	V34	V35	V36	V37	V38	V39	V40	V41	V42	V43	V44	V45	V46	V47	V48	V49	V50
1	0.499233411378417	0.389288897053686	0.242354631345877	0.126655789254806	0.061872246899422	0.03319916399374	0.021671789279781	0.0167381747004312	0.0142445368274578	0.012666044130899	0.0114461564327954	0.0102668749721201	0.0091280147006787	0.00822484336317587	0.00757614409149506	0.00707993003023937	0.00667305383180149	0.00627516725342386	0.00571052234960783	0.00499739364947425	0.00450569266643414	0.00449782450293167	0.00479638016202593	0.00522329177327117	0.00561972639948687	0.00563061259472574	0.0052375801255364	0.00475830603983798	0.00436495772628808	0.00414880799050468	0.00415389605177468	0.00426332567596603	0.00431381555935193	0.00418760728261652	0.00389035193681827	0.00355242587370364	0.00328689973663374	0.00322377332821907	0.0034040881736449	0.00365864495957568	0.00386627957945043	0.00394238377031255	0.00380013665547564	0.00355638388605818	0.00340622275248077	0.00338462255000164	0.00350650082243821	0.00379885375665291	0.00408281873520703
2	0.636747131305148	0.483187810559441	0.281400889325157	0.129043904174231	0.050761662027306	0.0215715180995519	0.0128118206422607	0.0101034503793085	0.00901951783048458	0.00834665163291024	0.00774967253412119	0.00699956138262803	0.00616611368236613	0.00552190050330499	0.00511564783681572	0.00481918525881522	0.00460075083316872	0.0043939460567205	0.00395237706907398	0.00325822250362711	0.00276622416795566	0.00282472934356546	0.00319770303011583	0.00370744568369609	0.004198858220432	0.00424013292811618	0.00381751487537598	0.0033195840082677	0.00294073724246026	0.00275729519196923	0.00281697969296992	0.00300525329578079	0.00312458458206556	0.00303419952958871	0.00274333573989986	0.00239708327780959	0.00211481872663229	0.0020587220180323	0.00228436663056928	0.00257592386954695	0.00280949720321134	0.0028989769225971	0.00272932962845703	0.00244179486560476	0.00227252266377926	0.00223989266820585	0.00236669587770751	0.00270546664276291	0.00301180590461743
3	0.728594776821789	0.5402005562979	0.296182454685114	0.118803848664359	0.034741547107433	0.00869739221205248	0.00417643342142512	0.00378202319569036	0.00385919738435018	0.00388006651612546	0.00378835787838372	0.00344361771374376	0.00295740770006219	0.00260871213273475	0.00245271289843306	0.00233670296881921	0.00228970034868469	0.00229051180130836	0.00204783928220248	0.00149304516439816	0.00106662671837702	0.00116542309155562	0.0015024359605778	0.0019599305319234	0.00243078892359041	0.00247158294646074	0.00208421415151574	0.00166023954871759	0.00137359120027466	0.00125284166416775	0.00133288023849554	0.00155105118062919	0.00170543440427962	0.00166077532889296	0.00143405171720157	0.00115275758280814	0.000904693934779814	0.000860059871660917	0.00108495902409745	0.00133857506979684	0.00154085625188221	0.00162690465318356	0.00146292683802502	0.00118984444434445	0.00104358395866253	0.00100257020600707	0.00110615556069134	0.00143239052094279	0.00167497316605652
4	0.764914482023558	0.560548201038892	0.297658863458247	0.110772417613571	0.0265222413656203	0.002956994868835	0.000378120598976528	0.000742106918017391	0.00106767389887359	0.00123963216365315	0.00131945115333201	0.00118068536509224	0.000937998797691411	0.000797240646245514	0.00078935157342839	0.000747453074272858	0.000771567581022692	0.000893446148547082	0.000828051911419705	0.000488839397399025	0.000170837946147762	0.000274181523135243	0.000475648819271177	0.000778632595580338	0.00112825945726326	0.00114154999253787	0.000844917854326867	0.000555620801503712	0.000395923818860493	0.000342764162841885	0.000389184898100204	0.000573560436094643	0.000705711310294077	0.000689676367719084	0.000554472648097439	0.000387510680622203	0.000216114035571469	0.000182418521897097	0.000357461587109578	0.000507411960151487	0.000638058930451554	0.000709092194658858	0.00058537819977771	0.000381993511035081	0.000295376675228486	0.000250773189327594	0.000324093822028399	0.00058544270248804	0.000698570676632244
5	0.75920942848137	0.559121738003558	0.30000114304292	0.11434492558846	0.0295004826006733	0.00479580665796318	0.000512928579833987	0.0001441993608029	0.000233987681818765	0.000292166435140567	0.000360210791274758	0.000283232637268594	0.000167977878331342	0.000136254218122654	0.00017441535650186	0.000131933913145164	0.000157900347965139	0.000293508944582064	0.000315564325994426	0.000171645295685079	4.39830418023375e-05	4.90638542528189e-05	0.00010925902889592	0.000267414848255884	0.000479262963944017	0.000465174292390763	0.000276024997465326	0.000117007875615597	4.84669333432691e-05	5.73553740368669e-05	4.98391999083876e-05	0.000171871145400824	0.000243673950291248	0.00023145162523602	0.00016922720999334	0.00010791245290916	4.85208194742623e-05	3.97689078753182e-05	9.94334357585355e-05	0.00014400704734721	0.000212318480661672	0.000267521624821133	0.00019722561184907	7.30391477613676e-05	4.83870072242184e-05	2.8943497096833e-05	0.000103126549252627	0.000237974834875571	0.000245886637037824
6	0.733260679678528	0.550590836109701	0.308553125199069	0.127789719373492	0.0387096135815163	0.00862674920899576	0.00150922234657377	0.000243445005424347	6.23992642812416e-05	5.71383787516394e-05	0.000113135198611395	7.22295367718422e-05	1.47598687703662e-05	2.25016772959339e-05	4.45439970520219e-05	4.00930130495106e-05	5.82626573481567e-05	0.000117159733210672	0.000153366404354104	0.000103131740911302	3.3532613416002e-05	1.35650433555035e-05	3.39753199769407e-05	0.000115827000435378	0.000238506894363038	0.000211447205304763	0.000104393661631143	3.63749911385587e-05	2.32769057037783e-05	4.00748220562302e-05	4.77768920143327e-05	7.04987285623054e-05	9.01715336901069e-05	7.22628862090097e-05	4.3232430874189e-05	3.0576821532705e-05	2.15915143101878e-05	1.91353313905179e-05	2.41502623027983e-05	2.87496732730734e-05	7.11698397127672e-05	0.000112655042464643	8.70822056183615e-05	2.40750792195543e-05	1.57183992802886e-05	4.70264529930541e-05	9.30361014509279e-05	0.000134467568568059	0.000147016080660531
7	0.702960155082132	0.542025362085318	0.321311483410066	0.146005336692145	0.0507239181989046	0.0134745669163893	0.00273995325597192	0.000396406796464079	1.47879669373752e-05	3.07894515704961e-05	6.76639479842622e-05	4.96657180849005e-05	2.92470889748442e-05	1.76569659220085e-05	1.95798182904889e-05	4.61590798303395e-05	4.58110032258517e-05	6.20997134266549e-05	0.000106799307056098	9.67814934731794e-05	4.66408655890997e-05	3.10489160870621e-05	7.42781776282874e-06	8.83278709778914e-05	0.000170057021965784	0.000131742379668564	5.75323715828585e-05	2.87690831260284e-05	1.68445153815394e-05	4.47099385553065e-05	4.32469385668572e-05	3.70082132293202e-05	4.66851973529774e-05	2.90015933302117e-05	6.73596602240242e-06	7.07832946210925e-06	7.11448961451812e-06	1.8504575625895e-06	5.19992673245135e-06	1.66325997161231e-05	3.51259233411797e-05	6.73778454246778e-05	6.81347033742085e-05	2.90397687844498e-05	1.66762452424448e-05	5.94455532738223e-05	8.49761746363998e-05	9.41979330997871e-05	0.000144073468094642
8	0.675287866215244	0.535185489150951	0.33554316884513	0.166211667770011	0.0649304830095765	0.01997458563039	0.00488019387310782	0.00102071578138085	0.000240382549419348	0.000107890858375977	8.35383372687479e-05	4.00115889544592e-05	2.26527617480354e-05	3.34802109568603e-05	3.04626119924584e-05	5.06649877818107e-05	3.03652319449405e-05	3.40098388549176e-05	9.70444977468456e-05	0.000100264478943604	3.59798131395387e-05	3.39894852765622e-05	5.82268897436136e-05	0.000125665178297251	0.000176611850336565	0.000115186512182635	1.48025471508904e-05	3.9337213311515e-05	2.58670657530853e-05	4.53459501014259e-05	2.98284611020027e-05	1.58889709732479e-05	3.82783790750408e-05	2.51879212777624e-05	5.58355255983881e-06	2.02880272967645e-06	6.24750437478652e-06	7.1011488406655e-06	1.67384415820838e-05	2.14388190435168e-05	1.4206911677304e-05	5.66741898287739e-05	7.51166158168999e-05	5.12079854015477e-05	5.15750570375829e-05	8.80131395875702e-05	7.87987210557885e-05	4.17608956285054e-05	0.000160534883641127
9	0.651884195372103	0.530149080022582	0.350078033479898	0.187552544861687	0.0814009270312765	0.0285663668296087	0.00812651851218868	0.00197026763562585	0.000572590489772819	0.000288823537330154	0.000165884258106057	6.85167573346485e-05	4.71275754174066e-05	7.8078059939478e-05	8.54014271032874e-05	8.79779483656338e-05	7.0500218622532e-05	7.58289345473632e-05	0.000124153428494605	0.000131691882101186	8.33046105682161e-05	9.90767046076011e-05	0.000165257475100327	0.000235720726157169	0.000256832165833503	0.000175871686701625	8.11708170987948e-05	9.0902912201563e-05	8.78815281318737e-05	7.66814084428466e-05	5.07082299183563e-05	4.14524102660883e-05	5.14774833051888e-05	3.53360670263833e-05	1.16065753338879e-05	5.73411571489233e-06	1.14133666420036e-05	2.18099244930975e-05	3.80670065304151e-05	3.9880932357503e-05	3.08904815428215e-05	7.7026769181036e-05	0.00011461516297061	0.000123988826711611	0.000139933483801835	0.000156873727864938	0.000123593378509529	0.00011089277918361	0.000271360095746242
10	0.632472816111991	0.52664036876204	0.364485005619272	0.20952718773404	0.099842914710964	0.0392334758478589	0.0125468759604305	0.00313118461641376	0.000590737963362175	0.000397436160301792	0.00033856200685049	0.000226053200535951	0.000180247051862754	0.000195392627604936	0.000202374792556044	0.000192416375781491	0.000177503999005278	0.000185103397601953	0.000221337634229059	0.00024800101931608	0.000259885999896752	0.000314932187969309	0.000409272458922091	0.000485219914187252	0.000486017202952051	0.000399704394554896	0.000304569257618961	0.000262813723735054	0.000230491760916396	0.000186721854918403	0.000143851732190717	0.000118212800660065	9.91427271670676e-05	6.87046684737088e-05	4.02650403121117e-05	3.12106391484621e-05	3.78979885724876e-05	5.96664386639817e-05	8.91674312241579e-05	0.000107785326617784	0.000124575969865511	0.000169775507290723	0.000224098578479803	0.000266853313525984	0.000303307272543338	0.000329404303452075	0.000344762736369834	0.000422584856585777	0.000624740415317939
11	0.616350630406083	0.52429392723717	0.378551781515837	0.231884650581825	0.120240551385308	0.052431935597539	0.0189252890609482	0.00544128414786961	0.00105112920042438	0.000310872034186508	0.000554977167763203	0.000559760378138493	0.000511531526007118	0.000484487552864378	0.000456121394579013	0.000411523622567885	0.00037519535907313	0.000385499486855994	0.000450688996780958	0.000546572723698586	0.000663000397274304	0.000807505044875438	0.000954860638182726	0.001047501791525	0.00104163630402442	0.000945760083618449	0.000817804167730264	0.000702147462275144	0.000594093490635904	0.000484731483750029	0.000383847595868215	0.000299522856891793	0.000227056244729947	0.000165118730188697	0.000124132968209849	0.000110855313697705	0.000124201921851099	0.000163821556439273	0.000220198181274445	0.000277010890400781	0.000334063265092906	0.000402148041224306	0.000477298870146074	0.000550465689935423	0.000625142525634709	0.000715952197329694	0.000853317241579558	0.00108964284370839	0.00145206043698263
12	0.602800419283996	0.522757576611544	0.392211399319826	0.254683478504977	0.143009775297772	0.0691125532375271	0.0283907165788062	0.00973805362199649	0.00289866021210914	0.00111926387603234	0.000969857244482727	0.00109844926096433	0.00113785122208312	0.00108103696666947	0.000958880110854541	0.000799394452178351	0.000677030698154665	0.00070590309371178	0.000902611057321737	0.00118977330322687	0.00151465147890469	0.00183873928534641	0.00210648892866536	0.00225849017893582	0.00226655397735384	0.00214926541071391	0.00195369408322478	0.00172078215284206	0.00146983963080192	0.00121224511530341	0.000963595639692525	0.0007393925376691	0.000551493523081	0.000411540319935806	0.000329652421072531	0.000308346099404029	0.000342303665865152	0.000422514358894873	0.000534017520515787	0.000656584246715403	0.000775604890017393	0.000885610797912859	0.000986302385705657	0.00108805510048632	0.00122250450210656	0.00144267215216183	0.00180950690455736	0.00236938884068612	0.00311858307868191
13	0.591071761798055	0.521500063553015	0.405072552192414	0.277541978368898	0.168086355666036	0.0899598146608788	0.0422029136022719	0.0168801720997425	0.00532328634572493	0.00123932229374707	0.00146570902042679	0.0019972419813611	0.00221896367111954	0.00215180554903237	0.00184111707351857	0.00137426336013904	0.000957754190762328	0.00105232788969995	0.00166438825758022	0.00243088877388238	0.00320059928161223	0.00388548731468366	0.00440378104699401	0.00469866264482414	0.00476136366715963	0.00462379966273994	0.00433028185894554	0.00391793923386406	0.00341760962353079	0.00286389897872467	0.00229936034531943	0.00176907594433893	0.00131273560261884	0.000961903741766332	0.000745355216599797	0.000688021551987826	0.000777564407568129	0.000962267955921433	0.00119149030734897	0.00142283356272254	0.00162152544829157	0.00176823696218854	0.00186927440591717	0.0019681487052089	0.00215695852193945	0.00257252903818224	0.0033493801887825	0.00454808357037143	0.00610863902299436
14	0.58018325053483	0.519421584553071	0.415735148440157	0.298607996682839	0.193619690478701	0.114128901216938	0.061367412033375	0.0297944981225912	0.0125000076816837	0.00411735237876941	0.00256354107300162	0.00370497847814067	0.00423378579182024	0.0040951293623486	0.00338817117179573	0.00222128355277339	0.000788663560885729	0.00119563689709864	0.00297251562640342	0.00475514909840073	0.0063848094951422	0.00773309791235117	0.00870338874902859	0.00926438789035126	0.00945372567406047	0.00933527560625879	0.00894989030809689	0.00830921505835441	0.00742938064019271	0.006361569982035	0.00519296950803134	0.00402443360061612	0.00294560577685284	0.00202866880372392	0.00136509518197402	0.00113708522341811	0.00139476975116717	0.00186623850309116	0.00235480882639079	0.00276481932195481	0.00303835319210601	0.00315390602987562	0.00314160575731089	0.00310058051607416	0.0032365161913338	0.00389088606522205	0.00538639566821301	0.00779800638639406	0.0109337967845366
15	0.568882980271408	0.514796433793413	0.421638458505175	0.314113171475152	0.214875158381369	0.137054979635346	0.0830962526832492	0.0487017361880983	0.0279498417011262	0.0162950106543395	0.0109078186894502	0.00929223575275829	0.00884616044256021	0.00812476833509119	0.00670350173388184	0.00464352649775861	0.0026326795817308	0.00333862910185203	0.00626992679547291	0.00945292389447908	0.0123309527217066	0.0146257640018808	0.0162125648512365	0.0171289898009519	0.0175248327337479	0.0175370811868658	0.0171848260929606	0.0163846751502212	0.01506045155879	0.0132345074011406	0.0110381301136445	0.00866041207691993	0.00628461033121735	0.00405038106377615	0.00207484765018563	0.00088819658509624	0.00183145892389681	0.00309204769899232	0.00410997238426719	0.00478092246802013	0.00505934793352696	0.0049619205436123	0.00457419134262148	0.00405092651158083	0.00375769861870837	0.00462102235545619	0.00744579550594162	0.0121054755417316	0.0181009068440577
16	0.556151588356406	0.506089263987045	0.420179934137393	0.319563637600597	0.224911746250656	0.149679978076491	0.0976308427518812	0.0649540532137314	0.0451278736067088	0.0330124931288087	0.025731065512856	0.0215765915281769	0.0191072316654824	0.0171019913230897	0.0148901105924542	0.0125778377363573	0.0111952985513059	0.0121554857131029	0.0153759092636133	0.0194958394175199	0.0233833923398096	0.0263987421738381	0.0283403004794163	0.0293956286632224	0.0299648351375297	0.0303369202281276	0.0304411618783501	0.029913386332969	0.0283884164601136	0.025735162984023	0.0221026957398981	0.0178283327618549	0.0133076785002674	0.00890199952603601	0.00494495530509304	0.00223320126179011	0.00312791429157369	0.00519751889062748	0.00675050896081506	0.00754207202720565	0.00755882482729676	0.00692572643376507	0.00582770166521812	0.00434070846896887	0.00256382870066194	0.00365980983142374	0.00937769067392687	0.0179279553768012	0.0286210908813304
17	0.542422012950485	0.493893982924322	0.411628751934976	0.313806603822944	0.219622801864166	0.143612801759499	0.0924377677490033	0.0642036616896336	0.0507032485202523	0.043905626669056	0.0399585587514542	0.0374852968426135	0.0357183292181573	0.0340969094565404	0.0324169080825109	0.0310079592442463	0.0306631803989814	0.0320987336167947	0.0352359891139599	0.0391462045129558	0.0426581556678084	0.0449422388325076	0.0458475102121365	0.0459752733018021	0.0463314752270714	0.0475401659164649	0.0492312332092614	0.0502950098102011	0.0496517553471432	0.0467775878003901	0.0417957197457483	0.035307736368561	0.0281536808134727	0.0212285226470607	0.0154307431534099	0.011690773695432	0.0105146270406394	0.0109877436689008	0.011588976286251	0.0114681511040298	0.0104675021752799	0.00888252816862822	0.0071504049920131	0.00531566413836198	0.00320686125655495	0.00566719343689729	0.0147602960099924	0.0284078462749567	0.0456584608389375
18	0.531104350452025	0.483325566329574	0.402962760906811	0.305259120040015	0.207461431354102	0.124307925696912	0.0656428567423906	0.0373954150818595	0.0348046044336058	0.0390355168175976	0.04358251630878	0.0484869342274152	0.0532760360284292	0.0571825514288228	0.0599805265485285	0.0620490609731479	0.0640304970442794	0.0663666849076939	0.0689293359323086	0.0709760962343744	0.0715028496679871	0.0698549260649801	0.066391748390514	0.0629069415376319	0.0621043140148224	0.0654909337619855	0.0716589706811892	0.0775392056528216	0.0805400724184951	0.0794209082035243	0.0742465469941194	0.0660125758354205	0.0561898133414645	0.0463071631936796	0.0376306458270153	0.0309241196718953	0.0262580300246361	0.0229945640842758	0.0201602501555301	0.0170212589573916	0.0134872492072549	0.0102921622416775	0.00877111904490869	0.0094157109959044	0.0119896196303964	0.0184050040557322	0.031196142574447	0.0509393235503353	0.0764770970239082
19	0.529040259978983	0.484488965469588	0.408569026356649	0.313720739134163	0.214991138223763	0.126320471206918	0.0575432181838927	0.0139978685113568	0.0156086419431289	0.0260184631767357	0.0349945412493023	0.0481390026815885	0.0637857980820271	0.0786554271875832	0.0909887311653774	0.10042035717544	0.107224512933972	0.111635260336604	0.113425352238648	0.111843791630427	0.105953325715602	0.0953517831022436	0.0812905419314475	0.068304866631801	0.0647716844342339	0.0751930580852295	0.0931569991541402	0.110387555411137	0.12202346695284	0.126128977739407	0.122844985418744	0.113698952950342	0.100918553289024	0.0867781153463187	0.0730795396407265	0.0608528001808206	0.050310617887034	0.0410361313276807	0.0323300750504424	0.0236033825149233	0.014725917906049	0.00683835958744727	0.0078857703331533	0.0166460180814104	0.0279266979248645	0.0433529699956822	0.0653303988538312	0.0951942351058488	0.132288226614634
20	0.544322863956886	0.508521813316723	0.443307732223236	0.35840092742698	0.266509143044357	0.180644654114795	0.111444650380179	0.0645348445805857	0.0370477638512492	0.0185564149409417	0.0168923083318986	0.0413919735385643	0.0702897743297314	0.0976778109400196	0.120965780792566	0.139122899060382	0.151959560999662	0.15935623158613	0.160697285923332	0.154750200207052	0.140042291089616	0.115607834738867	0.0820196231055435	0.044145369522251	0.0342813990833533	0.0732556564457337	0.116731744001139	0.153093959038105	0.178155460952901	0.190345070009824	0.190217443589501	0.179985638275997	0.162832940196765	0.142133906135338	0.120759495562633	0.100608020150405	0.0824510665286649	0.0661228419254812	0.0509894849188777	0.0365603930438863	0.0233775588112644	0.0162259035069102	0.0238098236851394	0.040395261125552	0.062219065500876	0.0903150360871894	0.126573732629593	0.172105995859818	0.2261027655392
21	0.58219279252481	0.561635781533684	0.514051178902917	0.445923787358055	0.366357739849666	0.285147451610765	0.210634559600296	0.147954733811594	0.0988039719826989	0.0649943857025182	0.0562273427778167	0.0754301940261527	0.10547474398721	0.135614351789692	0.161734834143652	0.182434764130375	0.19748140304498	0.206627113161356	0.20875744639962	0.201804674261014	0.183528956635187	0.152926177058401	0.112470241309738	0.0750525648281419	0.0789122638179285	0.126818838149189	0.18284842053878	0.231341296640563	0.265500085446733	0.282459538716138	0.282348504037728	0.267691678190301	0.242626305742499	0.211972499389185	0.18029291066852	0.151074159004153	0.126192380340826	0.105921152404098	0.0896860325025274	0.0773354742368022	0.0701920937044204	0.0708085572837616	0.0809704296041382	0.100760712435023	0.130303160276699	0.170846151143431	0.224004940329513	0.290304128626278	0.367901318669317
22	0.641634176732172	0.642094369507722	0.618675747791433	0.574781797451723	0.515995279770123	0.44911602644188	0.381129523852302	0.31841686111436	0.266407836062108	0.229410639685948	0.209679194876069	0.205612599408537	0.211783154581049	0.222027103005426	0.232350056252506	0.24159457786486	0.250352387424955	0.259048868211756	0.266441958260448	0.269740636290875	0.266417259664909	0.256781590794191	0.24622869013072	0.245169104277689	0.263033903608263	0.299319903309225	0.343900013127699	0.384671138450785	0.412350669186152	0.421710176880022	0.411483472343257	0.383798092146972	0.343326031799153	0.296267150991906	0.249263543797623	0.20825994936915	0.177259056907469	0.157263126531361	0.146477010267106	0.142254709030048	0.143080915142312	0.149067019458517	0.161625137625673	0.183466119022305	0.218719875448812	0.272010936767099	0.346412744844371	0.441674617980929	0.553554164754684
23	0.712411733113729	0.737154573955809	0.742474284212238	0.729453661129102	0.700768875391123	0.660286478627954	0.612551379247574	0.562213287118491	0.513412759616061	0.469154509292823	0.430791111474067	0.397907334820091	0.368931147184832	0.342492692399317	0.319054329893808	0.301904486633305	0.296234970733878	0.305629487917157	0.328631459307839	0.359605538506185	0.392746112312217	0.42508557267081	0.45703848893805	0.49085889096601	0.527945252089737	0.566624494178126	0.601872700420645	0.626899732648455	0.635344727769328	0.623010245936131	0.588762435317798	0.534667106269129	0.465589427532183	0.388530151728527	0.311981656228804	0.24547615818157	0.198692967038178	0.177448637052644	0.177297904123855	0.186465278766515	0.195580536773862	0.201137258077054	0.205578953916833	0.218559693949266	0.256064484991049	0.331096596711383	0.445357491622301	0.592120549631843	0.76065049965718
24	0.772644990333969	0.819575912201588	0.85235855689022	0.870491365150819	0.874242115985043	0.864475095332539	0.842451141127568	0.809606121221658	0.767312929091241	0.716660095026636	0.658327302295511	0.592679467024145	0.520218803080977	0.442563584248766	0.364302297605401	0.296470258254394	0.260459226291111	0.277562333016137	0.34153894522178	0.429039506858254	0.523255501774044	0.615499503971954	0.70142396975004	0.778469880012033	0.844282001605211	0.895845767920788	0.929370251086214	0.940825758338396	0.926842364791138	0.885605171038376	0.817467541725564	0.725160673399071	0.613626902394092	0.48962012706976	0.36135080650957	0.238903887093169	0.13879358088958	0.101632153711011	0.138052955949571	0.18132050079866	0.202395764450106	0.193031112646867	0.152818746063041	0.104866105384526	0.153183583243654	0.307053037682933	0.511695545728479	0.747941534385778	1.00120150748483
25	0.792766699150457	0.853741499703847	0.906228177756648	0.949073496615435	0.981065696284195	1.00081151322082	1.00671271176069	0.997040964345537	0.970079177145669	0.924289656501881	0.858482248796055	0.771974569910544	0.66474651468943	0.537585779261673	0.392205823419144	0.231312974380225	0.0588817858925696	0.122583599419156	0.305645178861196	0.486522834233514	0.660103943230845	0.821602631078829	0.966526200169382	1.09063973827078	1.18994022877884	1.26072287114573	1.29978870138443	1.30477873538204	1.27456181333747	1.20957850379541	1.11205906265982	0.986078053144761	0.837464574038996	0.67365075286075	0.503659617594463	0.338903198212501	0.198283595152054	0.132177508777904	0.175739375372261	0.238844325245916	0.275223245300983	0.276124941794011	0.252810078816922	0.253992746006524	0.351987610428726	0.548979749724674	0.81025665706246	1.10972103103694	1.42614902088526
26	0.746871615412044	0.810611886258851	0.872286125469984	0.931298688274265	0.986303782054777	1.03501170828102	1.07422712320018	1.10012263555067	1.1086914130784	1.09630001382186	1.06027980358051	0.99954596226748	0.91532423262597	0.812239627801711	0.7003585308406	0.599064457230985	0.540904125874975	0.560296648681752	0.660348064976624	0.812506990933143	0.987141528640787	1.16393537972814	1.32926897227685	1.47339808221826	1.58909302532423	1.67111283941025	1.71604909272065	1.72230885579451	1.69012754478557	1.62156590674445	1.52048648417316	1.39253624389899	1.24518743897634	1.08790531695735	0.932485616172904	0.793374960064477	0.686891172430162	0.626693474064181	0.615166110960209	0.640698777820136	0.68816088614744	0.750914200914875	0.834619476211732	0.953385669504029	1.12088740385624	1.34192267308715	1.6100216867348	1.91040069911373	2.22421709780226
27	0.622604635611046	0.677939386041153	0.738857171782298	0.806468385403171	0.880478250898787	0.958894537239116	1.03815573326234	1.11361897429447	1.18027195705181	1.2335421889256	1.27011749423411	1.28872382962546	1.2908134556273	1.28108029246611	1.26760557443317	1.26123630537048	1.27368659448342	1.31432922890518	1.38693995710731	1.48844636664514	1.61037932548847	1.74164476499831	1.87094729035558	1.98826629477843	2.08556678934689	2.15706671885556	2.19926905589089	2.21086117549332	2.19253656663622	2.14678208753845	2.07767074815117	1.99068912937187	1.89260289991248	1.79132113359939	1.6956619369203	1.61486690367569	1.55772727090886	1.53138809521989	1.54029856427176	1.58601142708328	1.66809051489903	1.78548099760134	1.93728200053894	2.1223457917037	2.33797916814144	2.57857553231883	2.83499651135322	3.09509306395807	3.34525180846076
28	0.424981927138863	0.462352493852124	0.514896537553896	0.586040434573885	0.676378331060341	0.783745330652539	0.904004853056373	1.03195647632119	1.16211758100272	1.28938089684056	1.4095827073108	1.5199685438658	1.6195014439248	1.70894248176771	1.79064425598874	1.86803707411185	1.94485805225107	2.02426558965996	2.10805744365166	2.19621354729668	2.28688785922702	2.37681939910096	2.46200625398315	2.53844353981828	2.60275980841615	2.6526548490557	2.68711070730559	2.70640202951234	2.71196731030659	2.70621670353012	2.69234301409342	2.67417346900971	2.65606133244576	2.64278329378068	2.63939353621785	2.65099346204771	2.68240334545732	2.73775802172392	2.82007790664903	2.93087373783293	3.06982301870175	3.23452346202498	3.42031468004552	3.62018595835174	3.82484576565471	4.02307981128527	4.20252802274153	4.35094773151833	4.4579104625643
29	0.180171424674739	0.195167314220386	0.245638811174661	0.331214447698219	0.445326395290112	0.581935629442735	0.736016855587556	0.902839305770656	1.07765056096286	1.25573105014096	1.4326337860032	1.60447125006712	1.7681534712317	1.92151587436836	2.06330993974367	2.19306445427928	2.31085599426623	2.41704856857178	2.5120690994488	2.59627521526231	2.66994617015591	2.73339234378979	2.7871427473965	2.83214353656708	2.86989275348728	2.90245279115427	2.93232154838694	2.96219622029338	2.99471094614721	3.03224763534043	3.0768929474849	3.13054976004682	3.19513739346661	3.27276715204133	3.36577940834643	3.47657179379858	3.60721323273171	3.75889960574798	3.93134488003997	4.12221046834124	4.32666235775614	4.53712493301641	4.74328547061004	4.93239773259372	5.0899307761464	5.20059974565745	5.24979171478654	5.22536142967752	5.11972604216572
30	0.0656793506942144	0.0983616645250415	0.172397139171194	0.271925452414507	0.392456880692835	0.531835609944528	0.687670774218244	0.856804438572071	1.03531458966273	1.21872967127659	1.40233916480929	1.58152720158325	1.7520718851932	1.9103691506445	2.05356120903689	2.17957393566319	2.28709034385828	2.37550310765055	2.44489314280591	2.49607064743671	2.53068967477518	2.55141031252367	2.56204020040044	2.56755023821673	2.57384613874831	2.58721475716117	2.61347550998106	2.65703817740618	2.72021053850412	2.80308307523632	2.90409828630001	3.02111156586588	3.15255622452671	3.29831372422405	3.46000386008163	3.6405685093486	3.84319714058876	4.06982350603339	4.31956540143254	4.58750670897814	4.86410116141111	5.13527623392678	5.38314830005244	5.58719286145684	5.72572871706967	5.77761569098613	5.72409038023591	5.55066484340298	5.24900574270192
31	0.243017041612964	0.29127219324274	0.356208633844216	0.439103062470655	0.539951338414496	0.657493644671684	0.789295686616768	0.931886397487899	1.08096869878011	1.23170042197016	1.37901948713814	1.51797299535603	1.64400677859101	1.75318031898055	1.842290696458	1.90891552603392	1.95141372528147	1.96894765852274	1.96160366439898	1.93068456732469	1.87922293332128	1.81270703919378	1.73988891531648	1.67328324294936	1.6285305855758	1.62154304131301	1.6633945147103	1.75564598554806	1.88988076055753	2.05172269672384	2.22607129748115	2.40102030718454	2.57013833417475	2.7335840289903	2.89820954506044	3.07634470223248	3.2828805294531	3.53085447960884	3.82677741453444	4.1674954390867	4.53965490740299	4.92142893093783	5.28536932798499	5.60142213991405	5.83968048724728	5.97281496211523	5.97823550799282	5.84002102563629	5.55061645242404
32	0.33119993767325	0.401469493777612	0.48371612186404	0.577446144901789	0.681424919418487	0.793588662779177	0.911050200915805	1.03020696612887	1.14693986973782	1.25687522311769	1.35566953232033	1.43927036871584	1.50410779130394	1.54718197438538	1.56603452117972	1.5586215132114	1.52313997023064	1.45788697933751	1.3612432885315	1.23186971614534	1.06920848510801	0.874492458525442	0.653164665548309	0.424259162779664	0.275626733645584	0.39513496878217	0.664603852558644	0.96127428895677	1.24892802432784	1.50781380678021	1.7231208165589	1.88436471380246	1.98721319756983	2.03658808189894	2.05080770067564	2.06553844702421	2.13273466724822	2.30637146336885	2.61711813057378	3.0587973686877	3.59840055050748	4.19277465545862	4.79839838274016	5.37509334219413	5.88753494321012	6.30644734125078	6.60994462622054	6.78497552638093	6.82870557357412
33	0.396274042473758	0.490705146964393	0.59294587156343	0.700981145164546	0.812273073432856	0.923825087245849	1.03231367929442	1.13428072250245	1.22636952219556	1.30557713633843	1.36948657890602	1.41643814478658	1.44560267396732	1.45693489698479	1.45101517560321	1.42883302427226	1.39161966446152	1.34088590609679	1.27884760684302	1.20940165671971	1.13969272820544	1.0818755647361	1.05350289582258	1.07347591039298	1.15272207792826	1.28684034687237	1.45817806740789	1.64297710180701	1.81642596481418	1.95468437401041	2.03563445850973	2.03946051026221	1.94936879932951	1.75247317508648	1.44095082096688	1.014525978815	0.497135390833377	0.350793533844247	1.03863962534912	1.87186166483368	2.77317859544006	3.71154953910392	4.65849425265582	5.5861740497625	6.4683528196636	7.28182203948686	8.00781918250169	8.63322356410677	9.15136284467122
34	0.574375148656741	0.681489529313695	0.792449079204538	0.90445801050009	1.01446085428208	1.11931790603457	1.21602840338224	1.30198962759645	1.37527337607924	1.43489381101896	1.48103298560463	1.51518318405339	1.54016074777106	1.5599494769646	1.57935221710167	1.60347644372963	1.63715016323291	1.68442436620235	1.74830877646742	1.83077719079213	1.93292049959037	2.05503344440683	2.19646799159708	2.35523897548807	2.52752467876358	2.70727841912209	2.88613700053877	3.05372287544905	3.19835395905782	3.30814013302299	3.3724686105013	3.38395812405063	3.34109288051004	3.2519068053861	3.13907623590635	3.0457404699246	3.03732712942922	3.18841380243687	3.55096912436208	4.13044564821782	4.89494614105013	5.79901237150654	6.79811368548529	7.85277355839698	8.92862839396928	9.99582984767369	11.0286941407523	12.0056136380022	12.9090630171216
35	0.898249928656817	1.00681572907713	1.11433931766766	1.21754707591451	1.31306569397772	1.39763271146786	1.46835139431051	1.52299014521733	1.56032817443938	1.58055085503089	1.58569548507045	1.58012875894892	1.5709757440658	1.5682841654842	1.58451437359655	1.63290002613243	1.72473961850299	1.8667432933328	2.05999374221656	2.30092052433395	2.5832128564712	2.89945174357925	3.24202109194224	3.6034522581907	3.97649919893325	4.35417071140978	4.72985035342146	5.09756707638757	5.45243700531728	5.7912663516484	6.11327676088866	6.42087939504386	6.7203766819546	7.02241078825262	7.34192079274395	7.69735835695307	8.10900998143365	8.59652730243593	9.17611607152697	9.85808161341397	10.6453638828526	11.533316233598	12.5105340677915	13.5602876887094	14.6621223173009	15.7933423601779	16.9302591072423	18.0491851139751	19.1272036006076
36	1.31863082528126	1.42142288002181	1.51495450407007	1.59505638599881	1.6573754504597	1.697540099627	1.71136404908476	1.69510267887019	1.64579663361357	1.5617864385479	1.44360148688908	1.29572939651139	1.13052035523007	0.976789938395379	0.89285365546275	0.955281422336654	1.19040668633761	1.56027939169968	2.02241549647015	2.5505863274809	3.1292414182285	3.7479517698837	4.39871578666323	5.07481608256595	5.77038511372977	6.480302282688	7.20025543097065	7.92688533471126	8.65796555342386	9.39258213289865	10.1312809280487	10.8761506185741	11.630810259407	12.4002739090366	13.1906733700053	14.0088342706889	14.861719938202	15.7557789961177	16.6962517393449	17.686501867419	18.7274403053547	19.8170960591856	20.9503685036701	22.1189717800263	23.3115608093343	24.5140135961392	25.7098370714488	26.8806625346364	28.0067995539665
37	1.82663141561045	1.92449418405766	2.00507527458658	2.06367117787117	2.09548841323564	2.09582683249655	2.06032439621594	1.98530643133324	1.86834131134418	1.70925700137911	1.51229473553003	1.29128267779465	1.08262117947136	0.969398058310015	1.06627730999813	1.39812789076808	1.89835722616622	2.51152383379662	3.20882769186114	3.97474392337294	4.79932150330814	5.67503813461753	6.59556493852561	7.55530058934837	8.54922927033339	9.57291822311342	10.6225709683864	11.6950933770437	12.7881480691145	13.9001816809865	15.0304147453298	16.1787875353439	17.3458582339427	18.5326526440066	19.7404675331616	20.9706326290795	22.2242391726214	23.5018456499564	24.8031736720023	26.1268087496823	27.4699217489014	28.8280269760003	30.1947920930345	31.561913421699	32.9190677625616	34.2539487776966	35.5523924299792	36.7985921181488	37.9754001668585
38	2.57104939095162	2.71002870861107	2.83665620587847	2.949196806569	3.04685884693633	3.1302257978559	3.20176887159166	3.26641372896441	3.33208079929127	3.41002868035972	3.5147233006785	3.66291820114091	3.87181473586049	4.1566416090204	4.52848599888876	4.99321778158249	5.55174514744404	6.20115747824901	6.93609467274095	7.74990162069038	8.63543418890183	9.58556511804153	10.593488278227	11.652904233837	12.7581392351004	13.9042243156009	15.0869450858835	16.3028642278557	17.5493149431319	18.8243626505791	20.1267327705957	21.4557037201478	22.8109658474235	24.1924487220725	25.6001208369809	27.0337673003446	28.4927524640941	29.9757756223398	31.4806288994935	33.0039672040713	34.5411006122189	36.0858197145268	37.6302642522631	39.1648447249795	40.6782255191872	42.1573764556324	43.5876974790146	44.9532185558576	46.2368737842431
39	3.80433998453561	4.06838920838026	4.33719496149086	4.61159501117634	4.89317133824204	5.18432505473381	5.48829861171417	5.80912800676954	6.1515127507802	6.52060123362693	6.92170308975583	7.35995543049303	7.83998198349286	8.36558885601878	8.93953558664787	9.56340668629818	10.2375913535469	10.9613627412619	11.7330368652325	12.5501861918233	13.4098830908878	14.3089516158659	15.2442104814495	16.2126943278313	17.2118438019911	18.2396575849398	19.2948014423657	20.376670931656	21.4854057775125	22.6218552728543	23.7874954414132	24.9843001309557	26.2145696772698	27.4807222589021	28.785054514179	30.1294793740557	31.515250329595	32.942682445081	34.4108812798709	35.917491418391	37.4584764504161	39.0279419230971	40.6180119515784	42.2187688048818	43.8182628914115	45.4025982036161	46.9560955269384	48.4615326845782	49.9004579073119
40	5.50907631110722	5.93123817533476	6.36892563089965	6.82210369974326	7.29083017593759	7.77523550052104	8.27548839604289	8.79174881350749	9.3241114466928	9.87254466724442	10.4368309918304	11.0165158951929	11.6108717816795	12.2188831736063	12.8392577292209	13.4704657251496	14.1108083511051	14.7585128126906	15.4118500473084	16.069269008199	16.7295400835784	17.3918993550245	18.056185075941	18.7229579432869	19.3935973908912	20.0703671742448	20.7564448483164	21.4559112492855	22.1736976576964	22.9154898303401	23.6875894542477	24.4967347619176	25.3498830835806	26.2539591006809	27.2155736520176	28.2407192749728	29.3344503171666	30.5005573824991	31.7412478835103	33.0568462372323	34.4455283897054	35.9031055574921	37.4228711418691	38.9955226964942	40.609167782771	42.2494188227435	43.8995779996482	45.5409091845094	47.1529900440783
41	7.25333822549535	7.7770246224931	8.31235741882462	8.85696926931615	9.40826768710744	9.96344629442492	10.5195016502283	11.0732571637911	11.6213956898871	12.1605023552743	12.6871189598343	13.1978109115024	13.6892470876354	14.1582922775928	14.6021109790671	15.0182803372689	15.4049089900355	15.7607575861956	16.0853558649469	16.3791105178455	16.6433977080237	16.8806342023562	17.0943216824962	17.2890600136473	17.4705270805198	17.6454251612753	17.8213964653775	18.0069129866211	18.2111476138773	18.4438337992465	18.7151194026164	19.035416393948	19.4152423723104	19.8650436940353	20.3949854683377	21.0146930455713	21.7329344707237	22.5572437027831	23.493498202105	24.545478163412	25.7144442702008	26.9987736079293	28.3936887930963	29.891105226599	31.4796087573236	33.1445640243533	34.8683443828517	36.6306683081173	38.4090241443984
42	8.48454340058012	9.00026102356189	9.51189765933793	10.0149563713657	10.5047023968045	10.9762241821776	11.4245066098716	11.8445166276915	12.231301164939	12.5800968120478	12.8864502527944	13.1463478660047	13.3563522557765	13.5137427238252	13.6166558620611	13.6642215142397	13.6566883293588	13.5955320096475	13.483538166106	13.3248505062412	13.1249740601659	12.8907226417781	12.6301003466062	12.3521095623679	12.0664840073477	11.7833560945644	11.5128842200806	11.2648863513789	11.0485472622154	10.8722796744822	10.7438135548855	10.6705535382601	10.660179886865	10.721383205348	10.86453915259	11.102077541377	11.4483145457918	11.9186220954656	12.5279975299982	13.2893073893819	14.2116081787531	15.2989144787535	16.5496064554229	17.9564507671994	19.5070625076375	21.1846013007363	22.968539950519	24.8354142482664	26.7595200935033
43	8.95177960296868	9.36850439553158	9.76277691668232	10.1291054919491	10.4619137518048	10.7556342255222	11.0048137414827	11.2042299852248	11.349018270011	11.4348072839748	11.4578623097482	11.4152341871024	11.3049121295896	11.1259784361101	10.87876317649	10.5649970773638	10.1879610449027	9.75263087879202	9.26581536123989	8.73628414340009	8.1748767842762	7.59457213102603	7.01047116206703	6.43959636443248	5.90032828864549	5.41119940662271	4.9887329883724	4.64425531247269	4.38032808381718	4.18838623132512	4.04930465596897	3.93724051399586	3.82532946152639	3.69152467782662	3.52419173283754	3.32871443218387	3.13713382348529	3.02008286118429	3.08681446735462	3.44418226094165	4.1338478005874	5.12883845361548	6.37886760858746	7.83836513330377	9.47080481568821	11.2457127053467	13.1356371944357	15.1142924726626	17.1556228004223
44	8.96031979854386	9.26911047002733	9.54487277387086	9.78243343798078	9.97668767861158	10.122691423255	10.2157602850666	10.2515739355403	10.2262842454091	10.1366252985124	9.98002313984982	9.75470290919674	9.45979085009053	9.09540858997082	8.66275708910316	8.16418780117573	7.60325896727726	6.98477576724912	6.31481471563474	5.60073631115063	4.85119854904043	4.07620676489683	3.28730516923149	2.4982714895179	1.72788169179294	1.01455803863126	0.536318578933315	0.778134028691945	1.33007244277588	1.87695013976298	2.3647859594305	2.77657085424671	3.1053843262218	3.35117851086287	3.52169040579077	3.6349425013439	3.72253331798106	3.83209209350121	4.0251592492554	4.36615258475196	4.9045167309319	5.66218223061998	6.63528692303407	7.80462200687356	9.14500029441523	10.6301352281969	12.2343000448788	13.9325669260424	15.7006397743157
45	9.27776423818326	9.57399677111175	9.84236494255239	10.0793474609725	10.2816452887702	10.4462689193291	10.5706319085796	10.6526502339385	10.6908470425557	10.6844623438764	10.6335671603771	10.539181496469	10.4033950723326	10.2294888400191	10.022053431367	9.78709723885232	9.53213093422321	9.26620596264833	8.99987152301179	8.74499926785389	8.51441315850767	8.32126592717034	8.1781414191202	8.09594718630739	8.08278157431034	8.14305807141075	8.27716642645616	8.48180732230158	8.75091644427062	9.07691992208458	9.45202110630761	9.8692934372373	10.3234699011209	10.8114115695866	11.3322846547376	11.8874878702498	12.4803691963292	13.1157682772965	13.7994242743531	14.5372986729746	15.3348734511794	16.1964907662876	17.1247960472153	18.1203310745124	19.181300651994	20.3035119201684	21.480465251239	22.7035635922177	23.9624035045251
46	10.6348240081443	11.0674714112669	11.4916528345814	11.9058275237065	12.3086777363601	12.6991570666603	13.0765374205863	13.4404530345961	13.7909396978437	14.1284671262674	14.4539622692143	14.7688212411321	15.0749076071254	15.3745349647698	15.6704322107299	15.9656906065223	16.263692786647	16.5680251651714	16.8823767139597	17.2104286562911	17.5557410272864	17.9216430430582	18.3111345513345	18.7268053391735	19.1707777110958	19.6446756472502	20.1496212785581	20.6862567406503	21.254787070398	21.8550379999504	22.4865214723186	23.1485014982285	23.8400535229027	24.560111618912	25.3074993761017	26.0809421304407	26.8790599903793	27.7003428412671	28.5431100237256	29.405458604363	30.2852050239915	31.1798253808093	32.086399671775	33.0015649919067	33.9214820253787	34.8418182270568	35.7577499800875	36.6639848240101	37.5548036750244
47	13.0663668132722	13.7290021406326	14.4042531498745	15.0914765230033	15.790083193854	16.4995502828931	17.2194312834831	17.9493640513547	18.6890761826288	19.4383874200026	20.1972088019419	20.9655383648952	21.7434533212237	22.5310987616572	23.3286730650522	24.1364103330909	24.954560295374	25.7833662428019	26.6230416361463	27.4737460953358	28.335561498092	29.2084689015507	30.0923269476999	30.98685232627	31.8916027533783	32.8059627894099	33.7291326755167	34.6601202255746	35.5977356799423	36.5405893180475	37.4870915457989	38.4354551255413	39.3836992023794	40.3296547999626	41.2709715074629	42.2051251515523	43.1294263352169	44.0410298208454	44.9369448295691	45.8140464140952	46.6690881309801	47.4987162846084	48.2994860349803	49.0678796526638	49.8003271668363	50.493229588095	51.1429848002383	51.746016109557	52.2988033223558
48	15.867895715963	16.7527354728682	17.6648942414782	18.6038886488302	19.5691597929522	20.5600725874066	21.5759148599303	22.6158961542939	23.6791461967633	24.7647130033535	25.8715606210311	26.9985665146449	28.1445186310337	29.308112191808	30.4879462859728	31.6825203521321	32.8902306567372	34.1093668890597	35.3381090046961	36.574524456999	37.8165659595586	39.0620699225956	40.3087557018823	41.5542257907762	42.7959670744555	44.031353250949	45.257648506615	46.472012514934	47.6715068074998	48.8531025455117	50.0136896994753	51.1500876246851	52.2590570007895	53.3373130856031	54.3815402164992	55.3884074772525	56.3545854340636	57.2767638315853	58.1516701279252	58.9760887366448	59.7468808335474	60.4610045764055	61.1155355766614	61.707687453516	62.2348322928075	62.6945208258187	63.0845021368969	63.4027427038408	63.6474445717625
49	18.1033899498451	19.1267382887876	20.1838103795885	21.2739918168289	22.396525314318	23.5505062105817	24.7348784345377	25.9484309815205	27.1897949513941	28.45744120186	29.7496786711318	31.0646534248121	32.4003484819613	33.7545844748789	35.1250211959246	36.5091600826751	37.9043476897583	39.3077801917395	40.716508956392	42.1274472215265	43.5373779012517	44.9429625390983	46.3407514159006	47.727194809741	49.0986553937233	50.4514217449644	51.7817229251216	53.0857440791847	54.3596429853325	55.5995674746121	56.8016736252515	57.9621446228193	59.07721016442	60.1431662729257	61.15639537612	62.1133864958235	63.0107553837832	63.8452644345769	64.6138422011782	65.3136023363267	65.9418617825872	66.496158036069	66.9742653132929	67.3742094576676	67.694281431475	67.9330492511161	68.0893682375456	68.1623894701943	68.1515663510536
50	19.0662314744641	20.1126796421913	21.1919333962049	22.303171782694	23.4454108607467	24.6174991730002	25.8181139681628	27.0457582499045	28.2987587245363	29.5752647169594	30.8732481205317	32.1905044417364	33.5246549948247	34.8731502949391	36.2332746905949	37.6021522678321	38.9767540488666	40.3539064977171	41.7303013341151	43.102506645106	44.4669792711897	45.8200784307637	47.1580805331171	48.4771951164404	49.7735818334034	51.0433683929879	52.282669353615	53.4876056493791	54.6543247185709	55.7790210918639	56.8579572867393	57.8874848451464	58.8640653432341	59.7842911954413	60.6449060704708	61.442824733871	62.1751521312477	62.8392015276546	63.4325115225628	63.9528617660616	64.398287210617	64.7670907438335	65.0578540611738	65.2694466534243	65.4010328017369	65.4520764931567	65.4223441914794	65.3119054218082	65.1211311520253
51	18.5396250387199	19.5047860979706	20.4972240163895	21.5159640662296	22.5598798231858	23.627690192758	24.7179572472492	25.8290849406936	26.9593187654631	28.1067464098618	29.2692994706597	30.444756268252	31.6307458049489	32.8247528988465	34.0241245168115	35.2260773203986	36.4277064280556	37.6259953858398	38.8178273271525	39.9999972898018	41.1692256461345	42.3221725891696	43.4554536047475	44.5656558468322	45.6493553204213	46.7031347641934	47.7236021132204	48.7074094109648	49.6512720295384	50.5519880479913	51.4064576303895	52.2117022387913	52.9648835110944	53.6633216302354	54.304513009512	54.8861471189741	55.4061222799801	55.8625602592248	56.2538194998466	56.5785068356638	56.8354875451525	57.0238936144576	57.1431300934588	57.1928794456277	57.1731038109984	57.0840451219002	56.9262230330113	56.7004306505849	56.4077280701705
52	16.7828255849554	17.6030866036486	18.4434245277975	19.3028249508054	20.1801481555667	21.0741278013016	21.9833703392469	22.9063552069397	23.8414358471604	24.7868415932218	25.7406804572107	26.7009428520146	27.665506271522	28.6321409462872	29.5985164842572	30.5622094978954	31.5207122102798	32.47144202356	33.411752023609	34.3389423848829	35.2502726295085	36.1429746845405	37.0142666712924	37.861367350745	38.6815111393996	39.4719636006872	40.2300373082855	40.9531079695614	41.6386306899526	42.2841562525547	42.8873472815868	43.4459941538756	43.9580305191176	44.4215482875223	44.834811942594	45.196272037311	45.504577733867	45.7585882504674	45.9573830834417	46.1002708791326	46.1867968376387	46.2167485394847	46.1901600966277	46.1073145408166	45.9687443751415	45.7752302285646	45.5277975682304	45.2277114403349	44.8764692272118
53	14.344591811997	15.0032962467347	15.675433114011	16.3600576498678	17.0561286242229	17.7625080647148	18.4779615571051	19.2011591549849	19.9306769284987	20.6649991783101	21.4025213370735	22.1415535762778	22.8803251314959	23.6169893538445	24.3496294898605	25.0762651860694	25.7948597083114	26.50332785944	27.1995445723856	27.881354148839	28.5465801070174	29.193035595212	29.8185343211444	30.4209019406586	30.9979878430263	31.5476772642213	32.0679036540026	32.5566612176131	33.012017548422	33.4321262639916	33.8152395548845	34.1597205531216	34.4640554255858	34.7268650969023	34.9469165064282	35.1231333049846	35.2546058988699	35.340600751484	35.3805688565757	35.3741533016297	35.3211958452104	35.2217424380811	35.076047624537	34.884577767511	34.6480130484868	34.3672482009274	34.0433919436048	33.6777650876765	33.271897298352
[truncated: 70 more columns]
