# Supplementary material for: Reconstructing spruce budworm outbreak severity: a comparison of paleoecological and tree-ring signals
Source: PLoS One. 2025 Aug 12;20(8):e0329406. doi: 10.1371/journal.pone.0329406 (PMC12342301; doi:10.1371/journal.pone.0329406)
Supplement: S14 Dataset — (ZIP) [file pone.0329406.s014.zip › Lake 8 wavelet data no outlier/Cross-wavelet_Lepidopteran_scales_Percent_defoliation/cross_wavelet_power.txt]

V1	V2	V3	V4	V5	V6	V7	V8	V9	V10	V11	V12	V13	V14	V15	V16	V17	V18	V19	V20	V21	V22	V23	V24	V25	V26	V27	V28	V29	V30	V31	V32	V33	V34	V35	V36	V37	V38	V39	V40	V41	V42	V43	V44	V45	V46	V47	V48	V49	V50
1	0.0247651138249929	0.0193111751469551	0.0120223123983691	0.00628292290940443	0.00306925218174308	0.00164688712025399	0.00107505690939867	0.000830318628984123	0.000706618523272069	0.00062831536805202	0.000567801273825373	0.000509301504099046	0.000452806879319955	0.000408003906468095	0.000375824346896935	0.000351209011808226	0.000331025396013816	0.000311287721855045	0.000283277787032981	0.000247902123008582	0.000223510664954467	0.000223120354610065	0.00023793059108873	0.000259108089238359	0.000278773737447466	0.000279313761127907	0.000259816881282632	0.000236041875413295	0.000216529327703325	0.000205806942766912	0.000206059342573552	0.000211487739465985	0.000213992354903501	0.000207731631426724	0.000192985898657245	0.000176222642779882	0.00016305087811395	0.000159919411641312	0.000168864160869888	0.000181491776800268	0.000191791758488212	0.000195567004508016	0.000188510653891404	0.00017641898506036	0.000168970049391437	0.000167898543637122	0.000173944471695805	0.000188447014049506	0.000202533461101972
2	0.0334648987585991	0.0253944311121078	0.0147893124426707	0.0067820347769034	0.00266783122694264	0.00113371326509336	0.000673338378184408	0.000530997200353394	0.000474030013185715	0.000438666839842861	0.000407291990833293	0.000367869129687515	0.000324066430721785	0.000290209146163553	0.000268858120479922	0.000253277225536329	0.000241797180192945	0.000230928342994654	0.000207721231819706	0.000171239226462439	0.000145381749163881	0.000148456548691636	0.000168058563441897	0.000194848611572994	0.000220675301607491	0.000222844536215758	0.000200633410867587	0.000174464143292867	0.000154553462836746	0.000144912477670202	0.000148049257853807	0.000157944170209467	0.000164215748388497	0.000159465469224728	0.000144178824344949	0.000125981170960919	0.000111146467883532	0.000108198247810453	0.000120057231923182	0.000135380321741782	0.00014765600792786	0.000152358706382197	0.000143442718788455	0.000128331034329498	0.000119434760097175	0.000117719857202961	0.0001243841299725	0.000142188575092989	0.000158288549289548
3	0.0405690095446424	0.0300789989465311	0.0164917855759142	0.00661513728032603	0.00193444998651402	0.000484280973305083	0.000232548698846632	0.000210587476063598	0.000214884625173008	0.000216046642844714	0.000210940198606807	0.00019174466293373	0.000164671920562736	0.000145256143440659	0.000136569923573768	0.000130110354974735	0.000127493194098042	0.000127538376729434	0.000114026086966977	8.3134501442997e-05	5.93910235085204e-05	6.48921211473785e-05	8.36573919604194e-05	0.000109131224908417	0.000135349171006027	0.000137620629923712	0.000116051482244708	9.24440803599e-05	7.64831649733466e-05	6.9759689539991e-05	7.42163309943915e-05	8.63643442870381e-05	9.49605827903217e-05	9.24739132268647e-05	7.98496772876145e-05	6.41868908031456e-05	5.03744166752923e-05	4.7889139824166e-05	6.04117877377008e-05	7.45334258635388e-05	8.57966787275241e-05	9.05879543786117e-05	8.14574777955994e-05	6.62519306408049e-05	5.8107975690267e-05	5.58242819610871e-05	6.15920356927325e-05	7.9757179936519e-05	9.32644654099513e-05
4	0.0451239456862662	0.033067940498784	0.0175595346975167	0.00653470247119371	0.00156460389623455	0.000174439468714058	2.230614502936e-05	4.37784785737497e-05	6.29843729667185e-05	7.31285597778896e-05	7.78372531542696e-05	6.96511617168609e-05	5.53345606542022e-05	4.70309354385559e-05	4.6565542114621e-05	4.40938597963196e-05	4.55164262640794e-05	5.2706304336124e-05	4.88485580472523e-05	2.88376843894836e-05	1.00780968125107e-05	1.61745560437061e-05	2.80595438979651e-05	4.59332066240597e-05	6.65584449844362e-05	6.73424821624045e-05	4.98435161890789e-05	3.27772626331855e-05	2.33563951500787e-05	2.02203930383938e-05	2.29588517625266e-05	3.38355601500152e-05	4.163142362222e-05	4.06854879721036e-05	3.27095306014856e-05	2.28600860830685e-05	1.2749030424118e-05	1.0761259811002e-05	2.10874256151975e-05	2.99333196959035e-05	3.76404646518986e-05	4.1830869241349e-05	3.45327153733771e-05	2.2534616417319e-05	1.74249035195932e-05	1.47936482322237e-05	1.91189895944649e-05	3.45365205265882e-05	4.12101823291153e-05
5	0.0474505892800856	0.0349451086252224	0.0187500714401825	0.00714655784927872	0.00184378016254208	0.000299737916122699	3.20580362396242e-05	9.01246005018126e-06	1.46242301136728e-05	1.82604021962854e-05	2.25131744546724e-05	1.77020398292871e-05	1.04986173957089e-05	8.51588863266589e-06	1.09009597813663e-05	8.24586957157273e-06	9.86877174782121e-06	1.8344309036379e-05	1.97227703746516e-05	1.07278309803174e-05	2.74894011264609e-06	3.06649089080118e-06	6.82868930599501e-06	1.67134280159928e-05	2.9953935246501e-05	2.90733932744227e-05	1.72515623415829e-05	7.31299222597479e-06	3.02918333395432e-06	3.58471087730418e-06	3.11494999427422e-06	1.07419465875515e-05	1.5229621893203e-05	1.44657265772512e-05	1.05767006245837e-05	6.74452830682247e-06	3.0325512171414e-06	2.48555674220739e-06	6.21458973490847e-06	9.00044045920061e-06	1.32699050413545e-05	1.67201015513208e-05	1.23266007405669e-05	4.56494673508548e-06	3.02418795151365e-06	1.80896856855206e-06	6.44540932828918e-06	1.48734271797232e-05	1.5367914814864e-05
6	0.0485539142915134	0.0364581669344159	0.0204312905498523	0.00846178071967163	0.00256321293665786	0.000571232650701516	9.99353360860776e-05	1.61200624220746e-05	4.13185735132173e-06	3.78350022243033e-06	7.49141047511138e-06	4.78278303327715e-06	9.77346014986829e-07	1.48998104101403e-06	2.94954505949166e-06	2.65481672922638e-06	3.85794595247959e-06	7.75790084260551e-06	1.01553778329848e-05	6.82901708453429e-06	2.22041039822947e-06	8.98228925533733e-07	2.24972485216355e-06	7.66965201822634e-06	1.57930782704931e-05	1.40012819016131e-05	6.91257698645175e-06	2.40862254180933e-06	1.54131390900216e-06	2.65361218634949e-06	3.16361586577343e-06	4.66817506943851e-06	5.97083825665276e-06	4.7849913143957e-06	2.86269781191517e-06	2.02468837229447e-06	1.42971328518591e-06	1.26707358791179e-06	1.59914447680696e-06	1.90370111298182e-06	4.71261366294646e-06	7.45961624279802e-06	5.76627393925386e-06	1.59416612043089e-06	1.04081649624185e-06	3.11392446279769e-06	6.16051974564534e-06	8.90396414288041e-06	9.73488198357387e-06
7	0.0493153809720853	0.0380251811351198	0.0225412466133616	0.0102428405804728	0.00355847956998872	0.000945293123815752	0.000192218346498136	2.78094740451767e-05	1.03743322867859e-06	2.15999942975883e-06	4.74688835319461e-06	3.48424272827083e-06	2.05179671236189e-06	1.23870463348415e-06	1.37360018399172e-06	3.23823845590242e-06	3.2138195322498e-06	4.35653572076926e-06	7.49238555976311e-06	6.78959708764657e-06	3.27203759525394e-06	2.17820187180435e-06	5.21090221283344e-07	6.19654268629062e-06	1.19301595753191e-05	9.24223883324549e-06	4.03611897818696e-06	2.01826274835153e-06	1.18170807737134e-06	3.13657557566097e-06	3.03394045292901e-06	2.5962696766033e-06	3.2751476404094e-06	2.03457424085406e-06	4.7255413867801e-07	4.96572261665483e-07	4.99109036586736e-07	1.29816774125861e-07	3.64795025697875e-07	1.16684137162934e-06	2.46421974139366e-06	4.72681714912851e-06	4.77991366939785e-06	2.03725239701401e-06	1.169903274559e-06	4.17033609316366e-06	5.96140818999177e-06	6.60835030835602e-06	1.01073125065342e-05
8	0.0501910709486358	0.0397778994715327	0.0249393952363243	0.0123537561192854	0.00482598702347198	0.00148461995943068	0.000362722579780781	7.58651543508544e-05	1.78665398807489e-05	8.01903602652891e-06	6.20902406596825e-06	2.97387914170045e-06	1.68367659032657e-06	2.48843156760565e-06	2.26414718268742e-06	3.76569774697845e-06	2.25690936735195e-06	2.52779639664775e-06	7.21287544952589e-06	7.45220198386091e-06	2.67421561137549e-06	2.5262836078855e-06	4.32773947297401e-06	9.34012025869854e-06	1.31267543133774e-05	8.5612887399961e-06	1.10020589950013e-06	2.92375587215208e-06	1.92258116486327e-06	3.37035790607338e-06	2.21701363575522e-06	1.18095483321613e-06	2.84505754667562e-06	1.87210344972772e-06	4.15000026946998e-07	1.50791665066761e-07	4.64348540844172e-07	5.27796045375796e-07	1.24409211396696e-06	1.59344975898788e-06	1.05593502805407e-06	4.21233436133705e-06	5.58307587402396e-06	3.80605628652975e-06	3.8333390491103e-06	6.54161573820413e-06	5.85674998329115e-06	3.10389713814404e-06	1.19318266145101e-05
9	0.0513326637401934	0.0417466240939283	0.0275669177179453	0.014768837452037	0.00640992134047886	0.00224946043047767	0.000639923233491681	0.000155148854253226	4.50886756896494e-05	2.27434283992099e-05	1.3062566789626e-05	5.39535655227891e-06	3.71106401868117e-06	6.14826195329387e-06	6.7249409811559e-06	6.92782931702664e-06	5.55154434154492e-06	5.97115442670772e-06	9.77646987356071e-06	1.03700858974724e-05	6.5598270255119e-06	7.80180160558331e-06	1.30132107207112e-05	1.85618440488701e-05	2.02242657514826e-05	1.38490275097433e-05	6.39180131874615e-06	7.15815578621842e-06	6.92023669939226e-06	6.03828253954556e-06	3.99302289231538e-06	3.26417276644519e-06	4.05359780073871e-06	2.78254091668978e-06	9.1396053627225e-07	4.51533318232864e-07	8.98746305151766e-07	1.71742393534196e-06	2.99758892713473e-06	3.14042663541573e-06	2.43247299607437e-06	6.06547799353631e-06	9.02537852898766e-06	9.76350829535788e-06	1.1019071364191e-05	1.23530319945322e-05	9.7323687007363e-06	8.73225917342341e-06	2.13682685457611e-05
10	0.0527656201015901	0.0439362845648985	0.0304080694842495	0.0174803275449728	0.0083296438570434	0.00327315044870872	0.00104675437983191	0.000261226876047075	4.92837860541918e-05	3.31571016411964e-05	2.82453787407389e-05	1.88590513273799e-05	1.50375592764411e-05	1.63011166586295e-05	1.68836211614501e-05	1.60528154367558e-05	1.48087132591752e-05	1.54427120163356e-05	1.84656434622911e-05	2.06901027786185e-05	2.16816368876884e-05	2.62740022414001e-05	3.41445743364609e-05	4.04806799683817e-05	4.05471957695402e-05	3.33463347336738e-05	2.54094489640481e-05	2.1925889541524e-05	1.92293492830648e-05	1.55777358493524e-05	1.20011890762227e-05	9.86219734963206e-06	8.27122896710675e-06	5.73185810289037e-06	3.35921128364811e-06	2.60382531309292e-06	3.16173409621481e-06	4.97782126781716e-06	7.43901505574822e-06	8.99225935400955e-06	1.03930605905231e-05	1.41639445870995e-05	1.86959821136058e-05	2.22629023819885e-05	2.53041647156538e-05	2.74813745239343e-05	2.87626900461982e-05	3.5255194271214e-05	5.21205253048203e-05
11	0.0544782137935931	0.0463414739105412	0.0334595664675121	0.0204959011099352	0.0106278636572701	0.00463437215146952	0.00167277502886401	0.000480946114915183	9.29075731904088e-05	2.7477465431817e-05	4.90535148411332e-05	4.94762949026593e-05	4.5213426353792e-05	4.28230542538597e-05	4.03158163938856e-05	3.63738930170256e-05	3.31628978337915e-05	3.4073662662476e-05	3.98356557287472e-05	4.8310659917359e-05	5.86015096052544e-05	7.13740366342212e-05	8.439855404339e-05	9.25869525115478e-05	9.20685117632197e-05	8.35941710627702e-05	7.22843590855863e-05	6.206165399596e-05	5.25109419859294e-05	4.28446149017828e-05	3.39276547475711e-05	2.64743304035693e-05	2.00691262949122e-05	1.45945717271675e-05	1.09719079487498e-05	9.79831800577617e-06	1.09780026471642e-05	1.44799166828431e-05	1.94629533980131e-05	2.44845348831145e-05	2.95273000115641e-05	3.55452008738243e-05	4.21876584666208e-05	4.86547527704836e-05	5.52553148855485e-05	6.32818317171545e-05	7.54233010030381e-05	9.63117304821993e-05	0.00012834522271039
12	0.0564487583848401	0.0489532110329988	0.0367283197020376	0.0238496286379736	0.0133920348994497	0.0064719892260502	0.00265862572297659	0.000911912166052621	0.000271442694328999	0.00010481256164698	9.08214983105367e-05	0.000102863393830801	0.000106553158654995	0.000101232833595385	8.97935534981035e-05	7.48586478071739e-05	6.33999928942434e-05	6.6103725056094e-05	8.45242834282689e-05	0.000111415360006485	0.000141838314365289	0.000172187255235357	0.000197260454323855	0.000211494488634752	0.000212249616524515	0.000201266223434933	0.000182952104434236	0.000161141254835397	0.00013764194504402	0.000113519714698018	9.02351353874264e-05	6.92398169862138e-05	5.16441655302447e-05	3.85383608612444e-05	3.08700347126566e-05	2.88748214290235e-05	3.20547503129118e-05	3.95660158758876e-05	5.00076393853089e-05	6.14853014637146e-05	7.26308934733263e-05	8.29323078669526e-05	9.23614902776963e-05	0.000101890041068152	0.000114480446688742	0.000135097868449812	0.000169449812547219	0.000221879504242041	0.000292037193538561
13	0.0586417460291831	0.0517393593428462	0.0401882872171051	0.0275356517767577	0.0166762786128604	0.00892514402672145	0.00418705934052309	0.00167472518428347	0.000528136896570731	0.000122956344551359	0.000145416752556548	0.000198151501390479	0.000220149079113398	0.000213486149510312	0.000182661948706249	0.000136344193972879	9.5021250621442e-05	0.000104404149945324	0.000165128229435398	0.000241174712304911	0.000317539666659995	0.000385489165671121	0.000436910416664744	0.000466166376577346	0.000472387105878272	0.000458739028045224	0.00042961837363806	0.000388708803836456	0.000339069819475589	0.000284134765722387	0.000228125439438376	0.000175514563440954	0.000130239867284579	9.54329382232514e-05	7.39486034325314e-05	6.82603834626418e-05	7.71441599091674e-05	9.54690728440607e-05	0.00011821081045598	0.000141162968390089	0.000160875700150703	0.000175431325869196	0.000185455509898134	0.000195265082817403	0.000213997389173653	0.000255227206339326	0.000332300602194674	0.00045122704025293	0.000606053750699703
14	0.0609842519456233	0.0545974685570102	0.0436987745022873	0.0313872992470865	0.0203517629557592	0.0119963229887711	0.00645045459903283	0.00313176083319631	0.00131390145627146	0.000432783356955443	0.000269459062330341	0.000389437890107582	0.000445021911911718	0.000430447450099896	0.000356137624078626	0.000233483672098647	8.28980451487549e-05	0.000125675847589415	0.000312447216816036	0.000499823478855263	0.000671120427067869	0.000812841789162761	0.000914831049952206	0.000973798820814538	0.000993700503763682	0.000981249974088558	0.000940741334624079	0.000873398644517801	0.000780917443486674	0.000668677674159859	0.000545843680478175	0.000423016473523086	0.000309618667313273	0.000213237540598561	0.000143487955625259	0.000119521361026282	0.000146607110482599	0.000196164158407227	0.000247518787589978	0.000290615832082001	0.000319367538439578	0.000331513534321186	0.000330220627432895	0.000325908380146534	0.0003401968579004	0.000408979018050731	0.000566175101067307	0.000819664452055542	0.00114927381515368
15	0.0633521397369567	0.0573289353712212	0.0469546452751161	0.0349803777272762	0.0239290003952705	0.015262763208985	0.00925379312472156	0.00542353929264822	0.00311255976796984	0.00181465051300428	0.0012147202110173	0.00103480511509877	0.000985129124842583	0.000904793211864995	0.00074651763772086	0.00051711397556298	0.000293181358079777	0.000371797548398251	0.000698233718115073	0.0010526997225337	0.0013732037466522	0.00162875930013734	0.00180546915546671	0.00190752438208837	0.00195160637726498	0.00195297039366273	0.00191374244221041	0.00182463576105975	0.00167716712354259	0.00147382570986188	0.00122923199611402	0.000964443752236885	0.000699868911011633	0.00045105991221226	0.000231059888985859	9.89116498898584e-05	0.000203955550953294	0.000344337666432631	0.000457696141091979	0.000532414712285935	0.000563420823575643	0.000552571081477302	0.000509392650458764	0.00045112065455601	0.000418466110320626	0.000514607861621722	0.000829181208972311	0.00134809408032599	0.00201575933806859
16	0.0656171497758419	0.0597105820251695	0.0495746308170714	0.0377034885997907	0.0265360524882972	0.0176598858036449	0.0115189055748708	0.00766355779162511	0.00532438008541483	0.00389495553273293	0.00303586147193932	0.00254569881233395	0.00225435314443838	0.0020177662881962	0.00175679911265089	0.00148398724355326	0.00132086934067252	0.00143415634034589	0.00181411572350614	0.00230020275379553	0.00275887292161302	0.00311463682812409	0.00334371020452522	0.00346822235004316	0.00353537977125701	0.00357927996615041	0.00359157884314499	0.00352930962062664	0.00334938713430142	0.00303634490916201	0.00260777084373862	0.00210346316648204	0.0015700969872286	0.00105029608551625	0.000583427036229549	0.000263482663256504	0.000369044744010795	0.000613225571317642	0.000796454000705116	0.000889846006359321	0.000891822573568256	0.00081712690968643	0.000687577237971464	0.00051213540283745	0.000302491506583861	0.000431800061147598	0.00110642016742428	0.00211521706988328	0.00337683906047701
17	0.0678027516188106	0.0617367478655403	0.051453593991872	0.039225825477868	0.0274528502330207	0.0179516002199374	0.0115547209686254	0.0080254577112042	0.00633790606503154	0.005488203333632	0.00499481984393177	0.00468566210532669	0.00446479115226966	0.00426211368206755	0.00405211351031386	0.00387599490553078	0.00383289754987267	0.00401234170209933	0.00440449863924499	0.00489327556411947	0.00533226945847605	0.00561777985406344	0.00573093877651706	0.00574690916272526	0.00579143440338393	0.00594252073955812	0.00615390415115768	0.00628687622627514	0.0062064694183929	0.00584719847504876	0.00522446496821854	0.00441346704607012	0.00351921010168409	0.00265356533088258	0.00192884289417624	0.001461346711929	0.00131432838007992	0.00137346795861259	0.00144862203578137	0.00143351888800373	0.00130843777190999	0.00111031602107853	0.000893800624001637	0.000664458017295248	0.000400857657069369	0.000708399179612161	0.00184503700124905	0.00355098078436959	0.00570730760486718
18	0.0703356823196983	0.0640082000108111	0.0533655216977369	0.0404263464873737	0.0274747162528282	0.0164624574515294	0.00869327301585964	0.00495238277218464	0.00460927423889741	0.00516958617968578	0.00577175844855806	0.00642126467157162	0.00705549924823462	0.00757285036001751	0.00794339428230049	0.00821733626758749	0.008479743566487	0.00878913166933422	0.00912851094237187	0.00939956931775168	0.00946932879559415	0.00925108951563045	0.00879245089871722	0.00833094786726735	0.00822465358740063	0.0086731534169941	0.00949000435206184	0.0102687408443875	0.0106661542930526	0.0105179401452664	0.00983268455298532	0.00874223598265278	0.0074413791892774	0.00613259130102208	0.00498353505882854	0.00409537043974042	0.00347742671771003	0.00304523650227125	0.00266988012660443	0.00225417446061113	0.00178615534743915	0.00136302075702694	0.00116158461553909	0.00124694978841422	0.00158781993922635	0.00243742781857268	0.00413139521799968	0.00674604166915095	0.0101280827325707
19	0.0742284517317666	0.0679775595705354	0.0573254032750063	0.0440174529307079	0.0301649241723761	0.0177237418567903	0.00807375981862567	0.00196400952015285	0.0021900135258515	0.0036505921839026	0.00491000555629234	0.00675427544419327	0.00894964219602503	0.0110359664889529	0.0127664246946201	0.0140897549758879	0.0150444308021051	0.0156632928726218	0.0159144566505006	0.015692551430522	0.0148660733759906	0.0133785947213619	0.011405693525569	0.00958370256362874	0.00908796969781232	0.010550169249624	0.0130706495106138	0.0154882301943311	0.0171208388322119	0.0176968738380678	0.0172361042447073	0.015952844952409	0.0141596557546521	0.012175642637507	0.0102536262193295	0.00853811984204061	0.0070589699006488	0.00575768750309512	0.00453616028288942	0.00331173763559131	0.00206616049700742	0.000959474888700262	0.00110643474008107	0.00233556544398184	0.00391833231940757	0.00608275793770603	0.00916636166429247	0.0133564895155194	0.0185610642266346
20	0.0809140778345234	0.0755922198162916	0.0658980886619491	0.0532766166149673	0.0396168211402034	0.026852988495065	0.0165663463951375	0.00959316204260341	0.00550718304585577	0.00275842758458883	0.0025110566571392	0.00615295367950813	0.0104486374681065	0.0145198934684702	0.0179816708987974	0.0206807426778014	0.022588923891686	0.0236884455527809	0.0238877944727067	0.0230037548917902	0.0208174111206317	0.01718520745269	0.0121922899208692	0.00656224844128565	0.00509596046277145	0.0108895184824327	0.0173522775641038	0.0227575531690063	0.0264829677177225	0.0282949639451717	0.0282759921642829	0.0267550252045153	0.0242052613798507	0.0211283315574091	0.0179510064159028	0.0149554716736499	0.0122564243694314	0.00982921926024781	0.00757963228198167	0.00543473494188569	0.00347509490871877	0.00241199498722065	0.00353935146666601	0.00600479149286241	0.00924891942280776	0.0134254104383267	0.0188152979269455	0.0255837093513905	0.0336103771876261
21	0.0916896192998859	0.0884520929410558	0.0809579876278825	0.0702285957926574	0.057697728528563	0.0449079095760353	0.0331728644344687	0.0233014104451026	0.0155606505142782	0.0102359743339486	0.00885525159317821	0.0118795111564005	0.0166112312727198	0.0213579220609601	0.0254716402548554	0.0287316749450581	0.0311013720823931	0.0325417311688754	0.0328772376301478	0.0317822446335788	0.0289039994662395	0.0240843636944788	0.0177129530641119	0.0118200382844469	0.0124279027848832	0.0199727154634217	0.0287968217471049	0.0364339711684274	0.0418136433004034	0.0444845898215073	0.0444671029554326	0.0421587975292056	0.0382112487329005	0.0333835767474078	0.0283943541622605	0.0237926891280622	0.0198740545409684	0.0166815361928807	0.0141246650289363	0.0121795739868187	0.0110545620492991	0.0111516489793123	0.0127520435846606	0.0158688178249112	0.0205214618125549	0.0269065827648912	0.0352785674501998	0.0457200353159545	0.0579408269594442
22	0.10705985886246	0.107136644319636	0.103229130620057	0.095905206336256	0.0860963830000971	0.074937246405138	0.0635933597548627	0.0531294395568965	0.0444514746298623	0.0382783081029307	0.0349860182388577	0.0343074865262516	0.0353370743970797	0.0370463282246948	0.0387687644005618	0.0403112588856751	0.0417725430401809	0.0432235941833365	0.0444571680886443	0.0450075689512805	0.0444530470049359	0.0428452876511584	0.0410844836033211	0.0409076864251285	0.0438885171917786	0.0499430170104343	0.0573814304215563	0.0641842957941334	0.0688027633904199	0.0703644438760685	0.0686580672770066	0.0640386236690252	0.0572856587774447	0.0494336500781759	0.0415908640565907	0.0347492100556719	0.0295765567090855	0.0262401361106807	0.0244404188780259	0.0237359068820837	0.0238737634878849	0.0248725748144461	0.0269679593923082	0.0306122359451095	0.0364945008310226	0.0453863798958561	0.0578006922263377	0.0736956103320336	0.0923632700695447
23	0.125937791870395	0.130311749506708	0.131252150305775	0.128950407586436	0.123879605958383	0.116723261640903	0.108284808522783	0.0993862069486662	0.090759410968054	0.0829355837363007	0.0761538290495507	0.0703407436837881	0.0652184289913318	0.0605447263255989	0.0564013700587103	0.0533696774422634	0.052367439157631	0.0540281708591984	0.058094383346951	0.0635698787074909	0.0694283598251556	0.0751452227550241	0.0807937536978371	0.0867724126019434	0.0933284169619735	0.100166005554938	0.106397066969624	0.110821263019939	0.112314141349203	0.110133692412534	0.10407947763028	0.0945166841300725	0.0823053603641923	0.06868307624567	0.0551510861812993	0.0433944640174524	0.0351242860916927	0.0313687836430587	0.031342137574035	0.0329627157679108	0.0345740809552257	0.0355563797838885	0.0363415680959574	0.0386362604213956	0.0452662334395529	0.0585301621906015	0.07872882559459	0.104673113981145	0.134465281605132
24	0.144707432116338	0.153497048661163	0.159636857228127	0.163032921595689	0.163735393660504	0.161906144140048	0.157781313334284	0.151629822613636	0.143708798979548	0.134222111511691	0.123297056991312	0.111001979970222	0.0974309392725681	0.0828870187809794	0.0682295888280759	0.055525435753252	0.0487809877487247	0.0519842009790599	0.0639662773318489	0.0803541161731755	0.0979996776653386	0.115275907826908	0.131368562220928	0.145798366294671	0.158124212235587	0.167781506733218	0.174060253030142	0.176205736478286	0.17358680928946	0.165863561885673	0.15310217536055	0.135814171103311	0.114925191302373	0.0917001626712352	0.0676768088285482	0.0447439230906303	0.0259944255589892	0.0190345218929282	0.0258557151103734	0.0339592236911821	0.0379063757756825	0.0361524852670225	0.0286211760882093	0.0196402034777663	0.0286895058544118	0.0575074674171025	0.0958346321714069	0.140080761757527	0.187513413005515
25	0.157304836524599	0.169403769342349	0.179818445336766	0.18832003336531	0.194668089791431	0.198586156113577	0.199757102209836	0.197837984457187	0.192488088286685	0.183402296631801	0.17034445310436	0.153179155546087	0.131902414588774	0.10667052894039	0.0778234920854505	0.0458983073581327	0.0116836261084539	0.0243236668340021	0.0606476848066589	0.0965383573586038	0.130981211736625	0.163026610109297	0.191783088362963	0.21641033348117	0.236114046367851	0.250159101487137	0.257910743989254	0.258900892141398	0.2529050954113	0.240010773670369	0.220660465739622	0.195662667360594	0.16617401822695	0.13366923921879	0.0999387258504189	0.067246911669739	0.0393444484415509	0.0262273395600725	0.0348711086672701	0.0473927166440003	0.0546112086396102	0.0547901278848088	0.0501638731327683	0.0503985440253809	0.0698431878842915	0.108931379027773	0.160775283723148	0.22019654150741	0.282983807002085
26	0.157010416013685	0.17041015732928	0.183375568995815	0.195781432125079	0.207344828670261	0.217584408809783	0.225828434266835	0.231272295143507	0.23307365872005	0.230468687916351	0.222896371499192	0.210128654138012	0.192423216502509	0.170752347836368	0.147232244494055	0.125937788647862	0.113711085111053	0.117787860838789	0.138821080164643	0.170808554011066	0.207520943195527	0.24468727210009	0.279444378423898	0.309743791394757	0.334065657124956	0.351308199036134	0.360754882617046	0.362070835699333	0.355305548432938	0.340892239519761	0.319642908495733	0.292744683901383	0.261768413438539	0.228703920291223	0.196030952978862	0.166786539967569	0.144401081141486	0.131746073950867	0.129322744373002	0.134690326381597	0.144668005569801	0.157860264928106	0.175457131411845	0.20042464796005	0.235637549951439	0.282104491336666	0.338465366214009	0.401612274895732	0.467584046071986
27	0.138669417943528	0.150993832500228	0.164561726807411	0.179620412694099	0.196104236269044	0.213569478514526	0.231222902998365	0.248030429173926	0.262875693398611	0.274740288721461	0.282886511875198	0.287030601962558	0.287496013244166	0.285328197598227	0.282327045342514	0.280908451931654	0.283681438584454	0.292733556311501	0.308905757481131	0.331513740016199	0.358671219199345	0.387907272148207	0.416706135671482	0.442835973334937	0.464507194806303	0.480431993692901	0.489831495684728	0.49241334680831	0.488332004173007	0.478141352478661	0.46274855156139	0.443375598393327	0.42152937437018	0.398971425425348	0.377665761500414	0.359670713612982	0.346944307216239	0.341077922751694	0.343062504115779	0.353243886836107	0.3715249253664	0.397670683006741	0.431480512739123	0.472698786319841	0.520725660984006	0.574312409092721	0.631423689474229	0.689353610801325	0.745070137003586
28	0.100282381095084	0.109100660587835	0.121499403871467	0.138287128096777	0.159604033085593	0.184939271321788	0.213316739834875	0.243509302451272	0.274223233256063	0.304253376947572	0.332617227257745	0.358664816159782	0.382151453067883	0.403256727597761	0.422535779094698	0.44079805234781	0.458925389332984	0.477663073031374	0.49743531768006	0.51823738811422	0.539633676577003	0.560854694173734	0.580956115199093	0.598992912856817	0.614169531311081	0.625943193108552	0.63407369298942	0.638625838861575	0.639939070257714	0.638582107753054	0.635308352982698	0.63102091126329	0.626747016150666	0.623613816245976	0.622813939973532	0.625551157978487	0.632962903507152	0.646024867760864	0.665449773961795	0.69159410871347	0.724381772957888	0.763245902392911	0.807086791945768	0.854250133304792	0.902543417042707	0.949320422935121	0.99166456224768	1.02668694990021	1.05192679346235
29	0.0450428561686848	0.0487918285550966	0.0614097027936653	0.0828036119245548	0.111331598822528	0.145483907360684	0.184004213896889	0.225709826442664	0.269412640240714	0.31393276253524	0.358158446500801	0.40111781251678	0.442038367807924	0.480378968592091	0.515827484935918	0.54826611356982	0.577713998566559	0.604262142142946	0.628017274862201	0.649068803815578	0.667486542538977	0.683348085947447	0.696785686849126	0.708035884141769	0.71747318837182	0.725613197788567	0.733080387096734	0.740549055073346	0.748677736536802	0.758061908835106	0.769223236871226	0.782637440011705	0.798784348366652	0.818191788010333	0.841444852086609	0.869142948449646	0.901803308182928	0.939724901436996	0.982836220009992	1.03055261708531	1.08166558943904	1.1342812332541	1.18582136765251	1.23309943314843	1.2724826940366	1.30014993641436	1.31244792869663	1.30634035741938	1.27993151054143
30	0.0173962120305004	0.0260526383660079	0.0456621016312509	0.0720237453125313	0.103948395305357	0.140865050250573	0.182140451588428	0.226938170437586	0.274219399699851	0.322799777179546	0.371431647722519	0.418892425700696	0.464063875256677	0.50599140292759	0.543918078245611	0.577294536565647	0.60577195319584	0.629189468272894	0.647568513613742	0.661123682968175	0.670293078425106	0.675781266171636	0.678596759647289	0.68005618007601	0.681723748640753	0.685264638098503	0.692220212709193	0.703758472316384	0.720490668608086	0.74244076715901	0.769196239181734	0.800189051994229	0.83500424319468	0.873610416108537	0.916436599024297	0.96426199453537	1.01793138370024	1.07795695129958	1.14410503162227	1.215073513322	1.28833391693631	1.36015891229645	1.42581173884214	1.47985615944531	1.51654956601213	1.53029264949775	1.51611562665925	1.47018113768577	1.39028196661817
31	0.068194351575743	0.0817354956607023	0.0999576681925656	0.123219130729933	0.151518721326031	0.184502915787144	0.221488613280403	0.261501778628977	0.303336584947761	0.345634244637035	0.386974259547905	0.42596676941141	0.46133380403294	0.491969592974647	0.516975347181888	0.535671307850401	0.547596961794615	0.552517255449844	0.550456416778113	0.541780038519643	0.527339105741439	0.508673714049568	0.488239818929228	0.469549234070673	0.456990944204969	0.455030130893502	0.466774303532074	0.492661497261102	0.530329857388971	0.575745215181868	0.624670137063349	0.673763543008689	0.721220684754058	0.767086082101562	0.813282555594578	0.863270043943388	0.921227200861223	0.990812537866015	1.07385310378559	1.16946386671931	1.27389758649532	1.38102929960737	1.48315662049039	1.57184594215335	1.63870493029696	1.67606452913718	1.67758561839436	1.63880049065138	1.5575890781419
32	0.0984663305923716	0.119357594614219	0.14380966344056	0.171675766012025	0.202588840628155	0.235935321040623	0.270856845263433	0.306282363511453	0.340987263393129	0.373671239500548	0.403042963356936	0.427897640722368	0.447173921787418	0.459979953035763	0.4655848487317	0.463380948276826	0.452832222435828	0.433432392174499	0.404700050992841	0.366237057799106	0.317877584477931	0.259988163423669	0.194187016884606	0.126133003745668	0.0819443181840721	0.117474329065534	0.19758790753024	0.285788555974143	0.371308523164239	0.44827572678059	0.512286883765286	0.560224981228489	0.590802018394337	0.605481259330989	0.60970877728646	0.614088254378215	0.634065810176137	0.68568833851937	0.778073875420239	0.909385898548752	1.0698108843233	1.24651936296862	1.42657237434304	1.59802481158525	1.75037461107315	1.87491801215135	1.96514829481887	2.01718529277288	2.03018631358827
33	0.124818501909906	0.154562435988049	0.186766246257757	0.220795225093056	0.255849985870215	0.290986668460503	0.325158433659367	0.357276039692701	0.386282193990927	0.411231029083566	0.431361242078051	0.446150058622664	0.455336309678936	0.458905736259389	0.457041140864847	0.450054201016392	0.438332727175678	0.422352594649677	0.402811754867302	0.380937651269723	0.358980714669538	0.34076944934448	0.33183261864302	0.338123724014794	0.363084702665094	0.405329310219629	0.459297310405556	0.517505358765482	0.572138327161249	0.615686997179073	0.64118467604194	0.642389806827176	0.614012696070886	0.551994460666891	0.453871067799869	0.319555659093556	0.156587835889672	0.110493039364344	0.32715098180807	0.589599478503805	0.873496521878207	1.16906484801116	1.46733374243384	1.75953456841807	2.03740346891026	2.29363021728448	2.52230498794646	2.71929502421664	2.88249867080678
34	0.191674709917964	0.227419845981875	0.264448153330641	0.301826649709715	0.338535694697777	0.373527537615274	0.405800794159341	0.434486911157936	0.458942428192386	0.478838361362509	0.494235463631374	0.505631725110679	0.513966986988284	0.520570683086011	0.52704557078978	0.535096065578287	0.546333321286065	0.5621091938355	0.583428058055992	0.610948589593698	0.645034829448869	0.685785135811638	0.732983253398149	0.785966712644021	0.843460168402985	0.903445782544652	0.963132673228478	1.01905774943503	1.06732258307322	1.10395932318461	1.12542637705864	1.12926054220631	1.11495598334714	1.08519370146903	1.04754101624146	1.01639394117848	1.0135863256285	1.06400545376964	1.18499377703144	1.37837086668108	1.63349229827238	1.93518820707801	2.26859827014112	2.62054877788023	2.9795722558361	3.33570801404431	3.68038511963192	4.00639288944318	4.3078829488116
35	0.317579307876784	0.355963114717858	0.393978444032795	0.430467896896502	0.464238828177532	0.494137783943534	0.519140614040843	0.538458329681731	0.551659316511256	0.558809113801269	0.560628015195104	0.558659880300333	0.555423800854256	0.554472184120682	0.560210429228838	0.577317340738965	0.60978754001228	0.659993420725065	0.728317772161592	0.813498252863921	0.913303664029527	1.02511099480402	1.14622754943109	1.27401276372431	1.40590477447429	1.53943181824085	1.67225462945095	1.80226212363347	1.92772759022616	2.04752185445403	2.16136972644725	2.27012368070824	2.37601196196903	2.4827971443255	2.59576098974188	2.72142714571223	2.86696797329057	3.03933137510387	3.24424694956579	3.48535817916772	3.7637044948817	4.07764305917303	4.42314173780034	4.79428568976343	5.18384305857506	5.58378974024129	5.98575051098819	6.38135059449156	6.7624876855627
36	0.493928474326664	0.53243199009278	0.567466763648596	0.59747106778984	0.620814341616362	0.635859086138272	0.641037216464008	0.634946084945958	0.616477185810757	0.585008918361587	0.540739580998901	0.485350131127542	0.423466662198588	0.365882819329934	0.334442237648763	0.357826228873958	0.445898690625242	0.584444413622119	0.757549862686574	0.955390386162385	1.17214114054685	1.40389566515231	1.64765674808167	1.90090821258904	2.16145221305129	2.42737069261289	2.69704841688577	2.96922709864696	3.24307276501238	3.51824306996688	3.79494247808027	4.07395336024656	4.35663133036984	4.6448545382797	4.94091981476193	5.24738388164146	5.56685503949184	5.90174879289704	6.25402803459376	6.62495272828664	7.01486408532463	7.42302381715571	7.84752134805579	8.28525298781227	8.73196913341668	9.18238001343664	9.63030770737455	10.0688717266949	10.4906964930937
37	0.724899157674548	0.763736023069954	0.795714650038541	0.818968449667289	0.831595127889358	0.831729429662049	0.817640278487232	0.787869379394405	0.741451740765849	0.678319090518301	0.600154563516585	0.512445870279885	0.429638499793973	0.384705874384312	0.423152430895215	0.554847421147834	0.753363564456923	0.99669889395299	1.27342411341127	1.5773781713166	1.90461200077123	2.25214037621288	2.61745168043503	2.99832302586689	3.39276388431114	3.79901511444395	4.21557008245586	4.64120088239639	5.07497992440936	5.51629075573678	5.96482404456371	6.42055608829372	6.88370840196297	7.35468807571432	7.83400973212122	8.32220107395985	8.819695160453	9.32671362698375	9.8431459947716	10.3684309234544	10.9014456704225	11.4404100869676	11.982811183111	12.5253536419335	13.0639406990257	13.5936885809451	14.1089762858338	14.6035309598245	15.0705475434461
38	1.08099310814573	1.13942671315285	1.1926670174152	1.23998451126079	1.28104634108641	1.31609782617586	1.34617798329618	1.37335779771084	1.40096739972988	1.43374044661342	1.47775911207463	1.54006739235349	1.6278975659558	1.74765251425984	1.9039938214961	2.09938946655691	2.33422129644395	2.60726554694168	2.91626857308413	3.25843224570375	3.63075282680346	4.03023367297109	4.45401315909668	4.89944269876416	5.36413677405186	5.84600619193617	6.34327901992456	6.85451004378596	7.37857801291903	7.91466953615394	8.4622487187817	9.02101217250904	9.59082970478669	10.1716717033	10.7635249209396	11.3662990068314	11.9797267038841	12.6032611326376	13.2359739957583	13.8764588555274	14.5227438418664	15.1722182197187	15.821577157389	16.4667887666018	17.1030870089833	17.7249933690213	18.3263692796334	18.9005001688687	19.4402107088543
39	1.69464080779641	1.81226136532098	1.93200071575847	2.05423204201969	2.17966003644044	2.3093542728426	2.44475909897378	2.58767234737206	2.74018741214702	2.90459764027127	3.08326820500575	3.27848742929814	3.49231494966857	3.72644619415812	3.98211039745727	4.2600133789389	4.5603285068598	4.88273200763075	5.22647375156447	5.590472395359	5.97342382804189	6.37391332625353	6.79052378849246	7.22193429713302	7.6670047900128	8.12484378087079	8.59485693588798	9.07677500648993	9.57066023295547	10.0768909322711	10.5961245982621	11.129240480151	11.6772632610402	12.2412701170133	12.8222840841409	13.421157276291	14.038448060254	14.6742967812135	15.3283050111582	15.9994235317306	16.6858543265829	17.3849717154714	18.0932673905351	18.8063235048662	19.5188171205474	20.2245582699212	20.9165626569124	21.5871586739034	22.2281269921201
40	2.59993780832867	2.79917167804776	3.00573265119312	3.2196042203192	3.44081366059602	3.6694225319963	3.90551046096016	4.14915293430974	4.40039464155734	4.65922065610733	4.92552833949446	5.19910318436108	5.47960181128402	5.76654497861278	6.05932278225573	6.35721328891392	6.65941476689122	6.96509056864113	7.27342468527827	7.58368512020555	7.89529157393422	8.20788352497648	8.52138463910364	8.83605953004409	9.15255920387644	9.47195201092977	9.79573755746005	10.1258417416894	10.4645918181349	10.8146711066883	11.1790536076071	11.5609193431753	11.963551736038	12.3902188006642	12.844040437518	13.3278447476508	13.8440170655055	14.3943463179075	14.9798742648538	15.600754010796	16.2561247168955	16.9440095406081	17.6612433888037	18.4034360914084	19.1649751647693	19.939070576259	20.7178420057172	21.4924471777141	22.2532480343706
41	3.62666911274767	3.88851231124655	4.15617870941231	4.42848463465807	4.70413384355372	4.98172314721246	5.25975082511416	5.53662858189553	5.81069784494357	6.08025117763714	6.34355947991714	6.5989054557512	6.84462354381771	7.07914613879638	7.30105548953357	7.50914016863443	7.70245449501778	7.88037879309778	8.04267793247347	8.18955525892275	8.32169885401185	8.44031710117813	8.54716084124811	8.64453000682366	8.73526354025992	8.82271258063764	8.91069823268876	9.00345649331057	9.10557380693867	9.22191689962326	9.35755970130821	9.51770819697401	9.70762118615521	9.93252184701764	10.1974927341688	10.5073465227856	10.8664672353618	11.2786218513916	11.7467491010525	12.272739081706	12.8572221351004	13.4993868039647	14.1968443965482	14.9455526132995	15.7398043786618	16.5722820121766	17.4341721914259	18.3153341540586	19.2045120721992
42	4.49453030270218	4.76772219703212	5.03875226369555	5.30523833354024	5.56467225332101	5.81445221821559	6.05192156221141	6.27441411878207	6.47930609012336	6.66407414791584	6.82635923006633	6.96403519482052	7.07528114512886	7.15865584127965	7.21317217722242	7.23836920374364	7.23437863806146	7.201982206201	7.14265553418717	7.05859367460864	6.95271281558441	6.82862244929285	6.69056259764189	6.54330210940565	6.39199724223078	6.24201545494233	6.09873797040345	5.96736567571882	5.85276403530084	5.75938953333328	5.69133697703918	5.6525288350858	5.64703358468234	5.67945491327488	5.75528913469536	5.88112071290205	6.06453337694153	6.31367012288052	6.63647551462875	7.03976536432321	7.52833718844184	8.10431763699919	8.76684863284546	9.51209844676372	10.3335064031009	11.222151623423	12.167160204446	13.1561024145816	14.1753619809164
43	5.02401643458115	5.25789531670187	5.47917328754335	5.68476824901744	5.87155056954343	6.03639561182305	6.17624288676393	6.28816146947238	6.36942114682853	6.41756860299667	6.43050779872337	6.40658357379309	6.34466741246829	6.24424427242101	6.1054993990778	5.92940412992016	5.71779981127881	5.47347901630706	5.20026304481689	4.90307369710678	4.5879944699777	4.26230949511238	3.93449391009377	3.61410126275324	3.31144728828538	3.03693298488409	2.79983172429851	2.60650016545489	2.45837601661425	2.35065229416198	2.2725953991838	2.20970152601322	2.14689357142155	2.07179817562893	1.97788573553789	1.86817780989304	1.76065682866496	1.69496419721447	1.73241604488894	1.93298193768368	2.32004363482326	2.87846325804655	3.5800184009147	4.39913369146246	5.31530948627783	6.31144285897112	7.37212711555755	8.48260984380588	9.62826775429252
44	5.32783802856405	5.51144606035136	5.67541530724149	5.81666972324363	5.93217398578244	6.01898833175595	6.0743274080817	6.09562233206049	6.08058499234039	6.02727346355374	5.9341572629006	5.80018105217725	5.62482529268265	5.40816230452508	5.15090618295087	4.8544551106883	4.52092483054718	4.15317251955562	3.75481129487836	3.33021773523721	2.88453991540488	2.42372704351877	1.95464334821766	1.48548111527157	1.02740460088155	0.603259819061747	0.318896934987823	0.462681261673096	0.790865806209065	1.11604123035574	1.40611014420664	1.65095890758968	1.84647256778045	1.99262266438117	2.0940096437016	2.16134974261198	2.21343155378888	2.27857559146865	2.39337400911677	2.59612985948728	2.91624309603705	3.36675369754763	3.94536520947831	4.64065601024043	5.43764970841028	6.3207162234064	7.27455833022398	8.28435385935061	9.33565626485544
45	5.84462522982448	6.03124003177462	6.20030138593455	6.34959101764186	6.47703066343699	6.58073705216268	6.65908082615491	6.71074913345336	6.73481161506113	6.73078950692952	6.69872755041497	6.63926830803193	6.55372822100222	6.44417415960237	6.31349804067521	6.16548491429901	6.00486620719095	5.83734397250101	5.66956378909599	5.50900432944218	5.36374418295285	5.24206905170745	5.15190626148334	5.10012713943292	5.09183332358801	5.12980513734338	5.21428810708762	5.34320379326012	5.51273191700388	5.71810123902225	5.95440017794379	6.2172652745823	6.50337851818919	6.81076250779956	7.13889198995227	7.48864809904885	7.86213993045739	8.26241626905467	8.69309255984386	9.15792430334475	9.66036492930748	10.2031498254368	10.7879455075215	11.4150932759212	12.0834622279047	12.7904110275058	13.5318451657857	14.302348838731	15.0953682907129
46	7.09789346407768	7.38665096232326	7.66975809694263	7.94618653775897	8.21505679731442	8.4756704834716	8.72754165177221	8.97042618433973	9.20434796756871	9.42962049923642	9.6468624438086	9.85700559588804	10.061293735961	10.2612710051527	10.458758723476	10.6558200604671	10.854712653797	11.0578301476815	11.2676346354527	11.4865830388837	11.7170513963549	11.9612616930416	12.2212160870956	12.4986430540065	12.7949590621026	13.1112479880965	13.448258764526	13.8064199655068	14.1858684367326	14.5864878683672	15.0079525214505	15.4497711820751	15.9113267839586	16.3919079058941	16.8907293883019	17.4069404950073	17.9396202588928	18.4877607993485	19.0502404108145	19.6257890376254	20.2129493288672	20.8100367821833	21.4151025293568	22.0259021005899	22.639873059994	23.2541237806117	23.8654348844343	24.470274077887	25.0648243304769
47	9.23931657913565	9.70787051256596	10.185345080204	10.6712853875332	11.1652749018739	11.6669438915621	12.1759766287266	12.692117038699	13.2151725028488	13.7450155600151	14.2815833048938	14.8248743490441	15.3749432898504	15.9318927219516	16.4958629203824	17.0670194200296	17.6455388063875	18.2315931121016	18.8253332767309	19.4268721686093	20.0362676840293	20.6535064283629	21.2784884464013	21.9110134075317	22.5507685698213	23.1973187517453	23.8500984383986	24.5084060482448	25.1714002941735	25.8380984953441	26.5073766389953	27.1779709572615	27.8484807742137	28.5173723919662	29.1829838190838	29.8435301954895	30.4971098303176	31.1417108367587	31.7752184147941	32.3954228930019	33.0000286892087	33.5866643825025	34.1528941031596	34.696230440844	35.2141490449786	35.7041050457512	36.163551362369	36.5899588904561	36.9808384771794
48	11.8874902231842	12.5503710580207	13.2337180271425	13.937169009984	14.6603053031555	15.4026511294048	16.1636729623612	16.9427786289433	17.739316160504	18.5525723748722	19.3817711841675	20.2260716372091	21.0845657200827	21.9562759534409	22.8401528398546	23.7350722284445	24.6398326765479	25.5531528988306	26.4736694025879	27.3999344136604	28.3304142001903	29.2634879012384	30.1974469641117	31.1304952882258	32.060750164719	32.986244090177	33.9049275201293	34.8146726139137	35.7132780075259	36.5984746356612	37.4679326087191	38.3192691354641	39.1500574675924	39.9578368288732	40.7401232789173	41.4944214500484	42.2182370851545	42.9090902947293	43.5645294424343	44.1821455603111	44.7595871871059	45.2945755159509	45.7849197308102	46.2285324046487	46.6234448262735	46.9678221173584	47.2599779964774	47.498389043278	47.681708313494
49	14.3686701252874	15.1809022401709	16.0199009146427	16.8851784947985	17.7761339221904	18.6920491665305	19.6320860236454	20.5952833184949	21.5805545543213	22.5866860500779	23.6123356091353	24.6560317627872	25.7161736322008	26.7910314520861	27.878747798408	28.9773395608569	30.0847006984454	31.1986058134511	32.3167145749246	33.436577018093	34.555639740192	35.671253006566	36.7806787732987	37.881099624237	38.9696286111103	40.0433199756239	41.099180722032	42.1341829979062	43.1452772297663	44.1294059490881	45.0835182331393	46.0045846742981	46.8896127811734	47.7356627051703	48.539863177318	49.2994275323888	50.0116696907642	50.6740199633177	51.2840405409287	51.8394405282588	52.3380903812102	52.7780356091498	53.1575096065593	53.4749454843137	53.7289867782774	53.9184969223146	54.042567384065	54.1005243748263	54.0919340594715
50	16.0327256992744	16.912680212265	17.8202208251642	18.7546572008552	19.7151619469524	20.7007668070872	21.7103594844399	22.7426811601633	23.7963247675924	24.8697340806708	25.9612036717936	27.0688797902649	28.1907622077656	29.3247070716183	30.4684308002244	31.6195150478444	32.7754127579177	33.9334553154139	35.0908607993147	36.244743326319	37.3921234663046	38.5299396990732	39.6550608705441	40.7642995949696	41.8544265380464	42.9221855041382	43.9643092393501	44.9775358510672	45.9586257339588	46.9043788825097	47.8116524610679	48.6773784943373	49.4985815343859	50.2723961547308	50.9960841180571	51.6670510617744	52.2828625450206	52.8412593020105	53.3401715498631	53.7777322042976	54.152288863887	54.4624144329017	54.7069162641403	54.884843716458	54.9954940368712	55.0384164940074	55.0134147081097	54.9205471425882	54.7601257430051
51	16.5169281817981	17.3767889322835	18.2609506016367	19.1685448061575	20.0985680158763	21.0498789053451	22.021196426622	23.0110986644018	24.0180225300879	25.0402643476414	26.0759813792765	27.1231943334808	28.1797908914519	29.2435302808557	30.3120489178747	31.3828671298556	32.4533969615473	33.520951057999	34.5827526067532	35.6359463111015	36.6776103549716	37.7047693086054	38.7144079126765	39.7034856670263	40.6689521388962	41.6077628945554	42.5168959477077	43.3933686081652	44.234254605153	45.0367013514012	45.7979472070496	46.5153385964643	47.1863468264864	47.8085844515295	48.3798210294096	48.8979981119561	49.3612433163611	49.7678833269808	50.1164556829114	50.4057192141873	50.6346629988576	50.8025137244913	50.9087413507891	50.9530629848647	50.935444897323	50.8561026253662	50.7154991286809	50.5143409846113	50.2535726309237
52	15.8408779638565	16.6151012690951	17.4082746496715	18.2194406332565	19.0475234701503	19.8913278938198	20.7495385693838	21.6207202769929	22.5033188735832	23.3956630723523	24.2959670745088	25.2023340823985	26.1127607170239	27.0251423562822	27.9372794029761	28.84688448386	29.7515905727153	30.6489600217712	31.5364944767751	32.4116456417476	33.2718268500197	34.1144253886425	34.936815513783	35.7363720853735	36.5104847401901	37.2565725137955	37.9720988135169	38.6545866369489	39.3016339234859	39.9109289202054	40.4802654381488	41.0075578707622	41.490855843073	41.9283583581418	42.3184273065289	42.6596002049918	42.9506020324244	43.1903560341945	43.3779933705328	43.5128614904812	43.5945311200952	43.6228017620887	43.5977056138618	43.5195098218119	43.3887170019271	43.2060639698327	42.9725186376248	42.6892750499121	42.3577465474157
53	14.344591811997	15.0032962467347	15.675433114011	16.3600576498678	17.0561286242229	17.7625080647148	18.4779615571051	19.2011591549849	19.9306769284987	20.6649991783101	21.4025213370735	22.1415535762778	22.8803251314959	23.6169893538445	24.3496294898605	25.0762651860694	25.7948597083114	26.50332785944	27.1995445723856	27.881354148839	28.5465801070174	29.193035595212	29.8185343211444	30.4209019406586	30.9979878430263	31.5476772642213	32.0679036540026	32.5566612176131	33.012017548422	33.4321262639916	33.8152395548845	34.1597205531216	34.4640554255858	34.7268650969023	34.9469165064282	35.1231333049846	35.2546058988699	35.340600751484	35.3805688565757	35.3741533016297	35.3211958452104	35.2217424380811	35.076047624537	34.884577767511	34.6480130484868	34.3672482009274	34.0433919436048	33.6777650876765	33.271897298352
[truncated: 70 more columns]
