# Supplementary material for: Reconstructing spruce budworm outbreak severity: a comparison of paleoecological and tree-ring signals
Source: PLoS One. 2025 Aug 12;20(8):e0329406. doi: 10.1371/journal.pone.0329406 (PMC12342301; doi:10.1371/journal.pone.0329406)
Supplement: S14 Dataset — (ZIP) [file pone.0329406.s014.zip › Lake 8 wavelet data no outlier/Cross-wavelet_Lepidopteran_scales_Percent_defoliation/cross_wavelet_significance.txt]

V1	V2	V3	V4	V5	V6	V7	V8	V9	V10	V11	V12	V13	V14	V15	V16	V17	V18	V19	V20	V21	V22	V23	V24	V25	V26	V27	V28	V29	V30	V31	V32	V33	V34	V35	V36	V37	V38	V39	V40	V41	V42	V43	V44	V45	V46	V47	V48	V49	V50
1	0.254997989806812	0.198840630335048	0.123789679146145	0.0646931293484478	0.0316030502458183	0.0169574389227996	0.0110694969044692	0.00854950971702874	0.00727581162226648	0.00646955055204711	0.00584645741822101	0.00524410510157951	0.00466239908337338	0.0042010780454275	0.00386973601883713	0.00361628024995198	0.00340845639374125	0.00320522424752478	0.00291681543484095	0.00255256420312648	0.00230141362024567	0.00229739472681652	0.00244989071602582	0.00266794824224817	0.00287043876165412	0.00287599920260075	0.00267524643388007	0.00243044325037087	0.00222952915495369	0.00211912438863436	0.0021217232639626	0.00217761762831826	0.0022034068052354	0.00213894225592639	0.00198711043956499	0.00181450487104017	0.00167887967118216	0.00164663602145323	0.0017387370749243	0.00186875935954025	0.00197481478266622	0.00201368721236225	0.00194103035985096	0.00181652654100663	0.00173982737316922	0.00172879444130597	0.00179104731494005	0.00194037508195195	0.00208541845656685
2	0.339137418209201	0.257350302069528	0.149876719337385	0.068729978268738	0.0270361312326016	0.0114891902852235	0.0068236943074556	0.00538119122675936	0.00480387871438481	0.00444550394702956	0.00412754735117778	0.00372803120610164	0.00328412924348132	0.00294101533910405	0.00272464140716128	0.00256674269296896	0.00245040249523627	0.00234025635635343	0.0021050726247444	0.00173535947553673	0.00147331660620988	0.00150447700447899	0.00170312624355353	0.00197461990090535	0.00223635076829481	0.00225833405979808	0.00203324377159979	0.00176804118109634	0.00156626388562664	0.00146856095092002	0.0015003494688125	0.0016006257330233	0.00166418268106836	0.00161604276518233	0.00146112601748779	0.00127670874999075	0.00112637203635368	0.00109649440991563	0.00121667481995023	0.00137196090515711	0.00149636422548161	0.00154402195258023	0.0014536662328412	0.00130052255566555	0.0012103666135665	0.00119298757578071	0.00126052413931872	0.00144095658569684	0.00160411571316477
3	0.399524452447325	0.296218609208405	0.162411448444295	0.0651460099581152	0.0190505038285021	0.0047692091293839	0.00229014443825159	0.00207386985807457	0.00211618827216186	0.00212763184643773	0.00207734347703946	0.00188830544122594	0.00162169250949743	0.00143048553129893	0.00134494345681625	0.00128132949047737	0.00125555563555797	0.00125600059505463	0.00112293128354692	0.000818710304769594	0.000584884038675315	0.000639058963000384	0.000823859741495013	0.00107472657986542	0.00133292146005876	0.00135529083487295	0.00114287741850086	0.000910391232182869	0.000753207804439734	0.000686994878090164	0.00073088397611865	0.000850517864486733	0.000935173800623201	0.000910685026879184	0.000786361287951206	0.000632113839856108	0.000496088306454782	0.000471613248170857	0.000594936546102007	0.000734006733006036	0.000844927482212588	0.000892112064792019	0.000802194940899779	0.000652450395263379	0.000572248556991017	0.000549758693497948	0.000606559652588432	0.000785450372107708	0.00091847040127269
4	0.42716508784085	0.313037113511513	0.166227045694546	0.0618606532001668	0.0148112969867035	0.00165132835444466	0.000211160754139401	0.000414428245604112	0.000596240528210675	0.000692270305402494	0.000736845073613626	0.000659351573992687	0.000523823706083425	0.000445217574888682	0.000440811936661002	0.000417413796747602	0.000430880498759546	0.000498943360982711	0.000462424069345164	0.000272991463800775	9.54041373091842e-05	0.000153116168103609	0.000265625209667702	0.000434825943165475	0.00063007442203753	0.000637496497055656	0.000471842824190016	0.000310285416289487	0.000221102929590786	0.000191416017306546	0.000217339591667171	0.000320303772283473	0.00039410318530584	0.000385148501070487	0.000309644232128157	0.000216404627991019	0.000120688486305432	0.000101871288570493	0.00019962376689933	0.000283363277364296	0.000356322838015744	0.000395991233970889	0.000326903380710817	0.000213323574766505	0.000164952561868516	0.000140043827074453	0.000180989599764401	0.000326939402130951	0.00039011551155004
5	0.427769659215869	0.31503206671759	0.169032920179271	0.0644266101250605	0.0166217790709423	0.00270215371777677	0.000289004951158939	8.12478205825079e-05	0.000131838234823477	0.000164618525147126	0.000202957499800417	0.000159584857850815	9.46456103862335e-05	7.67712020774551e-05	9.827274901216e-05	7.43369654642107e-05	8.89675174005987e-05	0.000165374949902588	0.000177801854306968	9.67119833957846e-05	2.47818455583431e-05	2.76445832021967e-05	6.15610078111819e-05	0.000150672468249635	0.000270036365553579	0.000262098231485363	0.000155523778645619	6.59270251395262e-05	2.73082535354699e-05	3.23163647414467e-05	2.80814446720556e-05	9.68392363675127e-05	0.000137295874847568	0.000130409316768121	9.53495349678467e-05	6.08022917977137e-05	2.73386151867175e-05	2.24074300595038e-05	5.60248665696536e-05	8.11394633120143e-05	0.000119628920177594	0.000150732630535844	0.000111124980281232	4.1153244645281e-05	2.72632198893821e-05	1.6307950645968e-05	5.81057178361784e-05	0.000134084760011873	0.000138542593104779
6	0.413489931768999	0.310481352082655	0.173994889159486	0.0720613607260253	0.0218285746422988	0.00486467369746293	0.00085105919682292	0.000137280044426422	3.51873054769527e-05	3.22206617457855e-05	6.3797591840063e-05	4.07306529031247e-05	8.32317523619806e-06	1.26888257718426e-05	2.51186171742278e-05	2.26086815912777e-05	3.28546489389445e-05	6.60670501418317e-05	8.64842010890823e-05	5.81565842741328e-05	1.89092343523693e-05	7.64940628477409e-06	1.91588791386634e-05	6.53155144334612e-05	0.000134495415081912	0.000119236300155278	5.88681886555021e-05	2.05120675645319e-05	1.31259815478833e-05	2.2598423585116e-05	2.69416653130811e-05	3.97546401585434e-05	5.08482485783563e-05	4.07494588433328e-05	2.43790174324001e-05	1.72424462400111e-05	1.21755796080911e-05	1.07905238755081e-05	1.36184723776072e-05	1.62121067848284e-05	4.01330836118806e-05	6.35268290160615e-05	4.91061586381756e-05	1.3576076202792e-05	8.86369612614966e-06	2.65184884152808e-05	5.24635948812412e-05	7.58270384506724e-05	8.29032168858688e-05
7	0.393960736503232	0.303767872626599	0.180072949705643	0.0818259321823429	0.0284272615275547	0.00755156642672383	0.00153555503096901	0.000222158698982916	8.28763665182859e-06	1.72553663668548e-05	3.79209811393674e-05	2.78342132683227e-05	1.639097839302e-05	9.89551292311039e-06	1.09731392007833e-05	2.58689841163862e-05	2.56739111602987e-05	3.48026110176134e-05	5.98536536696585e-05	5.42393593334201e-05	2.61389918415549e-05	1.74007783525894e-05	4.16278011676765e-06	4.95016863368976e-05	9.53052447380308e-05	7.38325274166528e-05	3.22429305810546e-05	1.61230890469583e-05	9.44019036893485e-06	2.5056840270278e-05	2.42369295700956e-05	2.07405538352144e-05	2.61638367409727e-05	1.6253394997619e-05	3.77504488136508e-06	3.96691600220112e-06	3.98718127637359e-06	1.03705397660919e-06	2.9142006847316e-06	9.32142623839284e-06	1.96856600332211e-05	3.77606403657483e-05	3.81848071027529e-05	1.62747897096226e-05	9.34588654893886e-06	3.33151371102405e-05	4.76232914525176e-05	5.27914517384537e-05	8.07432529294755e-05
8	0.373833701851345	0.296274200375832	0.1857538854405	0.0920133859380556	0.0359449710869363	0.0110577631595934	0.0027016344178686	0.000565059699991805	0.000133073764250423	5.97274747563058e-05	4.62461232166254e-05	2.2150080231165e-05	1.25403790073808e-05	1.85343641237256e-05	1.6863846633329e-05	2.80477125153769e-05	1.68099378553525e-05	1.88275616882609e-05	5.37230204362124e-05	5.55055750338871e-05	1.99181229380866e-05	1.88162941179058e-05	3.22339180505977e-05	6.95671892639883e-05	9.77708398229818e-05	6.37662875447762e-05	8.19456601413686e-06	2.17767515284694e-05	1.43197907593171e-05	2.51031378445931e-05	1.65127860164101e-05	8.79600113478795e-06	2.1190589771282e-05	1.39438220709934e-05	3.09100789064197e-06	1.12312818385413e-06	3.45856604954084e-06	3.93113646981659e-06	9.26626094279377e-06	1.18683505025462e-05	7.86482720912508e-06	3.13743563939046e-05	4.15839288195152e-05	2.83483114457567e-05	2.85515192263329e-05	4.87233362684072e-05	4.36223114129634e-05	2.31184817416158e-05	8.88707658323428e-05
9	0.354580625687893	0.288365009976913	0.190418618877597	0.102015816886699	0.0442765629896106	0.0155381589183808	0.00442027286314452	0.00107169146908684	0.000311450247709552	0.000157100342832302	9.0229743946228e-05	3.72684517561551e-05	2.56341928478859e-05	4.24691494936981e-05	4.64525626973323e-05	4.7854014869032e-05	3.83473196739208e-05	4.12457783881425e-05	6.7531013436805e-05	7.16314190234366e-05	4.53120372416815e-05	5.38909827240171e-05	8.98888166589579e-05	0.000128216028493687	0.000139699214530025	9.56622252144815e-05	4.41513988509253e-05	4.94449960807582e-05	4.78015688256115e-05	4.1709466155677e-05	2.75818251456657e-05	2.25472893387619e-05	2.80002466216763e-05	1.92204149824684e-05	6.31318687153396e-06	3.11896860268675e-06	6.20809449570549e-06	1.18631142277562e-05	2.07058601657231e-05	2.16925123338327e-05	1.68023191097642e-05	4.18973188870434e-05	6.23428463030012e-05	6.74414812720157e-05	7.61142893068899e-05	8.53286288810716e-05	6.72263843699638e-05	6.03181229217397e-05	0.000147601419423132
10	0.336447768116232	0.280149552923273	0.193890019505158	0.111459264140621	0.0531120468121037	0.0208704865224072	0.0066743871138496	0.00166565273465563	0.000314246658910221	0.00021141858700619	0.0001801001223642	0.000120250377341727	9.5883517463328e-05	0.000103940298759664	0.000107654503946949	0.000102357063468217	9.44243337826823e-05	9.8466880168461e-05	0.000117741903113363	0.000131925653267398	0.000138247941101132	0.000167530096236537	0.000217714978174488	0.000258115689742061	0.000258539812358286	0.000212625188037224	0.000162017472296505	0.000139805361635207	0.000122611496579752	9.93278283990242e-05	7.65228054112143e-05	6.28840195683691e-05	5.27395777819643e-05	3.65478670043771e-05	2.14192335243722e-05	1.66026896579249e-05	2.01600659293002e-05	3.17399255881791e-05	4.74331583267816e-05	5.73370612181557e-05	6.62689461972774e-05	9.03131155262972e-05	0.000119210604229668	0.000141954246037257	0.000161346151646395	0.00017522862624456	0.00018339863821236	0.000224796589222623	0.000332334470401191
11	0.319344684012173	0.271648101361953	0.196135921806022	0.120144487267803	0.0622992481767915	0.0271661276544992	0.00980560440252269	0.00281924781301354	0.000544612929404051	0.000161069570838443	0.000287545756473946	0.000290024041934373	0.000265035623355137	0.000251023551927527	0.000236326427584017	0.000213219350689884	0.00019439688624493	0.000199735679244415	0.000233511783982362	0.000283191230978702	0.000343514944128494	0.000418385948959089	0.000494734090845694	0.000542733489858427	0.000539694453050408	0.00049001889534123	0.000423722148796364	0.000363797891019391	0.000307812775198776	0.000251149937831518	0.000198879798550065	0.000155189314928603	0.000117642785046724	8.55516099364734e-05	6.43159940995758e-05	5.74365521465273e-05	6.43517204827251e-05	8.48795159680682e-05	0.000114089473020921	0.000143525374841727	0.000173085452611416	0.000208361657821747	0.000247298938861702	0.000285208261563961	0.000323899956393096	0.000370950424879805	0.000442122245733446	0.000564567686709299	0.0007523441342297
12	0.303110854733695	0.262862285420191	0.197218728920827	0.128064487658932	0.0719107250742618	0.0347524062931769	0.0142759263155882	0.00489666175135037	0.00145755601085774	0.000562808218580344	0.000487680912189821	0.000552341842708028	0.000572154639333297	0.000543586282430118	0.000482161194137007	0.000401965771618014	0.000340436647078588	0.000354954779806368	0.000453866985364486	0.000598263025942793	0.000761624062803043	0.000924587672111747	0.00105922232173168	0.00113565430056938	0.00113970908346715	0.00108073195513843	0.000982391293220765	0.00086527436357457	0.000739090970346403	0.000609562703162702	0.000484532340425028	0.000371794539132542	0.000277311806384831	0.000206938041418897	0.000165761708054239	0.000155048083501951	0.000172123232532095	0.000212456203355007	0.000268524211178508	0.000330155397806421	0.000390003479805223	0.000445318611814514	0.000495950151315798	0.000547115265608976	0.000614721510959554	0.000725430134341451	0.000909888525191119	0.00119141834298972	0.00156814154784449
13	0.287535356641415	0.25369120376532	0.197053366931253	0.135014285728186	0.0817680243697755	0.0437622452360513	0.0205302140928229	0.0082116024120371	0.00258958917825167	0.000602886148108645	0.000713015226169689	0.000971587077113792	0.00107944678089306	0.00104677674684007	0.00089563787101308	0.000668530169965747	0.000465913296175609	0.000511920031754051	0.000809665597587152	0.00118254079407822	0.00155697753705083	0.00189015116769352	0.00214228260552692	0.00228573199844184	0.00231623381223881	0.00224931382446692	0.0021065278687686	0.00190593787035522	0.00166254533793614	0.00139318483381368	0.00111855689895813	0.000860592427954688	0.000638599107706746	0.000467931904921539	0.000362588761435003	0.000334697975971639	0.000378257385468128	0.000468109082133765	0.000579617590622486	0.000692157843328976	0.000788814367750062	0.00086018429302519	0.000909335410189497	0.000957434234641932	0.00104928348459742	0.00125144373707511	0.00162935414843639	0.00221248064272864	0.00297163527949159
14	0.272288479421126	0.243772141484765	0.195110581538394	0.140141097290912	0.0908685506826257	0.053562361446521	0.0288006234119547	0.0139829934446357	0.00586643630484074	0.00193233365048475	0.0012031072942174	0.00173880055167218	0.00198697755301761	0.00192190406406737	0.00159011825235615	0.00104248083754619	0.000370131336212255	0.000561129871209954	0.00139504502969159	0.00223166097303001	0.0029964844162999	0.00362925587704876	0.00408462754845017	0.00434791264502353	0.00443677163427498	0.00438118128619216	0.00420031433298207	0.00389963607418312	0.00348671692210009	0.0029855777731305	0.00243713649044276	0.00188872550979868	0.00138241584398375	0.000952083920564508	0.000640659121100389	0.000533650714961756	0.00065458583014556	0.000875853006399993	0.00110514620005719	0.00129757011832942	0.00142594356155617	0.00148017419723908	0.00147440149954395	0.00145514775420757	0.00151894435343964	0.00182604969951052	0.00252791421452835	0.00365971837261786	0.00513139063910696
15	0.256940387986233	0.232511781895291	0.190436263476455	0.141871637840012	0.097050023427968	0.0619019391758749	0.0375310637601601	0.0219965149700965	0.0126237616871838	0.00735976730709768	0.0049266004843627	0.00419690998390247	0.00399543662778503	0.00366961431562012	0.00302768828757761	0.00209728457580016	0.00118907004890641	0.00150791759732859	0.0028318608208414	0.00426948602310623	0.00556936995204819	0.00660583917530008	0.00732253002390979	0.00773644042430146	0.00791522593953288	0.00792075804790226	0.00776165931646376	0.00740026496858414	0.00680216916476779	0.00597746739555016	0.0049854566446851	0.00391154194506372	0.00283849275307004	0.00182938586336724	0.000937120952355927	0.000401160841679245	0.000827192555949538	0.00139654720391177	0.00185630074312032	0.0021593405260237	0.00228509353606883	0.00224108970358782	0.00206596881793811	0.00182963221907732	0.00169719357848538	0.00208712040626969	0.00336295099784856	0.00546753144375393	0.00817541425689337
16	0.241215392729282	0.219502242058645	0.182241442714289	0.138601902717982	0.0975492587580518	0.0649195569181641	0.0423446818635963	0.0281720268058791	0.0195729689224653	0.0143182572193522	0.0111601390753359	0.00935825071471905	0.00828723406828621	0.00741751644662787	0.00645817426316428	0.00545528976771762	0.00485565157649827	0.00527210624133339	0.00666887602093021	0.00845578194891421	0.01014190067003	0.0114497253884325	0.0122918226852701	0.0127495421409806	0.0129964197299665	0.013157801362486	0.0132030132995255	0.012974105231802	0.0123126916631233	0.0111619162402985	0.00958643388762325	0.00773254698699739	0.00577183804373115	0.00386099645619024	0.00214473780336012	0.000968589375062644	0.00135664644327503	0.00225428028377243	0.00292784683923628	0.00327116545942341	0.00327843152381645	0.00300384257931063	0.00252760465908051	0.00188266242511323	0.00111198989604333	0.00158734144482138	0.00406731435486861	0.0077757555450454	0.0124136077677734
17	0.225485225014604	0.205312087662666	0.171114371350212	0.130449633283125	0.0912973583562876	0.0596999460688822	0.0384264472368205	0.0266895088274563	0.0210773772608748	0.0182516009168364	0.0166108019147693	0.0155826651417031	0.0148481354159886	0.0141741100426403	0.013475732250435	0.0128900311943476	0.0127467063777865	0.0133434668937883	0.01464762628411	0.0162731056674083	0.0177330263149587	0.0186825213465906	0.0190588433170515	0.0191119545262834	0.0192600279255046	0.0197624815235592	0.0204654594262385	0.0209076721323996	0.0206402707845905	0.0194454772464668	0.0173745110753418	0.0146774516699934	0.0117035055761919	0.00882471229322519	0.00641457114390161	0.00485986312201886	0.00437093810280086	0.0045676130290292	0.0048175458650362	0.0047673187489714	0.00435134826202068	0.00369247341550006	0.00297242855207796	0.0022097254457297	0.00133309455508937	0.00235585643062153	0.00613586577910348	0.0118091623432577	0.018980255355212
18	0.211247926965617	0.192243810184771	0.160279327054006	0.121417488372893	0.0825182419642645	0.0494437516591961	0.0261095910721289	0.0148741088400766	0.0138436081896145	0.0155264629233984	0.0173350420013301	0.0192857850472173	0.0211906608529425	0.0227444859709067	0.0238573867468769	0.0246801508772892	0.0254682714454698	0.0263974953215848	0.0274167954196265	0.0282308988447612	0.0284404161849562	0.0277849509366738	0.0264074643771645	0.025021374764228	0.024702127896499	0.0260491633715429	0.0285025136623477	0.0308413900936382	0.0320349914693547	0.0315898414340641	0.0295317278488002	0.026256647656952	0.0223496222067599	0.01841877631015	0.0149676723878623	0.012300136815608	0.0104441893653936	0.00914613858867286	0.00801878397124654	0.00677024329782576	0.00536458312396864	0.0040937302353063	0.003488731948493	0.00374511981891936	0.00476889765612324	0.00732063096312071	0.0124083345251585	0.0202612283101816	0.030418934043562
19	0.20103925908381	0.184109433667973	0.155259288483258	0.119216229323007	0.0816982419065942	0.0480027246689421	0.0218668536671432	0.00531929481961838	0.00593140078162629	0.00988721077628034	0.0132981876370185	0.0182931813781518	0.0242390807591651	0.0298896511304083	0.0345763989666688	0.038160487453798	0.0407461175766179	0.0424222346076096	0.0431024829306637	0.0425014780602868	0.0402630569177788	0.0362343913636304	0.0308910144590298	0.0259563606369415	0.0246137249531559	0.0285739249528968	0.0354003570336282	0.0419480973958571	0.0463698308858597	0.0479299557178052	0.0466820140526297	0.0432064532492288	0.0383498057063586	0.0329763334355809	0.0277707721226004	0.0231245196008586	0.0191184114125073	0.0155940370929627	0.0122856705357795	0.00896946204597069	0.00559595903963662	0.00259862783385084	0.00299665175793089	0.0063256114797679	0.010612354265241	0.0164744531302038	0.0248260406150296	0.0361745219456269	0.0502705163973225
20	0.197356276278977	0.184375814664972	0.160731009241944	0.129946171905656	0.0966287759496017	0.0654967090793078	0.0404067193693828	0.0233985332236121	0.0134324850236762	0.00672803807506769	0.00612467947038858	0.0150075741923199	0.0254851101079307	0.0354152476750105	0.0438588154847209	0.0504420797320535	0.0550962950295191	0.0577781213140075	0.0582643501825764	0.0561081029084037	0.0507754256180066	0.0419161738069951	0.0297380258478309	0.0160058787178945	0.0124294783789572	0.0265604561737594	0.0423236719327673	0.0555075960927481	0.0645941971219754	0.0690138091060886	0.0689675353286348	0.0652577683318834	0.0590386788076134	0.0515337868483838	0.043784022218579	0.0364776597410338	0.029894455189772	0.0239742967336203	0.0184873639145348	0.0132557779733624	0.00847605026536118	0.00588305968282721	0.00863277744241567	0.0146461940935248	0.0225588963718108	0.032745711037376	0.0458921022808366	0.0624008299435847	0.081978551367134
21	0.201164939000411	0.194061879815966	0.177619983233797	0.154079941618124	0.12658750389124	0.0985269320505332	0.0727805099572171	0.0511227644590997	0.0341397132566716	0.02245749484207	0.0194282205573211	0.0260633772435675	0.0364446635422179	0.0468587951545124	0.055884199293592	0.0630366412450514	0.0682357028588019	0.0713958179294429	0.0721319114734172	0.0697295217477031	0.0634147173245075	0.0528405460777125	0.0388618160907082	0.0259328951153825	0.027266536001717	0.0438196833900126	0.0631795718467912	0.0799353039482906	0.0917381822297636	0.0975981781387214	0.0975598123523426	0.0924954427562322	0.0838346104954655	0.0732428079785493	0.0622965671209228	0.0522006187139697	0.0436032235704758	0.0365989109377637	0.0309891937674425	0.0267217082677147	0.024253457668422	0.02446646418435	0.0279776935429158	0.0348158253260504	0.0450236203972002	0.0590324305187248	0.0774003744734728	0.100308717449785	0.127120856318622
22	0.211062741887663	0.211214120278227	0.203510667610161	0.189071945598557	0.169734379025813	0.14773474263682	0.125370881470649	0.104741826740493	0.0876336865751126	0.0754636214624993	0.0689730494294004	0.0676353607266311	0.0696651377255944	0.0730348395286006	0.076430529620739	0.0794714743672929	0.0823523173237852	0.0852129864498964	0.0876449109222594	0.0887299965597677	0.0876367864278289	0.0844671755100735	0.0809958452261349	0.0806472991175952	0.0865238463258306	0.0984599664184746	0.113124397574341	0.126535880024298	0.135640939983735	0.138719708896339	0.13535567939436	0.126248695280468	0.112935588939471	0.0974557769632327	0.0819941469990031	0.0685061948587358	0.0583085875597434	0.051731014162281	0.0481829686316532	0.0467940612004624	0.0470658380691869	0.0490349407697919	0.0531658785368673	0.0603503733569037	0.0719469415620357	0.0894768019214476	0.113950949626868	0.145286924035147	0.182089209137043
23	0.22289138572042	0.230632648006833	0.232297019234275	0.228223272849921	0.219248699095658	0.206583021240537	0.191648199207369	0.175898982023459	0.160630820799663	0.146783796269352	0.134781087016665	0.124492780121311	0.115427035812624	0.10715526887008	0.0998221371219027	0.0944564866819327	0.0926826721917305	0.0956219232677946	0.102818521862771	0.112509344055941	0.122877994761497	0.132996002084696	0.142993071831829	0.153574419559899	0.165177583907104	0.177279110969293	0.188307174051881	0.196137350948807	0.198779526221056	0.194920452008552	0.184205381478696	0.167280642185084	0.1456683935087	0.121558952341275	0.0976093183814659	0.0768018247246927	0.0621648250548554	0.0555181375719281	0.0554709779452545	0.0583391632130493	0.0611910428130337	0.0629295673961669	0.0643192353292733	0.0683805035524394	0.0801145815552274	0.103589786380644	0.139338452519308	0.185256030588016	0.237983789481543
24	0.229734398176738	0.243688603828776	0.253436031486243	0.25882755002984	0.259942779529016	0.25703870244361	0.250490210020765	0.240724236028071	0.228148989747299	0.213088129332287	0.195743748407405	0.176224349309051	0.15467925779778	0.131589643308738	0.108319823647086	0.0881509842287796	0.0774436440411055	0.0825289962786549	0.101551482266815	0.127568461758254	0.155582174603588	0.183009544994213	0.208557896023647	0.231466341748982	0.251034588920828	0.266366301376654	0.276334303577595	0.279740426826064	0.275582674506128	0.263321413502943	0.243061711493353	0.215615648802388	0.182452755004118	0.145581200466944	0.107442242042199	0.0710344872613608	0.0412681893694537	0.0302187964204785	0.0410479756529396	0.0539129310992875	0.0601793446164298	0.057394905872807	0.0454383618558653	0.0311803634412217	0.0455468407189514	0.0912976149498325	0.152144995073142	0.222389196103157	0.297692250196626
25	0.223852520185673	0.24106989673078	0.255890492967837	0.267988670924828	0.277022267479539	0.282597868585294	0.284264182479005	0.281533183515751	0.273920018104202	0.260990489650005	0.242408535996274	0.217981473211363	0.187703624228078	0.151797409796177	0.110746657368374	0.0653155491043527	0.0166263746688776	0.0346137743838319	0.0863046387341937	0.137378831234659	0.186392707255582	0.23199488545024	0.272916768533861	0.307962549749106	0.336001902410768	0.355988706720547	0.367019675303677	0.368428704829479	0.359896391149832	0.341547137041927	0.314010697016517	0.278437600283641	0.236473802022392	0.19021790258654	0.142217722862341	0.0956956631757497	0.0559890854823091	0.0373227943145253	0.0496233029403148	0.0674421670280044	0.0777144362147481	0.0779690471016877	0.0713856590244669	0.0717196072480954	0.0993902919396581	0.155014710681541	0.228791137260203	0.313350510013687	0.402699877312715
26	0.200150382918044	0.217231818808802	0.233759589230868	0.249574070325769	0.264314609871563	0.277367603028824	0.287876745631639	0.294816354268326	0.297112658034494	0.293791949019842	0.284139073312929	0.267863315412849	0.245293155977257	0.217668029111045	0.187685574381254	0.160540283005965	0.144954187147812	0.150151092192037	0.176963370058379	0.217739678417338	0.264539113382632	0.311917211923928	0.356224133187209	0.394848571375952	0.425853079629444	0.447833158745354	0.459875400171301	0.461552922720499	0.452928814388721	0.43455532445518	0.407467556336403	0.373178812385139	0.333691544266757	0.291542296258589	0.249892149187659	0.212612581302728	0.18407652446274	0.167944444825346	0.164855284531013	0.171697656022281	0.184416788681469	0.201233735156466	0.223665492579304	0.255493049785447	0.300381000509797	0.359615135081309	0.431461646763138	0.511958713605098	0.59605679829241
27	0.158260555366058	0.172326156283912	0.187810915072452	0.204997083636891	0.223809732541132	0.243742454394037	0.26388994476616	0.283072028792482	0.300014623602473	0.313555442283579	0.322852559265574	0.32758212407113	0.328113288397001	0.325639204975109	0.322214051615623	0.320595040125052	0.323759792773495	0.334090788604924	0.352547789265586	0.378349814865514	0.409344087442738	0.442710593518957	0.475578144293281	0.505399590734538	0.530132510194226	0.548307155716372	0.559034614066248	0.561981227665341	0.557323275236599	0.545692893998928	0.528125406820186	0.50601545371786	0.481082807444241	0.455337884152056	0.431022168003483	0.410484789865329	0.395960403926225	0.38926521996196	0.391530181865651	0.403149984613865	0.424013757992151	0.45385337357568	0.492439837048525	0.539481405152396	0.594293489673743	0.655450943434745	0.720630873406938	0.786745101457364	0.850333227163843
28	0.102415539907059	0.111421397620441	0.124083881036727	0.141228705696562	0.162999053685279	0.188873210982897	0.217854311423739	0.248689115780888	0.28005637862099	0.31072530915562	0.339692501713653	0.366294162459522	0.3902803958664	0.41183461169435	0.431523757947097	0.450174497535882	0.468687430557022	0.48782369329453	0.50801652366769	0.529261085787522	0.551112505857468	0.57278492678339	0.593313935615553	0.611734403400005	0.627233851617965	0.639257957113902	0.647561405096692	0.652210382037023	0.653551547862862	0.652165720701292	0.648822328186395	0.644443686058853	0.64007887869503	0.636879030861627	0.636062140003965	0.638857582800192	0.64642698743222	0.659766799537621	0.679604903045815	0.706305367572727	0.739790475317623	0.779481303912246	0.824254755883878	0.872421333266255	0.921741888620977	0.969513912593612	1.01275877617023	1.04852614328996	1.07430287672368
29	0.0411460138398025	0.0445706472404611	0.0560968973988598	0.0756399316569549	0.10169984533849	0.132897497514666	0.168085254257189	0.206182743114899	0.246104647148663	0.286773150966896	0.327172689524285	0.366415464494481	0.403795814622287	0.438819412694836	0.471201132420185	0.500833362173028	0.527733589793832	0.551984944524186	0.573684923228297	0.592915198023057	0.609739542588882	0.624228838786295	0.636503897690278	0.646780794247859	0.655401638561237	0.6628374223593	0.669658594477419	0.676481117338307	0.683906553210805	0.692478862253889	0.70267457799902	0.714928263378142	0.729678236429463	0.747406658827535	0.768648004907303	0.793949825289689	0.823784603274591	0.858425443877945	0.897807025365885	0.941395281117116	0.988086260480942	1.0361499090315	1.08323109489858	1.12641894093412	1.16239499430633	1.18766863000832	1.19890267251116	1.19332349228865	1.16919938312772
30	0.0142086273450803	0.0212788984894948	0.0372952332803316	0.0588265166777971	0.0849014721954053	0.115053725572395	0.148766053008964	0.185355288178171	0.223972969189817	0.263651749758949	0.303372588090178	0.342136918314319	0.379031403863974	0.413276365648302	0.444253568908804	0.471514311508201	0.494773685441996	0.513900305909388	0.528911677680932	0.53998307354682	0.547472320217232	0.551954883108139	0.554254481291808	0.555446485676161	0.556808498295188	0.559700574954582	0.565381648940167	0.574805702330752	0.588471984470605	0.606400069616443	0.628253018450712	0.653566881425967	0.682002731532163	0.713534925045957	0.748513877509597	0.787576014787327	0.831411324976966	0.880438142981981	0.934465618690463	0.99243023236324	1.05226680898583	1.11093099354193	1.16455396300812	1.20869558597092	1.2386654977549	1.2498903754166	1.23831107102426	1.20079336113623	1.1355344677122
31	0.0497849010798904	0.0596705368136575	0.0729735309179698	0.0899554302195582	0.110615386445746	0.134695311256271	0.161696510747515	0.190907896041787	0.221449160034359	0.252328327515004	0.282508371835727	0.310974633359676	0.336794137166619	0.359159621795845	0.377414931376035	0.391063811832676	0.399770068116472	0.403362100700542	0.401857597071678	0.395523456144333	0.384980934758735	0.371354371010782	0.356436721326657	0.342791765449704	0.333623656885723	0.332192176205992	0.340765943087946	0.359664742611015	0.387164316101713	0.420319541468376	0.456036904269392	0.491877267909319	0.526523086114708	0.560006860315554	0.593732334785902	0.630225418233049	0.672536713191566	0.723337095325072	0.783960391307768	0.853760488600884	0.930001735688318	1.00821263756747	1.08277011117389	1.14751724937241	1.19632727592328	1.22360143998038	1.22471190259866	1.19639703922012	1.13710910635002
32	0.0642339028930745	0.0778621900082734	0.0938133461555262	0.111991626140326	0.132157579528383	0.153910950165374	0.176691790908716	0.199801409043064	0.222440936234769	0.243762126278243	0.262922589013508	0.279136384355787	0.291711147309002	0.300065082737522	0.303721401843685	0.302283700987435	0.295402304806223	0.282746945297529	0.26400357990298	0.238912483739244	0.207365479858984	0.169601673406915	0.126676701676826	0.0822820863280827	0.053455870094977	0.0766336533536791	0.128895251694557	0.186432400211908	0.242220822862169	0.292429902994451	0.334187186089012	0.365459308029633	0.385406049461482	0.394981961666156	0.397739756906385	0.400596681751069	0.413628916947047	0.447304554626909	0.507571689294307	0.593232276944798	0.697884526052408	0.813159211210277	0.930615681646944	1.04246162064298	1.14184607182758	1.22309119066875	1.28195235854219	1.31589837291398	1.32437950858281
33	0.0727404334190553	0.0900742951729293	0.108841698089321	0.128672753833558	0.149101604150736	0.169578196013456	0.18949246331538	0.208209629019977	0.225113535117134	0.239652958761627	0.25138423574085	0.260002709034069	0.265356177254764	0.267436330697937	0.266349701111179	0.262277924691235	0.255447005601218	0.246134269522441	0.234746461357846	0.221998897879718	0.209203061842486	0.198590089305687	0.193381975695366	0.197048240907859	0.211594741449078	0.236213616184114	0.267664528222119	0.301586411607921	0.333424846930163	0.358803689677422	0.373662962808288	0.374365276442111	0.35782795782341	0.321685613105735	0.264502278772437	0.186227336398855	0.0912546367443838	0.0643919887690407	0.190653659882613	0.343600675811446	0.509047253565985	0.68129550057166	0.855117556787239	1.02540332694366	1.18733688604107	1.33665805594062	1.46992276970847	1.58472258222241	1.67983271258679
34	0.0997679883377644	0.118373574434555	0.137647059900217	0.157102821134585	0.176210128373119	0.194423620270949	0.211222069497183	0.226153388226694	0.238882650941276	0.249238619286475	0.257252915592195	0.263184747093848	0.267523307512971	0.270960576183137	0.274330799209401	0.278521136424554	0.284370204342184	0.292581653151491	0.303678266772738	0.318002890353377	0.335745009706548	0.356955820938249	0.381522761704461	0.409101012097531	0.439026746306875	0.470249665880776	0.501317097865987	0.530426479866103	0.555548653582191	0.574618325641333	0.585792072983729	0.587787781984158	0.580342161943571	0.564850692085125	0.545252213692867	0.529039949576391	0.527578566613727	0.553822065250237	0.616797309242289	0.717451397792693	0.850243835681909	1.00727860528794	1.18082080758271	1.36401343725521	1.55088759596407	1.73625867693132	1.91566545138413	2.08535470976606	2.24228233334193
35	0.147615518716006	0.165456874927219	0.183126957381588	0.200087790088703	0.215785014104652	0.229682487129492	0.241304169155496	0.250283326625808	0.256419338859827	0.259742669472063	0.260588121509034	0.259673303552735	0.258169126378118	0.257726800967547	0.26039402142918	0.268345564724236	0.283438189431392	0.306774618915919	0.338532779249686	0.378125915614325	0.424516934092114	0.476486620778794	0.532783371205954	0.592179812423242	0.653485152848345	0.715550480592758	0.777288470719318	0.837717860212686	0.896036048686136	0.951718179148049	1.00463633931204	1.05518677182599	1.10440519751234	1.15404051597853	1.20654776762782	1.26495923946655	1.33260875007531	1.41272578646673	1.50797354999206	1.6200455847348	1.74942503345112	1.89534828116726	2.05594113276782	2.22845428343126	2.40952626022731	2.59542734196848	2.78226460184534	2.96614532102968	3.14330342927206
36	0.204991097621837	0.220970897065381	0.235511092780823	0.247963533891203	0.25765150203337	0.263895399385493	0.266044436491622	0.263516483962976	0.255851487708705	0.242791469872203	0.224418728617835	0.201430897958187	0.17574790764732	0.151849355997669	0.138800828359172	0.14850569511051	0.185057689059158	0.242557188084108	0.314399727748211	0.396507863175454	0.486464157175719	0.582647343298901	0.683813513188776	0.788918398576227	0.897049845556178	1.00741181866893	1.11933396038837	1.23229405405285	1.34594598271267	1.46014766529931	1.57498395907201	1.69077956502827	1.80809709252671	1.92771601474024	2.05058956657696	2.17777884339872	2.31036634687388	2.44935456412703	2.59555813848715	2.74949998239238	2.91132170600003	3.08071690344668	3.25689264410548	3.43856082879519	3.62395777951296	3.81088812565665	3.9967878953768	4.17880153575354	4.35386802080695
37	0.268590254680586	0.282980123198312	0.294828871359894	0.303444889047944	0.308123336641007	0.308173098248465	0.302952773928573	0.291922034984051	0.274723331896976	0.25133136843678	0.222369781170316	0.189871881283497	0.159190023686104	0.142541548964511	0.156786799901182	0.205582540105351	0.279136910979009	0.369297724976638	0.471830189504909	0.584451506497313	0.705698464315938	0.834464974637238	0.969820430909925	1.11094120693379	1.25708977050204	1.40761432306975	1.56195662539177	1.71966171270718	1.88038589363066	2.04390075956012	2.21009169660744	2.37894992246636	2.55055751307716	2.72506530382706	2.90266397311128	3.08354904581289	3.26788097940478	3.45574189441827	3.64709085616132	3.84171987632379	4.03921295535555	4.23891051103765	4.43988142817808	4.64090472313905	4.84046245927453	5.03674509667982	5.22766993694838	5.41091275691077	5.58395214012288
38	0.357552739348205	0.376880425512758	0.394490358905757	0.410141244573844	0.423722986794187	0.435316728158046	0.445266137175873	0.454256219560033	0.463388459867424	0.474228577719883	0.488788332356159	0.509397618511551	0.538448607766055	0.578059137651914	0.629771088685062	0.694400777460824	0.772074504915286	0.862387494880786	0.964594324537301	1.07776947572808	1.20091942246204	1.33305298537567	1.47322364419114	1.6205553439907	1.77425904323353	1.93364371375026	2.09812326547993	2.26721967473917	2.44056207309137	2.61788142067055	2.79900046322805	2.98381885108121	3.17229352132586	3.36441467929807	3.5601779433415	3.75955342871203	3.96245273659888	4.16869497940205	4.37797311052511	4.58982193212797	4.803589222154	5.0184114455222	5.23319548552642	5.44660774189966	5.65707178453932	5.86277552212473	6.06168854256591	6.2515899125595	6.43010629769905
39	0.500349958138307	0.535077931619691	0.570431487785267	0.606520810488121	0.643553963159217	0.681846742051389	0.721825597024532	0.76402134583721	0.80905207206812	0.857594896235354	0.910348145876314	0.967987458144206	1.03112094954483	1.10024920247033	1.17573515372895	1.25778719951419	1.34645652754655	1.44164754228681	1.54313876473133	1.65061092363786	1.76367897465514	1.88192521465074	2.00493123833565	2.13230703912226	2.26371600877322	2.39889493215094	2.53766832964932	2.67995670447332	2.8257784333319	2.97524521593597	3.12855118015408	3.28595592808579	3.44776200180668	3.61428744216996	3.78583430495801	3.96265418044071	4.1449119288049	4.33264898756726	4.52574771915065	4.72389833734029	4.926569970107	5.13298737411073	5.34211470642636	5.55264757882885	5.76301437109527	5.97138746875766	6.17570472847997	6.37370107524888	6.56294971703314
40	0.68521048134172	0.737718328003464	0.792157223957799	0.848522818687313	0.906822300530246	0.967071893543345	1.0292925831791	1.09350426389868	1.15971871356927	1.22793199830456	1.29811706786051	1.37021738908109	1.44414246473247	1.51976599125422	1.5969272291568	1.67543591378784	1.7550807497234	1.8356412395092	1.91690232498525	1.99867108932907	2.08079459530857	2.16317782791939	2.2458006693674	2.32873285828236	2.41214596653305	2.49632155656333	2.58165484779775	2.66865340839567	2.75793058348511	2.85019355879513	2.94622612851554	3.04686638369335	3.15297966641626	3.26542725796583	3.38503140435569	3.5125374482154	3.64857404156755	3.79361265392466	3.9479278398806	4.11155994992938	4.28428211103075	4.46557332871058	4.65459944648246	4.85020344030531	5.05090614686488	5.25491806123151	5.46016233450789	5.66430859564289	5.86481674607817
41	0.85316042082804	0.914758059453807	0.977725584144144	1.04178454032519	1.10662999155086	1.17193184285414	1.23733682006772	1.30247128261441	1.36694505745541	1.43035647647572	1.49229877531713	1.55236796647482	1.61017223284227	1.66534280109797	1.71754615055578	1.76649729742649	1.81197377375282	1.85382980315785	1.89201007208921	1.92656241688491	1.95764870617435	1.98555320766707	2.01068780015596	2.03359353423192	2.0549382605257	2.07551032204281	2.09620861946038	2.1180296552944	2.14205237354089	2.16942165340331	2.20133111803053	2.2390054560276	2.28368178042704	2.33658882446683	2.39892224021587	2.47181419161068	2.55629600363832	2.65325384421499	2.76337903868558	2.88711622542487	3.02461368998486	3.17568054006042	3.33975484480101	3.51588566827088	3.70273044217046	3.89856770938708	4.10132416859951	4.30861424317923	4.51779004148002
42	0.943792923670004	1.00115966931584	1.05807245926075	1.11403106895682	1.16850881883468	1.22095936371148	1.27082483826776	1.31754538219966	1.36057003208408	1.3993689217834	1.43344667893163	1.46235684140541	1.48571704450046	1.50322464661695	1.5146723683191	1.51996341626553	1.51912544935939	1.51232261990162	1.4998647901707	1.48221289266918	1.45997928898448	1.43392192554181	1.40493115181118	1.37400836402844	1.34223630925541	1.31074208405526	1.28065567526017	1.25306920153785	1.22900434715197	1.20939691583591	1.19510676386398	1.18695755865463	1.18580362752161	1.1926116849694	1.20853588543716	1.23495888074199	1.27347315537662	1.32578863263617	1.39357356764291	1.47825919232337	1.58085292275845	1.70180132779954	1.8409242224023	1.99741699325304	2.16990198376944	2.35650592547363	2.55494544006334	2.76261044552196	2.97664170158253
43	0.941742295875317	0.985582446136188	1.0270605796177	1.06559896291325	1.10061095255371	1.13151084123869	1.15772494612661	1.17870387093774	1.19393584243145	1.20296099123475	1.20538641878841	1.20090186846771	1.18929580215064	1.17047167613541	1.14446421432382	1.11145549207367	1.07179066624174	1.02599319933796	0.974779386721834	0.91907181046954	0.860010810450359	0.798961783251599	0.737513377244371	0.677456386743462	0.620724476630809	0.569267294174897	0.524823115218422	0.488583483349916	0.460817894240056	0.440625287981018	0.425993671933811	0.414204335396521	0.402431104132933	0.38835461545813	0.370750907728626	0.350186366366587	0.330031763563235	0.31771780512583	0.324738082522009	0.362333776488037	0.434887753182983	0.539562446206748	0.671067619314897	0.824609217825082	0.996344622688811	1.18306792298319	1.38189116331357	1.59004903215176	1.80480042179354
44	0.891560700038583	0.922285677876755	0.949724300402141	0.973361821914475	0.992690311372006	1.00721782866036	1.01647827264608	1.02004176636117	1.01752541712989	1.00860426305757	0.993022193070805	0.970602606818251	0.941258564665952	0.905002168664688	0.861952915551089	0.812344777297523	0.756531802418701	0.694992111070988	0.628330322473557	0.55727881354329	0.482699063387395	0.405586612813085	0.327090122207109	0.248580489107429	0.171925940742552	0.100949530316859	0.0533642301199105	0.0774251070209766	0.132343526218339	0.186758399049166	0.235298546573516	0.276271551705243	0.308988818035835	0.33344558300081	0.350411685531161	0.361680381276662	0.370395754338533	0.381296961080505	0.400507334416359	0.434436509238133	0.488004275326334	0.563392743426185	0.660217624712288	0.776567624418441	0.909936592404536	1.05770899015191	1.21732497921188	1.3863042169472	1.5622292175908
45	0.873207230836093	0.901088127905827	0.926346479143486	0.948650866639618	0.967690790642896	0.983184883926597	0.994889714818391	1.00260913869314	1.00620415669781	1.00560323982707	1.00081307259438	0.991929656062565	0.979149671104842	0.962781915291578	0.943258451004677	0.921144777821524	0.897147787263668	0.872119385799941	0.847052445905718	0.823064307122515	0.801361938659344	0.783183253074125	0.769712620265319	0.761976640283224	0.760737515500673	0.766410635852334	0.779032683830147	0.798293133372675	0.823621221601109	0.854304108856778	0.889607987889478	0.928880942799893	0.971627251302382	1.01755148285129	1.06657516276221	1.11882993556334	1.17463090739981	1.23443357728054	1.29877810519787	1.36822557592292	1.44329194380869	1.5243858852423	1.61175638344846	1.70545442988175	1.80531106376141	1.91093166035544	2.02170448586202	2.13682040042371	2.2553002502746
46	0.946901605791021	0.985423589835546	1.02319178144601	1.06006899520246	1.09593790219734	1.13070533272616	1.16430645888047	1.19670871386978	1.22791528428254	1.25796799260457	1.28694937239023	1.31498373063427	1.34223699512156	1.36891516354966	1.39526121094397	1.42155037650844	1.44808384266389	1.47518093592076	1.50317011431266	1.53237914595612	1.56312500863749	1.59570412852054	1.63038360552424	1.66739402865712	1.70692436329906	1.74911920511139	1.79407846619145	1.84185932089957	1.89248002527293	1.94592506288102	2.00215097819076	2.06109224031749	2.12266652891414	2.18677893612011	2.25332471693318	2.32219037803957	2.39325305689609	2.46637829617779	2.54141645362795	2.61819809619503	2.69652880451679	2.77618385586464	2.85690325951691	2.93838758972617	3.02029500215933	3.10223973641814	3.18379230814622	3.26448148817185	3.34379806170879
47	1.10077013335462	1.15659354533193	1.21347975969537	1.27137458041286	1.33022838187308	1.38999711432738	1.45064316202704	1.51213601629268	1.57445272858331	1.63757811320441	1.70150467563194	1.7662322504474	1.83176734237108	1.89812217450556	1.96531345918743	2.03336091820651	2.10228558991951	2.17210797025776	2.24284604212694	2.31451325263538	2.38711649953455	2.46065418699143	2.53511440636458	2.61047329030909	2.68669357882027	2.76372342446752	2.84149545193016	2.91992607493914	2.99891506273422	3.07834533893745	3.1580829889171	3.23797744764922	3.31786183891348	3.39755343828305	3.47685423646603	3.55555158562766	3.63341891873887	3.71021654005029	3.78569249275548	3.85958351709008	3.93161611790174	4.00150776462764	4.06896824828771	4.1337012193648	4.19540592728958	4.25377917683557	4.3085175093606	4.35931960792877	4.40588891542221
48	1.26505252741668	1.33559551502313	1.40831648422351	1.48317689857926	1.56013220017514	1.63913175736363	1.72011879290483	1.80303028844593	1.8877968622613	1.97434261835516	2.06258496638116	2.15243441331793	2.24379432940799	2.33656069246535	2.43062181622569	2.52585806989359	2.62214159737424	2.71933604581098	2.81729631393685	2.91586833135309	3.01488888014512	3.11418547022558	3.21357627945522	3.31287016895262	3.41186678308689	3.51035674249194	3.60812193709041	3.70493592461759	3.80056443854246	3.89476600764232	3.98729268784554	4.07789090535157	4.16630240850112	4.25226532442346	4.33551531514582	4.4157868266171	4.4928144229712	4.56633419732542	4.6360852494655	4.70181121989528	4.7632618689135	4.82019468861196	4.87237653496184	4.91958526646842	4.9616113752353	4.99825959570005	5.02935047580512	5.05472189497407	5.07423051300503
49	1.36612725312207	1.44335168783511	1.5231210015249	1.6053888296161	1.69009802539164	1.77718032082557	1.86655602214283	1.95813374389118	2.05181018542983	2.14746995384212	2.24498543736032	2.34421673344062	2.44501163563779	2.54720568339399	2.65062227876572	2.75507287396002	2.8603572333278	2.96626377316292	3.07256998227516	3.1790429258406	3.28543983448157	3.39150877989189	3.49698943760301	3.60161393668765	3.70510779532693	3.80719094023277	3.90757880693111	4.00598351688592	4.10211512639289	4.19568294111218	4.28639688905695	4.37396894382831	4.45811458890465	4.53855431287325	4.61501512465298	4.68723207701631	4.75494978609411	4.81792393405341	4.87592274179088	4.92872839829628	4.97613843331987	5.01796702013609	5.0540461955359	5.08422698470691	5.10838041937247	5.1263984384553	5.13819466160099	5.14370502713221	5.14288828739105
50	1.36222306704408	1.43698854098964	1.51409787226364	1.59349240626412	1.67510184346657	1.75884391581594	1.84462411683759	1.93233549078965	2.0218584860311	2.11306087756965	2.20579776347994	2.29991163954181	2.39523255604073	2.49157836019593	2.58875502713681	2.68655708173629	2.7847681129321	2.88316138142739	2.9815005208642	3.07954033171281	3.17702766622308	3.27370240184865	3.36929849958933	3.46354514271248	3.55616795031984	3.64689025923574	3.73543446671781	3.82152342554572	3.90488188214172	3.98523794753264	4.06232459019176	4.13588113911429	4.20565478489752	4.27140206612853	4.33289032804209	4.38989914021163	4.44222165998546	4.48966592848989	4.53205608629608	4.56923349629372	4.60105776193501	4.62740762980626	4.64818176644997	4.66329940049136	4.67270082241236	4.67634773575086	4.67422345506984	4.66633294772214	4.65270271821167
51	1.25447860984556	1.31978596645914	1.38693900421778	1.45587176843757	1.5265080399289	1.59876113378608	1.67253375302849	1.74771790164648	1.82419486136579	1.90183523614346	1.98049906804598	2.06003602773623	2.14028568231013	2.22107784267854	2.30223299208693	2.38356279670784	2.464870698533	2.54595259003916	2.62659756930842	2.7065887734589	2.78570428739086	2.863718123987	2.94040127103109	3.01552279923833	3.08885102493217	3.16015472006873	3.22920436151114	3.29577341070456	3.35963961420979	3.42058631492971	3.47840376332165	3.53289041743811	3.58385422029104	3.63111384279868	3.67449988045802	3.71385599189786	3.74903996761316	3.77992471746585	3.8063991659641	3.82836904490285	3.84575757366345	3.85850601832803	3.86657412176097	3.86994039794074	3.86860228508318	3.86257615347257	3.85189716539926	3.83661898617889	3.81681334688416
52	1.07584896800824	1.12843111312984	1.18230027144869	1.23739141528015	1.29363148401435	1.35093929993699	1.40922553077255	1.46839270213877	1.52833526286512	1.58893970584766	1.65008474678692	1.71164156278535	1.77347409236761	1.83543939803219	1.8973880919497	1.95916482489322	2.02060883792498	2.08155457577434	2.14183236022962	2.20126912123714	2.25968918275967	2.31691509980108	2.37276854235971	2.42707122143928	2.4796458516275	2.53031714415992	2.57891282382454	2.62526466254162	2.66920952197818	2.71059039713731	2.74925745250358	2.78506904203543	2.81789270407849	2.84760612213598	2.87409804237751	2.89726913880039	2.91703281707923	2.93331594835318	2.94605952450597	2.95521922689082	2.96076590094123	2.96268592968478	2.96098149983989	2.9556707549196	2.9467878305882	2.93438276841104	2.91852130509996	2.89928453538107	2.8767684476939
53	0.871491230884559	0.911510155517782	0.95234515406376	0.993938828339562	1.03622791946005	1.07914329106031	1.1226099475463	1.16654708936319	1.21086820708645	1.25548121592919	1.30028863201807	1.34518779152353	1.39007111343591	1.43482640646183	1.47933722017477	1.52348324019356	1.56714072678525	1.61018299589696	1.65248094121876	1.69390359547061	1.73431872869346	1.77359348091384	1.81159502614594	1.84819126430006	1.88325153718701	1.9166473644479	1.9482531949038	1.97794716851404	2.00561188385964	2.03113516583487	2.05441082803735	2.07533942420129	2.09382898292008	2.109795719858	2.12316472165735	2.13387059580764	2.14185808085945	2.14708261153531	2.14951083351325	2.14912106293281	2.14590368599492	2.13986149439193	2.13100995270617	2.11937739434802	2.1050051430586	2.08794755746847	2.06827199667017	2.04605870521555	2.02140061637408
[truncated: 70 more columns]
