# Supplementary material for: Reconstructing spruce budworm outbreak severity: a comparison of paleoecological and tree-ring signals
Source: PLoS One. 2025 Aug 12;20(8):e0329406. doi: 10.1371/journal.pone.0329406 (PMC12342301; doi:10.1371/journal.pone.0329406)
Supplement: S14 Dataset — (ZIP) [file pone.0329406.s014.zip › Lake 8 wavelet data no outlier/GSI/GSI_wavelet_phase.txt]

V1	V2	V3	V4	V5	V6	V7	V8	V9	V10	V11	V12	V13	V14	V15	V16	V17	V18	V19	V20	V21	V22	V23	V24	V25	V26	V27	V28	V29	V30	V31	V32	V33	V34	V35	V36	V37	V38	V39	V40	V41	V42	V43	V44	V45	V46	V47	V48	V49	V50
1	-0.0997819480417118	2.39508685556339	-1.31048916956643	1.38592473593023	-2.07175492437935	0.870711041526029	-2.38410300418334	0.687977398133218	-2.50942463157839	0.584029630847475	-2.58738731888778	0.555741249518278	-2.56461588617686	0.587235933901845	-2.54831289813794	0.609139540399696	-2.5315007431395	0.592452231329906	-2.56365076901794	0.571801885927901	-2.56903467874192	0.579579493879561	-2.55439860563304	0.599654149210241	-2.52389765919637	0.625109217984293	-2.5192188228674	0.622091652907639	-2.52020894901662	0.613807538620682	-2.53488507406062	0.611704110676536	-2.51548241373752	0.639241534386137	-2.49236391602083	0.657958745036891	-2.47551751125296	0.671958852853267	-2.46707642095952	0.677689810136083	-2.45202414240563	0.707931993216225	-2.41734593798931	0.737592497070393	-2.38778365389553	0.769148959616816	-2.36575899368199	0.779697346720742	-2.35463368407491
2	-0.0891702723184071	2.38665138710138	-1.34967609301769	1.31143463362257	-2.17089426462007	0.771217803477966	-2.46010412300574	0.638677496737102	-2.54718957193584	0.543861171924204	-2.63042380304245	0.526531286494516	-2.5696697683653	0.589076161021984	-2.54462326661702	0.626427511463845	-2.5120998210906	0.599125713792646	-2.56591240595607	0.567249816764265	-2.57254198677808	0.57916240014738	-2.55404405813416	0.604377089216057	-2.5090669762724	0.64114259372736	-2.50923382211346	0.630992542885508	-2.51122866968187	0.615916929100265	-2.54095989683285	0.606371622426634	-2.51352421355729	0.645410869952049	-2.48562937815034	0.66493526908502	-2.46783576759898	0.678933835538168	-2.4644028359381	0.67549032326878	-2.45266189657176	0.713559223866562	-2.40902813521256	0.745565976324432	-2.3762047607505	0.784824123789615	-2.35293120017714	0.78868394322843	-2.34509495904984
3	-0.084857647814966	2.3498101370292	-1.43739720644733	1.16749940364724	-2.35895940504565	0.579757682047166	-2.59837941118473	0.564793833086987	-2.59770611266711	0.481594577329055	-2.7086426714362	0.472904767265627	-2.56869508784547	0.595153463934957	-2.54356136181317	0.659821500500004	-2.47460635350501	0.606814260001152	-2.57645829652499	0.554337489173745	-2.58178409336117	0.576460181394133	-2.55846493709956	0.607117711768604	-2.48255399841125	0.668375369973613	-2.4976555564313	0.642386816009102	-2.49566819314255	0.61736655674857	-2.55830082350663	0.591026668143675	-2.51113409720329	0.655972796268774	-2.47611028009111	0.674095803682621	-2.45636375329202	0.690100565544334	-2.46265278862515	0.665348848987273	-2.45949895142584	0.721505313474326	-2.39714250112615	0.753329754664579	-2.36077342657497	0.810195941408882	-2.33522414308426	0.797612147796515	-2.33217731423035
4	-0.0870175111011111	2.28109725234904	-1.58396840649359	0.92990478458485	-2.68906017142276	0.203351217993388	-2.86692258727031	0.48143418028219	-2.63779078840565	0.392901517979662	-2.86434745696574	0.355543529367466	-2.52556618939695	0.615609236758538	-2.56340582859558	0.738788230580845	-2.39075158510527	0.612527657294665	-2.61125926960748	0.521344471923888	-2.60165650438906	0.572873665519772	-2.57725798738096	0.598109349950947	-2.42272443306942	0.721825048255297	-2.49090009650779	0.655356606154395	-2.4600292015448	0.619585463578714	-2.6059782691339	0.547318953093356	-2.50332115458249	0.680195838357222	-2.46194052306178	0.685124671110114	-2.43657455436485	0.713423182413653	-2.4622370724394	0.632623217128654	-2.48473815014562	0.739048324005591	-2.37573687045145	0.753998693970985	-2.33998907002412	0.860273336328349	-2.3096569621724	0.799574073228631	-2.31102804631928
5	-0.0953654621770685	2.18072753457625	-1.79101114068244	0.589913414508274	3.08085683389238	-0.537566565918406	2.61722732055246	0.598681080566429	-2.55603301849353	0.291968932291692	3.08204102648634	-0.0989147544157612	-2.20270931645736	0.671086756806068	-2.73151554159911	1.01572163763922	-2.18710714764227	0.599451359563457	-2.72500388996451	0.434059736159945	-2.63702227154726	0.589083793305065	-2.64371465336446	0.515057308441244	-2.22868956225885	0.840812604315846	-2.52740451000217	0.656455952482132	-2.34750340310208	0.633945641965238	-2.74085521316965	0.397997153790645	-2.45360357509266	0.754303197866118	-2.44427688986728	0.687779099228396	-2.39514245804962	0.779933046740339	-2.4592357798655	0.529784869732081	-2.58009930540139	0.810162193659153	-2.32168116035778	0.710506057307684	-2.31538972217829	0.992729586868233	-2.27362803836833	0.756953388540266	-2.26044971080465
6	-0.108759652336329	2.05523104972974	-2.04386061991246	0.179385972350324	2.45609879313386	-1.5150692298322	0.643649204756173	2.07434626363591	-2.18713549690499	0.229758406273216	2.55872272533167	-1.88363204665856	-1.05963439923268	0.734034766548791	2.63493378110319	2.57142877948134	-1.80118053270974	0.514188169746505	-3.10785992892127	0.144039831331809	-2.65373518847747	0.770075290113488	-2.84136904837167	-0.405988136528345	-1.28872545630883	1.0728078999051	-2.77019471468431	0.435449495283082	-1.89265823655797	0.702979515279945	-3.07520451324267	-0.407550938860223	-1.89075457392844	1.00230236315112	-2.46285395224943	0.591165746143478	-2.27214755981208	1.02363940045718	-2.424666577793	0.231028584222404	3.09687116380802	1.33606440958	-2.16398555855074	0.441676960273616	-2.3613840257295	1.44674810687968	-2.24225035776288	0.444258045373615	-1.9927421909274
7	-0.125201238277721	1.91652928013965	-2.31594033535466	-0.245487720104259	1.85480945087642	-2.29545696104302	-0.14585658942801	2.01474410253875	-2.03319987344501	0.203720992876296	2.25096334424939	-2.28273143868952	-0.780051492448777	0.697239464392881	2.07352410571146	-3.00975980667178	-1.50244231541836	0.322113593931468	2.34680720455045	-1.57832969737877	-0.239140611893972	1.40776639730943	-3.05042957601279	-1.57120389492888	-0.342928352894245	1.26766385299162	3.01004774137626	-2.01305878538316	-0.975743060643869	0.847675652405701	2.80997994369004	-1.69019138818931	-0.340914470677878	1.37736860655239	-2.69499762102304	-0.30311155006412	-0.24072617269854	1.77071483132058	-2.29051820103749	-0.200041548476001	1.52537720115391	2.69375769127211	-1.93655872065713	-0.149412202063511	1.04670669212449	2.22115182891088	-2.26839700138254	-0.507994434702301	0.333574265406296
8	-0.142485137326367	1.77637305702577	-2.58527037213738	-0.65338525793276	1.30109079591272	-2.98261943067654	-0.890591445450067	1.41233953116844	-2.22291642547845	0.214566768875689	2.1965735244176	-2.36728620047409	-0.812831862948258	0.634650105664393	2.01101238489464	-2.9032134291867	-1.44934113499997	0.109454141603646	1.74684302447815	-2.65982604175427	0.0301237645092895	1.78764710646384	-3.01140307117537	-1.58733738087562	-0.168703182620083	1.30235594521647	2.78192166490087	-2.08920403821044	-0.650423043998026	0.946491855400777	2.63350627313958	-1.97825123877447	-0.341167122779007	1.36105832036779	-3.06733542562879	-1.12897062559587	0.66158717108025	2.3996896921352	-2.09680384994399	-0.341537729827156	1.30979381378508	2.86670210998177	-1.87082270365448	-0.358009196057056	1.05857842353978	2.47533223856779	-2.31215809209983	-0.832401970359286	0.590835637366326
9	-0.158850726841808	1.64193210627753	-2.84180305145051	-1.03882022192131	0.775945257310119	2.61624169180515	-1.78127522858266	0.175798115646092	-2.44068291814294	0.577906894421408	2.33093179587933	-2.34152299884185	-0.832574705287029	0.60151025815025	1.99063650340481	-2.91302390400501	-1.51448848374226	-0.0894266946489579	1.35827729844681	2.91256306693064	0.352233883009084	2.01312805162848	-2.87840001914766	-1.50081706583528	-0.108445529411891	1.3052300168331	2.7366246673598	-2.09411390297745	-0.598423822718072	0.955123060543405	2.54880896286399	-2.12862061735856	-0.516181998086333	1.13675114915173	2.9274554187818	-1.25607692129858	0.872078915918543	2.68584888649557	-1.92149158822906	-0.290126741715666	1.31275123704144	2.88498593713811	-1.86271811258368	-0.371212569422486	1.08147781574091	2.51913802288801	-2.3201962924097	-0.859130839038866	0.648368778650096
10	-0.172902068612639	1.51660491792958	-3.08149396755622	-1.3986262273817	0.28534254216629	1.97385441703195	-2.62214850409547	-1.00387715122291	0.271748186038152	1.29317753566421	2.62665410432042	-2.2194181810357	-0.794772097042067	0.59761505875787	1.96318942870952	-2.96989377024742	-1.62759406822604	-0.296668593472589	0.996432712395688	2.11212290819301	1.65700092423457	2.35522929221276	-2.69993137217762	-1.39461525614235	-0.0522942384410272	1.32078695467038	2.72667311327622	-2.11151083365697	-0.622493486712653	0.90483911249984	2.45250289566538	-2.28082459798842	-0.732688366620249	0.835410831556526	2.52046276375655	-1.38848862281164	1.22176713960314	2.96616299409243	-1.73099012505869	-0.172810644089094	1.38206296680614	2.92881384765272	-1.83242405740184	-0.347340882140785	1.10348284682076	2.53445561799664	-2.31809622192667	-0.864148254443902	0.645814461926953
11	-0.183172159747773	1.40257862833532	2.9819467401306	-1.72737967769007	-0.157085529076479	1.41417325071229	2.99670852865118	-1.6770686937789	-0.0626846656205177	1.45124394719885	2.85420432494319	-2.06530673431825	-0.716657750829664	0.617268022610489	1.935504112398	-3.04537589639848	-1.76243261064547	-0.512746910579124	0.660645429698313	1.61708938117895	2.10180121850547	2.7443130853128	-2.48202288608865	-1.26890547463862	0.0134405442299019	1.34211818922485	2.7139067414678	-2.15139271485832	-0.687174969354312	0.812236542974319	2.32336630066499	-2.46114130663589	-0.988943446767159	0.448519307263662	1.81641012700917	2.42984997982868	2.0303900294131	-2.92404615908273	-1.48827734910298	-0.00996002555546208	1.49685290133375	3.01342542645034	-1.76887715892151	-0.301153022632325	1.13288687517704	2.54528654462053	-2.3292249363286	-0.902137521144843	0.574574240859869
12	-0.188110860706445	1.30154893365565	2.78399429640785	-2.02349603108019	-0.5525372626385	0.920642125374436	2.4188537027678	-2.27052653518268	-0.44938263995704	1.41066722340622	2.96883717784498	-1.93947458105716	-0.631942472165461	0.648651716316361	1.91274899631156	-3.12315472112512	-1.89962204706825	-0.716361617294296	0.391702610439861	1.36333751962154	2.17599642893795	3.00687941461027	-2.27504965599339	-1.13821496095433	0.0810735970120884	1.35782931152318	2.68514255911299	-2.2189335339426	-0.787960236861595	0.682435598114741	2.16208197964241	-2.66802150882543	-1.2691249237855	0.0453959717399631	1.1973162725746	2.01496339172645	2.72316041634647	-2.49557778382295	-1.20803452827946	0.188860094337479	1.64931530037828	3.13631149996462	-1.67163041048312	-0.231439026249293	1.17210462059079	2.55010666447259	-2.36563635473048	-0.992379484085642	0.408357184851769
13	-0.186507735070193	1.21420520738123	2.60730996080811	-2.2906064275666	-0.912723973820736	0.460676950389126	1.84144851498868	-3.00230244062073	-1.17401237298879	1.52455980344502	-3.12696793905892	-1.79770869689303	-0.541083609894399	0.686810307094863	1.89730915455823	3.0908886381883	-2.02144644255489	-0.885141166336361	0.198858316161658	1.21401934562147	2.1707865175568	3.12799185326177	-2.13528880408472	-1.03633988665799	0.130444619328103	1.35351900208521	2.62932436596899	-2.32176632025317	-0.928852661624039	0.516283706419911	1.97766532579252	-2.8789290069461	-1.52378171856083	-0.260492776342393	0.892830584345981	1.93998800958961	2.96446719218202	-2.20326804103252	-0.961998186042857	0.389733214618405	1.82325756409974	-2.99160794826374	-1.54168227176615	-0.137747489383146	1.22135662055977	2.547891412822	-2.42964126065116	-1.13790610310795	0.138614638724033
14	-0.177670272763087	1.14041847193392	2.45039896230244	-2.5324085757853	-1.24427911924866	0.0264149594396613	1.26782208097478	2.44404345338647	-2.92104962358558	3.01550351299902	-2.63090736753006	-1.55176202621933	-0.408850488816319	0.745798869497055	1.89793534517126	3.04061946818195	-2.11537783010281	-1.01044025876169	0.0657349507503366	1.11104308758314	2.13432720818969	-3.12598088717503	-2.0790293214212	-0.992964763688026	0.136654469646567	1.31048061384626	2.53180496700957	-2.47299102462844	-1.12242303954198	0.306948105516942	1.77989454144099	-3.06400603789535	-1.71046379842131	-0.446253435277387	0.745750971334704	1.89256636394909	3.03385206863647	-2.06849039460664	-0.810968783246421	0.54622135101518	1.99578374613134	-2.80825870306023	-1.3765149321977	-0.0167088281604805	1.28472828432388	2.54549705892943	-2.50762501419164	-1.30893103279551	-0.15859655320368
15	-0.160916678694322	1.08055211306846	2.31365845603905	-2.74721490874704	-1.54027388445107	-0.357725360625955	0.781836422621112	1.83882877362657	2.73705321939254	-2.85029634578437	-2.14118090375063	-1.24751446230804	-0.232580483851103	0.835809415494301	1.92442181643709	3.01749543117234	-2.17653596352678	-1.09635728648718	-0.0278998117193274	1.02901506674507	2.07849132356763	3.1283380063533	-2.0953420230525	-1.01818780617061	0.0823185257408238	1.21107536325713	2.3754300919254	-2.69311273601984	-1.39920698226089	0.0175002524840088	1.55743192529815	3.08275448942603	-1.80835026020719	-0.532617833665657	0.674670699275966	1.85023228249527	3.02427495354563	-2.05471980391279	-0.779603681455968	0.619965914086039	2.16034818715216	-2.57483949450305	-1.15583595084351	0.145424898809931	1.37532599655663	2.56178326672693	-2.5671069402569	-1.4451560081469	-0.365209838470599
16	-0.13488212311455	1.03647384028286	2.2003756640761	-2.92848701227885	-1.78747026245708	-0.666225730249406	0.42459068974533	1.4696434540208	2.45399503399422	-2.9026159193808	-1.99645401371327	-1.0632988480283	-0.0851060717818731	0.930034621672547	1.9681086799511	3.01819509184453	-2.2098360394385	-1.15368845174259	-0.098687402445583	0.954510063389447	2.00655389898409	3.0592011165709	-2.16824803189262	-1.10663306391352	-0.0361790292760998	1.0467462438755	2.14801586909021	-3.00352632113941	-1.81224445236634	-0.47859386291078	1.1977011554979	3.04445045615472	-1.76553103303224	-0.511287478280763	0.662974146650742	1.80901384319961	2.95320758199406	-2.16193606489776	-0.92116288428197	0.527628484458175	2.38690011807951	-2.17158792516392	-0.822197773760814	0.376386745435963	1.51458424016336	2.62222606202745	-2.57349296213181	-1.50341199575805	-0.451033119798613
17	-0.0977586682537848	1.01056562411973	2.1139088515245	-3.07166996128608	-1.98108347247652	-0.89962760095709	0.169526032553059	1.22240020512232	2.2556498946124	-3.01386200543758	-2.01421357492932	-1.01922900921791	-0.0205438207961621	0.986072522937772	2.00121154151169	3.02376678932353	-2.23087618332926	-1.19761052245049	-0.160735450552465	0.878630429526677	1.9192801585319	2.95998399585128	-2.28351687666237	-1.24558681535368	-0.209722965773369	0.824148893197502	1.85637588340095	2.88743892805349	-2.36542740933955	-1.33614250066417	-0.31582771000437	-2.36998845474414	-1.35170049664331	-0.312982437771564	0.730390641697458	1.77551488518147	2.81967638136781	-2.42382716168719	-1.39543526509664	-0.416828749242489	-2.23042441953759	-1.33838011750124	-0.328845066786243	0.691771628133587	1.71562734198188	2.74142023682116	-2.51377820193667	-1.48261373045044	-0.446938337564196
18	-0.0489508900225012	1.00288098698555	2.05315208733044	3.10271558425724	-2.1304898247691	-1.07880807941309	-0.0243374586054072	1.03308998142171	2.09180659541925	-3.13524028185286	-2.08660635985712	-1.049077477503	-0.0231717068374221	0.993474863437628	2.00463255031193	3.01407283752496	-2.25839661504002	-1.24450367214263	-0.226749936254943	0.794279144559308	1.81680520146979	2.83814635466426	-2.42799443744659	-1.41832621208847	-0.418899382513339	0.567324830664268	1.53628656719802	2.48061624372249	-2.89869180991521	-2.07290418158344	-1.41516395896568	-1.02370333528773	-0.616733758290431	0.0551822371092736	0.880109969304864	1.76392013309275	2.65570038964027	-2.77193700834541	-2.02153739421839	-1.49233628148426	-1.13491704310019	-0.58939299544644	0.170075937764939	1.03607082635611	1.9550603533307	2.90563958058281	-2.40331751245934	-1.40743725360116	-0.389722215194932
19	0.00884011753636933	1.00859447585164	2.01000629596326	3.01523371188706	-2.25590335371131	-1.23314399873715	-0.195304459992201	0.861082847791468	1.93586972379334	3.02238131769484	-2.17539275541983	-1.10438129941917	-0.0550714497472137	0.97275553054253	1.9840622037607	2.98525901286745	-2.301010103793	-1.30405592098156	-0.304657753115108	0.697495449133213	1.70065510478451	2.70139251620986	-2.58785702527705	-1.60523485280888	-0.638065969571595	0.309806614126969	1.23416204281809	2.12924877381988	2.98637881676533	-2.49002034583322	-1.74631620070344	-1.06436607215559	-0.409405519394718	0.270826717489919	1.00027516691972	1.76684591904952	2.54290572695125	-2.98460071369208	-2.27293981967533	-1.60660523311386	-0.950027890233474	-0.254341297293905	0.502665257108636	1.31669419117851	2.1763861593452	3.07335173231346	-2.27918867467505	-1.3146131132698	-0.314228419885933
20	0.0687195080656103	1.01757511046673	1.96994714422211	2.92873572997858	-2.38494795028706	-1.39850777146514	-0.386608408728439	0.660771189872007	1.75079614273172	2.87790034147498	-2.2668808939738	-1.15084336426487	-0.0757611127639013	0.959441198100984	1.96521936318811	2.95307232206444	-2.35073070044114	-1.37302263153239	-0.392919119195834	0.59080380148941	1.5764637467226	2.55985621010111	-2.74787574505058	-1.78608018663137	-0.842608816001299	0.0792469405051982	0.977223913300875	1.84951329646011	2.69440898720052	-2.77263450298429	-1.98513409781488	-1.22282585887135	-0.477673539865846	0.261270615333882	1.0029914169766	1.75019242549446	2.49925392840701	-3.03903419597567	-2.30155447030547	-1.56840993869377	-0.830613940470968	-0.0775456283240699	0.698682637654863	1.50207158747083	2.33435863286463	-3.08584138505611	-2.18842347307432	-1.24984286011747	-0.261094731309467
21	0.120957419243066	1.01669777421272	1.91538689025513	2.81963113777297	-2.54957236209522	-1.61891539483895	-0.65966249886241	0.349007502724577	1.4407147196197	2.6476163410534	-2.35428755204387	-1.12791930861909	-0.0146234977124826	1.01371293631628	1.99385772979812	2.95028834141443	-2.38508004719778	-1.43634835736804	-0.480992255588746	0.483124416829297	1.45416039173225	2.42634776966342	-2.89173998202155	-1.94184075010385	-1.01287920850733	-0.107543772899062	0.773894120387498	1.63257606132161	2.4703339811514	-2.99378079827144	-2.19072369122151	-1.40044479877759	-0.619206561696194	0.156763616616677	0.930425561944263	1.70313801374655	2.47457918026358	-3.03953138494025	-2.27328791796291	-1.50872134903157	-0.743019921629834	0.0275968216379663	0.807113920972371	1.5994113667578	2.40860180152154	-3.04314162954706	-2.18099758616664	-1.27350348781301	-0.295654796016219
22	0.157248278029288	0.995753472645156	1.83374530620749	2.6719942422506	-2.77140116038529	-1.92779820396652	-1.07594684789847	-0.205745226242032	0.712353286317837	1.8132551471227	-2.37485142877448	-0.676677325558801	0.347225542807822	1.25928906753443	2.14322096167122	3.02240834758318	-2.37538782521446	-1.47647712522394	-0.558527764665626	0.381426951210424	1.34148637644809	2.31275849084078	-3.00252071864074	-2.05255432287173	-1.12949111483059	-0.235540538467713	0.63157237385551	1.47603661756799	2.30246614714357	3.11535703154722	-2.36418026885117	-1.56567831772281	-0.76858325056879	0.0300321284940579	0.831575518650454	1.63532249342246	2.43849380566852	-3.0458232007804	-2.2542795629554	-1.4711939111818	-0.695662004690629	0.0746581560865801	0.842814012133738	1.6121172600122	2.38616564588125	-3.11371082692726	-2.31394705990261	-1.48296786741349	-0.582057429775156
23	0.177464945488355	0.95672778148398	1.73080365941401	2.4982178557432	-3.02657563086801	-2.28122194235564	-1.55624005094798	-0.866173097445547	-0.242380159159688	0.246847214945677	0.515787706642754	0.723974546765769	1.14537041105162	1.74310905865236	2.43396379797063	-3.10440733202726	-2.3203876867654	-1.50019448484636	-0.640267445861393	0.266131033052755	1.22256361686902	2.21796224962812	-3.06262339665606	-2.08882620308419	-1.16146034817665	-0.278931376583968	0.568282161870097	1.39024608343116	2.19543655650314	2.99082092120647	-2.50077275570791	-1.70750830148604	-0.907652782467701	-0.0974399442009059	0.724465142916109	1.55548587389996	2.38878318576494	-3.06791120004138	-2.25599835899628	-1.46265754495108	-0.688101357431965	0.0697199280944601	0.813501011571613	1.54546131323098	2.26661093287912	2.97597391225733	-2.61423231421169	-1.95074327381269	-1.35710655801863
24	0.193888941340479	0.918222277274412	1.63488176076412	2.3419309726401	3.03673643298261	-2.56746720530938	-1.90907663168796	-1.27722431674215	-0.678119142359634	-0.115163012618262	0.416859577478569	0.936221083878175	1.46878444108732	2.0346060768478	2.64140135799504	-2.99449579114578	-2.30874011261914	-1.58336326751852	-0.810153364795961	0.0316791484146673	0.981749046639401	2.07700670960696	-3.04076289393924	-1.97181962446667	-1.03497808664124	-0.184163807016564	0.618815236147327	1.39588793400701	2.15989107768986	2.91945969523456	-2.60158073730749	-1.83012859390149	-1.04239926534315	-0.231740255867774	0.605782756862904	1.46691656131372	2.33780138610976	-3.08538010820243	-2.25327078705966	-1.456019453965	-0.692494687257443	0.0416259078210113	0.750434499573043	1.43619508709854	2.09856916805229	2.73384844527793	-2.94945616541706	-2.39941676094328	-1.91891766628469
25	0.225139692476869	0.903872518712743	1.57554388174487	2.23904062016456	2.8931261037963	-2.74668121453191	-2.11522772780663	-1.49658809200599	-0.890950367306766	-0.297352858916341	0.286671477759825	0.865093075435823	1.44283868590934	2.02482705791572	2.61503563085059	-3.06715026778486	-2.45407507974778	-1.82835451079682	-1.18916033713752	-0.533316728410129	0.152946401990279	0.974812074401384	-2.24172411748944	-1.26486546511871	-0.546234494530501	0.144050355810218	0.828223529411033	1.51268321617308	2.20091501794718	2.89620021574549	-2.68038929225198	-1.95619793163677	-1.20479383891004	-0.411970719353911	0.439642406461065	1.35815945650097	2.31531609861671	-3.03596521269308	-2.17320807652577	-1.38099909227128	-0.643583644710212	0.0536001586580882	0.719968503474226	1.36054553972882	1.97722117841556	2.56976918120041	3.1368305752068	-2.60590408824037	-2.09090896433928
26	0.283902592184798	0.925807533582115	1.56243518549956	2.19331777767607	2.81801635895149	-2.84702763847989	-2.23570504752816	-1.63129974052104	-1.03370099074196	-0.442562684642687	0.142682441291127	0.722748758006218	1.2983513841679	1.86998477196561	2.43762572650189	3.00033967835071	-2.72747913150544	-2.18434345587317	-1.66266911563038	-1.17983282711541	-0.768004629090256	-0.475225306356735	-0.306982909270972	-0.123121714770098	0.198413673309665	0.63877664022175	1.15119597012714	1.70633252363742	2.2888112202621	2.89109271934706	-2.77273104407746	-2.13487970059382	-1.47135549293167	-0.762802399925208	0.0432835663417114	1.08861831063883	2.45320928871707	-2.67962133274275	-1.82988622437267	-1.10931132169068	-0.446563341041727	0.184569313331969	0.794841874732163	1.38903491112772	1.96937341772127	2.53702479657077	3.09292888621226	-2.64482660031686	-2.10789193367337
27	0.372447003344708	0.982921536285217	1.5896082613335	2.19227414413014	2.79070054283238	-2.89849690818004	-2.30912410510269	-1.72452163562401	-1.14483180799056	-0.570202318117663	-0.000818187123486496	0.56304916087967	1.12097219855672	1.67227365925145	2.21590614616549	2.75030445061165	-3.00996640638647	-2.501619318325	-2.011778688018	-1.54486183115966	-1.10447798306267	-0.690733357845967	-0.296841649657075	0.0916134273186299	0.491575825416792	0.914954505226186	1.36548832869504	1.84081812307416	2.33577738098928	2.84440482253376	-2.92271942356653	-2.40641395473044	-1.9003444921936	-1.42528632840963	-1.03871426491239	-0.956200699429015	-1.43009728880395	-1.4240495943612	-1.05611405057598	-0.582432588649383	-0.0697960688817763	0.459886912868468	0.997446899587968	1.53837812916993	2.08027500010995	2.62187602334856	-3.12051947739451	-2.5804984780774	-2.04076407441438
28	0.487345370283338	1.06926309814492	1.64835346905432	2.22444216121671	2.79734929924477	-2.91629816775506	-2.3503291669952	-1.78814632859155	-1.22999320984333	-0.676150837068315	-0.126951804525856	0.417203107986188	0.955826887122247	1.48832913489955	2.01400414013056	2.53203156171324	3.04150139211809	-2.74170552897645	-2.25205004254457	-1.77324548927371	-1.30525014849525	-0.847181194567294	-0.397164202284728	0.0475428493051173	0.490077144450772	0.933257953122938	1.37888683053778	1.82727981425823	2.2770616901228	2.72507381578318	-3.11699988475107	-2.69032976884445	-2.28865899994486	-1.92544257681235	-1.61302211784692	-1.34950569267984	-1.10338942675132	-0.827338152045231	-0.494867089324651	-0.107381399410314	0.322610509862811	0.782850294611542	1.26424378402108	1.76059708662926	2.26781291585992	2.78322928950129	-2.97801763254993	-2.4505517816159	-1.9180751984044
29	0.624856473417972	1.18012799522781	1.73322296965571	2.28399639744544	2.8322947857952	-2.90523067410352	-2.36238479712855	-1.82254253922202	-1.28591033114516	-0.752714012094181	-0.223201171214094	0.302357329293508	0.823667406844195	1.34041438909313	1.85226944299422	2.35890111945579	2.85999314341219	-2.92791643389287	-2.43866394383177	-1.95553978777126	-1.47851968861169	-1.00743702276485	-0.541995867387588	-0.0818196307185195	0.373461602863829	0.824091713720507	1.27005380945076	1.71094339850527	2.14587597385257	2.57346018539498	2.99188202812872	-2.88401201999881	-2.48942302190439	-2.10782317122011	-1.73715858120824	-1.37240241191496	-1.00614858416848	-0.630566837479259	-0.239624232947386	0.169792800640124	0.598147058206649	1.04421963233417	1.50605789094491	1.98160616723679	2.46903107905383	2.96684693849116	-2.80925211093921	-2.29368561560178	-1.77015823071171
30	0.782839205123965	1.31321821185799	1.84194678981328	2.36891559459907	2.89401093349795	-2.86607078607559	-2.34508213628277	-1.82633685471445	-1.30996894365807	-0.796118219946013	-0.284930380739548	0.223443216019997	0.728846171895246	1.23111817349011	1.73009668928202	2.22561922746785	2.71752602259268	-3.07752245623142	-2.59330183154404	-2.11313427820515	-1.63714778905886	-1.16546462514939	-0.698207565483853	-0.235509038991895	0.22247819201082	0.675571638734475	1.123555623881	1.56619022306835	2.00324045717435	2.43453357707102	2.86004930239895	-3.00314554156151	-2.58802412260262	-2.17660512513356	-1.76718153368321	-1.35759614698917	-0.945457585772486	-0.528431033113275	-0.104513360749837	0.327789741227867	0.769418242401482	1.22082373541904	1.68209836132951	2.15311911774983	2.63367630518857	3.12357198858692	-2.66050005214538	-2.15218014050587	-1.63455356286738
31	0.960157288798689	1.46736283957313	1.97338421097235	2.47814905019921	2.98158464625125	-2.79956727220803	-2.29900930889462	-1.8000003638757	-1.30261465663553	-0.806927422255732	-0.313015438588114	0.179042313908245	0.669163873017887	1.15726341936256	1.64325034008222	2.12702828288603	2.60849427281807	3.08753799223727	-2.71914394495792	-2.24530669350597	-1.77426820574544	-1.30616611122321	-0.841139624976131	-0.379324112376174	0.0791569926291015	0.534203547897976	0.98575386963267	1.43380391113893	1.87843002229329	2.31981384044259	2.75826651384534	-3.08893727292413	-2.65480882799016	-2.22176316042694	-1.78890180301196	-1.35523971737813	-0.919759188394112	-0.481466905247541	-0.0394436373180014	0.40712253028075	0.858924560037589	1.31654702535764	1.78049583144064	2.25124211553726	2.72927495648434	-3.06802745467859	-2.57360145359871	-2.06976282495174	-1.55543866534848
32	1.15553793599578	1.64114089680022	2.12597239714638	2.60999313853616	3.09316630590038	-2.70772762466966	-2.22634969881613	-1.74591454847568	-1.26644958409445	-0.787980935853638	-0.310534305744723	0.165863969789636	0.641185670963702	1.11539930585506	1.58846865562343	2.06035136040544	2.53099768906435	3.00034967338134	-2.81484448620528	-2.3482886623305	-1.8832490539567	-1.4198100845106	-0.958055384269635	-0.498061940014108	-0.0398927809352145	0.416411564368137	0.870842405608379	1.32343238243039	1.77426428326857	2.2234782365794	2.67127629248394	3.11792353025075	-2.71944018694	-2.27406606631474	-1.82871894534078	-1.38294923952098	-0.936292115742914	-0.48827986458876	-0.0384504353214492	0.413650124951519	0.868473354383791	1.32648400003349	1.78818742999838	2.25417118051478	2.72516418750256	-3.08106592161771	-2.59685676133384	-2.10360322549379	-1.59879657084206
33	1.36682014744507	1.83214050614247	2.29704603325532	2.76152725582811	-3.05760556875867	-2.5939810942632	-2.13077878021333	-1.66798792361448	-1.20559346107081	-0.7435767202548	-0.281916443718517	0.179409908902213	0.640424588658008	1.10114774348805	1.56159541772256	2.02177745235692	2.48169541094884	2.94134069492122	-2.88249226006585	-2.42346564119386	-1.96481015145027	-1.50658279676837	-1.04885004109372	-0.591684455503746	-0.135160274117614	0.320651882858744	0.775690708226594	1.22990979967951	1.68328255451534	2.13580579356193	2.58750164084995	3.03841736218995	-2.79456220841924	-2.34497761512315	-1.89591225572887	-1.44725757296225	-0.998904741623395	-0.550750098530475	-0.102698705091153	0.345334825616177	0.793429042635976	1.24166271708733	1.69012724209892	2.13894595734702	2.58830336886833	3.03849022000003	-2.79320853158537	-2.33964426395565	-1.88267193537118
34	1.59044986768271	2.03646127770948	2.4823516858769	2.9281396899737	-2.9093336831092	-2.46366356084639	-2.01799308197899	-1.57227242065821	-1.12644462620666	-0.680446478657569	-0.234209711256901	0.212337358595521	0.659267756275576	1.10665331640239	1.55456169585514	2.0030529776982	2.45217596056025	2.90196428962586	-2.93075265360193	-2.47961196991257	-2.02783183856799	-1.57547199440249	-1.12261937775148	-0.669386900135253	-0.215910586664397	0.237654732088613	0.691140768259548	1.1443715431955	1.59716881363946	2.04935637287333	2.50076254054073	2.95122036309688	-2.88261998252162	-2.43455464773829	-1.98794470495347	-1.5429832483444	-1.09989012439004	-0.65892212952541	-0.220384020346914	0.215359057930162	0.647866311593279	1.07660067967807	1.50089876070754	1.91992486662759	2.3325991382439	2.73748367885566	3.13260076158647	-2.76804385414737	-2.40218318328557
35	1.82093115869753	2.24811091451264	2.67537964008057	3.10278206480945	-2.75281163700935	-2.32496424485565	-1.89678314722767	-1.46817915442722	-1.03905213188239	-0.609291678719579	-0.178778239925177	0.252615254016244	0.68502111653404	1.1185738972252	1.55340653994108	1.98964563719456	2.42740576419405	2.8667829602279	-2.97533776302625	-2.5325487066357	-2.08803866841834	-1.64185822742523	-1.1941099855697	-0.744951183162873	-0.294593417367968	0.156700784528099	0.608624316695818	1.0608340281826	1.51296024316711	1.96461582159544	2.41540335102122	2.86491939638965	-2.97043001504023	-2.52469070679301	-2.08147738542633	-1.64123920624957	-1.20445236079313	-0.771626922839301	-0.343312745220378	0.0798956229364353	0.49735462752009	0.908367500430249	1.31217995199844	1.70797651770213	2.09488011696541	2.4719602713284	2.83825954121922	-3.09033258524917	-2.74822790668323
36	2.05046855480822	2.45859788077444	2.86690119807273	-3.0077403337179	-2.59887558856679	-2.18959448721398	-1.77978599620168	-1.36932274609554	-0.958060466566139	-0.545837606863112	-0.132475230242173	0.282222694332589	0.698468437048541	1.11648887206895	1.53652279011607	1.95881683156595	2.3836196692237	2.81117405589332	-3.04147891307747	-2.60777168834082	-2.17073786015819	-1.73028883888961	-1.2864181795	-0.839219989129267	-0.388904397425592	0.0641925581385359	0.519607053294601	0.976755087755881	1.43494949000088	1.89342438049622	2.35136366192217	2.80792952395522	-3.02089778846127	-2.56955907650367	-2.12201399165998	-1.67899025497941	-1.24116216564504	-0.809145013496208	-0.383489815522076	0.0353218153448138	0.446882450735958	0.850863051300431	1.24701668019931	1.63518223113558	2.01528897688121	2.38736274457355	2.75153412655781	3.10804833545375	-2.82591009741291
37	2.26953085546365	2.65751654106809	3.04557113040278	-2.84941534273107	-2.46098101339341	-2.07220269923043	-1.68295315682323	-1.29308464247361	-0.902426885121978	-0.510784726936947	-0.117935379420545	0.276374753940805	0.67243372734023	1.07056819088474	1.47114798911531	1.87459110935966	2.28136872410653	2.6920098225264	3.10710451185743	-2.75588090520285	-2.32986785095377	-1.89729210992671	-1.4573931052599	-1.00945356970739	-0.552887046807533	-0.0873656270098605	0.38701425854253	0.869550108938409	1.35878669648863	1.85247899896972	2.34773052449044	2.84131316410675	-2.95309926649423	-2.47180972483068	-1.99998183427527	-1.5388536025087	-1.08901507422852	-0.650564099222399	-0.223265164928222	0.193320521381185	0.599742052751669	0.99659869886028	1.38450428273717	1.76406802285863	2.13588564422993	2.5005364679427	2.858583665449	-3.07260943820954	-2.7261363315579
38	2.46948146748352	2.8354076727689	-3.0821444530761	-2.71674825751577	-2.35152135150823	-1.98638379162959	-1.62124264737983	-1.25599106274552	-0.890507059659189	-0.524652005475695	-0.158268637793799	0.208821505381331	0.576821473937064	0.945963450937758	1.31651497881459	1.68878769411144	2.06314990408908	2.44004519622865	2.82002075886123	-3.07941357083512	-2.69097251927425	-2.2965881099993	-1.89446340400585	-1.48189179893439	-1.05457829267387	-0.605337107041461	-0.121567605988167	0.419207701459876	1.05310974518662	1.80856370123788	2.62184635976543	-2.92898049015093	-2.31836330877172	-1.79517974244335	-1.32570526397805	-0.889795765711275	-0.47623801843844	-0.0786420570084412	0.30680925287189	0.68252069152741	1.05009310696158	1.41065329213784	1.76503905907504	2.11390627054903	2.45779236689027	2.797154923727	3.13239551862337	-2.81931054551465	-2.49126340845448
39	2.648661395394	2.99060562083739	-2.95147335771533	-2.61118815938033	-2.27170558186171	-1.93300679010154	-1.59507434234406	-1.25789432196786	-0.921459036525788	-0.585770495736291	-0.250844958165084	0.0832810569182434	0.416542748945666	0.748836259492818	1.08000410968457	1.40981542871862	1.73793900833773	2.06390648165847	2.38706196429165	2.70649336107625	3.02093955514285	-2.95451732502269	-2.65586334820534	-2.36942993244089	-2.09926047848689	-1.85014949494239	-1.62681034655966	-1.43172201956321	-1.26159290080068	-1.10477274382521	-0.943969860376105	-0.764097180924504	-0.558009548653183	-0.32597317561944	-0.0720804006174065	0.198663661348741	0.481733911789724	0.773492503589903	1.0711690432042	1.37270997973556	1.67661570424956	1.98180221122595	2.28749324569491	2.59313916448099	2.89835680548741	-3.08030013346368	-2.77663248915021	-2.47393152156539	-2.17225545154127
40	2.81945395731585	3.13718629231721	-2.8294588504572	-2.51408843374522	-2.19986403608284	-1.88676110550804	-1.57475470047692	-1.2638198857574	-0.953932103492231	-0.645067534544052	-0.337203467281136	-0.0303186928064562	0.275606053143817	0.580587581661029	0.884639658775028	1.18777232225724	1.48999111706376	1.79129629123894	2.09168204508671	2.39113599962009	2.68963914181615	2.98716659512997	-2.99949569615615	-2.70400619658504	-2.40957446360289	-2.11621357356355	-1.82391898518088	-1.53266364463316	-1.24239637250915	-0.953044603758609	-0.664521249828061	-0.376734067169581	-0.089595148503548	0.19697163748567	0.483026459841034	0.768612633994735	1.05375823503422	1.33847911645869	1.62278234860371	1.9066694060931	2.19013876383098	2.47318780944667	2.75581412641963	3.03801626599684	-2.96339116949149	-2.68203617384729	-2.40110123170892	-2.12058225088287	-1.84047409439454
41	3.00303760101981	-2.98487186017205	-2.6906584002207	-2.39741635555083	-2.10504377937138	-1.81342541636598	-1.5224298399667	-1.23190600096624	-0.941679132769324	-0.651545974933966	-0.361269314766481	-0.0705719210406166	0.220869923357453	0.513432858780055	0.807552062438395	1.10372468297346	1.40250891478472	1.70451540178218	2.01038629179064	2.32075597541213	2.63618715760422	2.95707799889704	-2.99964244127217	-2.66790279147962	-2.33170759173967	-1.992430523397	-1.65191814525348	-1.31228260496641	-0.9756136413747	-0.643696373199372	-0.317818412921283	0.0012952391122434	0.313434854710916	0.618792455959506	0.917829754030468	1.21115954603324	1.49945463175196	1.7833857480963	2.06358383658491	2.34062022821395	2.61499886055589	2.88715595577938	-3.12572137183393	-2.85694786200781	-2.5894451417165	-2.32299368242829	-2.05741171515021	-1.79254946483229	-1.52828408278075
42	-3.07881973020114	-2.80530327434138	-2.53254732932028	-2.26041759094468	-1.98876284523052	-1.71741021878972	-1.44615918863283	-1.17477395614207	-0.902973641108067	-0.630419544921147	-0.356698446051184	-0.0813005016190407	0.196410182835593	0.477234875202255	0.762192607549709	1.05258902510463	1.35010375198671	1.65689254812024	1.97568347321929	2.30980387091549	2.66298542627518	3.03865205990947	-2.84486867799601	-2.42405233741311	-1.99111761868231	-1.55981307871171	-1.14344291850705	-0.750088726267875	-0.381771745359173	-0.0365407777766044	0.289159060373308	0.599034830758484	0.896336056208763	1.18370794465357	1.46323529622135	1.73654172372631	2.00488986401368	2.26926555770029	2.5304436433234	2.78903781278983	3.04553794477632	-2.9828472967232	-2.7294282963111	-2.47713051171636	-2.22574118897847	-1.97508539170067	-1.72501878887142	-1.47542199170838	-1.22619606288203
43	-2.89079080230897	-2.6427560007128	-2.3957808767718	-2.14984381438607	-1.90492826452378	-1.6610233342581	-1.4181247705086	-1.1762365094066	-0.935373064084157	-0.695563197900524	-0.456855638860142	-0.219328160768183	0.01689754156466	0.251630506265971	0.484565111920073	0.71519453011406	0.942632013600784	1.16520133702612	1.37935490168013	1.57615930797972	1.72532553528233	1.63395828190627	0.032428084697904	-0.223349211821092	-0.09534755341034	0.0936002094130309	0.302486260863468	0.520229187466754	0.74262849711245	0.96775571690635	1.19460977526949	1.42262545033803	1.65146406905401	1.88091392977615	2.11083873643509	2.34114904430578	2.57178556572354	2.80270896289188	3.03389337020865	-3.01786315333147	-2.78620024339148	-2.55430902621436	-2.3221922505867	-2.08985055381641	-1.85728314147737	-1.62448826939358	-1.3914635829095	-1.15820635151265	-0.924713625647025
44	-2.76164054459336	-2.54555303976265	-2.33180117680558	-2.12064234475053	-1.91238804350169	-1.7074154585728	-1.50618152151555	-1.30923959866871	-1.11725851117988	-0.931042614664673	-0.751549699918205	-0.579899785778402	-0.417361485104022	-0.265292786703734	-0.125001005822882	0.00252040541905685	0.117002987289434	0.219413752126868	0.312375340490267	0.400178947826265	0.488154789438314	0.581547953851866	0.68443721992376	0.799198187019595	0.926593116449391	1.06622123487263	1.21702289162503	1.37767028219062	1.54681090659374	1.72319364737767	1.90571965367907	2.09345161040844	2.28560296061127	2.48151929931673	2.6806582077098	2.88257040381928	3.08688329571259	-2.98989816138803	-2.78166164168357	-2.57180858941483	-2.36052052673353	-2.1479504565461	-1.93422779263193	-1.71946235253368	-1.50374759859203	-1.28716327585006	-1.06977756539035	-0.851648847350234	-0.632827148487899
45	-2.66730746116623	-2.47884294154906	-2.29273535644848	-2.10911999670253	-1.92812545554225	-1.74986732076422	-1.57444024360981	-1.40190837551364	-1.23229438522708	-1.06556758843607	-0.901632125893706	-0.740316560392404	-0.581366623107997	-0.424442977570461	-0.269125628957722	-0.114925892186849	0.0386943127360775	0.192297421608932	0.346442219879788	0.501656302619765	0.658412328903637	0.817110569224432	0.978068969989011	1.14152063058057	1.30761754338199	1.47643886123792	1.64800182976237	1.82227373445675	1.99918360547886	2.17863285717607	2.360504424392	2.54467025121089	2.73099718414092	2.91935143463311	3.10960182653877	-2.98156325361981	-2.78789315018828	-2.59268589980866	-2.39604656415872	-2.19807241859203	-1.99885305723674	-1.79847064802675	-1.59700028244502	-1.39451037942147	-1.19106311420442	-0.986714851690775	-0.78151657019814	-0.575514266460924	-0.368749336125091
46	-2.50307813653016	-2.32650689223361	-2.15090257030196	-1.97623603503112	-1.80246661125714	-1.62954162090282	-1.45739619029694	-1.28595338255354	-1.11512469784606	-0.944810967029153	-0.774903641478032	-0.605286455856383	-0.435837413228583	-0.266431016479263	-0.0969406494739915	0.072759001550513	0.242789599491867	0.413266987694863	0.584299292797759	0.755985368717205	0.928413625147481	1.10166125671503	1.27579386356032	1.45086543285482	1.62691863498481	1.80398537833985	1.98208756255286	2.16123797081461	2.34144124637767	2.52269490533582	2.70499034605874	2.8883138243168	3.0726473714242	-3.02521566699736	-2.83892863742807	-2.65170274145004	-2.46356521149633	-2.2745441038855	-2.08466786091854	-1.89396494283796	-1.70246352262967	-1.5101912364569	-1.31717498264666	-1.12344076249976	-0.929013556683236	-0.733917231525886	-0.538174470127902	-0.341806723781169	-0.144834179755743
47	-2.23176605832649	-2.05915644048699	-1.88672665878662	-1.71444926671211	-1.5422944801494	-1.37023043755418	-1.19822349321799	-1.02623853929433	-0.854239351071158	-0.682188948984285	-0.510049970121579	-0.337785041514581	-0.165357147381412	0.00727001732071063	0.180131714166788	0.353261855704502	0.526692732391792	0.700454776175716	0.874576363576329	1.04908365983266	1.22400050440156	1.39934833693156	1.57514616180853	1.7514105485199	1.92815566442667	2.10539333607283	2.28313313489181	2.46138248307427	2.64014677541751	2.81942951315777	2.99923244606463	-3.10362958775566	-2.92278728425239	-2.74142856828215	-2.5595572194831	-2.37717803861869	-2.19429671268825	-2.01091968701296	-1.8270540450168	-1.64270739615194	-1.45788777218696	-1.27260353188322	-1.08686327392741	-0.900675757862947	-0.714049832666732	-0.526994372546641	-0.339518219485225	-0.151630132023242	0.036661260240684
48	-1.8876585571538	-1.71827743801202	-1.54883644402899	-1.37932448499645	-1.20973013325526	-1.04004170838385	-0.870247361689733	-0.700335159739998	-0.530293166159292	-0.360109520936124	-0.189772516509818	-0.0192706699594124	0.151407209319747	0.322271956988469	0.49333399663428	0.664603288494184	0.83608928428463	1.00780088829341	1.17974642478957	1.35193361171311	1.52436954051812	1.69706066196339	1.8700127775744	2.04323103644094	2.21671993696622	2.39048333314591	2.56452444492939	2.73884587219917	2.91344961189863	3.08833707784006	-3.01967618444418	-2.8442192451715	-2.66847760821337	-2.49245195623651	-2.31614343114015	-2.13955360704643	-1.96268446332644	-1.78553835793293	-1.60811800127886	-1.43042643087097	-1.25246698687797	-1.0742432887865	-0.895759213272554	-0.71701887339379	-0.538026599187963	-0.358786919745106	-0.179304546806086	0.000415640072393074	0.180368606756298
49	-1.50733723496844	-1.34211432925466	-1.17679208961605	-1.01136661889828	-0.845834042968207	-0.68019052563387	-0.514432283991233	-0.348555603931677	-0.182556855578323	-0.0164325084506259	0.149820853814859	0.316206519333458	0.482727634552855	0.649387191644423	0.816188016784073	0.983132759382025	1.15022388230321	1.31746365310359	1.48485413629272	1.6523971866193	1.82009444336405	1.98794732561323	2.15595702847655	2.32412452020449	2.49245054015304	2.66093559753751	2.82957997091221	2.9983837083088	-3.11583867921656	-2.94671698762204	-2.77743716127251	-2.60800006216794	-2.438406774776	-2.26865860346503	-2.09875706978987	-1.92870390970184	-1.75850107075302	-1.5881507093627	-1.41765518821246	-1.24701707383421	-1.07623913445373	-0.905324338150704	-0.734275851394432	-0.563097038013334	-0.391791458655321	-0.220362870795378	-0.0488152293465124	0.12284731206961	0.294620399135362
50	-1.11292980402105	-0.952772649709774	-0.792531365173612	-0.632204853482357	-0.471792076963398	-0.311292059580049	-0.150703889501476	0.00997327818005408	0.170740218625496	0.331597634356214	0.492546152325649	0.65358632098539	0.814718607371903	0.975943394236568	1.13726097723822	1.29867156221399	1.46017526254111	1.62177209659927	1.78346198534029	1.94524474996916	2.10712010973812	2.26908767985308	2.43114696948947	2.59329737991305	2.75553820269891	2.91786861804075	3.08028769314104	-3.04039092650853	-2.87779778989047	-2.71511948497555	-2.55235741140949	-2.38951308908065	-2.22658815950628	-2.06358438723269	-1.90050366126553	-1.73734799654674	-1.57411953549522	-1.4108205496282	-1.24745344128108	-1.08402074544308	-0.92052513172673	-0.756969406489009	-0.593356515122284	-0.429689544533188	-0.265971725827697	-0.102206437220785	0.0616027928109312	0.225452282115045	0.389338191169142
51	-0.715811999682878	-0.561364370639146	-0.406851884445479	-0.25227515001279	-0.0976347401310374	0.0570687975069859	0.211834930570106	0.366663133474723	0.52155287974743	0.676503635238498	0.831514852076891	0.98658596327183	1.14171637787834	1.29690547665494	1.45215260815101	1.60745708516941	1.76281818155688	1.91823512928092	2.07370711575683	2.22923328139346	2.38481271732972	2.54044446333755	2.69612750586994	2.85186077623491	3.00764314887882	-3.11971186741569	-2.96383490235258	-2.80791256867209	-2.65194623484587	-2.495937333621	-2.33988736334403	-2.18379788925231	-2.0276705447397	-1.871507032603	-1.71530912627488	-1.55907867104857	-1.40281758529889	-1.246527861704	-1.09021156847148	-0.933870850572181	-0.777507930984512	-0.621125111951814	-0.46472477625454	-0.308309388498848	-0.151881496422522	0.00455626778131354	0.161001186122796	0.317450453456946	0.473901176109668
52	-0.322134849757532	-0.173680351720701	-0.0251824862726634	0.123358093108513	0.271940734831477	0.420564786287206	0.569229591151993	0.71793448688402	0.866678802400198	1.01546185592044	1.16428295296715	1.31314138450844	1.46203642523406	1.61096733195398	1.75993334210995	1.90893367239135	2.05796751744694	2.20703404868511	2.35613241315553	2.50526173250588	2.65442110200775	2.80360958964646	2.95282623526991	3.1020700497921	-3.03184529273221	-2.88255022708771	-2.73323114063045	-2.58388914518271	-2.43452538478676	-2.28514103624233	-2.135737309609	-1.98631544867499	-1.83687673139362	-1.68742247028825	-1.53795401282639	-1.38847274176334	-1.23898007545546	-1.08947746814293	-0.93996641020172	-0.790448428363929	-0.640925085905825	-0.491397982802305	-0.34186875584647	-0.192339078732629	-0.0428106621008546	0.106714746459086	0.256235362446864	0.405749364536508	0.555254894710106
53	0.0650814406239585	0.207521228145005	0.349979908427641	0.492458046986037	0.634956086901341	0.777474360714775	0.920013101002661	1.06257244977735	1.20515246684256	1.34775313721791	1.49037437773513	1.63301604289722	1.77567793008233	1.91835978416499	2.06106130161969	2.20378213416476	2.34652189199805	2.48928014667081	2.63205643364053	2.77485025453965	2.91766107919283	3.0604883474119	-3.07985383658501	-2.93699547402929	-2.7941225134057	-2.65123562059401	-2.50833548502552	-2.36542281876207	-2.22249835566402	-2.07956285063501	-1.93661707893307	-1.79366183553825	-1.6506979345683	-1.50772620873453	-1.36474750883075	-1.22176270324916	-1.07877267751706	-0.9357783338495	-0.792780590712776	-0.649780382394528	-0.506778658576369	-0.363776383905316	-0.220774537560554	-0.0777741128123225	0.0652238834300729	0.208218431083978	0.351208497375487	0.49419303734047	0.637170994346928
[truncated: 70 more columns]
