# Supplementary material for: Reconstructing spruce budworm outbreak severity: a comparison of paleoecological and tree-ring signals
Source: PLoS One. 2025 Aug 12;20(8):e0329406. doi: 10.1371/journal.pone.0329406 (PMC12342301; doi:10.1371/journal.pone.0329406)
Supplement: S14 Dataset — (ZIP) [file pone.0329406.s014.zip › Lake 8 wavelet data no outlier/GSI/GSI_wavelet_power.corr.txt]

V1	V2	V3	V4	V5	V6	V7	V8	V9	V10	V11	V12	V13	V14	V15	V16	V17	V18	V19	V20	V21	V22	V23	V24	V25	V26	V27	V28	V29	V30	V31	V32	V33	V34	V35	V36	V37	V38	V39	V40	V41	V42	V43	V44	V45	V46	V47	V48	V49	V50
1	1.42156982868333e-05	1.4045229523912e-05	1.24281517774084e-05	9.90014508331188e-06	7.42331319825046e-06	5.58828908425981e-06	4.47549838715161e-06	3.87892441038395e-06	3.52484299110594e-06	3.2220405644106e-06	2.90704847388321e-06	2.64813944125268e-06	2.55550791339802e-06	2.57388453906971e-06	2.57282193739062e-06	2.62752377665587e-06	2.77484241651511e-06	2.86646038258023e-06	2.86913011854764e-06	2.84604654951381e-06	2.81669977159537e-06	2.80639036750821e-06	2.81341759995593e-06	2.81819805392755e-06	2.8835785398104e-06	3.01036452457805e-06	3.10261664548605e-06	3.16158901580827e-06	3.23790723679804e-06	3.29357022286413e-06	3.27297952612686e-06	3.21533781988308e-06	3.20539897373518e-06	3.24475914426486e-06	3.29647505426058e-06	3.34918571610294e-06	3.40766027619162e-06	3.4713990411203e-06	3.51914160845357e-06	3.51874271440142e-06	3.49636030291613e-06	3.51952058717907e-06	3.58880361287598e-06	3.65833439600993e-06	3.73299534981001e-06	3.86381614215155e-06	4.00954043532715e-06	4.10587495209705e-06	4.19240490577411e-06
2	2.3686538593965e-05	2.21877924822759e-05	1.77641136102192e-05	1.23665902279214e-05	7.92138880771813e-06	5.1084933104264e-06	3.65752711302555e-06	3.01676826549741e-06	2.70066748427986e-06	2.42313429628244e-06	2.0973370558313e-06	1.82038011296105e-06	1.74426061361683e-06	1.78730281339978e-06	1.77436081160789e-06	1.81932327078056e-06	1.98481898497178e-06	2.07742889898456e-06	2.05645526634007e-06	2.01251896106853e-06	1.96861247029975e-06	1.95038616032053e-06	1.9470693699694e-06	1.92974959634629e-06	1.98405781156663e-06	2.11352818903777e-06	2.19159588785967e-06	2.22670470405357e-06	2.29662014855721e-06	2.3513245182369e-06	2.31039372311678e-06	2.22412862823565e-06	2.20154362376994e-06	2.23948010985674e-06	2.2845563559333e-06	2.32444084989878e-06	2.37080743778885e-06	2.42792003313217e-06	2.46856905097554e-06	2.44747337620088e-06	2.39689232933641e-06	2.40377052528229e-06	2.46456462711472e-06	2.51200056250158e-06	2.5563832244545e-06	2.6706041376203e-06	2.80128748589022e-06	2.86454767754299e-06	2.92094943201996e-06
3	3.41528101933778e-05	3.05581131851232e-05	2.22123241921442e-05	1.33141880912105e-05	6.94155450432929e-06	3.52323022108609e-06	2.09514385438157e-06	1.64385730240622e-06	1.50281441428495e-06	1.34651231540937e-06	1.09096661229817e-06	8.56030570254528e-07	8.21592379943125e-07	8.90265616529749e-07	8.63790135421123e-07	8.87036132423694e-07	1.04523422888833e-06	1.1234303706717e-06	1.08179074669136e-06	1.02966006018388e-06	9.86755752077937e-07	9.72426326809668e-07	9.66129056823411e-07	9.31392506601934e-07	9.67177193952851e-07	1.08038065545785e-06	1.1292961842133e-06	1.13166886380747e-06	1.18709025754695e-06	1.23931921456833e-06	1.19063660968822e-06	1.09517565462223e-06	1.07071013872512e-06	1.10685466011904e-06	1.14003946648504e-06	1.1607405006625e-06	1.18810114280153e-06	1.23242062757271e-06	1.26523865240487e-06	1.23305764800297e-06	1.1683986740729e-06	1.16549391298875e-06	1.21546345574356e-06	1.23646145235684e-06	1.24438317099852e-06	1.32716584989823e-06	1.42538610701499e-06	1.44610980382511e-06	1.46673420147627e-06
4	4.31022638152023e-05	3.71511988703407e-05	2.47881924429337e-05	1.27892525640618e-05	5.19385309676005e-06	1.77975454200442e-06	6.97713634771679e-07	5.32730770552589e-07	5.74328859905513e-07	5.48014524533794e-07	3.96629006240252e-07	2.35105590404641e-07	2.3637429066635e-07	3.09867185577004e-07	2.72827370879136e-07	2.73023616969649e-07	3.98834451116409e-07	4.51399016231048e-07	4.01875383109087e-07	3.5839103920615e-07	3.30549279600031e-07	3.27899645164908e-07	3.26159746961051e-07	2.87774753570177e-07	3.06223358732885e-07	3.90195608142747e-07	4.08832907427538e-07	3.86351403392667e-07	4.25436264798375e-07	4.73234461351667e-07	4.331389857552e-07	3.53095020484808e-07	3.37110770365888e-07	3.69190798142091e-07	3.89082428469969e-07	3.92930123261231e-07	4.02945743999882e-07	4.3289148284803e-07	4.59285344223308e-07	4.30816592938512e-07	3.73291221790019e-07	3.70315051810036e-07	4.10003591062533e-07	4.12476105428645e-07	3.96310356262664e-07	4.47593952418217e-07	5.10605928522065e-07	5.00170841707643e-07	4.9617124101483e-07
5	4.89031658707992e-05	4.11012195921898e-05	2.58409028294916e-05	1.19363512135268e-05	3.92882671145752e-06	8.37441829838749e-07	8.45441758577918e-08	6.3322350078608e-08	1.55468850931564e-07	1.84271582677499e-07	1.16133758929258e-07	2.42481576637466e-08	3.474895553732e-08	8.64131101915986e-08	4.96907632437793e-08	4.00255604277536e-08	1.22189555475865e-07	1.47194577837991e-07	1.03475723947598e-07	7.68541155304436e-08	6.54555457015187e-08	7.08951951114609e-08	7.44563802284805e-08	4.58172524319936e-08	5.37403617122697e-08	1.05316196511297e-07	1.04539414845306e-07	7.54337178443428e-08	1.00307466168139e-07	1.38518706208113e-07	1.14815374646911e-07	6.32589087535375e-08	5.67603535915929e-08	7.95653859244715e-08	8.80854641430646e-08	8.34914135333276e-08	8.3780672590944e-08	1.01002658135046e-07	1.20613066380962e-07	1.04021418637242e-07	6.63923336220928e-08	6.6497527049167e-08	9.42631543389791e-08	8.95994663253286e-08	6.87420043234531e-08	9.70991015289956e-08	1.31920390853134e-07	1.10972540926548e-07	9.87564527059057e-08
6	5.18200426258432e-05	4.31449870650983e-05	2.66119645412889e-05	1.19318486407306e-05	3.79018386448838e-06	8.1427318967564e-07	1.07667281222735e-07	3.1131141986829e-08	5.96207798006237e-08	7.7964668640225e-08	5.68234460285123e-08	1.60581278224263e-08	1.85591303898584e-08	3.85884979593549e-08	1.32309273259614e-08	8.27890076609713e-09	5.11077425571968e-08	5.39203829287585e-08	2.12089855939953e-08	7.68314242825201e-09	5.00624484421683e-09	1.07216839186107e-08	1.61240018733092e-08	2.78450569427146e-09	7.22543575097439e-09	3.22479687584089e-08	2.47737461892865e-08	3.31215903037249e-09	1.74781415553473e-08	4.20271051741832e-08	3.1900066838602e-08	5.66896636601543e-09	2.80974714389058e-09	1.34384934879173e-08	1.48118467423895e-08	9.72686195155993e-09	7.82138792631613e-09	1.61367001819002e-08	2.84246922828799e-08	2.26012255658105e-08	4.34345275439229e-09	5.11352599151401e-09	1.9817935478542e-08	1.53920772644257e-08	2.10343586325044e-09	1.6427055639949e-08	3.24307824783731e-08	1.57820299956757e-08	6.20336932300622e-09
7	5.33169745436414e-05	4.46450197030215e-05	2.80478861502994e-05	1.30755625786507e-05	4.5142714714905e-06	1.19902721949907e-06	2.86793538483986e-07	9.07792131231159e-08	5.64108376156966e-08	5.90107960610036e-08	6.29863179509368e-08	5.63838046797558e-08	5.43216907586866e-08	5.34207544589105e-08	3.99340973405633e-08	3.9854683451462e-08	5.2100985625816e-08	3.75105067201192e-08	1.03069737964771e-08	7.34097809261902e-10	2.34262039268392e-10	4.03648594443994e-09	9.9881882863972e-09	9.85883401294386e-09	1.51232925788166e-08	2.43271810010564e-08	1.72504477165948e-08	6.06845587674819e-09	1.28690011777551e-08	2.48590252024038e-08	2.12126842331357e-08	9.02656217553521e-09	4.76888310871854e-09	5.54064023983485e-09	3.70834480003907e-09	9.52707404062044e-10	1.6131303211774e-10	4.05927370011423e-09	1.10248063878705e-08	1.14029610042911e-08	5.511434275838e-09	5.55316720520335e-09	1.07149556994333e-08	8.82742452268047e-09	4.40003495913214e-09	1.10603104731998e-08	1.66751709616278e-08	8.11777911284539e-09	3.8788694700893e-09
8	5.4793113563635e-05	4.6591917944604e-05	3.04228877070316e-05	1.51222948950042e-05	5.69714733861327e-06	1.6458060569573e-06	3.8324358878549e-07	8.41387365374094e-08	3.55113854320414e-08	5.0679742105599e-08	8.28878715017553e-08	1.09518256147592e-07	1.21942305494621e-07	1.21050039236281e-07	1.12651218787212e-07	1.04289796037803e-07	8.71668797715213e-08	5.17821641164858e-08	1.73580497126594e-08	2.65886096511704e-09	1.84056759998263e-09	7.50645866773648e-09	1.72835644288326e-08	2.70933844044517e-08	3.57765958269411e-08	3.9609153024928e-08	3.45873632022211e-08	2.85831298064344e-08	2.95651941620641e-08	3.22131194569286e-08	2.85366239457878e-08	1.9928212856361e-08	1.22690733378899e-08	6.98346030157943e-09	3.39713052613065e-09	1.82182836004386e-09	2.20536132575835e-09	5.18021620911436e-09	1.03880262324668e-08	1.40337607810714e-08	1.46424080524963e-08	1.54093738374167e-08	1.72921231999032e-08	1.80356715621958e-08	1.88994094503283e-08	2.24014332163858e-08	2.39988493654546e-08	2.07238513480243e-08	1.92085886947734e-08
9	5.70582905662615e-05	4.94884084729669e-05	3.38149831373606e-05	1.80242898680661e-05	7.40232530721766e-06	2.30166336635948e-06	5.19443682725618e-07	6.7552615098321e-08	4.17467751374981e-10	3.46289459577011e-08	1.05755659214781e-07	1.83011343546629e-07	2.40006710453975e-07	2.64669529441217e-07	2.58902592790771e-07	2.26412642245016e-07	1.68193999270697e-07	9.58505246910286e-08	3.53862764580665e-08	4.88812427672515e-09	1.62239801449945e-09	1.48054094467208e-08	3.60041877282642e-08	5.79921620012038e-08	7.39247850312871e-08	7.92293687255994e-08	7.4915604486685e-08	6.72042698786433e-08	6.06335552925505e-08	5.43154644262269e-08	4.546811101422e-08	3.36258302528303e-08	2.1142702547994e-08	1.09226566222811e-08	4.65865189401553e-09	2.47911284967965e-09	3.73505299869847e-09	8.10169271053816e-09	1.47620745691768e-08	2.14437946952274e-08	2.64862915474467e-08	3.04776460245529e-08	3.45829821190244e-08	3.90480803900955e-08	4.36231763982614e-08	4.73299515790755e-08	4.81199265859098e-08	4.54850076942649e-08	4.1481115355122e-08
10	6.05111625117508e-05	5.36506596353445e-05	3.84578237141661e-05	2.20878261782155e-05	1.00505330086939e-05	3.58103560326925e-06	9.9755922241385e-07	2.29134459451156e-07	6.50613528013831e-08	7.71612818565783e-08	1.70628085317997e-07	3.0808936200402e-07	4.397422874591e-07	5.19831039818876e-07	5.25448522625252e-07	4.57041731263623e-07	3.34423353648467e-07	1.94480235659634e-07	7.92756772532473e-08	1.52998714782405e-08	3.83434453826208e-09	2.95546412214652e-08	7.29737063348359e-08	1.16279132135162e-07	1.45810802901233e-07	1.55243916043645e-07	1.47125027918567e-07	1.29440699428889e-07	1.09552400565415e-07	9.06465225411713e-08	7.21589503006933e-08	5.27001210801547e-08	3.30240887545684e-08	1.61987004316486e-08	5.20478817932363e-09	1.14746865826692e-09	3.54085743298681e-09	1.11007529199689e-08	2.17305204325712e-08	3.28487085733164e-08	4.30047896812339e-08	5.28078987839756e-08	6.35471050998893e-08	7.51975745162051e-08	8.58361839415751e-08	9.23971227850522e-08	9.20964596523085e-08	8.40010932819552e-08	6.97933793810687e-08
11	6.54124486369382e-05	5.93662113976647e-05	4.46727124159407e-05	2.76850481302231e-05	1.40281092880155e-05	5.79438078350426e-06	1.99630133057286e-06	6.51380296962963e-07	2.90807323430958e-07	2.56044467504263e-07	3.64671337525975e-07	5.65838757272844e-07	7.91860283968078e-07	9.54722490311792e-07	9.88568338050116e-07	8.78775111388005e-07	6.63482248710416e-07	4.13729902952277e-07	2.02249564523768e-07	7.52762509111797e-08	4.14603013474456e-08	7.94323928619329e-08	1.53456582759859e-07	2.27446858441209e-07	2.74914103757131e-07	2.84915332282428e-07	2.62342557822216e-07	2.21802910907731e-07	1.78372497995722e-07	1.40482022350258e-07	1.08478521799353e-07	7.88551287894981e-08	5.00801786804521e-08	2.47742197533043e-08	7.28082803805863e-09	3.59396951237262e-10	3.96005186627415e-09	1.56440593724486e-08	3.15596857851367e-08	4.81923239341671e-08	6.45254071645887e-08	8.23998428919075e-08	1.03891911256078e-07	1.27955583363915e-07	1.49434559972798e-07	1.61040408637122e-07	1.56748322233195e-07	1.34940924768728e-07	1.00226342095537e-07
12	7.19922310985256e-05	6.68858933083273e-05	5.27187392108438e-05	3.50553613288084e-05	1.95200077080382e-05	9.01613865504412e-06	3.42960580870111e-06	1.11551341789857e-06	4.37334741146555e-07	4.18999203749443e-07	6.59680958861704e-07	1.02105031999602e-06	1.40591497004466e-06	1.69514726680794e-06	1.78443909715517e-06	1.63862371661909e-06	1.30958715700408e-06	9.07882383230802e-07	5.50658133464828e-07	3.16983114947695e-07	2.29250887277907e-07	2.60176489021387e-07	3.53810157980807e-07	4.4943658135131e-07	5.01721296812994e-07	4.92678674372657e-07	4.3213581549902e-07	3.46917972647494e-07	2.64440471829964e-07	1.99647335647271e-07	1.52163154826328e-07	1.13590495642649e-07	7.77037118873696e-08	4.52772543064006e-08	2.15991096666907e-08	1.12399228310482e-08	1.48527115578797e-08	2.9023273814259e-08	4.82572433683227e-08	6.83571720517621e-08	8.9501485679665e-08	1.15983919953868e-07	1.5152401513728e-07	1.93546578552238e-07	2.31431065566802e-07	2.50484545739571e-07	2.39196190543861e-07	1.95779329565641e-07	1.30777880539926e-07
13	8.04748807608737e-05	7.64434635872725e-05	6.28458167947955e-05	4.44689183724658e-05	2.68186322464546e-05	1.35133166014893e-05	5.42910674224919e-06	1.53425818755204e-06	2.34250729797665e-07	2.4975097990488e-07	8.3193521143167e-07	1.60526011026436e-06	2.3539032837309e-06	2.9069160562725e-06	3.13502035173717e-06	2.99707374168873e-06	2.56433904280162e-06	1.9901806664201e-06	1.44327875619558e-06	1.04510841707995e-06	8.39838947902538e-07	7.99178753290655e-07	8.49231111315348e-07	9.05152473911774e-07	9.0286713766975e-07	8.18882214500768e-07	6.71621993532756e-07	5.04430606201134e-07	3.59641935738825e-07	2.58325811515687e-07	1.96367107770351e-07	1.56084455752358e-07	1.22215560020791e-07	9.03958206829214e-08	6.49574109902986e-08	5.16439187009718e-08	5.20898525640703e-08	6.2760554832251e-08	7.77591178146252e-08	9.37728007006518e-08	1.1397260439327e-07	1.4674722257237e-07	1.98246659435823e-07	2.63670013145933e-07	3.24744453963976e-07	3.56649689952725e-07	3.40693806438718e-07	2.7518970890184e-07	1.78238956392624e-07
14	9.11354684302969e-05	8.83863981298734e-05	7.55458496967361e-05	5.66441563162399e-05	3.69368048820831e-05	2.05691748680375e-05	9.37547943507246e-06	3.1274859986864e-06	5.4659230978014e-07	2.29407915878557e-07	1.09557723616844e-06	2.43291976673059e-06	3.77963133543637e-06	4.82203363458577e-06	5.36729541734199e-06	5.36251701550664e-06	4.90071186395279e-06	4.17807605721812e-06	3.41437885474041e-06	2.77677639831907e-06	2.33951774044823e-06	2.08564230781215e-06	1.93779995727088e-06	1.80141408498992e-06	1.60580101580555e-06	1.33041409964058e-06	1.00663539308564e-06	6.95018990427396e-07	4.50789564012204e-07	2.97382339767773e-07	2.2201303096757e-07	1.91878532232738e-07	1.76430863610517e-07	1.60441139422801e-07	1.43097375482056e-07	1.29263834088303e-07	1.21639288804387e-07	1.1837617756147e-07	1.16133015287481e-07	1.15882077870532e-07	1.26776085644986e-07	1.63092549197039e-07	2.33672108566854e-07	3.30525322029351e-07	4.26299239191306e-07	4.84884524203445e-07	4.79765385268394e-07	4.08842648969001e-07	2.96773977802423e-07
15	0.000104365779193557	0.000103283616857171	9.16948429359803e-05	7.29100906697432e-05	5.1791220302145e-05	3.27326357718928e-05	1.83129552211656e-05	9.11191153639227e-06	4.37002689016239e-06	2.8264980203706e-06	3.27347096072552e-06	4.74974547187246e-06	6.53023673221365e-06	8.08175927324464e-06	9.05931376664251e-06	9.32594410073741e-06	8.94636141091221e-06	8.12734260590652e-06	7.12165034487944e-06	6.13762691878224e-06	5.28842072045837e-06	4.58839657272713e-06	3.98377146917744e-06	3.39873735090871e-06	2.78007899982639e-06	2.12533481000412e-06	1.48375049916389e-06	9.30085243316572e-07	5.25753240684196e-07	2.89539660677123e-07	1.93607385667639e-07	1.83415787651607e-07	2.05506860275551e-07	2.25732446386953e-07	2.31316426991704e-07	2.22266738907554e-07	2.01900117847368e-07	1.72790498279495e-07	1.38933098971273e-07	1.10750264943532e-07	1.07162779694017e-07	1.49683459246961e-07	2.49094958091794e-07	3.9292160385071e-07	5.44387038038147e-07	6.56855465708137e-07	6.96497438340658e-07	6.5941028728714e-07	5.73116788431661e-07
16	0.000120590106297028	0.00012172363045959	0.000112143403328967	9.44943413379608e-05	7.31256625382154e-05	5.23925424594678e-05	3.53104888682329e-05	2.31070744148728e-05	1.55865400760304e-05	1.18229641530711e-05	1.07245762802174e-05	1.12977912908913e-05	1.2696773668386e-05	1.42193215342498e-05	1.53375723299037e-05	1.57508755163899e-05	1.54040752112063e-05	1.44381021178499e-05	1.30898126066839e-05	1.15881934863044e-05	1.00876915587322e-05	8.65194217293004e-06	7.27711304199583e-06	5.93457641914037e-06	4.61313145543342e-06	3.34444842321544e-06	2.2014707217306e-06	1.27079783725376e-06	6.13740884065423e-07	2.37821661988784e-07	9.42039915636163e-08	1.00202140969251e-07	1.71435895455064e-07	2.45665851277573e-07	2.89763094684292e-07	2.93444034516484e-07	2.59351391651524e-07	1.97093392993526e-07	1.23043011138076e-07	6.23522684019796e-08	4.71546447673913e-08	1.06889938736486e-07	2.53069869578998e-07	4.67616649891816e-07	7.04759753676906e-07	9.08807895423715e-07	1.0390383187227e-06	1.08740332384013e-06	1.07956569315192e-06
17	0.000139880463593015	0.000143643007243039	0.0001366384430734	0.000120921109542826	0.000100291908858318	7.88974331439981e-05	5.99667435089227e-05	4.52087812882406e-05	3.49360320859825e-05	2.85954546798733e-05	2.53014516459783e-05	2.41435216530717e-05	2.42800025238392e-05	2.49515733226977e-05	2.55196968443547e-05	2.55393840705387e-05	2.48119013335359e-05	2.33696516027429e-05	2.13943360000312e-05	1.91105648051069e-05	1.6702838201507e-05	1.42811357004032e-05	1.18923201248978e-05	9.55750903647321e-06	7.31158865505566e-06	5.2253731463298e-06	3.40027668689763e-06	1.93830923210853e-06	9.02835922894275e-07	2.90983782855257e-07	3.22819452891033e-08	1.32021551497033e-08	1.13455141258577e-07	2.36120309929803e-07	3.2103454193327e-07	3.42501731416251e-07	2.99932352282263e-07	2.0990132242049e-07	1.02574768253668e-07	1.93762117742937e-08	6.3295580262114e-09	1.00476899803982e-07	3.13407366985527e-07	6.21294550257853e-07	9.69822427228441e-07	1.29433630330956e-06	1.54583217202577e-06	1.70939249840499e-06	1.80662090703493e-06
18	0.000161390826847977	0.000167516448930461	0.000162739114126173	0.000148631364999961	0.000128538813397443	0.000106439158242508	8.57756139165974e-05	6.87340204774306e-05	5.61298973658963e-05	4.77460726345429e-05	4.28099732104614e-05	4.03647434344293e-05	3.94622284898529e-05	3.9242190889771e-05	3.89879752498667e-05	3.81927934014021e-05	3.66094051687881e-05	3.42420821141309e-05	3.12716112320443e-05	2.79449949017463e-05	2.44784933910242e-05	2.1009089145077e-05	1.76004911039018e-05	1.42846372181676e-05	1.11087482728243e-05	8.16178265856101e-06	5.567833040862e-06	3.45117388533133e-06	1.89140590588114e-06	8.91422359297648e-07	3.73581705083448e-07	2.04517397978769e-07	2.35079733862363e-07	3.36870465222199e-07	4.22522820963715e-07	4.48161804148764e-07	4.05440741600231e-07	3.12194373257039e-07	2.05838374874084e-07	1.37233931252434e-07	1.60183858396517e-07	3.15026090804489e-07	6.11290548075679e-07	1.01868721472966e-06	1.47369348081807e-06	1.90125425175413e-06	2.24263306945423e-06	2.47699357138174e-06	2.62792525379372e-06
19	0.000183143622965204	0.000190278785698714	0.000186014427875703	0.000171594854640662	0.000150120588633671	0.000125620924177401	0.000101959550080214	8.19794687537454e-05	6.71248546140402e-05	5.75332019611393e-05	5.24139855517983e-05	5.04935775686178e-05	5.03827863945247e-05	5.08276649717149e-05	5.08649425375007e-05	4.9906270291937e-05	4.77531537847832e-05	4.45358706227183e-05	4.05873608014116e-05	3.62908016515235e-05	3.19529170491642e-05	2.77425473065626e-05	2.37030887709368e-05	1.98158223446485e-05	1.60741445914766e-05	1.25316461290248e-05	9.30526716011748e-06	6.53820062432116e-06	4.34510638669079e-06	2.76747845624759e-06	1.75875388214882e-06	1.20236488754934e-06	9.50407015915186e-07	8.63718062657631e-07	8.3821106781771e-07	8.1303981518115e-07	7.66013570332397e-07	7.04896697944883e-07	6.59527627676938e-07	6.73688220530289e-07	7.92945834699306e-07	1.04755509061387e-06	1.43541064790492e-06	1.91387708795364e-06	2.40746333391849e-06	2.83131228822767e-06	3.1224840369991e-06	3.26665381800623e-06	3.3092144312329e-06
20	0.000202847533097363	0.000208814145161469	0.000202451259219939	0.000184861158159671	0.000159144133411336	0.000129633620231662	0.000100844342485911	7.64785647810931e-05	5.87739139124299e-05	4.83159375562809e-05	4.4267051230109e-05	4.48543811667484e-05	4.79359637228477e-05	5.15036558502901e-05	5.40399359601594e-05	5.4695514628871e-05	5.32899088420147e-05	5.01655655700177e-05	4.59521050539167e-05	4.13146905178527e-05	3.6758777179624e-05	3.25383765160342e-05	2.86745432616956e-05	2.50516926191861e-05	2.15374645901415e-05	1.80741258299533e-05	1.47115853881456e-05	1.15818704941178e-05	8.8389073453775e-06	6.59678686448291e-06	4.89308767471008e-06	3.68711232240368e-06	2.88553201429184e-06	2.37816321579079e-06	2.06747095480925e-06	1.8838224514276e-06	1.78786717121554e-06	1.76603242833728e-06	1.82374916502182e-06	1.97691100896212e-06	2.2398668699649e-06	2.61022660456616e-06	3.05525690976249e-06	3.50765922776405e-06	3.87693347559914e-06	4.07636435010891e-06	4.05791843842567e-06	3.84194423402602e-06	3.52820862702672e-06
21	0.000219895332605976	0.000222853157093916	0.00021240550728693	0.000189675534015455	0.000157912846901623	0.000121844376830743	8.66570737723301e-05	5.6902201056161e-05	3.56219263412475e-05	2.39091005790574e-05	2.09643643569967e-05	2.45697444453359e-05	3.18009091086118e-05	3.97699175528517e-05	4.62193774451386e-05	4.98559815834265e-05	5.03926439872091e-05	4.83437853146085e-05	4.46723352123826e-05	4.04093176852175e-05	3.63540642740604e-05	3.29212210606436e-05	3.01449388116084e-05	2.78003852144645e-05	2.55741490515814e-05	2.32148104839901e-05	2.06181806868009e-05	1.78356745349181e-05	1.50243877903775e-05	1.2373361615055e-05	1.00394541461896e-05	8.11271731555233e-06	6.61380064141238e-06	5.51291847796301e-06	4.75558481382271e-06	4.28372941651298e-06	4.04751753447277e-06	4.00851919221253e-06	4.13670217979238e-06	4.40312802841729e-06	4.76977503646531e-06	5.17918046881991e-06	5.5488802193952e-06	5.77662136676549e-06	5.76004407911788e-06	5.42891089271373e-06	4.78109616881518e-06	3.908627618273e-06	2.99986325382054e-06
22	0.000237573995529364	0.000237596385666013	0.000223510055940128	0.000196502703790715	0.00015990462915487	0.000118627889968416	7.82117909004685e-05	4.37133735695334e-05	1.87298908849844e-05	4.79906906541125e-06	1.30854799978678e-06	5.89894519880034e-06	1.5213714891999e-05	2.57715614972095e-05	3.47305721922494e-05	4.0371002532672e-05	4.22214135460871e-05	4.08580079644307e-05	3.74890001619689e-05	3.34745228427213e-05	2.99228023660188e-05	2.74550422256779e-05	2.61650278878299e-05	2.5738106319954e-05	2.56559235256254e-05	2.54056216920231e-05	2.46311827468133e-05	2.3198284452319e-05	2.1178084386943e-05	1.87785561348261e-05	1.62595161449102e-05	1.38610739075465e-05	1.17611175475602e-05	1.00628692522845e-05	8.80378050391915e-06	7.973841990266e-06	7.53336554196502e-06	7.42461568307109e-06	7.57590248722393e-06	7.89984721612169e-06	8.28956597091177e-06	8.61774138421377e-06	8.74372024409494e-06	8.53221339479237e-06	7.88348102486096e-06	6.76962478678481e-06	5.26646606552727e-06	3.56777726428824e-06	1.97035246418347e-06
23	0.000263694649808409	0.000263703274815867	0.000249650632316196	0.000222633890953703	0.000185740039593435	0.000143577809749938	0.000101446688111237	6.43305309908334e-05	3.5960563099027e-05	1.8179068151324e-05	1.07534203510042e-05	1.16656686557702e-05	1.77748460300024e-05	2.56566871670018e-05	3.23944594758607e-05	3.61300750526017e-05	3.62703373748831e-05	3.33487173344942e-05	2.86350354851442e-05	2.3638443615461e-05	1.96529848463921e-05	1.74561775465909e-05	1.72081138431893e-05	1.85344024604764e-05	2.07300308890732e-05	2.30027366624927e-05	2.4683061553165e-05	2.53551366797848e-05	2.48951606501153e-05	2.34324264740472e-05	2.12638910040665e-05	1.87562239315238e-05	1.62619327872202e-05	1.40637292693435e-05	1.2349009882945e-05	1.12077840991754e-05	1.06439371851926e-05	1.05907246499836e-05	1.09250952980185e-05	1.14798411834934e-05	1.20560663549176e-05	1.24400543946337e-05	1.24279145820969e-05	1.18585857491837e-05	1.06516114887858e-05	8.84180234152938e-06	6.60002059427282e-06	4.22936957207692e-06	2.12998165997383e-06
24	0.000308474273833249	0.000313734957684243	0.000305671997224158	0.000284958309714523	0.000253960460612556	0.000216393945758066	0.000176684112542918	0.00013916691149885	0.000107313045547314	8.31590225599009e-05	6.70767551012123e-05	5.79239378498045e-05	5.35170188056688e-05	5.12872547851122e-05	4.89416858324066e-05	4.49642848809158e-05	3.88507265229083e-05	3.10524617588248e-05	2.26856893289447e-05	1.51153647098637e-05	9.54102130716954e-06	6.69052919599864e-06	6.68176664460183e-06	9.05797987865494e-06	1.29570303089003e-05	1.73486715306517e-05	2.12704652457896e-05	2.40079078687404e-05	2.51895749589224e-05	2.47945706531322e-05	2.30901936826016e-05	2.05287730629903e-05	1.76338506493837e-05	1.48996987558563e-05	1.27182701009647e-05	1.13377590842468e-05	1.08496392146587e-05	1.11974399445077e-05	1.22002902503275e-05	1.35860645812879e-05	1.50311886424587e-05	1.62054675467127e-05	1.68200400537331e-05	1.66748745756897e-05	1.56998810608505e-05	1.39818519035536e-05	1.17692204687929e-05	9.44886884402541e-06	7.49410037853346e-06
25	0.000380589504435941	0.000397041500387073	0.000401176703663588	0.000392873489611141	0.000373349777393007	0.000344972976054596	0.000310855092335996	0.000274315014159836	0.000238325726721552	0.000205070097265889	0.000175701719711104	0.000150353972165095	0.000128375963421629	0.000108717063386047	9.03484730775538e-05	7.26094507685793e-05	5.53958608208217e-05	3.91588831898103e-05	2.47359641774319e-05	1.30785505049263e-05	4.96113218843195e-06	7.50831733622379e-07	2.91156136302632e-07	2.91759506842303e-06	7.58776506457636e-06	1.30837356990249e-05	1.82335937088706e-05	2.210303640995e-05	2.41220644679622e-05	2.41311436709328e-05	2.23500832223233e-05	1.92872779827896e-05	1.56148178163982e-05	1.20361723191714e-05	9.16909502324006e-06	7.45923275584772e-06	7.13192877620892e-06	8.18264330002745e-06	1.04012629332917e-05	1.34225117159992e-05	1.67933181260271e-05	2.00477105816102e-05	2.27800712752057e-05	2.47081178109624e-05	2.57178669936177e-05	2.58843553538354e-05	2.54643857137177e-05	2.48612063519526e-05	2.45655929123259e-05
26	0.000484043686380167	0.000516667819240372	0.000537869185909236	0.000546506690999798	0.000542451000880353	0.000526554370291851	0.000500475178314949	0.000466394852501725	0.000426688128665259	0.000383615954461428	0.000339101187471958	0.000294622951230055	0.000251232933364866	0.000209665312469205	0.000170490241667227	0.000134254599582161	0.000101563902510651	7.30817994099262e-05	4.94510001147614e-05	3.11635170972227e-05	1.84221871660055e-05	1.10365927261783e-05	8.38576036642697e-06	9.46159565179088e-06	1.2986626369315e-05	1.7582632670429e-05	2.19567744486862e-05	2.50701931535881e-05	2.62599221136576e-05	2.52959620053255e-05	2.23686078873878e-05	1.80137068676122e-05	1.29932664258163e-05	8.15440147265925e-06	4.290628260589e-06	2.02645154217498e-06	1.74013893901968e-06	3.53196364699145e-06	7.23748848700941e-06	1.24788938663046e-05	1.87427404926068e-05	2.54702492322898e-05	3.21460915594767e-05	3.83734329492553e-05	4.39260417616322e-05	4.87721556816203e-05	5.30690487524023e-05	5.71314819434349e-05	6.13810407248959e-05
27	0.000617833344298723	0.000670101342082389	0.000711729763582906	0.000740579486624067	0.000755258233263548	0.000755220490531993	0.000740773449924819	0.000712995529011312	0.000673588364058699	0.000624692064747567	0.000568695130782011	0.000508064874042027	0.000445213550697301	0.000382403073995726	0.00032168079505349	0.000264833193044257	0.000213344527802176	0.000168352787050741	0.000130603290466653	0.000100408097947571	7.76242319370463e-05	6.16641037287978e-05	5.15473499783266e-05	4.59957939459888e-05	4.35645171042269e-05	4.27942746348308e-05	4.23654837197632e-05	4.12327346911678e-05	3.87213291235185e-05	3.45731000941637e-05	2.8936573254684e-05	2.23049826701324e-05	1.54133386149539e-05	9.11141290554755e-06	4.23228050113075e-06	1.47556109275325e-06	1.32095187216946e-06	3.98179653031361e-06	9.4014601460539e-06	1.72884882462012e-05	2.71810956019626e-05	3.85282504138274e-05	5.07737786136812e-05	6.34313050909366e-05	7.61409118228755e-05	8.87024024791002e-05	0.000101084305713165	0.000113411623939368	0.000125938371283565
28	0.000777662989305261	0.000851967452049852	0.00091666040415849	0.000968836413710939	0.00100612282628702	0.0010268574476729	0.0010302073073807	0.00101621822517413	0.000985793489693583	0.00094060796166969	0.000882970081707259	0.000815647878695176	0.000741676068478622	0.000664160198431419	0.000586091363166078	0.00051018215900036	0.000438731902067997	0.000373526974444204	0.000315780383477027	0.00026611289193827	0.000224576046386154	0.000190714904781077	0.000163665309397902	0.000142277486853263	0.00012525505781552	0.000111296698285969	9.9227103777139e-05	8.8104781028841e-05	7.72965383526577e-05	6.65121754622696e-05	5.57974160552679e-05	4.5488054402769e-05	3.61329579791223e-05	2.83972966352836e-05	2.29595405335828e-05	2.04159766319082e-05	2.12046577601812e-05	2.5557126786043e-05	3.34816069759912e-05	4.47764858378424e-05	5.90687219538275e-05	7.58689593480606e-05	9.46339946744144e-05	0.000114827786065412	0.00013597407980973	0.000157696433304113	0.000179744351335191	0.000202006906415224	0.000224517172783377
29	0.000956875649703448	0.00105486214621395	0.00114486117780535	0.00122352019698615	0.00128782975008614	0.00133532628892171	0.00136426050476883	0.00137371530462303	0.0013636624824273	0.00133495326734785	0.00128924447851254	0.00122886818654833	0.00115665788075906	0.001075747654654	0.000989362570172474	0.00090061809938794	0.000812344543914876	0.000726948939782794	0.000646322627993861	0.000571797923530943	0.000504152660341035	0.000443657279761069	0.000390155911422169	0.00034317077740726	0.00030201829478243	0.000265925392700945	0.000234135642820896	0.000205996628343613	0.000181022346803369	0.000158927167719384	0.00013963076666661	0.000123236331973358	0.000109986949742401	0.000100207141714239	9.42377841906711e-05	9.23728671509278e-05	9.48056925421953e-05	0.000101590280329341	0.000112621261911687	0.000127632840408291	0.000146214969891521	0.000167843157084999	0.000191917454848821	0.000217806317224799	0.000244891839031954	0.000272614184820993	0.000300514338259925	0.000328275308371002	0.00035576232550099
30	0.00114477045882125	0.00126668390160566	0.00138284143621265	0.0014897426346148	0.00158405745166197	0.00166281790602123	0.00172359311093452	0.00176463258553339	0.00178496528146732	0.00178444569935474	0.00176374342102881	0.00172427777628605	0.00166810455516802	0.00159776604538499	0.00151611870457423	0.00142615413825642	0.00133082864821275	0.00123291458646638	0.00113488345356682	0.00103882662062331	0.000946415296932694	0.000858897440930363	0.000777126141252631	0.000701611833640825	0.000632589648093458	0.000570093124079735	0.000514026307634584	0.000464227620937703	0.000420520641331719	0.000382748843049503	0.000350793281029791	0.000324574001440603	0.000304037530796009	0.000289134012258618	0.000279788322058947	0.000275869741478188	0.000277164471741821	0.000283354533668115	0.000294005547623047	0.000308564757339836	0.000326369669187312	0.00034666700471529	0.000368641388401542	0.000391453267668729	0.00041428581965184	0.000436400784560486	0.000457202998411998	0.000476312640774161	0.00049364273543887
31	0.00132371881866194	0.00146697322727309	0.00160693930289211	0.00174020747714035	0.00186339867774279	0.00197332843565543	0.00206716676379246	0.00214258181025526	0.0021978561992343	0.00223196703504774	0.00224462358139783	0.00223626032667905	0.00220798709581208	0.00216150161340506	0.00209897302579762	0.00202290699916405	0.0019360039132131	0.00184102131888124	0.00174065034742605	0.00163741341422716	0.00153358771328198	0.00143115603838667	0.00133178375336527	0.00123681854429216	0.00114730808917447	0.0010640300273239	0.000987528553799931	0.000918152484357193	0.000856090574804382	0.000801401066971519	0.000754033713222327	0.000713843765916442	0.000680598497497336	0.00065397766083746	0.000633569861705483	0.000618867088209364	0.000609259660939195	0.000604033707910195	0.000602373034240016	0.000603367056554539	0.00060602638814638	0.000609307714745837	0.00061214973029288	0.000613521955684122	0.00061248801910949	0.000608284186454212	0.000600412384708239	0.000588744561096491	0.000573632041864966
32	0.00146845297863097	0.0016264254674977	0.00178324011257332	0.00193574971443554	0.0020807482563095	0.00221510478846015	0.00233590036707462	0.00244055909473348	0.00252696429179039	0.00259355163292169	0.00263937267990391	0.00266412450211332	0.00266814378397349	0.00265236669275894	0.00261825851081098	0.00256771932613917	0.00250297368173799	0.00242645285229595	0.00234067830164075	0.00224815394157195	0.00215127322678842	0.00205224511472842	0.0019530407585002	0.00185536074364334	0.00176062094165562	0.00166995378560463	0.00158422104862472	0.00150403402083661	0.00142977726514583	0.00136163277202568	0.00129960218841907	0.00124352572582732	0.00119309723622548	0.00114787569537382	0.00110729390960922	0.00107066566883639	0.00103719284915132	0.00100597419090992	0.000976017710041289	0.000946258982795878	0.000915587864304599	0.000882886475094835	0.000847081358133391	0.000807212355670747	0.000762519745775223	0.000712549319002936	0.000657272281271424	0.000597213229496921	0.000533575272866416
33	0.00154983549842709	0.00171179264611517	0.0018738221864559	0.00203312928068469	0.00218682279245003	0.0023320229412464	0.00246597520154578	0.00258616380146419	0.00269041771600622	0.00277700216868902	0.0028446893915783	0.00289280372047419	0.00292123792170017	0.00293043979817679	0.00292137039607408	0.00289543729723624	0.00285440831118589	0.00280031218468644	0.0027353335993055	0.00266170967969631	0.00258163452318068	0.00249717699793577	0.00241021541555033	0.00232239087061708	0.00223507926638835	0.00214938049835132	0.00206612208709699	0.00198587381752631	0.00190896966847766	0.0018355334630608	0.00176550515090746	0.00169866534290213	0.00163465655002314	0.00157300044190298	0.001513111278278	0.00145430645013993	0.00139581579389628	0.00133679201616417	0.00127632518098422	0.00121346472330895	0.0011472527719449	0.00107677254981239	0.00100121509032265	0.000919966281585382	0.000832714183150207	0.000739573609670942	0.000641221251426137	0.000539030403518987	0.000435190205979076
34	0.00154327670026359	0.00169594466768367	0.00184867886412845	0.00199904313040133	0.00214450655931585	0.00228253136704006	0.00241066779617603	0.00252665098541542	0.00262849412316663	0.00271457199817686	0.00278368933446053	0.00283512907075428	0.00286867698266137	0.00288462066015008	0.00288372270693197	0.00286716994902177	0.00283650223911539	0.0027935259397431	0.00274021820946414	0.00267862869975193	0.00261078515502244	0.00253860872089897	0.00246384359545893	0.00238800414411909	0.00231234091133945	0.00223782528077453	0.00216515102629672	0.00209474979476768	0.00202681675960612	0.00196134232613596	0.00189814585378683	0.00183690784715441	0.00177719789172423	0.00171849668913537	0.0016602117924959	0.00160168796265833	0.00154221436588092	0.00148103200812493	0.00141734573416193	0.00135034567760037	0.00127924308590742	0.00120332481892665	0.00112202941168284	0.00103504534100666	0.00094242907271597	0.000844736750379528	0.000743159324689549	0.000639646969677529	0.000537005366317552
35	0.00144006292947772	0.00157094252698356	0.00170077755591602	0.00182745659033341	0.00194879926054621	0.00206263066964263	0.00216686245315923	0.00225957643106655	0.00233910616337155	0.00240411139080974	0.00245364039014748	0.00248717573793158	0.00250465985555201	0.00250649795639853	0.00249353754351558	0.00246702528752445	0.00242854379871518	0.00237993233391269	0.00232319669645743	0.00226041437122591	0.00219364120235708	0.00212482563755537	0.0020557357542924	0.0019879030290142	0.00192258523553244	0.00186074912043327	0.00180307177445721	0.00174995806999314	0.00170157031755996	0.00165786552662099	0.00161863541293991	0.00158354460108437	0.00155216330043717	0.00152399201049588	0.00149847741581557	0.00147502040437702	0.00145297889849277	0.0014316697203899	0.00141037481797056	0.00138835765664603	0.00136489528170667	0.0013393303707876	0.00131114550652299	0.00128005898572304	0.00124613793928713	0.00120992068145521	0.00117253645986693	0.00113580763859467	0.00110231734354123
36	0.00125650878244761	0.00135797981923584	0.00145684185141086	0.00155129043229535	0.00163948908084574	0.00171963393901454	0.00179002391174147	0.00184913287796382	0.00189567998938818	0.00192869374825906	0.00194756553940323	0.00195208862584873	0.0019424793111567	0.00191937799961416	0.00188382918521535	0.00183724087570936	0.00178132548613903	0.00171802567890044	0.00164942984426032	0.00157768277955813	0.00150489753792038	0.00143307431943769	0.00136403165955888	0.00129935407375568	0.00124035883789349	0.00118808285707464	0.00114328876967111	0.00110648773002916	0.00107797489113583	0.00105787262278763	0.0010461760667075	0.00104279580855311	0.0010475932351481	0.0010604054736886	0.00108105854405529	0.00110936930696378	0.00114513873192357	0.00118814069455063	0.00123811170475028	0.00129474746212279	0.00135771179013442	0.00142666225808623	0.00150129470338893	0.00158140606986006	0.00166697174144292	0.00175823022669424	0.0018557650513033	0.00196057147845246	0.00207409460592038
37	0.00103285771780121	0.00110479883428609	0.00117294607343421	0.00123581170068084	0.00129191073531335	0.00133981613522302	0.00137821773593561	0.00140598202468009	0.0014222093926316	0.00142628527795704	0.00141792163886669	0.00139718551140612	0.00136451201904509	0.00132070008997907	0.00126689025366362	0.00120452515281484	0.00113529472042022	0.00106106921791084	0.000983824391014226	0.000905563762276226	0.000828243452408124	0.000753704846638018	0.000683619877660846	0.000619452709648774	0.000562440250271419	0.000513592303666477	0.000473710453136912	0.000443423093385774	0.000423232586260547	0.000413569443936931	0.000414847869301103	0.000427516977562704	0.000452102600262828	0.000489235684160145	0.000539664832971857	0.000604252336978515	0.000683954894045447	0.000779791928790946	0.000892805754674298	0.00102401861896999	0.00117439180044812	0.00134479134542345	0.0015359637662805	0.00174852321189765	0.00198294945566345	0.00223959379982862	0.00251868796521784	0.00282034952411554	0.00314457670652393
38	0.000818527778450496	0.000867590861698404	0.000912590318476378	0.000952365223020135	0.000985780867666095	0.00101177337357866	0.00102939622188511	0.00103786628697374	0.00103660667535432	0.00102528356713429	0.00100383435676347	0.000972484714896088	0.00093175274536919	0.000882439170805896	0.000825603405859826	0.000762526406850172	0.000694662241967088	0.000623581317898684	0.000550909033883432	0.000478264225539651	0.000407202035665622	0.000339165757905929	0.000275451722055065	0.000217190441465324	0.000165346073724823	0.000120734838815081	8.40615048659093e-05	5.5971518887079e-05	3.71149632536314e-05	2.8217386289977e-05	3.01517952438689e-05	4.40057889461423e-05	7.11379817175485e-05	0.000113218520260136	0.000172249566033315	0.000250563010180137	0.000350794277385209	0.000475832710849919	0.000628750561015431	0.000812713886835699	0.0010308796098732	0.00128628346904587	0.00158172368778744	0.0019196448181695	0.00230202554932359	0.0027302733805834	0.00320512810788102	0.00372657520600049	0.00429376954666062
39	0.000651625749138642	0.000687612010595235	0.00072018527217329	0.000748493979733875	0.000771722873567164	0.000789126851203935	0.000800065325497235	0.000804035194896465	0.000800700400542003	0.000789916036832872	0.000771745128672756	0.000746466499372362	0.000714572624955109	0.000676756985756032	0.000633891152397517	0.000586992634513114	0.000537185319873645	0.000485655074450628	0.000433603693691582	0.000382204828505485	0.000332565702116055	0.000285698346974595	0.000242503705031736	0.000203771253652903	0.000170195871710034	0.000142412498178865	0.000121047832193324	0.000106786968214194	0.000100451551260134	0.000103084874865252	0.000116038421385649	0.000141053738246057	0.000180333310520458	0.000236594258689511	0.000313099259616679	0.000413660028104312	0.000542609948144734	0.000704743927554093	0.000905225172580215	0.00114946023920614	0.00144294531610533	0.0017910881414341	0.00219901117942031	0.0026713426318118	0.00321200250581151	0.00382399129911155	0.00450918890892386	0.00526817115543133	0.00610005086977674
40	0.000545613047567223	0.00057702747625448	0.000606109859614396	0.000632244929840771	0.000654850549192602	0.000673402275599076	0.000687457789286372	0.000696679846771845	0.000700856376716065	0.000699916376129266	0.00069394041585125	0.00068316482451729	0.000667978985433086	0.000648915636793231	0.000626634589152561	0.000601900833168528	0.000575558566598971	0.000548503178961174	0.000521653650082102	0.000495928101730849	0.000472225351791023	0.000451415229164422	0.000434340098107595	0.000421829510897718	0.000414729171587214	0.00041394448150784	0.000420497894917015	0.000435598199720645	0.000460718722322985	0.000497680411554843	0.000548734858994816	0.000616641631733811	0.000704733888796615	0.000816966169693496	0.000957938510596043	0.00113289166767246	0.00134766919402056	0.00160864339129057	0.00192260368531335	0.00229660768673015	0.00273779701084365	0.0032531817567548	0.00384939929346856	0.0045324545822855	0.00530745060037478	0.00617831845148854	0.00714755740253281	0.0082159953321068	0.00938257989995896
41	0.000490239919272682	0.000521047994754053	0.000550244511782193	0.000577302935800926	0.00060171394824552	0.000623003940248733	0.000640753790053417	0.000654617130548262	0.000664337301636959	0.000669762228990906	0.000670856580489236	0.000667710724382603	0.000660546244065882	0.000649718043204289	0.000635713386542872	0.000619148546062774	0.000600764035478141	0.000581419692203557	0.000562091077919466	0.000543868790972202	0.000527962293591384	0.000515709737157524	0.000508595009604148	0.00050827282936918	0.000516602178836057	0.000535687725926973	0.000567928154458625	0.000616069550112038	0.000683261214789659	0.000773110558076099	0.000889733092883261	0.00103779309435204	0.00122253021330943	0.00144976730672175	0.00172589498536669	0.00205782889763631	0.00245293656699325	0.00291893166196122	0.00346373486828717	0.00409530200453397	0.0048214216130672	0.00564948589595346	0.00658624047048873	0.0076375199097662	0.00880797732904283	0.010100817303504	0.0115175420919851	0.0130577214424184	0.0147187961329479
42	0.000466136706207638	0.000495350470546159	0.000522665021124347	0.000547468672383977	0.000569147397691815	0.000587102490155781	0.000600769929334376	0.000609641112393239	0.000613284586477932	0.000611368422467369	0.000603682900030168	0.00059016322910765	0.000570912110354139	0.0005462220310555	0.00051659729573303	0.000482775892182947	0.000445751382824034	0.000406795075907297	0.000367478759469191	0.000329698262036316	0.000295698029237276	0.000268096768921975	0.000249914017342054	0.000244597218263503	0.000256048593520485	0.00028865073068367	0.000347289439454965	0.000437372055817343	0.000564839028063086	0.000736166329980308	0.000958356042666486	0.00123891235540275	0.00158580028236496	0.00200738459521576	0.00251234684454217	0.0031095788900702	0.00380805207553611	0.00461666205385202	0.00554405026640355	0.00659840417190673	0.00778723946161685	0.00911716863835171	0.0105936614216581	0.0122208034134016	0.014001060260899	0.0159350551361947	0.0180213676649317	0.0202563624509416	0.022634055029805
43	0.000469115223156758	0.000494699376560596	0.000517313240610607	0.00053620906689911	0.00055063719333066	0.000559869004170388	0.000563223340393213	0.000560096257373981	0.000549993958606654	0.000532568667129859	0.000507657131356715	0.000475321399207419	0.000435891433396983	0.000390009080457484	0.000338672845126042	0.000283282858338606	0.000225685359358684	0.000168215938814011	0.000113740708339058	6.56944736192315e-05	2.81148914720504e-05	5.67149009987359e-06	3.68832829074313e-06	2.81589692984857e-05	8.57523552684513e-05	0.000183808096835163	0.00033031964965708	0.000533903845824874	0.000803755294285501	0.00114958427134778	0.00158153689958157	0.00211009666871126	0.00274596669045918	0.00349993250228157	0.00438270574001789	0.00540474957949552	0.00657608749006479	0.00790609753193172	0.00940329514238486	0.0110751080678269	0.0129276477798707	0.0149654823333999	0.0171914161503211	0.0196062826132837	0.0222087555997055	0.024995186152704	0.0279594703520972	0.0310929541024985	0.0343843799916507
44	0.000547022250172153	0.00057574667771561	0.000601492977254876	0.00062363319235837	0.000641584758546388	0.000654842392896312	0.000663014371595817	0.000665863054693988	0.000663349398493375	0.000655681068453134	0.00064336363092611	0.000627254162604804	0.000608616474552753	0.000589177005773324	0.00057118030231606	0.000557442865115269	0.000551404026545124	0.000557172405778346	0.000579566400425088	0.000624147100805611	0.000697241967954771	0.000805957601556582	0.00095817994395861	0.00116256032559009	0.00142848585958678	0.00176603284280521	0.00218590201957541	0.00269933481542126	0.00331800995128399	0.00405392020375592	0.00491922948098926	0.00592611083288644	0.00708656650141222	0.0084122316337239	0.00991416381643598	0.0116026211307633	0.0134868319606626	0.0155747602929722	0.0178728707123209	0.0203858976960101	0.0231166241369212	0.0260656742482476	0.0292313261164075	0.0326093491540331	0.0361928715525826	0.0399722825367043	0.0439351737771046	0.0480663237271934	0.0523477279181323
45	0.000868087865222551	0.000932829018639608	0.000999359195444502	0.00106779911203835	0.0011384136625479	0.0012116499768861	0.0012881791076148	0.0013689409751053	0.00145519206177205	0.00154855520068342	0.00165107065456937	0.00176524753154831	0.00189411443761557	0.00204126812727489	0.00221091878715866	0.00240793047779654	0.00263785517069328	0.00290695875640344	0.00322223736904757	0.00359142237812975	0.00402297244359366	0.00452605111820602	0.00511048861525406	0.00578672654094607	0.00656574462051805	0.00745896872437915	0.00847815982386463	0.00963528387208366	0.0109423630092495	0.012411308927562	0.0140537396904896	0.0158807817760665	0.0179028595931779	0.020129475192217	0.0225689813445298	0.0252283515856579	0.028112951192194	0.0312263133777929	0.0345699252377414	0.038143028131562	0.0419424372588606	0.045962385146199	0.050194393615568	0.0546271785439284	0.0592465913470427	0.0640356006312641	0.0689743168591617	0.0740400621772215	0.0792074867680071
46	0.00183400840112189	0.00201663916993193	0.00221528175673339	0.00243162128210326	0.00266760039559827	0.00292545333981618	0.0032077412053427	0.00351738777805701	0.00385771526657571	0.00423247908493626	0.00464590075709419	0.00510269790885957	0.00560811022318397	0.00616792016003357	0.0067884671863124	0.00747665422824854	0.00823994505198604	0.0090863513012116	0.0100244079764588	0.0110631362317044	0.0122119924917711	0.013480803059861	0.0148796835883666	0.0164189430270363	0.0181089719386636	0.0199601153806605	0.0219825308869537	0.0241860324432981	0.026579921723906	0.0291728082408369	0.0319724204415517	0.0349854101653592	0.0382171532265276	0.0416715492206425	0.0453508239412734	0.0492553380362482	0.0533834057173539	0.0577311274553237	0.0622922406358215	0.067057992115363	0.0720170364938604	0.0771553637096953	0.0824562592628504	0.0879002999827799	0.0934653877837257	0.0991268232967606	0.104857420642914	0.110627663925452	0.116405905283926
47	0.00418966120182136	0.0046392159565614	0.00513185770958897	0.00567141956478024	0.00626205160781176	0.0069082374421236	0.0076148088370269	0.00838695784382707	0.00923024567972397	0.0101506076308527	0.0111543531874723	0.0122481605983656	0.0134390650203461	0.0147344394446412	0.0161419676069705	0.0176696081342236	0.0193255492493624	0.0211181534486855	0.0230558916826233	0.0251472667129505	0.0274007254852824	0.0298245605448812	0.0324268007343649	0.0352150916413996	0.0381965665096482	0.0413777085832322	0.0447642061191489	0.0483608015682622	0.0521711366879156	0.0561975956017202	0.0604411480581547	0.0649011953526154	0.0695754215607817	0.0744596528780821	0.0795477279644493	0.0848313822497416	0.0903001491581714	0.0959412811556836	0.101739693409359	0.107677932670655	0.11373617375401	0.119892245679862	0.126121689188636	0.132397846913671	0.138691987031501	0.144973460694275	0.151209892999409	0.157367406675311	0.163410877069551
48	0.00900635030885056	0.00993528095208645	0.0109467544690185	0.0120466935506827	0.0132412855712686	0.0145369722137974	0.0159404349397926	0.0174585758467507	0.0190984934621787	0.0208674530374989	0.0227728509303046	0.0248221727002538	0.0270229445931237	0.0293826781498641	0.03190880775328	0.0346086210143987	0.0374891820034839	0.0405572474465659	0.043819176136436	0.047280831946097	0.05094748098108	0.0548236835628565	0.0589131818964411	0.0632187844384686	0.06774224814451	0.0724841599328056	0.0774438188523874	0.0826191205829564	0.0880064460180476	0.0936005557880474	0.0993944926617421	0.105379493820602	0.111544915025571	0.11787816868871	0.124364677819042	0.130987847731432	0.137729057287789	0.144567671280861	0.151481075372307	0.158444734759755	0.165432277473888	0.172415602899043	0.179365015772955	0.186249385557567	0.193036330688561	0.199692426812377	0.206183437712692	0.212474567220673	0.218530730002455
49	0.0174367592433941	0.0190851662733458	0.0208627210851382	0.0227766558038594	0.0248342994271497	0.0270430409594997	0.0294102878395584	0.031943419523463	0.0346497361307276	0.0375364021097412	0.040610384937468	0.0438783889324083	0.0473467843310187	0.0510215318551946	0.0549081030815083	0.0590113970109039	0.0633356533295406	0.0678843629463102	0.0726601764889391	0.0776648115370219	0.0828989594652038	0.088362192861238	0.0940528745699097	0.0999680694928495	0.106103460344016	0.112453268619067	0.11901018208189	0.125765290101336	0.132708028183708	0.139826133040285	0.147105609502475	0.154530710548918	0.162083931638176	0.169746020446783	0.177496002995403	0.185311227005775	0.193167423168648	0.201038784819318	0.208898066314078	0.216716700180099	0.224464932875398	0.232111978747672	0.239626191524114	0.246975252402737	0.254126373553105	0.261046515575035	0.267702617212225	0.274061835378307	0.280091793330156
50	0.0302835849421677	0.032861979453411	0.0356151636213282	0.0385505065502389	0.0416752455603984	0.0449964322213285	0.048520874687562	0.0522550764896497	0.0562051719854657	0.0603768587318636	0.0647753270941335	0.0694051874699188	0.0742703955646352	0.079374176216267	0.0847189463278832	0.0903062375254478	0.0961366192155323	0.10220962277138	0.10852366762537	0.1150759900902	0.121862575768975	0.128878096444736	0.136115852361794	0.143567720823406	0.15122411203208	0.159073933089062	0.167104561047745	0.175301825881141	0.183650004175794	0.192131824303167	0.200728483744721	0.20941967915848	0.218183649673451	0.226997233784181	0.235835940091906	0.244674032002282	0.253484626343632	0.262239805715834	0.270910744219802	0.279467846053145	0.287880896290995	0.29611922300444	0.304151869704857	0.311947776943179	0.319475971741161	0.326705763389647	0.333606944019017	0.34014999223184	0.34630627798958
51	0.0476238978373144	0.0512549511773869	0.055097891533092	0.0591591303331221	0.0634447313333596	0.0679603520216873	0.072711183025574	0.0777018858364272	0.0829365292057109	0.0884185246084979	0.0941505612099289	0.100134540808465	0.106371513266234	0.112861612970647	0.119603996902101	0.126596784909497	0.133837002817726	0.141320529008771	0.149042045129886	0.156994991588082	0.165171528489205	0.173562502671864	0.182157421471009	0.190944433822635	0.199910319289765	0.20904048555044	0.218318974840693	0.227728479789784	0.237250369021182	0.246864722821491	0.256550379100974	0.266284989784169	0.276045087677977	0.285806163768321	0.29554275479591	0.305228540857884	0.314836452676156	0.324338788066395	0.333707337035054	0.342913514826888	0.351928502143494	0.360723391655815	0.36926933984172	0.377537723095025	0.385500296975962	0.393129357406413	0.400397902557301	0.407279794131518	0.413749916714461
52	0.0686428932456961	0.0733211346725656	0.0782347132547312	0.0833883739139275	0.088786360207259	0.0944323609472223	0.100329456392646	0.106480064355266	0.112885886590999	0.119547855867571	0.126466084120602	0.133639812128206	0.141067361149317	0.148746086982817	0.156672336913013	0.1648414100115	0.173247521265932	0.181883770002237	0.190742113058284	0.199813343153624	0.209087072881713	0.21855172472771	0.228194527486654	0.238001519423505	0.247957558478293	0.258046339776611	0.268250420658122	0.278551253383914	0.288929225627777	0.299363708797175	0.309833114167348	0.320314956747135	0.330785926728258	0.341221968301737	0.351598365556279	0.361889835104846	0.372070625017649	0.382114619573513	0.391995449277478	0.401686605531605	0.411161559288803	0.420393882966961	0.429357374853436	0.438026185188564	0.446374943082158	0.454378883389244	0.462013972651248	0.469257033196758	0.476085864492246
53	0.091386105601693	0.0969766812248534	0.102809349754866	0.108886906187769	0.11521156865746	0.121784935300387	0.128607941745649	0.1356808195285	0.143003055736077	0.150573354203051	0.158389598581722	0.166448817615515	0.174747152946871	0.183279829789893	0.192041130794702	0.20102437342421	0.210221891154752	0.219625018799745	0.229224082240158	0.239008392827181	0.248966246700927	0.259084929244543	0.269350724865672	0.279748932267048	0.290263885335164	0.300878979740765	0.311576705307463	0.322338684165412	0.333145714666008	0.343977820991226	0.354814308347929	0.36563382359358	0.376414421095663	0.387133633583213	0.397768547705492	0.408295883970612	0.418692080696016	0.428933381563807	0.438995926337235	0.448855844260717	0.458489349634876	0.467872839030696	0.476982989583274	0.485796857786125	0.494291978191889	0.502446461414739	0.510239090824066	0.517649417318241	0.524657851571471
[truncated: 70 more columns]
