# Supplementary material for: Reconstructing spruce budworm outbreak severity: a comparison of paleoecological and tree-ring signals
Source: PLoS One. 2025 Aug 12;20(8):e0329406. doi: 10.1371/journal.pone.0329406 (PMC12342301; doi:10.1371/journal.pone.0329406)
Supplement: S14 Dataset — (ZIP) [file pone.0329406.s014.zip › Lake 8 wavelet data no outlier/GSI/GSI_wavelet_power.txt]

V1	V2	V3	V4	V5	V6	V7	V8	V9	V10	V11	V12	V13	V14	V15	V16	V17	V18	V19	V20	V21	V22	V23	V24	V25	V26	V27	V28	V29	V30	V31	V32	V33	V34	V35	V36	V37	V38	V39	V40	V41	V42	V43	V44	V45	V46	V47	V48	V49	V50
1	7.25923717920566e-07	7.17218741515449e-07	6.34642770485185e-07	5.05550271384644e-07	3.79071010613239e-07	2.85365622356949e-07	2.28541037041967e-07	1.9807702532114e-07	1.79995880438728e-07	1.64533294011606e-07	1.48448243185576e-07	1.35227070100857e-07	1.30496847093859e-07	1.31435248300839e-07	1.31380986614499e-07	1.34174332515298e-07	1.41697149376477e-07	1.46375614915937e-07	1.46511944811256e-07	1.45333183844484e-07	1.43834592519198e-07	1.43308143463127e-07	1.4366698863571e-07	1.43911102210042e-07	1.47249752512961e-07	1.53724070663621e-07	1.58434919279311e-07	1.6144633957363e-07	1.65343524615697e-07	1.6818595141601e-07	1.67134488812591e-07	1.64191018793779e-07	1.63683492255022e-07	1.65693416829418e-07	1.68334286444279e-07	1.71025952998155e-07	1.74011952644944e-07	1.77266768573019e-07	1.79704739700596e-07	1.796843702015e-07	1.7854141379981e-07	1.79724092224817e-07	1.83262025472126e-07	1.86812610437008e-07	1.90625167236714e-07	1.97305522576406e-07	2.04746924226816e-07	2.09666240124401e-07	2.14084886638792e-07
2	1.28147524759771e-06	1.20039096265908e-06	9.61063677442913e-07	6.69050026511793e-07	4.28558340992661e-07	2.76376715148149e-07	1.978773911674e-07	1.63211431025983e-07	1.46109931570094e-07	1.31094993469505e-07	1.13468901851368e-07	9.8485139427382e-08	9.43669668255818e-08	9.66956107262174e-08	9.59954301200523e-08	9.84279627702884e-08	1.07381515037043e-07	1.12391842401623e-07	1.11257139203876e-07	1.08880122931405e-07	1.06504719665712e-07	1.05518650510831e-07	1.05339207460527e-07	1.04402183205e-07	1.07340334478982e-07	1.14344865063652e-07	1.18568438013339e-07	1.20467874638342e-07	1.24250399096307e-07	1.27209982886985e-07	1.24995568965641e-07	1.20328505292184e-07	1.19106624599279e-07	1.21159042165832e-07	1.23597730848544e-07	1.25755538397206e-07	1.28264036397493e-07	1.31353908603522e-07	1.3355307797556e-07	1.32411772125916e-07	1.29675265932863e-07	1.30047386064211e-07	1.33336432979577e-07	1.35902784192261e-07	1.38303948992662e-07	1.44483461984791e-07	1.51553616005681e-07	1.54976081869139e-07	1.58027496578662e-07
3	1.95758621998226e-06	1.75154375119194e-06	1.27317604338021e-06	7.63148654240444e-07	3.97879160338191e-07	2.01946103163144e-07	1.20090402956449e-07	9.42233562798175e-08	8.6138996233035e-08	7.71800018433882e-08	6.25325176640875e-08	4.90663473584011e-08	4.70924035917531e-08	5.1028647223313e-08	4.95111136238174e-08	5.08435381928154e-08	5.99112082297201e-08	6.43932900480004e-08	6.20065712495291e-08	5.90185209846332e-08	5.6559312449508e-08	5.57379719716206e-08	5.53770222026614e-08	5.33859769077571e-08	5.54370998006578e-08	6.19257470025047e-08	6.4729509401342e-08	6.48655077233452e-08	6.80421762335589e-08	7.10358592122124e-08	6.82454476493999e-08	6.27737734555216e-08	6.13714479510091e-08	6.34431959743187e-08	6.53452977131517e-08	6.65318489520021e-08	6.8100118611745e-08	7.06404428829699e-08	7.25215212719725e-08	7.06769559080789e-08	6.69708035988837e-08	6.68043071894084e-08	6.96684840393301e-08	7.08720567053757e-08	7.13261173570091e-08	7.60710923839457e-08	8.17009255006412e-08	8.28887757265195e-08	8.40709342782973e-08
4	2.61746189804988e-06	2.25607285795725e-06	1.50530722745989e-06	7.7665018789945e-07	3.15405999163388e-07	1.08078771025821e-07	4.23699057338293e-08	3.23510268467232e-08	3.48771450659373e-08	3.32791600853041e-08	2.40860042977391e-08	1.42772065880591e-08	1.43542506757968e-08	1.88172378875769e-08	1.65679290322888e-08	1.65798464263905e-08	2.42199338740681e-08	2.74120109066114e-08	2.44045998967049e-08	2.17639355034001e-08	2.00731949600234e-08	1.99122911799475e-08	1.98066327561903e-08	1.74756355239272e-08	1.85959599990543e-08	2.36953247160958e-08	2.4827107978563e-08	2.3461878521604e-08	2.58353764881753e-08	2.87380072829322e-08	2.63031379659075e-08	2.14423253143412e-08	2.04716531975691e-08	2.24197701399321e-08	2.36277248936903e-08	2.38613830271617e-08	2.44695994721525e-08	2.62881079101324e-08	2.78909222492677e-08	2.61621065171639e-08	2.26687756842889e-08	2.24880424504586e-08	2.48981998317057e-08	2.50483476794714e-08	2.40666537091314e-08	2.7180941615392e-08	3.10074563265399e-08	3.0373767055445e-08	3.0130884164984e-08
5	3.14632148452836e-06	2.64436152425956e-06	1.66254651011432e-06	7.67958425620468e-07	2.52772017335361e-07	5.38791543317589e-08	5.43938520454661e-09	4.07401989125851e-09	1.00025218643973e-08	1.18556258933832e-08	7.47178908137609e-09	1.56007281040331e-09	2.23567091056724e-09	5.55962830420941e-09	3.19699375679622e-09	2.57515599372117e-09	7.86140563157778e-09	9.47017344196706e-09	6.6573991189772e-09	4.94462373881291e-09	4.21126497753366e-09	4.56123998430562e-09	4.79035875493212e-09	2.94778064204874e-09	3.45753596174849e-09	6.77581105132835e-09	6.72583463771632e-09	4.85323849459048e-09	6.45356042382248e-09	8.91198705832447e-09	7.38696715382704e-09	4.06993821677953e-09	3.65183555695504e-09	5.11906087676085e-09	5.66722385704407e-09	5.37165280602839e-09	5.39026309375449e-09	6.49828753672821e-09	7.75997781149508e-09	6.69250790785512e-09	4.27153583952113e-09	4.27830375185852e-09	6.06468277492922e-09	5.76463140743181e-09	4.42270845335124e-09	6.24714134205983e-09	8.48746604841863e-09	7.13972773526278e-09	6.35377164957606e-09
6	3.53223605728642e-06	2.94091381018073e-06	1.81396494377042e-06	8.13316698775809e-07	2.58352240397703e-07	5.55037197059256e-08	7.33897993235687e-09	2.12200794631422e-09	4.06396169327485e-09	5.31434556613141e-09	3.87328560129516e-09	1.09457837610116e-09	1.26505549268392e-09	2.63032751386778e-09	9.01866463320698e-10	5.64318945313269e-10	3.48368318356057e-09	3.67540262710374e-09	1.44567892763982e-09	5.23709965163258e-10	3.4124322664158e-10	7.30827622153629e-10	1.09906858270806e-09	1.89801685151836e-10	4.92511070928182e-10	2.1981347804969e-09	1.68866552649687e-09	2.25768389250879e-10	1.19137149812696e-09	2.86471505535939e-09	2.17442056408041e-09	3.86416652532767e-10	1.91522230986323e-10	9.1601490173143e-10	1.00962748171065e-09	6.63017063834156e-10	5.3313326372257e-10	1.09993414400826e-09	1.93752683153502e-09	1.54057889258868e-09	2.96064990585963e-10	3.48555886329767e-10	1.35086006747843e-09	1.04917803141345e-09	1.43377574078977e-10	1.11972579153265e-09	2.21059600555004e-09	1.07575857878782e-09	4.22843434491105e-10
7	3.85037726320265e-06	3.22411708937167e-06	2.0255264676658e-06	9.44274300770959e-07	3.26005899294305e-07	8.65898184102969e-08	2.07112899646679e-08	6.55577742684124e-09	4.07380592039986e-09	4.26156640322485e-09	4.54866557239909e-09	4.07185369031188e-09	3.92293457733184e-09	3.85787190875502e-09	2.88390970685646e-09	2.87817469590366e-09	3.76256252649682e-09	2.70888593065493e-09	7.4433588736167e-10	5.30141392669476e-11	1.69176371568532e-11	2.91501793504564e-10	7.21314241997203e-10	7.11972700064901e-10	1.09215465409752e-09	1.75682932885872e-09	1.2457708307075e-09	4.38244006352126e-10	9.2935711298468e-10	1.79523737503842e-09	1.53191057373123e-09	6.51868754051627e-10	3.44393117761235e-10	4.00126889900395e-10	2.67804514873567e-10	6.88014081534714e-11	1.16494988029755e-11	2.9314745057867e-10	7.96175405870444e-10	8.23484493632901e-10	3.98017730843905e-10	4.01031546307565e-10	7.73799004059241e-10	6.37487685032569e-10	3.17756112550458e-10	7.98739394620239e-10	1.20422622776757e-09	5.8623941795904e-10	2.80119247995551e-10
8	4.19227341501635e-06	3.56479211072649e-06	2.32768417502126e-06	1.15702121560835e-06	4.35894180413044e-07	1.25922192226618e-07	2.93223327576547e-08	6.43753503712093e-09	2.71700999258327e-09	3.87755543883155e-09	6.34183015937829e-09	8.3793463055039e-09	9.32992217894667e-09	9.26165403591422e-09	8.61905226725885e-09	7.97931183229794e-09	6.66922116611751e-09	3.96190279907057e-09	1.32808095058153e-09	2.03431990141233e-10	1.40823583769999e-10	5.74326317067626e-10	1.32238201042485e-09	2.07294069955871e-09	2.73730149302215e-09	3.03053410215267e-09	2.64631216986398e-09	2.18692254212405e-09	2.26206122328624e-09	2.46465651485911e-09	2.18336433433932e-09	1.52472658575029e-09	9.3871851106958e-10	5.34311212906939e-10	2.59917698881962e-10	1.39389826636966e-10	1.6873429989965e-10	3.96343286319833e-10	7.94797801703421e-10	1.07373643162032e-09	1.12030461526905e-09	1.17898589948946e-09	1.32303685016823e-09	1.37992644503307e-09	1.44601185523256e-09	1.71395503601471e-09	1.83617487020394e-09	1.58560164612973e-09	1.4696674543154e-09
9	4.62517541879049e-06	4.01155674508716e-06	2.74106054074838e-06	1.46105853525566e-06	6.00036431394217e-07	1.86574058191486e-07	4.21063815432483e-08	5.47585095394562e-09	3.38401582422979e-11	2.8070408004282e-09	8.57261005445217e-09	1.48349969676834e-08	1.94550717611733e-08	2.14542530020728e-08	2.09867820460969e-08	1.83531293528492e-08	1.36338951499343e-08	7.76969457513426e-09	2.86843041409219e-09	3.96233956964539e-10	1.31512447037703e-10	1.2001343741376e-09	2.91851863071327e-09	4.70087553462535e-09	5.99238244211007e-09	6.4223748212431e-09	6.07269879480984e-09	5.44761390493281e-09	4.9149882814541e-09	4.40284047123064e-09	3.68566929213537e-09	2.72572770719799e-09	1.71383872775191e-09	8.85396362489969e-10	3.77632803420212e-10	2.00958207807332e-10	3.02765385117841e-10	6.56727525544416e-10	1.19662162588658e-09	1.73824541754851e-09	2.14699289769128e-09	2.47053421713814e-09	2.80331494718775e-09	3.16525819085817e-09	3.53611790967504e-09	3.83659107981628e-09	3.90062687455895e-09	3.68703894601787e-09	3.36248130079747e-09
10	5.1967375227408e-06	4.6075531269565e-06	3.30278261468779e-06	1.89691670646418e-06	8.63146233551242e-07	3.07541638886316e-07	8.56710270814495e-08	1.96782146261282e-08	5.58751078889894e-09	6.62666047192517e-09	1.46536496176761e-08	2.64589123960832e-08	3.77653502381615e-08	4.46434237581789e-08	4.51258567915482e-08	3.92510375892193e-08	2.87204925214966e-08	1.67020876171009e-08	6.80824610736304e-09	1.31396279469336e-09	3.29295973007183e-10	2.53817158077082e-09	6.2670287950602e-09	9.98612659211737e-09	1.25223254554175e-08	1.33324472740804e-08	1.26351919444654e-08	1.11164504493083e-08	9.40843056211431e-09	7.7847816079256e-09	6.19705702326214e-09	4.5259202649931e-09	2.83612996448153e-09	1.39115480282565e-09	4.46990553588462e-10	9.85453457686717e-11	3.040911118028e-10	9.53339794433369e-10	1.86623105941319e-09	2.82106820181122e-09	3.69327897395205e-09	4.53517628345831e-09	5.45746622319508e-09	6.45801602359851e-09	7.37166663772889e-09	7.93512428185669e-09	7.90930313880179e-09	7.21406787259815e-09	5.99390027250015e-09
11	5.95170675735433e-06	5.4015755241806e-06	4.0646526753802e-06	2.51898975604594e-06	1.27638078962296e-06	5.27215476296846e-07	1.81638210561904e-07	5.92673809928697e-08	2.64597939385926e-08	2.3296813055975e-08	3.31804864210688e-08	5.148418115221e-08	7.20492857427134e-08	8.68676897959467e-08	8.99472345139656e-08	7.9957437424064e-08	6.03685057710027e-08	3.76441963331443e-08	1.84021562398497e-08	6.84918819815241e-09	3.77236383644862e-09	7.22734462935583e-09	1.39626110870982e-08	2.06947917794218e-08	2.50137116576212e-08	2.59236971517621e-08	2.3869859738753e-08	2.01812638291138e-08	1.62296447200696e-08	1.27820899405482e-08	9.87017555029171e-09	7.17482088880979e-09	4.55666381664306e-09	2.25414113347621e-09	6.62463404691721e-10	3.27005838769878e-11	3.60314709861941e-10	1.42341184009547e-09	2.87153285133723e-09	4.38489287572122e-09	5.87099718547546e-09	7.4973451073006e-09	9.45285191339072e-09	1.16423421843618e-08	1.35966578060516e-08	1.46526434687146e-08	1.42621178090625e-08	1.2277920037015e-08	9.11933141084192e-09
12	6.93988996184348e-06	6.44765042667084e-06	5.08196847726077e-06	3.37925837944444e-06	1.88168505797143e-06	8.69135588548403e-07	3.30606324622885e-07	1.07532997006041e-07	4.21580903069214e-08	4.03905855361208e-08	6.35917680917293e-08	9.84269657732908e-08	1.35527056724572e-07	1.63408402840953e-07	1.72015935454483e-07	1.57959659100444e-07	1.26241271125683e-07	8.75178299349444e-08	5.30822117126787e-08	3.05564628840131e-08	2.20992724782528e-08	2.50804312759267e-08	3.41065074147916e-08	4.33246806191715e-08	4.83648101783429e-08	4.74931216121621e-08	4.16569255095098e-08	3.34421161731261e-08	2.54914696760315e-08	1.92455563527558e-08	1.46681875895258e-08	1.09498695684595e-08	7.49046392779704e-09	4.36462598625117e-09	2.08210583382925e-09	1.08350340636525e-09	1.43176815433905e-09	2.79777864263934e-09	4.65189026271085e-09	6.58947840486843e-09	8.62774291837589e-09	1.11805903156624e-08	1.46065759538735e-08	1.86574570220721e-08	2.23094367861407e-08	2.41461496337842e-08	2.30579774558555e-08	1.88726892229468e-08	1.26066950078004e-08
13	8.21888921140872e-06	7.80716109449167e-06	6.41843517819841e-06	4.54160490825071e-06	2.73898345857866e-06	1.38011328474474e-06	5.54473972618207e-07	1.56693591167367e-07	2.39239968757395e-08	2.55070354236172e-08	8.49654360364231e-08	1.63945008392869e-07	2.40403839315306e-07	2.96882962577619e-07	3.2017922490625e-07	3.06090755381871e-07	2.61895616296749e-07	2.03256895236645e-07	1.47401873556035e-07	1.06736788084402e-07	8.57726436246301e-08	8.16200231836954e-08	8.67318640647909e-08	9.24431056271953e-08	9.22097045310219e-08	8.36323351403717e-08	6.85926677318541e-08	5.15174328686492e-08	3.67301845950804e-08	2.63827818720663e-08	2.00549474353984e-08	1.59408853709711e-08	1.24818594103407e-08	9.23211352838088e-09	6.63409202152897e-09	5.2743867680591e-09	5.31992993608581e-09	6.40972738494074e-09	7.94152869134793e-09	9.57700406282404e-09	1.16400074133372e-08	1.49872749484165e-08	2.0246905805011e-08	2.69285844965268e-08	3.31661092742744e-08	3.64245869181812e-08	3.47950145891282e-08	2.810508954098e-08	1.82035216690911e-08
14	9.86111554529995e-06	9.56365836050078e-06	8.17427468864276e-06	6.12905798391422e-06	3.99666679822906e-06	2.22564291969741e-06	1.01445340210813e-06	3.38402834050741e-07	5.91428344611712e-08	2.48225855909778e-08	1.18544556809079e-07	2.63248802528774e-07	4.08966804684617e-07	5.21757682853641e-07	5.80756550526196e-07	5.80239513927472e-07	5.30270889885449e-07	4.520796509516e-07	3.69445452818137e-07	3.00455062983835e-07	2.53142439010821e-07	2.2567239887763e-07	2.09675438239948e-07	1.94918100965298e-07	1.73752213406679e-07	1.43954569890493e-07	1.0892079773308e-07	7.52030212696405e-08	4.87767063022188e-08	3.21776105844513e-08	2.4022438120323e-08	2.07618000938542e-08	1.90903186408815e-08	1.73601852420156e-08	1.54835409107155e-08	1.39867125909179e-08	1.3161715218105e-08	1.28086373488868e-08	1.25659208439776e-08	1.25387687054547e-08	1.37175311704488e-08	1.76470752815582e-08	2.52839833050728e-08	3.57637750407981e-08	4.61267838630149e-08	5.24658774641071e-08	5.19119721471054e-08	4.42379314088164e-08	3.21117840984849e-08
15	1.19641698607064e-05	1.18401141203149e-05	1.05116129512363e-05	8.35818709995472e-06	5.93718517483536e-06	3.75236804045952e-06	2.09934049849034e-06	1.04456133245501e-06	5.00966355195716e-07	3.24020983582632e-07	3.75260577852588e-07	5.44496117977637e-07	7.48606124522198e-07	9.26467865861599e-07	1.03853168694819e-06	1.0690973630901e-06	1.0255831785332e-06	9.31693398013977e-07	8.16403950347317e-07	7.03598550840771e-07	6.0624818099714e-07	5.25999579637876e-07	4.56687229394222e-07	3.8962072905895e-07	3.18699650758311e-07	2.43641803608852e-07	1.70092564249265e-07	1.06622093199136e-07	6.02707240339454e-08	3.31919304250855e-08	2.21945513779858e-08	2.10262181296927e-08	2.35586703120109e-08	2.58772688951766e-08	2.65173991463983e-08	2.54799709178947e-08	2.31452045247765e-08	1.98081678468376e-08	1.59268603962979e-08	1.26960675437994e-08	1.22848093399165e-08	1.71592484203799e-08	2.85554749179676e-08	4.50433163699437e-08	6.24068448813661e-08	7.52998772815246e-08	7.98443103117169e-08	7.55927541188479e-08	6.5700334533048e-08
16	1.46460988623492e-05	1.47837694180651e-05	1.36202166359384e-05	1.14766750578978e-05	8.88137274107276e-06	6.36326129957237e-06	4.28858491564965e-06	2.80643666957468e-06	1.89304092918886e-06	1.43594119906799e-06	1.30253807115801e-06	1.37215708032476e-06	1.54206848381091e-06	1.72698735693284e-06	1.86280290771862e-06	1.91300005502432e-06	1.87087992003827e-06	1.75355903975959e-06	1.58980446583986e-06	1.40742746356323e-06	1.22518614834092e-06	1.05080926045411e-06	8.83831354978985e-07	7.20775489879791e-07	5.60281282071945e-07	4.06195199179857e-07	2.67376477416941e-07	1.54342933512589e-07	7.45410211493391e-08	2.88842897651694e-08	1.14414110413853e-08	1.21699076974018e-08	2.08215014522475e-08	2.98369945545293e-08	3.51927621736494e-08	3.56398254555728e-08	3.14991522841845e-08	2.39376961140483e-08	1.49440129110643e-08	7.57290556704349e-09	5.72709992792496e-09	1.298216460867e-08	3.07362390062607e-08	5.6793711310999e-08	8.55955877601815e-08	1.10377962935649e-07	1.26194912709492e-07	1.32069015222373e-07	1.31117106998464e-07
17	1.79991990306412e-05	1.84833464968328e-05	1.7582030177357e-05	1.55595932538501e-05	1.29051190018642e-05	1.01521725456767e-05	7.71625517897135e-06	5.81726591003669e-06	4.49541400353116e-06	3.67953656239115e-06	3.2556788292118e-06	3.1066815220073e-06	3.12424327647766e-06	3.21065803491734e-06	3.28376165552046e-06	3.28629492066232e-06	3.19268566145393e-06	3.00710334860171e-06	2.75292847837119e-06	2.45906290756863e-06	2.14924730332775e-06	1.83763334244475e-06	1.53025112561055e-06	1.22981796718341e-06	9.4082287155858e-07	6.72377892196627e-07	4.37532556546204e-07	2.49413054228633e-07	1.1617293116405e-07	3.74425054633735e-08	4.1538978598571e-09	1.69879490008197e-09	1.45989054947959e-08	3.03829165591603e-08	4.13093041554391e-08	4.40716070975919e-08	3.85939677764011e-08	2.70091732755014e-08	1.31988672463327e-08	2.49324518397424e-09	8.14459516099724e-10	1.29289228180967e-08	4.03278730363274e-08	7.99454332613628e-08	1.2479245810089e-07	1.6654946757709e-07	1.98910842998163e-07	2.1995706197969e-07	2.32467983329326e-07
18	2.20019308754252e-05	2.2837018694603e-05	2.2185738865473e-05	2.02624714335814e-05	1.75233137001253e-05	1.45105335156133e-05	1.16935340443346e-05	9.37030435291708e-06	7.65202177848956e-06	6.50907991609567e-06	5.83615617907828e-06	5.50280528449822e-06	5.37976810938471e-06	5.34977103853782e-06	5.31511457728867e-06	5.20670980357875e-06	4.99085120043924e-06	4.6681210972133e-06	4.26316564657486e-06	3.80965794742155e-06	3.3370801181357e-06	2.86410656759966e-06	2.39942254590684e-06	1.94738205877523e-06	1.51442257521492e-06	1.1126715277508e-06	7.59046099976589e-07	4.70488259755044e-07	2.57849735398944e-07	1.21524955991147e-07	5.09292814969707e-08	2.7881247906297e-08	3.20477201565182e-08	4.59245474761259e-08	5.76012781004587e-08	6.10965643368009e-08	5.52725290835277e-08	4.25605293327373e-08	2.80613327531645e-08	1.87086932271749e-08	2.18373884602428e-08	4.29465689544093e-08	8.3335420272868e-08	1.38874594795115e-07	2.00904244248441e-07	2.59192331067897e-07	3.05731488813505e-07	3.37681158221891e-07	3.58257225078949e-07
19	2.64520651369134e-05	2.74826213000683e-05	2.68667053916949e-05	2.47840366954867e-05	2.16824343902169e-05	1.81438633521584e-05	1.47263694819701e-05	1.18405774236302e-05	9.69507426908218e-06	8.30971879430605e-06	7.57033271185658e-06	7.29296156325704e-06	7.27695961185815e-06	7.34121495917149e-06	7.34659908657023e-06	7.20813474763214e-06	6.89715270429113e-06	6.43246940061418e-06	5.8621725085035e-06	5.24160565142524e-06	4.61507001671291e-06	4.00695179300085e-06	3.42351886439414e-06	2.86206756705767e-06	2.32164414392243e-06	1.80998887272582e-06	1.34399183029471e-06	9.44334866770713e-07	6.27578701931658e-07	3.99716458615512e-07	2.54022889233982e-07	1.73661707728887e-07	1.37270563312732e-07	1.24749778798955e-07	1.2106571555925e-07	1.17430144723969e-07	1.10637981984456e-07	1.018106613102e-07	9.52578500110757e-08	9.73031132775193e-08	1.14527901817774e-07	1.51301994810314e-07	2.07321310684206e-07	2.76427868876519e-07	3.47718232786309e-07	4.08936199134661e-07	4.50991139076491e-07	4.71814077796556e-07	4.77961253958692e-07
20	3.10401167226281e-05	3.19531390901203e-05	3.09794781374723e-05	2.82878072961441e-05	2.4352539078887e-05	1.98367840206184e-05	1.5431393785188e-05	1.17028959698749e-05	8.9936964982062e-06	7.39339699334833e-06	6.77382867894982e-06	6.86370302698654e-06	7.33525267203854e-06	7.88118773161385e-06	8.2692941554363e-06	8.36961205473215e-06	8.15452357411908e-06	7.67643060269607e-06	7.0316788316051e-06	6.32205280710942e-06	5.62489825148107e-06	4.97908448577358e-06	4.38783334566789e-06	3.83345782482699e-06	3.29570394364413e-06	2.7657372355223e-06	2.25119487848919e-06	1.77227993120934e-06	1.35254647424933e-06	1.00945291836291e-06	7.48749616216202e-07	5.64208965765029e-07	4.41549616911084e-07	3.63911074867128e-07	3.16368352022896e-07	2.88266107475676e-07	2.7358284733218e-07	2.70241653297425e-07	2.79073578518214e-07	3.02510696242874e-07	3.42748704040128e-07	3.9942185759466e-07	4.67521244397508e-07	5.36748710671971e-07	5.93255760969498e-07	6.23773054073121e-07	6.20950425456641e-07	5.87901640434325e-07	5.39893218973125e-07
21	3.5649665525637e-05	3.61291911819072e-05	3.44354070677376e-05	3.07503995919913e-05	2.56009989276643e-05	1.97535401443879e-05	1.40489370956756e-05	9.22504543995749e-06	5.77506463822889e-06	3.87616885070279e-06	3.398765078037e-06	3.98327313793472e-06	5.15559725482954e-06	6.44754139134828e-06	7.49313469820135e-06	8.08270483433252e-06	8.16970911481587e-06	7.83754596463936e-06	7.24232656372125e-06	6.55120162181226e-06	5.89375961967346e-06	5.33722342170171e-06	4.88712958655781e-06	4.50702806027903e-06	4.14610828245878e-06	3.76360980102408e-06	3.34264141271559e-06	2.89153855181315e-06	2.43576975057573e-06	2.0059825635084e-06	1.627606998885e-06	1.31524237179569e-06	1.07223640413543e-06	8.9376021528228e-07	7.70980475039748e-07	6.94482775469651e-07	6.56187853571496e-07	6.49865400788366e-07	6.70646563258452e-07	7.13839805599259e-07	7.73281009048124e-07	8.39654253786214e-07	8.99590371104979e-07	9.36512008476535e-07	9.33824480947161e-07	8.80140816087847e-07	7.75116403082464e-07	6.33670872429937e-07	4.86341025768753e-07
22	4.08060148160316e-05	4.08098605746796e-05	3.83903744763919e-05	3.37515569597899e-05	2.74654246223644e-05	2.03756788484347e-05	1.34337577274042e-05	7.50826522727163e-06	3.21707013114937e-06	8.24294270717546e-07	2.24757886265326e-07	1.01321040901319e-06	2.61312722340042e-06	4.42655652586953e-06	5.96536771749086e-06	6.93417528217078e-06	7.25200425609074e-06	7.01782396105733e-06	6.43915885086185e-06	5.74962706686828e-06	5.13957899291225e-06	4.71571333949853e-06	4.49413881882835e-06	4.42081022162557e-06	4.4066943992456e-06	4.3637022346036e-06	4.23068360602042e-06	3.9845671533139e-06	3.63757499360636e-06	3.22542893700958e-06	2.79275539072501e-06	2.38079586941805e-06	2.02010466604082e-06	1.72841135615685e-06	1.51214865448358e-06	1.36959734869329e-06	1.29394054780718e-06	1.27526153227192e-06	1.30124674819581e-06	1.35688791118388e-06	1.42382650539582e-06	1.48019433617469e-06	1.50183262706324e-06	1.46550393878613e-06	1.35407683313816e-06	1.16275945409342e-06	9.04574980183265e-07	6.12806008428867e-07	3.38430271659667e-07
23	4.79857660688957e-05	4.79873356024094e-05	4.54301095982832e-05	4.05137450383409e-05	3.37999959272356e-05	2.61275349968258e-05	1.84607349739822e-05	1.17065318293597e-05	6.54391421983506e-06	3.30813125064826e-06	1.95685090227923e-06	2.12285705288203e-06	3.23457303409854e-06	4.66886904756355e-06	5.89497343031572e-06	6.57476111398339e-06	6.60028531400096e-06	6.06862425867747e-06	5.21085321663907e-06	4.30159969642328e-06	3.57634686209873e-06	3.1765834188006e-06	3.13144209018334e-06	3.37279312015388e-06	3.77234203866783e-06	4.18591708717933e-06	4.49169377693062e-06	4.61399447521985e-06	4.53029045554005e-06	4.26410978010816e-06	3.86949109576927e-06	3.41315902528875e-06	2.95926103590886e-06	2.55924351618559e-06	2.24720789692178e-06	2.03953362847701e-06	1.93692773134294e-06	1.92724439393611e-06	1.98809140660234e-06	2.08904114641474e-06	2.19389957376266e-06	2.26377569851702e-06	2.26156655925335e-06	2.15796309133203e-06	1.93832426076526e-06	1.60898470672921e-06	1.20103704992414e-06	7.69638439960936e-07	3.87602864680053e-07
24	5.94724592861288e-05	6.04866955861536e-05	5.8932192898687e-05	5.49386866598222e-05	4.8962440097132e-05	4.17197841782363e-05	3.40639060727465e-05	2.68307576357753e-05	2.06894748559587e-05	1.60326873356753e-05	1.29320981527261e-05	1.11674759540141e-05	1.03178416873611e-05	9.88795316446301e-06	9.43573796898127e-06	8.66891286809775e-06	7.49024618052654e-06	5.98677563848998e-06	4.37369936308772e-06	2.91417466076377e-06	1.83946620308915e-06	1.28990408265546e-06	1.28821470196671e-06	1.74633797773063e-06	2.49805744880938e-06	3.34474621968912e-06	4.10085049429783e-06	4.62861717940415e-06	4.85643730533335e-06	4.78028224318818e-06	4.45168599194005e-06	3.95785556121561e-06	3.39972747733918e-06	2.87259523013662e-06	2.45202554939311e-06	2.18586920443908e-06	2.09176187837234e-06	2.15881630235586e-06	2.35216135263125e-06	2.61933244101301e-06	2.89794589173417e-06	3.12434160848546e-06	3.24282843705612e-06	3.21484118263971e-06	3.02686679698039e-06	2.69563846522993e-06	2.26905302818908e-06	1.82169962066283e-06	1.44482900992068e-06
25	7.77391141784646e-05	8.10995946352345e-05	8.19442501917259e-05	8.02482378273597e-05	7.62603293968253e-05	7.04640912621564e-05	6.34951811187758e-05	5.60315141591825e-05	4.86803515738851e-05	4.1887565264231e-05	3.58887880269254e-05	3.07112636399445e-05	2.62220412331003e-05	2.22065193737832e-05	1.84545558470808e-05	1.48311877178533e-05	1.13151442674348e-05	7.99858339736799e-06	5.05256167364293e-06	2.67142135855301e-06	1.01335958337202e-06	1.53364696578776e-07	5.94714774316658e-08	5.95947217427378e-07	1.54987493832414e-06	2.67248048496447e-06	3.72438915602364e-06	4.51476052580709e-06	4.92716667705908e-06	4.92902119272006e-06	4.56522224409062e-06	3.93961443450219e-06	3.18947866653327e-06	2.45850545873168e-06	1.87287698850567e-06	1.52362096203888e-06	1.45676593543504e-06	1.67138461352276e-06	2.1245592885431e-06	2.74167878696054e-06	3.43019883632719e-06	4.09494020133423e-06	4.65305149305516e-06	5.046873781998e-06	5.25312489004784e-06	5.28713175963698e-06	5.20134886908411e-06	5.07814360796205e-06	5.0177616829011e-06
26	0.000104749792865079	0.000111809839831222	0.000116397935553797	0.000118267140533772	0.000117389466241367	0.000113949345425308	0.000108305660703175	0.000100930485341615	9.2337725608862e-05	8.301666337202e-05	7.33834158929446e-05	6.37580738743645e-05	5.43682284705741e-05	4.53727600836672e-05	3.68950530761246e-05	2.90534550767186e-05	2.19790032385713e-05	1.58153149515197e-05	1.07014762608098e-05	6.74396144962334e-06	3.98666555118579e-06	2.38838112040867e-06	1.81472599708596e-06	2.0475428408332e-06	2.81037943573858e-06	3.80498120742696e-06	4.75157024087024e-06	5.42533166699199e-06	5.68279574645319e-06	5.47418932410088e-06	4.84069332751046e-06	3.89826810308323e-06	2.81181638154056e-06	1.76465862324849e-06	9.28516235629109e-07	4.38535581119494e-07	3.7657591359555e-07	7.64336920074537e-07	1.56623346447741e-06	2.70050324890317e-06	4.05603510502667e-06	5.51190606628187e-06	6.95659612350024e-06	8.30422803986225e-06	9.5058440082616e-06	1.05545704839968e-05	1.14844424600033e-05	1.23635759912579e-05	1.32832045591975e-05
27	0.000141653004153579	0.000153636687092467	0.000163180993851133	0.000169795479740395	0.000173160931893276	0.000173152278473451	0.000169839950445158	0.000163471200712161	0.000154436169902924	0.000143225529115518	0.000130386898774817	0.000116485968873454	0.000102075806571654	8.76750093353125e-05	7.37529811531293e-05	6.07193149098883e-05	4.89143125112604e-05	3.85988847371676e-05	2.99439138687843e-05	2.30209470674723e-05	1.77972033242679e-05	1.41379639383768e-05	1.18184572716351e-05	1.05456308744127e-05	9.98820277225114e-06	9.81160634746532e-06	9.71329582111775e-06	9.45358613672913e-06	8.87778661637571e-06	7.92670634635216e-06	6.63439836852547e-06	5.11394833570218e-06	3.53387485313341e-06	2.08900834191698e-06	9.70351071106836e-07	3.3830751209759e-07	3.0285966719308e-07	9.12921657032659e-07	2.15550857752795e-06	3.96379755147071e-06	6.23191332053132e-06	8.8335187251746e-06	1.16410976183558e-05	1.45431369258843e-05	1.7457116871776e-05	2.03371376808197e-05	2.31759837975422e-05	2.60023150016e-05	2.88743700791589e-05
28	0.000188899891918175	0.000206948976386025	0.00022266335630284	0.000235337281513019	0.000244394417319277	0.000249431004880499	0.000250244709718515	0.000246846661781047	0.00023945627632751	0.000228480388986383	0.000214479736460765	0.000198126692729011	0.000180158411935062	0.000161329253706841	0.000142365776279459	0.000123926888664003	0.000106571111164412	9.07323687399195e-05	7.67053095351503e-05	6.46407212590645e-05	5.45511249386502e-05	4.63260119046104e-05	3.97554720761984e-05	3.45602172902445e-05	3.04253477521081e-05	2.70347625722183e-05	2.4102971899949e-05	2.14012803009834e-05	1.87758809937842e-05	1.6156282257035e-05	1.35535907033068e-05	1.10493731583234e-05	8.77695345002575e-06	6.89790608392675e-06	5.57703630612449e-06	4.95918647564388e-06	5.15076275217696e-06	6.20800855128203e-06	8.13292136309818e-06	1.08765280739417e-05	1.43482142602556e-05	1.84291118619345e-05	2.29872729082198e-05	2.78924890026433e-05	3.30290747187002e-05	3.83055894605979e-05	4.36611861526973e-05	4.90689197163039e-05	5.4536824120231e-05
29	0.000246253048126824	0.00027146998561338	0.000294631339823526	0.000314874328807454	0.000331424466204571	0.000343647755058623	0.000351094008759111	0.000353527212367384	0.000350940107022251	0.0003435517575279	0.000331788548190963	0.000316250640067383	0.000297667234885855	0.000276844895212799	0.000254613594444656	0.000231775102899943	0.000209057801951831	0.000187081145088764	0.000166331871091247	0.000147152852751265	0.000129744266528993	0.000114175710813288	0.000100407072185591	8.83153939498612e-05	7.77247552524598e-05	6.84362054225387e-05	6.02550767569932e-05	5.30134690429047e-05	4.65863089871876e-05	4.09000892573556e-05	3.59341382703117e-05	3.17150116609338e-05	2.83052679171341e-05	2.57884230817823e-05	2.42522020628935e-05	2.37722635194864e-05	2.43983539298188e-05	2.61443753939311e-05	2.89832111813456e-05	3.28464581592883e-05	3.76285905370437e-05	4.31946293671698e-05	4.93901775637314e-05	5.60527060485938e-05	6.30231962133135e-05	7.01575737616315e-05	7.73377103129927e-05	8.44820278749758e-05	9.15558433224391e-05
30	0.000312126296086691	0.000345366489390297	0.000377037311047219	0.000406184355196881	0.000431899671559376	0.000453374028019075	0.000469944633468686	0.000481134212218891	0.000486678004009124	0.000486536337844468	0.00048089177792013	0.000470131310246187	0.000454815454292947	0.000435637375087934	0.000413375897360048	0.000388846694455269	0.000362855814012201	0.000336159149023862	0.000309430564112062	0.00028324028006914	0.000258043958869762	0.000234181861429211	0.000211886585814844	0.000191297304396197	0.000172478126318444	0.000155438196253528	0.000140151351964746	0.000126573538605827	0.000114656653825625	0.000104358020240599	9.56452069986751e-05	8.84964143641575e-05	8.28970625748124e-05	7.88335579622589e-05	7.62854177268788e-05	7.52170008812441e-05	7.55700143246861e-05	7.72577597471096e-05	8.01618017842737e-05	8.41314292041934e-05	8.89860104386053e-05	9.4520161071126e-05	0.000100511565667502	0.000106731316821612	0.000112956704475337	0.000118986439110637	0.000124658246860255	0.000129868568147009	0.000134593688555948
31	0.000382378549111222	0.000423760005766714	0.00046419157187083	0.000502688335982151	0.000538274195974114	0.000570029264151865	0.000597136050924249	0.000618920961466467	0.00063488790275554	0.000644741394088766	0.00064839745137365	0.000645981583924968	0.000637814383424994	0.000624386266315123	0.000606323827170023	0.000584350870005146	0.000559247445130667	0.000531810117731975	0.000502816266547843	0.00047299453388472	0.00044300272570902	0.000413413605514224	0.000384708241782401	0.000357275936409476	0.000331419328891587	0.000307363053484544	0.000285264310127148	0.000265223860144448	0.000247296228841401	0.000231498240354786	0.000217815379805775	0.000206205834392486	0.000196602376827562	0.000188912498316641	0.000183017360684219	0.000178770216110842	0.000175994948396531	0.000174485343555397	0.000174005629903526	0.00017429277004617	0.00017506096291414	0.000176008829550598	0.000176829793766041	0.000177226184258311	0.000176927514207159	0.000175713166107872	0.000173439263155009	0.000170068815140637	0.000165703308587662
32	0.000449410955730165	0.000497757459318493	0.000545749611972656	0.000592424232766322	0.000636800140086016	0.000677919126121721	0.000714887866165217	0.000746918022736195	0.000773361799114793	0.000793740443206784	0.000807763691357389	0.000815338833522012	0.000816568909887011	0.000811740428659113	0.000801301830440094	0.000785834625418414	0.000766019621224798	0.000742600894446859	0.000716350123500676	0.000688033615112638	0.000658383871296343	0.000628076929819381	0.000597716049904326	0.000567821685242077	0.000538827154551227	0.000511079031971094	0.000484841057841733	0.000460300313725423	0.000437574492721929	0.000416719291890489	0.000397735215267799	0.000380573360571697	0.000365140033091832	0.000351300260086174	0.000338880455440671	0.000327670608797995	0.000317426459271548	0.000307872181919093	0.000298704186148445	0.000289596711651617	0.000280210005454643	0.00027020194745597	0.000259244012766992	0.000247042351044429	0.0002333644540879	0.000218071313905151	0.000201154118245259	0.000182773416751235	0.000163297413551804
33	0.000502521963371434	0.000555035293928679	0.000607572097233821	0.000659226168812447	0.000709060080455428	0.000756140085997326	0.000799573052213419	0.000838543259869107	0.000872346771195304	0.000900421098569891	0.000922368147902549	0.000937968840393848	0.000947188406368096	0.00095017204239813	0.00094723136014128	0.000938822756933054	0.000925519431098741	0.000907979187810417	0.000886910392873232	0.000863038416350138	0.00083707467703048	0.000809689989139001	0.00078149338042629	0.000753016962898849	0.000724706862358075	0.000696919711259658	0.00066992382664276	0.000643903956777381	0.000618968391673498	0.00059515727999998	0.000572451150897506	0.000550778869171931	0.000530024521821371	0.000510033013988552	0.000490614424002684	0.000471547421264875	0.000452582286291343	0.00043344429087077	0.000413838395429399	0.000393456386731403	0.000371987682580617	0.000349135025223868	0.000324636113611199	0.00029829182679516	0.000270001020539644	0.000239800922592576	0.000207910944451315	0.000174776366245428	0.000141106999401274
34	0.000530150379092384	0.000582595271696024	0.000635062915464467	0.000686716434728317	0.000736686405745142	0.000784101042489572	0.000828118798003135	0.000867961641307321	0.000902947057777058	0.000932516750665149	0.000956260115692552	0.000973930826130858	0.000985455291064634	0.000990932304139037	0.000990623836941352	0.000984937590994907	0.000974402540456019	0.000959639211624374	0.000941326803090557	0.000920169416397383	0.000896863627518978	0.000872069393338185	0.000846385885262052	0.00082033332199125	0.000794341293773218	0.000768743492817918	0.000743778246109348	0.000719593834086982	0.00069625730322531	0.000673765357536546	0.000652055942907613	0.000631019305455956	0.000610507588081168	0.000590342400075447	0.000570320222559582	0.000550215966097327	0.000529785443254504	0.000508767922447922	0.00048689024990955	0.000463874218254787	0.000439448873186058	0.000413369234963685	0.000385442427696124	0.000355561436143478	0.000323745657588636	0.00029018613989992	0.000255292001520475	0.000219733171246555	0.000184473463818426
35	0.000524110162330664	0.000571743724510783	0.000618997116496007	0.000665101885901096	0.000709264488299267	0.00075069337107836	0.00078862847506629	0.000822371679628155	0.000851316484785808	0.000874975103869439	0.00089300115769779	0.000905206330271266	0.000911569665884365	0.000912238641741832	0.000907521706140675	0.000897872584212162	0.000883867266157161	0.000866175148550882	0.000845526242487175	0.000822676647518071	0.000798374587060291	0.000773329197653467	0.000748183970183791	0.000723496284715921	0.000699723907381533	0.000677218685103311	0.000656227044707931	0.000636896339293034	0.000619285641688476	0.000603379305510541	0.000589101525818583	0.000576330242896528	0.000564909034670357	0.00055465610818919	0.000545370084581492	0.000536832917336094	0.000528810922608963	0.000521055458201113	0.000513305189420939	0.000505292054883794	0.000496752935595036	0.000487448599418129	0.000477190732568969	0.000465876809316553	0.000453531261917177	0.000440350009561532	0.000426744041347109	0.000413376605740529	0.0004011878300852
36	0.000484498538423819	0.000523624861855066	0.000561745176462894	0.000598163703761686	0.000632172313100954	0.000663075452965467	0.000690217196327944	0.000713009084568221	0.000730957234050328	0.000743687043936463	0.000750963837664065	0.000752707899307422	0.000749002633583395	0.00074009497465225	0.000726387670048001	0.000708423634954415	0.000686863161282712	0.000662455322262387	0.000636005382485314	0.000608340356605673	0.000580275018993292	0.000552580628897607	0.000525958397308414	0.000501019299207253	0.000478271264375758	0.000458114114139155	0.000440841915026657	0.000426651763578397	0.000415657468144007	0.000407906213421589	0.000403396126102998	0.000402092728818256	0.000403942573567405	0.000408882858055285	0.000416846497105331	0.000427762873848918	0.000441555243910606	0.000458136415752144	0.00047740478995175	0.000499243030999341	0.000523521512232916	0.000550108195440346	0.000578885798250028	0.000609776024015732	0.000642769381006357	0.000677957835986279	0.000715566391237651	0.000755978811334133	0.000799752313042863
37	0.000421942502977097	0.000451331850835402	0.00047917132587786	0.000504853159546236	0.000527770708284538	0.000547340997585408	0.000563028799732531	0.000574371052672426	0.000581000248671241	0.000582665327245396	0.000579248617711299	0.000570777505599758	0.000557429747326562	0.000539531720626691	0.000517549354005988	0.000492071995123901	0.000463790014534205	0.00043346745047358	0.000401911433569164	0.000369940441819623	0.000338353588650568	0.00030790311580711	0.000279272040372776	0.000253058501941168	0.000229767801396496	0.000209812463405065	0.000193519950365006	0.000181146973756796	0.000172898758183666	0.000168951176257929	0.000169473437929339	0.000174649015512056	0.000184692721436455	0.000199862309747463	0.000220463599650119	0.000246848853525772	0.000279408901093688	0.00031856019717395	0.000364728547124177	0.000418331558874507	0.000479761933533064	0.000549373467894364	0.000627471126813283	0.000714305802073352	0.000810073490452186	0.000914917705764337	0.00102893311048177	0.00115216773517358	0.00128462085676117
38	0.000354268086371286	0.000375503144082602	0.000394979418266795	0.000412194447114066	0.000426657116305326	0.000437906967039863	0.000445534335237134	0.000449200275269211	0.000448655101104409	0.000443754331715155	0.000434470870710776	0.000420902390904501	0.000403273133500745	0.000381929660313143	0.000357330497993925	0.000330030058935527	0.000300657680307366	0.000269893051897459	0.00023843966489201	0.000206998169668135	0.000176241649629582	0.000146794778600501	0.000119218622787431	9.40024811640631e-05	7.15636520465888e-05	5.22554046807482e-05	3.63827706894829e-05	2.42251068436024e-05	1.60637761524667e-05	1.22128041424242e-05	1.30500382307432e-05	1.90462035005345e-05	3.07893236062185e-05	4.90022569426736e-05	7.45515616494102e-05	0.000108446506604803	0.000151827733439315	0.000205945782591247	0.000272130358822368	0.000351751768280478	0.00044617636234693	0.000556718043183014	0.000684587913560321	0.000830844003282162	0.000996342711398891	0.00118169321955179	0.00138721571979308	0.00161290392544487	0.00185839205542217
39	0.000298801435050697	0.000315302849519897	0.000330239241024791	0.000343220131443431	0.000353871685377882	0.000361852237865765	0.000366868049196769	0.000368688423353287	0.000367159261345756	0.000362214117056021	0.000353881890403538	0.000342290435153256	0.000327665575012601	0.000310325303737287	0.000290669277960069	0.000269164074299633	0.000246325048816114	0.000222695977525937	0.000198827940868803	0.000175259113673309	0.000152497210511209	0.000131006296452318	0.000111199496281993	9.34388229655615e-05	7.80429115545009e-05	6.53029118036678e-05	5.55061951080844e-05	4.8966909900802e-05	4.60618195479113e-05	4.72693238142824e-05	5.32091417149823e-05	6.46798556731372e-05	8.26914099729527e-05	0.000108489733738469	0.000143570919673509	0.000189682820520928	0.000248812499187988	0.000323158649231991	0.000415088846578766	0.000527082254595554	0.000661659137506274	0.000821299200760909	0.00100835133812908	0.00122493780049757	0.00147285609783157	0.0017534821012004	0.00206767783299255	0.00241570733418125	0.00279716379560032
40	0.000265066608883291	0.000280328186881225	0.000294456823961713	0.000307153614239586	0.000318135746888381	0.000327148440462005	0.000333976809698804	0.000338457016899677	0.000340486034779931	0.000340029369073343	0.000337126162244295	0.000331891226118151	0.000324513728664516	0.000315252481704868	0.000304428030627657	0.000292412018816967	0.000279614569597185	0.000266470675980362	0.000253426791487822	0.000240928952784122	0.000229413818430623	0.000219303963727416	0.000211008621257782	0.00020493079936249	0.000201481353145345	0.000201100139500819	0.000204283881305978	0.000211619824984835	0.000223823733541032	0.000241780249916457	0.000266583229448681	0.00029957330923213	0.000342369785512576	0.000396893830047835	0.000465380206090324	0.00055037494781515	0.000654716936752682	0.000781501928029634	0.000934028321655452	0.00111572480564967	0.00133006087869577	0.00158044214702864	0.00187009313928061	0.00220193115139156	0.00257843528253162	0.0030015153190327	0.00347238544044278	0.00399144784200599	0.00455819128180258
41	0.000252327613252067	0.000268184600513808	0.00028321211493555	0.000297139147971005	0.00030970355218425	0.000320661560002741	0.000329797448494733	0.000336932941711921	0.000341935936112809	0.000344728158690925	0.000345291423922451	0.000343672244553707	0.000339984670067338	0.000334411370195566	0.000327203141222633	0.000318677179753715	0.000309214629899533	0.000299258051953686	0.000289309569755398	0.000279930516780236	0.0002717434060177	0.000265436987059042	0.000261775020434322	0.000261609193526862	0.000265896328842234	0.000275719703797512	0.000292313926466456	0.000317092413460887	0.000351676117708576	0.000397921781214249	0.000457947667933053	0.000534154491000708	0.000629239110741056	0.000746198565018325	0.00088832211588844	0.00105916926347421	0.00126253208903589	0.00150238083549229	0.00178279229800283	0.00210786135466803	0.00248159678614521	0.00290780337582882	0.00338995310844569	0.00393104905217749	0.00453348617614203	0.00519891388255288	0.00592810538748546	0.00672083923921161	0.00757579820035975
42	0.000254188116853492	0.000270118618881158	0.000285013464281032	0.000298539095969791	0.000310360680256974	0.000320151737430903	0.000327604702582009	0.000332442230470213	0.000334429046363617	0.00033338414662725	0.00032919316906781	0.000321820783142161	0.000311322992347934	0.000297859292368278	0.000281704684538387	0.000263261599573719	0.000243071835098972	0.000221828645788064	0.000200389140372744	0.000179787129485464	0.000161246527484646	0.000146195336945696	0.000136280135414117	0.000133380841864677	0.000139625369431786	0.000157403578572042	0.000189379740841177	0.000238502520295041	0.000308011291444527	0.000401437455185705	0.000522599302986552	0.000675588929969552	0.000864749722800267	0.00109464305913577	0.00137000305874329	0.00169567852466488	0.00207656160321642	0.00251750316589505	0.00302321546059598	0.00359816317479208	0.00424644467572537	0.00497166581467633	0.0057768092739628	0.00666410296533386	0.00763489142621794	0.00868951447737226	0.00982719757716936	0.0110459583146689	0.0123425333130098
43	0.000271023718735059	0.000285804548803921	0.000298869342328549	0.000309786099782763	0.000318121716038285	0.00032345524516063	0.000325393158560413	0.000323586537016643	0.00031775009759933	0.000307682917804346	0.000293290681672663	0.000274609236384765	0.000251829212552604	0.000225321426609742	0.00019566274848849	0.000163662081149668	0.000130386059411697	9.7184032914336e-05	6.57118512125332e-05	3.79539176341689e-05	1.6242922980228e-05	3.27661150557712e-06	2.13087190508609e-06	1.62683882302232e-05	4.95420337433378e-05	0.000106192149559029	0.000190836825159708	0.000308454295660438	0.000464356597392825	0.00066415368515103	0.000913707316844161	0.00121907415878825	0.0015864377603499	0.00202202929102789	0.0025320372248594	0.00312250649213561	0.00379922798985549	0.00456761974034296	0.00543260139950917	0.00639846422748063	0.00746873902795262	0.00864606492061442	0.00993206211478038	0.0113272120837721	0.012830748681756	0.0144405637830201	0.0161531309465859	0.017963450409073	0.0198650183829624
44	0.000334825555646632	0.000352407422581374	0.000368166414187961	0.000381718166099021	0.000392706097799677	0.000400820931860588	0.000405822898979719	0.000407566542681426	0.000406027964801257	0.000401334274799073	0.000393794923588349	0.000383934517215197	0.000372526618805155	0.000360627960325542	0.000349612400660484	0.000341203885207104	0.000337507586785837	0.000341038340391081	0.000354745427622694	0.000382032723105331	0.000426773187502222	0.000493316682610047	0.000586490096233626	0.000711588800758892	0.00087435853206881	0.00108096686688039	0.00133796359848818	0.00165222946446015	0.00203091286548232	0.00248135443182158	0.00301099954125663	0.00362729916711848	0.00433759973331144	0.00514902296954715	0.00606833708787025	0.00710182093295578	0.00825512308451891	0.00953311820043219	0.0109397631730153	0.0124779559172846	0.0141493998075638	0.0159544769170304	0.0178921332836715	0.0199597794172687	0.0221532091687805	0.0244665399014468	0.0268921766303305	0.0294208024349714	0.0320413970026107
45	0.000562941317131116	0.00060492493611402	0.000648068708605197	0.000692450917290726	0.000738243341842448	0.000785735938971205	0.000835363875701164	0.000887736675599041	0.000943669147733899	0.00100421367380764	0.00107069333208745	0.00114473523969546	0.0012283033999502	0.00132373025153542	0.00143374603421503	0.00156150501468354	0.00171060755907526	0.00188511699879142	0.00208957021669195	0.00232898088421063	0.0026088343091839	0.0029350729113492	0.0033140714292984	0.00375260108030957	0.00425778204338037	0.00483702381563106	0.00549795320185808	0.0062483299343119	0.00709595018169561	0.00804853848891405	0.00911362898726135	0.010298437022615	0.0116097226600596	0.0130536478297156	0.0146356291723304	0.0163601889159414	0.0182308063579707	0.0202497727318618	0.0224180523955017	0.0247351533824815	0.0271990103998735	0.0298058833319316	0.0325502742136609	0.0354248654688796	0.0384204819634044	0.0415260791065249	0.0447287588462731	0.0480138149515882	0.0513648084648621
46	0.00126004656060358	0.00138552214291755	0.00152199856698162	0.00167063358670027	0.00183276189001217	0.00200991850243801	0.00220386300882044	0.00241660418204117	0.00265042452938774	0.00290790418982715	0.00319194354088078	0.00350578380443867	0.00385302487921324	0.00423763957622747	0.00466398339541451	0.00513679895869826	0.00566121421034181	0.00624273351121177	0.00688722079195344	0.00760087399257315	0.00839019010379674	0.00926192023949356	0.0102230143094883	0.0112805550276148	0.0124416811795528	0.0137135002867309	0.0151029910334784	0.0166168960710224	0.0182616060694339	0.0200430361521399	0.0219664961114163	0.0240365560611391	0.0262569094283803	0.0286302354113392	0.0311580632306723	0.0338406406677177	0.0366768095098747	0.0396638906045082	0.0427975812528685	0.0460718676502559	0.0494789549946671	0.0530092177413415	0.0566511722742575	0.0603914739984681	0.0642149405315272	0.0681046022920267	0.0720417813539152	0.0760061989637583	0.0799761116128106
47	0.00304965007799134	0.003376880521412	0.00373547394655321	0.00412822046578246	0.00455814092219365	0.00502849892611753	0.00554281151746418	0.00610485798503664	0.00671868633311265	0.00738861685036302	0.00811924220825535	0.00891542349720739	0.0097822816006249	0.0107251833112363	0.0117497216123659	0.0128616895803378	0.0140670474142211	0.0153718821664671	0.0167823598331783	0.0183046695659017	0.0199449598876597	0.0217092669336161	0.0236034348900516	0.0256330289723617	0.0278032414612691	0.0301187915034992	0.0325838195754674	0.0352017777022781	0.0379753167153545	0.0409061720158201	0.0439950494825947	0.0472415133192133	0.0506438777667459	0.0541991047171393	0.0579027093372981	0.0617486758551196	0.0657293856608574	0.0698355598375889	0.0740562181509534	0.0783786563992937	0.0827884438504398	0.0872694422711793	0.0918038477916345	0.0963722565420408	0.100953754657661	0.105526032873677	0.110065525531812	0.114547573400929	0.118946609282666
48	0.00694553611105052	0.00766191079180393	0.00844194105892769	0.00929019438571057	0.0102114423643505	0.0112106527054635	0.0122929780325534	0.0134637411196364	0.0147284162240358	0.0160926061775735	0.0175620149188032	0.0191424151773137	0.0208396110591007	0.0226593953300603	0.0246075012531086	0.0266895489033944	0.028910985965432	0.0312770231053655	0.0337925641103496	0.0364621310942588	0.039289785183396	0.0422790432160331	0.0454327911136782	0.0487531947078062	0.0522416089310974	0.0558984864043906	0.059723286566849	0.0637143866043332	0.0678689955267328	0.072183072826006	0.076651253210001	0.0812667789499548	0.0860214413992791	0.0909055332355187	0.095907812944216	0.1010154830013	0.106214183118463	0.11148799979332	0.116819493253022	0.122189742697245	0.127578410535406	0.132963826075813	0.138323088863862	0.143632191585955	0.148866162159442	0.153999224321277	0.159004975714386	0.163856582156347	0.168526986465841
49	0.0142465118131261	0.015593324595091	0.0170456561477145	0.0186094153990297	0.0202905904257202	0.0220952183324046	0.0240293512851274	0.0260990185871304	0.0283101847205425	0.0306687033188966	0.0331802670823951	0.0358503537005205	0.0386841679047061	0.0416865798370302	0.0448620599887797	0.0482146110346405	0.0517476969634252	0.0554641699837395	0.0593661957617307	0.0634551776268619	0.067731680459161	0.0721953550461662	0.076844863768267	0.0816778085357146	0.0866906619575686	0.091878702770592	0.0972359565929242	0.102755143091668	0.108427630663773	0.114243399724456	0.120191015675582	0.12625761258704	0.132428888566321	0.13868911371489	0.145021151474273	0.15140649405037	0.157825312471746	0.164256521687652	0.170677860945416	0.17706598950646	0.183396597567488	0.189644532050849	0.195783936718404	0.201788405849464	0.20763115050882	0.213285176218975	0.218723470645132	0.223919199705832	0.228845910340219
50	0.0262141566074484	0.0284460732594099	0.0308292917946248	0.0333701910765949	0.0360750358935527	0.0389499302436916	0.0420007674196806	0.0452331770247746	0.0486524690980032	0.0522635755735453	0.0560709893490821	0.0600787012891721	0.0642901355419622	0.068708083600207	0.0733346375899106	0.0781711233211767	0.083218033685222	0.0884749630281187	0.093940543174757	0.0996123818148511	0.10548700399558	0.111559797491741	0.117824962843154	0.124275468859659	0.130903014395478	0.137697997186358	0.144649490523989	0.151745228512267	0.158971600608597	0.166313656100369	0.17375511910193	0.181278414580893	0.188864705834761	0.196493943740141	0.204144927987892	0.21179538039939	0.219422030292721	0.227000711734416	0.234506472373741	0.241913693414232	0.249196220132997	0.256327502214098	0.26328074302027	0.270029056789355	0.2765456326103	0.282803903910564	0.288777722074432	0.294441532712063	0.299770553014044
51	0.0436756498198775	0.0470056715392262	0.0505300138311531	0.0542545565863669	0.058184860846499	0.0623261150667335	0.0666830795467932	0.07126002931824	0.0760606958136575	0.081088207680582	0.0863450311395528	0.0918329103208775	0.0975528080481131	0.103504847567313	0.109688255749216	0.116101308316206	0.122741277666461	0.129604383883732	0.136685749532053	0.143979358839948	0.151478021877834	0.159173344325009	0.167055703408343	0.175114230573497	0.183336801420706	0.191710033401017	0.200219291725123	0.208848703885774	0.217581183136315	0.22639846120249	0.23528113043262	0.24420869551317	0.253159634793148	0.262111471172509	0.271040852417467	0.279923640670503	0.288735010825642	0.297449557341612	0.306041408967728	0.314484350761137	0.322751952680571	0.330817703952271	0.338655152319506	0.34623804720941	0.353540485780833	0.360537060755718	0.367203008885261	0.373514358861708	0.379448077457982
52	0.0666953952721694	0.0712409082362993	0.0760150815008994	0.0810225253674249	0.0862673629971393	0.0917531785456036	0.0974829648802569	0.103459071216025	0.109683151027554	0.116156110618603	0.122878058749014	0.129848257737126	0.137065076470177	0.144525945766855	0.152227316544282	0.160164621246178	0.168332238989349	0.176723464881809	0.185330483957547	0.194144350159951	0.203154970788197	0.212351096798254	0.221720319322679	0.231249072741013	0.240922644595385	0.250725192604213	0.260639768980613	0.270648352211803	0.280731886401578	0.290870328220352	0.301042701446651	0.311227159020974	0.321401052467953	0.331541008476634	0.341623012361809	0.351622498062627	0.361514444268725	0.371273476199635	0.380873972501039	0.390290176662187	0.399496312303351	0.408466701631077	0.417175886313132	0.42559874998485	0.433710641564825	0.441487498530997	0.448905969288704	0.455943533750533	0.46257862124414
53	0.0940732772030768	0.0998282414491141	0.105832417246352	0.112088681776562	0.118599318396973	0.125365972236592	0.132389606436314	0.139670459339596	0.147208002951576	0.155000902993707	0.163046980887939	0.171343178009094	0.179885522546164	0.188669099312598	0.197688022842147	0.206935414100414	0.216403381132697	0.226083003956092	0.235964323987998	0.246036338284195	0.256286998837513	0.266703217162915	0.277270874366581	0.287974836865521	0.298798977890476	0.309726204868584	0.320738492743774	0.331816923252348	0.342941730128961	0.354092350174713	0.365247480074415	0.37638513880498	0.387482735431414	0.398517142041703	0.409464771527269	0.420301659872145	0.431003552571997	0.441545994763974	0.451904424610683	0.462054269446594	0.471971044163425	0.481630451282846	0.49100848214051	0.500081518585373	0.508826434582649	0.517220697097942	0.525242465634174	0.532870689792125	0.540085204229771
[truncated: 70 more columns]
