# Supplementary material for: Reconstructing spruce budworm outbreak severity: a comparison of paleoecological and tree-ring signals
Source: PLoS One. 2025 Aug 12;20(8):e0329406. doi: 10.1371/journal.pone.0329406 (PMC12342301; doi:10.1371/journal.pone.0329406)
Supplement: S14 Dataset — (ZIP) [file pone.0329406.s014.zip › Lake 8 wavelet data no outlier/GSI/GSI_wavelet_significance.txt]

V1	V2	V3	V4	V5	V6	V7	V8	V9	V10	V11	V12	V13	V14	V15	V16	V17	V18	V19	V20	V21	V22	V23	V24	V25	V26	V27	V28	V29	V30	V31	V32	V33	V34	V35	V36	V37	V38	V39	V40	V41	V42	V43	V44	V45	V46	V47	V48	V49	V50
1	0.00525042961661849	0.00518746864041521	0.00459021673471874	0.00365652210010571	0.00274172838246214	0.00206398011003085	0.00165298171126729	0.00143264292713412	0.00130186640578705	0.00119002928058739	0.00107369002185133	0.000978064493966262	0.000943851941936284	0.00095063916953027	0.00095024670795617	0.000970450299166866	0.00102486100303734	0.00105869920589849	0.00105968524685891	0.0010511595556078	0.00104032060919614	0.00103651293127158	0.00103910837108902	0.00104087398517333	0.00106502163043858	0.0011118487982614	0.00114592122003332	0.00116770209026948	0.00119588948139774	0.00121644806281203	0.00120884308964822	0.00118755368722083	0.0011838828712597	0.0011984201666422	0.00121752093397794	0.00123698910321343	0.00125858611209147	0.00128212740372244	0.00129976065566984	0.00129961332803929	0.00129134660249528	0.00129990062776859	0.00132548963808017	0.00135117015518648	0.00137874545082989	0.00142706283550706	0.00148088468296837	0.00151646489786501	0.00154842389293819
2	0.00912226010614335	0.00854505665323433	0.00684139070234554	0.00476267362737128	0.00305071882154654	0.00196740458903844	0.00140860233916962	0.00116183057683396	0.00104009250461279	0.000933207747308292	0.00080773533362197	0.000701072502282469	0.000671757038167155	0.000688333632522765	0.000683349353955786	0.000700665486743945	0.000764401897419371	0.000800068219903797	0.000791990765631837	0.000775069829582024	0.000758160375819844	0.000751140982093484	0.0007498636057398	0.000743193341136012	0.000764108751092393	0.000813970931446308	0.000844036694399234	0.000857557950452287	0.000884484082680037	0.000905552061320356	0.000889788620074782	0.000856565841218132	0.000847867808602799	0.000862478068866202	0.000879838023748915	0.000895198509060505	0.000913055405849778	0.000935050850561627	0.000950705772548457	0.000942581316894219	0.000923101329807533	0.000925750289773988	0.00094916357186393	0.000967432300292125	0.000984525139118343	0.00102851438116509	0.00107884370597255	0.00110320673902323	0.00112492842168871
3	0.0135417045406294	0.0121163950412574	0.00880726153038543	0.00527912052650059	0.00275234979546512	0.0013969726769897	0.000830731611410762	0.000651794970021454	0.000595870988724431	0.000533896678848643	0.000432571944849733	0.000339419011041762	0.000325764152320901	0.000352993322466469	0.000342495704826397	0.000351712821115768	0.000414438900436451	0.0004454439346416	0.000428933683159161	0.00040826368996717	0.00039125198695939	0.000385570321464773	0.00038307343265581	0.000369300273223349	0.000383489022566115	0.000428374577224643	0.00044776974951367	0.000448710524982862	0.000470685294701677	0.000491394252484188	0.000472091435298079	0.000434240844340835	0.000424540184692715	0.000438871609448323	0.000452029497203442	0.000460237527140931	0.000471086114117837	0.000488658939450982	0.000501671397089689	0.000488911520202145	0.000463274018751942	0.000462122271175679	0.000481935363573776	0.000490261140119605	0.000493402128304535	0.000526225739960334	0.000565170403496039	0.000573387419243886	0.000581565062539975
4	0.0174047933212745	0.0150017396011526	0.0100095291543613	0.00516432961770713	0.0020972898332613	0.000718668979870637	0.000281738371392762	0.000215117911140454	0.000231915315352253	0.000221289526171084	0.000160159705495545	9.49361784618314e-05	9.54484825472124e-05	0.000125125082643816	0.00011016832022784	0.000110247564850817	0.000161050269212002	0.000182275961573902	0.000162278204548845	0.000144719126408849	0.000133476559806716	0.000132406631324121	0.000131704056425316	0.000116204107757399	0.000123653696978499	0.000157561884538376	0.000165087668880221	0.000156009585813495	0.000171792142796432	0.000191093164564256	0.00017490251924533	0.000142580581861264	0.000136126104878149	0.000149080093921032	0.00015711238002471	0.000158666088036251	0.000162710418739805	0.000174802577001828	0.00018546047896625	0.00017396473168135	0.000150735854426509	0.000149534070139431	0.000165560393626166	0.000166558800617283	0.000160031033901275	0.000180739468049559	0.000206183849011882	0.000201970136941601	0.000200355088977427
5	0.0199235423777617	0.0167449668286537	0.0105277912674038	0.0048629653112203	0.00160063554346173	0.000341180524585737	3.44439759778711e-05	2.57980337834105e-05	6.33392579969241e-05	7.50737221428968e-05	4.73138257271281e-05	9.87889410008064e-06	1.41570034557649e-05	3.52053948295509e-05	2.02444158704644e-05	1.63067346495082e-05	4.97810058570646e-05	5.99682527114891e-05	4.21568406549843e-05	3.13109836635442e-05	2.66671148058009e-05	2.88832716457379e-05	3.03341270521435e-05	1.86663164686133e-05	2.18942547973152e-05	4.29066639530267e-05	4.25901968661813e-05	3.07323022430597e-05	4.08660670003807e-05	5.64336329582696e-05	4.6776705386312e-05	2.57721872782603e-05	2.31246237339022e-05	3.24155769885592e-05	3.58867252552882e-05	3.40150721551495e-05	3.41329186174378e-05	4.11492937888046e-05	4.91387315435087e-05	4.23791610524646e-05	2.70487697253176e-05	2.70916263720163e-05	3.84035658365332e-05	3.65035418989806e-05	2.80060444325629e-05	3.95589534891581e-05	5.37454263103794e-05	4.52111040777869e-05	4.02341716640967e-05
6	0.0211290368675417	0.017591880981847	0.0108507278539016	0.00486507646564911	0.00154540464556852	0.00033201069264129	4.39001173891089e-05	1.26933713952668e-05	2.43096993102573e-05	3.17892127175413e-05	2.31691180716713e-05	6.54752017927777e-06	7.56727571739333e-06	1.57340240326172e-05	5.39476112129992e-06	3.37562824431851e-06	2.08386045628088e-05	2.19854268943718e-05	8.64772423624374e-06	3.1327145135182e-06	2.04123976981535e-06	4.37164547382054e-06	6.57437957921631e-06	1.1353507347908e-06	2.9460897874726e-06	1.31487448923855e-05	1.0101215090848e-05	1.35049542064638e-06	7.12651473418268e-06	1.71360772717412e-05	1.30068918155178e-05	2.31145698225764e-06	1.14564265067059e-06	5.47939387855345e-06	6.03936315058624e-06	3.96601805721989e-06	3.189082553322e-06	6.57955717106648e-06	1.15898471085776e-05	9.21539435387266e-06	1.77099378405783e-06	2.08498244545923e-06	8.08053926910222e-06	6.27594558993881e-06	8.57652206580075e-07	6.69794632836802e-06	1.3223285121094e-05	6.43494441004147e-06	2.52935374976726e-06
7	0.0216050957868153	0.0180910476512226	0.0113655598818515	0.00529847734977934	0.00182927235433076	0.000485869615633804	0.000116214431201726	3.67855380348198e-05	2.2858790479644e-05	2.39123452196381e-05	2.55233055558117e-05	2.28478361977216e-05	2.20122267287042e-05	2.16471494672675e-05	1.61820884547128e-05	1.61499083714369e-05	2.11123529545337e-05	1.52000014561367e-05	4.17659025199959e-06	2.97470995339629e-07	9.49276256000897e-08	1.63566418046425e-06	4.04741203925072e-06	3.99499512151834e-06	6.12825816869861e-06	9.85785634405807e-06	6.99022362901362e-06	2.45905870723948e-06	5.21477457237296e-06	1.00733701651652e-05	8.5958004683336e-06	3.65774206239803e-06	1.93244604071927e-06	2.24517734035964e-06	1.50269487909151e-06	3.8605593992811e-07	6.53672407408014e-08	1.64489823112679e-06	4.46747025838963e-06	4.62070601079163e-06	2.23334250436043e-06	2.2502535152368e-06	4.34191261261931e-06	3.57704753497006e-06	1.7829814533001e-06	4.48185721809486e-06	6.75711007556516e-06	3.28948513696469e-06	1.57179485826296e-06
8	0.0219318789083513	0.0186492103844793	0.0121772800601682	0.00605295663785251	0.00228038046073783	0.000658761964784102	0.000153399787582499	3.36779653723645e-05	1.42140381246781e-05	2.02854317755754e-05	3.3177285292179e-05	4.38365512719632e-05	4.88094890757982e-05	4.8452344276768e-05	4.50905730416285e-05	4.17437708740785e-05	3.48900313859258e-05	2.07266950014841e-05	6.94785566330449e-06	1.06425448251568e-06	7.36718596554524e-07	3.00458820140132e-06	6.91804165714391e-06	1.0844589535613e-05	1.43201931118266e-05	1.58542395441024e-05	1.38441824560545e-05	1.14408855596126e-05	1.18339735797498e-05	1.28938508735977e-05	1.14222707951305e-05	7.97660732891129e-06	4.91090601105882e-06	2.79524917885243e-06	1.35975947503755e-06	7.29217895929173e-07	8.82733511566568e-07	2.07346995321647e-06	4.15798480155075e-06	5.61725227973719e-06	5.86087373846824e-06	6.16786488439369e-06	6.92146745134535e-06	7.21908537417731e-06	7.56481120611196e-06	8.96655599073969e-06	9.60594906897633e-06	8.29507521509406e-06	7.68856547574788e-06
9	0.0224395567259792	0.0194625169837143	0.0132985623082705	0.00708848917354556	0.00291114397201517	0.000905184946148235	0.000204283827447247	2.65667043902527e-05	1.6417931899602e-07	1.36186729302083e-05	4.15909781118927e-05	7.1973649828208e-05	9.43884602990924e-05	0.000104087712067669	0.000101819724351624	8.90422632489454e-05	6.61463697939068e-05	3.76955437093133e-05	1.3916511518687e-05	1.92237343430103e-06	6.38047370805799e-07	5.82258637323224e-06	1.41595201132596e-05	2.28068243190177e-05	2.90727147747089e-05	3.11588709762866e-05	2.94623785580777e-05	2.64297091834281e-05	2.38456162983877e-05	2.13608738185877e-05	1.78814374949046e-05	1.32241733484862e-05	8.31488059768035e-06	4.29559964803776e-06	1.83212785389973e-06	9.74971259538302e-07	1.46890018623151e-06	3.18618716667391e-06	5.80554388154153e-06	8.43329238763303e-06	1.04163765815863e-05	1.19860735408477e-05	1.36005965357861e-05	1.53566047327792e-05	1.71558722079031e-05	1.86136514563672e-05	1.89243282888141e-05	1.78880825241648e-05	1.63134547465489e-05
10	0.0232729521759818	0.0206343620594098	0.0147911072096544	0.00849510901756653	0.00386549463512684	0.00137728754292548	0.00038366719646873	8.81264727915389e-05	2.5022982362258e-05	2.96766868780099e-05	6.56245741224018e-05	0.000118492996832707	0.000169127493192766	0.000199930102597951	0.000202090619819493	0.000175780961935092	0.000128621206285383	7.4798252682741e-05	3.04898958944164e-05	5.88442136015173e-06	1.47471166246197e-06	1.13668903913702e-05	2.80661204832245e-05	4.47216442209447e-05	5.60797000388636e-05	5.97077313296413e-05	5.65851587791573e-05	4.97836611030101e-05	4.21345033427145e-05	3.4863190466884e-05	2.77527604777213e-05	2.02687792905766e-05	1.27012605003449e-05	6.23011630929424e-06	2.00179241904321e-06	4.41323255062209e-07	1.36183478021711e-06	4.26941544502069e-06	8.35768710753517e-06	1.26338082419273e-05	1.65398973023391e-05	2.03102312350203e-05	2.44405937106995e-05	2.89214333822395e-05	3.30131056968725e-05	3.55364817087634e-05	3.54208448837715e-05	3.23073189397327e-05	2.68429478647075e-05
11	0.0245030503636206	0.0222381717560851	0.0167340887708216	0.0103706273467807	0.00525483261295485	0.00217053492298138	0.0007478006566531	0.000244002549284489	0.000108934409896324	9.59124847535603e-05	0.000136603358164488	0.000211959280780013	0.000296625379776166	0.000357632434664444	0.000370310854888928	0.000329183072356003	0.000248535856618874	0.000154980357106687	7.57612865565123e-05	2.81979624016031e-05	1.55307418263145e-05	2.97548244005003e-05	5.74837734154259e-05	8.52000183996338e-05	0.000102980919846298	0.000106727310806428	9.82717057806154e-05	8.30858347305585e-05	6.68171027526079e-05	5.26235929178749e-05	4.06353031939501e-05	2.9538585275766e-05	1.8759688193866e-05	9.28025119047179e-06	2.72734777283155e-06	1.34627609578973e-07	1.48340801091905e-06	5.86015632623965e-06	1.18220397855059e-05	1.80525108768362e-05	2.41707707696822e-05	3.08664106360129e-05	3.89171906407268e-05	4.79312756028209e-05	5.59771515266479e-05	6.03246220809592e-05	5.87168362311408e-05	5.05479361286977e-05	3.75440938124674e-05
12	0.0261714332224493	0.024315119333461	0.0191649146272475	0.012743722956025	0.00709613482506837	0.00327764908982885	0.0012467692420715	0.000405524102806648	0.00015898489044061	0.000152319347711014	0.000239814711942216	0.00037118380495758	0.000511094172156015	0.000616239180513327	0.000648699560467999	0.000595691097800919	0.000476075991888679	0.000330043711717245	0.00020018149664858	0.000115233300856368	8.33398853741578e-05	9.45823112379413e-05	0.000128621085660568	0.000163384288791719	0.000182391422177925	0.000179104145401779	0.000157094917962514	0.000126115560196846	9.61324026802193e-05	7.25780661774694e-05	5.53160776473839e-05	4.12937066410405e-05	2.82477355648779e-05	1.6459701546881e-05	7.85195357444244e-06	4.08606436152366e-06	5.39942633778593e-06	1.05508700166162e-05	1.7543021004379e-05	2.48499752866363e-05	3.25365962414703e-05	4.21637914207208e-05	5.50837303310624e-05	7.03602496925138e-05	8.41324485386854e-05	9.1058985977349e-05	8.69553149327404e-05	7.11719246907463e-05	4.75418599381928e-05
13	0.0283015023443531	0.0268837287296426	0.0221016920377402	0.0156388824148601	0.00943160867365214	0.00475237934944512	0.00190931475437753	0.000539569754950893	8.23815769076397e-05	8.78327234095019e-05	0.000292575970465193	0.000564539796075496	0.000827823522980358	0.00102230771644005	0.001102527707968	0.00105401447910989	0.000901829822491038	0.000699909117774792	0.000507573999685674	0.000367544978463294	0.000295355565963124	0.000281056140077058	0.000298658613228717	0.000318325104929711	0.00031752139514599	0.000287985476888216	0.000236196826199312	0.000177398759078445	0.000126479306228295	9.08483304491292e-05	6.90586193899457e-05	5.48919681349831e-05	4.29809143641072e-05	3.17905103653322e-05	2.28443000106793e-05	1.81621951144009e-05	1.83190216688808e-05	2.2071707008747e-05	2.73464195823377e-05	3.29781307381119e-05	4.00820218673305e-05	5.16082387993856e-05	6.97196223683128e-05	9.27277856721391e-05	0.00011420651808714	0.000125426989650382	0.00011981560544691	9.67790460574859e-05	6.2683289425307e-05
14	0.0309194476074252	0.0299867730232364	0.0256303718177865	0.0192176114706242	0.0125315162472747	0.00697848527707601	0.00318081039336433	0.00106105933447085	0.000185441876537832	7.78310152776655e-05	0.000371695493939401	0.000825414479742645	0.00128231209060815	0.00163596697195723	0.00182095744180001	0.00181933627774895	0.00166266006338101	0.00141749206950966	0.00115839321319548	0.000942074406859794	0.000793726059111179	0.000707593971643967	0.000657435631642505	0.000611164120615932	0.000544798652284583	0.000451368383336708	0.000341520275611424	0.000235798461683678	0.000152938965986768	0.000100892636337912	7.53221593897619e-05	6.50984553713831e-05	5.98575388671034e-05	5.4432719663399e-05	4.8548516622389e-05	4.3855223597002e-05	4.12684510429465e-05	4.01613782550369e-05	3.94003426275238e-05	3.93152073179704e-05	4.3011207441948e-05	5.53322610495616e-05	7.92777240583924e-05	0.000112137025830181	0.000144630155726274	0.000164506332166672	0.00016276956654925	0.000138707674215186	0.000100686237926426
15	0.0340743503913856	0.0337210355508764	0.0299374204018452	0.0238043925484523	0.0169092992109973	0.0106868679479368	0.00597899098468355	0.00297494512881006	0.00142676870355185	0.000922822448803327	0.00106875450337914	0.00155074290374743	0.00213205493478347	0.00263861104073823	0.00295777249952384	0.00304482455335915	0.00292089472046229	0.00265349352866799	0.00232514537898774	0.00200387188040175	0.0017266148160669	0.00149806415246301	0.00130066029275942	0.00110965268767238	0.000907667117399967	0.000693899892998262	0.000484429233342273	0.000303663238271329	0.000171653010027886	9.45317126585898e-05	6.32108143931391e-05	5.98833627655095e-05	6.70958701115599e-05	7.36993153534426e-05	7.55224274230807e-05	7.25677976096037e-05	6.59183059116945e-05	5.64143153835726e-05	4.53602237427694e-05	3.61588191338649e-05	3.49875422041999e-05	4.88701054846386e-05	8.13269344447274e-05	0.000128284850737557	0.000177736752659492	0.000214456534200988	0.000227399229365282	0.000215290657093981	0.000187116719820472
16	0.0378060055505397	0.0381613748432407	0.0351578936191371	0.0296247652715237	0.0229255059863465	0.0164254996686934	0.0110701331903345	0.00724426083043388	0.00488651050009597	0.00370659801305652	0.00336224424065443	0.00354195193426746	0.00398054459458405	0.00445787606758257	0.00480845703218719	0.00493803103325711	0.00482930624093952	0.00452646560790158	0.00410376558459021	0.00363299544810793	0.00316257556090206	0.00271245613638541	0.00228143572060506	0.0018605392758299	0.00144625524236547	0.00104851251511579	0.00069017945900218	0.000398405736292263	0.000192412893412819	7.4559077434101e-05	2.95337381921261e-05	3.1414208130214e-05	5.37465851400088e-05	7.70182962945687e-05	9.08431504239076e-05	9.19971558062754e-05	8.1308827510001e-05	6.17904249220454e-05	3.85750117060465e-05	1.95479569400801e-05	1.4783374992793e-05	3.35108885899378e-05	7.93395178739784e-05	0.000146601725499686	0.000220948069269285	0.000284918866014883	0.000325747191466088	0.000340910024538129	0.000338452861853722
17	0.0420290438065517	0.0431595527270184	0.0410549333486604	0.0363324404249834	0.0301341082419705	0.0237058384613416	0.0180178477046356	0.0135836113235413	0.0104970199930205	0.00859190473449843	0.0076021754023646	0.00725425912337376	0.0072952667119169	0.00749704956135431	0.0076677502279515	0.00767366553070691	0.00745508315660955	0.00702173903150105	0.0064282278015148	0.00574203677004321	0.00501860160048782	0.00429096717684548	0.00357321409046164	0.00287168740835876	0.00219686918376904	0.00157003652426872	0.00102166073915667	0.000582392147798123	0.000271269693985679	8.74301517344302e-05	9.69956245401079e-06	3.96677236316709e-06	3.4089185720095e-05	7.0945653129447e-05	9.64593230516249e-05	0.000102909440702142	9.01188747111274e-05	6.30677912301719e-05	3.08200253104936e-05	5.82185412136053e-06	1.90180433154523e-06	3.01896913617245e-05	9.41676315475731e-05	0.000186676646608305	0.000291396727116623	0.000388901464828461	0.000464466919874382	0.00051361091000589	0.000542824546711003
18	0.04639533162743	0.0481562759976378	0.0467829263663791	0.0427273445714872	0.0369513000896149	0.030598269686401	0.0246580808273293	0.0197591011609401	0.0161357696305588	0.0137256553984545	0.0123066653963651	0.0116037304862469	0.0113442827780338	0.0112810281456257	0.0112079482863265	0.0109793558298396	0.0105241761670184	0.00984363725204312	0.00898971027022123	0.0080334014709189	0.00703687960955913	0.00603952329331724	0.00505964705379653	0.00410643215514774	0.00319345324730754	0.00234628337006807	0.0016005956808207	0.000992115599387174	0.00054372609620554	0.000256258901372861	0.000107394251803503	5.87930100373173e-05	6.75788235579574e-05	9.68408010214392e-05	0.000121463448583939	0.000128833936428214	0.000116552830350962	8.97471173694498e-05	5.91727538079346e-05	3.9450902355126e-05	4.60483620836027e-05	9.05611566631014e-05	0.000175728870423344	0.000292843974314132	0.000423645501389862	0.000546557219149034	0.00064469404493465	0.000712066109503969	0.000755454730749374
19	0.050296108097278	0.0522556134861416	0.0510845074516584	0.0471245092687896	0.0412271048879528	0.0344988456568152	0.028000803245869	0.0225137417041226	0.0184342697224204	0.0158001468911084	0.0143942739607335	0.0138668788707538	0.0138364526687481	0.0139586281540106	0.0139688655646723	0.0137055886778659	0.0131142856401925	0.0122307341461308	0.011146368370352	0.00996641899537335	0.00877512055242821	0.00761884108020418	0.0065094983694241	0.00544195165819265	0.00441438746735826	0.00344152320532622	0.00255547376087586	0.00179556372227619	0.00119328173692783	0.000760023162907304	0.000483000575946187	0.000330201365340701	0.000261007034997684	0.000237199943637969	0.000230195044701635	0.000223282349500705	0.000210367692380641	0.00019358337431157	0.00018112382139062	0.000185012696675177	0.000217764008222661	0.000287686479181311	0.000394201927111198	0.000525601532513688	0.000661153438610327	0.000777553630316172	0.000857517133898624	0.000897109988798481	0.000908798264747581
20	0.0531469187366323	0.054710196542687	0.0530430932907946	0.0484344117981265	0.0416964416410444	0.0339645613372122	0.026421647792854	0.0200377101237119	0.0153990160927342	0.0126589816882582	0.0115981562038899	0.0117520391520211	0.0125594269234594	0.0134941774756561	0.0141586936806812	0.0143304580876694	0.013962183377156	0.0131435921157948	0.0120396474918208	0.0108246251066189	0.00963095638282053	0.00852519341060744	0.00751285262023822	0.00656365030186449	0.00564290757145138	0.00473549804650142	0.00385449811083242	0.00303449946159134	0.00231583141895999	0.00172838629120166	0.00128200983787273	0.000966039152556849	0.000756021693406105	0.000623088904470016	0.000541686207112288	0.0004935695160375	0.000468428823410326	0.000462708027659612	0.000477830058810195	0.000517959115097709	0.00058685467208399	0.000683890501988446	0.000800490339829488	0.00091902167646424	0.00101577310420678	0.00106802484382276	0.00106319193629718	0.00100660577369924	0.000924405706706185
21	0.0549002767551884	0.0556387434659493	0.0530303258199385	0.0473554358236236	0.0394253888673178	0.0304203364837107	0.0216352810972142	0.0142065161135563	0.00889356582293495	0.00596927739757864	0.00523407837517898	0.00613421737454621	0.00793958966949868	0.00992917609622447	0.0115393836836793	0.0124473182508891	0.0125813043348255	0.0120697750230161	0.0111531406210197	0.0100888122458788	0.00907635540131325	0.00821929290598754	0.00752615102791203	0.00694079689681176	0.0063849825463376	0.00579593711829276	0.00514764825828363	0.00445295248643155	0.00375107119370748	0.00308920143510169	0.00250650527487301	0.00202546557301657	0.00165123780170364	0.00137638551297171	0.00118730542989498	0.00106949941921829	0.00101052546309477	0.00100078892272483	0.00103279179158994	0.00109930913259442	0.00119084823883533	0.00129306264818625	0.00138536391889706	0.00144222302486807	0.00143808424816499	0.00135541171773439	0.00119367473493156	0.000975849443610833	0.000748962339994622
22	0.0564611939918803	0.0564665151712714	0.0531187961016207	0.0467003017478202	0.0380025021964027	0.0281927838668957	0.0185876029430078	0.0103888022746324	0.00445129527054299	0.00114053378981508	0.000310985982699932	0.00140192738045596	0.00361565038269579	0.00612479968577948	0.0082539739655691	0.00959446340313858	0.0100342270858613	0.00971020379844723	0.00890953450519774	0.00795546467026908	0.00711137237644204	0.00652489116792949	0.00621830984525885	0.0061168488187292	0.00609731747783879	0.00603783142023365	0.00585378035259501	0.00551324161477647	0.00503312632463518	0.00446286092235538	0.00386419268332092	0.00329418538037361	0.00279511542470997	0.00239151432252583	0.00209228269190883	0.00189504174676123	0.0017903593039671	0.00176451410628072	0.00180046851946745	0.00187745634862858	0.00197007585510044	0.00204806913728826	0.00207800893280661	0.00202774278636885	0.00187356680382541	0.00160885073927065	0.00125161409823003	0.000847908306588635	0.000468268643900853
23	0.0595989979748823	0.059600947357634	0.0564248366079919	0.0503186425122033	0.041980071463819	0.0324507668196601	0.0229284931025073	0.0145396775741619	0.00812763371904482	0.00410874565230356	0.00243043640888508	0.00263661838833684	0.00401738531030363	0.00579880118015034	0.00732164010950543	0.00816594599646555	0.00819764741273498	0.00753731688651071	0.0064719531591929	0.00534264746816379	0.00444187322310689	0.00394536139054909	0.00388929522399085	0.00418905660585142	0.00468530199560282	0.00519896803655566	0.00557874699615565	0.00573064618766175	0.00562668461513579	0.00529608446355664	0.00480596249415853	0.00423919162911921	0.00367544392712326	0.0031786165280634	0.00279106388976866	0.00253312952050789	0.00240569154969954	0.00239366470812175	0.00246923755569211	0.00259461855575797	0.00272485420084874	0.00281164133292763	0.00280889755081706	0.0026802205830269	0.00240742605893074	0.00199838168969295	0.00149170494857611	0.000955901793018494	0.000481408222470765
24	0.0662494693238355	0.0673792799530268	0.0656476384614305	0.0611990639070581	0.0545418116582181	0.0464738400814334	0.0379455587931738	0.0298881780955903	0.0230470834105189	0.0178596452975538	0.0144057375488705	0.0124400329920892	0.0114935811392358	0.0110147059278815	0.0105109598733136	0.00965675346235423	0.00834377526204818	0.00666898113465663	0.00487209147334085	0.00324625090520845	0.00204907719062847	0.00143689132718452	0.00143500943806376	0.00194533681091104	0.00278271627423141	0.00372588698596145	0.00456815091026487	0.00515605770333823	0.00540983840494811	0.00532500531558202	0.0049589648402377	0.00440886140809182	0.00378713347191134	0.00319993341225623	0.00273143894444043	0.00243495353216676	0.00233012248118548	0.00240481789580339	0.00262019501541281	0.00291781080323161	0.00322817283430142	0.00348036681235439	0.00361235546069504	0.00358117900061294	0.0033717845439874	0.0030028120571105	0.00252761632509503	0.00202928606929988	0.00160947027111174
25	0.0776114317136402	0.0809663927554765	0.0818096610090058	0.0801164342570219	0.0761350757593404	0.0703483576453144	0.0633908935755565	0.0559394853020069	0.048600396620151	0.0418187671098533	0.0358298425531666	0.0306608219815739	0.0261789728897991	0.02217004631696	0.0184242451958379	0.0148068282609171	0.0112965597295844	0.00798544613880681	0.00504426310303294	0.00266703368746557	0.00101169519279173	0.000153112803015501	5.93737986131524e-05	0.000594968405018329	0.0015473293490878	0.0026680910743168	0.00371827203991765	0.0045073452657013	0.00491907406123015	0.0049209255309453	0.00455772410322862	0.00393314382203419	0.00318424011317501	0.00245446749097153	0.00186980088514725	0.00152111849359752	0.00145437327290892	0.00166863945094431	0.00212106981005478	0.00273717572168928	0.00342456491256965	0.00408821447434672	0.00464540909720506	0.00503858455345516	0.00524449690475266	0.00527844791982151	0.00519280592321915	0.00506980302035118	0.00500952026947178
26	0.093664327788846	0.0999772238352684	0.104079770388648	0.10575116107268	0.10496636932878	0.101890309749707	0.0968438851096918	0.0902492100877075	0.0825658052598239	0.0742311727530435	0.0656173929557567	0.0570106819995902	0.0486145455134777	0.0405710498982578	0.0329905219913908	0.0259787849242755	0.0196530084451935	0.01414161119737	0.00956896002274777	0.00603026124000525	0.00356476455711688	0.00213562343206531	0.00162267710502238	0.00183085539894602	0.00251296249357842	0.00340230751102183	0.00424872088411516	0.00485117946032478	0.00508139662136078	0.00489486660743291	0.00432841224934177	0.00348572203752507	0.00251424737022524	0.00157790826313379	0.000830253184015831	0.000392126220907707	0.000336723623442664	0.000683448643332311	0.00140048204963639	0.00241471428803594	0.00362679286716697	0.00492859186078321	0.00622039320350167	0.00742540787799773	0.0084998591858436	0.00943760099608871	0.0102690664451376	0.0110551629995017	0.0118774690802634
27	0.113378002569036	0.122969652553096	0.130608844130216	0.135903029047978	0.138596711720755	0.138589785588401	0.135938623066679	0.130841123526137	0.12360955260096	0.114636639759542	0.104360696284508	0.093234496205052	0.0817007103299402	0.0701744201830129	0.0590313331977598	0.0485992844484936	0.0391506490293111	0.0308942579724452	0.023966884174664	0.018425793447541	0.0142447481172571	0.0113159203456662	0.00945940459866791	0.00844064389255713	0.00799448261855823	0.00785313616408176	0.00777444915581533	0.00756657947144285	0.00710571385205154	0.00634447633405877	0.00531012271688334	0.0040931659092421	0.0028284869394144	0.00167202661582675	0.000776661722708958	0.000270778796432294	0.000242406607118942	0.000730695650225378	0.00172525290586553	0.00317259384408495	0.00498797670185069	0.00707028216380521	0.00931744726182709	0.0116402177673342	0.0139725454702697	0.0162776925346596	0.0185498836839973	0.020812057991061	0.0231108293436886
28	0.13526699231308	0.14819153845855	0.159444254835611	0.168519769525288	0.175005382126985	0.178611969955118	0.17919464581031	0.176761379599464	0.171469289687802	0.163609701979596	0.153584147500289	0.141874098233999	0.129007413794142	0.115524274256816	0.101944951741851	0.0887412762711315	0.0763131917561775	0.0649714221658025	0.0549269584535177	0.0462877763288997	0.0390628418196373	0.0331730221365662	0.0284680053605504	0.0247477994776347	0.0217869117801819	0.0193589894833092	0.0172595996832283	0.0153249786888028	0.0134449889000342	0.0115691527701718	0.00970542349634046	0.00791220926012337	0.00628498027606687	0.00493943643776692	0.00399359109997313	0.003551162640001	0.00368834613154261	0.00444541622792218	0.00582380328720155	0.00778843875680014	0.0102744356724625	0.0131966752720272	0.0164606725615371	0.0199731882173205	0.0236513824900325	0.0274297768119377	0.0312647999515801	0.0351371571400978	0.0390526013230678
29	0.15768811964058	0.173835783539957	0.188667154852958	0.201629751227143	0.212227630383548	0.220054812422028	0.224823020382613	0.226381122118246	0.224724469417744	0.21999334041092	0.212460770254367	0.202511072032181	0.190611190012914	0.177277606471359	0.163041794805437	0.148417168574381	0.133870146732149	0.119797396270443	0.106510600328366	0.0942293174707979	0.0830817306779744	0.0731124072726264	0.0642956606303916	0.0565527554408115	0.0497710407993509	0.0438231186598704	0.0385843335742819	0.0339471706546934	0.0298315392278974	0.0261903688794249	0.0230104225626956	0.0203087051763765	0.0181252760431903	0.0165136146544983	0.0155298956481201	0.0152225670402974	0.0156234839843974	0.0167415486890672	0.0185593969581178	0.0210332268509571	0.0240954649359542	0.0276596774549278	0.0316269962462682	0.0358933458278119	0.0403568986463814	0.0449253967379089	0.0495231966033694	0.0540980597818511	0.058627776936948
30	0.178659975292049	0.197686543026911	0.215814808045418	0.232498471847229	0.24721782694019	0.259509671756228	0.268994627036573	0.275399501884044	0.278572748472637	0.278491659266779	0.275260733358708	0.269101480156204	0.260334738998893	0.249357275068827	0.236614884854694	0.222574456861776	0.207697369874887	0.19241629433913	0.177116947953373	0.162125723059266	0.147703438941042	0.134044859729372	0.121283123725924	0.109497892697152	0.0987258624884123	0.08897226747721	0.0802221324928491	0.0724502406989236	0.0656290584817168	0.0597341574595629	0.0547469743287508	0.0506550309985543	0.0474499820652275	0.0451240465616188	0.0436655002065009	0.0430539422261708	0.043256005858341	0.0442220653004641	0.0458843285737344	0.048156529108112	0.050935274040107	0.0541030020645155	0.0575324606220731	0.0610926239323995	0.0646560135549422	0.0681074120896594	0.0713539345554452	0.0743363038207907	0.0770409458394133
31	0.195574409629415	0.21673970243628	0.237419156578215	0.257109021324065	0.275310051625738	0.291551754320727	0.305416009604611	0.316558295248058	0.324724875521602	0.329764621487382	0.331634577965653	0.330398938960492	0.326221676873431	0.319353624043842	0.310115263574927	0.298876798092693	0.286037198405644	0.272003882153253	0.257174453720618	0.241921590364991	0.226581738819147	0.211447849308343	0.196765972989449	0.182735225342768	0.169510396800255	0.157206380605961	0.145903579505533	0.135653529697079	0.126484119131824	0.118403952818145	0.111405606859318	0.105467695343237	0.100555833660549	0.0966227065188961	0.0936075319887746	0.0914352532496046	0.0900157924925836	0.0892436778531386	0.0889983196486215	0.0891451826565205	0.0895380887622212	0.0900228922593406	0.0904427892230571	0.0906455302938851	0.0904927701062025	0.0898716698557973	0.0887086411540185	0.0869847646914672	0.0847519475817835
32	0.205325718421872	0.227414144295537	0.249340675228274	0.270665255602505	0.290939605693136	0.309725941987148	0.326616124595735	0.341249979924019	0.353331544277299	0.362642086633467	0.369048992082519	0.372509903498379	0.373071897615649	0.370865873564914	0.366096713731783	0.359030096991443	0.349977068978416	0.339277581485073	0.327284196955994	0.314347023632022	0.300800725144007	0.2869541678837	0.273082967368905	0.259424907139668	0.246177960734609	0.233500470052684	0.221512932100271	0.21030082021906	0.19991790572894	0.190389635358694	0.181716239391307	0.173875375478223	0.166824236621818	0.160501156823807	0.154826828508081	0.149705302684201	0.145024982068248	0.140659848471967	0.136471198208561	0.132310198748652	0.128021624629721	0.123449168902097	0.118442735961941	0.112868072222256	0.106618949936092	0.09963185949045	0.0919027747668541	0.0835050472721454	0.0746069011590568
33	0.205027039510896	0.226452277577657	0.247887092435805	0.268961756124926	0.289293801520235	0.308502263756695	0.326222747893784	0.342122443602934	0.355914146966078	0.367368365184231	0.376322677390777	0.382687700273263	0.386449247936959	0.387666560028378	0.386466772912171	0.383036094956051	0.37760838888494	0.370452036693726	0.361856048922262	0.352116373782559	0.341523267420345	0.330350419474255	0.318846310937726	0.307228041474722	0.295677628706314	0.284340577310733	0.273326359613964	0.262710352203728	0.252536736990016	0.242821894476205	0.233557880626144	0.224715672552631	0.216247978194124	0.208091519441908	0.200168808980523	0.192389544771946	0.184651842221672	0.17684361326999	0.168844482898979	0.160528701286968	0.151769552085529	0.142445755268019	0.132450293009045	0.121701924723446	0.110159383949646	0.0978378594664471	0.0848268703257849	0.07130808911786	0.0575711161904482
34	0.193108183751674	0.212211325722597	0.231322754844273	0.250137637720526	0.268339285263819	0.28561014792101	0.301643690770874	0.316156514696693	0.328900012577111	0.339670823865579	0.348319385250076	0.354755971797812	0.358953777891776	0.360948789286454	0.360836429581281	0.358765204754539	0.354927794548816	0.349550226731759	0.342879900553481	0.335173286207104	0.326684112684463	0.317652770410667	0.308297508597133	0.298807817796735	0.289340176993008	0.280016134145057	0.270922500265067	0.262113286757125	0.253612915414417	0.245420185667747	0.237512494200126	0.229849862971819	0.222378434780719	0.21503323050592	0.207740118047033	0.200417108191319	0.192975255247577	0.185319587289987	0.17735060759062	0.168966978633056	0.160070004850249	0.150570451952362	0.140398064565495	0.129513862205197	0.117924910364986	0.105700798558172	0.0929905488785051	0.0800381840376342	0.0671947752057509
35	0.170400629251746	0.185887428692726	0.201250625797616	0.21624037849235	0.230598686685762	0.244068197872803	0.256401798811827	0.267372513946873	0.276783155767859	0.284475133273411	0.290335830386433	0.2943040211145	0.296372892261341	0.296590392159759	0.295056804657844	0.29191964654392	0.287366185876738	0.28161405934002	0.274900610833376	0.267471666232171	0.259570490693607	0.251427641305228	0.243252332197583	0.235225780833291	0.227496817825637	0.220179836943972	0.213354957387177	0.207070087137894	0.201344432172468	0.19617290548091	0.191530861081297	0.187378614468499	0.183665309120822	0.180331839843497	0.177312733594991	0.174537098289287	0.171928957773028	0.16940747257732	0.166887676603246	0.164282416744639	0.161506146783397	0.15848108668484	0.15514601117685	0.15146758671558	0.147453756806318	0.143168219419025	0.138744596845086	0.134398526872479	0.130435667170923
36	0.140572587900557	0.151924714075504	0.162984956472599	0.173551441660713	0.183418712346962	0.192384960953491	0.200259876566257	0.2068727235802	0.212080206411694	0.21577363823297	0.217884929898029	0.218390952598247	0.217315905409497	0.214731433901781	0.210754391395876	0.205542299507101	0.199286735578564	0.192205035998397	0.18453084053772	0.176504099538895	0.168361211943589	0.160325951200093	0.15260176692834	0.145365927638936	0.138765804269486	0.132917401129452	0.127906038792062	0.123788902921494	0.120599013915052	0.118350061958764	0.117041503530302	0.116663335352593	0.117200050002854	0.118633425999581	0.120943999224452	0.12411128087268	0.128113004302355	0.132923871727821	0.138514405054684	0.144850560513982	0.151894728177318	0.159608598428236	0.167958142915391	0.176920644620441	0.186493349608958	0.196702941152499	0.207614701497712	0.219339976242127	0.232040436467836
37	0.10923036808954	0.116838535699638	0.124045479974869	0.130693864825928	0.136626645398476	0.141692904163284	0.145754084041954	0.148690309842503	0.150406442998037	0.150837490224306	0.149952989522359	0.147760030321655	0.144304629315442	0.139671277541896	0.133980592245874	0.12738514080639	0.120063642904858	0.112213888944565	0.104044824871642	0.0957683341831004	0.0875912873719774	0.0797084210247301	0.0722965511931161	0.065510521268159	0.0594811410194101	0.0543152027724318	0.0500974783575819	0.0468944239609705	0.0447591671030386	0.0437372368073952	0.0438724373008385	0.0452122649798405	0.0478123294136544	0.0517393566822683	0.0570725157342934	0.0639029984958984	0.0723319810130955	0.0824672730300311	0.094419104911314	0.108295584912463	0.124198373535293	0.14221905992719	0.162436591866863	0.184915918966337	0.20970777989264	0.236849326785409	0.266365065392665	0.29826742962828	0.332556232305281
38	0.0818154464814918	0.0867195171402605	0.0912174104856568	0.095193086888682	0.0985331273346537	0.101131192461332	0.102892673550217	0.103739293756883	0.103613390043228	0.102481595644834	0.100337652861993	0.0972041184677543	0.0931327792161748	0.0882036708502597	0.0825226865176539	0.0762178634285014	0.0694345420847665	0.0623296915322508	0.0550657775636948	0.0478046099091772	0.0407016319216711	0.0339011071399887	0.0275326094206514	0.0217091385385065	0.0165270662791272	0.0120679774145554	0.00840231661475178	0.00559459914318665	0.003709803588448	0.0028204516922144	0.0030138043632014	0.0043985718813533	0.00711055371514851	0.0113166883628459	0.0172171006559323	0.025044873355968	0.0350634287351299	0.0475615693365735	0.0628463800854097	0.0812343224796161	0.103040944694759	0.128569682168844	0.158100229624043	0.191876930776539	0.230097564295555	0.27290281592132	0.320366631506477	0.372487559191892	0.429181124694008
39	0.0615514327994744	0.064950632350256	0.0680274458796962	0.0707014370676727	0.0728955979025934	0.0745395473035636	0.0755727765249116	0.0759477634708271	0.0756327646070161	0.0746140924029095	0.0728977000810879	0.0705099248056283	0.0674972850035588	0.0639252856189305	0.0598762536940139	0.0554463014157735	0.0507415892646561	0.0458741320739483	0.0409574493474826	0.0361024021050229	0.0314135767229345	0.0269865680230912	0.0229064774122495	0.0192478775466756	0.0160764054737795	0.013452036422822	0.0114339673019646	0.0100869109401893	0.00948847849423394	0.00973721765338159	0.0109607870860184	0.0133236903272213	0.0170339702792271	0.0223482814080303	0.0295748104849075	0.039073605448139	0.0512539901986761	0.066568883373659	0.0855059924383207	0.108576011249843	0.136298100213159	0.169183064851479	0.207714764209823	0.252330370160605	0.303400159753565	0.361207554772304	0.425930127031722	0.497622267502922	0.576200175761553
40	0.0486977425643384	0.0515015826994652	0.0540972801893499	0.0564299203772261	0.058447545572612	0.0601033476116115	0.0613578480129589	0.0621809466968036	0.0625537156049936	0.0624698174893045	0.0619364435597567	0.0609746869172066	0.0596193012906287	0.0579178353000019	0.0559291791875664	0.0537216108624867	0.0513704777257605	0.048955696209742	0.0465592882588018	0.044263199232849	0.0421476515571048	0.0402902802956933	0.0387662692036469	0.0376496585250867	0.037015930102711	0.0369458939559427	0.0375308074592774	0.0388785588725712	0.0411206473787477	0.0444195985951486	0.0489763744077542	0.0550372751724324	0.0628997961943979	0.0729168930121778	0.0854991338448965	0.101114273259384	0.12028386741286	0.14357666499396	0.17159864438378	0.204979720331718	0.244357305276965	0.290357073409116	0.343571431542026	0.404536342041016	0.473707262248252	0.551435055984474	0.637942790965771	0.733304358055052	0.837425832455451
41	0.0413398906887703	0.0439378073876404	0.0463998280738113	0.0486815522810207	0.0507400312958649	0.0525353276550096	0.0540320985661919	0.0552011363334311	0.0560207978797186	0.0564782594102676	0.0565705415144731	0.056305264570556	0.0557011137833772	0.054788016700956	0.0536070623299296	0.052210218319878	0.0506599291082961	0.0490287012033883	0.0473987996587422	0.0458621900908862	0.0445208614125938	0.0434876543567807	0.0428876990129293	0.0428605308954993	0.0435629102467771	0.0451723149473254	0.0478910160136012	0.0519505794144551	0.0576165726634144	0.065193193586961	0.0750274862490683	0.0875127695470487	0.103090881413555	0.122252839126089	0.145537536276539	0.17352814069219	0.2068459249431	0.246141350570737	0.292082336016844	0.345339762327205	0.406570404842548	0.476397617176827	0.555390229143119	0.644040245991113	0.742740045551585	0.85175985630382	0.971226357478938	1.10110326771194	1.24117477848211
42	0.0371337330806443	0.0394609819601699	0.0416369342438685	0.0436128613764771	0.045339848306254	0.0467702003942061	0.0478589862194696	0.048565689080305	0.0488559382547328	0.0487032913553159	0.0480910414831911	0.047014027283946	0.0454804301743929	0.0435135504968092	0.0411535625374845	0.0384592564356129	0.0355097821083041	0.0324064154701716	0.0292743694826229	0.0262646710644481	0.0235561189323684	0.0213573265618289	0.0199088385220569	0.0194852876727094	0.0203975357461525	0.0229947117315533	0.0276660326781962	0.0348422618544426	0.0449966317226308	0.0586450361801574	0.076345280280819	0.0986951683983997	0.12632921548624	0.159913782279431	0.200140464994128	0.247717613651386	0.303359910187297	0.367776006798564	0.441654304491954	0.52564703876517	0.620352930270915	0.726298749184895	0.843920228421877	0.973542838272294	1.11536299898821	1.26943035417001	1.43563175288676	1.61367758947306	1.80309112502075
43	0.0353014612039999	0.0372266982337114	0.0389284175662499	0.0403503502721477	0.041436083414727	0.0421307878201997	0.0423832054868838	0.0421478888856824	0.041387679260409	0.0400764059939031	0.0382017842161019	0.0357684831045115	0.0328013327337229	0.0293486327950115	0.0254855219206352	0.0213173615771937	0.0169830833970807	0.0126584432668324	0.00855911939017382	0.00494358485359055	0.00211567798605334	0.000426786166482291	0.000277550954725201	0.00211899489329287	0.00645296356466628	0.0138317711280909	0.0248569343344284	0.0401768797295139	0.0604835122335134	0.0865075413298866	0.119012474435554	0.158787206234637	0.206637158219717	0.263373954514849	0.329803658062254	0.406713634901889	0.494858162654548	0.594942951159069	0.707608796885572	0.833414646311434	0.972820394719068	1.12616979350322	1.29367387864449	1.47539536314773	1.67123445476025	1.88091656527119	2.10398236765198	2.33978063125085	2.5874642228211
44	0.0388815700782332	0.0409232618780395	0.0427532725393538	0.0443269678046245	0.0456029398122234	0.0465452737646101	0.0471261264856514	0.0473286068627792	0.0471499397250423	0.0466048856404071	0.0457293795522351	0.0445843412630964	0.0432596006810378	0.0418778706556263	0.0405986903545864	0.0396222526922248	0.0391930205632166	0.0396030288239843	0.0411947623812845	0.0443634956922907	0.049558975763759	0.057286329678811	0.0681060790979885	0.0826331483872536	0.101534760309675	0.125527123835241	0.1553708327797	0.191864911815536	0.235839467956784	0.288146930850246	0.349651893932653	0.42121960042345	0.503703152754765	0.59792956077752	0.70468478215379	0.82469794682938	0.958624995321174	1.10703199658205	1.27037844417043	1.44900085805588	1.64309704233971	1.85271136521538	2.0777214354939	2.31782654899155	2.57253826724848	2.84117346990673	3.12285019041956	3.41648650272225	3.72080267456141
45	0.0582773918637523	0.0626236633859673	0.0670900375166891	0.0716846183169166	0.076425188939077	0.0813417665809615	0.0864794010522427	0.0919011920804887	0.0976914911708508	0.1039592440677	0.110841419844538	0.118506462598908	0.127157691908773	0.137036568898114	0.148425736264779	0.161651733260026	0.177087280701599	0.19515302697528	0.216318643949561	0.241103162091615	0.270074437098922	0.303847646278808	0.343082721897112	0.388480640895301	0.440778505790032	0.500743370187159	0.569164784042007	0.646846058362947	0.734594276170391	0.833209105772014	0.94347050328121	1.06612542317856	1.20187368789666	1.35135319912319	1.51512470393038	1.69365635707507	1.88730834597488	2.09631786606236	2.32078475058971	2.56065806970276	2.8157240180161	3.08559540740849	3.36970307187505	3.66728947374414	3.97740477530812	4.29890560705188	4.63045672353163	4.97053569112192	5.31744069909182
46	0.116281635692032	0.12786097443003	0.140455510473181	0.154172085522378	0.169133869388564	0.185482519756427	0.203380417453818	0.223012939278488	0.244590723225229	0.268351873812379	0.294564048325675	0.323526358397018	0.355571015647545	0.391064645389756	0.430409188847347	0.474042312255857	0.522437240784332	0.576101936681962	0.635577544592398	0.70143603274633	0.77427696685212	0.854723364017243	0.943416586956063	1.04101025401529	1.14816315805359	1.26553120675189	1.3937584182395	1.53346702866076	1.68524679207103	1.84964357736825	2.02714739131117	2.21817998047123	2.42308218760351	2.64210125876915	2.87537831595907	3.12293622532771	3.38466810284406	3.66032670665181	3.94951496821066	4.25167791195934	4.56609620548968	4.89188156885698	5.22797425260719	5.57314276944724	5.92598603443332	6.2849380334634	6.64827510023775	7.01412583833908	7.38048367845346
47	0.250865735382933	0.277783874752705	0.307281948630344	0.33958947304981	0.374954944069618	0.413646827902183	0.455954438003425	0.502188660553907	0.552682486403069	0.607791304650236	0.667892910739352	0.733387180390983	0.804695360026374	0.882258924690211	0.966537955978332	1.05800899523648	1.15716233141066	1.26449868846937	1.38052528432517	1.50575124166903	1.64068234106925	1.78581511801284	1.94163031817606	2.10858573895107	2.28710849993799	2.4775868004985	2.68036123828619	2.89571577860665	3.12386848017396	3.36496209794946	3.61905469788491	3.88611043114591	4.16599062636266	4.45844536725251	4.76310572920975	5.07947685182291	5.40693202445708	5.74470795878153	6.09190141524512	6.44746733988767	6.81021865348849	7.17882781694011	7.55183027503283	7.92762985576878	8.30450617421103	8.68062405911664	9.05404498769033	9.42274047928861	9.78460736343113
48	0.509267943847	0.561794725776892	0.618988929928321	0.681185457408006	0.748734175945187	0.821999333271149	0.901358735495501	0.987202664683644	1.07993251012024	1.17995908856528	1.28770063023349	1.40358040930863	1.52802400058852	1.66145614738022	1.80429723005034	1.95695932969238	2.11984188719135	2.29332696452073	2.47777412234816	2.67351493588943	2.88084717934207	3.10002871804104	3.33127115657507	3.57473330033002	3.83051449711274	4.09864793446705	4.3790939768196	4.6717336344759	4.97636226350751	5.29268360151083	5.62030424886075	5.95872870822242	6.30735509652978	6.66547164322	7.03225408608179	7.40676407152143	7.78794865929323	8.17464102274623	8.5655624244126	8.95932553336159	9.35443913526898	9.74931426876099	10.1422718024873	10.5315514468118	10.9153221722817	11.2916939844788	11.6587309818565	12.0144656001131	12.3569139239863
49	0.931072986737608	1.01909319939942	1.11400953359911	1.21620816409609	1.32608043836657	1.44402090808061	1.57042510923952	1.70568708365867	1.85019663680502	2.00433632969619	2.16847820564003	2.34298025603636	2.52818263326105	2.72440362278566	2.9319353911229	3.15103953088741	3.38194242917324	3.62483049051367	3.87984525083514	4.1470784239671	4.42656692733478	4.71828793834876	5.02215403761106	5.33800849927791	5.66562079264387	6.0046823621326	6.35480275528558	6.71550616992862	7.08622849236589	7.4663148981145	7.85501808526808	8.25149720800183	8.65481757395397	9.06395116420988	9.47777802836424	9.89508859965732	10.3145869665074	10.7348951269563	11.1545582416897	11.572050889505	11.9857843165054	12.3941146570597	12.7953520908674	13.1877708864971	13.5696202677414	13.9391360252895	14.2945527827764	14.6341168134866	14.9560992920975
50	1.52698171807606	1.65699146719179	1.79581459196168	1.94382266291134	2.1013806056511	2.26884397972795	2.44655607103507	2.63484480548589	2.83401949429121	3.04436742395194	3.26615030697415	3.49960061229863	3.74491779748179	4.00226446773219	4.27176248995588	4.55348909295025	4.84747298776212	5.15369054494037	5.47206206791451	5.80244820396286	6.14464653614299	6.49838840108833	6.86333597867368	7.23907970016897	7.62513602158565	8.02094560843183	8.42587197699079	8.83920063549434	9.26013876615217	9.68781548590787	10.1212827200166	10.5595167180845	11.0014202370925	11.4458254101758	11.8914973135887	12.3371382373958	12.7813926580768	13.2228529034659	13.6600654923785	14.0915381229862	14.5157472756009	14.9311463871325	15.336174546207	15.7292656499012	16.108857955389	16.4734039526288	16.8213804776773	17.1512989804091	17.4617158554678
51	2.26751846233684	2.44040394337139	2.62337800895476	2.81674592668558	3.02079641040373	3.23579883029534	3.46200032790385	3.69962285099727	3.94886012519409	4.20987458118693	4.4827942582981	4.76770970693018	5.06467091420871	5.37368427872657	5.69470966175931	6.02765754360097	6.37238631473882	6.72869973241711	7.09634457370392	7.4750085164484	7.86431827947136	8.26383805295076	8.67306824922584	9.09144460313446	9.51833764950721	9.95305260356255	10.3948296676767	10.8428447853473	11.2962108601335	11.7539794539624	12.215142975449	12.6786373648249	13.1433452777309	13.6080997655458	14.0716884451347	14.5328581459601	14.9903200174528	15.4427550744549	15.8888201534685	16.3271542474532	16.756385182056	17.1751365915169	17.5820351481179	17.9757179950069	18.3548403285971	18.7180830735615	19.0641605907835	19.3918283565267	19.6998905495988
52	3.08612871150279	3.29645864522406	3.51736914624811	3.7490735424011	3.99176262056278	4.24560222674603	4.51073084688525	4.7872571838317	5.07525774714884	5.37477447331581	5.68581239486707	6.00833737780357	6.34227394729076	6.68750322219475	7.04386097938557	7.41113586894142	7.78906780140718	8.17734652808315	8.57561043493443	8.98344557011256	9.40038492425856	9.82590798171129	10.2594405594716	10.7003549492754	11.1479703764085	11.6015537869645	12.0603209731058	12.5234380435601	12.990023244075	13.4591491298897	13.9298450894788	14.4011002159075	14.8718665191337	15.3410624695298	15.8075768598044	16.2702729694177	16.7279930125287	17.1795628475308	17.6237969233546	18.0595034349737	18.4854896579842	18.9005674297656	19.303558742605	19.6933014123094	20.0686547842685	20.4285054376849	20.7717728477869	21.0974149652985	21.404433672269
53	3.87959853547256	4.1169342754875	4.36454754380598	4.62255699591143	4.89105679785854	5.17011479505753	5.45977070760871	5.76003436483822	6.07088399214493	6.39226456364638	6.72408623439963	7.06622286616323	7.41851066075106	7.78074691500321	8.15268891125411	8.53405295691256	8.92451358637542	9.32370293797528	9.73121031801013	10.1465819631207	10.5693210113674	10.9988876913201	11.4346997373086	11.8761330377027	12.3225225216952	12.7731632885681	13.2273119818316	13.6841884089557	14.1429774056732	14.6028309420363	15.0628704655714	15.5221894750114	15.9798563162148	16.4349171900129	16.88639935989	17.3333145456032	17.7746624871181	18.2094346615795	18.6366181344837	19.0551995247723	19.4641690622636	19.8625247146679	20.2492763604351	20.6234499828528	20.9840918601696	21.3302727260749	21.6610918746189	21.975681183627	22.2732090308392
[truncated: 70 more columns]
