# Supplementary material for: Reconstructing spruce budworm outbreak severity: a comparison of paleoecological and tree-ring signals
Source: PLoS One. 2025 Aug 12;20(8):e0329406. doi: 10.1371/journal.pone.0329406 (PMC12342301; doi:10.1371/journal.pone.0329406)
Supplement: S14 Dataset — (ZIP) [file pone.0329406.s014.zip › Lake 8 wavelet data no outlier/GSI/GSI_wavelet_wave.txt]

V1	V2	V3	V4	V5	V6	V7	V8	V9	V10	V11	V12	V13	V14	V15	V16	V17	V18	V19	V20	V21	V22	V23	V24	V25	V26	V27	V28	V29	V30	V31	V32	V33	V34	V35	V36	V37	V38	V39	V40	V41	V42	V43	V44	V45	V46	V47	V48	V49	V50
1	8.47773589655508e-04-8.487436953039e-05i	-6.21671604359801e-04+5.75102736776795e-04i	2.05038319220923e-04-7.69806506945898e-04i	1.30700027090318e-04+6.98904696151939e-04i	-2.95694087851623e-04-5.40033348065503e-04i	3.44173510225634e-04+4.08546468857479e-04i	-3.47340535817517e-04-3.28474640147405e-04i	3.43821850256587e-04+2.82601416499063e-04i	-3.42270412810991e-04-2.50692730155706e-04i	3.38393354824692e-04+2.23658738756384e-04i	-3.27619219428863e-04-2.02765604199526e-04i	3.12392152498773e-04+1.94005703931716e-04i	-3.02763800813265e-04-1.97055646990805e-04i	3.0180559929304e-04+2.00869680480176e-04i	-3.00524020717927e-04-2.02648216340607e-04i	3.00415998074251e-04+2.09581870915281e-04i	-3.08517674191845e-04-2.15671032101512e-04i	3.17387211084316e-04+2.13637480691139e-04i	-3.20602839616534e-04-2.09107063584832e-04i	3.20583245777301e-04+2.06299700366663e-04i	-3.18770863059366e-04-2.054744007987e-04i	3.16739030173615e-04+2.07327109244799e-04i	-3.15545483794002e-04-2.09995324454903e-04i	3.13170218919153e-04+2.14092307643625e-04i	-3.12823779847615e-04-2.22240939691165e-04i	3.1793461654757e-04+2.29437682747126e-04i	-3.23405319046566e-04-2.32042924674941e-04i	3.26530466266135e-04+2.34145668705725e-04i	-3.30615726018516e-04-2.36720861617532e-04i	3.35244629697514e-04+2.36213864273431e-04i	-3.35858468608201e-04-2.33095641050503e-04i	3.31729345943075e-04+2.32694348521744e-04i	-3.27834955982997e-04-2.37081702985803e-04i	3.26681020119259e-04+2.42843422647718e-04i	-3.26813138170942e-04-2.48047292190703e-04i	3.27220424256113e-04+2.52888803524008e-04i	-3.27983354023347e-04-2.57757390056115e-04i	3.2950012560905e-04+2.6210004921144e-04i	-3.31082248492929e-04-2.64743809055966e-04i	3.30221680769935e-04+2.6577812504226e-04i	-3.25999558738711e-04-2.6882280688583e-04i	3.2206979140991e-04+2.75672163422415e-04i	-3.20639725256414e-04-2.83640956245068e-04i	3.19880299563632e-04+2.90670267464852e-04i	-3.18324155698998e-04-2.98822521131247e-04i	3.19152400299557e-04+3.08945412588433e-04i	-3.230040949537e-04-3.16883699280915e-04i	3.25619967083824e-04+3.21928372717799e-04i	-3.26662362174398e-04-3.27683670294134e-04i
2	0.00112752506996493-0.00010080904819649i	-7.9795555011307e-04+7.50771538287663e-04i	2.15010517069669e-04-9.56469630982786e-04i	2.09775666026734e-04+7.90597366840311e-04i	-3.69692537854012e-04-5.40264535619099e-04i	3.7697075949108e-04+3.66428385413667e-04i	-3.4547413549437e-04-2.80223148351127e-04i	3.24360938969345e-04+2.40834823679857e-04i	-3.16682039302442e-04-2.14061714356725e-04i	3.09829864161383e-04+1.87351137555245e-04i	-2.93792845776815e-04-1.64786727686815e-04i	2.71317741455892e-04+1.57708029594742e-04i	-2.5830606592621e-04-1.66267685168544e-04i	2.58548349997678e-04+1.72766783380647e-04i	-2.56243812877464e-04-1.74168132797224e-04i	2.54163034623123e-04+1.83926927341957e-04i	-2.6488137301508e-04-1.92923231537025e-04i	2.76858271431704e-04+1.89053801711237e-04i	-2.79791065724247e-04-1.81587716392839e-04i	2.78290618129222e-04+1.77297644633707e-04i	-2.7492195805671e-04-1.75848334208706e-04i	2.71862481852057e-04+1.77790442577971e-04i	-2.7013197013149e-04-1.79910883977059e-04i	2.6587576334047e-04+1.83608991264377e-04i	-2.64244366356801e-04-1.93688536903128e-04i	2.70997105721347e-04+2.02250917808312e-04i	-2.77755020411057e-04-2.03520482138265e-04i	2.80250988569479e-04+2.04761466209275e-04i	-2.84747383748298e-04-2.07772294940414e-04i	2.9112576191064e-04+2.06047988679661e-04i	-2.9166865887939e-04-1.9981231792144e-04i	2.85041930890329e-04+1.97685616387476e-04i	-2.79257274074957e-04-2.02785599773513e-04i	2.78063903370782e-04+2.09378861894023e-04i	-2.78601225229735e-04-2.14427349349458e-04i	2.79070809528981e-04+2.18803614380671e-04i	-2.79880137663358e-04-2.23452780110324e-04i	2.82056778281819e-04+2.27591481450433e-04i	-2.84807919842963e-04-2.28992416403435e-04i	2.83975461002613e-04+2.27529579778696e-04i	-2.77974109663708e-04-2.28922826056143e-04i	2.72642713496834e-04+2.36036727738066e-04i	-2.71477004512986e-04-2.44206201805428e-04i	2.70848616743591e-04+2.50087606650838e-04i	-2.68176686600611e-04-2.57653282060563e-04i	2.68932464020303e-04+2.68623885350427e-04i	-2.7437610703566e-04-2.76172713883246e-04i	2.77450585358179e-04+2.79279885694517e-04i	-2.7795658155561e-04-2.84196473145925e-04i
3	0.00139410322269896-0.00011858509367804i	-9.29833160072285e-04+9.41782376996897e-04i	0.00015007500322293-0.00111832622109465i	3.42840484638869e-04+8.0349801265033e-04i	-4.47257953045745e-04-4.44791505961525e-04i	3.75952711997658e-04+2.46182171378739e-04i	-2.96656866592544e-04-1.79123160032261e-04i	2.59287301755771e-04+1.64296839373219e-04i	-2.51144380133871e-04-1.51873291135106e-04i	2.46213744240199e-04+1.28680977578701e-04i	-2.26992035710237e-04-1.04914886399452e-04i	1.97198387213783e-04+1.00891741181743e-04i	-1.82359029851961e-04-1.17633276853129e-04i	1.87055348250563e-04+1.26644952185918e-04i	-1.83893185317451e-04-1.25277332417397e-04i	1.78156165596585e-04+1.38216926795301e-04i	-1.92311398646704e-04-1.51418407666533e-04i	2.08454566641134e-04+1.44706543371257e-04i	-2.10294094924905e-04-1.33352783582662e-04i	2.06557264885171e-04+1.27877352599241e-04i	-2.01520101092902e-04-1.26289197103372e-04i	1.97936304632205e-04+1.28682521269081e-04i	-1.96434770785479e-04-1.29577787560668e-04i	1.89763721358799e-04+1.31816944903973e-04i	-1.8614303011454e-04-1.44179999099859e-04i	1.95303914434352e-04+1.54214551872138e-04i	-2.03469383728021e-04-1.52740692962554e-04i	2.03919813492413e-04+1.52585115226108e-04i	-2.08299272705505e-04-1.57014614682572e-04i	2.17326452889708e-04+1.54288924056752e-04i	-2.18043620485455e-04-1.43883380607333e-04i	2.08046429974304e-04+1.39608224795206e-04i	-2.00107819156063e-04-1.4604214687416e-04i	1.99603024241059e-04+1.53628866715022e-04i	-2.01081272567489e-04-1.57834151994398e-04i	2.01519403199719e-04+1.61002419503657e-04i	-2.02054592825113e-04-1.65148600145514e-04i	2.04966832389213e-04+1.69201183516258e-04i	-2.09578332571926e-04-1.6911074415407e-04i	2.09145672751743e-04+1.64118991823919e-04i	-2.00884714235918e-04-1.63144522388087e-04i	1.94058919637383e-04+1.70720364627598e-04i	-1.94123259852457e-04-1.78842511790641e-04i	1.94183481741128e-04+1.82112141616831e-04i	-1.89709387925879e-04-1.87979960340983e-04i	1.901313371544e-04+1.99802820340019e-04i	-1.97832424610026e-04-2.06308645658779e-04i	2.01077314320646e-04+2.06050210851907e-04i	-2.00042738158958e-04-2.0989005976502e-04i
4	0.00161173581187473-0.00014060430566093i	-0.00097941199837051+0.00113878224231199i	-1.616048403442e-05-1.22680318968271e-03i	5.26924952714001e-04+7.06399520177355e-04i	-5.050800047012e-04-2.45560965982836e-04i	3.2197949181403e-04+6.6392604083589e-05i	-1.98123566322094e-04-5.582972507226e-05i	1.59419093419424e-04+8.3286130298221e-05i	-1.63550679123247e-04-9.015719840513e-05i	1.68525295574189e-04+6.9845435333572e-05i	-1.49270183231835e-04-4.2478426238191e-05i	1.12014224094491e-04+4.1593511375795e-05i	-9.7785988800349e-05-6.92253643553778e-05i	1.11993424750428e-04+7.9213071523879e-05i	-1.07794241357363e-04-7.0344371221011e-05i	9.51923840635546e-05+8.67078799342203e-05i	-1.13781682680867e-04-1.06177504963993e-04i	1.35465447784227e-04+9.518993309815e-05i	-1.34761139904207e-04-7.9019206958965e-05i	1.27927266723254e-04+7.3474825158809e-05i	-1.21524733736217e-04-7.2834978206663e-05i	1.18582105440212e-04+7.6489054441233e-05i	-1.18914162576423e-04-7.5273200376617e-05i	1.09246537417109e-04+7.4436748896626e-05i	-1.02623197495299e-04-8.9802223440709e-05i	1.15542167618209e-04+1.01712006263673e-04i	-1.25369830335785e-04-9.5443772034321e-05i	1.21440017418527e-04+9.3349883186814e-05i	-1.24824102954232e-04-1.01263615429465e-04i	1.38011840463799e-04+9.8441552073944e-05i	-1.39469621667668e-04-8.2772958131174e-05i	1.25041608756022e-04+7.6203158688122e-05i	-1.14910729770729e-04-8.524774120836e-05i	1.16409333065898e-04+9.4173442727156e-05i	-1.19556748411035e-04-9.6612156600869e-05i	1.19613333195863e-04+9.7744736681507e-05i	-1.1913524564914e-04-1.01372544193542e-04i	1.22595319173084e-04+1.06106058389622e-04i	-1.29926763848391e-04-1.04928348339008e-04i	1.30445639517487e-04+9.5634939473174e-05i	-1.1923222025004e-04-9.1937224988222e-05i	1.10837025449072e-04+1.01010871890408e-04i	-1.13734542386857e-04-1.09373916907816e-04i	1.15369674574439e-04+1.08342908711458e-04i	-1.0790451750246e-04-1.11459718336683e-04i	1.07530884458777e-04+1.2497219892002e-04i	-1.18586678643479e-04-1.30171640440029e-04i	1.21475781236582e-04+1.24969602817674e-04i	-1.17074281021074e-04-1.2815809333937e-04i
5	0.00176572752129724-0.0001689017615712i	-0.0009314763221333+0.00133293412649109i	-0.00028165507906396-0.00125825948299697i	7.28222428673262e-04+4.87494123039123e-04i	-5.01837351967931e-04+3.0517036310484e-05i	1.99380159157849e-04-1.18855822179435e-04i	-6.38429818080987e-05+3.69250440541022e-05i	5.27270504666266e-05+3.59705162646899e-05i	-8.33508005026714e-05-5.52735553403356e-05i	1.04275482159368e-04+3.1340863322737e-05i	-8.62862820240452e-05+5.1445714926534e-06i	3.93046889560667e-05-3.9005430993853e-06i	-2.79294983656449e-05-3.81525101613338e-05i	5.83936742184874e-05+4.63660125034985e-05i	-5.1854074948792e-05-2.2542153135876e-05i	2.67434831977076e-05+4.31270460404501e-05i	-5.1250662355903e-05-7.23517466247983e-05i	8.03475182737718e-05+5.49040048558661e-05i	-7.46146215706291e-05-3.30160168228847e-05i	6.37971389005067e-05+2.95727713771025e-05i	-5.68072830494473e-05-3.13719232766121e-05i	5.61536042090433e-05+3.75234955546485e-05i	-6.08098866007981e-05-3.30532365515117e-05i	4.72496772780305e-05+2.6744132799003e-05i	-3.59538274400328e-05-4.65280372910875e-05i	5.48925854802957e-05+6.13401590364484e-05i	-6.70229516897372e-05-4.72626552841826e-05i	5.51859883614926e-05+4.2517586751316e-05i	-5.6308920968265e-05-5.72962986868451e-05i	7.60604415808869e-05+5.59177635894441e-05i	-7.91381564627535e-05-3.35278890702023e-05i	5.88097087996155e-05+2.47256216844786e-05i	-4.6683978183152e-05-3.83724085502856e-05i	5.21402423715009e-05+4.89944486876013e-05i	-5.77080294807663e-05-4.83426022312729e-05i	5.66292955446672e-05+4.65271500539536e-05i	-5.38967447411901e-05-4.98538263331662e-05i	5.73119268624521e-05+5.66888928807147e-05i	-6.83662139350442e-05-5.55521251050114e-05i	7.05932002587817e-05+4.13413592553349e-05i	-5.53221359674834e-05-3.47993837806993e-05i	4.50915418081602e-05+4.73820283358728e-05i	-5.31337479260931e-05-5.69340636724239e-05i	5.75537017494844e-05+4.95197215497342e-05i	-4.50675813647975e-05-4.8904208032424e-05i	4.31872924570249e-05+6.61966699486555e-05i	-5.95494218409383e-05-7.02946115063496e-05i	6.14234669078735e-05+5.80248692224305e-05i	-5.07174165985827e-05-6.14940265647149e-05i
6	0.00186831980977232-0.00020400280806584i	-0.00079864730756959+0.00151758897211747i	-0.00061363989182018-0.00119892077592197i	8.87369283471743e-04+1.60911321934335e-04i	-3.93465655882506e-04+3.21771686197919e-04i	1.3122079261636e-05-2.35226551948918e-04i	6.85266642503975e-05+5.14108570155193e-05i	-2.22282314011461e-05+4.03474122477678e-05i	-3.68503454192997e-05-5.20193592401248e-05i	7.09838629849812e-05+1.66023119432455e-05i	-5.19597624185925e-05+3.42559292779889e-05i	-1.01819913356572e-05-3.14786503608678e-05i	1.73993583051174e-05-3.10212479319266e-05i	3.80792439522168e-05+3.43554754572738e-05i	-2.6258306466094e-05+1.4572844775588e-05i	-1.99975919403088e-05+1.28224514778635e-05i	-1.34779355611991e-05-5.74632790272948e-05i	5.27858062772496e-05+2.98171306930164e-05i	-3.80004541841786e-05-1.2823452873381e-06i	2.26477205080878e-05+3.2849232792863e-06i	-1.63177211127972e-05-8.6588223406276e-06i	1.94064534976778e-05+1.88206584580907e-05i	-3.16693180091882e-05-9.8042276361253e-06i	1.26569687161342e-05-5.4408481021469e-06i	6.1772027122174e-06-2.13155632714774e-05i	2.23947052027561e-05+4.11899497375094e-05i	-3.82916670897786e-05-1.49135427709996e-05i	1.36234109232529e-05+6.3380646941376e-06i	-1.0918642818423e-05-3.27437740208832e-05i	4.08337568996413e-05+3.46023027097965e-05i	-4.65279606929839e-05-3.0934507968525e-06i	1.80474232410213e-05-7.7914804044041e-06i	-4.352787120834e-06-1.31367985166487e-05i	1.62939687982802e-05+2.55053226314058e-05i	-2.47322706350837e-05-1.99484904427284e-05i	2.13792745852675e-05+1.43507380312614e-05i	-1.48986285635356e-05-1.76398449723452e-05i	1.72545997045336e-05+2.83233637311066e-05i	-3.31815558187659e-05-2.89225030898285e-05i	3.82073851707088e-05+8.9874696664731e-06i	-1.71893354091658e-05+7.692455896275e-07i	4.3422297864767e-06+1.81576685400742e-05i	-2.05458162797554e-05-3.04750635910243e-05i	2.92826496225935e-05+1.38457380624461e-05i	-8.51074830414038e-06-8.42286990179409e-06i	4.1403016895401e-06+3.32051757027762e-05i	-2.92504374830468e-05-3.68104321164587e-05i	2.96149766292937e-05+1.40965151024716e-05i	-8.4213619318497e-06-1.87596401272492e-05i
7	0.00194687851714557-0.00024503326851616i	-0.00060849845515105+0.00168933321741167i	-0.00096504685354568-0.00104604542832871i	9.42604016015783e-04-2.36160898037497e-04i	-1.59991438535896e-04+5.48095465124024e-04i	-1.950604584861e-04-2.20320756955601e-04i	1.42386062186046e-04-2.091648296964e-05i	-3.47762900833345e-05+7.31189925729356e-05i	-2.84729787061641e-05-5.71235100812107e-05i	6.39307054423973e-05+1.3207244408365e-05i	-4.24169464353122e-05+5.24353719115536e-05i	-4.16877814645827e-05-4.83113088921536e-05i	4.45246171154027e-05-4.40510277752817e-05i	4.76159791729693e-05+3.98822070120796e-05i	-2.58745909212408e-05+4.70575737954573e-05i	-5.31830934869537e-05-7.0521814399239e-06i	4.1895523969531e-06-6.11964882751454e-05i	4.93701022118492e-05+1.64766179250017e-05i	-1.91097111587513e-05+1.94718983869259e-05i	-5.485056195792e-08-7.2808743075815e-06i	3.99605434733952e-06-9.742621874845e-07i	2.7711651857645e-06+1.68470305103828e-05i	-2.67457697409045e-05-2.4450036735593e-06i	-1.08750654575e-08-2.66828143530223e-05i	3.11235260413344e-05-1.11121906414485e-05i	1.25119669657378e-05+4.00034999907134e-05i	-3.49905413895501e-05+4.6295619634776e-06i	-8.9595641234012e-06-1.89201008736948e-05i	1.70886553546393e-05-2.52454940762711e-05i	2.80375582276383e-05+3.17668491303468e-05i	-3.70072445113243e-05+1.27426224698956e-05i	-3.0411240122352e-06-2.53499569781456e-05i	1.74898156380402e-05-6.2047938490008e-06i	3.8450860272541e-06+1.96301350821488e-05i	-1.47597286154925e-05-7.0678798851267e-06i	7.91652722031032e-06-2.47588467493078e-06i	3.31471878995164e-06-8.1371871461645e-07i	-3.4001592160565e-06+1.67805353872913e-05i	-1.85996798603669e-05-2.12185606241872e-05i	2.81241647852691e-05-5.7022669846236e-06i	9.058173843796e-07+1.99298074679627e-05i	-1.80509647461039e-05+8.671459971797e-06i	-9.949152961548e-06-2.59771699653169e-05i	2.49672183283349e-05-3.758416418896e-06i	8.9204340356417e-06+1.54331451482264e-05i	-1.71117621487059e-05+2.24928208721439e-05i	-2.22918722268196e-05-2.65950871476429e-05i	2.11548861072645e-05-1.17775299510427e-05i	1.58142009557936e-05+5.4799905223758e-06i
8	0.00202675510163689-0.00029075276955721i	-0.00038541421351519+0.00184830949647156i	-0.00129560767190236-0.00080565807606516i	8.54098308340811e-04-6.53863361336079e-04i	1.75914803626962e-04+6.36355374203701e-04i	-3.50380570288502e-04-5.6175156349781e-05i	1.07700317367511e-04-1.33127662026312e-04i	1.26605254526676e-05+7.92290737821873e-05i	-3.16332129848112e-05-4.14288526131348e-05i	6.0842089814148e-05+1.32587912676345e-05i	-4.66447559723455e-05+6.45453088896368e-05i	-6.54416290423169e-05-6.40057770345122e-05i	6.64013193422607e-05-7.01483212098036e-05i	7.74980467696638e-05+5.70588010985267e-05i	-3.95618776761028e-05+8.39875592096825e-05i	-8.68010016888633e-05-2.10926038721609e-05i	9.8943069484778e-06-8.10637024575538e-05i	6.25669850409183e-05+6.8756950165108e-06i	-6.3825544270536e-06+3.58795756603562e-05i	-1.26395166908083e-05-6.608676718074e-06i	1.18615274437503e-05+3.574219791188e-07i	-5.1562179429429e-06+2.34038401462773e-05i	-3.60568283430809e-05-4.7209257844677e-06i	-7.530725478308e-07-4.55233300769662e-05i	5.15764683543378e-05-8.7846118363954e-06i	1.46008774214302e-05+5.30787008194157e-05i	-4.81506624976537e-05+1.81059623025408e-05i	-2.31717233472479e-05-4.0620115450878e-05i	3.78504661640601e-05-2.87993651744197e-05i	2.90193244233139e-05+4.02807066084194e-05i	-4.08238590389916e-05+2.27327267942909e-05i	-1.54736026575923e-05-3.58510000773374e-05i	2.88726567671148e-05-1.02512536929862e-05i	4.8126634571594e-06+2.26086152462963e-05i	-1.60775343183084e-05-1.1960723747235e-06i	5.0482824793583e-06-1.06726131123343e-05i	1.02491691689472e-05+7.9805282560712e-06i	-1.46761350641553e-05+1.34519272187484e-05i	-1.41548481808452e-05-2.43811007684363e-05i	3.08752669758752e-05-1.09751683717725e-05i	8.6371537131846e-06+3.2337349783244e-05i	-3.30472023693884e-05+9.3203173254e-06i	-1.0750042527635e-05-3.47487184774096e-05i	3.479208023137e-05-1.3016819819256e-05i	1.86372144975376e-05+3.31461323687295e-05i	-3.25460830300327e-05+2.55872529869256e-05i	-2.89367137241665e-05-3.16044533104051e-05i	2.68026348610141e-05-2.94486062596668e-05i	3.18373087464088e-05+2.13554027379782e-05i
9	0.00212354519071678-0.00034019294786062i	-0.00014235680299473+0.00199782163511368i	-0.00158177218665647-0.00048893485278551i	0.00061311936470699-0.00104170205907301i	5.52892363704371e-04+5.42537063758422e-04i	-3.73693916593008e-04+2.16626210078245e-04i	-4.2871743058705e-05-2.00669866174164e-04i	7.28584661947157e-05+1.29419804396039e-05i	-4.44585135049732e-06-3.75160819004051e-06i	4.43777338831377e-05+2.89423139335059e-05i	-6.37952187148007e-05+6.71027579431942e-05i	-8.48520959445398e-05-8.73791667475837e-05i	9.3867321721633e-05-1.03169751739455e-04i	1.2076409589968e-04+8.2887189261101e-05i	-5.905036231847e-05+1.32286948548049e-04i	-1.3195027951734e-04-3.0696141258226e-05i	6.571270552149e-06-1.1657921578594e-04i	8.77936486706424e-05-7.8720917315581e-06i	1.12965529284475e-05+5.23528251962296e-05i	-1.93858340084671e-05+4.519225238987e-06i	1.0763809527678e-05+3.9563684724216e-06i	-1.48288456909949e-05+3.13087800722139e-05i	-5.21629843990233e-05-1.40549524830403e-05i	4.7940681817538e-06-6.83951200371346e-05i	7.69557357337919e-05-8.3783757244973e-06i	2.10331318924524e-05+7.73303445229478e-05i	-7.1624355865691e-05+3.0702612944743e-05i	-3.6886000826114e-05-6.39299370247518e-05i	5.7924106981761e-05-3.94941275611908e-05i	3.83199296738681e-05+5.41703190042337e-05i	-5.03519517082028e-05+3.39168136963097e-05i	-2.76361300886952e-05-4.42941533491578e-05i	3.6004717649168e-05-2.04327931217346e-05i	1.25135527190049e-05+2.69964323724201e-05i	-1.89889338376951e-05+4.1295514439042e-06i	4.3881677460087e-06-1.34796955321781e-05i	1.11924090577788e-05+1.33227386299211e-05i	-2.30110792596845e-05+1.12790849295913e-05i	-1.18841857447615e-05-3.24867319850826e-05i	3.99498515057541e-05-1.19270609211453e-05i	1.18244353981824e-05+4.48015136485977e-05i	-4.8076983433194e-05+1.26149863694946e-05i	-1.52375985659566e-05-5.07063165407477e-05i	5.24286134377932e-05-2.04082993864903e-05i	2.79501308553977e-05+5.24872183949691e-05i	-5.03233195618057e-05+3.61130805678034e-05i	-4.25443201263706e-05-4.57231637088232e-05i	3.96566318659342e-05-4.59825020531467e-05i	4.62196194488293e-05+3.50175395880817e-05i
10	0.00224564520475125-0.00039219272955847i	0.00011626608017546+0.00214337008599941i	-0.00181407491788397-0.00010915496778467i	0.00023595769124279-0.00135692323821488i	8.91490498900673e-04+2.61516584409232e-04i	-2.17518559468258e-04+5.10124803526716e-04i	-2.5408812004895e-04-1.45293683040384e-04i	7.5334869093216e-05-1.18333731982204e-04i	7.20065755954041e-05+2.00639941168826e-05i	2.23101836126612e-05+7.82873947650228e-05i	-1.05354564420158e-04+5.9615982534173e-05i	-9.8262252334852e-05-1.296280917169e-04i	1.36120115962213e-04-1.38696302288832e-04i	1.74669118318795e-04+1.18887017221871e-04i	-8.1232802882754e-05+1.96283184525215e-04i	-1.95205593017723e-04-3.38498750931e-05i	-9.620407723991e-06-1.69197932247178e-04i	1.235909462226e-04-3.778049270329e-05i	4.48288741956413e-05+6.92720589106055e-05i	-1.86779506340557e-05+3.10660096376271e-05i	-1.5623761981436e-06+1.8079130333693e-05i	-3.55898293593176e-05+3.56585982190197e-05i	-7.15681583061413e-05-3.38382551519327e-05i	1.75149424970736e-05-9.83837048572657e-05i	1.11750221542747e-04-5.849225638026e-06i	2.8567847772803e-05+1.11876384227014e-04i	-1.02868549610869e-04+4.5312839741309e-05i	-5.42723123815015e-05-9.03933988633742e-05i	7.88030463738297e-05-5.65553750258838e-05i	5.45104321547358e-05+6.9378630674218e-05i	-6.07591434982908e-05+5.00538060952036e-05i	-4.38535333225158e-05-5.10175252253977e-05i	3.95888883284836e-05-3.56209192104358e-05i	2.50223499612417e-05+2.7659298712057e-05i	-1.71932503925638e-05+1.23037674932139e-05i	1.79976043563981e-06-9.76248985366834e-06i	5.9636177447024e-06+1.63867743988215e-05i	-3.04023020757877e-05+5.3888610045097e-06i	-6.8907950412557e-06-4.2646781861151e-05i	5.23226192399014e-05-9.1330015705416e-06i	1.14017989373651e-05+5.96931985651962e-05i	-6.5824973191358e-05+1.42214340984063e-05i	-1.91079211171047e-05-7.13607285120996e-05i	7.55626726214384e-05-2.73550457850803e-05i	3.867830704114e-05+7.66528225322473e-05i	-7.31594830851021e-05+5.08213962478143e-05i	-6.04451182090433e-05-6.52356560747002e-05i	5.51477225461588e-05-6.45971870174704e-05i	6.18286007661172e-05+4.65953259437494e-05i
11	0.00239879933366714-0.00044437429510762i	0.00038911839185671+0.0022913232860728i	-0.00199046093434303+0.00032049640284171i	-0.00024750423456994-0.00156771534722216i	0.00111585984904693-0.0001767415822831i	1.13259013010213e-04+7.17208388314581e-04i	-4.21724996760035e-04+6.1532411537764e-05i	-2.5823222673665e-05-2.42075488564241e-04i	1.62345187169789e-04-1.0189903895466e-05i	1.8204193516931e-05+1.51543460414408e-04i	-1.7468446507128e-04+5.1631619031651e-05i	-1.07687511656608e-04-1.99718754716271e-04i	2.02390102110103e-04-1.76316568451679e-04i	2.4034400061757e-04+1.70594405427283e-04i	-1.06971522851497e-04+2.80186237729117e-04i	-2.8145958807731e-04-2.7165008805728e-05i	-4.6797374328383e-05-2.41202221231422e-04i	1.69070053015695e-04-9.5181476698014e-05i	1.07112334586879e-04+8.3241239894647e-05i	-3.8298366956113e-06+8.26711591127e-05i	-3.11028782796643e-05+5.29620127937846e-05i	-7.83926592352815e-05+3.2892789595546e-05i	-9.33794024032936e-05-7.24078607189993e-05i	4.2772391348199e-05-1.37351062310338e-04i	1.58142951935884e-04+2.125655340307e-06i	3.6499032509512e-05+1.56816828744978e-04i	-1.40582725340755e-04+6.4080863559402e-05i	-7.7923559316551e-05-1.18782080856305e-04i	9.8482061601307e-05-8.08141588016976e-05i	7.77699112607668e-05+8.20605315790765e-05i	-6.79065573177736e-05+7.25181013509016e-05i	-6.58397179721265e-05-5.32912040224335e-05i	3.70978526298658e-05-5.639515180311e-05i	4.27817752413527e-05+2.05878809175349e-05i	-6.2583283473833e-06+2.49659113790797e-05i	-4.33014637971585e-06+3.73502559659522e-06i	-8.420092752164e-06+1.70122528757039e-05i	-3.68388762828721e-05-8.1430359394217e-06i	4.416901783015e-06-5.34043428007164e-05i	6.62152391786342e-05-6.59527283357e-07i	5.6605635337784e-06+7.64130565149407e-05i	-8.58770069423989e-05+1.10672844869814e-05i	-1.91328716365789e-05-9.53246302711367e-05i	1.03043672547626e-04-3.2005370365916e-05i	4.9445889050212e-05+1.05601902738945e-04i	-1.00157102525959e-04+6.7979396013198e-05i	-8.21377041197247e-05-8.66920721346712e-05i	6.86922870758635e-05-8.69441759596475e-05i	8.01609327392588e-05+5.18994823983241e-05i
12	0.00258789491336972-0.00049263564548113i	0.00067544844768506+0.00244773769452339i	-0.00211171411820004+0.00078907031388551i	-0.00080405249077116-0.00165310555365625i	0.00116762350833705-0.00071995861044237i	5.64314240307314e-04+7.42081549922097e-04i	-4.31236031600008e-04+3.80318037532749e-04i	-2.11185634750521e-04-2.50865750314905e-04i	1.84938820099655e-04-8.9194860429673e-05i	3.2044446629045e-05+1.98402971188334e-04i	-2.48420433367003e-04+4.3348083896287e-05i	-1.13063161208979e-04-2.9264942738834e-04i	2.9704538440286e-04-2.17465161185716e-04i	3.22136914782509e-04+2.44205264020577e-04i	-1.39076357973381e-04+3.9073482325913e-04i	-3.97373836126228e-04-7.327582327709e-06i	-1.14739145063805e-04-3.36268047420075e-04i	2.23118050721931e-04-1.94257986649173e-04i	2.12945689868896e-04+8.7956494239701e-05i	3.600506978971e-05+1.71055832503458e-04i	-8.4575634677551e-05+1.22254793350372e-04i	-1.56933192386774e-04+2.1269800262872e-05i	-1.19573489939963e-04-1.40743340582669e-04i	8.7258011353798e-05-1.88972802471022e-04i	2.19197645184886e-04+1.7810180340009e-05i	4.606168530578e-05+2.13005734098764e-04i	-1.83205071994956e-04+8.9960141756407e-05i	-1.10400182292261e-04-1.45787228257353e-04i	1.12607389214949e-04-1.13185889448396e-04i	1.07658603376097e-04+8.7493893911884e-05i	-6.7511488080943e-05+1.00550418033057e-04i	-9.31253201968174e-05-4.77236241991291e-05i	2.57146842102347e-05-8.26390884737056e-05i	6.59972542390026e-05+2.9980692392971e-06i	1.66484964656969e-05+4.24845077558976e-05i	-1.41444632747203e-05+2.97226776222355e-05i	-3.45742565332286e-05+1.53749451873348e-05i	-4.22353143789268e-05-3.1842689301511e-05i	2.42029830475735e-05-6.37660244511897e-05i	7.9732209020454e-05+1.52398572692484e-05i	-7.28579363203e-06+9.25994607410182e-05i	-1.05736835990928e-04+5.58417666249e-07i	-1.2165931534525e-05-1.20243777650948e-04i	1.32950385546112e-04-3.1331326260028e-05i	5.7984827239065e-05+1.37648816181602e-04i	-1.28991522005388e-04+8.6644889546457e-05i	-1.08382129932681e-04-1.06354554989953e-04i	7.5104363973362e-05-1.15030533925143e-04i	1.03047290030514e-04+4.4586444410466e-05i
13	0.00281714282018836-0.00053159716145771i	0.00097537993455248+0.00261835732430928i	-0.00218038476996938+0.00129009977640645i	-0.00140491313506733-0.00160244313196007i	0.00101217855332852-0.00130938078295065i	0.00105231325056183+0.00052225482997932i	-1.99084256425521e-04+7.17523122597248e-04i	-3.92011568319682e-04-5.4959271018731e-05i	5.9774348851655e-05-1.42657015583182e-04i	7.381768347846e-06+1.59538537412363e-04i	-2.91457140470464e-04-4.262781392827e-06i	-9.1090679003238e-05-3.94521858192417e-04i	4.20269684171505e-04-2.52541544862799e-04i	4.21332706395323e-04+3.45487645364073e-04i	-1.8148990702174e-04+5.35948354373339e-04i	-5.52543664936791e-04+2.8040216120615e-05i	-2.22896355334393e-04-4.6066563913037e-04i	2.8546311456836e-04-3.48952296822325e-04i	3.76363323972858e-04+7.5845381692865e-05i	1.14104017393968e-04+3.06132424448896e-04i	-1.65364283813747e-04+2.41717391313485e-04i	-2.85665759058234e-04+3.885522536071e-06i	-1.57555166751793e-04-2.48813652146753e-04i	1.54872207443537e-04-2.61644233624136e-04i	3.01080656933498e-04+3.9498639869178e-05i	6.2341750162598e-05+2.8239306175442e-04i	-2.28282950123142e-04+1.28372747944917e-04i	-1.54875649170977e-04-1.65924579741874e-04i	1.14751795215662e-04-1.534998699995e-04i	1.41256895215701e-04+8.018273770636e-05i	-5.6042330112474e-05+1.30054621874668e-04i	-1.21926821071739e-04-3.2783161444731e-05i	5.250642637388e-06-1.11598791042892e-04i	9.28423229100649e-05-2.4747052451638e-05i	5.10862093411546e-05+6.3437301618848e-05i	-2.62075712115423e-05+6.7731454873279e-05i	-7.17966828017466e-05+1.28517031848391e-05i	-4.73271389526135e-05-6.45745251898979e-05i	5.0963405419042e-05-7.31044458254236e-05i	9.05235292610771e-05+3.71819137880631e-05i	-2.6949336612523e-05+1.04468850235284e-04i	-1.21048133100066e-04-1.8292742315058e-05i	4.142100906534e-06-1.42231321462929e-04i	1.62544932414954e-04-2.2532852521263e-05i	6.2351194672669e-05+1.71109432227348e-04i	-1.58192817066154e-04+1.06769000870362e-04i	-1.41222902018322e-04-1.21865116151635e-04i	7.0326740422946e-05-1.52181599158582e-04i	1.33626319488454e-04+1.864211385709e-05i
14	0.00309080799407115-0.00055499683700522i	0.00129024189355076+0.00281050426376252i	-0.00220287148353755+0.00182253447584945i	-0.00203035371811326-0.0014165880711265i	0.00064122506759976-0.00189354091873155i	1.49133843855855e-03+3.940280922945e-05i	3.00508726462602e-04+9.61326119185346e-04i	-4.45844187947293e-04+3.73665350446573e-04i	-2.3730257218045e-04-5.3200786626829e-05i	-1.56301092105269e-04+1.9812980534945e-05i	-3.00373299443473e-04-1.68286772476392e-04i	9.765486870501e-06-5.12984831934587e-04i	5.86796103728574e-04-2.54238347488301e-04i	5.30583155326114e-04+4.90142018335325e-04i	-2.44881073370173e-04+7.21657682306e-04i	-7.57854676767971e-04+7.6784131357897e-05i	-3.77249873623867e-04-6.22859071328519e-04i	3.57355784177896e-04-5.69540599488922e-04i	6.06507498841153e-04+3.9926265384903e-05i	2.43223538319911e-04+4.91220290084783e-04i	-2.68760587471991e-04+4.25335380179608e-04i	-4.74992000809182e-04-7.416066674482e-06i	-2.22831474024295e-04-4.00026964621271e-04i	2.41148633368964e-04-3.6981811419883e-04i	4.12949918281379e-04+5.6785371338762e-05i	9.765557530174e-05+3.66630547694786e-04i	-2.70549807965819e-04+1.89006875913918e-04i	-2.15186666206915e-04-1.69993293857124e-04i	9.5740464021384e-05-1.99023792173672e-04i	1.7099693635295e-04+5.4200169209667e-05i	-3.2172849898095e-05+1.51615783643253e-04i	-1.43656086602104e-04-1.1168208272725e-05i	-1.9234857657398e-05-1.36822289455268e-04i	1.18855042720483e-04-5.6865315104445e-05i	9.14057234190005e-05+8.44306498670045e-05i	-3.7400999494361e-05+1.12195712162902e-04i	-1.14059299645327e-04+1.2336587150531e-05i	-5.40299347937945e-05-9.94454800132471e-05i	7.72125772320653e-05-8.1265852368384e-05i	9.56833121440121e-05+5.81676240068837e-05i	-4.8290436383752e-05+1.06703162672508e-04i	-1.25530222387059e-04-4.3465371837979e-05i	3.0698589460934e-05-1.56017883302466e-04i	1.8908672947254e-04-3.159711723631e-06i	6.0604696367009e-05+2.06043331950533e-04i	-1.89550210074797e-04+1.28594693999043e-04i	-1.83568563490881e-04-1.3496130795528e-04i	5.4450320865372e-05-2.03157805576046e-04i	1.76948664934569e-04-2.8301132068499e-05i
15	0.00341423964204504-0.00055419989840718i	0.00162013999122688+0.00303566475901775i	-0.00219299413500707+0.00238796768718944i	-0.00266912367343761-0.00111084018465737i	7.436047310817e-05-2.4354990648478e-03i	0.0018144760498822-0.0006782659543744i	0.00102817678084275+0.00102087854607009i	-2.7067103300025e-04+9.85544785562577e-04i	-6.50659646858049e-04+2.78582804828788e-04i	-5.45248177326929e-04-1.63479077267687e-04i	-3.30768900485807e-04-5.15608875334781e-04i	2.34416099895882e-04-6.99675074650541e-04i	8.41924099464482e-04-1.99424008742976e-04i	6.45452255403252e-04+7.14044292643289e-04i	-3.52909958192711e-04+9.5602628016002e-04i	-0.001026020213463+0.00012798392342573i	-5.7660742902645e-04-8.32530510747029e-04i	4.40960992690038e-04-8.58630771018482e-04i	9.03199106950583e-04-2.5205625383742e-05i	4.32542135457601e-04+7.18683415625092e-04i	-3.7853693788682e-04+6.80410146641281e-04i	-7.25194576964797e-04+9.612761243561e-06i	-3.38447221274394e-04-5.84927950952819e-04i	3.27646305145259e-04-5.31289589380038e-04i	5.6262323748953e-04+4.6419213641667e-05i	1.73753952274782e-04+4.62007973608405e-04i	-2.97182280658935e-04+2.85963732510993e-04i	-2.94238896921079e-04-1.41582360263568e-04i	4.1918938412723e-05-2.41895693711765e-04i	1.82158629059326e-04+3.188147473437e-06i	1.990947333259e-06+1.48965054649411e-04i	-1.44753275625253e-04+8.52685906136e-06i	-3.6119790851315e-05-1.49177850302477e-04i	1.38581347010752e-04-8.1685244419431e-05i	1.27165101430337e-04+1.01717432746853e-04i	-4.4026587596577e-05+1.53432820812549e-04i	-1.51089727088512e-04+1.7807270793009e-05i	-6.5480784181468e-05-1.24581036878883e-04i	8.9753640802699e-05-8.8719470010579e-05i	9.17074743105591e-05+6.54660728880048e-05i	-6.16240289785861e-05+9.21264804079852e-05i	-1.10512330746558e-04-7.0329746006532e-05i	6.8126379709496e-05-1.546423981502e-04i	2.0999385376263e-04+3.0755450766696e-05i	4.8520782328848e-05+2.45056276319466e-04i	-2.29560896791222e-04+1.50338524490346e-04i	-2.37207348576589e-04-1.53547986287615e-04i	3.4452910804841e-05-2.7277417593299e-04i	2.39416112867937e-04-9.1543756926702e-05i
16	0.00379226207484977-0.00051463309066296i	0.00195808038763027+0.00330903167310965i	-0.00217301812372266+0.00298298656884526i	-0.00331108977650202-0.0007164911373085i	-0.00064068300896832-0.00291048072027493i	0.00198312795572703-0.00155899480781248i	0.00188701023696555+0.00085309863511605i	0.00016916674068948+0.00166667911831257i	-0.00106324154408597+0.00087324586922501i	-0.00116425257437043-0.00028364968207248i	-0.00047126045227829-0.00103944776553537i	0.0005692862978921-0.00102375299333241i	0.0012373060071157-0.00010555722886809i	0.00078560640341817+0.0010534751709657i	-0.00052811525278212+0.00125852977219353i	-0.00137259550952899+0.00017023989616175i	-0.00081579068217552-0.00109789138028945i	0.00053646540289481-0.00121068737139548i	0.00125473950960861-0.00012423054723778i	6.85720816777285e-04+9.68098355024695e-04i	-0.0004672115958436+0.00100344380662307i	-1.02161250469654e-03+8.436320703817e-05i	-5.28854419144023e-04-7.77267237397038e-04i	3.80069137734174e-04-7.59159364311468e-04i	7.48029569872017e-04-2.7074797672942e-05i	3.18916289856684e-04+5.51803950007522e-04i	-2.82171032077939e-04+4.3330818832906e-04i	-3.8912651863477e-04-5.4069270457193e-05i	-6.5282020115749e-05-2.65102393423647e-04i	1.50858352451001e-04-7.8269069631234e-05i	3.89885084857487e-05+9.96057591078045e-05i	-1.09797203308666e-04+1.0699618824854e-05i	-2.7922290823648e-05-1.41569230863938e-04i	1.50643857023846e-04-8.4518772444401e-05i	1.47857703071533e-04+1.15459351358215e-04i	-4.4547788764531e-05+1.83453863332892e-04i	-1.74340019833881e-04+3.3237174496433e-05i	-8.6225601120374e-05-1.28463387101066e-04i	7.39457625655502e-05-9.73449387983967e-05i	7.51876972671077e-05+4.38145608983276e-05i	-5.51297891313349e-05+5.18440573090061e-05i	-6.44093897602525e-05-9.39872072113109e-05i	1.1932333701399e-04-1.28445242224485e-04i	2.21632024340569e-04+8.7595417104439e-05i	1.6437155290384e-05+2.92105131221862e-04i	-2.88421625134983e-04+1.64896722496672e-04i	-2.99440002757075e-04-1.91129792178862e-04i	2.4469814561351e-05-3.62588256011837e-04i	3.25889870556832e-04-1.57838205979778e-04i
17	0.0042222899382776-0.00041408538704106i	0.00228452993816225+0.00364201447807024i	-0.00216700369192587+0.0035897249444124i	-0.00393492610543218-0.00027558991026235i	-0.00143289799491816-0.00329422560521039i	0.0019815324737405-0.00249513558773638i	0.00273799440964173+0.00046865956913522i	0.00082340060004381+0.0022669974331446i	-0.00134117763153+0.00164214998225336i	-0.00190258515048999-0.00024434874160949i	-0.00077411798331975-0.00162985280841945i	0.00092363104064116-0.00150119526470457i	1.76717992280156e-03-3.630973594976e-05i	0.00098903528640903+0.00149414431604017i	-0.00075610179169818+0.00164683688813169i	-0.00180024505075294+0.00021310250562082i	-0.00109563530122251-0.00141147757621897i	0.00063222483177616-0.00161474304788326i	0.00163780784850565-0.00026554459087784i	0.00100079652587251+0.00120725689949163i	-0.00050061029596835+0.00137791024195999i	-0.00133329983897473+0.00024483643894389i	-8.08889224247155e-04-9.35921657248823e-04i	0.00035432454055207-0.00105084351220625i	9.48707082291385e-04-2.0193499837509e-04i	5.56920000986866e-04+6.01845499025636e-04i	-1.86342952891184e-04+6.34672246481597e-04i	-4.83369784198785e-04+1.25565544446924e-04i	-2.43226273057796e-04-2.38775859873784e-04i	4.4990124951644e-05-1.88197752697021e-04i	6.12629813926913e-05-2.00186156048779e-05i	-2.9543655737228e-05-2.87396469317583e-05i	2.6261172492056e-05-1.17937510208323e-04i	1.65839044451751e-04-5.3668686349587e-05i	1.51401431714474e-04+1.35598343021759e-04i	-4.2677491540126e-05+2.05548628828884e-04i	-1.86361832803496e-04+6.2154927805629e-05i	-1.23797107530937e-04-1.08090006209988e-04i	2.0043489945181e-05-1.13124381797869e-04i	4.56570665779004e-05-2.02157724432041e-05i	-1.74891946584723e-05-2.25518865352278e-05i	2.6189705721003e-05-1.10648190822733e-04i	1.90057369585217e-04-6.4854215766407e-05i	2.17747709789202e-04+1.80364542366065e-04i	-5.098429124232e-05+3.49561239480878e-04i	-3.75861938147793e-04+1.58988273243264e-04i	-3.60949000103959e-04-2.61966910738961e-04i	4.1303688109372e-05-4.6717348739869e-04i	4.34790024513897e-04-2.08388142447048e-04i
18	0.00468500289999476-0.00022951841421956i	0.00257040589599203+0.00402865141510809i	-0.00218489634279533+0.00417276489113784i	-0.00449798417327742+0.00017495659612387i	-0.00222250379082083-0.00354736389448733i	0.00179941984238458-0.00335747252355785i	3.41856829571299e-03-8.321569491737e-05i	0.001567793071678+0.00262913089010714i	-0.00137690868314676+0.00239919658568543i	-2.55123837795623e-03-1.620663256029e-05i	-0.00119157514701996-0.00210150061814948i	0.00116908175384419-0.00203372887507819i	2.31881005651802e-03-5.374040542837e-05i	0.00126236920195213+0.00193809056457653i	-0.00096910815036762+0.0020918757061976i	-0.00226329402820873+0.00029018949921292i	-0.00141789888187868-0.00172638754664369i	0.00069253940236385-0.00204658502715788i	0.00201189057648194-0.00046417879619608i	0.0013678440160432+0.0013923579623058i	-0.0004448817696801+0.00177176757198624i	-0.00161504689982847+0.0005056976161246i	-0.00117106712241088-0.00101391535184903i	0.00021194653437864-0.00137929718528681i	0.00112421600195569-0.00050056064184241i	8.8958406443059e-04+5.66843646927394e-04i	3.0060057373107e-05+8.70713783586383e-04i	-5.41461743425253e-04+4.21078900162344e-04i	-4.92882588171712e-04-1.22133081825112e-04i	-1.67774285177693e-04-3.05576087454927e-04i	3.4980746728529e-05-2.22947592171984e-04i	8.6862448787555e-05-1.42604918908593e-04i	1.46038484830909e-04-1.03539756155838e-04i	2.1397393643904e-04+1.1819560097878e-05i	1.52897628167739e-04+1.84996198342394e-04i	-4.7439620916808e-05+2.42582041182093e-04i	-2.07890176829807e-04+1.09791636572188e-04i	-1.92366706127546e-04-7.4535761258443e-05i	-7.2975087653272e-05-1.50784512915491e-04i	1.0720736095074e-05-1.36358934598194e-04i	6.2391644368109e-05-1.33957721588888e-04i	1.722703947188e-04-1.15193229218727e-04i	2.8451366822735e-04+4.8860954398023e-05i	1.89908751169217e-04+3.20638832683228e-04i	-1.6802862653951e-04+4.15536550632657e-04i	-4.95002940407648e-04+1.19014369114318e-04i	-4.08963834245536e-04-3.72129105409258e-04i	9.4506862063877e-05-5.7336690804818e-04i	5.53663740761979e-04-2.27406436242251e-04i
19	5.14295615607315e-03+4.546552125189e-05i	0.00279445667978148+0.00443549694677981i	-0.0022040707811989+0.00469135133870404i	-0.00493866600798163+0.00062738724651805i	-0.00294638990604562-0.00360572058148845i	0.00141107724394854-0.0040190452054896i	0.00376453916778095-0.00074472433571973i	0.00224222136060883+0.0026101763912923i	-0.00111164343371124+0.00290849155841458i	-0.00286219931017298+0.00034283217928218i	-0.00156399206055215-0.00226368318153986i	0.00121440186229396-0.00241209238631401i	0.00269349436264637-0.00014848478120789i	0.00152549637250715+0.00223921320481972i	-0.00108852766331056+0.00248227851233053i	-0.00265205523484152+0.00041801648171072i	-0.00175178008631123-0.00195663467042127i	0.00066852147301139-0.00244653805217431i	0.00230969566818955-0.00072627710197273i	0.00175476049805938+0.00147051733953586i	-0.00027818849531199+0.00213018336717499i	-0.00181090437823368+0.00085298131626369i	-0.00157378132581674-0.00097300113201612i	-5.825036439186e-05-1.69076150361483e-03i	0.00122390625917672-0.00090757788242689i	0.00128130918750953+0.00041016537973052i	0.00038293307802072+0.0010942367605104i	-5.14915472870366e-04+8.24134044054364e-04i	-7.82675231330594e-04+1.22467073914821e-04i	-5.02706906427358e-04-3.83408691666931e-04i	-8.8009697471955e-05-4.96263218851525e-04i	2.02137226733326e-04-3.64420429308576e-04i	3.39881388409622e-04-1.47482897738955e-04i	3.40325250509345e-04+9.4490754387434e-05i	1.87914907987335e-04+2.92837331833496e-04i	-6.6752896995807e-05+3.36116342159431e-04i	-2.74771886810818e-04+1.87452373158834e-04i	-3.15153827941959e-04-4.988713304781e-05i	-1.99336048067195e-04-2.35633168191638e-04i	-1.1167645169239e-05-3.11734497575891e-04i	1.96845346326333e-04-2.7528133145464e-04i	3.76461931415959e-04-9.7869346604949e-05i	3.99002488540826e-04+2.1935889501553e-04i	1.32164722241695e-04+5.08881474482315e-04i	-3.35671578406775e-04+4.84812153556626e-04i	-6.37992797552178e-04+4.360492410504e-05i	-4.36925347181447e-04-5.09987627366452e-04i	1.74050483702368e-04-6.64470094827094e-04i	6.57495692387793e-04-2.13683570847618e-04i
20	0.0055582159346832+0.00038256025154466i	0.00297010765619305+0.00480953216027751i	-0.00216311762347055+0.00512839158845182i	-0.00519859417453409+0.00112357728022788i	-0.00358832877823651-0.00338768883727044i	0.00076355685354767-0.00438791122882161i	0.00363834733320247-0.00148115578794618i	0.00270090525635002+0.00209952536686171i	-0.00053690005871523+0.00295049738606185i	-0.00262509291429363+0.00070872010319568i	-0.00166887133762141-0.00199717228536137i	0.00106816562649351-0.0023922218169234i	0.00270059820673993-0.00020499267740978i	0.00161135350262538+0.0022988535449634i	-0.00110503750383869+0.00265484204248506i	-0.00284177126804274+0.00054216982105138i	-0.00200816036995297-0.00203022548074578i	0.00054439395539602-0.00271662765649331i	0.00244965691651442-0.00101531267251924i	0.00208816659525493+0.00140057598064899i	-1.344127304666e-05+2.37164870578675e-03i	-0.00186434500677256+0.001226092240207i	-0.00193444794192115-0.00080358229551486i	-0.00041826054613967-0.00191272474244726i	0.00120818614099798-0.00135498715578582i	0.00165783127016467+0.00013165377011883i	0.00083921164111747+0.00124375186428086i	-0.0003662621539699+0.00127989529484981i	-0.00104863177729408+0.00050290940525943i	-9.37101604722558e-04-3.62344450474011e-04i	-3.48357069725471e-04-7.92083940115242e-04i	2.56131161197894e-04-7.06120240489145e-04i	5.90113304732265e-04-3.0547652035639e-04i	5.82777642118045e-04+1.55824563899469e-04i	3.02484652754186e-04+4.74206059504806e-04i	-9.5802711641148e-05+5.28287751057962e-04i	-4.18805690512294e-04+3.1334428497533e-04i	-5.17116175944074e-04-5.3221366709263e-05i	-3.52588336950686e-04-3.93389175200035e-04i	1.312535414529e-06-5.50008157661011e-04i	3.94838976470186e-04-4.32262520582231e-04i	6.30099051641518e-04-4.8959602889727e-05i	5.2354468970321e-04+4.39797910728414e-04i	5.0310274127212e-05+7.30901899702837e-04i	-5.32614072007759e-04+5.56397350163364e-04i	-7.88565944051299e-04-4.4009157633429e-05i	-4.56334982956285e-04-6.42424165786848e-04i	2.41886951847221e-04-7.27593528668573e-04i	7.09871268873095e-04-1.89673405098416e-04i
21	0.00592710931188418+0.00072044481441181i	0.00316272138590422+0.00511139752093802i	-0.00198233401294942+0.0055232018729032i	-0.00526036750135348+0.00175468895895978i	-0.00419865047468477-0.00282353202905398i	-0.00021378245828156-0.00443935098915585i	0.00296181734729003-0.00229707968885876i	0.00285416644243878+0.00103864303724323i	0.00031172298631616+0.00238283306549809i	-0.00173343785765083+0.00093346775218305i	-0.00130111541376842-0.00130608719390829i	0.00085528745870415-0.00180326273762813i	2.27035125609069e-03-3.320284320637e-05i	0.001342508112104+0.00215527570400709i	-0.00112383336432645+0.00249602349096078i	-0.0027911449874094+0.00054056867611055i	-0.0020786317398848-0.0019618866442176i	0.00037526244642912-0.00277429703906042i	0.00238580841744845-0.0012450882534798i	0.00226658752304173+0.00118902591317591i	0.00028251626229034+0.00241121218087811i	-0.00174407802745954+0.00151506278940331i	-0.00214204102301953-0.00054661672336223i	-0.00076976778251583-0.00197850590630397i	0.00107800536445542-0.00172742951134456i	0.00192879462671308-0.00020823325619805i	0.00130758219790982+0.0012778380994574i	-0.00010498668709252+0.00169720839832546i	-0.00122208593655339+0.00097070887203845i	-0.0014008830865733-0.00020858844949147i	-0.000741195882824-0.00103838127013624i	0.00019442243669416-0.00113023992492992i	8.43238881647833e-04-6.00986349772389e-04i	9.3379630577591e-04+1.47596323130161e-04i	5.24631494300003e-04+7.04089674848519e-04i	-1.09966128608283e-04+8.26069141191315e-04i	-6.36437540669581e-04+5.01133824839186e-04i	-8.0194734726635e-04-8.2133141915005e-05i	-5.29128251194961e-04-6.25035884606487e-04i	5.2412877851522e-05-8.43263123725081e-04i	6.47589046432026e-04-5.9490287945965e-04i	9.15977591640082e-04+2.528448930571e-05i	6.5594667474934e-04+6.85072500535718e-04i	-2.7688011215252e-05+9.67339331626436e-04i	-7.18165657348552e-04+6.46577582005658e-04i	-9.33615277323045e-04-9.2213502464992e-05i	-5.04501718422189e-04-7.21522292927614e-04i	2.33184666748442e-04-7.61114829459626e-04i	6.67123253449333e-04-2.03193480397205e-04i
22	0.0063091435928857+0.00100036090506423i	0.00347438755331669+0.00536082938583552i	-0.00161052103504202+0.00598302569542193i	-0.00518071936773841+0.00262901194225702i	-0.00488572834458989-0.00189607045365811i	-0.00157747275812088-0.0042293331088744i	0.00174060483895518-0.00322553135498789i	0.00268232951380325-0.00055979782658709i	0.00135745739517751+0.00117233934994406i	-2.17979507160283e-04+8.81350784407494e-04i	-3.41425342071501e-04-3.28917348366857e-04i	7.84790599373678e-04-6.3032858427006e-04i	0.00152004399874497+0.00055008496187392i	0.00064484385172877+0.00200268143566498i	-0.00132298465366917+0.00205306583519544i	-0.00261460160105906+0.00031310341727646i	-0.00194040152911895-0.0018673098730215i	0.00024949235222857-0.00263734289147937i	0.00215193412680569-0.00134474472103477i	0.00222551594368867+0.0008925838062926i	0.00051531631331652+0.00220772011136877i	-0.00146740672154237+0.0016007594613404i	-0.00209947055318489-0.00029387448874965i	-0.00097420120672789-0.00186326118148678i	0.00089661576182331-0.00189809761995942i	0.00203126832335831-0.00048749485445975i	0.00166009409195814+0.00121440158591221i	0.00018887050833509+0.00198718270030592i	-0.00127425371358311+0.00141910269784326i	-1.79532987448794e-03+4.711240580464e-05i	-0.00119108315141613-0.00117221001409203i	7.89696540713e-06-1.54296257483952e-03i	0.00102176994206023-0.00098797310264149i	1.3140977592607e-03+3.947702196048e-05i	8.28460332779651e-04+9.08736557806612e-04i	-7.546245040734e-05+1.16786247789362e-03i	-8.67744486514458e-04+7.35499866710351e-04i	-0.0011241000040433-0.00010798478217678i	-7.20363307522426e-04-8.84490504963824e-04i	0.00011583066251155-0.0011590820371337i	9.15967884828566e-04-7.64741354549698e-04i	1.21324329247299e-03+9.074717320109e-05i	8.15399718452107e-04+9.14852953327179e-04i	-5.000806174952e-05+1.2095466640631e-03i	-8.47111188314946e-04+7.97796633090039e-04i	-1.0778941336961e-03-3.006144768567e-05i	-6.43519213782728e-04-7.00327067644629e-04i	6.8665451856023e-05-7.79801939052651e-04i	4.85953178242972e-04-3.19812101420852e-04i
23	0.00681838032093628+0.00122288833012858i	0.00399148661008037+0.00566174621861122i	-0.00107388316467657+0.00665408780727362i	-0.00509251502499613+0.00381838130083018i	-0.00577536378732632-0.00066720990046266i	-0.00333350441527431-0.00387495591073918i	6.254022421744e-05-4.29614055802845e-03i	0.0022162534356927-0.00260667461301558i	0.00248333266603658-0.00061398134306402i	0.00176369391025089+0.00044442664365697i	0.00121688751559723+0.00068995338731166i	0.00109155593556111+0.00096507134058749i	0.00074225337082459+0.00163817977267395i	-0.00037048610794341+0.00212875764035845i	-0.0018450172006191+0.00157825376911806i	-2.56235713061418e-03-9.53260152008e-05i	-0.00175043123092329-0.00188049882207072i	0.00017378020180384-0.00245732063437771i	0.00183060285877665-0.00136372518862044i	0.00200101496045769+0.00054547119488366i	0.00064532144228456+0.00177761275260572i	-0.0010745965757667+0.00142190914553324i	-0.00176407327724028-0.00013959786069308i	-0.00090938692581885-0.0015955590052717i	0.00077301670482633-0.0017817932575715i	0.00196687579695016-0.00056330869561102i	0.00178625465024381+0.00114060865392692i	0.00038572207448845+0.00211310505097881i	-0.00124472798338498+0.0017265406751416i	-0.00204154593726938+0.00031016119378005i	-0.00157684063544667-0.00117603771460502i	-0.00025178574290878-0.00183023576758751i	0.00105898124734153-0.00135566210896662i	0.00159217507647072-0.0001556343215716i	0.00112258382082552+0.00099348551179298i	2.186434671613e-05+1.42795503389277e-03i	-0.00101564813396938+0.00095151804991154i	-0.00138448560423231-0.00010219591777373i	-0.00089228760479958-0.00109174824795983i	0.00015599410985084-0.00143690882943442i	0.0011441436054867-0.00094065667689468i	0.00150092957889317+0.00010481458734642i	0.00103308289890919+0.0010928432107282i	3.721317170215e-05+1.46852928850054e-03i	-0.00089243916726324+0.00106858625926958i	-0.00125110071636918+0.00020912126680406i	-9.47025246433205e-04-5.515253689018e-04i	-3.25361742540176e-04-8.14725829007622e-04i	1.32028275744619e-04-6.08417125896334e-04i
24	0.00756733716579439+0.00148588946604909i	0.00472264927144551+0.00617926204696554i	-0.00049162993545727+0.00766097206007497i	-0.00516583301006559+0.00531534156681759i	-0.00695888472459251+0.00073236840931665i	-0.00542348468965597-0.00350793357965963i	-0.00193690862231232-0.00550565991154182i	0.00149890756177429-0.0049582288931665i	0.00354221592553556-0.00285345075178125i	0.00397756104504279-0.00046010375855172i	0.00328816860465477+0.00145603756135919i	0.00198112425795938+0.00269121211139868i	0.00032710840396404+0.00319544078014555i	-0.00140672434518793+0.00281230862124316i	-0.00269544531037648+0.00147319806806509i	-0.00291250551159749-0.00043153738309909i	-0.00184125269899404-0.00202485423647572i	-3.074784100452e-05-2.44659563654551e-03i	0.00144174273073219-0.00151495124062414i	1.70623886523512e-03+5.407028319625e-05i	0.00075350129400311+0.00112769765585674i	-5.50681874465417e-04+9.93304362111993e-04i	-0.00112923080444686-0.00011424750437104i	-0.0005158580243883-0.00121664640565977i	0.00080692848547464-0.00135901577185071i	0.00179793812368974-0.00033491002235247i	0.00164954205884485+0.0011746750573668i	0.00037438602297626+0.0021185967726786i	-0.00122441274701253+0.00183228019972017i	-0.00213266562632826+0.00048168409716958i	-0.00180966824257155-0.00108479806589431i	-0.00051016142462929-0.00192291208380306i	0.0009295687946273-0.0015923659546079i	0.00164956617639578-0.0003892642544951i	0.00128725396702376+0.00089162928046061i	0.0001533068944162+0.00147049862310834i	-0.0010037009624302+0.00104131947854106i	-1.46697032965512e-03-8.254910215987e-05i	-0.00096731257066428-0.00119015450394733i	0.00018535134138176-0.00160778646631355i	0.00131021208578223-0.00108687174128522i	1.76604958514205e-03+7.355590598345e-05i	0.00131708124349757+0.00122805758622429i	0.00024061164404417+0.00177678001434901i	-0.00087617612404004+0.0015030576158759i	-0.00150723809476335+0.00065105436863911i	-0.00147861874829725-0.00028764496410151i	-9.94731007610714e-04-9.12255360719029e-04i	-0.00041004474298617-0.00112990810186939i
25	0.00859446404586338+0.00196832465381764i	0.00557056832962229+0.00707590016324733i	-4.297616036183e-05+9.05220433051345e-03i	-0.0055505418096866+0.00703133866673201i	-0.00846454012706825+0.00214753110200451i	-0.00774818613515324-0.00322950505142435i	-0.00412708054674863-0.00681633239208775i	0.00055497012793537-0.0074648189741133i	0.0043863352996534-0.00542590215659107i	0.00618803673690317-0.00189625067092085i	0.00574624585287254+0.00169394410334893i	0.00359422460524376+0.00421815280982148i	0.00065345200724842+0.00507888193476904i	-0.00206680930796664+0.0042349520254999i	-0.00371396787382537+0.00215893457040132i	-0.00384046219845945-0.00028642245033749i	-0.00259962396767363-0.00213473639921458i	-0.0007203932836514-0.00273488883032527i	0.00083716538821382-0.00208607664921971i	0.00140746532090315-0.00083094086974225i	9.94906393572569e-04+1.53365091857442e-04i	2.19824449376174e-04+3.24101693971564e-04i	-1.51615733714188e-04-1.91008237314452e-04i	2.32504514076674e-04-7.36131013041393e-04i	0.00106378438802457-0.00064671300753837i	0.00161784043740156+0.00023467595546372i	0.0013049487316642+0.0014217939245023i	0.00012340905011508+0.00212120973318453i	-0.00130795057728536+0.00179344137468666i	-0.00215362909024776+0.00053935418266541i	-0.00191339703727671-0.00095085962256861i	-0.00074616583814608-0.00183925283103926i	0.00063915181995743-0.00166762214472535i	0.00143677628264065-0.00062783705877639i	0.00123838902839828+0.00058246854236812i	0.00026049498340489+0.00120655017535939i	-8.17862481036002e-04+8.87618666741907e-04i	-0.00128561501376682-0.00013630352123151i	-0.00082591435215098-0.00120100989648467i	0.00031238314790059-0.00162606751270304i	0.00148157195528462-0.00111137004532302i	0.00202068968288361+0.00010841313030238i	0.00162175989757955+0.00142230317712432i	0.00046886134694834+0.00219705321267733i	-0.00090607965175521+0.00210526591069228i	-0.00193358140772292+0.00124434508852859i	-2.28062073062492e-03+1.086057677775e-05i	-0.00193780114883843-0.00115024793654347i	-0.00111324839527105-0.0019438209005275i
26	0.00982503430071278+0.00286679156111772i	0.0063569879375567+0.00844976592533667i	0.0000902055255949+0.0107884103795207i	-0.00634109507062642+0.00883502426929601i	-0.0102723713553318+0.0034449750332225i	-0.0102149304821384-0.0030991193378745i	-0.00642098718811514-0.00819002956241525i	-0.0006074717132999-0.0100280338780419i	0.00491650147840277-0.00825625452743103i	0.00823353476992703-0.00390199545930319i	0.00847936120865691+0.00121813356659648i	0.00598857233961775+0.00528157885556295i	0.00198410801112771+0.00710151701193153i	-0.00198538050642977+0.00643669358664492i	-0.00463019139345+0.0039314603821158i	-0.00533644207014412+0.00075884195239489i	-0.00429190120985485-0.00188642180951605i	-0.00228975436704784-0.00325151347684507i	-0.00030012185515598-0.00325751487070551i	0.0009896303339519-0.00240095673675008i	0.00143619671175092-0.0013870849131692i	0.00137418820802946-0.00070709821759177i	0.00128413940489899-0.00040707737086656i	0.00142009180994809-0.00017573301383512i	0.00164352813679368+0.00033044621242506i	0.00156602087771676+0.0011629960524362i	0.00088804467757994+0.00199071517086i	-0.00031472986624922+0.0023078727820837i	-0.00156832094218707+0.00179531756766057i	-0.00226667332157186+0.00057998394579097i	-0.00205217145259285-0.00079327527168911i	-0.00105559774329796-0.00166852674759126i	0.00016647240269446-0.00166856325042885i	9.60307008025223e-04-9.17861140688574e-04i	9.62692981718942e-04+4.1694826755864e-05i	3.07078103492642e-04+5.86718518094372e-04i	-4.73912009028531e-04+3.89850383216551e-04i	-7.82619476268613e-04-3.89671240200736e-04i	-0.00032063354315869-0.00120972211498299i	0.00073173502524831-0.00147141669887494i	0.00181646430549495-0.00086976579139986i	0.00230786934125488+0.00043086560547069i	0.00184732397863248+0.00188254886828196i	0.00052090362272616+0.00283423489776218i	-0.00119659510823909+0.00284147921956151i	-0.00267292649442537+0.00184662785622757i	-0.00338485847548395+0.00016485011661415i	-0.00309118049685681-0.00167576225256149i	-0.0018647396932884-0.00313144542271971i
27	0.0110858150920516+0.0043310169589163i	0.0068742055186322+0.0103141643180664i	-0.0002402938358173+0.0127719713718596i	-0.0075868776160425+0.0105940911728939i	-0.0123572341409974+0.0045232395777633i	-0.0127718336538958-0.0031674190740517i	-0.00877139364876494-0.00963859968582386i	-0.0019577360957173-0.0126348118344393i	0.0051349248528591-0.0113167449674548i	0.0100743004432823-0.0064601857321597i	1.14187044575956e-02-9.3426390389e-06i	0.00912678797925687+0.00576087754210639i	0.0043929686232187+0.00909822143317415i	-0.00094855240182978+0.00931532380952457i	-0.0051638191074768+0.00686206626158527i	-0.00720330949656293+0.0029718087432765i	-0.00693337811244396-0.00091792181646551i	-0.00498335951371642-0.00371012300257277i	-0.00233564716817369-0.00494860244660919i	0.00012442014816359-0.00479640143171974i	0.0018967187291947-0.00376824380668103i	0.00289816633531616-0.00239553664785512i	0.0032874464799856-0.00100556099410496i	0.0032337854794577+0.00029708979662942i	0.00278618788230096+0.00149176400840428i	0.00191018946107839+0.00248249523066014i	0.00063538046704782+0.0030511616612713i	-0.00082017532377857+0.00296325810131245i	-0.00206341584223166+0.00214944217842749i	-0.00269202237677979+0.00082445246634907i	-0.00251428262636577-0.00055926848944018i	-0.00167730806175012-0.00151676827554187i	-0.00060835201645367-0.00177870252634052i	0.00020957007823111-0.00143006598596959i	4.99751197643213e-04-8.48881506195658e-04i	3.35391223738206e-04-4.75205470440923e-04i	7.717524263425e-05-5.44888657541543e-04i	1.39709309970176e-04-9.45199960717475e-04i	0.0007227164423746-0.00127796303602622i	0.00166267852809704-0.00109512449688415i	0.00249030196458683-0.00017409608182353i	0.00266332797737756+0.00131916746855453i	0.00185078427294568+0.0028663034021842i	0.00012360665099217+0.00381154277448316i	-0.00203778696506969+0.00364753905486536i	-0.00391421429185563+0.00223965715194374i	-0.00481307524966137-0.00010144179927117i	-0.00431739634713062-0.0027133749802383i	-0.00243342436772648-0.00479090971796734i
28	0.0121439866824915+0.0064361074706413i	0.0069162305402675+0.0126140687924197i	-0.0011561407219395+0.0148770526292648i	-0.0093284500473744+0.0121785590784239i	-0.0147159409948709+0.0052759357420987i	-0.0153942601589472-0.0035281381831143i	-0.011120010000935-0.0112512260353093i	-0.0033880394398969-0.0153417029867857i	0.0051722189017035-0.01458438987275i	0.0117899505794166-0.0094592523130159i	0.0145272691304273-0.0018542351719508i	0.0128684127461796+0.0057035643349553i	0.0077437812404126+0.0109632232502898i	0.0010462739110845+0.0126583792252336i	-0.0051167903718818+0.0107788790033879i	-0.00912732108408828+0.00637329573234766i	-0.0102716607515396+0.0010315505657469i	-0.00877385065748962-0.00370835723467795i	-0.00551560146734439-0.0068031941019332i	-0.00161658437360843-0.00787574607399639i	0.00193832157816805-0.00712699336314117i	0.00450645342547246-0.00510077341475368i	0.00581440784284888-0.00243887956103122i	0.00587215112984904+0.00027938933132296i	0.00486667513006244+0.00259630909764993i	0.00309483993828548+0.00417812497761991i	0.0009364027749538+0.00481934868452241i	-0.00117356517652602+0.0044748212341309i	-0.00281217840229353+0.00329659424671251i	-0.00367583319910785+0.00162620187841841i	-3.68040691854848e-03-9.052964822242e-05i	-0.00299131163130471-0.00144963025725341i	-0.00194872307349818-0.00223146405591521i	-0.00091203543558149-0.0024629448731489i	-9.968974002261e-05-2.35946991120012e-03i	0.00048878505108488-0.0021726195362925i	0.0010225882125699-0.00202609873887973i	0.00168640021156352-0.00183413818392196i	0.00250969919535006-0.00135437487866449i	0.00327896244066588-0.000353459172528i	0.00359248953429793+0.00120093014210463i	0.00304327302203119+0.00302780467918782i	0.00144685535143568+0.00457098266243066i	-0.00099639356897371+0.00518649099665189i	-0.00368924838447931+0.00440664510442093i	-0.00579596727639801+0.00217079542829842i	-0.00651945821058735-0.00107603475459787i	-0.00539787342696301-0.00446451365579617i	-0.00251338148036524-0.0069440433217534i
29	0.0127273174582277+0.0091797842264574i	0.0062742993527188+0.0152349320066042i	-0.0027757825004192+0.0169389011253355i	-0.0116095975545575+0.0134198201712492i	-0.0173411915879906+0.005541438487719i	-0.0180223211705119-0.0043409324672863i	-0.0133311788126632-0.0131671439660965i	-0.0046835732882917-0.0182096500136764i	0.0052649841607003-0.0179783216349532i	0.0135276229014423-0.0126710369017012i	0.0177632183471869-0.004031950166002i	0.0169767306785116+0.005295399469036i	0.0117240452265614+0.0126575668440422i	0.0037994270439145+0.0161990508780845i	-0.0044322866937089+0.0153286799532584i	-0.0107942057448528+0.0107359315030289i	-0.0138893293689912+0.0040180009496651i	-0.0133667008247298-0.0029004230986067i	-0.00983977248036105-0.0083373106350895i	-0.0045528949454729-0.011243842775793i	0.0010495891724454-0.0113420734038393i	0.00570626603216302-0.00903405992804291i	0.0085842271025274-0.00516895707448077i	0.00936618860128037-0.00076805275541913i	0.00820846615565955+0.00321649477286248i	0.00561895944477988+0.00607153194675427i	0.00229945596314352+0.00741401234356653i	-0.0010170786323459+0.00720964770973798i	-0.0037123550909641+0.00572754124086248i	-0.00539065993947739+0.00344105720299289i	-0.00592745611138628+0.00089409301412166i	-0.00544581656062939-0.00143460574685469i	-0.00422838473498667-0.00322893642707097i	-0.0025979394536939-0.00436338557506932i	-0.00081550241216141-0.00485666118631436i	0.00096097233629129-0.00478004138981759i	0.00264320010325946-0.00417275054897222i	0.00412986338139093-0.00301473113974983i	0.0052297812334201-0.00127773214403981i	0.00564876740739459+0.00096844459647665i	0.00506919512351748+0.00345425119769108i	0.0033030660216356+0.0056819349014122i	0.00045465198770284+0.00701309269394104i	-0.00298988212861313+0.00686391367265014i	-0.00620988830384816+0.00494575408477244i	-0.00824845167990157+0.00145623440625486i	-0.00831297987531693-0.00286915944233994i	-0.00608061533844066-0.00689261524973619i	-0.00189497957772429-0.00937896026873166i
30	0.012524450595706+0.0124605149717984i	0.0047340852497574+0.017970946726267i	-0.0052007702684598+0.0187080009531196i	-0.0144311722932242+0.0140686041041803i	-0.0201485028088079+0.0050928877979823i	-0.0204894967880862-0.0057926288842011i	-0.0151575247169462-0.0154981959570735i	-0.0055444176184327-0.0212224797206006i	0.0056890347378603-0.0213146167631638i	0.015428962098891-0.0157633583476191i	0.0210450845069897-0.0061641054512224i	0.021143489892682+0.0048045962790062i	0.0159082885048478+0.0142035844468738i	0.0069541851769453+0.0196793466256553i	-0.0032251577598733+0.0200742186593645i	-0.0120093608545188+0.0156403946983834i	-0.0173614947936401+0.0078380043724541i	-0.0182970245171596-0.0011739006952551i	-0.0150121436680756-0.0091687570914012i	-0.0086865017649013-0.0144147482516174i	-0.0010650711841894-0.0160283992414206i	0.0060343348252488-0.0140630247331789i	0.0111500817013488-0.0093574710188218i	0.0134492309094504-0.0032273041908815i	0.012809409837741+0.0028977829330763i	0.00972899747257009+0.00779646101973536i	0.0051199291526807+0.010674159331595i	0.0000518207434103+0.0112503712479358i	-0.00448753820061853+0.00972207049571305i	-0.00776665405240372+0.00663604589125784i	-0.00939478287363563+0.00271721580959586i	-0.00931723995366516-0.00129825036490778i	-0.00774501840566002-0.00478662224024415i	-0.00505584461234007-0.00729876655457145i	-0.00170425412547574-0.00856626730861685i	0.00183506089485443-0.00847641152808311i	0.00508869776185667-0.00704806139396934i	0.00759072526855497-0.00443155160687887i	0.00890445812400557-0.00093403816951181i	0.00868395000768947+0.00295303936108943i	0.0067760425449341+0.00656286963666416i	0.00333345290471336+0.00913281187823247i	-0.00111356114227524+0.00996351078937124i	-0.00568173912251164+0.00862839251340205i	-0.00928641457938811+0.0051690626553627i	-0.0109063194120342+0.0001965604062942i	-0.00989769977430735-0.00516660294951444i	-0.00625845979437671-0.00952366784118278i	-0.000739175486915-0.0115778801235586i
31	0.011212377994519+0.0160206469538295i	0.0021254284586964+0.0204754135399918i	-0.0084413860201601+0.019822577378572i	-0.0176647459938852+0.0138074286148315i	-0.0229043709334365+0.0036964832094388i	-0.0224923644790707-0.0080076715899506i	-0.0162633049514416-0.0182384473840474i	-0.0056523702791953-0.0242274982549445i	0.0066766595909772-0.0242962984724372i	0.0175640024347672-0.0183370448153529i	0.0242263544746316-0.0078409948503456i	0.0250098825909822+0.004526296135943i	0.0198085122684554+0.0156664362614938i	0.0100412396637233+0.0228814285465482i	-0.0017825212668047+0.0245590399874142i	-0.0127632858342624+0.0205292329305812i	-0.0203668788718507+0.0120182232526288i	-0.0230273257500305+0.0012459480462522i	-0.0204522581979794-0.0091935521508843i	-0.0135822250506163-0.0169858086813413i	-0.0042531113994629-0.0206134366162651i	0.0053180332582854-0.0196247835090733i	0.0130749498386636-0.0146203258684214i	0.0175581161213106-0.0069991781431858i	0.0181479212448826+0.0014395427680778i	0.0150891482935137+0.0089264022573989i	0.0093271180657553+0.0140808088799831i	0.0022240450181303+0.0161331176125936i	-0.0047617955690922+0.0149873790837349i	-0.010360236153761+0.0111428787659693i	-0.0136874778385557+0.0055198125171804i	-0.0143399664759372-0.0007557750071838i	-0.0123927866152733-0.0065590560857385i	-0.0083285863896743-0.0109337617985016i	-0.0029272782531225-0.0132078916831194i	0.002859831715966-0.0130610711148511i	0.0080395387178928-0.010552761041549i	0.0117076128107613-0.0061169556013343i	0.0131808593125979-0.0005201708229292i	0.0121229202884908+0.0052275781892832i	0.008643218145227+0.0100177713593473i	0.003336859162526+0.0128403349052922i	-0.0027681365546096+0.0130064297092275i	-0.0083755042195471+0.0103478071747912i	-0.0121866789609587+0.0053303255162968i	-0.0132198316564043-0.0009742777243694i	-0.0111017814903556-0.0070844696975432i	-0.0062403779518205-0.0114510479065922i	0.0001976849501103-0.0128710616985609i
32	0.0085523627865876+0.0193976299195741i	-0.0015681270071849+0.0222553013236808i	-0.0123135679790973+0.0198525982077109i	-0.0209808144313813+0.0123381383750656i	-0.0252053157088441+0.0012215564266593i	-0.0236245045039036-0.0109454060256693i	-0.0162990576851387-0.0211950132045663i	-0.0047615223466092-0.026911817621241i	0.008333637994045-0.0265313451769601i	0.0198700825304318-0.0199729883452781i	0.0270618111126809-0.0086845881110718i	0.0281622638739323+0.0047144169328796i	0.0229001737113967+0.0170924238736016i	0.0125309063354752+0.0255874347106282i	-0.0005002294371208+0.0283028549964545i	-0.0131819269156457+0.0247400773686945i	-0.0226760095913606+0.0158687809940562i	-0.0269793360199462+0.0038361859143803i	-0.0253486253927297-0.0085905363161874i	-0.0184004771373384-0.0186937437724744i	-0.0078874081557416-0.024416647269457i	0.0037695755416795-0.0247763441624254i	0.0140604695101669-0.0200004811706617i	0.0209340246143347-0.0113836856372839i	0.0231941824927208-0.0009257715947201i	0.0206752000080555+0.0091441312653525i	0.0141843219288159+0.016841795309926i	0.0052531398431002+0.0208015584876292i	-0.0042268934602389+0.0204867729132169i	-0.012397635152687+0.0162178276754734i	-0.0177779555722719+0.0090376717653457i	-0.0195028252507034+0.0004617009987223i	-0.017431073827628-0.0078292846612966i	-0.0121213842695888-0.014295884144576i	-0.0046955535118695-0.0177997818148943i	0.003380384287214-0.0177832396055598i	0.0105612143287523-0.0143487703714884i	0.0154958469411769-0.008231094064261i	0.0172702862953577-0.0006643774716431i	0.0155822774800213+0.0068402734000358i	0.0108135775509498+0.0127779711223746i	0.0039761301343879+0.0159496813952625i	-0.003472721985552+0.015722093205997i	-0.0099242948820621+0.012188138583816i	-0.013970752337892+0.0061792016637415i	-0.0147401963340711-0.0008932670027418i	-0.0121301102212558-0.0073494587736408i	-0.0068672076623136-0.0116453800141471i	-0.0003577624198367-0.0127737785953396i
33	0.0045408925554176+0.0219522722780943i	-0.0060872067433839+0.0227592005130229i	-0.0163686546749403+0.0184293038763372i	-0.0238432131817066+0.0095250907598898i	-0.0265343219238405-0.0022337950885039i	-0.0234769823893935-0.014316821710332i	-0.0150197844966478-0.023957861463154i	-0.0028100076294625-0.0288209492729068i	0.0105482788094014-0.0275876890180102i	0.0220867282690833-0.0203124969646168i	0.0291716096524298-0.0084489844471875i	0.0301346996488747+0.0054652280342138i	0.0246778348854798+0.0183900209823994i	0.0139504980381755+0.0274873724987492i	0.0002831735237339+0.0307758212383802i	-0.0133545000827126+0.0275768033766404i	-0.0240353373837744+0.0186499862720293i	-0.0295305360424783+0.0059938826193299i	-0.0287869752500228-0.0076302325539795i	-0.0221224274909464-0.0193296823113562i	-0.0111070233821795-0.0267153272227423i	0.0018259438948813-0.0283964067802908i	0.0139375758426182-0.0242329808331033i	0.0227762223578758-0.0153055760428494i	0.0266748593826218-0.0036274976602925i	0.0250536719521319+0.0083206509946408i	0.0184787651180828+0.0181234396943154i	0.0084835273153733+0.0239151358153512i	-0.0027926553179344+0.0247218419206319i	-0.013062116608316+0.0206043293924053i	-0.0203461284010123+0.0125891306287221i	-0.0233438755491051+0.002417094023786i	-0.0216498313027723-0.0078300272274669i	-0.0157891104959116-0.0161473528399068i	-0.0070750647302358-0.0209894707666882i	0.0026758431519943-0.0215496469736931i	0.0115139810286472-0.0178888380607376i	0.017740817481202-0.0108953056849932i	0.0202358334509543-0.0020855311013355i	0.018664676197973+0.0067146294876355i	0.013527992518456+0.0137470397177434i	0.0060394768735812+0.0176821872040013i	-0.0021449648585325+0.0178895287631301i	-0.0092931322480533+0.0145577992778906i	-0.0139801075958283+0.0086346749880183i	-0.0154032734061302+0.0015937662841762i	-0.0135528970315457-0.0049223903241855i	-0.0091921772664311-0.00950159162182499i	-0.0036449564520756-0.0113058078819581i
34	-0.0004524935425271+0.0230205479666831i	-0.0108379292051729+0.021566978514379i	-0.0199198853556512+0.0154357080460269i	-0.0256105535950449+0.0055512142170563i	-0.0264131763758578-0.0062474410347735i	-0.0218098555287798-0.0175622106895267i	-0.0124443390034369-0.0259472007116504i	-0.0000434874640961-0.0294611566328919i	0.0129172759055865-0.0271309977876969i	0.0237362693809754-0.0192121385207093i	0.0300791851349789-0.0071765407619698i	0.0305069673144691+0.0065769119961251i	0.0248134930752649+0.0192287766763363i	0.0140918179833496+0.0281487649829114i	0.0005109492073955+0.0314700296766434i	-0.0131472961001842+0.0284971261050827i	-0.0240863555338612+0.0198557300936645i	-0.0300928850354329+0.0073523793338343i	-0.0300016319502784-0.0064209721546344i	-0.0239269722569423-0.0186458953931662i	-0.0132156070713911-0.0268739903485429i	-0.0001380758004236-0.0295304982757068i	0.0126065485053088-0.0262194740611887i	0.0224606984777014-0.0177721789852858i	0.0275296755084268-0.0060380675860694i	0.0269469168262226+0.006527416516399i	0.0210138340372161+0.0173838150348445i	0.0110954153043705+0.0244230545450507i	-0.0006958019194404+0.0263775124474279i	-0.0119532321784855+0.0230409547984402i	-0.0204691589001541+0.015266613142012i	-0.0246662743564456+0.0047533372306736i	-0.0238845132061835-0.0063275285052548i	-0.0184727201950859-0.0157829340957096i	-0.0096756601082216-0.0218335023308161i	0.0006523184481577-0.023447610682957i	0.010442706820519-0.0205118335971017i	0.0178338694150209-0.0138101782803809i	0.021531901944521-0.0048236343726574i	0.0210402117384808+0.0046025762627773i	0.016715364354364+0.0126509077811402i	0.0096437044831095+0.0178988323308013i	0.001371159945915+0.019584747843637i	-0.0064503577939614+0.0177187561773777i	-0.0124192097574968+0.0130195578491718i	-0.0156627465458437+0.0066980975314323i	-0.0159772137954713+0.0001436692530675i	-0.0138011507977784-0.0054093814714379i	-0.0100353609151994-0.0091523218431235i
35	-0.0056669215183938+0.0221809865162718i	-0.0149851894702957+0.0186329767093216i	-0.0222244206245693+0.0111835702885182i	-0.0257701488399875+0.0010006571170929i	-0.0246445206926717-0.0100951517139537i	-0.0187594666332566-0.0199693711146369i	-0.0089932557853815-0.0266035679081771i	0.0029375931126419-0.0285261673964925i	0.0147939988566995-0.0251486397766118i	0.0242571671194665-0.0169282292992419i	0.0294068384448241-0.0053140389891124i	0.0291317595898278+0.0075197681793884i	0.0233810206831965+0.0191022914252794i	0.0131977992854294+0.0271671996304984i	0.0005238426811388+0.0301205460605563i	-0.0121868558394541+0.0273743151322645i	-0.0224646917927066+0.0194731838387014i	-0.0283265155636286+0.0079864675905178i	-0.0286769916898521-0.0048121086965414i	-0.0235251217413625-0.0164086956999069i	-0.0139719352553982-0.0245593080578271i	-0.0019744832097202-0.0277386123248442i	0.0100615415311193-0.0254351990792553i	0.0197732009826805-0.0182350433949153i	0.0253127372918273-0.0076804451808778i	0.0257045745764576+0.0040612228388308i	0.021017033393429+0.0146462060632581i	0.0123192037152134+0.0220257476403437i	0.0014384747247937+0.0248438409299892i	-0.009425572499792+0.0226834276193371i	-0.0181479842206318+0.0161168295438737i	-0.0230938850440132+0.0065576456499594i	-0.0234205055951536-0.0040483271035993i	-0.0192100657993588-0.0136245910094026i	-0.0114143596258792-0.0203735730521819i	-0.0016307877242184-0.0231121926422967i	0.0082372287659461-0.0214699553997309i	0.0163616136727255-0.0159170680788139i	0.0213341287035384-0.0076262796881439i	0.0224069961378153+0.0017940398445201i	0.0195877190298449+0.0106336352581273i	0.0135788626040975+0.0174087072982796i	0.0055866320610282+0.0211182450687471i	-0.0029516439754261+0.02138140797887i	-0.0106570806401326+0.0184379471239856i	-0.0164529094644696+0.0130250443268151i	-0.0197146773285784+0.0061705379973829i	-0.0203049592617164-0.0010417461881704i	-0.0184998991707202-0.0076773407348108i
36	-0.0101579727216016+0.0195272662861706i	-0.0177499102835895+0.0144417985991908i	-0.0228125821771812+0.006428940104889i	-0.0242386177028696-0.0032639110918992i	-0.0215301982740137-0.012985487106097i	-0.0149366030789445-0.0209755415049894i	-0.0054506923168163-0.0257003336475491i	0.0053434719348583-0.0261621175031686i	0.0155487402574369-0.0221177284199144i	0.0233080066348559-0.0141571137823349i	0.0271636075345927-0.0036197048734233i	0.0263501406788587+0.007640548770329i	0.0209591123059028+0.017598813736498i	0.0119385080008534+0.0244451836026201i	0.0009235451334846+0.0269357519745489i	-0.0100704316419888+0.0246375737745917i	-0.019033115396003+0.0180167610742093i	-0.0243459407274591+0.0083504785705631i	-0.0250928699210311-0.0025205677161161i	-0.0212329559879239-0.0125499775545839i	-0.0136004526670106-0.0198822208579851i	-0.0037333207923102-0.0232086825295903i	0.0064343165457946-0.0220126774358988i	0.0149531241596382-0.016656031252183i	0.0202363162944219-0.0082923318317512i	0.0213595168931414+0.0013730084598294i	0.0182250341254833+0.010425451844003i	0.0115612110927529+0.0171169553848576i	0.0027610910628865+0.0201998476302782i	-0.0064035642383684+0.0191546490040063i	-0.0141332712405737+0.0142704859813312i	-0.0189463480768038+0.0065672386412287i	-0.0199521116259212-0.002419879177601i	-0.0170017298562091-0.0109464167631135i	-0.0106927970959546-0.0173928314937527i	-0.002233350053259-0.0205614936565544i	0.0068019130183057-0.0198818817822159i	0.0147713574396181-0.0154901070087712i	0.020262539349934-0.0081752240974867i	0.0223298100997736+0.0007890576071419i	0.0206336897174955+0.0098879907400359i	0.015464285639543+0.017634173218469i	0.0076547535688761+0.0228098782559181i	-0.0015888242731578+0.0246424767717199i	-0.0109017427616711+0.0228893290807029i	-0.0189761955569478+0.0178286802139349i	-0.02474078935663+0.0101715157792983i	-0.0274796012870485+0.0009221303806812i	-0.0268824327401959-0.0087799272782699i
37	-0.0132131373683004+0.0157275396633904i	-0.018803683415743+0.0098870289185333i	-0.0217891455577483+0.0020986809526744i	-0.0215166815621203-0.0064719065274886i	-0.0178545420555201-0.0144563493411097i	-0.0112451774761148-0.0205155302421383i	-0.0026557068847434-0.0235791437646675i	0.0065704270424559-0.0230477882052094i	0.0149373868186808-0.0189175771096709i	0.0210574561751039-0.0118003757007553i	0.0239004032327466-0.0028318444560773i	0.0229843120900015+0.0065191182953809i	0.0184702537406662+0.0147064432845596i	0.0111406612406476+0.0203817905922866i	0.0022632209956694+0.0226368545679551i	-0.0066358062680181+0.0211669097956512i	-0.0140470976759248+0.0163238800968775i	-0.0187509778608868+0.0090481091800505i	-0.0200358073654508+0.0006912718594823i	-0.0178207431391683-0.0072361285082156i	-0.0126599050865553-0.0133446765359817i	-0.0056278314916942-0.0166201873788536i	0.0018910711226369-0.0166040925792982i	0.0084681005200488-0.0134666170779271i	0.0128997187685405-0.0079602171508734i	0.0144296599779398-0.0012638735403942i	0.0128822776655219+0.0052504164133335i	0.0086834026492123+0.0102832627209679i	0.0027668982360307+0.0128546891185713i	-0.0036131191471953+0.0124858538468981i	-0.00912701320828533+0.00928283727236045i	-0.012624141996861+0.0039089710097603i	-0.0133494562867873-0.0025465149289981i	-0.0110830013528124-0.00877663892165i	-0.00617870991362-0.0135013756133756i	0.000501780353494-0.0157034095024813i	0.0077452807212897-0.014812816330533i	0.0142026110388733-0.0108095345344942i	0.0186238526643581-0.0042285528328802i	0.0200721479754894+0.0039294318322834i	0.0180809022600847+0.012362965137633i	0.0127310034757897+0.0196798124582983i	0.0046395542472473+0.0246159635846361i	-0.0051333775058274+0.026228881742385i	-0.0152410395188805+0.0240371421936159i	-0.0242423847658435+0.0180893473245758i	-0.0308009498692285+0.0089573767161512i	-0.0338628649771414-0.0023396817547419i	-0.0327926426277165-0.0144659409044847i
38	-0.0147283909378742+0.0117193253539797i	-0.0184766457605805+0.0058409507377331i	-0.0198389810639823-0.0011807830493993i	-0.0184977322220979-0.0083682943156672i	-0.0145373573700743-0.0146738664638899i	-0.0084484923715307-0.0191449717599178i	-0.0010643534401012-0.0210808322177204i	0.0065624329423177-0.0201527851461478i	0.0133235306663849-0.0164662877324037i	0.0182321349287023-0.0105519471026322i	0.0205834494973385-0.0032851906339346i	0.0200702163030599+0.0042530939858988i	0.0168324553974916+0.0109517842743638i	0.0114319192950993+0.0158505798488093i	0.0047550955017111+0.0182953427069167i	-0.0021385470473522+0.018040417829468i	-0.0081963949227312+0.0152799473355765i	-0.0125487577519982+0.0106029114293727i	-0.0146499574075981+0.0048804111350962i	-0.014359627302522-0.0008940209174292i	-0.0119503955285052-0.0057818419506126i	-0.00804165370682424-0.00906237188930255i	-0.0034726507723339-0.0103517785622008i	0.0008608376947639-0.00965719626120007i	0.00417557785461341-0.00735718707296823i	0.00594430858744464-0.00411346570399949i	0.00598729695503385-0.00073146829167456i	0.00449572182424696+0.002003395148889i	0.00198342592360566+0.00348278591906475i	-0.00082311440244038+0.00339636376481075i	-0.00313543790528673+0.00179417595927333i	-0.00426592724369818-0.00092090621238437i	-0.00377239663446126-0.00406919491282046i	-0.00155757280847805-0.00682467756666668i	0.00209507282417441-0.00837628984161938i	0.006556201664661-0.00809090392583543i	0.0109507374163963-0.0056488125722538i	0.0143064572627163-0.0011274143787084i	0.0157260278421663+0.0049822090612275i	0.0145536395566924+0.0118297651681831i	0.0105084311068246+0.0183234614093531i	0.0037624246294832+0.0232929646908776i	-0.0050503903129928+0.0256725820915379i	-0.0148964584180046+0.0246767001416888i	-0.024468398305825+0.0199409176254853i	-0.0323567203179842+0.0116075781201567i	-0.0372437697109324+0.0003425456350801i	-0.0380932902413091-0.0127202658791495i	-0.0343098419381916-0.0261003218677181i
39	-0.015227982692795+0.0081798519643471i	-0.0175547520603477+0.0026708668292551i	-0.017845048487142-0.0034341644567993i	-0.0159807477541863-0.0093720772863065i	-0.0121317637017489-0.0143767866668046i	-0.006740442851424-0.0177881608951699i	-0.0004649705704444-0.0191481553045036i	0.0059105518302226-0.0182689299198267i	0.0115861074015011-0.0152617619109537i	0.0158590425783077-0.0105216389196476i	0.0182229979948893-0.004669500453132i	0.0184369705505039+0.0015390100951933i	0.0165537310068722+0.0073239036561604i	0.0129034347009493+0.0119927760195721i	0.0080356276073672+0.0150365543564936i	0.0026296956640022+0.0161940969187652i	-0.0026110647624333+0.0154760262865663i	-0.007064068439836+0.0131451479490818i	-0.0102736258966815+0.0096581857408024i	-0.0120050872343472+0.0055800532406978i	-0.0122592020024859+0.0014863299678922i	-0.0112460963165027-0.0021287588149584i	-0.00932541309444861-0.00492302416202478i	-0.00692502499670209-0.0067440975497551i	-0.00445426573948111-0.00762905159745205i	-0.0022282120310403-0.00776775276050899i	-0.00041710014476876-0.00743856320651497i	0.000970057224643-0.00693007206901342i	0.00206524892705023-0.00646502640499087i	0.00308931595650123-0.0061421047479825i	0.00427876586011783-0.00590773259629042i	0.00580665614578611-0.00556440473705333i	0.00771409814485781-0.0048149869973297i	0.00986733750645577-0.00333547362036644i	0.0119509947635948-0.0008629274790144i	0.0135016492216345+0.002718140691146i	0.0139786221450329+0.0073082571187927i	0.0128618186117099+0.0125591508961181i	0.0097610214450339+0.0178832689105866i	0.0045180378085946+0.0225093222677997i	-0.002716886758926+0.0255788518867725i	-0.0114499049679456+0.0262716363591217i	-0.0208594930537342+0.0239422824239941i	-0.0298658562810451+0.0182474225329916i	-0.0372481075277581+0.0092430830047198i	-0.0417959676521522-0.0025649930254572i	-0.0424768659259788-0.0162294083101934i	-0.0385959939573571-0.030431177838278i	-0.0299265950101742-0.0436069112262877i
40	-0.0154433864804244+0.0051544566056508i	-0.0167428415765921+0.0000737754861921i	-0.0163305934602521-0.005269586435166i	-0.0141870526986225-0.0102898566543026i	-0.0104947571508013-0.0144220601591481i	-0.0056203154614071-0.0171918729222931i	-0.0000723392184312-0.0182748892400551i	0.0055592260039275-0.0175371612051932i	0.0106742685718212-0.0150514459516872i	0.014734559304668-0.0110870253526618i	0.0173269702323378-0.0060747234350196i	0.0182095095346731-0.0005522577521425i	0.017334414331586+0.0049022248464777i	0.0148459678297291+0.0097390821386575i	0.0110544154392602+0.0134991825650261i	0.0063907547056747+0.0158609669663884i	0.0013497288713663+0.0166671173743688i	-0.0035703292216939+0.0159286981649186i	-0.0079222590112974+0.0138081354152448i	-0.0113523586648541+0.0105855045004305i	-0.0136256473707566+0.0066147979680726i	-0.0146326885228412+0.0022778038372359i	-0.014379729830437-0.0020571804153797i	-0.012966564651351-0.0060662179737317i	-0.0105581876760151-0.0094871505808324i	-0.0073567347014024-0.0121234728536835i	-0.003579319849044-0.0138373534580937i	0.0005545877501347-0.0145365834160657i	0.0048252709797822-0.0141612320619607i	0.0090062057759002-0.0126755081727952i	0.0128531086861177-0.0100688046237638i	0.0160943818220132-0.0063674314287145i	0.0184290213977543-0.0016555832306746i	0.0195369733905914+0.0038987819614797i	0.0191046145210304+0.0100196761471197i	0.0168648769216551+0.0163080003137287i	0.0126480636267022+0.0222428285801868i	0.0064362482493486+0.0272043495879315i	-0.0015880748674619+0.0305205887864371i	-0.0110092390180602+0.0315360343399878i	-0.0211708296746488+0.0296960746494007i	-0.0311999942867822+0.0246374207971005i	-0.0400663468412006+0.0162720923694903i	-0.046673258273442+0.0048516093754685i	-0.0499741748191648-0.0090009518205121i	-0.0491019925569805-0.0243004042346404i	-0.0434961685847683-0.0397551098462599i	-0.03301075372533-0.0538677823981236i	-0.0179872390511278-0.065074192373937i
41	-0.0157325926648555+0.002193887256402i	-0.0161756409967904-0.0025560201205705i	-0.0151466953123334-0.0073341486248158i	-0.0126808648387349-0.011676250036409i	-0.008960989042627-0.015146096116233i	-0.0043022620037053-0.0173825228794388i	0.0008780087620914-0.0181390889823173i	0.0061021934681842-0.0173117352275493i	0.0108809812677531-0.0149512602399803i	0.0147633847520788-0.011259246393654i	0.0173825295042934-0.0065680356237479i	0.0184922540622675-0.0013072047468766i	0.0179907469010259+0.0040395168040951i	0.0159290672597935+0.0089819923418216i	0.0125042039656531+0.0130708846069414i	0.0080380719225884+0.015939466098995i	0.0029453017309163+0.0173360845525567i	-0.0023063289943522+0.0171446463516602i	-0.0072385374006844+0.0153919831748313i	-0.0114040887590949+0.0122424375168886i	-0.0144237023021731+0.0079812416274655i	-0.0160156830144954+0.0029891277386968i	-0.0160167294730945-0.0022889730055261i	-0.0143933995492576-0.0073782953954347i	-0.0112445449172296-0.0118091717934257i	-0.0067955528037165-0.0151505830214356i	-0.001385434491821-0.0170409652817946i	0.0045522744283881-0.017215377166636i	0.0105140742249441-0.015528372770543i	0.0159560441140334-0.0119719019978143i	0.0203280017343149-0.0066873024025195i	0.0231117631278953+0.0000299352762964i	0.0238625183893259+0.0077342954986306i	0.0222515708279157+0.0158450673936268i	0.0181077278985145+0.0236734515067364i	0.0114536589917679+0.0304628127259205i	0.0025327724500208+0.035441743082872i	-0.0081781572174383+0.0378879740817472i	-0.0199750667028476+0.0371993146202939i	-0.0319547743012172+0.0329659484017418i	-0.0430668065752906+0.0250369119012653i	-0.052187979611565+0.0135726990643603i	-0.0582159708253986-0.0009240396647506i	-0.0601751994962112-0.0176066583362282i	-0.0573257617740701-0.0353163306865903i	-0.0492643442679959-0.0526492000546756i	-0.0360053203147197-0.0680567579048539i	-0.0180308545318386-0.079973292567352i	0.0036991113514374-0.0869604207416766i
42	-0.0159118766574093-0.0010001490353374i	-0.0155146733865039-0.0054234240652253i	-0.0138468046743751-0.0096581294560974i	-0.010993222424112-0.0133299721193929i	-0.0071508136552462-0.0161005137907124i	-0.0026139425118752-0.0177008203757768i	0.002250077778765-0.0179594502302135i	0.0070334088895691-0.0168218129184206i	0.0113249832970895-0.0143587534167928i	0.0147491064602518-0.0107632711222662i	0.017001623112639-0.0063354542539261i	0.0178801091673799-0.0014568731258205i	0.0173051073575792+0.0034432908228312i	0.0153302696072526+0.007927302576364i	0.0121403092834243+0.0115895459376625i	0.0080367929633133+0.014095089869829i	0.0034129026402058+0.0152126240559428i	-0.0012807260215836+0.0148387461278136i	-0.0055762167573762+0.0130113391719492i	-0.00903133930058743+0.00991070330113503i	-0.0112714733312779+0.0058481122105288i	-0.0120271195068143+0.0012424706493524i	-0.011163752597679-0.0034133214545268i	-0.00870135614766014-0.00759389511754371i	-0.0048216934344124-0.0107878006032894i	0.0001377937002247-0.012545301569441i	0.0057036549173181-0.0125238996093601i	0.0112989226045753-0.0105279090170299i	0.0162867377648624-0.0065386133410023i	0.0200225293857086-0.0007319646057981i	0.0219113574130458+0.0065185672738965i	0.0214663556195834+0.0146555281850615i	0.0183637286648901+0.0229678730474234i	0.0124895306026747+0.0306374719006093i	0.0039735435804758+0.0367996468754436i	-0.0067939595348736+0.0406142910624251i	-0.0191659114624755+0.0413428281692117i	-0.0322646639209702+0.0384251822111736i	-0.0450311200559036+0.03155017729121i	-0.0562952486863598+0.0207125119223378i	-0.0648643598089579+0.0062497601793522i	-0.0696234750415544-0.0111461893853629i	-0.0696403297539786-0.0304472288676642i	-0.0642662153664511-0.0503384199971233i	-0.053223213748317-0.0692977701265986i	-0.0366685498189668-0.0857025783249618i	-0.0152278827620764-0.0979556489629557i	0.010008629525845-0.104622108799638i	0.037530825230108-0.104565627576928i
43	-0.0159477384633252-0.0040857504378557i	-0.0148456146432706-0.0080877855230855i	-0.012698561812162-0.0117309790823805i	-0.0096316000160779-0.0147315437382866i	-0.0058492917815262-0.0168495549404978i	-0.0016205193964558-0.0179117046102916i	0.0027433037406817-0.0178288374031167i	0.006914817264398-0.0166063794734622i	0.0105797864207245-0.0143463659820591i	0.0134660190946535-0.0112405181173633i	0.0153693850184345-0.0075546466381814i	0.0161743522486095-0.0036054910515306i	0.0158668621780966+0.0002681364837015i	0.0145379892054679+0.0037374184233829i	0.0123776239233189+0.0065159170115475i	0.00965831242393314+0.00838922417577255i	0.00671030199780969+0.00923893427349108i	0.00388970458918415+0.00905837905605721i	0.00154241670041814+0.00795819087071958i	-3.303942624561e-05+6.16058650052755e-03i	-0.00062031581699131+0.00398222692314469i	-0.00011425605833301+0.00180653177628054i	1.45898317560896e-03+4.73286211091e-05i	0.00393322348502007-0.0008933875122867i	0.00700663989398671-0.00067009785802648i	0.0102598496080425+0.000963138400947i	0.0131871812115431+0.0041152250064405i	0.0152393923564841+0.0087301326602504i	0.0158749634522001+0.0145719639302373i	0.0146161084686021+0.021225528459501i	0.0111049029010028+0.0281138479828618i	0.0051545127759098+0.0345326679657282i	-0.0032095216237058+0.0397005885510135i	-0.0137226016901724+0.0428219510751293i	-0.0258728204889601+0.0431582481665492i	-0.0389137614858745+0.040102688926755i	-0.051899405130408+0.0332517629151489i	-0.0637404097052926+0.022467307603369i	-0.0732791319304656+0.0079227661221686i	-0.0793788954780976-0.0098719390272574i	-0.0810213657730945-0.0300712041031791i	-0.0774046101235102-0.0515227255901879i	-0.0680336603406524-0.0728250175106956i	-0.0527952664305846-0.0924114274659561i	-0.032009105311639-0.108656181871555i	-0.006449001915239-0.119995725579361i	0.022670318124922-0.125056737614176i	0.053742909554094-0.122780902756632i	0.084856794150021-0.112535962561056i
44	-0.0169932526091211-0.0067863776353243i	-0.0155354850091704-0.0105383171384816i	-0.0132327612589267-0.0138946192337973i	-0.0102094938262343-0.0166578630655647i	-0.006638380207289-0.0186718506319848i	-0.0027266844025279-0.0198339639010864i	0.0013007626867797-0.0201030076210601i	0.0052203785587917-0.0195016458378347i	0.0088287501020987-0.0181130101428766i	0.0119598549374224-0.0160715943414114i	0.0144988494747737-0.0135491065202176i	0.016390931835061-0.0107364738528803i	0.0176441869247192-0.0078236364032798i	0.0183258493037702-0.0049790769848485i	0.0185520352582342-0.0023311774788117i	0.0184716463189749+0.000046556136063i	0.0182457736178098+0.0021446052954965i	0.0180244757574508+0.0040195290843767i	0.0179232059924678+0.0057882738855604i	0.0180013802926628+0.0076146589328914i	0.0182455729464962+0.009688769548106i	0.0185595850337033+0.0122007575988863i	0.0187631577120512+0.0153112379939154i	0.0186004221676921+0.0191210118964066i	0.0177583367739694+0.0236431809850344i	0.0158944225701095+0.0287807956464582i	0.0126721470455696+0.0343129755011663i	0.0078014075720444+0.0398919478636353i	0.0010808149275109+0.0450526880948828i	-0.0075620466438532+0.0492358597201041i	-0.0180364376691805+0.0518236090740736i	-0.0300643074972195+0.0521865555658841i	-0.0431696453081695+0.0497391340624089i	-0.05668400252254+0.0439993957637128i	-0.0697697234772588+0.0346485609192805i	-0.0814610521680061+0.0215851317493588i	-0.0907217680787845+0.0049682875498653i	-0.0965164598542008-0.0147543613092752i	-0.0978911002506041-0.036838779360091i	-0.0940573701407715-0.0602591656056284i	-0.0844743153905241-0.0837465811055357i	-0.068920510467656-0.105851028119277i	-0.047550018936495-0.12502451352759i	-0.020926117228805-0.139720710830553i	0.009972026461744-0.148505110541782i	0.043772809254059-0.150168175961002i	0.078766772155275-0.143833140251367i	0.112990934751638-0.129049800848054i	0.144339098217658-0.105866055600102i
45	-0.0211074519426856-0.0108359028058735i	-0.019388495807108-0.0151331148958757i	-0.0168231625303412-0.0191062793626316i	-0.0134913580823648-0.0225927903186866i	-0.0095035627912687-0.0254543834361562i	-0.0049927523215522-0.0275827548157692i	-0.000105318663301-0.0289024702003189i	0.0050081140266182-0.0293709970803756i	0.0102010598819478-0.0289759818646204i	0.015337877280984-0.0277301856164201i	0.0202981188361478-0.0256647560635412i	0.024978074909945-0.0228217224040744i	0.0292893643741858-0.0192467278909009i	0.0331547679395476-0.0149830442304015i	0.0365018468173595-0.0100678306072887i	0.0392552080583233-0.0045314076158837i	0.0413285328820747+0.0015999777781359i	0.0426176440884482+0.0082977955591699i	0.0429959280546864+0.0155216103355349i	0.0423133299926702+0.0232069599289098i	0.0403999037374643+0.0312519133364267i	0.0370745279703848+0.039503826233953i	0.0321589213133156+0.0477480388001683i	0.0254965334454401+0.0557003398784525i	0.0169753029504856+0.0630049294350815i	0.006552706922865+0.0692393374290518i	-0.0057189623989189+0.0739273066663316i	-0.0196695187923844+0.0765600415673081i	-0.0349926087969504+0.0766255017032789i	-0.0512348213006392+0.0736446303216033i	-0.0677944920216016+0.0672126166637957i	-0.0839320123575932+0.057042565897931i	-0.0987927297144716+0.0430083621592704i	-0.11144262247877+0.025183123808813i	-0.120915904611055+0.00386951992122i	-0.126272635690548-0.020381618966692i	-0.126663366554451-0.046767487970421i	-0.121396927864719-0.074246606904761i	-0.110006756381301-0.101570497419117i	-0.092310729354032-0.127333745050588i	-0.068459402547718-0.150041063055028i	-0.038967860260676-0.168188552519593i	-0.004727096619672-0.180355007613344i	0.0330080641655-0.185297957810996i	0.072656087228324-0.182048276432584i	0.112370807777611-0.169996707809099i	0.15012660165799-0.148965641410684i	0.18382297087129-0.119259927602028i	0.211403191141437-0.081691488173979i
46	-0.0285035599536957-0.0211564087351719i	-0.0255274834488009-0.0270900301160545i	-0.0213834151604841-0.0326304784374364i	-0.016121397304576-0.0375597408889928i	-0.0098295024574056-0.0416670465890255i	-0.0026321612142234-0.0447547788485246i	0.0053122030577981-0.0466437938797131i	0.01381400085693-0.0471781470849154i	0.0226555732763434-0.046229314605648i	0.0315944382740141-0.0437000647594104i	0.0403666599116281-0.0395281710740547i	0.0486904205765014-0.0336901580364664i	0.0562699822216258-0.0262052281041619i	0.0628003135211906-0.0171394340007958i	0.067972720887925-0.006610038616132i	0.0714818393264691+0.0052101444512715i	0.0730343038605077+0.0180887995719131i	0.0723593278800209+0.0317310759345377i	0.0692212607860942+0.0457781372178573i	0.0634339895218886+0.0598080510124688i	0.0548767991120111+0.0733398051743848i	0.0435110343441155+0.0858411913349224i	0.0293966314143947+0.0967411617202035i	0.012707341424087+0.105447041217601i	-0.006256724764796+0.111366667251787i	-0.027060711355184+0.113935149044017i	-0.049132278068672+0.112645507168555i	-0.071765873613454+0.107082003415701i	-0.0941351379679223+0.0969545350625442i	-0.115314165181773+0.082132085451245i	-0.134307853488353+0.062672933573972i	-0.150090967007172+0.038849165808175i	-0.161654867254811+0.011163033692049i	-0.168060186394709-0.019647115826878i	-0.168493057697347-0.052613237293203i	-0.162321945531294-0.08655764938267i	-0.149151680362069-0.12012737304647i	-0.128871051993693-0.151842492611743i	-0.101690286003399-0.180157339526913i	-0.068164950511337-0.203532324636758i	-0.029203323546776-0.22051331227046i	0.013945012539314-0.229814608688438i	0.059720621091102-0.230400997590615i	0.106305835218218-0.221563858508163i	0.151695427070429-0.202986299876241i	0.193783895256296-0.174792460453314i	0.230465691401016-0.137576692942398i	0.259743590663574-0.092409231535341i	0.279839517348736-0.04081612601457i
47	-0.033900832259368-0.0435933899818945i	-0.0272643904736759-0.0513179650172426i	-0.0189895799300885-0.0580936296045615i	-0.0091981658357895-0.0635894190179449i	0.0019240133059636-0.0674865845556887i	0.0141273477646399-0.069490409203389i	0.027100786586772-0.0693423311105303i	0.0404763168409244-0.0668320713432536i	0.0538356826953015-0.0618094297162129i	0.0667193969667196-0.0541953772822029i	0.0786380495532714-0.0439920375830966i	0.0890858557867725-0.0312911136897642i	0.0975563109738285-0.0162802883820457i	0.103559724128065+0.000752894252464i	0.106642294621692+0.01942015989085i	0.106406272673611+0.039235120951093i	0.102530612941308+0.059619802281632i	0.0947913969829516+0.0799154129344747i	0.0830811741330049+0.0993975771226823i	0.067426262274334+0.117296072916421i	0.048000972118439+0.132818923965467i	0.025137683263188+0.14518045258841i	-0.000668280854654+0.153632640707471i	-0.0287599490727+0.157498870794991i	-0.058326985659453+0.156208848037334i	-0.088421548410086+0.149333255774666i	-0.117982009196295+0.136616489054113i	-0.14586445906368+0.118005666323012i	-0.170881502511076+0.093674056253115i	-0.191847394706082+0.064037092066308i	-0.207628114743308+0.029759291838592i	-0.217194525293671-0.008249333407631i	-0.21967637432362-0.048848421988584i	-0.214414578898616-0.090694504094066i	-0.201009023970359-0.132280314558825i	-0.179359036432751-0.171985499112671i	-0.149693776770566-0.208137355746203i	-0.112590039653267-0.239079574218428i	-0.068975373695268-0.263246302869673i	-0.020115011516444-0.279238326006634i	0.03241817477655-0.285897719114016i	0.086790640443411-0.282377100705071i	0.14097109470994-0.268199549305952i	0.192807489106724-0.243305422640765i	0.240115262936606-0.208082712310622i	0.280773220059327-0.163378186338305i	0.312822731167627-0.110487394740929i	0.334565468196174-0.051122606463326i	0.344654625591367+0.012641136861069i
48	-0.025967585384803-0.0791910387628138i	-0.0128626199313749-0.0865821217128856i	0.0020175126621462-0.091857883176055i	0.018342579901564-0.0946242260114465i	0.0356987175543711-0.094535939881739i	0.0535949795184849-0.0913139139226695i	0.0714733425295612-0.0847616619717042i	0.088722152040491-0.0747804844658043i	0.104692867588946-0.061382568372782i	0.118719827972072-0.044701326869066i	0.130142612392378-0.02499830711249i	0.138330428158156-0.002666050054863i	0.142707814128474+0.021773627299414i	0.142780818283509+0.047676338579551i	0.138162694585473+0.074287085539749i	0.128598076046309+0.100757549298215i	0.113984525043228+0.12616859362021i	0.09439034546514+0.149557633667884i	0.070067570455222+0.169950285909886i	0.04145911924988+0.186395473457064i	0.009199250007171+0.198002926702364i	-0.025893376603936+0.203981803757296i	-0.062830467774352+0.203678971504017i	-0.100476859312476+0.196615348969777i	-0.137581095129754+0.182518632457059i	-0.172813297058908+0.16135070735519i	-0.204809425307275+0.133328113585068i	-0.232220660598009+0.098934076009015i	-0.253766290386069+0.058920840034965i	-0.268288173079324+0.01430136398267i	-0.274804605680853-0.033670193147533i	-0.272561250424953-0.08352929855291i	-0.261076701349281-0.133642797830101i	-0.240180305505199-0.182260676183723i	-0.210040004360238-0.227576381710773i	-0.171178232165855-0.267793756151768i	-0.124474296772599-0.30119816161695i	-0.071152165115253-0.326229013413479i	-0.012753164247947-0.341550655181171i	0.048906233072227-0.346118365684241i	0.111790669752106-0.339236284456398i	0.173714635874707-0.320604197350458i	0.232421412056789-0.290350436681934i	0.285669348531167-0.249048619541916i	0.331322085819981-0.19771655875859i	0.367438937967175-0.13779641209709i	0.392361435921194-0.071115956832805i	0.404791988370609+0.000168247781039i	0.403860773203682+0.073644160210873i
49	0.007569315308043-0.119118500993311i	0.028308016826288-0.121622287342631i	0.05012015792044-0.120555488957345i	0.072396546448959-0.115620739754135i	0.094456335628384-0.106623595350083i	0.115564179051005-0.09348870976044i	0.134950910452358-0.076273213208879i	0.151837308081857-0.055176539050447i	0.165460345241072-0.0305460123952i	0.175101178397166-0.002877610609562i	0.180113989079934+0.027188564142088i	0.179954682462508+0.058878399777323i	0.174208360863042+0.091299588772996i	0.162614440652335+0.12346304519312i	0.145088271656653+0.15430960247653i	0.121738153402331+0.182741437667627i	0.092876725287838+0.207657436330204i	0.059025839063909+0.227991491741558i	0.020914200933929+0.242752532347298i	-0.02053270592758+0.251064903190696i	-0.064210644934716+0.252207600076264i	-0.108862527871148+0.245650778691356i	-0.153111810725109+0.23108794253432i	-0.195502672715543+0.208462259166483i	-0.234545943662962+0.177985567585744i	-0.268769437745697+0.140148821273865i	-0.296771076094847+0.095722959557415i	-0.317272951125184+0.045749509024514i	-0.329174315631939-0.008479421679428i	-0.33160138158972-0.065451687925103i	-0.323951797070961-0.123475701456105i	-0.305931741612823-0.180730136006105i	-0.277583744041529-0.235321383665421i	-0.239303581588236-0.285346998501705i	-0.191844960233507-0.328963011153651i	-0.136311094396376-0.364452712426224i	-0.074132785922437-0.390294302447684i	-0.007033130535067-0.405224699102274i	0.063020466101614-0.408296806009736i	0.133875723932474-0.398927662675849i	0.203264602341891-0.376935138985848i	0.268879831640787-0.342561188968731i	0.328456186033622-0.296480135210861i	0.379853500596969-0.239791000526902i	0.421138227119902-0.173993517600874i	0.450660244637382-0.100948106085997i	0.467121699912558-0.022820782544308i	0.469634854743783+0.057985368116606i	0.45776625801692+0.138909910954566i
50	0.071569006129876-0.145230967665406i	0.097725701465235-0.13746185118984i	0.123266953389892-0.125038194151224i	0.147368853985712-0.107947264678327i	0.169184969179057-0.086321967641119i	0.187872099655962-0.060448361553909i	0.202618014861666-0.030768611817863i	0.212670350538573+0.002121090892709i	0.217365752850075+0.037477974677445i	0.216158270149009+0.074425652968135i	0.208645942118224+0.111972586764265i	0.194594519801159+0.149035814999377i	0.173957272393406+0.184469517599544i	0.146889899772227+0.217097768171652i	0.113759674345044+0.245750633941848i	0.075148081050057+0.269302597899966i	0.031846407701918+0.286712120430416i	-0.015156044919078+0.297061033005895i	-0.064691218728643+0.299592372056032i	-0.115438839747646+0.293745223097446i	-0.165959788254404+0.279185158413075i	-0.214735562168564+0.255828919068763i	-0.260212828914982+0.223862114952968i	-0.300851812198358+0.183748893756187i	-0.335177042821921+0.136232758030622i	-0.361828827476398+0.082327983052016i	-0.37961366586977+0.023301399290668i	-0.387551782744653-0.039355358005078i	-0.384919943398135-0.10396267495103i	-0.371287793131743-0.168698046140816i	-0.346546103852134-0.231648261393943i	-0.310925523217572-0.290867209552353i	-0.265004698743411-0.344437534944546i	-0.209706983681971-0.390534153096948i	-0.146285313044945-0.427487467857521i	-0.076295254111547-0.45384404215484i	-0.001556671346387-0.468422466441395i	0.075895115545784-0.47036224675319i	0.153867377005384-0.459163699204569i	0.230075526011734-0.434717087017127i	0.302214136819775-0.397319563625145i	0.368031109751038-0.347678881253258i	0.425402460580908-0.286903275603431i	0.47240510151431-0.216477428044148i	0.507384966699654-0.138224918800812i	0.529017922829914-0.054258098338285i	0.53636109466924+0.033083201169882i	0.52889252212771+0.121302237198877i	0.506537441369577+0.207822937869731i
51	0.157693513646452-0.137143740556082i	0.183534314004259-0.115415887650758i	0.2064395663388-0.088953466941998i	0.225553274079953-0.058140150826951i	0.24006659775445-0.023513602214508i	0.249245558988092+0.014239606435814i	0.252458378768975+0.054294074595062i	0.249201542512847+0.095700681959209i	0.239123663557552+0.137406584050663i	0.222046226325216+0.178279783080732i	0.197980332313906+0.21713778841194i	0.167138647039579+0.252779712371576i	0.129941853606422+0.284020989945181i	0.087019057074613+0.309729771370396i	0.039201750307361+0.328863920979568i	-0.012488857618486+0.340507469450512i	-0.066861140338603+0.343905314845645i	-0.122578749031346+0.338494954422724i	-0.178192245207761+0.323934056992886i	-0.232175989593328+0.300122756045433i	-0.282969392031806+0.26721965693224i	-0.329021433079809+0.225650705514335i	-0.368837200630639+0.176110257620892i	-0.401025051956389+0.119553913682793i	-0.424342919579561+0.057182934721818i	-0.437742233814205-0.009579673082469i	-0.440407939659298-0.079121036457918i	-0.431793143335446-0.149677604384454i	-0.411647034649255-0.219380723858751i	-0.380034894122322-0.286307422977339i	-0.337349205020461-0.34853499724516i	-0.284311144697872-0.404197808645415i	-0.22196201982477-0.451544567621466i	-0.151644527242125-0.48899428271711i	-0.074974056147657-0.51518903649266i	0.006199413222469-0.529041782798107i	0.089837926238324-0.529777460670836i	0.173769483278183-0.516965882842229i	0.255747795496071-0.490545078526559i	0.333516138557218-0.450834044946718i	0.404873385846476-0.398534181863716i	0.467740172971883-0.334719038210413i	0.520223082654313-0.260812378144039i	0.560674747566062-0.178554962549749i	0.587747850085112-0.089960827592692i	0.600441151330389+0.002735789603685i	0.598135903590799+0.097141390358999i	0.580621284068647+0.190770237060668i	0.548107824967237+0.281115438330352i
52	0.244970343976679-0.081761395805825i	0.262894383713183-0.046124302145019i	0.275620910214065-0.006942287351433i	0.282481555378219+0.035024223596349i	0.282919526353523+0.078891727101373i	0.276512024255026+0.123670040785921i	0.262990253410024+0.168282772414731i	0.242256281804936+0.211591505363691i	0.214396064464458+0.252423213214843i	0.179688017308478+0.289600288422423i	0.13860662861893+0.321972454181888i	0.091820716764822+0.348449729100082i	0.040186083594492+0.368035535180387i	-0.015267530572623+0.379858984726002i	-0.073355116343134+0.383205354151748i	-0.132760440213974+0.377543754762769i	-0.192065040052876+0.36255104382533i	-0.249781574037438+0.338131084275299i	-0.304390764004968+0.304428557704462i	-0.35438102794575+0.261836661283451i	-0.398289771437601+0.210998172400571i	-0.434745209241084+0.152799541361155i	-0.462507520485114+0.088357867886174i	-0.480508107481809+0.019000825910021i	-0.487885731842049-0.05376018285249i	-0.48401834372293-0.128263149594591i	-0.468549501006354-0.202734146327919i	-0.441408393980213-0.275330677432814i	-0.402822645360831-0.344188615131414i	-0.353323241669214-0.407471489943419i	-0.293741165259399-0.463420790727716i	-0.22519553081173-0.51040585020491i	-0.149073279037702-0.546971854801415i	-0.06700073616109-0.571884524909099i	0.019192397584151-0.584170064481894i	0.107515821923245-0.583149077079606i	0.195867136798487-0.568463287285193i	0.282084830568743-0.540094088620343i	0.3640043483992-0.498372156974598i	0.439515702836583-0.443977616127493i	0.506621002722088-0.37793051200481i	0.563490239080652-0.301571636749723i	0.608513679848379-0.216534033700285i	0.640349290034226-0.124705800737225i	0.657963709232404-0.028185082897891i	0.660665481676087+0.070771603434576i	0.648129440965049+0.169806351598041i	0.620411396383197+0.266520605185387i	0.577952543150197+0.358537974432779i
53	0.306064344952696+0.019947279307064i	0.309177121977383+0.065097993017423i	0.305597982915916+0.111545013712292i	0.295013742149319+0.158289524983862i	0.277261587942132+0.20426779053189i	0.25234167266917+0.248374017302771i	0.220426189114971+0.28948558096832i	0.181864496915911+0.326490067385087i	0.13718394920495+0.358313503837225i	0.087086170100857+0.383949087732829i	0.032438646645446+0.402485670666361i	-0.025738378569282+0.413135224687654i	-0.086289598661311+0.415258507088096i	-0.147946669948178+0.408388151350946i	-0.209354196469624+0.392248445838483i	-0.269099165413357+0.366771118375274i	-0.325743208936031+0.332106523520322i	-0.377856961921055+0.28862972869038i	-0.424055695359912+0.23694111340335i	-0.463035334625246+0.177861230099988i	-0.493607923816946+0.112419822018347i	-0.514735573947081+0.041839049657995i	-0.525561935674679-0.032488861729292i	-0.525440267566155-0.109029179972742i	-0.513957228612027-0.186136898673856i	-0.49095160832152-0.262092966626532i	-0.456527317654895-0.335143701982599i	-0.411060097031095-0.40354246354149i	-0.355197550581392-0.465592558134192i	-0.289852284916795-0.519690295371413i	-0.216188111533508-0.564367061854243i	-0.135599459696044-0.598329278353584i	-0.049684335951305-0.620495126646851i	0.039788648128707-0.630026987931305i	0.13091848231424-0.626358621331107i	0.221714339236354-0.60921622733569i	0.310141530655185-0.578632684468183i	0.394169721114932-0.534954414618808i	0.471822193151066-0.478840519025699i	0.541224901485181-0.411254027893892i	0.600654031029759-0.333445316612974i	0.648580786435188-0.246927954573717i	0.683712189716408-0.153447462584773i	0.705026746501601-0.05494365570964i	0.71180395888817+0.046492566005513i	0.703646810977404+0.148666951604154i	0.680496528129578+0.249332991875854i	0.642639108211734+0.346245095833793i	0.590703337241422+0.437212501652935i
[truncated: 70 more columns]
