# Supplementary material for: Reconstructing spruce budworm outbreak severity: a comparison of paleoecological and tree-ring signals
Source: PLoS One. 2025 Aug 12;20(8):e0329406. doi: 10.1371/journal.pone.0329406 (PMC12342301; doi:10.1371/journal.pone.0329406)
Supplement: S14 Dataset — (ZIP) [file pone.0329406.s014.zip › Lake 8 wavelet data no outlier/Lepidopteran_scales/WS_wavelet_phase.txt]

V1	V2	V3	V4	V5	V6	V7	V8	V9	V10	V11	V12	V13	V14	V15	V16	V17	V18	V19	V20	V21	V22	V23	V24	V25	V26	V27	V28	V29	V30	V31	V32	V33	V34	V35	V36	V37	V38	V39	V40	V41	V42	V43	V44	V45	V46	V47	V48	V49	V50
1	2.97012657016386	-0.540050665485102	2.29900830928569	-1.02854063663473	2.08721533070967	-0.933547601445399	2.38011580441226	-0.612561275709408	2.64084298470231	-0.419301380052822	2.7911331759276	-0.278512564245424	2.93841535094535	-0.133046104923312	3.06185002835622	-0.0546317625623414	3.09255007661006	-0.0476913618040005	3.0991000905047	-0.0187126126495787	-3.11305552267478	0.0860006996834616	-3.00027168416187	0.177526549929663	-2.95097140140436	0.199761320068487	-2.91957670332179	0.260772794405115	-2.82958040322907	0.35716550509481	-2.77081246814907	0.355219682887318	-2.82043556915026	0.278746891321814	-2.88479581917678	0.277541772860585	-2.79569925887926	0.450494150843232	-2.61107558837496	0.555698834239402	-2.59295702751591	0.527905891660306	-2.62676957847601	0.526744198693427	-2.58742463769268	0.574857151225275	-2.55513094968574	0.602402427093661	-2.50950313026527
2	2.92973160175314	-0.657245407563505	2.10107128070134	-1.30365474378447	1.77732454446862	-1.16942053551124	2.26666589977013	-0.659543209289997	2.61674435571311	-0.441788260656507	2.76648416068819	-0.296137759922159	2.93665454064034	-0.116931538364739	3.08787207726182	-0.0355385971445875	3.09596138327852	-0.0599548269778713	3.0725152696666	-0.0491799838417823	-3.13119792663312	0.0874073457840947	-2.98070725835904	0.200374514220856	-2.94160696066037	0.194513169123098	-2.92879373505751	0.260689403401571	-2.80716668389691	0.400349403580049	-2.72830547909279	0.382450418529121	-2.81692007973575	0.251128721533191	-2.93803751208261	0.218299971114918	-2.82881703257783	0.478538266982418	-2.54853359652851	0.609265547630684	-2.56146642500292	0.535082236738404	-2.63647437338415	0.519832391398854	-2.58024006219073	0.585880781188142	-2.55121943349448	0.60080436033786	-2.50631802052657
3	2.87958844942516	-0.806559181962049	1.8394957274662	-1.6988064077699	1.24569446083855	-1.63675924595367	2.15889966965581	-0.654514320627776	2.62672044044856	-0.453693716095094	2.73445882209782	-0.322533271527299	2.93954562673116	-0.0772470019857514	-3.13681013764156	0.00504688627393065	3.10518081156593	-0.0793622521730453	3.0240765999771	-0.109118906503185	3.11633637334313	0.0932894436947483	-2.93575322915352	0.24828197231309	-2.92660253099736	0.176300197837725	-2.95848502973714	0.246522192067563	-2.77065021794507	0.483323167197744	-2.65063729926122	0.431352561136576	-2.80824252180706	0.204167688775596	-3.0373309391821	0.0930956091218717	-2.91425034554643	0.547950747155381	-2.41667806721195	0.703201707490361	-2.51490498795389	0.535185799073362	-2.66997195124256	0.495930722627207	-2.5664097998782	0.607238891433008	-2.55004262788149	0.584101347375003	-2.52109809884874
4	2.82076911129746	-0.985020996466322	1.52126436907925	-2.20385879303508	0.435057061882078	-3.06309759180678	2.69083283656102	-0.427277687179693	2.7226108519644	-0.446882543189023	2.67368537730243	-0.385396922561359	2.94375286775267	0.0225021327203795	-3.00042604964707	0.0881896022180929	3.12366352435753	-0.111676146048948	2.93004574594292	-0.243484256183807	3.03080290082719	0.113271306544478	-2.81578255832299	0.357615880805641	-2.90222282528572	0.123253655536141	-3.04677240875621	0.176587848377636	-2.70071325123594	0.669983611549721	-2.50108212335402	0.522005920475219	-2.7849412486746	0.129375756193088	3.06394254570965	-0.189270318112785	3.05548593725714	0.831871807026179	-2.11027735253359	0.865582714324968	-2.44998224855026	0.512272897790275	-2.76957375689953	0.419664169463593	-2.52099042867426	0.663767753031672	-2.55367516399695	0.525333274913158	-2.60673044041295
5	2.75662246341475	-1.18109574175301	1.17578173330356	-2.73668814698872	-0.369053861707601	1.91166365016515	-2.34313192009254	-0.0217534978845495	2.89007670168718	-0.44136428648348	2.50813657136014	-0.61428608214227	2.90082824915781	0.349007437683717	-2.66985011277836	0.2424263956772	-3.1326758133063	-0.161272402772159	2.75303817423702	-0.578651789881535	2.73317561484525	0.199494681875227	-2.41793084613697	0.605624362960632	-2.86749004225708	-0.0127053069671013	2.98735040103368	-0.16801511076268	-2.43983695169296	1.16390635507103	-2.22440416716462	0.683932137099833	-2.72521889334476	0.0312072070616137	2.78142615582835	-0.718295383561967	1.74625854680931	2.57072420758421	-1.54677573162414	1.09162193817321	-2.3773994030942	0.436784869349403	-3.04465274886703	0.0903484863958792	-2.27253856785691	0.837550513421209	-2.56043475764954	0.369658328225946	-2.96512794558815
6	2.69158748103213	-1.37969385852617	0.835347251416065	3.05254470725811	-1.01856227607353	1.17806993594911	-2.89166485713288	-0.408334182351066	2.88560151058479	-0.476712602459232	2.13565571685617	-1.45603085936529	0.997623326727092	1.80797895935686	-2.05864579974884	0.444247931991405	-3.12642377116434	-0.206183013729398	2.50572308488895	-1.23715941586041	1.34406301124949	2.9526582844349	-1.36842954354523	1.0065305489842	-2.84370216172123	-0.279542288123698	2.49057210755139	-1.2465963369464	0.212202309236038	2.00182034858181	-1.85711999923305	0.934282281417643	-2.59254892136907	-0.0534198921944439	2.48432439827956	-1.17124308560583	1.1575961733919	3.10076991650275	-1.13910136453952	1.25215959635302	-2.33072379979911	0.307746828460899	2.7220983933561	-1.52568963138231	-0.847922750525781	1.22304141512034	-2.56390528607112	0.13358111278308	2.6748851318753
7	2.62896393315789	-1.57048065128666	0.514473165582488	2.60097269552308	-1.59526964802038	0.488747761079623	2.56250292300056	-1.68850587356612	-0.737924323609382	-0.276803622303638	1.79197113936585	-2.23410061547249	0.436227277976015	2.67820943715574	-1.58927614772539	0.527145733864032	3.00983937953469	-0.12278884504707	2.36244564338863	-1.76792600556836	0.521232936174119	-2.87841914435165	-0.691497115656211	1.32108781657688	-2.8819257768052	-0.643719681757383	2.08115995474631	-1.52990127176317	0.468579680804247	2.38894986913346	-1.67072494379247	1.28583830416799	-2.34498393075381	-0.0880234094261595	2.25370279353615	-1.27535908876502	1.1654425302842	-3.08496733351151	-1.08103604643036	1.17419341619576	-2.31137128402826	0.253648943383583	2.36928335089288	-2.06703765340945	-0.377319291619932	1.47603654553999	-2.61957650897125	0.067303195511159	2.62910053547886
8	2.56996565145608	-1.75010703855625	0.214089405248216	2.18038327688637	-2.13443733311845	-0.169087042486437	1.77131918727245	-2.66561043864037	-1.08773493256263	0.182299124942398	1.67804955481619	-2.73620834549383	1.01052141910783	3.10254290349022	-1.40749400523099	0.353879462432946	2.14395183208918	0.683748667900341	2.46830810754883	-2.06719146925716	-0.239632461197986	-2.07571011164943	-0.277663061752525	1.48134127230141	-3.00842719443418	-1.16015495441716	1.67266687033622	-1.14403274250944	0.643088726171245	2.38432249969497	-2.07244368244709	2.30955801909901	-1.95952499255423	-0.110538375433734	1.90192172732239	-0.874791069424562	1.42969481245604	-3.02704195910719	-1.23083014545305	0.689616610590682	-2.05556809163299	0.483487782253081	2.34385225895965	-2.16523576285984	-0.414089104820934	1.37301945992735	-2.97896276100379	0.542311113034149	3.08955877212261
9	2.5145773273198	-1.91876658613249	-0.0678008175265381	1.78588250122534	-2.63917290340713	-0.776769102326367	1.08151511947951	2.90643414666759	-1.64280088884001	-0.0506277062625018	1.40686658674805	2.58603634823729	2.44905724973276	-2.76461716820966	-1.34142541184504	0.0621477423019641	1.17868645562565	1.70504751946973	2.69709315707421	-2.33057092635926	-1.41595133135253	-1.0764414085613	0.108624317578127	1.57776305724631	3.09214414901639	-1.79149262367286	-1.06467118877131	-0.49368077115813	0.805188547198778	2.19126741201192	-2.96663826400248	-2.58267029153923	-1.57237115576862	-0.207578631520304	1.00979916413013	0.765166123658727	1.85636084537824	-2.95937678876848	-1.46574224978459	-0.114450160429718	0.266732679914748	1.02856617576563	2.50699035194819	-2.17322188214245	-0.542644739596206	1.05453438776924	2.42650441038619	2.73887277783039	-2.56440147527188
10	2.46252432916473	-2.07739348105814	-0.333083097868592	1.41440872966214	-3.11442386065275	-1.34754818020972	0.438118032116653	2.24064546561794	-2.25616474170301	-0.565336455565823	0.928506741406403	2.08593918159975	2.87190524157656	-2.46452246268706	-1.29817572651615	-0.116625632880916	0.942753928834319	1.86230342174211	2.80684423893235	-2.49193791085449	-1.61056282207443	-0.734168316631544	0.370622352049888	1.63959279055365	2.94150925305376	-2.13593505661545	-1.13589009743774	-0.188952603724006	0.903232095130299	2.0346495671822	3.04286646159932	-2.36219485806129	-1.39455557746237	-0.350450118463582	0.531221800213098	1.21660297465351	2.18473005844737	-2.89491995593732	-1.64828466834048	-0.509084806605679	0.426397741874261	1.42998907337191	2.70183389812976	-2.15295954285327	-0.676561475339297	0.747024857797012	1.98129277385027	3.00066080245554	-2.16435269494357
11	2.41354119933461	-2.22697823171269	-0.583772092509547	1.06207720627988	2.71476674758406	-1.90064320063586	-0.202257183780173	1.55066999095086	-2.91745877171494	-1.12831076901931	0.471164694270867	1.80198555750992	2.9095288036225	-2.33291223042522	-1.25995092784515	-0.178511052250739	0.864350358279026	1.85432141658761	2.81227776212266	-2.52782155504752	-1.58387865020897	-0.586057805642014	0.507785555237189	1.67771952311068	2.86898189000688	-2.25912797839625	-1.16944866577127	-0.117692841652089	0.935729322855864	1.98084594918309	2.9862923510078	-2.32887733679537	-1.37009659130206	-0.429183472940632	0.463589816940104	1.35820074910523	2.34937835307798	-2.84688266999032	-1.7248824982878	-0.62144244209965	0.459970109968433	1.58632650238421	2.81768134688535	-2.1371476344903	-0.760895711200391	0.598335965186269	1.88499759594175	3.10276608792641	-1.97106758560805
12	2.36745425445717	-2.3683001060815	-0.821434331134424	0.726157638660542	2.27732332216534	-2.44477953876023	-0.858776605626433	0.790458185014063	2.59350523543554	-1.69666735932853	0.11881974266672	1.58900581345083	2.83538774298644	-2.32103977419598	-1.24624745655418	-0.196229318349105	0.829459196992864	1.82720054814319	2.80184910126735	-2.51375224598702	-1.5280130222328	-0.499077694750677	0.582992653694769	1.70762116918514	2.85064321702836	-2.29790949034748	-1.18984089738018	-0.111924697250036	0.940344175647157	1.96863641168596	2.97110237671488	-2.33500660390888	-1.38035030631064	-0.444509676462023	0.485048517880981	1.43601444602729	2.43231621576252	-2.80860005590103	-1.73539244139662	-0.643196923407412	0.472324829388644	1.63139141247235	2.85457708006738	-2.13611333759004	-0.790780187641964	0.569689020088599	1.90188140678029	-3.09870159686336	-1.85968095755662
13	2.32445232595406	-2.50139120923318	-1.04610411251729	0.407159559143405	1.85876183313861	-2.97331129908545	-1.5190365609332	-0.0480721330089111	1.50742086382175	-2.56659736789444	0.0568674166424468	1.54741508098025	2.79715259648818	-2.33900983959064	-1.25333027874097	-0.206656307740175	0.813194424668104	1.81356034178701	2.80287350443926	-2.48917857654784	-1.48056038116111	-0.441657121030661	0.632266993415917	1.73638842125591	2.85803068345317	-2.30278513578612	-1.19539326817456	-0.113064234235397	0.940663902445047	1.96640182052238	2.96634984992281	-2.33964426470023	-1.38047734422792	-0.43115454663446	0.520790917011701	1.48922153970586	2.48378704676479	-2.77585158949999	-1.72437938202357	-0.644725267481213	0.46842288010071	1.62601357101944	2.84243009544756	-2.15252096701783	-0.793103743418405	0.603115714253982	1.97484922009897	-3.00139603239343	-1.76135915926944
14	2.28537427987116	-2.62515275758565	-1.25585540430423	0.109035831237213	1.46774107561019	2.81681180609751	-2.13440123575724	-0.837637553854983	0.369707318535053	1.23402445798432	1.1706752320833	1.87286182848459	2.91010563725324	-2.29996669651678	-1.24133407376316	-0.205205903910951	0.811335611841152	1.81481503943284	2.8137036304839	-2.46527070521356	-1.44564097628916	-0.40247251908706	0.668170763329928	1.76438028476946	2.87764324638271	-2.28910656301607	-1.18464295238101	-0.103520730472634	0.9491110061873	1.97338940228097	2.97257935915338	-2.33152485844897	-1.36616228014708	-0.406672622841737	0.555655354288298	1.52893959917023	2.5192949303383	-2.75256691130719	-1.71743679401593	-0.654880423860012	0.441397721055508	1.58239175063145	2.78652801719918	-2.20181140530882	-0.794837037378186	0.680001872148423	2.10537167914513	-2.86186233476469	-1.63930345014382
15	2.25169980637066	-2.73756322417307	-1.44749501501856	-0.162646763976888	1.11466240429052	2.38006263419286	-2.65849656266463	-1.45319262358891	-0.325174067705453	0.660136567637165	1.46726502695097	2.2419228812916	3.12902363932098	-2.18295552995944	-1.18058007689922	-0.173424684009282	0.829863434024875	1.82949452461526	2.83007127850993	-2.44486246890424	-1.42156033290172	-0.376555807867027	0.694383553811454	1.79075158837072	2.90500590161888	-2.26040427823377	-1.15553393302282	-0.0755908523197725	0.974714394067109	1.9965935335343	2.99450998330795	-2.30885535310664	-1.34071161136313	-0.377677343289557	0.586557829076887	1.55759709316334	2.54006277353901	-2.74546409491193	-1.72913796241018	-0.690003281930659	0.378259847008252	1.48708953061351	2.66006622415952	-2.33334090936485	-0.832568311955459	0.834357215760116	2.34261545680473	-2.6442935783442	-1.46638041739082
16	2.22506025388815	-2.83661774933223	-1.61833519739626	-0.404082341607972	0.8049534733671	2.00671184852507	-3.08602063713041	-1.91485614991278	-0.777158416336551	0.308067385798692	1.32912334740341	2.29986563676917	-3.02907468733853	-2.06748385253243	-1.09447069153417	-0.114267037802527	0.869630883576453	1.8569135884801	2.85020476196058	-2.42888660389925	-1.40777220435619	-0.362923519280542	0.711092437816227	1.81498223430886	2.94035698540059	-2.21412408833196	-1.10268577200264	-0.0217976777025458	1.02543484540875	2.04261156794627	3.03594934308913	-2.27114452037232	-1.30613623842974	-0.346679654797171	0.612074779512844	1.57427282067537	2.54338669603174	-2.76084129973411	-1.76940619473235	-0.762741067889539	0.262783969731366	1.31356009570071	2.40504184930376	-2.69211174144727	-1.10306112527565	1.32986289232156	2.81170178144083	-2.30536213207636	-1.22147956891128
17	2.20629395477374	-2.92181849688345	-1.76851088981703	-0.616714861742661	0.534304606131558	1.68593576980414	2.84010298625414	-2.2849980326571	-1.12519359131597	0.026148343792756	1.15083764604521	2.23296396064305	-3.01276352077432	-2.00948647481296	-1.02673243922763	-0.0538029782419861	0.916409925971915	1.88907138587288	2.86905316876061	-2.42113461465017	-1.40793344592297	-0.365767369903002	0.714179839634931	1.83552560932716	2.9875655286984	-2.14098684126584	-1.01439018437398	0.0690571723478529	1.1104311071405	2.11795357765499	3.10064932789856	-2.21699636683831	-1.26251620566511	-0.314288266609755	0.631495658181787	1.57783838102357	2.52704090352746	-2.80246144993074	-1.84345207576577	-0.879367764076606	0.0875923334998489	1.05098680135945	1.99267385292912	2.84810036098625	-3.04638585786984	2.88025756592444	-2.75793683159071	-1.86018016526893	-0.909995592204606
18	2.19440358409316	-2.99556481555145	-1.90271029253531	-0.809046619745665	0.287837183671064	1.39243442087176	2.51237815902516	-2.62436304020839	-1.44047564038785	-0.222323726133246	0.996212496558147	2.16708193074356	-3.01495898811925	-1.97506146491703	-0.977458701124662	-0.00495965945441135	0.955250461759723	1.91260445927862	2.87490521804465	-2.43307880962005	-1.4350679381738	-0.400612084495598	0.687904435699945	1.84458712026773	3.05606823207587	-2.01733487177691	-0.865091831515539	0.217084850276723	1.24345622693036	2.23135510490012	-3.08934652459811	-2.14342529823815	-1.20810324521501	-0.279277080795361	0.645918684848459	1.56943542339904	2.492418507138	-2.86806856499278	-1.94665735977723	-1.02959749271863	-0.123725851548942	0.756778394266661	1.5833181813613	2.30436340544159	2.87626070354974	-2.88067948973628	-2.22649720058831	-1.44078140121623	-0.582392573043039
19	2.18621266648465	-3.06330768002953	-2.0298678735317	-0.995431727633433	0.0426836764677039	1.09000453241706	2.15768180166839	-3.01517385234779	-1.8208269817739	-0.495569009585496	0.904497204162027	2.20239324685764	-2.9350402017759	-1.89114094654946	-0.904797755090043	0.0499030215272429	0.988248177065196	1.92037327260778	2.85441191268616	-2.48431440658401	-1.51768308587833	-0.508890577441545	0.579383749718431	1.80622082458224	-3.10589534549351	-1.7702528066362	-0.595626697432811	0.458252475897039	1.44495220098744	2.39453163971062	-2.96064948243194	-2.04580402694804	-1.13926563216313	-0.23810103983952	0.659476056650411	1.55445061503969	2.44710746353434	-2.94623962145653	-2.06078756916354	-1.18287056787975	-0.317956740997235	0.525529469411126	1.33701299363991	2.10918510366502	2.84969881248266	-2.69628886116645	-1.93152784147309	-1.12772581772967	-0.290930806838153
20	2.17784322262408	-3.13099933868837	-2.15891901455107	-1.18928295181182	-0.221786649158694	0.744985282857998	1.7151023691779	2.70005290785979	-2.54396829867178	-1.23209657864932	1.17684755579805	2.63777440571443	-2.61249172412482	-1.66719931227487	-0.754463310344152	0.142293951963271	1.03047400724158	1.91453776096834	2.79806819334962	-2.59815224394791	-1.70157106937532	-0.782076134417043	0.200449705353391	1.44090313764547	-2.63553483200209	-1.12812842981641	-0.0982504529266936	0.833460762381178	1.73208050118554	2.61586074789941	-2.79138859371737	-1.9200777566273	-1.05174191138655	-0.185494651864966	0.679122369683422	1.54228616585127	2.40394748865074	-3.01935389314946	-2.16178267875181	-1.30736378299416	-0.45723219736754	0.387373087500289	1.22565816515469	2.05818466684835	2.88756474695456	-2.56527441924403	-1.73023602617617	-0.888795127276166	-0.0413142459174477
21	2.16875549155908	3.08424410276814	-2.28927083178584	-1.38781129549435	-0.498054215242382	0.374459041918373	1.2198363648854	2.0176469235572	2.71853070986666	-3.08533191344256	-2.91899133293435	-2.61242240612102	-2.01772901493676	-1.2937601677186	-0.51745416451749	0.281402082577007	1.08955030177923	1.89971829050276	2.70645335958501	-2.77962609291287	-2.0024756809268	-1.26813764042811	-0.641225700409249	-0.329533060558064	-0.405512928051966	-0.0736949740338413	0.561057091984332	1.29949363366964	2.0801981228113	2.88158995031709	-2.58875337232906	-1.76904542172754	-0.944995356185536	-0.118074168243348	0.710878927993988	1.54148974353318	2.37381308041029	-3.07480939374181	-2.23691844051772	-1.39396553750969	-0.543610575993621	0.31671096263524	1.18879937768436	2.07213865826676	2.96270475338914	-2.4294938459833	-1.54481712761238	-0.67034165969293	0.193469380824609
22	2.16649393467104	3.02769694394192	-2.40246481560129	-1.56092816972113	-0.735367910444617	0.0680566417939375	0.840911801093057	1.57221920489599	2.25027458629638	2.8704329160424	-2.83394401435539	-2.25692205303288	-1.64594640157788	-0.990552520700041	-0.298354624832166	0.418228675553268	1.14773423593566	1.88029129758396	2.60650723320888	-2.96736514568836	-2.28856067308124	-1.65804168522809	-1.09341644029629	-0.592116675952685	-0.106689425380445	0.426410722711537	1.03134863877152	1.6974642638402	2.40676800187586	-3.13810438953783	-2.38027130551375	-1.60903724661458	-0.828323739994772	-0.0405886362097855	0.752776560109841	1.5512767363083	2.35530472819717	-3.11692487924054	-2.29641442635245	-1.4622389817904	-0.608720100011373	0.270750184152249	1.18127917336094	2.12146663683589	3.07854957285471	-2.25195252018641	-1.32185315178277	-0.421186865262762	0.45266653217545
23	2.18624196371065	3.00316339761716	-2.47055322409496	-1.67110788460518	-0.884639084633096	-0.114337346904944	0.636690772663792	1.3660274274991	2.07288790661335	2.75920005630818	-2.8530424636539	-2.18989904444435	-1.52687839571745	-0.858597947859667	-0.183070648366435	0.498632441885196	1.18334282961031	1.86666949350624	2.54359710742012	-3.07419400256843	-2.42480709454498	-1.79380854112107	-1.17944604513682	-0.574388533161791	0.0330105298415988	0.654403599520588	1.29724146579264	1.96369370767388	2.6521985961362	-2.92366778161913	-2.20105504751221	-1.46627644438975	-0.721822771032642	0.0305171114356575	0.789683589254806	1.55541138218048	2.32838407924512	3.11053949388401	-2.37755820445649	-1.56299850801875	-0.718033768981118	0.174641512178019	1.13782274289901	2.18351355361382	-3.00930960229447	-1.95510356103359	-0.979735448757946	-0.073394896658676	0.787015559069313
24	2.24253700886113	3.02719761540336	-2.47607544907168	-1.70268135614179	-0.937620080120736	-0.182573266591055	0.561117766171313	1.29266093153108	2.01198273280028	2.71980414538388	-2.86561583888399	-2.17597971678141	-1.49243335336334	-0.813221133986941	-0.137174298203495	0.536156589809218	1.20655011031853	1.87330847610187	2.53555420949533	-3.09059208787021	-2.43888219736973	-1.79171535777916	-1.14723710570356	-0.502669093004663	0.145217824918026	0.799455802620634	1.46232145118933	2.1350645726443	2.81794511816053	-2.77272088013602	-2.07153122141535	-1.36285036678692	-0.647869003552879	0.0723560101448872	0.797014311564526	1.52564917200217	2.25829521252141	2.99570937615722	-2.54335016628194	-1.78830981101501	-1.01301463538571	-0.193608112417108	0.748225612361235	2.13285208080406	-2.36534332604828	-1.22731677402463	-0.344683360516806	0.464476896850917	1.24673774705419
25	2.34149388619653	3.10457117554704	-2.41737383617803	-1.65962550301478	-0.907049705847334	-0.161173049108053	0.57679398053789	1.30606729721531	2.0263301939003	2.73770648366713	-2.84250474470128	-2.14720008730227	-1.45870613818405	-0.776150470655529	-0.0987316816471384	0.574235126605344	1.24331660774409	1.90899951589657	2.57175770080254	-3.05105539131073	-2.39239869163318	-1.73462131370981	-1.07673574109954	-0.417669221991786	0.243631086303451	0.908079263991133	1.57634682521802	2.24879535613233	2.92545328674488	-2.67715401205806	-1.99322256442869	-1.30673231111318	-0.618663193643501	0.0698407474948942	0.75745408721045	1.44258865926499	2.12320048434733	2.79638369744724	-2.82567021299112	-2.18483617678954	-1.58076402785514	-1.04990677853582	-0.673450656460538	-0.536687802402582	-0.405236750531397	-0.0306377356744075	0.506918173355737	1.12439573912325	1.78450577516396
26	2.48070017154375	-3.05094987003588	-2.29873985969969	-1.54816572237889	-0.801562534157794	-0.0609746752603118	0.672080462422877	1.3967145878533	2.11264076190224	2.82006068760749	-2.76366544467659	-2.07141580597797	-1.38553021502955	-0.705148189973931	-0.0294435482397348	0.642351084097445	1.31093853735912	1.97696398737643	2.64102826877861	-2.97948378265856	-2.31765361106911	-1.65614161570537	-0.994458162285103	-0.332172112779841	0.331057795150028	0.99544794543032	1.66105635890398	2.32775526129766	2.99521257009775	-2.62030257128083	-1.95318079963348	-1.28758511856528	-0.624717228586526	0.0339719584761608	0.68672668421668	1.33138678402031	1.96523375997242	2.58478746805908	-3.09757439081733	-2.5208565095777	-1.97378695640982	-1.45957342651365	-0.974324762486359	-0.502956730136996	-0.0226479696635399	0.485990666851839	1.03145213219354	1.61310701991188	2.22633685085539
27	2.65252893074443	-2.87645634664084	-2.11933056518698	-1.36377102740768	-0.614028006755978	0.126690763725201	0.856590500013058	1.57520015005496	2.28301903244045	2.98111708535744	-2.61237242638687	-1.92972441751083	-1.25285388316501	-0.580630909634094	0.0879167591900786	0.753608359389555	1.41712597713638	2.07903504303144	2.73980501412928	-2.88335841593835	-2.22376040684557	-1.56432490925028	-0.904858251838448	-0.245247656074498	0.414518923895729	1.07432946105902	1.73392518869744	2.39288318106545	3.05060823152685	-2.57684879754745	-1.92403421261662	-1.27517833343077	-0.631423784376462	0.00602164417663784	0.635919151501525	1.2570407112807	1.86823282001976	2.46852516114049	3.05731096389286	-2.64857066156622	-2.0817636598654	-1.5232152417987	-0.969356957158803	-0.41558884087096	0.143052822061407	0.711106012872372	1.29210703890706	1.88840520473144	2.50130175277655
28	2.84359769959833	-2.64902855019263	-1.85403900341282	-1.06792657338697	-0.300407504984023	0.444625648983363	1.16792608678085	1.87258851140102	2.56231968158145	-3.04261181311072	-2.37293149634634	-1.70949963359447	-1.05050151861905	-0.394543070924069	0.259432816631092	0.912217264544168	1.56439425105502	2.21638917116183	2.86850814025832	-2.76221753215371	-2.10927106281549	-1.4557550987327	-0.801656303293241	-0.147048260578836	0.507882398729943	1.16280714905856	1.81723197276787	2.47048785157002	3.12174280578345	-2.5131463902016	-1.86883344886506	-1.22952061462929	-0.596140752591577	0.0305264597490509	0.649910054107362	1.26168926820583	1.86582464745944	2.4625831861112	3.0525593530057	-2.64649612800043	-2.06693513257943	-1.49034689191712	-0.914867590912715	-0.338441119177912	0.241094063908873	0.825925971724992	1.41821546764619	2.0200747735283	2.63356808007118
29	3.00900711536223	-2.27877460028919	-1.31725092290403	-0.462021312918712	0.302677947926398	1.0103067942983	1.68412572918496	2.33787552996506	2.97965302236533	-2.66877282241642	-2.03786494725767	-1.40870783127182	-0.779871391557159	-0.150371334596632	0.480466457063611	1.11309429868531	1.74780593249138	2.38478539711859	3.02414528656138	-2.61723172786191	-1.97293974444719	-1.32616867332545	-0.676992170670057	-0.0256031716010452	0.627621838311394	1.2820592130862	1.93679673557186	2.59063761970717	-3.04102005849812	-2.39331935301415	-1.75089973658544	-1.11500342407214	-0.486547604570508	0.133930899849987	0.746275643661421	1.35067185123798	1.94758945433048	2.53772440778804	3.12194799887464	-2.58191742951314	-2.00638434865538	-1.4334281111335	-0.861751437084444	-0.28996362133845	0.283440837398578	0.860124635364022	1.44197911251007	2.03123456530113	2.6306187388734
30	0.458020428541103	0.232791034488937	0.443770283979794	0.850725290095895	1.33208728453425	1.84853127913798	2.38502608800822	2.93487582615414	-2.78841523407398	-2.22022666634469	-1.64470976217524	-1.06241591349354	-0.473673871247134	0.121305711693229	0.722374966424312	1.32942552906936	1.94238815209618	2.56124775635712	-3.09712070306021	-2.4661968801483	-1.82893744260955	-1.18509111821268	-0.534506164201104	0.122672280474189	0.785749035278925	1.45323829114829	2.12275447231159	2.79115596172688	-2.82821469304044	-2.17221095747456	-1.52649133854245	-0.892528206286735	-0.270820195271332	0.338902169149455	0.937417141461134	1.52578313326961	2.10517350760069	2.67677382919987	-3.0414581771067	-2.48207385289199	-1.9272477909927	-1.37602653215286	-0.827495138698446	-0.280750255325357	0.26513776112441	0.811180371655555	1.35855730609424	1.90875975153323	2.46384271095331
31	0.474121175131221	0.826012910954754	1.19954599514092	1.59934052157483	2.02529829078209	2.47491173992134	2.94502696262033	-2.8504569245646	-2.34754860882339	-1.83125883115443	-1.30294363343904	-0.763594382552425	-0.213929902605282	0.345536825082803	0.914463983207731	1.49268377252031	2.08024800821522	2.67751967022893	-2.99787745363873	-2.37815506523463	-1.74432852247424	-1.09346543053103	-0.422243341481276	0.271870588168354	0.988275226012821	1.72040117846871	2.45509827183371	-3.10640404391076	-2.40937282257942	-1.74163424746295	-1.10226201178098	-0.487649766932631	0.106402108177768	0.683711820895429	1.24742594504287	1.80002843015685	2.34344450322051	2.87915486799365	-2.87489301874497	-2.35147028197395	-1.83312644113484	-1.31941448622948	-0.810058617273476	-0.304952380450597	0.195825337987531	0.691970319633698	1.18287590499248	1.66749209774321	2.14406565472547
32	0.638657235586812	1.05246584147589	1.47289050318246	1.90128838439209	2.33859939741232	2.78539017111063	-3.04125158468504	-2.57489042737318	-2.09878371992218	-1.61309236793991	-1.11804255911845	-0.613922775431142	-0.101093974197085	0.419997789006838	0.948820884654673	1.48478898997512	2.02734855539546	2.57615934965923	3.13143502939249	-2.58858130095597	-2.01343313637149	-1.41579455909523	-0.766418159716804	0.0346213543480922	1.32655825781649	2.75875045294007	-2.66284923924616	-2.01055696689107	-1.42984963105979	-0.881777665994107	-0.352019222087385	0.165865767049698	0.675209603881159	1.17791410567761	1.67513720105855	2.16760740896537	2.65578015936915	3.13991972702207	-2.66304250565146	-2.18674505546347	-1.71450036099044	-1.24655606245182	-0.78329181984089	-0.325239862194047	0.126884558825658	0.572141658543028	1.00931413579172	1.43684536807477	1.85277974362163
33	0.775887152767489	1.19527637588974	1.61804767231681	2.04474648269557	2.47586117423592	2.91181635948464	-2.93021936734489	-2.48360336824551	-2.03135104239791	-1.57342947357814	-1.10999810131595	-0.641489836122737	-0.168721118555642	0.306969800644911	0.783562045679476	1.25817755188036	1.72689844913818	2.18457289768453	2.62461087506505	3.03886323925087	-2.86515675032011	-2.52933523413472	-2.23819116433296	-1.97804633701374	-1.72068189508405	-1.43921959299593	-1.12208389876704	-0.771138638246654	-0.393514092846004	0.00350558537405142	0.414112797866909	0.83405278291855	1.26028424649026	1.6906262040669	2.12348503377995	2.55766177878725	2.99222001028545	-2.85678977054393	-2.4236511563105	-1.9921372454862	-1.56280038184015	-1.13617962945158	-0.712816320867774	-0.293263930485473	0.121907835218553	0.532115835439401	0.936775259351085	1.33532327944986	1.72725789448509
34	0.87113990326721	1.27834756365314	1.68766870924947	2.09947352016651	2.51415939592058	2.93215448276217	-2.92926644481328	-2.50324534426509	-2.07246874474485	-1.63646245420638	-1.19484429232597	-0.747435711968509	-0.294425231495704	0.16342681735406	0.624588901394809	1.08665723858867	1.54646920190062	2.00049944031724	2.44547844642902	2.87903856121795	-2.9830260667615	-2.5739086971672	-2.17512254073232	-1.784201948787	-1.39840237063313	-1.01514928799177	-0.632333928373612	-0.248435879169399	0.137492277335709	0.525919812305044	0.916959172507595	1.31047975982862	1.70619896098275	2.10374778502921	2.50271462699998	2.90267255788502	-2.9799900389545	-2.5793195576645	-2.17890462413592	-1.77913271955343	-1.38037419851919	-0.982980929980459	-0.587284235862628	-0.193591691664652	0.197817499937565	0.586698711730626	0.9728496517425	1.3561194371026	1.73641844703632
35	0.928834354896865	1.3175290713123	1.70800305226044	2.10074308674465	2.49636176832447	2.89563702723539	-2.98362309045367	-2.57377892119127	-2.15640597389797	-1.7295014514347	-1.29067376604575	-0.837294943748653	-0.366959512783505	0.121564902433466	0.62690111019702	1.143766250205	1.66315149705339	2.17478593325972	2.6705535566024	-3.13675277199772	-2.68100868751433	-2.24332984633469	-1.82070925320755	-1.41005629942673	-1.00859579099289	-0.613999122242871	-0.224388155372678	0.161710840915012	0.545427142678207	0.927604612408347	1.30885461961866	1.6896015636917	2.07012120464902	2.45057251179914	2.83102387881902	-3.07171074877994	-2.69131318619456	-2.31105863890554	-1.9310628623085	-1.55145790904178	-1.17238416470079	-0.793983613223889	-0.416394050558725	-0.0397440428803725	0.335851503709751	0.710295231357989	1.08351068936856	1.4554451285376	1.8260716578498
36	0.948111695800488	1.31325507157052	1.67940662952401	2.0470002598676	2.41662960968047	2.78912475002531	-3.11750924709081	-2.73514324436749	-2.34427259692168	-1.94061326314895	-1.5170315083817	-1.06113229043877	-0.551003852425894	0.0486044081053905	0.767625833617027	1.55065412461829	2.2615883628764	2.85325218503039	-2.92538028417312	-2.47343712392739	-2.05292198126196	-1.65182259890497	-1.26317134570419	-0.882739151205788	-0.507837841890852	-0.136688426907038	0.231924958347571	0.598852842927439	0.964698328342431	1.32989031125184	1.6947308213751	2.05942687887002	2.42411281613714	2.78886655811301	-3.12946334144908	-2.76450676955852	-2.39947602553262	-2.03441803457082	-1.66939407876363	-1.3044749871403	-0.939736952238745	-0.575257883049855	-0.211114236874956	0.152621705891622	0.51588414624826	0.878615664154574	1.24076871855388	1.60230675772303	1.96320494859472
37	0.911702045621636	1.24347588304632	1.57297070953723	1.89965650211776	2.22278409670631	2.54126384587097	2.85345708308791	-3.12638450748799	-2.83608885532396	-2.56609701593763	-2.32968653197523	-2.15220629400724	-2.07950767378098	-2.158190834323	-2.30935412622353	-2.34764085328542	-2.24115481332872	-2.04338679933492	-1.79440363200992	-1.51561014714905	-1.21829628961987	-0.908722368114155	-0.590565294721622	-0.266101934432018	0.0631903104865572	0.396311751789144	0.732559086422962	1.07141851839478	1.41250029132777	1.75549728239104	2.10015814402008	2.44626956694316	2.79364445504984	-3.14107125941357	-2.79166256058793	-2.44146047580203	-2.09060279371108	-1.73922037087302	-1.38743746803007	-1.03537163765434	-0.683133328321496	-0.330825335417555	0.0214578006202606	0.373630370756552	0.725615990835624	1.07734797192896	1.42876954259784	1.77983391106075	2.13050416593626
38	0.833828640466739	1.12902796056968	1.41904149956053	1.70295313523999	1.97968840402725	2.24802406053008	2.5066389829496	2.75423958135275	2.98980121659702	-3.0702305026436	-2.85870041577684	-2.65641101414898	-2.45929168397562	-2.26211208161208	-2.0595488070259	-1.84729920161092	-1.62271126191185	-1.38477909924088	-1.13373223726534	-0.870531432661339	-0.596460386114807	-0.312863306257327	-0.0210048058281066	0.277989482763701	0.583146574217212	0.893637219939696	1.20875780821614	1.52791009004231	1.85058204715912	2.17633123601175	2.50477094938493	2.83555908025193	-3.11479591898738	-2.78020049129134	-2.44409279860894	-2.10670509012276	-1.76825150813216	-1.42892973988674	-1.08892204175974	-0.748395824427373	-0.40750395824884	-0.0663849293046142	0.27483705135896	0.616051909326104	0.957163487857166	1.29808921875919	1.63875967180826	1.97911798601179	2.31911919669559
39	0.807571713537643	1.08381067936286	1.35684139043101	1.62659198814673	1.89306459707072	2.15635887923903	2.41669488356507	2.67443134471211	2.93007471643951	-3.0989109659426	-2.84538454350101	-2.59167798209471	-2.33690618902067	-2.08020852862612	-1.82080125206728	-1.55801832137784	-1.29133600027187	-1.0203805374487	-0.744921570324462	-0.464855705711466	-0.180185030335698	0.109005471190443	0.402568858406876	0.700314045210109	1.00201996685897	1.30744624202528	1.61634082468098	1.92844528275689	2.243498346709	2.56123830236392	2.88140469945935	-3.07944557265905	-2.75519574971494	-2.42927965462977	-2.10193894748985	-1.77340677324442	-1.44390601674486	-1.11364755722813	-0.782828621687095	-0.451631335169456	-0.120221551737163	0.211251973474029	0.54265803860967	0.873883071869907	1.20483085231162	1.53542191664764	1.865592707912	2.19529452915922	2.52449236674211
40	0.898904610625768	1.17115423482013	1.44255378254963	1.71324057814589	1.98337956774249	2.25316286509036	2.52280806414921	2.79255524842874	3.06266273937486	-2.9497835574402	-2.67813508354526	-2.4052990748334	-2.13100396999467	-1.85499098802077	-1.57701969482396	-1.29687263113459	-1.01435888813112	-0.729316637017799	-0.441614718337529	-0.151153463829561	0.142135046951869	0.438287099718387	0.737307669132904	1.03917085118289	1.34382037017697	1.65117019482033	1.96110535762775	2.27348311461381	2.5881346008107	2.90486712701744	-3.05971808424167	-2.73948084259579	-2.41784926967128	-2.09507341264197	-1.77140502493717	-1.447091957964	-1.12237278471226	-0.797471956384624	-0.472595743929441	-0.147929139623672	0.176366196866862	0.500152953839306	0.82331822788195	1.1457727697483	1.46744958953137	1.78830210542216	2.10830201236825	2.427437026082	2.74570862978517
41	1.08522260535279	1.35568394090315	1.62636936579458	1.89739259858034	2.16887579714042	2.44094901152115	2.71374949706776	2.98742090057718	-3.02107297332081	-2.74520795926238	-2.46801249076737	-2.18932757836843	-1.9089934254032	-1.6268508649022	-1.34274296855251	-1.05651688955132	-0.768026017693567	-0.477132537046101	-0.183710480037342	0.112350638290307	0.411141551622362	0.712728340058028	1.01714698030334	1.32439755192961	1.63443844771095	1.94718109275485	2.26248581893201	2.58015962911953	2.89995657530201	-3.0616039797289	-2.73848909557144	-2.41425373693229	-2.0892864918725	-1.76398019963173	-1.43871699428706	-1.11385447432962	-0.789714210274011	-0.466573418800844	-0.144660153710499	0.175848099294405	0.494822898531787	0.812181083016084	1.12787952854594	1.44190913360917	1.75428862396475	2.065058612233	2.37427619767653	2.68201026134766	2.98833751150029
42	1.31478765625909	1.58053958825689	1.84690355871689	2.11397431058126	2.38185423828896	2.65065399416826	2.92049317811703	-3.09168419133174	-2.81936758165312	-2.54559084340201	-2.27018997884022	-1.9929874330034	-1.71379113714769	-1.4323937272285	-1.14857211189115	-0.862087644212441	-0.572687255471135	-0.280106038354891	0.0159280844426753	0.315686820747969	0.619430202865005	0.927390621536899	1.23975153532238	1.55662079575048	1.87799965672481	2.20375024090114	2.5335663266703	2.86695421302761	-3.07995418315884	-2.74163826571764	-2.40225380119976	-2.06282468175498	-1.72435178603413	-1.38774090243501	-1.05374740727564	-0.722944908173956	-0.395718552017372	-0.0722784302743417	0.247314104869533	0.563114440269645	0.875262666188938	1.18395504473587	1.48942063115512	1.79190334833781	2.09164902752193	2.38889657604544	2.6838723606634	2.97678697297439	-3.01535162329433
43	1.53688484050405	1.79317546293569	2.05003520747935	2.30754148942279	2.56578141095688	2.82485351512306	3.08486994924831	-2.93722616260475	-2.6749161581532	-2.41121351803317	-2.14591741976581	-1.87879148257035	-1.60955549207605	-1.33787495251176	-1.06334790941606	-0.785488406179031	-0.503705931972504	-0.217280411777811	0.0746670570401434	0.373205881261069	0.679624624587721	0.995443977295496	1.32238821427734	1.66226857558632	2.01670809575948	2.38663360153477	2.77153416135384	-3.11448249016097	-2.71021067671232	-2.30569893517583	-1.90782697445481	-1.52179983850341	-1.15036924173852	-0.794081832961308	-0.452034064922437	-0.122616663072183	0.195973048899602	0.505452605803618	0.807335747015817	1.10290283945844	1.39321340513797	1.67913463842366	1.96137308776456	2.24050397893449	2.51699629849467	2.79123341531594	3.0635296829138	-2.94904164371933	-2.6798966966772
44	1.70676560809088	1.94709422044246	2.18734479220323	2.42750988498369	2.66757988511235	2.90754248590539	-3.13580328576965	-2.89610670962655	-2.65657836432563	-2.41725044250635	-2.17816416643624	-1.93937272086831	-1.70094541582505	-1.4629737297268	-1.22558030784054	-0.988932754531664	-0.753265489621672	-0.518915757763002	-0.286385752960748	-0.0564559149790121	0.169593858674134	0.389513480932094	0.598962248055486	0.788404622451368	0.932430394042748	0.939333299570866	0.382969284358209	-0.447374300627194	-0.539392155247053	-0.421357470300468	-0.241491563025757	-0.0362359741072217	0.181783612194441	0.407106394298231	0.636997975252421	0.869940001191493	1.10502178054723	1.34166327289318	1.57947665478371	1.81819188650363	2.05761425394922	2.29759893812653	2.53803514477348	2.77883584606927	3.0199309446006	-3.02192271321525	-2.78040338922201	-2.53873864728267	-2.2969658427178
45	1.81061433190583	2.02980657893259	2.24789598834123	2.46475680583319	2.6802450682405	2.89419561044849	3.10641859408939	-2.96648978467513	-2.7584105686657	-2.5528188425576	-2.35004774732367	-2.15047894235544	-1.95454697454381	-1.76274164694375	-1.57560639153309	-1.39372954620342	-1.21772402986711	-1.04818944855529	-0.885649872690459	-0.730461906318361	-0.582693578298774	-0.441987335115556	-0.30743949606804	-0.177546384755219	-0.0502681334604164	0.0767699807784035	0.205976643150417	0.339482912296556	0.478914625602673	0.625299565829916	0.77910025241075	0.940325011736018	1.10866490283716	1.28361984529677	1.46459705374411	1.65097918190296	1.84216677625327	2.03760175679205	2.23677815167672	2.43924491045495	2.64460417074494	2.85250717868785	3.06264921801341	-3.00842097099204	-2.79456501164346	-2.57917135007926	-2.36241813117077	-2.14446209194066	-1.92544165982611
46	1.90759449465359	2.10953410694076	2.31025674692614	2.50969454384632	2.70777934360055	2.90444382853057	3.09962293802063	-2.98992967892651	-2.79789830575769	-2.60751448754214	-2.41881291249221	-2.23181349705597	-2.04651792104593	-1.86290606578146	-1.68093256379104	-1.50052373063075	-1.32157519968921	-1.14395060555617	-0.967481646005838	-0.791969785293185	-0.617189738373499	-0.44289470473657	-0.268823123201707	-0.0947065277325177	0.0797220642132599	0.25471987391177	0.430526821592724	0.607359249529951	0.785405265799087	0.96482186905827	1.14573382317023	1.32823409412329	1.51238555737404	1.69822363495529	1.88575952141612	2.07498369276239	2.26586944831271	2.45837629870008	2.65245307441829	2.84804068235541	3.04507447993552	-3.03969903974467	-2.8399793873387	-2.63902261510061	-2.43689906965397	-2.23367792589317	-2.02942661888302	-1.82421044408848	-1.6180922932038
47	2.08015563304945	2.27335834973021	2.46590828099792	2.65780567515939	2.84905413021786	3.03966091360421	-3.05354804228297	-2.86418663628219	-2.67542020573525	-2.48722411346418	-2.29956893450783	-2.11242041138554	-1.92573949568047	-1.73948248454641	-1.55360125795546	-1.36804361901026	-1.18275373558767	-0.997672677180918	-0.812739036341564	-0.627889619911198	-0.443060191599674	-0.258186244710955	-0.0732037821745053	0.111949919346317	0.297335583592937	0.483011267306153	0.669031768343451	0.855448122481931	1.04230719771767	1.22965139039885	1.41751842324054	1.60594124142117	1.79494799974314	1.98456213136827	2.17480248695197	2.36568353207515	2.55721559063481	2.74940512219446	2.94225502208883	3.13576493419232	-2.95325373960253	-2.75843629748461	-2.56297627704709	-2.36688393684179	-2.17017129121744	-1.97285185762053	-1.77494042484663	-1.57645284275965	-1.37740583335666
48	2.34644899131573	2.53475023367348	2.72278585399813	2.91056598688346	3.09810197934555	-2.99777892404116	-2.81069237085362	-2.62380877355771	-2.43711212199767	-2.25058534345115	-2.06421036707704	-1.87796819961118	-1.69183901174977	-1.50580223442476	-1.31983666394926	-1.1339205748019	-0.948031838635207	-0.762148047941971	-0.576246642701592	-0.390305038259933	-0.204300752674478	-0.0182115317824236	0.167984529678337	0.354308872449662	0.540782364035149	0.72742519809734	0.914256802972764	1.10129576007983	1.28855973275894	1.47606540584858	1.66382843607347	1.85186341310754	2.04018383098127	2.22880206933465	2.41772938387518	2.60697590528876	2.79655064576819	2.98646151227006	-3.10646998159526	-2.91586746288124	-2.72491151442213	-2.53359841501699	-2.34192541317984	-2.14989069211753	-1.95749333377883	-1.76473328255755	-1.57161130914804	-1.37812897496615	-1.18428859746453
49	2.68234158587088	2.86594019682432	3.04943588508702	-3.05034933395347	-2.86703712579378	-2.68380469419751	-2.50064356909652	-2.31754493256095	-2.13449963960623	-1.9514982408516	-1.76853100685394	-1.58558795393115	-1.4026588712806	-1.21973334919115	-1.03680080814261	-0.853850528584172	-0.670871681183269	-0.487853357339669	-0.304784599764949	-0.121654432936283	0.0615481067554908	0.244833941329898	0.428213922163416	0.611698801691287	0.795299205977829	0.979025608247892	1.16288830345077	1.34689738390613	1.53106271605987	1.71539391835676	1.89990034021642	2.08459104208047	2.26947477648129	2.45455997006776	2.63985470651036	2.82536671019773	3.01110333062876	-3.08611377977975	-2.89990745149483	-2.71345685507347	-2.52675628627859	-2.33980048688814	-2.15258465819953	-1.96510447447513	-1.77735609637934	-1.58933618443914	-1.40104191253911	-1.21247098143904	-1.02362163227747
50	3.06133588564158	-3.04378460540064	-2.86576348390976	-2.68778105023968	-2.50983204240937	-2.33191095394884	-2.15401204447418	-1.97612935020576	-1.79825669445578	-1.62038769810375	-1.44251579007342	-1.26463421782017	-1.08673605783517	-0.908814226170981	-0.730861488992333	-0.55287047315655	-0.374833676828915	-0.196743480140586	-0.018592155899264	0.159628119633643	0.337925255881671	0.516307236985447	0.694782110701077	0.873357977132061	1.05204297725639	1.23084528120455	1.40977307623811	1.58883455437247	1.76803789958157	1.94739127451603	2.12690280666144	2.30658057385762	2.48643258909605	2.66646678450821	2.84669099445555	3.0271129376296	-3.07544510910859	-2.89460510216225	-2.71354509568648	-2.53225803561929	-2.35073709102343	-2.16897567972485	-1.98696749547686	-1.80470653668326	-1.62218713669335	-1.43940399565769	-1.25635221390612	-1.07302732677714	-0.889425340792401
51	-2.81991286058364	-2.64832150665086	-2.47675908266851	-2.30522110229135	-2.13370284761966	-1.96219937644674	-1.79070552882281	-1.61921593300988	-1.44772501089303	-1.27622698290558	-1.10471587251993	-0.933185510350867	-0.761629537915385	-0.590041411090738	-0.418414403311546	-0.246741608546969	-0.0750159440998717	0.0967698467281075	0.268623192058975	0.440551688898035	0.612563100576171	0.784665354114959	0.956866537448866	1.129174896432	1.30159883154943	1.47414689424462	1.64682778276572	1.81965033742324	1.99262353514131	2.16575648317342	2.33905841184124	2.51253866614321	2.68620669606578	2.86007204541769	3.03414433899352	-3.07475203931971	-2.90023673463528	-2.72548528328436	-2.55048790580971	-2.37523483868102	-2.19971636191299	-2.02392283002765	-1.84784470662224	-1.67147260279814	-1.49479731969452	-1.31780989535086	-1.14050165609447	-0.962864272610661	-0.784889820803747
52	-2.41101221127415	-2.2467801073199	-2.08259142665083	-1.9184402351276	-1.7543205288857	-1.59022621956999	-1.42615112081077	-1.26208893573125	-1.09803324529957	-0.933977497359247	-0.769914996191031	-0.605838892476033	-0.441742173545864	-0.277617653819592	-0.113457965340533	0.0507444516618366	0.214997358248122	0.379308726335636	0.543686748397029	0.708139847321986	0.872676686462483	1.03730617987121	1.20203750273139	1.36688010196417	1.53184370698659	1.69693834057898	1.86217432980462	2.02756231690721	2.19311327009137	2.35883849406991	2.52474964023574	2.69085871628853	2.85717809511409	3.0237205226781	-3.09268618252375	-2.92565789570604	-2.75836602579289	-2.5907962860159	-2.42293400329806	-2.25476412390838	-2.08627122320305	-1.91743952017003	-1.74825289757889	-1.57869492862747	-1.40874891106906	-1.23839790989619	-1.06762480974704	-0.896412378283948	-0.724743341864375
53	-2.00675405663707	-1.8510467471424	-1.69539322055702	-1.53978838400326	-1.38422702230226	-1.2287037900706	-1.07321320375946	-0.91774963349874	-0.762307294622231	-0.606880238759794	-0.451462344391375	-0.296047306763461	-0.140628627073146	0.0148003991723716	0.170246694711751	0.325717414091885	0.4812199583289	0.636761990762334	0.792351454200417	0.947996589458581	1.10370595539845	1.25948845058031	1.4153533366485	1.57131026357617	1.72736929690305	1.88354094710768	2.03983620126291	2.19626655713115	2.35284405986238	2.50958134146423	2.66649166321758	2.82358896121359	2.98088789518755	3.13840390081999	-2.98703206151359	-2.82903221832352	-2.67076376249327	-2.51220755700198	-2.35334337054895	-2.19414980204737	-2.03460420130701	-1.87468258617171	-1.7143595565398	-1.55360820590429	-1.3924000313152	-1.2307048430004	-1.06849067530068	-0.905723701094056	-0.742368152525576
[truncated: 70 more columns]
