# Supplementary material for: Reconstructing spruce budworm outbreak severity: a comparison of paleoecological and tree-ring signals
Source: PLoS One. 2025 Aug 12;20(8):e0329406. doi: 10.1371/journal.pone.0329406 (PMC12342301; doi:10.1371/journal.pone.0329406)
Supplement: S14 Dataset — (ZIP) [file pone.0329406.s014.zip › Lake 8 wavelet data no outlier/Lepidopteran_scales/WS_wavelet_power.corr.txt]

V1	V2	V3	V4	V5	V6	V7	V8	V9	V10	V11	V12	V13	V14	V15	V16	V17	V18	V19	V20	V21	V22	V23	V24	V25	V26	V27	V28	V29	V30	V31	V32	V33	V34	V35	V36	V37	V38	V39	V40	V41	V42	V43	V44	V45	V46	V47	V48	V49	V50
1	0.00151311754213412	0.00115946288547062	0.000700120038707769	0.000352098701769612	0.000167874077496451	9.29301478325337e-05	6.63417000943225e-05	5.64869121756235e-05	5.22398657285299e-05	4.94826037014824e-05	4.6647764108519e-05	4.42023692257279e-05	4.31176338395813e-05	4.37073876601172e-05	4.59526695556189e-05	4.86549704235373e-05	4.98960604434014e-05	4.93467075598061e-05	4.71125545041785e-05	4.38096812769706e-05	4.13337973405026e-05	4.05421699554202e-05	4.15294881343411e-05	4.3918591247197e-05	4.57845613699421e-05	4.58665206187765e-05	4.49390858455983e-05	4.43320283195518e-05	4.52577332526524e-05	4.89756786728152e-05	5.45651769514371e-05	5.93924984066435e-05	6.19443074782494e-05	6.02995559682534e-05	5.43348711991452e-05	4.74390790269043e-05	4.23543859122546e-05	4.18907083384424e-05	4.71381028493645e-05	5.4318431182816e-05	6.01587754794653e-05	6.31223148257098e-05	6.25854086404213e-05	6.09207158438161e-05	6.10635928020042e-05	6.28415657907518e-05	6.41009342957656e-05	6.41732568433264e-05	6.410915293645e-05
2	0.00183856214546456	0.00136670664742475	0.000764087756473569	0.000328512412527003	0.000119781279085675	5.05719649991981e-05	3.42662259138862e-05	3.13340316450824e-05	3.11015882255528e-05	3.07159171410306e-05	2.9165031180432e-05	2.73823539888107e-05	2.67010446271129e-05	2.76128759374618e-05	3.03097367910128e-05	3.35173298947612e-05	3.5057230082081e-05	3.4681798116943e-05	3.2492557210526e-05	2.90558169745279e-05	2.65239607435533e-05	2.58063876956487e-05	2.69920016230884e-05	2.9745298238656e-05	3.17717719059711e-05	3.15375079822034e-05	3.00475582873516e-05	2.88084455835041e-05	2.91837392562132e-05	3.28022624796145e-05	3.8645334265703e-05	4.37650928598628e-05	4.66805759466544e-05	4.50730752657356e-05	3.85836184101536e-05	3.10604398358807e-05	2.54009902982973e-05	2.4760655908058e-05	3.04569040177778e-05	3.79621053934183e-05	4.36064298320799e-05	4.5913169148712e-05	4.41869169065476e-05	4.13815563160469e-05	4.11779240977445e-05	4.310390324461e-05	4.41872507339939e-05	4.35017611100946e-05	4.22223855519025e-05
3	0.00200980151935734	0.00145845966694712	0.00076347965279823	0.000281121234465107	7.03211624387589e-05	1.45777696420746e-05	8.81766555554538e-06	1.08663722108661e-05	1.27744449193964e-05	1.36088236216466e-05	1.2893636365789e-05	1.16495359780395e-05	1.1168267825099e-05	1.19189140664463e-05	1.42720416501764e-05	1.71274943034409e-05	1.84613142259446e-05	1.82443303340619e-05	1.65413890461518e-05	1.3664727966018e-05	1.15974255974413e-05	1.10763989590489e-05	1.21588454244189e-05	1.47018638278939e-05	1.64826373249077e-05	1.59889032697367e-05	1.43177344792272e-05	1.27988828238963e-05	1.25878381095342e-05	1.5393411410159e-05	2.02727849593357e-05	2.4574737520436e-05	2.73470998409896e-05	2.62892864660695e-05	2.07699010909722e-05	1.4388863257077e-05	9.48721197070982e-06	8.86267673506532e-06	1.38601205075083e-05	2.00553748677376e-05	2.42579646251402e-05	2.54799701603965e-05	2.29655645647432e-05	1.9668776693233e-05	1.940089667264e-05	2.13969938550686e-05	2.23280089849636e-05	2.12512697567202e-05	1.92332740902811e-05
4	0.0020317510424262	0.00146179276188533	0.000745440409723218	0.000257097399391293	5.24899776380526e-05	3.54730439525724e-06	4.28111023745908e-07	2.44340796206207e-06	3.75150494975657e-06	4.37915349354412e-06	3.94493738475181e-06	3.11212187267355e-06	2.7441717395961e-06	3.10421588621299e-06	4.60533568304488e-06	6.48612634782583e-06	7.25463878671256e-06	7.14312678774627e-06	6.17037316859621e-06	4.3125080730863e-06	3.01914537653594e-06	2.72436923475555e-06	3.44242944371396e-06	5.26550113392379e-06	6.48923331834857e-06	5.94742860452366e-06	4.63534445142447e-06	3.42055549230179e-06	2.97048259291728e-06	4.6852689179618e-06	7.81805166967561e-06	1.05357349125781e-05	1.26785806143174e-05	1.23794662843516e-05	8.83217318998777e-06	4.80996447398763e-06	1.68153918923687e-06	1.26227257452674e-06	4.63191546326733e-06	8.4047535995894e-06	1.0625552178072e-05	1.09669930006468e-05	8.58870655255828e-06	5.75723794708069e-06	5.66162224701543e-06	7.45232244143045e-06	8.2149024195572e-06	7.31997724469263e-06	5.55560284093091e-06
5	0.00196464508309372	0.00142981157779529	0.000748368621740489	0.000274570762523642	6.74565244355625e-05	1.07805378148915e-05	1.83172757903917e-06	9.76467574835983e-07	1.01605431018837e-06	1.17813953893248e-06	9.05020311876223e-07	4.64328171925877e-07	2.63839539807018e-07	3.7016030175168e-07	1.09376566955179e-06	1.9922986972276e-06	2.22146840554215e-06	2.17311842966423e-06	1.83551700824183e-06	9.50553235760702e-07	3.47422870111866e-07	2.23591494275883e-07	5.66031129983643e-07	1.56539269442728e-06	2.19328916570029e-06	1.77500247486684e-06	1.06243545003103e-06	4.58970704756038e-07	1.59623625553092e-07	1.00100351943236e-06	2.45291514076996e-06	3.63720195049054e-06	4.99579300387971e-06	5.22863017743786e-06	3.52435036699115e-06	1.7321103738165e-06	4.50759092726912e-07	3.42052455700868e-07	1.94346163496387e-06	3.36203625502126e-06	4.02826949571337e-06	4.05939599395094e-06	2.54851704710355e-06	7.38991384928783e-07	7.58708970883727e-07	1.96151378307855e-06	2.4268581312023e-06	1.970069513007e-06	1.09710719793328e-06
6	0.00187057882708976	0.00139737344862955	0.000775406842997037	0.000318258009085537	9.68052269862401e-05	2.23677169257552e-05	4.14580017993709e-06	6.18666221316612e-07	2.16001453154978e-07	3.2278276693292e-07	2.35043900435027e-07	6.73930250023072e-08	5.42092099951199e-09	5.38525305621009e-08	3.54053526588744e-07	6.44442252583682e-07	5.81193534683784e-07	5.6484856031025e-07	5.72183335295067e-07	2.75834485172289e-07	4.42259310541156e-08	1.1910522707915e-08	1.7497332275828e-07	6.30227175560672e-07	8.51076835840243e-07	5.65473146327449e-07	2.73163801763596e-07	1.40282442632732e-07	1.12992860559982e-07	4.60956736738229e-07	8.37586141609988e-07	1.1121804226329e-06	1.90045995692869e-06	2.29624555289197e-06	1.59554120489934e-06	1.03229297631181e-06	9.76114538586958e-07	1.20734679444614e-06	1.60254852759152e-06	1.55435802680951e-06	1.489347713124e-06	1.63142123840818e-06	1.08760460832828e-06	2.31696201889275e-07	1.94616868103361e-07	6.80188348227767e-07	7.84532374697727e-07	6.14249813082111e-07	5.15857608416238e-07
7	0.00178282404270679	0.00137323438925712	0.000812343229375704	0.00036963943680092	0.000130003130887265	3.54286689295952e-05	7.19045871092387e-06	8.32712636895698e-07	8.11107377584475e-09	1.06828727398881e-07	1.15272345462448e-07	4.55442443529993e-08	3.09614281183683e-08	1.02454423225638e-07	2.53318277245411e-07	2.85226872425037e-07	1.30864064298279e-07	1.24777277333763e-07	2.4177818140819e-07	1.76455659155116e-07	5.19155792195409e-08	5.31119913379445e-08	2.13900337139266e-07	4.60588895614561e-07	4.90723678522544e-07	2.52278355086454e-07	9.56984913455417e-08	1.62070606484341e-07	3.21279554732398e-07	4.40169512726516e-07	3.22170420198092e-07	2.78852573046135e-07	8.04829435371958e-07	1.14375767223102e-06	7.24182034903283e-07	5.28500270477225e-07	1.0451880160223e-06	1.5725846143822e-06	1.43000782296287e-06	7.53108123036483e-07	4.9231008561585e-07	8.43865284595303e-07	9.84453548703536e-07	7.51000431778139e-07	6.10313412287657e-07	5.58050350482256e-07	3.62494819202447e-07	2.40726335999014e-07	5.19657479296028e-07
8	0.00170997290480517	0.00135564725688355	0.000849879456586757	0.000422169324971094	0.00016706032447307	5.31563064276679e-05	1.37132196287314e-05	2.87107503027956e-06	5.45913920333807e-07	1.9024825631936e-07	1.06075470904598e-07	2.4818912515074e-08	1.38995236029224e-08	1.16476886197955e-07	2.35988495358901e-07	1.93064857349923e-07	3.30999729738376e-08	2.5415830720106e-08	1.46787937820288e-07	1.3571067939902e-07	2.06855541090716e-08	3.53419492938857e-08	2.44211732578791e-07	4.5348421344002e-07	4.13696189906539e-07	1.60723670340054e-07	4.61594346118672e-09	1.2691840777195e-07	3.65470246327995e-07	3.86586587715741e-07	1.1358863031501e-07	4.05371892089423e-08	4.6855602082146e-07	6.8448400562144e-07	2.63289569924793e-07	1.20466043029203e-07	8.50864111915003e-07	1.56365784234654e-06	1.27038320215415e-06	3.77088388834698e-07	5.57823000756749e-08	5.39026701112795e-07	1.07355575317171e-06	1.19110386331611e-06	9.88495884020887e-07	6.15162941489534e-07	1.94581730069854e-07	3.47707401272605e-08	5.22305057816603e-07
9	0.00165080987583748	0.00134265550020491	0.000885719553131936	0.000474679714852085	0.000207955605445274	7.57093095585467e-05	2.37450808870306e-05	6.84622238550258e-06	1.99320371711083e-06	6.42454814329345e-07	2.13545277635798e-07	4.23959600926188e-08	3.02844640823087e-08	1.57208606477253e-07	2.81505080782608e-07	2.41885299244456e-07	1.0607488501561e-07	8.56510287272802e-08	1.67874740340078e-07	1.56147965460294e-07	6.33973950050576e-08	1.10935794123394e-07	3.53740871955641e-07	5.59525822356385e-07	4.98408460348648e-07	2.36847106949108e-07	7.52510510028257e-08	2.04482008867733e-07	4.495807156029e-07	4.50406655253675e-07	2.0488626860052e-07	1.84104897230401e-07	5.23986554393688e-07	6.10020190764507e-07	2.06482805147853e-07	1.57154315590929e-07	9.7901434708776e-07	1.75828559243003e-06	1.46705505546767e-06	5.33319838083394e-07	1.51246540084521e-07	6.38453374782614e-07	1.32341096744409e-06	1.58993043134697e-06	1.35125064230513e-06	8.11859527137669e-07	2.73259353946544e-07	1.56458280486128e-07	9.04280953868747e-07
10	0.00160283560762108	0.00133338435251779	0.000919525583257128	0.000525793226544977	0.000250196032500688	0.000100338337608447	3.50829962100023e-05	1.1505028991374e-05	3.94232259435257e-06	1.50597365867636e-06	6.07737824830061e-07	2.55073877427127e-07	2.01611039970661e-07	3.3354483608476e-07	4.76981791823813e-07	4.8147462161257e-07	3.86134526189691e-07	3.39686810396461e-07	3.5743042806402e-07	3.40728787280797e-07	3.18607369403222e-07	4.41100039290574e-07	7.10544461823953e-07	9.11293194047211e-07	8.62759206341204e-07	6.40415879311584e-07	5.02781498004469e-07	6.11592686014896e-07	8.27924676158441e-07	8.76565256111418e-07	7.67793861275278e-07	8.10032012300302e-07	1.03023697226078e-06	1.03109118343738e-06	7.95490599809556e-07	9.99934443857886e-07	1.92290588683486e-06	2.71654560604109e-06	2.51155288677746e-06	1.67589539692968e-06	1.24976819508136e-06	1.5789198124257e-06	2.1304621307232e-06	2.32653937395279e-06	2.05171257823161e-06	1.52654154992258e-06	1.10507927380173e-06	1.25155171249614e-06	2.41108403721533e-06
11	0.00156450904411686	0.0013279030029997	0.000952066732395191	0.00057546755451394	0.000292838870325434	0.000125711160749795	4.62013524589695e-05	1.53740432430763e-05	5.39379216788954e-06	2.44128975759287e-06	1.42324126223623e-06	9.64090923297457e-07	8.1759939016844e-07	9.01487480861722e-07	1.0575579232244e-06	1.12785182079949e-06	1.08763053483365e-06	1.02031837432127e-06	9.83206155876195e-07	9.87012336204411e-07	1.07895758901955e-06	1.31384439536885e-06	1.62669851692638e-06	1.84240048630857e-06	1.85125547917205e-06	1.72806158115566e-06	1.66295791709699e-06	1.7790981777166e-06	2.00870964706402e-06	2.18852057782544e-06	2.29130896068301e-06	2.4309888664857e-06	2.60112091500791e-06	2.68221002585657e-06	2.83767689823299e-06	3.49628736674406e-06	4.6386258767027e-06	5.51057234612188e-06	5.4674547460317e-06	4.78566551943107e-06	4.23608973366374e-06	4.12946236350513e-06	4.16312066291707e-06	4.0004966924031e-06	3.64549792317102e-06	3.33980287181854e-06	3.40581950111744e-06	4.25479804478371e-06	6.28120144515778e-06
12	0.00153557611442883	0.00132778874149811	0.000986403952594983	0.000627163133041903	0.000339283353821977	0.000154781396246901	5.88071231435432e-05	1.85014802179849e-05	5.28901011573191e-06	2.26670410693755e-06	2.00040347811407e-06	2.12355799638967e-06	2.23604801924712e-06	2.3988588101234e-06	2.61042003075875e-06	2.77426564582617e-06	2.82671066398267e-06	2.80072215544528e-06	2.78472727100641e-06	2.86530745586974e-06	3.09380819827538e-06	3.44907455112041e-06	3.82445778393479e-06	4.09634577937925e-06	4.22760039219794e-06	4.29864492177416e-06	4.44347710392602e-06	4.75131089564363e-06	5.20455443533019e-06	5.70959750567311e-06	6.19473865868336e-06	6.6533485017895e-06	7.11487612518151e-06	7.68202783567844e-06	8.58613135541519e-06	9.9822941026105e-06	1.15742516133474e-05	1.26544977933273e-05	1.27156383000739e-05	1.19040496984964e-05	1.07404428753506e-05	9.5651962072501e-06	8.43597307019207e-06	7.42348124657857e-06	6.77717382936244e-06	6.82708638477008e-06	7.90078956146492e-06	1.03676484704617e-05	1.45544384804273e-05
13	0.0015168447586771	0.00133589589589262	0.00102742942940421	0.000687102846992112	0.000396664602947741	0.000195044120641641	7.94548011607462e-05	2.51103353002916e-05	5.12836124742469e-06	5.44314400722064e-07	1.22692918352373e-06	2.94185750715447e-06	4.40214456730777e-06	5.4559307188367e-06	6.21475554015365e-06	6.75040272149815e-06	7.08924204806156e-06	7.2872115752123e-06	7.45046880901099e-06	7.68521531681459e-06	8.03201184079695e-06	8.44460128503094e-06	8.83905911511613e-06	9.17976298547534e-06	9.52692425695719e-06	1.00057376562742e-05	1.0733623972486e-05	1.17625678523975e-05	1.30589429991342e-05	1.45240789532404e-05	1.60529956998229e-05	1.76063269638782e-05	1.92585084524534e-05	2.11818906617469e-05	2.35102587134152e-05	2.60943277789982e-05	2.83585685523318e-05	2.95110920357255e-05	2.90170176930084e-05	2.69012084420027e-05	2.36319952681899e-05	1.98250528179771e-05	1.61045543987119e-05	1.31207417554764e-05	1.1535096950236e-05	1.1951130631944e-05	1.49056370972762e-05	2.08972428791333e-05	3.02371980960644e-05
14	0.00150918418056476	0.00135474408983638	0.00107946443217395	0.000761193700163067	0.00047270637996873	0.000256280280508416	0.000119198997640674	4.56995444634273e-05	1.30479392716093e-05	2.25339610541801e-06	1.33459689437562e-06	4.05697316076961e-06	7.60170353165717e-06	1.0852333330549e-05	1.34638093874032e-05	1.54085667196358e-05	1.67751467751622e-05	1.76968584542375e-05	1.83187860380903e-05	1.87567121635361e-05	1.90670474158395e-05	1.92704934370913e-05	1.94289908732239e-05	1.97137058479336e-05	2.0394808793244e-05	2.17487092253286e-05	2.39484759023511e-05	2.70066269741239e-05	3.07889445470731e-05	3.50789262735656e-05	3.9666178555923e-05	4.44262405274905e-05	4.93391136308985e-05	5.4392006489039e-05	5.93725008532076e-05	6.36752371737013e-05	6.63171978683238e-05	6.62549319230717e-05	6.28534821899094e-05	5.62110973399395e-05	4.71676788376034e-05	3.70729143069673e-05	2.74956976337001e-05	1.99901732394026e-05	1.59612862763855e-05	1.66481625086283e-05	2.31779160070837e-05	3.65262757078329e-05	5.71896762649888e-05
15	0.00151189716810812	0.00138413595964538	0.00114293447420799	0.00085061547949742	0.000570254022472202	0.000344396367998364	0.0001876828580698	9.28389920743023e-05	4.26037222705115e-05	1.98280264306688e-05	1.21923178208365e-05	1.23874290525516e-05	1.64078212953896e-05	2.19684283057456e-05	2.76679019928925e-05	3.2673301213127e-05	3.65788370230889e-05	3.92760360907384e-05	4.08238394902289e-05	4.13565699600639e-05	4.10629954829716e-05	4.0237450284996e-05	3.93542310126834e-05	3.90837279466857e-05	4.01940435400432e-05	4.33597952265427e-05	4.89696538202137e-05	5.70281048532701e-05	6.71880627312973e-05	7.88811600207651e-05	9.14726826068589e-05	0.00010436106896182	0.000116960356248332	0.000128556581831352	0.000138118444232748	0.000144223941281714	0.000145255668860738	0.000139877259372892	0.000127607219516909	0.000109206354700444	8.66797899340676e-05	6.29027258862573e-05	4.10670388314966e-05	2.42128579400089e-05	1.5034723349497e-05	1.59665992033238e-05	2.93330759901419e-05	5.72349555293532e-05	0.000100936502453782
16	0.00152110468796935	0.00141896077713481	0.0012112649306827	0.000947250148270194	0.000680540125840766	0.000451939227830572	0.000280937671495707	0.000167399486264402	9.96028577262472e-05	6.29939558359925e-05	4.57274037276656e-05	4.01913783263004e-05	4.19872465424556e-05	4.83183004920946e-05	5.69545057451457e-05	6.59419195512452e-05	7.37027633161636e-05	7.91696074981075e-05	8.18162491057164e-05	8.1622285529627e-05	7.9048821773563e-05	7.5046797845695e-05	7.10437229099368e-05	6.88238520502236e-05	7.0258107511585e-05	7.69295455913796e-05	8.97767031508065e-05	0.000108885629531707	0.000133494347683208	0.000162173481503649	0.000193071600409712	0.000224100609150989	0.000252990704338496	0.000277244634561055	0.000294122078025263	0.00030082471466897	0.00029498122213825	0.000275358059041485	0.000242536006641642	0.000199221781638057	0.000149985456082762	0.000100486495379235	5.6525774168692e-05	2.33670356295413e-05	5.6178242983611e-06	7.60142247456782e-06	3.37804153010322e-05	8.86500890369866e-05	0.000175756970787076
17	0.00152923285923682	0.00144877804397711	0.00127037045317335	0.00103257315880741	0.000780597147891228	0.000552772483328924	0.000371980007912067	0.000244287466834848	0.000163426077460008	0.000117612378447898	9.52844511810968e-05	8.79656633526784e-05	9.04047803568826e-05	9.92951556726353e-05	0.000111937045742559	0.000125573298583986	0.000137429553060232	0.000145125887496717	0.000147124694004811	0.000143044430146138	0.000133806978998816	0.000121624267212433	0.000109804442916175	0.000102343682663765	0.000103311488696851	0.000116122662257986	0.000142863061159524	0.000183843479260346	0.000237481330430813	0.00030049007468413	0.00036825713559112	0.000435266685082312	0.000495485700206883	0.000542741923419367	0.000571210034205987	0.000576118421618882	0.000554666681019199	0.000506948471237123	0.000436518105856925	0.000350249522424398	0.000257371545492688	0.000167948401500898	9.14093838889971e-05	3.57912531205233e-05	8.03472592914493e-06	1.50839424417603e-05	6.49843669495078e-05	0.000167014455291199	0.00033030599979022
18	0.00152717543998975	0.00146151972182656	0.00130428975372031	0.00108543271329318	0.000842994387434907	0.000612861437847738	0.000420810632582662	0.000279104389582936	0.000187745066668894	0.000138746895729616	0.000121081343723895	0.000124376417359885	0.000140557023282731	0.000163735082863081	0.000189278400052724	0.0002129748350257	0.000230787859394063	0.000239222778136347	0.000236032138304242	0.000220927383146209	0.000196040324979379	0.000165985015491974	0.000137458323406081	0.000118393585472471	0.000116767559688843	0.00013925291523587	0.000189971879677675	0.000269601287423217	0.000374993705568972	0.000499346335822535	0.000632830471876242	0.000763542781471672	0.000878666808436971	0.000965798483797866	0.0010144228638998	0.00101747349627735	0.00097275957461819	0.00088388396778732	0.000760224857471646	0.000615727892945616	0.000466665663396751	0.000329023374484954	0.000216499344168013	0.000140011793500198	0.000109005141979378	0.000133958500351174	0.000228754261116895	0.000411417760926127	0.000702383814637467
19	0.00151002332240022	0.00145227578270698	0.00130803486420918	0.00110007158013578	0.000860067684301186	0.000621283239502145	0.000411791913005613	0.000250056731787241	0.00014359325899112	9.03788133905479e-05	8.19010156925822e-05	0.000106509480927038	0.000152031570715027	0.000207222595906826	0.000262228172703977	0.000308583941877	0.00033928234551988	0.00034919340574868	0.000335815922912557	0.000300106551491098	0.000247048187429861	0.000185661541468217	0.00012828921936514	8.91474279011365e-05	8.23130219603224e-05	0.000119459632916077	0.000207739612728651	0.000348200636554271	0.000535026124912816	0.000755731137304526	0.000992285573511485	0.0012230220085944	0.00142512858524302	0.0015774987923174	0.00166366074782331	0.00167441073990293	0.001609658523144	0.00147894849540018	0.00130026982175606	0.00109717587046429	0.000894832827188999	0.000716184394591963	0.000579641612512558	0.000499343851984271	0.000488095064813461	0.000561886486196676	0.000744020374036512	0.00106675238528659	0.00156923818706034
20	0.00148403795329583	0.00143300947018213	0.00130090134835871	0.00110420838236534	0.000868334345642101	0.000622813927525924	0.000396163441270875	0.000211484500506977	8.35899327151301e-05	1.79540337426161e-05	1.13348253662471e-05	5.35794288908775e-05	0.000129983425826013	0.000223651396832478	0.000317536585868418	0.000396099234397721	0.000446693366459186	0.000460811609445269	0.000435210588870428	0.000372784067407726	0.000282933341108434	0.000181161867858834	8.77098690580519e-05	2.52241034319508e-05	1.56812456011818e-05	7.6989215826481e-05	0.000219819462380622	0.000445234435605481	0.000743563507034069	0.00109478064779296	0.00147040447799577	0.00183672785858491	0.00215901424982685	0.00240616367259815	0.0025552325630012	0.00259509229489051	0.00252848259059223	0.00237185175579328	0.00215275975593513	0.00190525042487309	0.00166432718458449	0.00146120684833645	0.00132105931132639	0.0012642850215818	0.00131114312532266	0.00148814583706094	0.00183367752736415	0.00240027554046354	0.00325204132978658
21	0.00146792889522909	0.001432804239178	0.0013252015695628	0.00115603663342524	0.000944098862435214	0.000713325354074603	0.000489415585635227	0.000296315255714171	0.000153048744845947	7.13119721953677e-05	5.41385642259361e-05	9.58009481944695e-05	0.000182915257646263	0.000296533841443198	0.000414887477409735	0.000516405813558971	0.000582679542124056	0.000601085614173141	0.000566837570711835	0.000484236158487895	0.000366902293547843	0.000236813834714431	0.000122072910595765	5.35099175206169e-05	6.04571867733166e-05	0.000166243086905366	0.00038409815376582	0.000714176152482925	0.00114225982164395	0.00164047257278683	0.00217001283272253	0.0026856288665042	0.003141298547409	0.00349638221342962	0.00372137835835755	0.00380235111246443	0.00374317138639888	0.00356499662721988	0.00330295045920312	0.00300069530715909	0.00270432316855321	0.0024574251808134	0.00229905843039304	0.00226549981118995	0.00239533923646706	0.00273607299087722	0.00334948482461026	0.00431318177516887	0.0057167497007426
22	0.00148090771852464	0.00147921900561693	0.00141890969429952	0.0013061876210828	0.00115314219420438	0.000976442348825975	0.000795514431556165	0.000630326021986325	0.000498926813028596	0.000414991015910575	0.000385719534303195	0.000410514635019684	0.00048077637505385	0.000580987228402685	0.0006910036553504	0.000789238521369797	0.000856258054363742	0.00087825471056638	0.000849880553498807	0.000776006762187376	0.000672092153531004	0.000562991777621335	0.000480220590173357	0.000457905837301724	0.000527893067480769	0.000714668604111049	0.00103086904192737	0.0014741221809457	0.00202579522217017	0.0026519484529131	0.00330646792758912	0.00393604218289794	0.00448639653042754	0.00490901621449218	0.00516747721302254	0.00524247633279938	0.00513475558632923	0.00486540702343743	0.00447354465707485	0.00401197095562602	0.00354206620164815	0.00312944082544789	0.00284170098790466	0.00274893469522499	0.00292641600379637	0.00345794440216678	0.00443764670922946	0.00596828907129541	0.00815517937232093
23	0.00151945445259251	0.00156644272382506	0.00157339652997147	0.00154319119242503	0.00148214091114436	0.00139947718325703	0.00130661892845612	0.00121617815543797	0.00114064405310728	0.00109078455923792	0.00107396270896415	0.00109270900122408	0.00114394355246988	0.00121916443283672	0.00130572805209647	0.00138910369050787	0.00145575999733818	0.0014961921358515	0.00150754792399644	0.00149535516242671	0.00147397173200671	0.00146555544270122	0.00149756511542844	0.00159903786349373	0.00179610893117701	0.0021074071660288	0.00254002811720407	0.00308673244695811	0.00372484706242456	0.00441710109740502	0.00511436733810735	0.00576005295934731	0.00629571479308039	0.00666735746157737	0.00683179018935212	0.00676236840424319	0.00645345884553444	0.00592309067904745	0.00521352101547091	0.00438982199344043	0.00353698165255448	0.00275624754588006	0.0021613995554351	0.00187529159338384	0.00202647651445836	0.00274527261644569	0.00415850962556143	0.00638255177199836	0.00951495275432442
24	0.0015400570632731	0.00163556659570474	0.00171153596510017	0.00176956976868239	0.0018125355525389	0.00184428811791677	0.00186946557931425	0.00189328155103995	0.00192119603083326	0.00195838455607423	0.00200902821621393	0.00207556952720762	0.00215816360791941	0.00225455938569574	0.00236056404310491	0.00247110155819259	0.00258171801489757	0.00269025689669875	0.00279835654234418	0.00291242026010308	0.00304377375563192	0.00320784305644219	0.0034223427295683	0.00370463676499692	0.00406859368140016	0.00452136990051835	0.00506059371475474	0.00567237688778714	0.00633046825212451	0.00699672102444078	0.00762291528252247	0.00815388538390229	0.00853184545704861	0.00870175387322	0.00861747211915137	0.00824833670374194	0.00758559416395821	0.00664800286848448	0.00548584510240444	0.00418265973533182	0.0028541954002341	0.00164435070011428	0.000718152793404863	0.000252094216036967	0.000422409821813313	0.00139217066850747	0.00329842013150506	0.00624092435903578	0.0102742967745465
25	0.00146890686851243	0.00159186816484675	0.00171436774419818	0.00183912644436545	0.00196871330747882	0.00210517019825221	0.00224986254645518	0.0024035367029701	0.00256649956445412	0.00273881560825075	0.00292044364931666	0.00311129319371055	0.00331123960438599	0.00352017192434431	0.00373814357498027	0.0039656572655595	0.00420405692580199	0.00445594150454912	0.0047254753628671	0.00501845818945861	0.00534203715707102	0.00570399274322363	0.00611159944043241	0.00657014072381466	0.00708122762983578	0.00764111584517814	0.00823922773999931	0.00885706647917919	0.00946767621996079	0.0100357795258494	0.0105187282777928	0.0108684351250927	0.011034479921837	0.0109685611178444	0.0106303375031058	0.00999445834062842	0.00905823168182379	0.00784900138079118	0.00642999538601013	0.00490327766246128	0.00340856330260708	0.00211707208911781	0.00122027417035656	0.000914243239342171	0.00138125301517868	0.00277107016077037	0.00518492192586511	0.00866515342815982	0.0131929749807389
26	0.00124224982891021	0.00135782340790173	0.0014880423779789	0.001638434181875	0.00181372519544378	0.00201723258712766	0.00225052310990308	0.00251338147729938	0.00280406177791774	0.00311974242230542	0.00345707973400221	0.00381275840364911	0.00418396075412362	0.00456870905010125	0.0049660647570518	0.00537618889564561	0.00580027688096221	0.00624038194441451	0.00669913776486187	0.00717938757401505	0.0076837266773414	0.00821396892309937	0.00877055380814967	0.00935191657947995	0.0099538457221019	0.0105688499624402	0.0111855547841546	0.0117881566219562	0.0123559942548476	0.0128633600098932	0.0132797634718287	0.0135709529033023	0.0137010507050156	0.0136361163328369	0.0133492704970286	0.0128271871716429	0.012077321682305	0.0111347815906118	0.0100673873591673	0.00897734607998006	0.00799818082275192	0.00728616493180969	0.00700646199778653	0.00731532959626655	0.00834088527184407	0.0101657814015097	0.0128154148699048	0.016254795478076	0.0203958367224661
27	0.000858957821367323	0.000935771393786609	0.00103717508699192	0.00117157453513354	0.00134632497292611	0.00156693091656044	0.00183650165837993	0.00215554195562589	0.00252209355117036	0.0029321803014676	0.00338046108366343	0.00386096896978775	0.00436781484223919	0.00489575533485978	0.00544056138622816	0.00599916585092437	0.00656960814654112	0.00715082441679851	0.00774234931511714	0.00834399883619063	0.00895559315185363	0.00957675608057414	0.01020679683201	0.0108446447553052	0.0114887758363079	0.0121370499251117	0.012786381101543	0.0134322003066688	0.0140677442040368	0.0146833114280733	0.015265746521605	0.0157985076823028	0.0162627024728383	0.0166393941497268	0.0169132670086618	0.0170774026150039	0.0171385130100067	0.0171215950980662	0.0170727298297665	0.0170587645590084	0.0171629640117253	0.0174764028089241	0.0180858192539019	0.0190596838549007	0.0204351149712498	0.0222087313637152	0.0243343383989228	0.0267293797730029	0.0292903969846573
28	0.000414804634600574	0.000444157292125452	0.000503381454697605	0.000602183783559872	0.00074897681268483	0.0009500260523469	0.00120884379844922	0.00152591719000804	0.00189880146452883	0.00232254792736089	0.00279038244335606	0.00329451485912554	0.00382694898946734	0.00438017755638123	0.00494768238564402	0.00552420884715645	0.00610583446428119	0.00668989429531059	0.00727485143606288	0.00786020436132574	0.00844650242880251	0.00903549972621006	0.0096304228665446	0.0102362713788544	0.0108600235929271	0.0115106004845461	0.0121984565278626	0.0129347258843781	0.013729950415312	0.0145925374180766	0.0155272125774296	0.0165338127894107	0.0176067698539107	0.0187355456493248	0.0199060894144802	0.0211031236346878	0.0223127815393301	0.0235248929393464	0.0247341284073851	0.0259393307276987	0.0271407137369513	0.0283351610027169	0.029510514168051	0.0306403507345979	0.0316811304953651	0.0325735659392948	0.0332495312550987	0.0336447597142786	0.0337161204683118
29	8.15101530058042e-05	8.46409083924501e-05	0.000119214203008035	0.000193786198564479	0.000315262780002131	0.000488171838484198	0.000714189506500926	0.000991991635341713	0.00131745065787901	0.00168414224903193	0.00208407692896086	0.0025085390358059	0.00294890621434579	0.00339733882820288	0.00384726723932584	0.0042936576101065	0.00473309238229247	0.00516374743151677	0.00558537309493529	0.00599938359605961	0.00640912710598191	0.00682035133634136	0.00724180768599297	0.00768586556454233	0.0081689544817995	0.00871163022644223	0.00933808324796217	0.010074974218371	0.0109495855711193	0.0119874005540774	0.0132093377180046	0.0146289513617989	0.0162499343486721	0.0180642172911339	0.0200508522250948	0.0221757225150762	0.0243919719114668	0.0266409397059464	0.0288533667276232	0.0309507220925907	0.0328466883383575	0.0344490937437386	0.0356628240823755	0.0363943901471185	0.0365587803448095	0.0360889236085748	0.0349475132078842	0.0331401554050114	0.0307279455783619
30	1.28552471381304e-05	2.47291589315082e-05	6.51701694108963e-05	0.000139427224135891	0.000250875475106457	0.000400571181366616	0.000587056736881874	0.000806452231607665	0.00105282524243243	0.00131878519154965	0.00159621173959673	0.0018770064493149	0.00215375864833635	0.00242024104124791	0.0026716942870631	0.00290491409822957	0.00311820797851435	0.00331132914698969	0.00348551180159253	0.00364371805685699	0.00379116192062745	0.00393610541982453	0.00409083831129177	0.00427267169316238	0.00450471442937656	0.00481617455148063	0.00524194517412616	0.00582129760081691	0.00659560617220565	0.00760515526393144	0.00888520890387234	0.0104616369503931	0.0123464712456273	0.0145338004307461	0.01699640240414	0.0196834672663519	0.0225196963105954	0.0254059915454772	0.0282218891194335	0.0308298436885987	0.0330814318384259	0.034825491489703	0.0359181228909739	0.0362343170266988	0.0356807309083217	0.034208799320677	0.0318269920890181	0.028610660742665	0.0247076625281591
31	0.000233624588531973	0.000273292812095452	0.000332636420557106	0.000412935542590373	0.000513852007683578	0.000633319476357824	0.000767634333557617	0.000911744614806117	0.0010597010315806	0.00120520498480454	0.00134216978055517	0.00146520822062724	0.00156997482207756	0.00165332307587268	0.00171328254771462	0.00174890915654396	0.00176010456772825	0.00174752711951873	0.00171271884411248	0.00165854660779149	0.0015900010281064	0.0015153210643576	0.00144732635835392	0.00140475806855338	0.00141336740053534	0.00150646262800967	0.00172463898713238	0.0021144740454148	0.00272606973981007	0.0036094506986717	0.00480997159186275	0.00636302689212811	0.00828847801411459	0.0105853017690079	0.0132270114268689	0.0161584033925125	0.0192941388616536	0.0225195839449019	0.0256942077873417	0.0286576799276285	0.0312386183417136	0.033265720889265	0.0345807696182664	0.0350527387403188	0.0345919800998289	0.0331632317517188	0.030796033211297	0.0275910797958723	0.0237211539742511
32	0.000623371828457289	0.000680689318081525	0.000744249210497695	0.000812640757335098	0.000883599052837929	0.000954130798045617	0.00102074803257996	0.00107978256342961	0.00112773624026665	0.00116161107972812	0.00117916196507212	0.00117902526285317	0.0011606991345809	0.00112438306888364	0.00107072036658295	0.0010005213738379	0.000914569853240136	0.000813623285372805	0.000698705359633263	0.000571753851297991	0.00043663176611073	0.00030044027590102	0.000174998077774209	7.82849035977546e-05	3.55987738049582e-05	8.01573873125234e-05	0.000252890567307649	0.000601225137957771	0.0011767530434094	0.00203179010028192	0.00321496475467269	0.00476610946778787	0.00671084714665989	0.00905535774401087	0.0117818646502473	0.0148453890601465	0.0181722791383325	0.0216609292230697	0.0251849655309836	0.0285989948869722	0.0317468007688825	0.0344716382378671	0.0366280412143293	0.0380943307563426	0.0387848237837999	0.0386606131350961	0.0377377478836025	0.0360917110917622	0.033857287587618
33	0.00102808482833855	0.00108037713741528	0.00112621311891312	0.00116370768427633	0.00119100742998285	0.00120647002590119	0.00120885771351963	0.00119751619934813	0.00117250669502317	0.00113466096306219	0.00108553794136079	0.00102727572933563	0.000962353028282824	0.000893296861108827	0.000822394846319238	0.000751486226998276	0.000681912159300743	0.00061469925255396	0.000551029447219282	0.000493014583722999	0.000444748384722672	0.000413557181937763	0.000411320361191568	0.000455689753623651	0.000571011348053928	0.000788748608054648	0.00114722783646463	0.00169057289171603	0.00246676630385942	0.0035248605967077	0.00491145912984182	0.00666668032110443	0.00881990265188047	0.0113856511000798	0.0143600209614047	0.0177180370908748	0.0214123127600716	0.0253733026498247	0.0295113416846429	0.0337205306264522	0.0378843780454663	0.041882946129233	0.0456010865140531	0.0489372055321504	0.0518118809553777	0.0541755799459596	0.0560147149833679	0.0573553325629573	0.0582638647318588
34	0.00137666766663135	0.00141061038228056	0.00142990956755409	0.00143359531662135	0.00142131190552944	0.0013934311032116	0.00135112821393832	0.00129640548320233	0.00123205144438264	0.00116153179923564	0.00108881719199342	0.00101816487140421	0.000953883311486892	0.000900119535258311	0.000860716116297403	0.00083918668726235	0.000838853774082136	0.000863180178352404	0.000916305240809233	0.00100377155892282	0.00113339860764292	0.0013162305872299	0.00156746053149551	0.00190721506596294	0.00236107746152158	0.00296023298548009	0.00374114078512704	0.00474466981556584	0.00601468023142016	0.00759608245472808	0.00953245914718336	0.0118633855002433	0.0146216257115005	0.017830413979631	0.0215010435659511	0.0256309853940031	0.0302027375188162	0.0351835690440713	0.0405262682586612	0.0461709374678968	0.0520477997127988	0.0580808997371528	0.0641924985507038	0.0703078840283227	0.0763602561963097	0.0822953025559968	0.0880750630478132	0.0936807019250955	0.09911385846686
35	0.00167172187373191	0.00168109720594502	0.00167001684516327	0.00163827438313652	0.00158651785026043	0.001516313885074	0.00143017133512071	0.00133152132084142	0.00122465554434562	0.00111463021905969	0.00100714889246961	0.000908442918993623	0.00082517259561952	0.000764374175292124	0.000733477410835223	0.000740414480949392	0.00079383398175513	0.000903423426948403	0.00108033112762654	0.0013376645674102	0.00169102890192187	0.00215905759117175	0.00276387896506223	0.00353145901542088	0.00449176275096742	0.00567868431816444	0.00712970942070178	0.00888529139486017	0.0109879431488012	0.0134810692568369	0.0164075839063873	0.0198083793160634	0.0237207241486354	0.0281766812048272	0.033201637625364	0.0388130386996258	0.0450194082826083	0.0518197251160473	0.0592032055630691	0.0671495200540211	0.0756294437027716	0.0846059121031211	0.0940354225952127	0.103869691072867	0.114057446935076	0.124546226747103	0.135284013491412	0.146220565800547	0.157308292607278
36	0.00192562624456765	0.00189935505150356	0.00184537140336071	0.00176362422943887	0.00165510283592626	0.00152193509170712	0.00136746075434181	0.00119628017183961	0.00101428127442411	0.000828650407466125	0.000647874845048851	0.000481746449609015	0.000341376625087526	0.00023923223980157	0.000189200470954078	0.000206687582124249	0.000308752673908135	0.000514272773857873	0.000844130697559156	0.00132141242928814	0.00197159685784526	0.00282271802243593	0.0039054789150663	0.00525329651873827	0.00690226010449867	0.00889098863584514	0.0112603780375932	0.0140532345662924	0.0173137960197228	0.0210871475341097	0.0254185428435397	0.0303526448867593	0.0359327014998001	0.0421996727605953	0.0491913266133799	0.0569413190125788	0.0654782742805859	0.0748248808666303	0.0849970172736638	0.0960029224771291	0.10784242445606	0.120506239198665	0.133975350478083	0.148220477713553	0.163201635469365	0.17886778401774	0.195156566601129	0.211994126478616	0.229294996503538
37	0.00223786226842176	0.0021809975063408	0.00209081339531558	0.00196779446835066	0.00181378414812402	0.00163214975143708	0.00142792959706598	0.00120795951943038	0.000980977236261225	0.000757704179245837	0.000550905474660262	0.000375429669177759	0.000248230468432722	0.000188373155805669	0.000217028482952135	0.000357456701163554	0.00063498408964712	0.00107697390478497	0.00171279319594353	0.00257377646593867	0.00369318672530502	0.00510617408568316	0.00684973160051264	0.00896264749179674	0.0114854520741365	0.0144603564710798	0.0179311785074761	0.0219432489028716	0.026543288115656	0.0317792410296317	0.0377000533793819	0.0443553707278135	0.0517951383677435	0.0600690791879195	0.0692260267781362	0.0793130932328045	0.0903746555047543	0.102451150844533	0.115577680714986	0.1297824332662	0.145084946469102	0.16149424666326	0.179006909810127	0.197605104370937	0.217254684712837	0.237903411664878	0.259479381831934	0.281889749242519	0.305019821742239
38	0.00300576058374078	0.00299564122523725	0.00295920168926828	0.00289881671144656	0.00281851346426448	0.00272414928151447	0.00262356508919937	0.00252670939036864	0.00244572866900635	0.00239502136097723	0.00239125405139866	0.00245334024917099	0.00260238390096975	0.00286159166786084	0.00325615981577193	0.00381314327302872	0.00456131587971697	0.00553103198041466	0.00675410017188936	0.00826368008541156	0.0100942124376137	0.0122813911154185	0.014862183685371	0.017874903390322	0.0213593314249102	0.0253568831414429	0.0299108059848843	0.0350663906319413	0.0408711703448625	0.0473750773568065	0.054630519658953	0.0626923373766565	0.0716175955265978	0.0814651698301293	0.0922950848350244	0.104167569164723	0.11714180140879	0.131274331939248	0.146617180524609	0.163215626542798	0.181105727188971	0.200311618481172	0.220842673097603	0.242690607063493	0.265826642950928	0.290198849512079	0.315729785590397	0.342314578963582	0.369819567894354
39	0.0049336282808415	0.00514279591921584	0.0053523625483051	0.00556716074610636	0.00579358892981994	0.00603971679522123	0.00631535957188388	0.00663211741289827	0.00700337779243648	0.0074442806628799	0.00797164826561713	0.00860388381195012	0.00936084564479298	0.0102637058279044	0.0113348042384995	0.0125975109988629	0.0140761113038683	0.0157957272166444	0.0177822906583538	0.020062580477671	0.0226643340538611	0.0256164403148764	0.0289492163484906	0.0326947640296564	0.0368873964376215	0.0415641165295593	0.0467651228916023	0.0525343097954193	0.0589197217030989	0.0659739162829796	0.0737541854416451	0.0823225813502349	0.0917456944114487	0.102094132964462	0.113441660533477	0.125863955722744	0.139436972406984	0.154234893432155	0.17032768920041	0.187778312642506	0.206639583378486	0.226950835379137	0.248734423100055	0.271992199739349	0.296702096836837	0.32281494581429	0.350251688302185	0.378901122442361	0.408618326269877
40	0.00851831156869287	0.00912596805559325	0.00976883018607673	0.0104520208968559	0.0111815719699106	0.0119644282353155	0.0128084282007688	0.0137222619632832	0.0147154090453867	0.0157980607466864	0.0169810336216474	0.0182756826750162	0.0196938246785377	0.0212476835140187	0.0229498704883337	0.0248134129955747	0.0268518445788794	0.0290793682467478	0.0315111027320296	0.0341634181916989	0.037054363626643	0.0402041831051771	0.0436359118181482	0.0473760362612617	0.0514551956835646	0.0559088946758116	0.0607781897706398	0.0661103066031368	0.0719591389766289	0.0783855775403687	0.0854576141398983	0.0932501686279744	0.10184458833168	0.111327776667772	0.121790916667935	0.133327767359779	0.146032525832726	0.159997265021923	0.17530897622916	0.192046265480015	0.210275773176479	0.230048406233195	0.251395490014556	0.274324962938487	0.298817748637806	0.324824448217944	0.352262497706885	0.381013932732548	0.410923893483442
41	0.0132611162501121	0.0142792824730996	0.0153461287596846	0.0164625250844867	0.0176292900765742	0.0188471636603254	0.0201167814071846	0.0214386555899756	0.0228131691648691	0.0242405900616584	0.0257211141524004	0.0272549459948313	0.028842426808785	0.0304842190400532	0.0321815562019478	0.0339365653783653	0.0357526677613653	0.0376350598460106	0.0395912744139408	0.0416318162427857	0.0437708626631164	0.0460270137771619	0.048424071530585	0.0509918211125027	0.0537667826128653	0.0567928957866993	0.060122096480447	0.0638147400946285	0.0679398257104579	0.0725749744926769	0.0778061179507125	0.0837268557878978	0.0904374495076303	0.0980434266953937	0.106653781869614	0.116378772791251	0.127327325823951	0.139604079912176	0.153306115458554	0.168519431210413	0.185315248519307	0.203746237287641	0.223842770826912	0.245609327013058	0.26902115988862	0.294021368678681	0.32051848963732	0.348384729960174	0.377454952102535
42	0.0175333641379593	0.0187170321347811	0.0199194174773323	0.0211336520494373	0.0223521665767881	0.0235667495562313	0.0247686376327542	0.0259486431090149	0.0270973244231744	0.0282052053526731	0.0292630483407209	0.0302621866474738	0.0311949189538416	0.032054968556778	0.032838007368151	0.0335422425593288	0.0341690608953999	0.0347237226150578	0.035216093199086	0.035661397623808	0.0360809778349198	0.0365030303469698	0.0369632972428111	0.037505680602739	0.0381827477344559	0.0390560927070672	0.0401965188154441	0.041684006901688	0.0436074360993315	0.0460640266686848	0.0491584792374241	0.0530017909723631	0.0577097369459206	0.0634010141144011	0.0701950557129516	0.0782095352402344	0.0875575912326646	0.0983448163311173	0.110666066290339	0.124602156105712	0.140216520848396	0.15755192762465	0.17662733184729	0.197434975309759	0.219937825033949	0.244067450253831	0.269722430030951	0.296767375821615	0.3250326418983
43	0.0197759606331421	0.0207756411630181	0.0217335186428862	0.0226361129571549	0.0234693328974939	0.0242186832970297	0.024869519493109	0.0254073520123237	0.0258182035898863	0.0260890196271255	0.0262081319441844	0.0261657741955399	0.0259546455882089	0.0255705175914102	0.0250128761788219	0.0242855898401074	0.023397591190331	0.022363557561141	0.021204573556208	0.0199487562873392	0.0186318219788731	0.0172975709455351	0.0159982667257501	0.0147948845008314	0.0137572039575366	0.0129637225537481	0.0125013668049845	0.0124649817820615	0.0129565825297055	0.0140843555829871	0.0159614041384523	0.0187042366570052	0.0224310056236277	0.0272595107132712	0.0333049885236548	0.0406777191115482	0.0494804875586054	0.0598059464243909	0.0717339319344144	0.0853287928144763	0.100636795543295	0.117683673197781	0.136472386785964	0.15698116782095	0.17916190875738	0.202938963722561	0.228208415727381	0.25483785830756	0.282666729465349
44	0.0202664340985378	0.020949829269781	0.0215453871105914	0.0220385630141461	0.022414871402099	0.0226601948003631	0.022761135504848	0.0227054090312101	0.0224822774351904	0.0220830193534997	0.0215014322639067	0.0207343610178296	0.0197822451864167	0.018649676215553	0.0173459538466316	0.0158856297745493	0.0142890251338516	0.0125827071841912	0.0107999095661769	0.00898087977836759	0.00717313714499611	0.00543162455830166	0.0038187377399932	0.00240421671617489	0.00126488567124249	0.000484229357880053	0.000151796796009559	0.000362426079665238	0.00121528769470589	0.00281274777968115	0.00525905716463814	0.00865887670628266	0.0131156542926038	0.0187298737897369	0.0255972010093798	0.0338065563381819	0.0434381478381331	0.0545615022463053	0.0672335342262271	0.0814966963158733	0.097377253159694	0.114883723707397	0.134005534040285	0.154711921307735	0.17695112591674	0.200649904647149	0.225713391831809	0.25202532924767	0.279448678048507
45	0.0216083267582611	0.0222663495168292	0.0228473811646954	0.0233419447826268	0.0237413165452723	0.0240378295705713	0.0242252033210155	0.0242988955970809	0.024256473265052	0.0240979969316254	0.023826413836035	0.0234479523000546	0.022972510183037	0.0224140289615002	0.0217908443209142	0.0211260035426392	0.0204475395231267	0.0197886910065073	0.0191880585748174	0.0186896861487041	0.0183430582277208	0.0182030038602164	0.018329499388797	0.0187873633713484	0.0196458387241933	0.0209780590585064	0.0228603983594464	0.0253717055556341	0.028592428101078	0.0326036313898011	0.0374859235844705	0.0433182981965377	0.0501769094337275	0.0581337978547442	0.0672555861631839	0.0776021669565077	0.0892254058489217	0.102167884542942	0.116461709075939	0.132127408569006	0.149172949323374	0.167592888026776	0.187367686147447	0.208463205323041	0.23083040072916	0.254405226088079	0.279108760219402	0.304847560922002	0.331514247604342
46	0.0270611404770617	0.0282939175212549	0.0295249427286996	0.0307528381119885	0.031977264362433	0.0331991345423759	0.0344208364937878	0.0356464608897802	0.0368820313504935	0.0381357325573518	0.039418131844076	0.0407423893341334	0.0421244513480576	0.0435832215359989	0.0451407040164006	0.0468221127354434	0.0486559413171744	0.0506739878624715	0.0529113294852181	0.0554062418523896	0.0582000596238515	0.0613369744664034	0.0648637682396428	0.0688294800088216	0.0732850067177645	0.0782826386343522	0.0838755320389318	0.0901171230352367	0.0970604877933774	0.104757655951765	0.113258885273961	0.122611906940732	0.132861152020351	0.144046970665489	0.156204856399447	0.169364688447318	0.183550005413166	0.198777323681509	0.215055513716173	0.232385246934244	0.250758525047756	0.270158302698682	0.290558212879671	0.31192240305734	0.334205488127489	0.357352624369674	0.381299706474955	0.405973687542516	0.431293019728475
47	0.0379517624387495	0.0403148121832388	0.0427860025185355	0.0453711152091146	0.0480767898337131	0.0509106228862846	0.0538812655028792	0.0569985177489947	0.0602734172118171	0.0637183194780854	0.0673469679479965	0.0711745503454327	0.0752177392414002	0.0794947139169547	0.0840251609593802	0.0888302511153278	0.0939325901202137	0.0993561414861909	0.105126119561673	0.111268851572187	0.117811607811872	0.124782399671957	0.132209745759791	0.140122406970299	0.148549092010225	0.157518135531561	0.167057151690236	0.177192666594355	0.187949733727246	0.199351537008113	0.211418986671104	0.224170313586633	0.237620668002264	0.251781728931479	0.266661330556138	0.282263112023799	0.298586196908465	0.315624908359821	0.333368525592284	0.351801086864829	0.37090124348305	0.390642168626727	0.410991523983135	0.431911486264981	0.453358834731244	0.47528509983023	0.49763677206928	0.520355569207814	0.543378758892988
48	0.0522740594016478	0.0559422393361348	0.0598177759720013	0.0639101031486106	0.0682290532385693	0.072784863709111	0.077588178983277	0.0826500466976825	0.0879819074350058	0.0935955770086391	0.0995032203963714	0.105717316461447	0.112250612664413	0.119116069058948	0.126326790979998	0.133895949972966	0.141836692677892	0.150162037571105	0.158884759676704	0.168017263588674	0.177571445387865	0.187558544292295	0.197988985139376	0.208872213059263	0.220216521953698	0.232028878638206	0.244314744730863	0.257077898571652	0.27032025962632	0.284041717961657	0.298239971469839	0.312910373563076	0.328045794052542	0.343636495864517	0.359670030130333	0.376131152014727	0.393001759420649	0.410260856430013	0.427884543013207	0.445846032170815	0.464115695265517	0.482661135868474	0.501447291991436	0.520436566113097	0.539588981946001	0.558862366439228	0.578212555082647	0.597593618181045	0.61695810541064
49	0.0655232412028779	0.0701822092702775	0.075101448063656	0.0802900263940172	0.0857569032184699	0.0915108815620176	0.0975605586760533	0.103914272389914	0.110580043655924	0.117565515339516	0.12487788736419	0.132523848386059	0.140509504243998	0.148840303508415	0.157520960533317	0.166555376501714	0.175946559041916	0.18569654108045	0.195806299684268	0.206275675728687	0.217103295305845	0.228286493859202	0.239821244090349	0.251702088732803	0.263922079321225	0.276472722101476	0.289343932225098	0.302523997349405	0.315999551720098	0.329755561745982	0.343775323984606	0.358040476343225	0.372531023162017	0.387225374687003	0.402100401260287	0.417131502357357	0.432292690388138	0.447556688953647	0.462895045017481	0.47827825421528	0.493675898290515	0.509056793416491	0.524389147947384	0.539640727940774	0.554779028615388	0.569771449755678	0.584585472953702	0.599188838492659	0.613549719628661
50	0.0731693958563435	0.0781739619513853	0.0834347163085293	0.0889574983856387	0.0947476484628201	0.100809946276447	0.107148548587131	0.113766926104474	0.120667800237561	0.127853080185512	0.135323800926095	0.143080062701729	0.151120972640275	0.159444589181774	0.168047870010995	0.176926624218055	0.186075469424707	0.195487794620961	0.205155729454703	0.21507012070492	0.225220516646251	0.235595159978099	0.246180989944997	0.256963654215739	0.267927531016918	0.279055761931823	0.290330295678395	0.30173194307065	0.3132404432473	0.324834541120345	0.336492075856434	0.348190080056423	0.359904889145565	0.37161226033044	0.383287500321207	0.39490560086181	0.406441380958965	0.417869634556019	0.429165282263045	0.440303525632731	0.451260002365628	0.462010940741003	0.472533311503461	0.482804975393078	0.492804824490068	0.502512915555799	0.511910593591418	0.52098060390445	0.529707191072574
51	0.0731304181097172	0.0778046785785104	0.0826881326028353	0.0877824195588615	0.0930884851986918	0.0986065298597483	0.104335958233842	0.110275331255678	0.11642232069454	0.122773667052049	0.12932514138258	0.136071511660423	0.143006514318482	0.150122831576591	0.157412075162889	0.16486477700859	0.172470387464594	0.180217281547347	0.188092773671034	0.196083141263493	0.204173657594265	0.21234863406513	0.220591472126765	0.228884724890267	0.237210168399976	0.245548882425145	0.253881340513651	0.26218750893222	0.270446953996056	0.278638957167715	0.286742637182268	0.294737078334955	0.30260146395056	0.310315213942448	0.317858125265664	0.325210513974528	0.332353357512839	0.339268435795837	0.345938469589348	0.352347254654658	0.358479790108994	0.364322399452441	0.36986284273356	0.375090418368675	0.37999605319426	0.384572379418026	0.388813797242146	0.392716522060785	0.39627861528283
52	0.0664381330182987	0.070343993896265	0.0743944256142424	0.0785875707821805	0.0829208675305235	0.0873910174755657	0.0919939568264806	0.0967248311213852	0.101577974080439	0.106546891059084	0.111624247573765	0.116801863355448	0.122070712362766	0.127420929156431	0.13284182199953	0.138321893004462	0.143848865596606	0.149409719507479	0.154990733446446	0.160577535530269	0.166155161474506	0.171708120470462	0.177220468586856	0.182675889447292	0.188057781844049	0.193349353856449	0.198533722949427	0.203594021435866	0.208513506596171	0.213275674661582	0.217864377785263	0.222263943048555	0.226459292480187	0.230436063005164	0.23418072518851	0.237680699598443	0.240924469584832	0.243901689252955	0.246603285410527	0.249021552278324	0.251150237782054	0.252984620285754	0.254521574685034	0.255759626851862	0.256698995511031	0.257341620731356	0.257691178331348	0.25775307962851	0.257534456102388
53	0.0562933587529885	0.0593176257766857	0.0624270203082871	0.0656177101629483	0.0688852681775066	0.0722246589770269	0.0756302292494497	0.0790957018589752	0.0826141741156038	0.086178120500655	0.0897794001260002	0.0934092691781109	0.0970583985668371	0.100716896963135	0.104374339369892	0.108019801325691	0.11164189879314	0.115228833731434	0.118768445297693	0.122248266563589	0.125655586573466	0.128977517508098	0.13220106665509	0.135313212823305	0.138300986775455	0.141151555190751	0.143852307609207	0.146390945751536	0.148755574554451	0.150934794211447	0.152917792464526	0.154694436353714	0.156255362599322	0.157592065767432	0.158696983352706	0.15956357690488	0.160186408326741	0.160561210482304	0.160684951274742	0.160555890384348	0.160173627897703	0.159539144110009	0.158654829843155	0.157524506692098	0.156153436691112	0.154548320978786	0.152717287135523	0.150669864968974	0.148416950630188
[truncated: 70 more columns]
