# Supplementary material for: Reconstructing spruce budworm outbreak severity: a comparison of paleoecological and tree-ring signals
Source: PLoS One. 2025 Aug 12;20(8):e0329406. doi: 10.1371/journal.pone.0329406 (PMC12342301; doi:10.1371/journal.pone.0329406)
Supplement: S14 Dataset — (ZIP) [file pone.0329406.s014.zip › Lake 8 wavelet data no outlier/Lepidopteran_scales/WS_wavelet_power.txt]

V1	V2	V3	V4	V5	V6	V7	V8	V9	V10	V11	V12	V13	V14	V15	V16	V17	V18	V19	V20	V21	V22	V23	V24	V25	V26	V27	V28	V29	V30	V31	V32	V33	V34	V35	V36	V37	V38	V39	V40	V41	V42	V43	V44	V45	V46	V47	V48	V49	V50
1	7.72672498862884e-05	5.92078976093152e-05	3.57515847083056e-05	1.79798975404773e-05	8.57247896092311e-06	4.74547201694503e-06	3.38773464475165e-06	2.88450053405822e-06	2.66762538062935e-06	2.52682597270935e-06	2.38206507137969e-06	2.25719113910555e-06	2.20179919643884e-06	2.23191493732072e-06	2.34657011278065e-06	2.4845629326477e-06	2.5479391146203e-06	2.51988644498259e-06	2.40579956301444e-06	2.23713855428047e-06	2.11070770044297e-06	2.07028329898258e-06	2.12070063823327e-06	2.2427000348993e-06	2.33798567910057e-06	2.3421709228664e-06	2.29481152587512e-06	2.26381217238522e-06	2.31108323520429e-06	2.50093987875237e-06	2.78636724854158e-06	3.03287410790611e-06	3.16318207388197e-06	3.07919294390039e-06	2.77460670012609e-06	2.42247351674831e-06	2.16282399016189e-06	2.13914632470314e-06	2.40710418761676e-06	2.77376719175052e-06	3.07200399730278e-06	3.22333694324904e-06	3.19591986345915e-06	3.11091243296053e-06	3.1182084356331e-06	3.20900051185136e-06	3.27331008349149e-06	3.27700322972712e-06	3.27372976784899e-06
2	9.94688131081872e-05	7.39407631239243e-05	4.1338228590429e-05	1.7772986268632e-05	6.48033665471893e-06	2.73601485129455e-06	1.85385129883115e-06	1.69521544067427e-06	1.68263992283689e-06	1.66177457155017e-06	1.57786944702259e-06	1.48142408897853e-06	1.44456428865317e-06	1.49389565252305e-06	1.63979963998542e-06	1.81333496472324e-06	1.89664574337471e-06	1.8763343429321e-06	1.75789331274644e-06	1.57196080397638e-06	1.43498380002965e-06	1.39616208297778e-06	1.46030547375622e-06	1.60926271578411e-06	1.71889780806537e-06	1.70622379837321e-06	1.62561541202989e-06	1.55857766176236e-06	1.57888158038893e-06	1.77464880594833e-06	2.09076725584783e-06	2.3677534387831e-06	2.5254851983516e-06	2.43851713736109e-06	2.08742834075235e-06	1.68041373674245e-06	1.37422951025993e-06	1.33958651385832e-06	1.64776159515285e-06	2.05380360728417e-06	2.35916954451733e-06	2.48396740492221e-06	2.39057471646889e-06	2.23880073974151e-06	2.22778394865012e-06	2.3319821452041e-06	2.39059277700601e-06	2.35350681858168e-06	2.28429079093371e-06
3	0.000115198712402185	8.35966507660675e-05	4.37614720162749e-05	1.61134340517607e-05	4.030700190813e-06	8.35575193016893e-07	5.05414942027077e-07	6.2284363660693e-07	7.32211411024141e-07	7.80036706820392e-07	7.39043280251786e-07	6.67733371592935e-07	6.40147825953257e-07	6.83173706688185e-07	8.18051337714383e-07	9.817214642484e-07	1.05817395777519e-06	1.04573677693114e-06	9.4812681804998e-07	7.83241057313341e-07	6.6474648523133e-07	6.34882044742084e-07	6.96926200771376e-07	8.42688079680224e-07	9.44759260321743e-07	9.16459188460419e-07	8.20670379954112e-07	7.33612153886097e-07	7.21515397505115e-07	8.82326516747012e-07	1.16200465649395e-06	1.4085859189126e-06	1.56749343617939e-06	1.50686121076861e-06	1.19049858374364e-06	8.2474737141029e-07	5.4379230624815e-07	5.07994913170725e-07	7.94440655371095e-07	1.14954304654187e-06	1.39042898684218e-06	1.46047245275362e-06	1.3163506157034e-06	1.12738383753987e-06	1.11202936937306e-06	1.22644257039349e-06	1.27980691665249e-06	1.21808989062187e-06	1.10242150239152e-06
4	0.000123381708271156	8.8769974437641e-05	4.52681993243481e-05	1.56126984392192e-05	3.18754757490568e-06	2.1541639054457e-07	2.59978059991089e-08	1.48380309431298e-07	2.27816833668723e-07	2.65931911702071e-07	2.39563363517313e-07	1.88989155157497e-07	1.66644726617924e-07	1.88509050019268e-07	2.79667228843973e-07	3.93881598752213e-07	4.40550888225912e-07	4.33779123064781e-07	3.74706923394903e-07	2.61884749597646e-07	1.83342991487353e-07	1.65442184168454e-07	2.09047671933843e-07	3.19756954095829e-07	3.94070275082452e-07	3.61168216835564e-07	2.81489564862744e-07	2.07719337194242e-07	1.80387857099958e-07	2.84521317197196e-07	4.74765141109448e-07	6.39801306489631e-07	7.6992943622662e-07	7.51765184687468e-07	5.36349480409818e-07	2.92093677390459e-07	1.0211446843664e-07	7.66537549615147e-08	2.81281333436927e-07	5.10393662934792e-07	6.45255620240416e-07	6.65990223586542e-07	5.21564534318582e-07	3.49618549714682e-07	3.43812115675643e-07	4.52555580979633e-07	4.9886461118557e-07	4.44518682701241e-07	3.37373898020305e-07
5	0.000126400917493601	9.19909131840259e-05	4.81483812142099e-05	1.76652753204943e-05	4.34000352173424e-06	6.93595949010269e-07	1.17849299388107e-07	6.28237631438552e-08	6.53706861032115e-08	7.57988910760682e-08	5.82270043357457e-08	2.98738471669071e-08	1.69748521957875e-08	2.38152947643055e-08	7.03704630134223e-08	1.28180089838069e-07	1.42924361789258e-07	1.39813631324834e-07	1.1809310287817e-07	6.11564919081786e-08	2.23524187235121e-08	1.43853820028056e-08	3.64171904511158e-08	1.00713902229001e-07	1.41111371849786e-07	1.14199731700791e-07	6.83547460135541e-08	2.95291595836195e-08	1.02698308703137e-08	6.44023515287204e-08	1.57815132613689e-07	2.34009525490253e-07	3.21418267723008e-07	3.36398496273002e-07	2.26748904313594e-07	1.11440148826182e-07	2.90008426354262e-08	2.20068981433765e-08	1.25038021313353e-07	2.16305973500438e-07	2.59169946038221e-07	2.61172556061501e-07	1.63965947729707e-07	4.75450705466729e-08	4.88136563980875e-08	1.26199456579225e-07	1.56138682274218e-07	1.26749913311634e-07	7.05854495557178e-08
6	0.00012750522088046	9.52498807533283e-05	5.28544530477641e-05	2.16935833752381e-05	6.59858417646428e-06	1.52466212378077e-06	2.82592297108131e-07	4.21704619221957e-08	1.47234174770782e-08	2.20020067575656e-08	1.60214175460326e-08	4.59374521633522e-09	3.69509009408419e-10	3.67077757154732e-09	2.41335315344277e-08	4.39274467188442e-08	3.96161920262103e-08	3.85020611820024e-08	3.90020251990241e-08	1.88018470267081e-08	3.01459474791137e-09	8.11863048314915e-10	1.1926796050179e-08	4.29584971566002e-08	5.80123854544441e-08	3.85446351579977e-08	1.86198038681971e-08	9.56214385328261e-09	7.70199011929916e-09	3.14204296996053e-08	5.70928123668263e-08	7.5810122724075e-08	1.29542023609698e-07	1.56520159523443e-07	1.08757690832562e-07	7.03647138799082e-08	6.65353943093606e-08	8.22969967775556e-08	1.09235334551559e-07	1.05950500810492e-07	1.01519169563748e-07	1.11203399899451e-07	7.41349489298209e-08	1.57932266586262e-08	1.32657690738374e-08	4.63640261105848e-08	5.34764813302922e-08	4.18694240299223e-08	3.5162665882576e-08
7	0.000128749712771314	9.91704895992485e-05	5.86647672167635e-05	2.66941493815694e-05	9.38840029086344e-06	2.55854242442787e-06	5.19271375945704e-07	6.01357791084021e-08	5.85755180484007e-10	7.71482077807768e-09	8.32459121778105e-09	3.28905614820652e-09	2.23593292537012e-09	7.39892285860363e-09	1.82938162453503e-08	2.05981504734638e-08	9.45057408184231e-09	9.01100626437455e-09	1.74604283232648e-08	1.27430497283407e-08	3.74917308312941e-09	3.83557404750429e-09	1.54471817233042e-08	3.32622213945451e-08	3.54384567104757e-08	1.82187164732679e-08	6.91103158709919e-09	1.17042083423166e-08	2.32017571000946e-08	3.17876004455187e-08	2.32660924860208e-08	2.01378194511685e-08	5.81221456250463e-08	8.25984327405371e-08	5.22980545216246e-08	3.81665584452156e-08	7.54800550314439e-08	1.13566909891395e-07	1.03270481021599e-07	5.43870018599681e-08	3.55530218345198e-08	6.09411867950653e-08	7.10940107358232e-08	5.42347913009775e-08	4.4074835569984e-08	4.03005684326738e-08	2.61781885006135e-08	1.73844674931058e-08	3.7527961030438e-08
8	0.000130831658998307	0.000103721865496335	6.50250883750078e-05	3.23005779851562e-05	1.27819448730373e-05	4.06703973882354e-06	1.04921152212029e-06	2.19668690810564e-07	4.17683950820725e-08	1.45560756698849e-08	8.11593552066044e-09	1.89891868447526e-09	1.06346581699998e-09	8.91175773219148e-09	1.80557050147161e-08	1.47715765029855e-08	2.53251052387856e-09	1.94458946605968e-09	1.12308852216327e-08	1.03833536073392e-08	1.58267148782538e-09	2.70404627193782e-09	1.86848727429248e-08	3.46965099898235e-08	3.16522903343418e-08	1.22971214174192e-08	3.53170239816316e-10	9.71064851353290e-09	2.79624773627973e-08	2.9578108796471e-08	8.69077451794558e-09	3.10153903633839e-09	3.58496683575822e-08	5.2370524563056e-08	2.01445362867526e-08	9.21697192872639e-09	6.51004252939578e-08	1.19636953921922e-07	9.71982312903056e-08	2.88513925347041e-08	4.26795701916309e-09	4.12414473660953e-08	8.21387753103808e-08	9.11324934091251e-08	7.56307635378502e-08	4.70667037841305e-08	1.48876338825382e-08	2.66034251341942e-09	3.99620584778438e-08
9	0.000133815527648051	0.000108836369856541	7.17968986528006e-05	3.84777904690773e-05	1.68569921208594e-05	6.13703695061002e-06	1.92478890176961e-06	5.54958432416185e-07	1.61570154758088e-07	5.20777293786771e-08	1.73100939253147e-08	3.43663910240504e-09	2.45487478602384e-09	1.27434133600006e-08	2.28189517593124e-08	1.96073511689423e-08	8.59848666786607e-09	6.9429180007327e-09	1.3608015851002e-08	1.26574372343384e-08	5.13902660038901e-09	8.99251454874318e-09	2.86744234598254e-08	4.53554611268272e-08	4.04012552153965e-08	1.91989526184719e-08	6.09989026804493e-09	1.6575420532475e-08	3.64432522238637e-08	3.65102033317966e-08	1.66081900416969e-08	1.49236410116447e-08	4.24746291398965e-08	4.94485615199661e-08	1.6737606144434e-08	1.27390125118435e-08	7.93594243335252e-08	1.42527566469534e-07	1.18920264053154e-07	4.32311900860765e-08	1.22601250832017e-08	5.17533705581158e-08	1.07276397782578e-07	1.28880607457266e-07	1.09533096652392e-07	6.58097656127177e-08	2.21505487508497e-08	1.26825915355859e-08	7.33014956811066e-08
10	0.000137652552011243	0.000114511905065764	7.89694480039858e-05	4.51554601856909e-05	2.14869960544009e-05	8.61712091414527e-06	3.01295025986797e-06	9.88059283245197e-07	3.38569197854072e-07	1.29333985589566e-07	5.21929149463943e-08	2.19059085113284e-08	1.7314485673794e-08	2.86450448685645e-08	4.09635028041908e-08	4.13493499136723e-08	3.31614812504393e-08	2.91725215694646e-08	3.0696354857319e-08	2.9262007213896e-08	2.73622056307039e-08	3.78819548379793e-08	6.10220149979626e-08	7.82624451282656e-08	7.40943150747227e-08	5.49993272651351e-08	4.31791981506266e-08	5.25239729021938e-08	7.11027032369455e-08	7.52799875011574e-08	6.59386302129702e-08	6.95660697664627e-08	8.84774132379754e-08	8.85507734427631e-08	6.83172439170231e-08	8.58750126254496e-08	1.65140393276585e-07	2.33298682377965e-07	2.15693775913326e-07	1.43926973667409e-07	1.07330895730951e-07	1.35598648150878e-07	1.8296545688339e-07	1.99804696536883e-07	1.76202394708661e-07	1.31100369307317e-07	9.49049181901501e-08	1.07484065352672e-07	2.07065446548727e-07
11	0.000142350565432802	0.000120822403697658	8.66260493640793e-05	5.23602801027799e-05	2.6644639050367e-05	1.14381280704252e-05	4.20373961468978e-06	1.39884378225224e-06	4.90766971155166e-07	2.22126537833357e-07	1.29496981298045e-07	8.77200988873121e-08	7.43912193576928e-08	8.20239762204105e-08	9.62244155219395e-08	1.02620272486728e-07	9.89606434029576e-08	9.28360868556673e-08	8.94593436530712e-08	8.98056579961541e-08	9.81715148611648e-08	1.19543247943988e-07	1.48009022091581e-07	1.6763517728831e-07	1.68440869812594e-07	1.57231780861368e-07	1.51308169601115e-07	1.61875466626902e-07	1.82767210662752e-07	1.99127734599087e-07	2.08480179364249e-07	2.21189286828589e-07	2.3666915471203e-07	2.44047239756125e-07	2.58192761811157e-07	3.18117997107854e-07	4.2205637536125e-07	5.01392492602439e-07	4.97469335509789e-07	4.35435125942546e-07	3.85430669818538e-07	3.75728925690073e-07	3.78791405878866e-07	3.63994678277551e-07	3.31694273420089e-07	3.03879884252017e-07	3.09886563819645e-07	3.87132889870403e-07	5.71510008636778e-07
12	0.000148026100866173	0.000127995863136408	9.50871334931701e-05	6.04571224564389e-05	3.27061560043518e-05	1.49205802029378e-05	5.66887506278614e-06	1.78350128735861e-06	5.09848738539904e-07	2.18505203105554e-07	1.92834418458313e-07	2.04706238404646e-07	2.15550024859431e-07	2.31244620735141e-07	2.51638648937897e-07	2.67432999549733e-07	2.72488581929933e-07	2.69983347868287e-07	2.68441476804363e-07	2.76209226289598e-07	2.98236186480962e-07	3.32483067821752e-07	3.68669171370725e-07	3.94878565655902e-07	4.07531216588464e-07	4.14379750244481e-07	4.28341248474644e-07	4.58015737075136e-07	5.01707399957988e-07	5.50392421670606e-07	5.97158943092137e-07	6.4136790561504e-07	6.85858135627612e-07	7.40530291254147e-07	8.27683847205226e-07	9.6227081147225e-07	1.11573195276296e-06	1.21986526696047e-06	1.22575907498056e-06	1.14752375009493e-06	1.03535465645439e-06	9.22063507809773e-07	8.13208924558623e-07	7.15606978682997e-07	6.5330439007639e-07	6.58115848715161e-07	7.61618432038996e-07	9.9941811012373e-07	1.40301529719718e-06
13	0.000154915159918253	0.000136434875858247	0.000104931235349151	7.01737253025832e-05	4.05113048306618e-05	1.99198309302705e-05	8.11470861317735e-06	2.5645153114009e-06	5.23758873951113e-07	5.55907596682521e-08	1.25306119552879e-07	3.00451528457675e-07	4.49590457907186e-07	5.5721350189365e-07	6.34712183200218e-07	6.89417760869297e-07	7.24023377667514e-07	7.44241979987929e-07	7.60915420257316e-07	7.84890050876973e-07	8.20308335223142e-07	8.62446042044132e-07	9.02731969446452e-07	9.37528011862484e-07	9.72983547823817e-07	1.02188469865146e-06	1.09622363441481e-06	1.20130954039929e-06	1.33370816723433e-06	1.48334231359897e-06	1.6394903840878e-06	1.7981319061029e-06	1.96686898882178e-06	2.16330376623202e-06	2.40109969558429e-06	2.66501033656757e-06	2.89625695523956e-06	3.01396403021748e-06	2.96350428120514e-06	2.74741695479876e-06	2.41353263425052e-06	2.02473009193324e-06	1.64475606736744e-06	1.3400196662633e-06	1.17807796644717e-06	1.22056743279795e-06	1.52231079772583e-06	2.13423272484054e-06	3.08812114867772e-06
14	0.000163297998463357	0.000146587143669606	0.000116801105826874	8.2363312099541e-05	5.11481678007426e-05	2.77302514773187e-05	1.28976688095659e-05	4.9448200144612e-06	1.4118239473779e-06	2.43823834425684e-07	1.44407160115736e-07	4.38975974904083e-07	8.22525830589422e-07	1.17425317224877e-06	1.45682227058087e-06	1.66725051647706e-06	1.81511834512333e-06	1.91485015671506e-06	1.98214448098653e-06	2.02952932683971e-06	2.06310847920984e-06	2.08512191434492e-06	2.10227178539137e-06	2.13307875123516e-06	2.20677601704871e-06	2.3532718745625e-06	2.59129285309525e-06	2.92219345187583e-06	3.33145091505985e-06	3.79563907605584e-06	4.29199275230171e-06	4.80704492587248e-06	5.33863169627633e-06	5.88536900031788e-06	6.42427258246543e-06	6.88984082662054e-06	7.17570844901323e-06	7.16897109756002e-06	6.80092461227863e-06	6.08219977736981e-06	5.10367630772588e-06	4.01139422311319e-06	2.97511228103163e-06	2.16299330523637e-06	1.72705633639695e-06	1.80137828819167e-06	2.50791609218445e-06	3.95224638001292e-06	6.18808478587764e-06
15	0.000173319211248539	0.000158673061797362	0.000131022470150117	9.75119254749128e-05	6.53721559051962e-05	3.94805335425229e-05	2.15153818736454e-05	1.06427746667204e-05	4.88395884054517e-06	2.27302357201912e-06	1.3976895734537e-06	1.42005652108738e-06	1.88094184261382e-06	2.51839261732754e-06	3.17176263800441e-06	3.74556611031375e-06	4.19328464591531e-06	4.5024831978051e-06	4.67991858827097e-06	4.74098916025663e-06	4.70733469096755e-06	4.61269674496082e-06	4.51144722160317e-06	4.48043758746403e-06	4.60772073008575e-06	4.97063270378791e-06	5.61372952755375e-06	6.53752540891121e-06	7.702231529726e-06	9.04269200680922e-06	1.04861451788069e-05	1.19636298943206e-05	1.34079731875385e-05	1.47373285920625e-05	1.5833470898851e-05	1.65333861808746e-05	1.66516602368036e-05	1.6035096022075e-05	1.4628496635102e-05	1.25190784527322e-05	9.9367027992788e-06	7.21097377914364e-06	4.70779820792621e-06	2.77568708292941e-06	1.72353414454472e-06	1.83036150778988e-06	3.36265303047468e-06	6.56123813010761e-06	1.1571048190643e-05
16	0.00018474359401515	0.000172337851436362	0.000147112449503768	0.000115046911765449	8.26540275062774e-05	5.48896324402981e-05	3.41208830245946e-05	2.03312651478717e-05	1.20971226083667e-05	7.65084079644058e-06	5.55375640904012e-06	4.88138636291744e-06	5.09950096821328e-06	5.86843006941903e-06	6.91732802478009e-06	8.00888151256585e-06	8.95146369054544e-06	9.61543143062348e-06	9.93687550119067e-06	9.91331793251167e-06	9.6007615732267e-06	9.11470148175727e-06	8.62851374162794e-06	8.35890250177278e-06	8.53309794720363e-06	9.3433679160354e-06	1.09037010602162e-05	1.32245483794703e-05	1.62133650410529e-05	1.96965482151859e-05	2.34492350487489e-05	2.72178189200167e-05	3.07266241052173e-05	3.36723505063962e-05	3.57221762600252e-05	3.65362354058089e-05	3.58265223793064e-05	3.34432191753163e-05	2.94568637513542e-05	2.41961965123191e-05	1.82162690220368e-05	1.2204443555512e-05	6.86525704444043e-06	2.83800988704107e-06	6.82304814148192e-07	9.23219893204021e-07	4.10275201923697e-06	1.07668697545859e-05	2.13463114756205e-05
17	0.000196774916886783	0.000186422347302467	0.000163465648039609	0.000132866944544503	0.000100443786549952	7.11283169252806e-05	4.78647412644345e-05	3.1433830166911e-05	2.10289444247064e-05	1.51338403789544e-05	1.22607815078733e-05	1.13190322785455e-05	1.16328870606216e-05	1.27768612129444e-05	1.44035636819475e-05	1.61582163519522e-05	1.76838267094985e-05	1.86741569655644e-05	1.89313545415432e-05	1.8406324244936e-05	1.72176899105501e-05	1.56500724710338e-05	1.41291497878309e-05	1.31691321752659e-05	1.32936651726919e-05	1.49421502921999e-05	1.83829864863656e-05	2.36561653335683e-05	3.05580466541945e-05	3.86657330269387e-05	4.73856985293078e-05	5.60081908149697e-05	6.37569071890443e-05	6.98376288651797e-05	7.35007793789324e-05	7.41323689497336e-05	7.13720539015166e-05	6.52318858380732e-05	5.61692181022317e-05	4.50685585575841e-05	3.31174315065536e-05	2.1610857069276e-05	1.17621549973796e-05	4.60546006157595e-06	1.0338729758296e-06	1.94093496119596e-06	8.3619007584046e-06	2.14906810040809e-05	4.25023143227273e-05
18	0.000208195280497274	0.000199244631933067	0.000177809938540749	0.000147973809876426	0.000114922914783658	8.35495749980948e-05	5.7367860556591e-05	3.80494703854258e-05	2.55947259192251e-05	1.89149511694263e-05	1.65066590644964e-05	1.69558666420545e-05	1.91617204690028e-05	2.2321516317832e-05	2.58037606938706e-05	2.90342251164894e-05	3.14626216895125e-05	3.26125290462817e-05	3.21775586182506e-05	3.01183723226732e-05	2.67255937851727e-05	2.2628242933849e-05	1.87392839413434e-05	1.6140244985006e-05	1.59185737314921e-05	1.89839353020171e-05	2.58983007062721e-05	3.67539407639239e-05	5.11217753188645e-05	6.80743991355415e-05	8.62718939484651e-05	0.000104091513913575	0.000119786029722562	0.000131664431585861	0.000138293248543785	0.000138709132172415	0.000132613416370422	0.000120497269522459	0.000103639191213926	8.3940350286584e-05	6.36191403719698e-05	4.48547769609981e-05	2.95147109534696e-05	1.90873909161974e-05	1.48603464381237e-05	1.82621634851552e-05	3.11853872915205e-05	5.60873583313715e-05	9.57538940687613e-05
19	0.000218097876604626	0.00020975720027241	0.000188923986919211	0.000158887132524115	0.000124222542062585	8.97340811200712e-05	5.94765262875041e-05	3.61165562309342e-05	2.07396696568378e-05	1.30537237393078e-05	1.18292461774176e-05	1.53835316871292e-05	2.19584441233056e-05	2.99298742485241e-05	3.78745194224824e-05	4.45698430476434e-05	4.90037193662035e-05	5.04352079788204e-05	4.85030519931528e-05	4.33454243152395e-05	3.56820217927691e-05	2.68157367907379e-05	1.85292544292148e-05	1.28758704859584e-05	1.18887536636988e-05	1.72539668046657e-05	3.00045487713187e-05	5.02918188999585e-05	7.72756685545807e-05	0.000109152854717585	0.000143319227827727	0.000176645286968929	0.00020583623691057	0.000227843591451231	0.000240288259862095	0.000241840918295445	0.00023248853229513	0.000213609632162287	0.000187802455055664	0.000158468895188806	0.00012924379155669	0.000103440982268801	8.37196373097898e-05	7.21219548054631e-05	7.04972536767207e-05	8.11552031776164e-05	0.000107461428787743	0.00015407472629238	0.00022665048374269
20	0.000227090320437875	0.000219281844545453	0.000199066407567782	0.000168968074451629	0.000132874179101112	9.53041760562305e-05	6.06216860048462e-05	3.23617619624313e-05	1.27910910657656e-05	2.74736051507867e-06	1.73447661416737e-06	8.19882648465006e-06	1.98903119403969e-05	3.42235636630929e-05	4.85900545032985e-05	6.06118609465541e-05	6.83538716118459e-05	7.05142721033625e-05	6.65967550661695e-05	5.70441295882947e-05	4.32949999372859e-05	2.77217348328731e-05	1.34215315893519e-05	3.8598404565048e-06	2.3995741352361e-06	1.17810367676029e-05	3.36371937386334e-05	6.81306232277135e-05	0.000113781507206923	0.000167525424511113	0.000225004100023029	0.00028105960298178	0.000330376481770061	0.000368195758216815	0.00039100656437832	0.000397105976638774	0.000386913232538277	0.000362945283210599	0.00032941940717578	0.000291545056875362	0.000254678522757038	0.000223596661175548	0.000202151017539878	0.000193463307348841	0.00020063362382895	0.000227718916652999	0.000280592835475717	0.000367294744997942	0.000497633571984014
21	0.000237982195939127	0.000232287749289966	0.000214843089887753	0.000187417890268916	0.000153058313107803	0.000115645066142823	7.93445760042271e-05	4.80389448523781e-05	2.48124255217971e-05	1.15611728844367e-05	8.77700169357934e-06	1.5531351755844e-05	2.96544163868614e-05	4.80743822035766e-05	6.7261999721182e-05	8.37202605016616e-05	9.44646279626829e-05	9.74486399670053e-05	9.18963106845516e-05	7.85048817586578e-05	5.9482590605992e-05	3.83925111068208e-05	1.97905902817773e-05	8.67508482016129e-06	9.80138351072547e-06	2.69515063093461e-05	6.22704017792967e-05	0.000115782998486939	0.000185184378869686	0.000265955160715596	0.000351804791652936	0.000435397012215932	0.000509270666203568	0.000566837208327201	0.000603313822979186	0.000616441212116511	0.000606846931896311	0.000577961050169918	0.000535477846313963	0.000486475919142193	0.000438427752374827	0.00039840038763922	0.000372725801389659	0.000367285242302232	0.000388334948216017	0.000443575067385725	0.000543022047196049	0.000699257623223719	0.000926805550213488
22	0.000254362613082471	0.00025407255758301	0.0002437137527581	0.000224352464585436	0.000198065185361919	0.000167714992814812	0.000136638581205474	0.000108265607668013	8.56963106555321e-05	7.12793902633755e-05	6.62516829610823e-05	7.0510521328251e-05	8.25787681009918e-05	9.97911130690012e-05	0.000118687675961047	0.000135560622805699	0.000147071983930138	0.000150850157870884	0.000145976576184842	0.0001332879188423	0.000115439412102387	9.67001913139972e-05	8.24833057755913e-05	7.86504951421422e-05	9.06715917493512e-05	0.000122752397975744	0.000177063391574257	0.000253197120426744	0.000347953191029719	0.000455502074710651	0.000567923180907477	0.000676059664164748	0.000770589234243827	0.000843178934354153	0.000887572527650826	0.000900454472856924	0.000881952218994246	0.000835688563649522	0.000768381779958796	0.000689101287756595	0.000608389843264451	0.000537516778318178	0.000488094214001788	0.000472160556342498	0.000502644974012011	0.000593940974867306	0.000762215902298741	0.00102512100167772	0.00140074409050039
23	0.000276502333162322	0.000285053011733104	0.000286318428817875	0.00028082182028756	0.00026971221105543	0.000254669500436666	0.000237771643405134	0.000221313706999172	0.000207568408157129	0.000198495239585575	0.000195434087709078	0.000198845439420985	0.000208168833704911	0.000221857134060652	0.000237609526408746	0.000252781786762005	0.000264911551051494	0.000272269179057125	0.00027433564568376	0.000272116871033444	0.000268225626783209	0.000266694074701758	0.000272519026662468	0.000290984503889886	0.000326846460739098	0.000383494876951227	0.000462220963258563	0.000561707343037185	0.000677828086044917	0.000803800835992468	0.000930685680786969	0.00104818415562285	0.00114566108002851	0.00121329065903087	0.00124321326237076	0.00123058025088288	0.00117436651339745	0.00107785290272721	0.000948729145719974	0.000798836728065497	0.000643641326408298	0.000501567438173906	0.000393320128125014	0.000341255705326085	0.000368767542449431	0.000499570278213159	0.000756743719421034	0.0011614632169301	0.00173148107994358
24	0.000296916108613114	0.000315329918972057	0.000329976473357999	0.00034116513093347	0.000349448741749212	0.00035557049423184	0.000360424596096747	0.000365016208846866	0.000370397995607789	0.000377567776821052	0.000387331647818563	0.000400160514743969	0.000416084283819968	0.000434668958314594	0.000455106181793773	0.000476417319944617	0.000497743677685941	0.000518669488284888	0.000539510616118997	0.000561501590361821	0.000586825956370872	0.000618457783204566	0.00065981236009799	0.000714237386600593	0.000784406651037853	0.000871699879489668	0.000975659817346983	0.00109360887480964	0.00122048594428372	0.00134893649668624	0.00146966394684341	0.00157203260580501	0.0016449016161852	0.00167765919832505	0.00166141005337976	0.0015902423975127	0.00146246860223089	0.00128170519705555	0.00105764638149086	0.000806398075684327	0.000550276097989416	0.00031702345498519	0.000138456644167605	4.86026364961366e-05	8.14387229692717e-05	0.000268404273631291	0.000635920637860138	0.00120322228248831	0.00198083843111056
25	0.000300038538734951	0.000325154581463015	0.00035017631399904	0.000375659493971211	0.000402128873263552	0.000430001522636773	0.00045955634442402	0.000490945788064349	0.000524232540189927	0.000559429770926337	0.000596529067827232	0.000635511946623465	0.000676352948984023	0.000719029410860931	0.000763552244094523	0.00081002413194996	0.000858719585165793	0.000910169464363168	0.000965224380861187	0.00102506897758091	0.00109116313418738	0.00116509608901533	0.00124835372803294	0.00134201525250725	0.00144640973233185	0.00156077235503261	0.00168294253666154	0.00180914211843973	0.00193386510686647	0.00204990574184691	0.00214855272956487	0.00221998376014866	0.00225390002757694	0.00224043546964679	0.00217135000118914	0.00204146548719342	0.00185023207093408	0.00160323500100869	0.00131338920189318	0.00100154223279416	0.000696232262522879	0.000432432599800374	0.000249252887829824	0.000186743088660431	0.000282134385222904	0.0005660180775188	0.00105907081751671	0.00176994200805401	0.00269479367251945
26	0.000268829892686223	0.000293840669193963	0.000322020791208766	0.000354566428617099	0.000392500395899586	0.000436540547078535	0.000487025936364076	0.000543909974545682	0.000606814836516794	0.000675129914352874	0.000748131617546557	0.000825102494391705	0.000905432783614188	0.000988694492098067	0.00107468451565998	0.00116343770008419	0.00125521273995857	0.00135045396617982	0.0014497313217567	0.00155366009812087	0.00166280193406189	0.00177754935660722	0.00189799747536454	0.00202380766892729	0.00215406854161964	0.00228715893944789	0.00242061735270923	0.00255102380044515	0.00267390707751294	0.00278370389801341	0.00287381596354253	0.00293683100431181	0.002964984904807	0.00295093273921342	0.00288885767712586	0.00277587589111923	0.00261360075584741	0.0024096297463085	0.00217863959439612	0.00194274849319586	0.00173085159057874	0.00157676732258507	0.00151623802486447	0.00158307872101211	0.00180501477267662	0.0021999326219565	0.00277332829840539	0.00351762972496534	0.00441377448379798
27	0.000196936531446035	0.000214547871774891	0.000237797082759294	0.000268611356157653	0.000308677054648834	0.000359256219626419	0.000421061730389167	0.000494209314552398	0.000578249995045448	0.00067227214629259	0.000775051188712893	0.000885219062002823	0.00100142554573847	0.00112246847338898	0.00124737823193394	0.00137545160526027	0.00150623908317164	0.00163949675128657	0.00177511791782231	0.00191306039518141	0.00205328295347543	0.00219569934413166	0.00234015118701718	0.00248639300993212	0.00263407539634701	0.00278270766594104	0.00293158229804181	0.00307965172710441	0.00322536529721908	0.00336649873934856	0.00350003585171806	0.00362218403230039	0.00372861174002865	0.00381497727559466	0.00387776914913511	0.00391540114478811	0.00392941215781781	0.00392553332370746	0.00391432979751824	0.0039111279266983	0.00393501813211488	0.00400688143902637	0.00414660466861296	0.00436988631510112	0.00468523664611684	0.00509188043206195	0.00557922645338894	0.00612834671185549	0.00671552088279901
28	0.000100759007077356	0.000107888977141784	0.000122274949037938	0.000146274740078553	0.000181931814823512	0.000230768110448593	0.000293636788703311	0.000370656179132445	0.000461232431472668	0.00056416347246408	0.000677803816317952	0.000800261179161437	0.000929593230523384	0.00106397639898231	0.00120182737348548	0.00134186976686846	0.00148315078155306	0.0016250230841732	0.00176711334973102	0.001909299754172	0.00205171574040421	0.00219478738885669	0.00233929846686133	0.00248646339571611	0.00263797726154548	0.00279600703305496	0.00296309217665145	0.00314193725965159	0.00333510297540501	0.00354463151647372	0.00377167078542249	0.00401618116313497	0.00427681009405266	0.00455099779320506	0.00483533123039342	0.00512609938823206	0.00541993392914164	0.00571436444159333	0.00600809636963611	0.0063008486173034	0.0065926731270475	0.00688281289518364	0.00716831457001022	0.00744275993804371	0.00769557277216763	0.00791235171268643	0.00807654851368099	0.00817255232799235	0.00818988636459874
29	2.09767315504201e-05	2.17824350471492e-05	3.06799121493338e-05	4.9871100906583e-05	8.1133238744785e-05	0.000125631583658405	0.000183797490270079	0.000255290187387375	0.000339047440866471	0.000433415943264736	0.00053633959276365	0.000645575403767221	0.000758904403250138	0.000874309051781021	0.0009900986454573	0.00110497772038545	0.00121806676402163	0.00132889633586365	0.00143740218489166	0.00154394826315165	0.00164939622632202	0.00175522525459858	0.0018636875305341	0.00197796633590593	0.00210228982394509	0.00224194805049123	0.00240316645552155	0.00259280619361765	0.00281788843038201	0.0030849713089403	0.00339943824237074	0.00376477744507185	0.00418193927963517	0.00464884707991641	0.005160109863283	0.00570694767438648	0.00627730200354049	0.00685607645004386	0.00742544708667247	0.00796520390020248	0.00845313299246262	0.00886551386507892	0.00917786876258934	0.00936613813009277	0.00940844413639164	0.00928752596534552	0.00899378268697822	0.00852865707932884	0.00790787210824296
30	3.50503513047957e-06	6.74250520980297e-06	1.77689102971005e-05	3.80153966306882e-05	6.84022130555296e-05	0.000109217352872446	0.000160063393900253	0.000219882462971428	0.000287057060928508	0.000359572116838355	0.000435213587327744	0.000511773400720653	0.000587231007220526	0.000659888509544135	0.000728448254120427	0.000792036578987218	0.000850192018200592	0.000902847285942398	0.000950338891272353	0.000993474466699666	0.00103367563255327	0.00107319506389221	0.00111538361263078	0.00116496121969676	0.00122822861031665	0.00131314947243529	0.00142923755490181	0.00158720033746524	0.00179831870145989	0.00207357634485027	0.002422588147477	0.00285240763086441	0.00336631532543785	0.00396269947530178	0.00463413786434152	0.0053667769679488	0.00614008628914212	0.00692704635972601	0.00769481222330662	0.00840588158552103	0.00901978620203418	0.00949531112051249	0.00979322149166051	0.00987943310174151	0.00972849560736207	0.00932716750616563	0.00867775813026707	0.00780081237892544	0.00673664412847888
31	6.74864102104882e-05	7.894524690464e-05	9.60876510033663e-05	0.00011928340930574	0.000148434835545022	0.00018294503264551	0.000221744148814345	0.000263372838743762	0.000306112549912264	0.000348143825542204	0.000387708421240389	0.000423250153771792	0.000453513756957838	0.000477590308494175	0.000494910615137222	0.000505201963119784	0.000508435946821609	0.000504802738371237	0.000494747779826219	0.000479099213956719	0.000459298664974218	0.000437726095495446	0.000418084675684542	0.000405788105852189	0.000408275056876581	0.000435167186465551	0.000498191114565356	0.000610801558624314	0.000787471309759174	0.00104265082719131	0.00138944157371868	0.0018380678408932	0.00239426693395587	0.00305774328752776	0.00382084576209035	0.00466762786633822	0.00557343804458954	0.00650516236079827	0.00742220610281672	0.00827825510760451	0.00902380278148352	0.00960936560653718	0.00998923965374187	0.0101255759100309	0.00999247799077708	0.00957975988728466	0.00889595458771229	0.00797014963602481	0.00685225616803333
32	0.000190779094243408	0.000208320757590434	0.000227772869719682	0.000248703679813933	0.000270420027468892	0.000292005832043074	0.000312393624826259	0.000330460778025103	0.00034513670435827	0.000355503889551888	0.000360875229507024	0.000360833392638043	0.000355224794377477	0.000344110486986728	0.000327687348705173	0.000306203380965015	0.000279898449461989	0.000249004376445615	0.000213834455727224	0.000174981731450325	0.000133628452640625	9.19478890351612e-05	5.35570798165906e-05	2.39586107673062e-05	1.08947846416053e-05	2.45316728320023e-05	7.7395594685525e-05	0.000184001236532957	0.000360137993924762	0.000621816799106549	0.000983920087371998	0.00145863833721803	0.00205381328093407	0.00277133625484456	0.00360576683748328	0.00454333954358318	0.00556151368426332	0.00662919347490363	0.00770770300037983	0.0087525455783125	0.00971591210787018	0.0105498317695589	0.0112097855690294	0.0116585344183577	0.0118698555405933	0.0118318416394619	0.0115494044346489	0.0110456450507579	0.0103618135511347
33	0.000333348414701688	0.000350303784386493	0.000365165740664257	0.000377323058406176	0.000386174786106247	0.00039118841114425	0.000391962600063756	0.000388285203349813	0.000380176068393825	0.000367904887646215	0.000351977134451004	0.000333086070717489	0.000312035395833902	0.000289644477090331	0.000266655056783973	0.000243663495010294	0.000221104651097772	0.000199311395041518	0.000178666961734414	0.000159856098814791	0.000144206163637324	0.000134092661604821	0.00013336739008134	0.000147753816396389	0.00018514593582522	0.000255745528817976	0.000371979597447381	0.000548154955561322	0.000799829560912749	0.00114290830831133	0.00159250197033913	0.00216161862825515	0.00285978402344383	0.00369170776568283	0.00465612378533315	0.00574493408818585	0.00694277390047831	0.00822709369978168	0.00956882029101986	0.0109336166796598	0.0122837114363651	0.0135802156693421	0.0147857934278634	0.0158675037646807	0.0167995946473595	0.0175660054430676	0.0181623305052059	0.0185970152049106	0.018891599610653
34	0.000472916415587811	0.000484576504517928	0.000491206210251962	0.000492472348245824	0.000488252719292822	0.000478675034412543	0.000464143037149122	0.000445344544021026	0.000423237479182585	0.000399012389409791	0.000374033280615865	0.000349762613834122	0.00032768044713453	0.000309211376523828	0.000295675412755248	0.000288279567951379	0.000288165204759953	0.000296521873686293	0.000314771531700299	0.000344818186132273	0.000389348003117036	0.000452154914717329	0.000538458070962107	0.000655171421986911	0.000811083398769878	0.00101690684449911	0.00128516629917002	0.00162990117129404	0.00206617841393073	0.00260942577070158	0.00327461486958157	0.0040753406820688	0.00502285844954116	0.00612514964365174	0.00738609375455742	0.00880482198741242	0.0103753220290913	0.0120863500779554	0.0139216878456464	0.015860759122117	0.0178795939470556	0.0199520999756034	0.0220515721099985	0.0241523450489678	0.0262314714938357	0.0282702938754486	0.0302557720565656	0.0321814355330755	0.0340478474343196
35	0.000608422315913044	0.000611834463248784	0.000607801771642653	0.0005962491189182	0.00057741235540454	0.000551861658391972	0.00052051012165325	0.000484606499707649	0.00044571275533002	0.000405669094795679	0.000366551321277911	0.000330627333011462	0.000300321141658591	0.000278193587858705	0.000266948726329722	0.000269473469428938	0.000288915469265065	0.000328800491463925	0.000393185958114048	0.000486842331135911	0.000615449098890113	0.000785787899561224	0.00100591232743311	0.00128527269187299	0.00163477474238864	0.002066754236148	0.00259485407572413	0.00323379723204484	0.00399905625616441	0.00490642822057385	0.0059715317217071	0.00720924946149031	0.00863314535056545	0.0102548886287611	0.0120837189328834	0.0141259854670275	0.0163847904838338	0.0188597622968825	0.0215469762070811	0.0244390332780133	0.0275252971274064	0.0307922781836923	0.0342241436761964	0.0378033206293148	0.0415111491341873	0.0453285351507315	0.0492365471121759	0.0532168996986825	0.0572522721658159
36	0.000742504241972913	0.000732374305103388	0.000711558693633447	0.000680037715158262	0.000638192837287888	0.000586844547215698	0.000527280625559941	0.00046127492533133	0.000391097779716169	0.000319520179158301	0.000249814740567333	0.00018575711844351	0.000131631770678736	9.22458100944866e-05	7.29540079041754e-05	7.96968814292603e-05	0.000119052267148936	0.000198298977902839	0.000325489240440817	0.000509524803637308	0.000760230098930364	0.00108841480088087	0.00150591770835756	0.00202562411086191	0.00266144970824354	0.00342828562711566	0.00434190096999267	0.00541880144620449	0.00667604475456469	0.00813101532000595	0.00980116257728718	0.0117037081557726	0.0138553280338877	0.0162718160510146	0.0189677351883571	0.021956062880658	0.0252478364103917	0.0288518042404771	0.0327740889795103	0.0370178675026678	0.0415830734802051	0.0464661270802846	0.0516596958160589	0.0571524893577024	0.0629290896791489	0.0689698163182681	0.0752506250675567	0.0817430374288736	0.0884140980355547
37	0.000914210341445706	0.0008909799781245	0.000854138011531315	0.000803882382839653	0.000740966166132599	0.000666764975935776	0.000583337063640993	0.000493475000805059	0.000400748315375691	0.000309536921104488	0.000225055620803983	0.000153370335114459	0.000101406983130893	7.69541046016912e-05	8.86603640907009e-05	0.00014602802747698	0.000259403373299773	0.000439964824964834	0.00069970939435595	0.00105143783642688	0.0015087387391115	0.00208597160791571	0.00279824882597999	0.00366141613778207	0.00469203096657053	0.00590733737879932	0.00732523580971079	0.00896424474150957	0.010843450391797	0.0129824391798135	0.0154012063918451	0.018120033207684	0.0211593232526311	0.0245393892955916	0.0282801808095199	0.0324009440029631	0.0369198077258383	0.0418532913829145	0.0472157346057174	0.0530186528028035	0.0592700276159946	0.0659735464808826	0.0731278106110035	0.0807255354753238	0.0887527719174943	0.0971881792183006	0.106002383439795	0.11515745519352	0.124606540499626
38	0.00130092719896187	0.0012965474260736	0.00128077598249423	0.00125464068067348	0.00121988452644441	0.001179042640164	0.00113550866334757	0.00109358842070916	0.00105853904798745	0.00103659235118197	0.00103496181695906	0.00106183342602835	0.00112634120535929	0.00123852926050743	0.0014093028205302	0.00165037156460675	0.00197418913638008	0.00239389323972515	0.00292325099532335	0.00357661426687954	0.00436888938634219	0.00531552507194449	0.00643252130487514	0.00773646049025808	0.0092445603793649	0.010974746005401	0.0129457353520088	0.0151771307366536	0.0176895050932044	0.0205044696572904	0.0236447072006325	0.0271339531501488	0.0309969058909038	0.035259047501437	0.039946357285365	0.0450849028725627	0.0507002974263591	0.0568170165877871	0.0634575751014026	0.0706415703944304	0.078384608429019	0.0866971355469419	0.0955832083494026	0.105039241438364	0.115052779617331	0.1256013464545	0.136651424540861	0.148157623991689	0.160062094494344
39	0.00226230349594195	0.00235821681826697	0.0024543130968339	0.00255280829877176	0.00265663640304629	0.00276949774943275	0.00289589308807158	0.00304114164153002	0.0032113822041998	0.00341355716518103	0.00365538032319071	0.00394529042693366	0.00429239347224921	0.00470639785854063	0.00519754748328979	0.00577655866040108	0.00645456730813491	0.00724309308869639	0.00815402702276309	0.00919964848760563	0.0103926763924137	0.0117463576862845	0.0132745941975993	0.0149921061646487	0.0169146277681857	0.0190591266260786	0.0214440357042427	0.0240894826163927	0.027017498036174	0.0302521821572073	0.0338198060467833	0.0377488235801657	0.0420697696278895	0.0468150214756898	0.0520184032118795	0.0577146170801665	0.0639384915488765	0.0707240429853146	0.0781033561507148	0.0861052979615164	0.0947540887286714	0.104067764950787	0.114056577210227	0.12472137528657	0.136052039739969	0.148026024435999	0.160607077347638	0.173744207127716	0.187370960154424
40	0.0041383173862728	0.00443352558385311	0.0047458371857595	0.00507774098779326	0.00543216731576327	0.00581249006727948	0.00622251730130155	0.00666647079103713	0.007148955823881	0.00767492347869571	0.00824962859208142	0.00887858758747302	0.00956754122130649	0.0103224280298987	0.0111493747661961	0.0120547103242564	0.0130450094925705	0.0141271722954614	0.0153085436292156	0.0165970763498277	0.0180015389196361	0.0195317661960773	0.021198949003766	0.0230159548604953	0.0249976687509259	0.0271613393121883	0.0295269123940511	0.0321173308843372	0.0349587771622094	0.0380808327744837	0.0415165291305259	0.0453022633645265	0.0494775551694759	0.05408462346606	0.0591677662730008	0.0647725330646219	0.07094468613193	0.0777289558214554	0.085167603749688	0.0932988178462064	0.102154972969803	0.111760800426471	0.122131518525502	0.13327098386367	0.145169928869423	0.157804354854451	0.171134151062284	0.185102008716644	0.19963269470999
41	0.00682552701422871	0.00734957950942628	0.00789868774524721	0.00847329949962785	0.0090738361228312	0.00970067845563551	0.010354153628124	0.0110345253082965	0.0117419906045743	0.0124766874210377	0.0132387165734849	0.0140281833482526	0.0148452633719738	0.01569029760702	0.016563920945528	0.0174672282024685	0.0184019802732579	0.0193708518058491	0.0203777199402659	0.0214279915096994	0.0225289636187806	0.0236902097828785	0.024923980918134	0.0262456075298459	0.0276738865922521	0.0292314339982589	0.0309449812474033	0.0328455934030582	0.0349687844509167	0.0373545061828816	0.040046987744366	0.0430944051178117	0.0465483631294655	0.0504631770701281	0.0548949466689543	0.0599004218489338	0.0655356672598002	0.0718545408067774	0.0789070099962346	0.086737338581087	0.09538218435468	0.104868656636841	0.115212388640811	0.126415685139627	0.138465809332106	0.151333474258614	0.1649716033189	0.179314421262828	0.194276931416575
42	0.00956108530605433	0.0102065490403732	0.0108622194947381	0.0115243514298368	0.012188817259155	0.0128511391835937	0.0135065384747706	0.0141500050069984	0.0147763902202258	0.0153805266536303	0.015957376992764	0.0165022151942777	0.0170108416665694	0.0174798336726905	0.0179068310711692	0.018290856218049	0.0186326653275512	0.0189351268503899	0.0192036205130461	0.0194464486182762	0.0196752491017206	0.0199053977508671	0.0201563850126422	0.0204521510465905	0.0208213612308617	0.0212976033096235	0.0219194868923546	0.0227306261792829	0.0237794876809391	0.0251190863917641	0.0268065164110382	0.028902305391771	0.0314695864175512	0.0345730858988878	0.0382779317450987	0.0426482922669612	0.0477458628236519	0.0536282239364647	0.0603471012158279	0.0679465637325018	0.0764612031439679	0.0859143406992461	0.0963163129382916	0.107662889248307	0.119933875246738	0.133091955083279	0.147081823099714	0.161829650827898	0.177242929080212
43	0.0114252408103186	0.0120027900378427	0.0125561882305927	0.0130776474702142	0.0135590267894256	0.0139919518404421	0.0143679619067151	0.0146786859297671	0.0149160487713519	0.0150725083486211	0.0151413235597311	0.0151168520568077	0.0149948759250055	0.0147729521991838	0.0144507839089643	0.0140306060115659	0.0135175791805996	0.0129201830065972	0.0122505987776786	0.0115250706995867	0.0107642332421952	0.00999339132760541	0.00924273936827513	0.00854750478717914	0.0079480016676464	0.0074895806440123	0.00722246210207877	0.0072014412446602	0.00748545561081711	0.00813700821815475	0.00922144260577738	0.0108060696490939	0.0129591500317847	0.015748740607252	0.0192414174525586	0.0235008930835485	0.0285865499156395	0.0345519164637976	0.0414431168136619	0.0492973273988701	0.05814127792781	0.0679898352686927	0.0788447100959281	0.0906933260189453	0.103507889682938	0.117244697910706	0.131843714345641	0.147228443298489	0.163306122676765
44	0.0124048337263854	0.0128231314608299	0.0131876650513855	0.0134895319240534	0.0137198656354356	0.0138700250541998	0.0139318096113287	0.0138977001258476	0.0137611240348456	0.0135167430996891	0.0131607608332117	0.0126912460079784	0.0121084676800539	0.0114152362166935	0.0106172438746165	0.00972339756634443	0.00874613560707059	0.00770171948793641	0.00661049110943941	0.00549708546780536	0.00439058855384213	0.0033246302325452	0.00233740215367765	0.00147159132491382	0.000774220879625914	0.000296390802680469	9.29129419384381e-05	0.000221836522127855	0.000743862571444499	0.00172164813758341	0.00321900386460187	0.00529999136880513	0.00802792982334477	0.0114643241602445	0.01566773023998	0.0206925751317586	0.026587953198588	0.0333964208965629	0.0411528149875051	0.0498831201450025	0.0596034126331725	0.0703189067957981	0.0820231304679865	0.0946972540892404	0.108309596252664	0.122815325688822	0.138156376295823	0.154261587852816	0.171047080576452
45	0.0140126597935758	0.0144393771954088	0.0148161670737707	0.0151368837957031	0.0153958700977763	0.0155881541276488	0.0157096630556002	0.0157574513367323	0.0157299411221275	0.0156271717142745	0.0154510543514278	0.0152056280022257	0.0148973112726687	0.0145351449908439	0.0141310195601798	0.0136998807798805	0.0132599075420649	0.0128326546491327	0.0124431539709721	0.0121199672968834	0.0118951845459545	0.0118043614930454	0.0118863918523248	0.0121833094383555	0.012740017192508	0.0136039411105262	0.0148246085196796	0.0164531517091186	0.0185417395865465	0.0211429417840401	0.0243090314263386	0.0280912345622821	0.0325389359969336	0.0376988528987142	0.0436141890422828	0.0503237838343998	0.0578612713095273	0.0662542650315227	0.0755235852602804	0.0856825448077062	0.0967363096947618	0.108681350019118	0.121504995350456	0.135185107498123	0.14968988166545	0.164977784849402	0.18099763790669	0.197688845040639	0.214981771627777
46	0.0185922250755632	0.0194391985537525	0.0202849684410159	0.0211285879978008	0.0219698241037213	0.0228093040738236	0.0236486684633311	0.0244907277493286	0.0253396204307649	0.0262009697532435	0.0270820359520509	0.0279918606260708	0.028941399617343	0.0299436405868511	0.0310137013572543	0.0321689050477624	0.0334288280643272	0.034815317137651	0.0363524718283888	0.0380665892475559	0.039986068172369	0.042141270272777	0.0445643367981049	0.0472889597998545	0.0503501077759743	0.0537837065009348	0.057626276738864	0.0619145315051874	0.0666849365246843	0.0719732385076149	0.0778139668062323	0.0842399148963594	0.0912816089275624	0.0989667712761757	0.107319787594919	0.116361186260213	0.126107139355605	0.136568994382826	0.147752845750945	0.15965915475381	0.172282426206538	0.185610949178717	0.199626608346065	0.214304771399727	0.229614256724387	0.245517384208397	0.261970110610737	0.278922249413133	0.296317773565683
47	0.0276250488299451	0.0293451103075763	0.0311438872099886	0.0330255880775942	0.0349950458529243	0.0370577900161116	0.0392201177201855	0.0414891624227387	0.0438729583721267	0.0463804991872242	0.0490217886748938	0.0518078819637223	0.0547509150009904	0.0578641204666738	0.0611618282074005	0.0646594483878749	0.0683734356996471	0.0723212331585567	0.0765211942628707	0.0809924825729614	0.0857549481078733	0.0908289803304616	0.0962353379056719	0.101994955859328	0.108128731229529	0.114657288780306	0.121600728827348	0.128978359697451	0.136808417795351	0.145107778671982	0.153891662865267	0.163173340607021	0.172963839746858	0.183271661426675	0.194102508139386	0.205459028816756	0.217340585509202	0.229743046043221	0.242658606770017	0.256075649154724	0.269978633504648	0.284348032604953	0.29916030743108	0.314387926451127	0.329999429332175	0.345959535137416	0.362229294362201	0.378766283423579	0.395524839506461
48	0.040312818710655	0.0431416534020808	0.0461303978691552	0.0492863273198942	0.0526170243040159	0.0561303837729625	0.0598346145152084	0.0637382362703176	0.0678500718108228	0.0721792332804649	0.0767351020923167	0.0815273017222942	0.0865656627837436	0.0918601798380298	0.0974209594848287	0.103258159384135	0.109381917989375	0.115802274916413	0.122529082035115	0.129571905546272	0.136939919494454	0.144641791363372	0.152685560600994	0.161078511122592	0.1698270390367	0.178936517026717	0.188411156994721	0.19825387272886	0.208466144486753	0.219047887489877	0.229997326393893	0.24131087783349	0.252983043134701	0.265006313240604	0.277371087806563	0.290065610288562	0.303075920673451	0.316385827285107	0.329976898848593	0.343828477709546	0.357917714793327	0.372219626554032	0.386707173814063	0.401351362038123	0.416121362229052	0.430984651285033	0.445907170326562	0.460853499195003	0.475787045050194
49	0.0535350415063373	0.0573415999775928	0.0613608097747348	0.0656000804697652	0.0700667318797729	0.07476795641924	0.0797107783775899	0.0849020100863162	0.0903482049760456	0.0960556075656784	0.102030100473296	0.108277148591599	0.114801740628895	0.121608328279537	0.128700763354467	0.136082233272234	0.143755195382375	0.151721310665085	0.159981377422141	0.168535265642476	0.177381852789824	0.186518961817655	0.195943302266225	0.205650415336147	0.215634623860457	0.225888988111023	0.236405268373646	0.247173895207921	0.258183948271723	0.269423144535184	0.28087783663489	0.292533022025495	0.304372363473694	0.316378221309132	0.328531697699943	0.340812693058919	0.35319997451223	0.365671256178945	0.378203290819507	0.390771972218446	0.403352447474779	0.415919238186859	0.428446369341128	0.44090750455047	0.45327608614187	0.465525478468798	0.477629112724717	0.489560631463842	0.501294030996124
50	0.0633370852728797	0.0676691509651776	0.0722229790160787	0.077003624192488	0.0820157091617451	0.0872633713718462	0.0927502090088677	0.0984792263975999	0.104452779251349	0.110672520216088	0.117139345191999	0.123853340951191	0.130813734603329	0.138018845490164	0.145466040114768	0.153151690730684	0.161071138229469	0.169218659971231	0.177587443201034	0.186169564683581	0.194955977168819	0.203936503271222	0.213099837305222	0.222433555568055	0.231924135499056	0.241556984071121	0.251316475685902	0.261185999749656	0.27114801800224	0.281184131558363	0.291275157499057	0.301401214723745	0.31154181864087	0.321675984139701	0.331782336149609	0.341839226958081	0.351824859327346	0.361717414324217	0.37149518266109	0.38113669824065	0.390620872505042	0.399927128114716	0.409035530424927	0.417926915191153	0.42658301092024	0.434986554293405	0.443121397121378	0.450972603351785	0.458526534734433
51	0.067067558045168	0.0713543000522859	0.0758328924725554	0.0805048387700514	0.0853710062895217	0.0904315787594617	0.095686010225567	0.101132980927912	0.106770355657199	0.112595145142993	0.118603471039409	0.124790535080594	0.131150592979005	0.137676933633314	0.14436186419936	0.151196701556367	0.158171770671406	0.165276410327443	0.172498986634161	0.179826914686008	0.187246688668639	0.19474392064337	0.202303388159694	0.209909090758919	0.217544315338128	0.225191710243844	0.232833367859849	0.240450915344803	0.248025613063728	0.25553846014464	0.262970306478953	0.270301970373478	0.277514360954547	0.284588604322754	0.29150617236182	0.29824901301894	0.304799680798448	0.311141466147411	0.317258522362493	0.323135988613566	0.328760107662504	0.334118336856395	0.339199450994083	0.343993635704167	0.3484925700316	0.352689497009175	0.356579281088985	0.360158451427046	0.363425230150688
52	0.0645531872751916	0.068348233241591	0.0722837483645695	0.0763579279509137	0.0805682828150053	0.0849116081530461	0.0893839554698215	0.0939806080315401	0.0986960603189	0.103524001949786	0.108457306530528	0.113488025878134	0.11860739003306	0.123805813452773	0.129072907740371	0.134397501219921	0.139767665620947	0.145170750078779	0.150593422595606	0.156021719039263	0.161441099683661	0.16683651321671	0.172192468059474	0.177493110754713	0.182722311094932	0.187863753570483	0.192901034628193	0.197817765141579	0.20259767740617	0.20722473588895	0.211683250880811	0.215957994126417	0.220034315438312	0.223898259242672	0.227536679954122	0.23093735503752	0.234089094586724	0.236981846234979	0.239606794209566	0.241956451355339	0.244024742978381	0.245807081402356	0.247300430186598	0.248503357026214	0.249416074440459	0.250040467455597	0.25038010760186	0.250440252669861	0.250227831808778
53	0.0579486422776729	0.0610618366542491	0.0642626616787881	0.0675471724825949	0.0709108117235583	0.0743483959635728	0.0778541056572163	0.081421479092041	0.0850434106072299	0.0887121533992591	0.0924193272004656	0.0961559310890086	0.0999123616566021	0.103678436723659	0.107443424750228	0.111196080045507	0.114924683829074	0.118617091143488	0.122260783561186	0.12584292756884	0.129350438450262	0.132770049425098	0.136088385735482	0.139292043307401	0.14236767154837	0.145302059778975	0.148082226733738	0.150695512507425	0.153129672267209	0.155372970999869	0.157414278517318	0.159243163903978	0.160849988556695	0.162225996942696	0.16336340418422	0.164255479570509	0.164896625099293	0.165282448161174	0.165409827501739	0.165276971627882	0.164883468866891	0.164230328339153	0.163320011167711	0.162156451319982	0.160745065558237	0.159092752065344	0.157207877409931	0.155100251619803	0.152781091242939
[truncated: 70 more columns]
