# Supplementary material for: Reconstructing spruce budworm outbreak severity: a comparison of paleoecological and tree-ring signals
Source: PLoS One. 2025 Aug 12;20(8):e0329406. doi: 10.1371/journal.pone.0329406 (PMC12342301; doi:10.1371/journal.pone.0329406)
Supplement: S14 Dataset — (ZIP) [file pone.0329406.s014.zip › Lake 8 wavelet data no outlier/Lepidopteran_scales/WS_wavelet_significance.txt]

V1	V2	V3	V4	V5	V6	V7	V8	V9	V10	V11	V12	V13	V14	V15	V16	V17	V18	V19	V20	V21	V22	V23	V24	V25	V26	V27	V28	V29	V30	V31	V32	V33	V34	V35	V36	V37	V38	V39	V40	V41	V42	V43	V44	V45	V46	V47	V48	V49	V50
1	0.0453731624519071	0.0347682823009348	0.0209941788179384	0.0105582224444809	0.00503396304491154	0.00278665376408118	0.00198935816411848	0.00169384715409241	0.00156649291820603	0.00148381216513033	0.0013988051291302	0.00132547619321722	0.00129294873019968	0.00131063340780118	0.00137796164725258	0.00145899430523172	0.00149621030301158	0.00147973710979512	0.00141274258576598	0.00131370083962061	0.00123945764242458	0.00121571947473798	0.00124532573259731	0.00131696667299714	0.00137292066411293	0.00137537833855543	0.00134756777694657	0.00132936422105619	0.00135712291074322	0.00146861123655989	0.0016362209604303	0.00178097563711307	0.0018574955665489	0.00180817515661511	0.0016293148873584	0.00142253392702112	0.00127006156430983	0.0012561574773529	0.00141350869228727	0.00162882190812126	0.00180395363660099	0.00189281993313478	0.00187671997335758	0.00182680159319899	0.00183108597908044	0.0018844012404578	0.00192216534679697	0.00192433404989374	0.00192241179540953
2	0.0574884343139234	0.0427343864990907	0.0238916094875895	0.0102719749209756	0.00374533882998806	0.00158129171491662	0.00107144144270345	0.000979757156679392	0.000972489081304133	0.000960429860535322	0.000911936527908956	0.000856195512634462	0.000834892230292853	0.000863403507172823	0.000947729353005999	0.00104802485071627	0.00109617467855163	0.00108443561608892	0.00101598210617827	0.000908521601893127	0.000829355145112903	0.000806917964443395	0.000843989916869603	0.000930080404494001	0.000993444484190586	0.000986119485018344	0.000939531516602463	0.000900786756487387	0.000912521494801886	0.00102566601654409	0.00120836805323875	0.00136845342558777	0.00145961518388995	0.00140935161377754	0.0012064383126985	0.000971202447342577	0.000794241938394361	0.000774219867547843	0.000952330999716668	0.00118700475135494	0.00136349232646298	0.00143561979412061	0.00138164308254862	0.00129392465082103	0.00128755744836613	0.00134777925046714	0.0013816535207148	0.00136021952931363	0.00132021582428718
3	0.0646999991309227	0.0469510736633028	0.0245781150012853	0.00904992032814879	0.00226379525781631	0.000469290959375239	0.00028386034555441	0.000349812787893668	0.000411237909426626	0.000438098423159199	0.000415074948260429	0.000375024578494609	0.000359531481899205	0.000383696460726731	0.000459448892574314	0.000551372290186075	0.000594310932134355	0.000587325736093343	0.000532504253082909	0.000439898108848264	0.00037334702897196	0.000356574017942515	0.000391420386946705	0.000473285828339826	0.000530612903973645	0.000514718502146997	0.000460919846781187	0.000412024620146402	0.000405230619492957	0.000495548289354309	0.00065262622035922	0.000791115680280351	0.000880364214527541	0.000846310839714742	0.000668629498780036	0.000463209640982624	0.000305414539867639	0.000285309355940646	0.000446188231103048	0.000645627303997597	0.000780918053373942	0.000820257140496508	0.000739312809284353	0.000633181845421933	0.000624558189338173	0.000688817015259284	0.000718788471403043	0.000684125831107172	0.000619162044082788
4	0.0666112579842162	0.047925091582642	0.0244393739228199	0.00842897620836168	0.00172089166882318	0.000116298898480623	1.40356831389008e-05	8.0107490889852e-05	0.000122993643817154	0.000143571194019232	0.000129335354765458	0.000102031375207974	8.99680757544735e-05	0.000101772176274272	0.000150986610505633	0.000212648610214232	0.00023784440402056	0.000234188466665849	0.000202296595601317	0.000141386214067022	9.89831270509089e-05	8.93188477087519e-05	0.000112860557705864	0.000172630232308947	0.000212750472701671	0.000194987325142727	0.00015197045240879	0.000112143416978371	9.7387710503229e-05	0.000153607233417289	0.000256315978595891	0.000345415625074324	0.000415669137871087	0.000405862630388588	0.000289564102409423	0.000157695395637206	5.5129510656518e-05	4.1383792774038e-05	0.000151858032525649	0.000275551088014936	0.000348360297388164	0.000359554485181819	0.000281582012745033	0.000188751896350234	0.000185617121502631	0.000244325491835311	0.000269326789039491	0.000239986535014918	0.000182141259616721
5	0.0649871352961922	0.0472957478446564	0.0247547678158183	0.00908233626829148	0.00223134769624732	0.000356601950943142	6.0590449149897e-05	3.22998952555257e-05	3.3609357482784e-05	3.89708626119044e-05	2.99365406809697e-05	1.53591903140406e-05	8.72736557736106e-06	1.22442764946305e-05	3.61799177679267e-05	6.59018700636125e-05	7.34824162743177e-05	7.18830808773116e-05	6.07157970564517e-05	3.14426927643029e-05	1.14921607262507e-05	7.39602832828379e-06	1.87233520917574e-05	5.17805417883531e-05	7.25502946978022e-05	5.87140786790876e-05	3.51435671148873e-05	1.51819743645506e-05	5.28007946043489e-06	3.31115027895408e-05	8.11382826827311e-05	0.000120312486611521	0.000165252380009349	0.000172954239765198	0.000116579547166949	5.72952805470064e-05	1.49103481321442e-05	1.13145165039291e-05	6.42864226730824e-05	0.000111210470967976	0.000133248339346472	0.000134277951244147	8.43006319919974e-05	2.44445846877659e-05	2.5096809070274e-05	6.48835571896479e-05	8.02763608930094e-05	6.51665662599387e-05	3.62904498731365e-05
6	0.0619267413631347	0.0462609663318086	0.0256703531132067	0.01053614054108	0.00320480065707959	0.00074049796826797	0.000137249439461276	2.04813518269034e-05	7.15087005683707e-06	1.06859356231624e-05	7.78128278820931e-06	2.23109038152118e-06	1.79463152167207e-07	1.78282341464218e-06	1.17211746718412e-05	2.13346842812899e-05	1.92407939099172e-05	1.86996827918192e-05	1.89425053379015e-05	9.13168190237305e-06	1.46412851159713e-06	3.94305681509459e-07	5.79260683750932e-06	2.08640848146903e-05	2.81754579544937e-05	1.87203601223791e-05	9.04326717302945e-06	4.64414245307242e-06	3.74070290460044e-06	1.52602756976534e-05	2.77288396562925e-05	3.68194637852726e-05	6.29159758034992e-05	7.60187180571383e-05	5.28214401334524e-05	3.41747373750075e-05	3.23149132752209e-05	3.997000906484e-05	5.30534221561945e-05	5.14580439583506e-05	4.93058348008234e-05	5.40092722221219e-05	3.60058653021773e-05	7.6704550278379e-06	6.44291931534932e-06	2.25180822689262e-05	2.59724598372035e-05	2.03351437299597e-05	1.70778051338783e-05
7	0.0586580068359583	0.0451817959949201	0.0267275028608649	0.0121617793407075	0.00427732875348893	0.00116566472881187	0.000236578577647337	2.7397691739257e-05	2.66868411909066e-07	3.51485063692898e-06	3.79266033335926e-06	1.49848472569436e-06	1.0186847488667e-06	3.3709284337557e-06	8.33461120244624e-06	9.38445939236104e-06	4.3056549577014e-06	4.1053890970102e-06	7.95492201030388e-06	5.80569759719502e-06	1.70811270647274e-06	1.74747674270897e-06	7.03769252465278e-06	1.51541744672156e-05	1.61456611532112e-05	8.30039595761682e-06	3.14864654338795e-06	5.33240438502985e-06	1.05706552448856e-05	1.44823413124336e-05	1.05999662656733e-05	9.1747338739782e-06	2.64802859906198e-05	3.76316135239829e-05	2.38268464729366e-05	1.738857662666e-05	3.43885006708879e-05	5.17407645683881e-05	4.70497405495364e-05	2.47785650019726e-05	1.61978567013386e-05	2.77646332148775e-05	3.23902312321645e-05	2.47092182996181e-05	2.00803710587687e-05	1.8360825571826e-05	1.19267090152618e-05	7.9203144698378e-06	1.70976334415053e-05
8	0.0555746064617473	0.0440589219808921	0.0276213244122217	0.0137206233090361	0.00542950812955748	0.00172759509953421	0.000445683543902171	9.33107562590972e-05	1.77423579047866e-05	6.18312251923473e-06	3.44748301812375e-06	8.06621725968766e-07	4.51738476128775e-07	3.78553197781727e-06	7.66969331631901e-06	6.27466285498709e-06	1.07575854959239e-06	8.26021737653916e-07	4.7706497891108e-06	4.41063573525816e-06	6.72286400459554e-07	1.14862341858131e-06	7.93695086820929e-06	1.47383661037691e-05	1.34452440060152e-05	5.22356506535045e-06	1.50019477258533e-07	4.12488440305512e-06	1.18778871034043e-05	1.25641742131229e-05	3.6916628389529e-06	1.31747019559298e-06	1.5228204136604e-05	2.2245925145876e-05	8.55698601593939e-06	3.91518071107369e-06	2.76533259908514e-05	5.08193252565806e-05	4.12878159162266e-05	1.22554800440949e-05	1.81294064106235e-06	1.7518521318401e-05	3.48908677614749e-05	3.87112148226711e-05	3.21263977862719e-05	1.99929708167083e-05	6.32396165043925e-06	1.13005895796715e-06	1.697506314841e-05
9	0.0527157650074311	0.0428753867242465	0.0282839256711515	0.0151580776612706	0.00664070344446521	0.00241764616869552	0.00075825818735675	0.00021862229911829	6.36495215476268e-05	2.0515685976798e-05	6.81919998121193e-06	1.35384183376848e-06	9.67082106368587e-07	5.02018559344774e-06	8.98937903397596e-06	7.72418967220805e-06	3.3873184268639e-06	2.73511781648473e-06	5.36079017455692e-06	4.98631585264622e-06	2.02448642092987e-06	3.54254317200203e-06	1.12961043863862e-05	1.78674917073447e-05	1.59158142061185e-05	7.56330369436699e-06	2.40301247241734e-06	6.52978013125244e-06	1.43565844271267e-05	1.43829593847628e-05	6.54268946829209e-06	5.87907223064771e-06	1.67326065059176e-05	1.94799422373313e-05	6.59367210819924e-06	5.0184519076688e-06	3.12631339413328e-05	5.61478165736504e-05	4.68478718772891e-05	1.70306488165045e-05	4.8297972903983e-06	2.03879069091268e-05	4.22608457758635e-05	5.07716849916047e-05	4.3149857756794e-05	2.59253331822489e-05	8.72606597499338e-06	4.99622522756551e-06	2.88766519770528e-05
10	0.0500570325682395	0.0416419897602765	0.0287170573510948	0.0164206787896265	0.00781369648127508	0.00313359611530194	0.00109565240223355	0.000359305475983596	0.000123119906721379	4.70320051044777e-05	1.89798329571807e-05	7.96603302856952e-06	6.29637271966185e-06	1.04167043978037e-05	1.48962831710601e-05	1.50365955811351e-05	1.20590960553258e-05	1.06085200816407e-05	1.11626585367887e-05	1.06410613295307e-05	9.95020287225146e-06	1.3775685371372e-05	2.21905147961451e-05	2.84599573884811e-05	2.69442265226864e-05	2.00003783142159e-05	1.57020156656438e-05	1.91002214180796e-05	2.58563337883555e-05	2.73753935617142e-05	2.39784305619424e-05	2.52975405763624e-05	3.21746069455014e-05	3.2201284214514e-05	2.48434079409402e-05	3.12282499741743e-05	6.00529225488152e-05	8.48385269382245e-05	7.84365433688296e-05	5.23387115098978e-05	3.90306323034514e-05	4.93101351738352e-05	6.65349657544065e-05	7.26585163565807e-05	6.40755938169085e-05	4.76743464631778e-05	3.45119542741383e-05	3.90863320825761e-05	7.52988713264114e-05
11	0.047589581229774	0.0403924464765157	0.0289601758889557	0.017504699019557	0.00890763735690267	0.00382390981917818	0.00140536293097153	0.000467651038833999	0.000164069560016634	7.42596903873845e-05	4.32924666772958e-05	2.932593038032e-05	2.48699186100251e-05	2.74216450581852e-05	3.21690302026271e-05	3.43072454856813e-05	3.30837855364817e-05	3.1036269389163e-05	2.99073817416609e-05	3.00231589745161e-05	3.28199699574835e-05	3.99648086483153e-05	4.94812743324979e-05	5.60425444203487e-05	5.63118975466541e-05	5.25645583806009e-05	5.05842207655986e-05	5.41170008333059e-05	6.11013731594915e-05	6.65709017171241e-05	6.96975414216831e-05	7.39463556093421e-05	7.91214697918912e-05	8.15880562536911e-05	8.63170818731455e-05	0.000106350840391735	0.000141098745183978	0.000167621805239449	0.000166310244568297	0.000145571429472977	0.000128854311986799	0.000125610897119648	0.000126634722696076	0.00012168799088664	0.000110889560012515	0.000101590860505098	0.000103598968898175	0.000129423385521441	0.000191062971172304
12	0.0453318141313902	0.0391977133987485	0.0291196771148897	0.0185145121169659	0.010015999720765	0.0045693088214461	0.00173604782654259	0.00054618306088282	0.000156137114437068	6.69154777161744e-05	5.90540044258137e-05	6.26896547068074e-05	6.60104779209053e-05	7.08168228758954e-05	7.70623315427315e-05	8.18992255909579e-05	8.34474574192918e-05	8.26802494460111e-05	8.22080637160934e-05	8.4586875113701e-05	9.13324561931972e-05	0.000101820290773965	0.000112901996707058	0.00012092841490817	0.00012480318845816	0.000126900497331057	0.000131176094938926	0.00014026367066922	0.000153643894354822	0.000168553294402144	0.00018287516901917	0.000196413811598438	0.000210038590105683	0.000226781502217279	0.000253471584413228	0.000294687770024822	0.000341684021987649	0.000373574019876297	0.000375378951629073	0.000351420006649291	0.000317069115323736	0.000282374603592102	0.000249038754668052	0.000219148936295439	0.000200069264872002	0.00020154273574935	0.000233239577332691	0.000306063834300639	0.00042966225756051
13	0.0433209609226113	0.0381530763590558	0.0293432995745583	0.0196236005128965	0.0113287082711542	0.00557044396281577	0.00226922255326939	0.000717149100509348	0.000146465573306578	1.55455742905822e-05	3.50409960611913e-05	8.4019207224923e-05	0.000125724884952859	0.000155820930332603	0.000177492904503546	0.000192790943725153	0.000202468166882716	0.000208122160213612	0.000212784773315756	0.000219489114174044	0.000229393594232135	0.000241177114654048	0.000252442797674664	0.000262173272048908	0.000272088169265433	0.000285763040370321	0.000306551413392896	0.000335937965548754	0.000372962332578777	0.000414806494317187	0.000458472230216483	0.000502835242716655	0.00055002140945797	0.000604953046365044	0.00067145104545346	0.00074525184436256	0.000809918373682618	0.000842834349098609	0.000828723626711711	0.000768296289399714	0.000674927831394858	0.000566201869705717	0.000459944742394816	0.000374727299951509	0.000329441415386189	0.000341323302945653	0.000425703763370544	0.000596823529223116	0.000863571878160611
14	0.0415828828173241	0.0373275611158655	0.0297427203164565	0.0209733370139893	0.0130245825912947	0.00706134679253291	0.0032843161322959	0.00125916957433032	0.000359512733254234	6.20883172506793e-05	3.67724410193713e-05	0.000111782671531967	0.000209451405096658	0.000299016721080316	0.000370971293789776	0.0004245556192126	0.000462209299287738	0.000487605423389707	0.000504741530548299	0.000516807805156507	0.000525358540445681	0.000530964133301947	0.000535331247931445	0.00054317606209141	0.000561942640966348	0.000599246956595093	0.000659857610439776	0.000744119517828451	0.000848334543694276	0.000966537351355858	0.00109293091985946	0.00122408595164148	0.00135945142206336	0.00149867488750541	0.00163590354136001	0.00175445777914826	0.00182725230176998	0.00182553667452032	0.00173181578380029	0.00154879669679892	0.00129962140282656	0.0010214781410884	0.000757594989005824	0.000550793628780961	0.000439784822417319	0.000458710473933669	0.000638626204597286	0.00100641648784292	0.00157575969660495
15	0.0400906068827935	0.0367027942118036	0.0303069135023262	0.0225555623201692	0.0151212862359365	0.00913227413380334	0.00497674037641784	0.00246178881286155	0.00112971246809601	0.000525774920187387	0.000323300705270108	0.000328474422010972	0.000435082178359864	0.000582531432438993	0.000733662980172595	0.00086638992527361	0.000969952061724847	0.00104147302875006	0.00108251575237555	0.00109664203575722	0.00108885739325627	0.0010669666134505	0.00104354650434222	0.00103637364079815	0.00106581560742663	0.00114976106947866	0.00129851631572888	0.0015122002879363	0.00178160940240896	0.00209167239912779	0.00242555871937705	0.00276731690347158	0.00310140911837996	0.00340890339178665	0.00366245295500293	0.00382435092477057	0.00385170899227229	0.00370909102527014	0.00338372938383128	0.00289579815859892	0.00229846675834326	0.00166797617493898	0.00108896460973873	0.000642046423300399	0.000398672076455094	0.000423382400217448	0.000777817991190119	0.00151768529664802	0.00267650851219091
16	0.0387333352089454	0.0361323476706134	0.0308435908179376	0.0241207313407557	0.0173292404039054	0.0115081583431332	0.00715378309522578	0.00426265231220891	0.00253628228654659	0.00160407500340448	0.00116440036693526	0.00102343128749434	0.00106916118771592	0.0012303748351373	0.00145028674234879	0.00167914180693865	0.0018767635521271	0.00201597100438799	0.00208336495654411	0.00207842587755078	0.00201289532261918	0.00191098798150167	0.00180905387757077	0.00175252719481849	0.0017890490055785	0.00195893017780431	0.00228606956812183	0.00277265833275352	0.00339929352542855	0.00412957758316311	0.00491636576834193	0.00570648692586835	0.00644214289351242	0.00705974378375679	0.00748951017678653	0.00766018578771442	0.00751138738036384	0.00701170411720759	0.00617592498385557	0.00507297368165478	0.00381922230131031	0.00255878319242579	0.00143936954250266	0.000595017049803894	0.000143052002544196	0.000193562249265897	0.000860182839288335	0.00225738152155485	0.00447546688840513
17	0.0373225878349144	0.0353590007388517	0.0310047698328328	0.025201068746847	0.01905132069317	0.0134910124623294	0.0090785758586556	0.00596210078984473	0.00398859081118665	0.00287045775833352	0.00232552045754686	0.00214689749641877	0.00220642679444502	0.00242340605408056	0.00273194510337194	0.00306475265543254	0.00335411741529235	0.00354195481119814	0.00359073785363194	0.00349115458524014	0.00326570456320182	0.00296837225833516	0.00267989661656109	0.00249780866432156	0.00252142902106373	0.00283409961770682	0.00348672807825492	0.00448689966418512	0.00579598964318603	0.0073337864395063	0.0089877151186725	0.0106231559094957	0.0120928663383185	0.0132462057600691	0.0139410009045168	0.0140607954271358	0.0135372424130167	0.012372627707572	0.0106536981918543	0.00854821977298163	0.00628143193159763	0.00409896303815952	0.00223094523409281	0.000873524382008793	0.000196096207591061	0.000368139988150889	0.00158601401265974	0.00407616906716026	0.00806147645540527
18	0.035663395190087	0.0341301687106468	0.0304584527168801	0.025347589276765	0.0196860433941487	0.0143118590584953	0.0098269887643601	0.00651779087349063	0.00438432044693367	0.00324008967420028	0.00282755451554472	0.00290450278892812	0.00328236071430531	0.00382362681701252	0.0044201276456312	0.00497349912012473	0.00538947813009613	0.00558645473974116	0.00551194525886425	0.00515921116011916	0.00457803563353506	0.00387616841399879	0.00320999826308806	0.00276478858689896	0.00272681678707013	0.00325190650490152	0.00443632214252611	0.00629586948909742	0.00875704805440762	0.0116609953544568	0.0147781863274354	0.0178306481672762	0.0205190843233508	0.02255382852536	0.0236893303400434	0.0237605702940207	0.0227163875388032	0.0206409181420524	0.0177531662803069	0.0143787980088433	0.010897819294078	0.00768352497281623	0.00505580529078593	0.00326962822483835	0.00254554477132514	0.00312826857477971	0.0053419884854113	0.00960764154001039	0.0164024321637237
19	0.0336900188572168	0.0324016177627683	0.0291834692798371	0.0245436158033325	0.0191889066034637	0.0138614044856139	0.00918745896742612	0.00557899728058194	0.0032036985994961	0.00201643503265933	0.00182728751415734	0.00237632516509784	0.00339196514934623	0.00462332803750698	0.00585055340022688	0.00688479354368208	0.00756970336081732	0.00779082829382334	0.00749236426196012	0.00669565511268949	0.00551187386955291	0.00414228094383456	0.00286225130133695	0.00198896168192139	0.00183647975557742	0.0026652550499827	0.00463486316164606	0.00776867869362557	0.0119369283705931	0.0168610616068533	0.0221388101676523	0.0272867537349305	0.0317959386444965	0.0351954590846538	0.0371178121123903	0.0373576543919794	0.0359129724646914	0.0329967106863522	0.0290102239909783	0.0244790098386495	0.0199645491396349	0.0159787371500297	0.0129323412203562	0.0111408238137971	0.0108898529537556	0.0125362079080286	0.016599783632216	0.0238002337070929	0.035011157330665
20	0.0315914559053527	0.030505187140714	0.0276929356777008	0.0235058344325657	0.0184846661977434	0.0132581506321844	0.00843332871536528	0.00450197601590576	0.00177942057858882	0.000382196468792067	0.000241290079514084	0.00114057201938873	0.00276702199986837	0.00476097880482935	0.00675955963829632	0.00843196191164064	0.00950898442884762	0.00980952650714513	0.00926454481659877	0.00793564032616194	0.00602294311269507	0.00385648301479311	0.00186712371786583	0.000536958067381503	0.000333814494333211	0.00163890782683044	0.00467940650541532	0.00947792744029054	0.0158286071411636	0.0233051415457233	0.0313012333185098	0.0390993417828387	0.0459600128965413	0.0512212058964729	0.0543945096974769	0.0552430236856696	0.0538250696963296	0.0504907910143186	0.0458268703663575	0.040558015819178	0.0354293626703493	0.03110543878969	0.0281220482868635	0.0269134656714116	0.0279109574908428	0.0316789024753961	0.03903440786114	0.0510958622916937	0.069227825369408
21	0.0297801011694579	0.0290675218244069	0.0268845697770298	0.0234526944805665	0.0191530800494959	0.0144713420930146	0.00992884989286352	0.0060113935503972	0.00310492362415113	0.00144671704022844	0.00109831744920176	0.00194352869449856	0.00371083020154942	0.00601582803298404	0.00841688660217763	0.0104764048328665	0.0118209102431489	0.0121943170815425	0.0114995217120607	0.00982377405100994	0.00744340373479448	0.00480427899406017	0.00247651207044653	0.00108556399598949	0.00122650432482236	0.00337259928791863	0.00779225881806968	0.0144886023722808	0.0231732021632118	0.0332805215171464	0.0440233869007762	0.0544837693488077	0.0637280108385033	0.0709316482436146	0.0754961799320831	0.0771388867533126	0.0759382984719994	0.0723236394980944	0.0670074682448606	0.0608755710963573	0.0548630235539135	0.0498541657834017	0.0466413549553536	0.0459605460427262	0.0485946186010792	0.0555071371237153	0.0679515181332342	0.0875021876361018	0.115976587831943
22	0.0286018320317103	0.0285692167091402	0.0274044197601668	0.025227337580041	0.0222714615736961	0.0188587308313799	0.0153643403066592	0.0121739381735615	0.00963613108626185	0.00801501888555762	0.00744967778443374	0.00792856333350014	0.00928557867049562	0.0112210226953895	0.013345848790173	0.0152431291557203	0.0165375254246831	0.0169623626094025	0.0164143521801661	0.0149875747083462	0.0129805974029734	0.0108734636583579	0.00927484439880618	0.00884386358516074	0.0101955771166021	0.0138029069046147	0.019909912559083	0.028470778081724	0.039125634872696	0.0512189809386237	0.0638601846017506	0.0760196033667305	0.086648991281357	0.0948113481019114	0.0998031905875986	0.101251702334516	0.0991712143619505	0.0939690925433886	0.0864007738412503	0.0774860701673128	0.0684104629055942	0.0604411333150519	0.0548838076293959	0.053092145739706	0.0565199694406885	0.0667857583079517	0.0857074510489429	0.115269843892736	0.157506823469034
23	0.0279124852940359	0.0287756631454896	0.0289034050540859	0.0283485308762993	0.0272270329100154	0.0257084944075494	0.0240026817277827	0.0223412783586042	0.0209537115796815	0.0200377891661981	0.019728770592075	0.0200731413010031	0.0210143236153231	0.0223961364847128	0.0239863162663205	0.0255179326152465	0.0267424136656532	0.0274851548973721	0.0276937615252689	0.0274697796366193	0.0270769645139837	0.026922356686767	0.0275103766288857	0.0293744381565513	0.0329946475476285	0.038713218043463	0.0466604953816998	0.0567034924181749	0.0684257028402948	0.0811424582113826	0.0939512881545404	0.10581257848587	0.115652724092828	0.122479826084177	0.125500466872744	0.124225183791614	0.118550493444737	0.10880759287787	0.0957727481901064	0.0806413391505599	0.0649746020315081	0.0506324615126399	0.0397050620389982	0.0344492386284073	0.0372265162749814	0.0504308512860764	0.0763921146636166	0.117247925510607	0.174790352139467
24	0.0268868001155988	0.0285542355430668	0.0298805326644878	0.0308937050423649	0.0316438151973127	0.0321981614607283	0.0326377174928753	0.0330535042105354	0.0335408439698419	0.0341900929285933	0.0350742458601765	0.0362359449756073	0.0376778983887555	0.0393608061659201	0.041211468782944	0.0431412674535991	0.0450724443118135	0.0469673502145575	0.0488545877944811	0.0508459480193469	0.0531391586171822	0.0560035320233316	0.0597483347152174	0.0646767126860078	0.0710307868923402	0.0789354963935936	0.0883494351733242	0.0990301380379634	0.110519303857012	0.12215095410097	0.133083250216541	0.142353093083803	0.148951638800521	0.151917953317367	0.150446535972468	0.144002053903337	0.132431686401889	0.116062922962728	0.0957736075181583	0.0730221879028441	0.0498294401207831	0.0287075911979229	0.0125377371197521	0.00440114003469402	0.00737456339560732	0.0243049529680462	0.0575848550602165	0.10895601843567	0.179371901401155
25	0.0243543046448787	0.0263929886041197	0.0284240173496082	0.0304925020548706	0.0326410371389452	0.0349034764807625	0.0373024587467292	0.0398503583474706	0.0425522635937864	0.0454092435125156	0.0484206152604408	0.0515848784585646	0.0548999666391864	0.0583640401482029	0.0619779847061115	0.0657501351739344	0.0697027737497624	0.0738789907024186	0.0783478306529277	0.0832054517638927	0.0885703533262963	0.0945715347504145	0.101329606274151	0.108932167299041	0.117405928621876	0.126688809964336	0.136605435456701	0.146849129728913	0.156972968050389	0.166392054636448	0.174399288644826	0.180197387406639	0.1829503907803	0.181857464694464	0.176249756589879	0.165706954202423	0.150184425338305	0.130135527910934	0.106608573935421	0.0812957720532304	0.0565135822103648	0.0351008084438736	0.0202320034933439	0.0151580463321059	0.0229010139746883	0.045944020233277	0.0859654011083151	0.143667233714915	0.218737987234389
26	0.0195476235404831	0.021366250326155	0.0234153320371432	0.0257818466445261	0.0285401668016545	0.0317424903502372	0.035413471185692	0.0395497216328637	0.0441237686199396	0.0490912125687313	0.0543994385163188	0.0599962778749016	0.0658373926293982	0.0718916618050364	0.0781443169395885	0.0845978917999126	0.0912711970337584	0.0981965415968349	0.105415368169729	0.112972416885889	0.120908526595171	0.129252239400855	0.138010471077032	0.147158599199042	0.156630352790139	0.166307851700709	0.17601211038517	0.185494449280304	0.194429750394105	0.202413486472109	0.2089658706427	0.213547929140873	0.215595104187432	0.214573318848729	0.210059609704203	0.201844282912525	0.190044652958512	0.175213160568294	0.158417005624273	0.14126448438961	0.125856670770503	0.114652629307128	0.110251318451444	0.115111554612022	0.13124935217854	0.159965301026352	0.201659037950341	0.255779969003274	0.32094199473039
27	0.0128208722742465	0.0139673977221999	0.015480957254905	0.017487014031488	0.0200953528661478	0.0233881346022442	0.0274117687828375	0.0321737894543727	0.037644967516313	0.0437659547360956	0.0504570290922069	0.0576291277465523	0.065194349264746	0.0730744307494418	0.0812062488958925	0.0895440232493451	0.0980584900019597	0.106733769950889	0.11556291729634	0.124543185560579	0.133671890614208	0.142943417541975	0.152347455552679	0.161868024027092	0.171482375409634	0.181158565653792	0.190850534071355	0.200490082527871	0.209976260929345	0.2191642659271	0.227857738128474	0.235809773285582	0.242738381386912	0.248360911103762	0.252448759024163	0.254898660046332	0.255810798628076	0.255558280538432	0.254828913684865	0.254620466950683	0.256175756210641	0.260854168450118	0.269950366433913	0.284486346375209	0.305016139836621	0.331489278174324	0.36321625664255	0.398964833330213	0.43719077847674
28	0.00586997933634928	0.00628535437984145	0.00712344677687044	0.00852161733820749	0.0105989134333038	0.0134439994906028	0.0171065786779449	0.021593544592269	0.0268703009341896	0.0328668177837914	0.0394872330652335	0.0466213068351667	0.0541558835548385	0.061984726304365	0.0700155951596725	0.0781741308500832	0.0864048256621148	0.094669967498429	0.102947807335422	0.111231247994356	0.119528063540653	0.12786307640346	0.136281946997427	0.144855424609703	0.15368226091334	0.162888698334626	0.172622680127136	0.183041767929505	0.194295141626342	0.206501774483536	0.219728540565559	0.233973131757226	0.249156751398963	0.265130272526162	0.281694860143103	0.298634319231567	0.315752418481203	0.332905237610865	0.35001735887972	0.367072406307465	0.384073405937433	0.400976256541199	0.41760890289547	0.433597435196871	0.448325707688996	0.460954731518341	0.470520445362591	0.476113398514518	0.477123238127338
29	0.00109311235011566	0.00113509813044035	0.00159875196907064	0.00259881841858049	0.00422791058099949	0.00654675087639384	0.00957781749990802	0.0133033526231541	0.0176680024719497	0.0225856120235387	0.0279490363547227	0.0336413918961899	0.0395470463907075	0.0455608644284055	0.0515947422304924	0.0575811722552073	0.0634743224804626	0.0692497300289335	0.0749040467344325	0.0804562383960571	0.0859512065019802	0.0914660321806991	0.097118078261462	0.103073227814106	0.109551812900558	0.116829502080395	0.125230707443633	0.135112968618939	0.146842163522702	0.160760041641834	0.17714713644779	0.196185221265441	0.217923820163082	0.242254716595922	0.268896982637666	0.297393088591572	0.327114656970403	0.357275003632775	0.386945311096832	0.415072421247932	0.440498752106402	0.461988211688075	0.478265246805155	0.488076096997512	0.490280692973687	0.483979561369547	0.468672390918566	0.444434365807051	0.412084820930191
30	0.000163316577660579	0.00031416600254531	0.000827939666922316	0.00177132161162791	0.00318719069132708	0.00508896590997512	0.00745812944161557	0.0102453898472508	0.013375380000181	0.0167542079774177	0.020278710765454	0.0238460036011044	0.0273619392745742	0.0307474045207481	0.0339419353692739	0.0369048236741887	0.0396145675001733	0.0420680316747867	0.0442808957863753	0.0462907913486045	0.0481639585440152	0.0500053604236261	0.0519711294216409	0.0542811904661675	0.0572291248887653	0.0611859995153841	0.0665951060235454	0.073955357800101	0.0837923857913692	0.0966179737298505	0.112880125476201	0.132907498790735	0.156852949488597	0.184641378049501	0.215926947444892	0.250064154807228	0.286096384758955	0.322764669297861	0.358538602687068	0.391670771236905	0.420275563270826	0.442432574366911	0.456313662702488	0.460330679533675	0.453297769989245	0.434597948285188	0.404338817399406	0.363477663781382	0.313892906354371
31	0.00281075656634515	0.0032880082142	0.00400197602984104	0.00496806134622402	0.00618219560621544	0.00761951851024194	0.00923547156212013	0.0109692741633032	0.0127493499361274	0.0144999199190357	0.0161477545987381	0.0176280401522346	0.0188884957181942	0.0198912653886306	0.0206126427070598	0.0210412693569039	0.0211759622661431	0.021024641956218	0.0206058607428361	0.0199541101291289	0.0191294326437475	0.0182309518810832	0.0174129020020979	0.0169007594197319	0.017004338998201	0.0181243753075771	0.0207492729601694	0.0254394104869773	0.0327975683965189	0.0434255970912159	0.0578691623202649	0.0765540978852583	0.0997193580931301	0.127352632875422	0.159135258214082	0.194403075132404	0.232129365483917	0.27093495955299	0.309129119109924	0.344782895237826	0.375834376763407	0.400222613600924	0.416044072606292	0.42172237178386	0.416178946828485	0.398989558389795	0.370509598796746	0.331950541662218	0.285391147025116
32	0.00710042419223206	0.00775329054163562	0.00847726005255227	0.00925626380527276	0.0100645037273025	0.0108678850915717	0.0116266788036293	0.0122991028559951	0.0128453120871097	0.0132311584129142	0.0134310691647363	0.0134295120784223	0.0132207710372105	0.0128071182866816	0.0121958812492632	0.0113962900524797	0.0104172720276809	0.00926745514490348	0.00795849958612965	0.0065124772927339	0.0049733892576797	0.00342212032360817	0.00199328960389046	0.000891692562956646	0.000405482543803855	0.000913020810498421	0.00288051243275192	0.00684816560462501	0.0134036307004516	0.023142803256416	0.036619578362636	0.0542876617502229	0.0764389073347098	0.103143706949369	0.13419957876385	0.169094198380162	0.206988645510551	0.246725595961461	0.286865607929824	0.325752602056979	0.361607217257796	0.392644073595304	0.417206261303026	0.433907814471852	0.441772772708509	0.440357969769513	0.429846210240546	0.411097272729187	0.385646403793097
33	0.0110839334556303	0.0116477045162192	0.0121418689614008	0.0125461033747277	0.0128404259407514	0.0130071304572329	0.0130328724679563	0.0129105979387561	0.0126409668012709	0.0122329464093028	0.0117033439011541	0.0110752104405053	0.0103752692698998	0.00963076459425508	0.00886635956449898	0.00810188333032061	0.00735179509310461	0.00662716287871354	0.00594072936076834	0.00531526260091988	0.00479489762409165	0.00445862068804571	0.00443450519521905	0.00491285812838967	0.00615615716697976	0.00850361453055107	0.0123684317162528	0.018226314519158	0.0265945696395059	0.0380020395373601	0.0529511618736662	0.0718744592005095	0.0950886652384181	0.122750375906483	0.154817494014466	0.19102075885802	0.230849287161764	0.273553300630573	0.318166106922879	0.363545990807154	0.408437041078108	0.451546190573001	0.491632007879184	0.527599196750565	0.558591494486423	0.584074880291357	0.603902865111924	0.618356260038129	0.628151278722218
34	0.0140453853705085	0.0143916842873569	0.0145885832928859	0.0146261869697088	0.0145008660613792	0.0142164135224805	0.0137848203380607	0.0132265143210434	0.012569945348531	0.0118504720752864	0.0111086048072905	0.0103877779192556	0.00973194840924365	0.00918342607926696	0.00878141460065369	0.00856176164087708	0.00855836511023692	0.00880655407474624	0.00934855995831894	0.0102409308439162	0.0115634445470022	0.0134287789872565	0.0159919403582621	0.0194582695847265	0.0240887787521291	0.0302016340438192	0.0381688081488927	0.0484072646076656	0.0613644845290734	0.0774986643246147	0.0972544539950115	0.121035617519474	0.149176430041306	0.181913937350198	0.219363358399223	0.261498890407984	0.308141970628328	0.358958663671588	0.413467294335696	0.471056759283875	0.531015162462631	0.592567574039366	0.654920865721092	0.71731279066006	0.779061825351292	0.839613849150629	0.898581576383914	0.955772836255654	1.01120435343083
35	0.0161374549997884	0.0162279568973076	0.0161209960288123	0.0158145798954901	0.0153149640602504	0.0146372715883121	0.0138057208708863	0.0128534331780737	0.0118218371414863	0.0107597413685362	0.00972220330767863	0.00876937542990301	0.00796555087189348	0.0073786519459966	0.00708039949509742	0.00714736437637153	0.0076630331630934	0.00872092130109467	0.0104286455964264	0.012912735126929	0.016323829481986	0.0208418010597097	0.026680258914113	0.03408985779299	0.0433598557286611	0.054817439481012	0.0688244658073989	0.0857714385973021	0.106068743186433	0.130135372336538	0.158385585009722	0.191214121711598	0.228980744061488	0.2719949604842	0.320501837965731	0.374669779262997	0.434581066799034	0.500225842170039	0.571500008840863	0.648207321538543	0.730065666777434	0.816717254666445	0.907742145605071	1.00267424376546	1.1010186241068	1.20226884693329	1.30592278190082	1.4114954393594	1.51852741352035
36	0.0175853286776924	0.0173454131872953	0.0168524202202067	0.0161058833852713	0.0151148372885201	0.0138987141919603	0.0124880136458386	0.0109247472461247	0.00926268513045811	0.00756745490736045	0.00591656461077737	0.00439943612089064	0.00311754172024872	0.00218473215094537	0.00172782879184776	0.00188752572079144	0.00281961116084082	0.00469647512532205	0.00770882501491894	0.0120674881500887	0.0180051444889291	0.025777808299516	0.0356658674335104	0.04797449462688	0.0630332666575102	0.0811948621244875	0.102832753440482	0.128337858673321	0.158114169104353	0.19257341413394	0.232128862842754	0.277188389012004	0.328146943330256	0.385378584073438	0.449228218107418	0.520003200518467	0.597964936197017	0.683320622068228	0.776215264824911	0.876724104972089	0.984845571568758	1.10049488056128	1.22349837073139	1.3535886440635	1.4904005429725	1.63346795915149	1.78222143418146	1.93598648875072	2.09398261424837
37	0.0193318590565839	0.0188406306278521	0.0180615717250393	0.0169988680050935	0.0156684439455375	0.0140993882417403	0.0123352246037341	0.0104350046493951	0.00847420948854625	0.00654545662012321	0.0047590180771686	0.00324316359975222	0.00214434842438963	0.00162726873296244	0.00187480887581782	0.00308790342606685	0.00548533441822967	0.00930348039229648	0.0147960297308235	0.022233666738467	0.0319037352077951	0.0441098807266743	0.0591716692064015	0.0774241741907801	0.0992175183573504	0.12491634411622	0.154899173428329	0.189557597453494	0.229295212663845	0.274526192777413	0.325673357400094	0.383165571631604	0.447434289799989	0.518909044987208	0.598011688032099	0.685149198569585	0.780704928609115	0.885028196890828	0.998422228748121	1.12113052859688	1.25332187594849	1.3950742451836	1.54635805761386	1.70701927480757	1.8767629284054	2.05513774832506	2.24152259432934	2.43511541293172	2.63492543155655
38	0.0245597179476312	0.0244770338536279	0.024179290669962	0.0236858920833953	0.0230297436490392	0.0222587049557929	0.021436843292355	0.02064544671281	0.0199837627162163	0.0195694392368895	0.0195386569912337	0.0200459560469129	0.0212637742822917	0.0233817306089256	0.02660570076684	0.0311567474089844	0.037269978215125	0.0451934149822584	0.0551869620318223	0.0675215628300581	0.0824786284417663	0.100349809439525	0.121437163483037	0.146053743595609	0.174524597262805	0.207188124481238	0.244397695062207	0.286523373824444	0.333953549490681	0.387096212494189	0.446379582397278	0.512251751445952	0.585178991212851	0.665642368326566	0.754132336341923	0.851141016292137	0.957151949506507	1.07262720245642	1.19799182258219	1.33361578238153	1.47979370097608	1.63672279094447	1.80447963534338	1.98299654678445	2.17203838827222	2.37118083565847	2.57979112631645	2.79701236159159	3.02175240707178
39	0.038127933492952	0.0397444172146349	0.0413639844056382	0.0430239820653678	0.044773858269679	0.046675977024597	0.0488061921235371	0.051254151557868	0.0541233160457095	0.0575306897601822	0.061606277895102	0.0664923036534822	0.0723422357473555	0.0793196955508807	0.0875973295027865	0.0973557459540608	0.108782625095083	0.12207211457899	0.137424620782013	0.155047095282818	0.175153897350424	0.197968285621468	0.223724555798935	0.252670796730125	0.285072185831944	0.3212146883636	0.361408965958135	0.405994241146242	0.455341809848679	0.509857846825457	0.569985113849365	0.636203160841806	0.70902660996336	0.78900113468331	0.876696792287056	0.972698440130174	1.07759306290609	1.19195395849132	1.3163218702674	1.451183309382	1.59694647500326	1.75391534686713	1.92226268407662	2.10200280846752	2.29296517115894	2.49476978886597	2.7068056848219	2.92821347181493	3.15787316781026
40	0.0622628805553885	0.0667044231025803	0.0714032942017526	0.0763969389256823	0.0817294453683446	0.0874515753646324	0.0936206229058037	0.100300106503472	0.107559314815857	0.115472739092196	0.124119440756017	0.133582416924594	0.14394803990795	0.155305657705011	0.167747450120098	0.181368638263142	0.196268142838449	0.212549777872383	0.230324050693769	0.249710615663703	0.270841398314294	0.293864368580349	0.318947897543942	0.346285582904	0.376101376072528	0.408654790695572	0.444245921218725	0.483219953897841	0.525970814619776	0.572943571305649	0.624635196638792	0.681593302174123	0.744412479793943	0.813727932497556	0.890206144266515	0.974532427805104	1.06739529774208	1.16946774262889	1.28138560784277	1.4037234482755	1.5369683585063	1.68149243236155	1.83752463627502	2.00512299451162	2.18414807221249	2.37423879811985	2.57479168753065	2.78494450365658	3.00356532993554
41	0.0916763500152443	0.0987151061253501	0.106090395787003	0.113808233282578	0.121874277933928	0.130293644964011	0.13907072818622	0.148209069029635	0.157711314935335	0.167579318147509	0.177814432762972	0.18841807292411	0.199392597541619	0.210742586215822	0.222476566433846	0.23460924308811	0.247164267460664	0.260177563804884	0.273701207520244	0.28780781991951	0.302595411297983	0.318192567322972	0.334763834889359	0.35251512407072	0.37169890445451	0.392618939033636	0.415634269139684	0.441162141912265	0.469679559724391	0.5017231308776	0.537886914498362	0.578817981240629	0.625209455914195	0.677790868649149	0.737315717072128	0.804546231820046	0.880235439353974	0.965106726477612	1.05983122651059	1.16500346340641	1.28111580247058	1.40853235968826	1.547463110923	1.69793901249206	1.85978899138657	2.03261968288077	2.21579878255723	2.40844283704437	2.60941022243484
42	0.114645871947593	0.122385553193265	0.130247622042639	0.138187169762778	0.146154702939512	0.15409652879993	0.161955346162769	0.169671079188353	0.177181992086501	0.184426122430062	0.191343068362065	0.197876160441408	0.20397504184921	0.209598670941208	0.21471874753303	0.219323548808672	0.223422142445704	0.227048923706036	0.230268400269866	0.233180124092669	0.235923644319385	0.238683330245652	0.241692889574207	0.245239385998939	0.249666542765431	0.255377106642862	0.262834041008562	0.272560318710733	0.285137096091173	0.301200069838008	0.321433848715362	0.346564212834394	0.377348183724049	0.414561888312735	0.458986267854806	0.511390757169109	0.572515138196869	0.643049852332512	0.723615135409079	0.8147394145749	0.916837474407996	1.03018895731749	1.15491780756265	1.29097329635301	1.43811327517488	1.59589029396803	1.76364118895903	1.94048069149542	2.12529953457053
43	0.122313086220119	0.12849604810559	0.134420460727401	0.140002950409238	0.145156363904217	0.149791049506994	0.153816430890127	0.157142891562002	0.159683983009457	0.161358963351859	0.16209566562269	0.161833685582471	0.160527868280795	0.158152060517846	0.1547030830728	0.150204862313561	0.144712645908587	0.138317212241023	0.131148968272863	0.123381816591419	0.115236659822261	0.106984400187072	0.0989482844196089	0.0915054402229244	0.0850874506185028	0.0801798174998877	0.0773201759577154	0.0770951368545102	0.080135656895377	0.0871108630692598	0.0987202916104557	0.115684540101468	0.138734374311446	0.168598377901446	0.205989282059297	0.251589162075413	0.306033737285391	0.369896058006063	0.443669906325462	0.527753275109421	0.622432319650499	0.727866197428483	0.844073222093833	0.970918756909362	1.10810525969988	1.25516486544883	1.41145485404342	1.57615629973929	1.7482761365692
44	0.118575016327662	0.122573430315757	0.126057924941443	0.128943402501633	0.131145110657533	0.132580450777718	0.133171035466876	0.132844990564779	0.131539490420422	0.129203508011023	0.125800753569411	0.121312766926776	0.115742119929545	0.109115676246388	0.101487846879368	0.0929437710025309	0.0836023436740194	0.0736190048312105	0.0631881981270248	0.0525454039511341	0.0419686487496012	0.0317793928401453	0.0223427016153484	0.014066610583272	0.00740060330253291	0.00283313303849064	0.000888133920244946	0.0021204854344345	0.00711041506078044	0.0164568474295806	0.0307697341393703	0.0506614257759709	0.0767371760780386	0.109584896861226	0.149764310429364	0.197795672898922	0.25414826624688	0.319228878068106	0.393370505135706	0.476821529101777	0.569735619360224	0.672162618650808	0.784040661004605	0.9051897588867	1.03530707685223	1.17396408287712	1.32060573614969	1.47455183211945	1.63500058279794
45	0.119610254214763	0.12325265884479	0.126468888582778	0.129206485099525	0.131417158725051	0.133058470369898	0.134095654885596	0.134503569481319	0.134268745842491	0.133391519450081	0.131888204386984	0.129793276767852	0.127161524984519	0.124070120377883	0.120620557895924	0.116940412950345	0.113184858216408	0.109537882703519	0.106213155220092	0.103454475510741	0.101535758980277	0.100760505130755	0.101460705683061	0.103995155849491	0.108747141338216	0.116121484323675	0.126540943674815	0.140441978007913	0.15826989438133	0.180473420384927	0.207498752660222	0.239783150144094	0.277748155154344	0.32179253940693	0.372285084742427	0.429557319320697	0.493896338915958	0.565537849342908	0.644659569651001	0.731375136283266	0.825728645727425	0.927689967193096	1.0371509475235	1.15392261798246	1.2777334969333	1.40822906402624	1.54497246070414	1.68744644907273	1.83505663697961
46	0.141738828224997	0.14819577610769	0.154643548350199	0.161074927432607	0.167488136149107	0.173887956869707	0.180286896455424	0.186706380729532	0.193177959761442	0.199744502666572	0.206461358239268	0.213397455595106	0.220636317185361	0.228276955142346	0.236434621000525	0.245241378491268	0.254846469398667	0.265416443449701	0.277135024941708	0.29020269131544	0.304835942177016	0.32126624135091	0.339738619380724	0.360509929433895	0.383846755736026	0.410022980361793	0.439317021321537	0.472008762263713	0.508376201603227	0.548691856309113	0.593218962756135	0.642207523771696	0.695890257099485	0.754478505767098	0.818158175110125	0.887085764310742	0.961384562118013	1.04114107682195	1.12640176947801	1.21717015678464	1.31340434590423	1.41501505792867	1.52186418970859	1.63376395551209	1.75047664061707	1.87171498866499	1.99714323363816	2.12637877591423	2.25899449026371
47	0.188125678325261	0.1998392406879	0.212088852516832	0.224903173834513	0.238315116821391	0.252362337056181	0.2670877179449	0.282539838100266	0.298773410490608	0.315849681366087	0.333836776324	0.352809980428174	0.372851939082364	0.394052766404078	0.416510048179819	0.440328727126826	0.465620859155971	0.492505230634187	0.521106828283938	0.551556155324106	0.583988389734667	0.618542383090289	0.655359501219791	0.694582310963798	0.736353120467779	0.780812383699713	0.82809698315152	0.878338407896693	0.931660847254588	0.988179223174705	1.0479971870221	1.11120510864109	1.17787808732659	1.24807401557666	1.32183172718139	1.39916926127939	1.4800822734549	1.56454262374161	1.65249716954665	1.74386678902785	1.83854565738662	1.93640079492907	2.03727190166843	2.14097148877358	2.24728531240709	2.35597311054409	2.4667696383328	2.57938599256189	2.69351121095523
48	0.245283555558166	0.262495614982227	0.280680646269683	0.299882915461626	0.320148558621337	0.341525612622013	0.364064023879914	0.387815630794821	0.412834115572195	0.43917492109812	0.466895128629333	0.496053292255206	0.52670922639388	0.558923743006071	0.592758335750185	0.628274808961403	0.665534850112436	0.704599545298342	0.745528838272662	0.788380934633983	0.83321165390429	0.880073733433405	0.929016089284394	0.980083040477696	1.03331350416901	1.0887401704785	1.14638866674629	1.20627672193158	1.26841334266954	1.33279801312482	1.39941993120554	1.46825729390677	1.53927664451812	1.6124322941436	1.68766582943623	1.76490571764268	1.84406701899017	1.92505121514094	2.00774616090657	2.09202616468142	2.17775220115176	2.26477225780232	2.35292181461607	2.44202445419188	2.53189259733584	2.62232835706544	2.71312450195082	2.80406551785215	2.89492875544272
49	0.291106675253155	0.311805539950827	0.333660735506292	0.356712552835738	0.381000794796441	0.406564571470469	0.433442078728835	0.461670359882165	0.491285050419804	0.522320106066535	0.554807514644602	0.58877699251734	0.624255666707508	0.661267744125306	0.699834169704099	0.739972275620912	0.781695424167685	0.825012647230985	0.869928285724157	0.916441632688015	0.964546584124301	1.01423130194044	1.06547789365387	1.11826211371947	1.17255309149338	1.22831309092224	1.28549730703833	1.34405370424215	1.40392290115656	1.46503810653819	1.52732511032802	1.59070233341501	1.65508093907582	1.72036500834516	1.78645178077211	1.85323196113916	1.9205900917735	1.98840498908171	2.05655024190531	2.12489476824566	2.19330342586371	2.26163767124509	2.32975626045638	2.39751598452873	2.46477243121036	2.53138076425408	2.59719651086752	2.66207634757141	2.72587887449866
50	0.307883488830741	0.328941791299859	0.351078087307264	0.374316948227897	0.398680844987632	0.424189889846427	0.45086157369572	0.478710500649265	0.507748121900751	0.537982471012288	0.569417902981777	0.602054839611066	0.635889523856837	0.670913785988475	0.707114824497686	0.744475004799123	0.782971678825607	0.822577028651396	0.8632579372685	0.904975889590301	0.947686906660414	0.991341515899709	1.0358847600284	1.08125624705126	1.12739024339154	1.17421581190275	1.2216569960783	1.26963305131918	1.31805872361191	1.36684457541812	1.41589735798803	1.46512042868989	1.51441421130404	1.56367669657196	1.61280397962826	1.66169083028711	1.71023129151587	1.75831930081981	1.80584932869471	1.85271702779172	1.89881988599271	1.94405787622723	1.9883340955837	2.03155538608938	2.07363292946294	2.11448280818918	2.15402652543122	2.19219147658634	2.22891136570751
51	0.291540645328243	0.310174983114467	0.329643288841182	0.349952098021227	0.371105180975973	0.393103336367631	0.41594419094936	0.439622007764702	0.464127505123448	0.489447688757477	0.515565699614585	0.54246067977831	0.570107659004524	0.598477464338838	0.627536655220471	0.657247486386168	0.687567900760551	0.71845155435579	0.749847875002726	0.781702156497747	0.813955689474589	0.846545929999172	0.879406706539787	0.912468465586676	0.945658555787211	0.97890155002879	1.01211960444561	1.04523285285234	1.07815983462278	1.11081795354142	1.1431239646657	1.1749944857558	1.20634652936156	1.23709805121341	1.26716851015055	1.29647943444569	1.3249549890571	1.3525225380638	1.37911319632592	1.4046623642646	1.42911023958199	1.45240229974544	1.4744897491452	1.49532992500577	1.51488665638737	1.53313057095802	1.55003934464635	1.56559788979862	1.57979847805612
52	0.251030555765636	0.265788502480802	0.281092697211478	0.296936121975139	0.313309096976323	0.330199159566592	0.347590955075015	0.365466141350647	0.383803308860844	0.402577918170817	0.421762256589082	0.441325415699209	0.461233291409503	0.48144860803814	0.501930967811469	0.522636926987419	0.543520099624511	0.564531289800393	0.585618652843072	0.606727885874477	0.627802447681458	0.648783807625977	0.669611722986734	0.690224543791822	0.710559543859579	0.730553276416466	0.750141952310563	0.769261838491604	0.787849674087949	0.805843101082355	0.823181106276813	0.839804470947024	0.855656224324313	0.870682096811767	0.884830968646876	0.898055309569416	0.910311604944767	0.921560763733131	0.931768503687276	0.94090570920817	0.948948757391122	0.955879807956072	0.961687052975004	0.966364922586724	0.969914243223336	0.972342345261706	0.973663117453996	0.973897005980406	0.973070956499897
53	0.20167877063712	0.21251362698481	0.223653464444338	0.235084553681632	0.246791033770219	0.258754864780541	0.270955792937525	0.283371329530971	0.295976744715937	0.308745077277291	0.321647161353444	0.334651671018886	0.347725183513377	0.360832261777812	0.373935556813153	0.386995930220185	0.399972597104964	0.412823289348869	0.425504439044491	0.437971381690824	0.450178578525082	0.462079857146201	0.473628669358781	0.484778364938376	0.495482479792409	0.505695036768027	0.515370857142141	0.524465880622334	0.532937491493478	0.5407448483666	0.547849214826797	0.554214288138616	0.559806523053052	0.564595447672635	0.568553968272395	0.571658659946799	0.573890039957826	0.575232820698586	0.575676139261368	0.575213760709287	0.573844252297014	0.571571126068168	0.568402947473984	0.564353407908788	0.559441359340688	0.553690809528716	0.547130876657689	0.53979570258615	0.531724324287498
[truncated: 70 more columns]
