# Supplementary material for: Reconstructing spruce budworm outbreak severity: a comparison of paleoecological and tree-ring signals
Source: PLoS One. 2025 Aug 12;20(8):e0329406. doi: 10.1371/journal.pone.0329406 (PMC12342301; doi:10.1371/journal.pone.0329406)
Supplement: S14 Dataset — (ZIP) [file pone.0329406.s014.zip › Lake 8 wavelet data no outlier/Lepidopteran_scales/WS_wavelet_wave.txt]

V1	V2	V3	V4	V5	V6	V7	V8	V9	V10	V11	V12	V13	V14	V15	V16	V17	V18	V19	V20	V21	V22	V23	V24	V25	V26	V27	V28	V29	V30	V31	V32	V33	V34	V35	V36	V37	V38	V39	V40	V41	V42	V43	V44	V45	V46	V47	V48	V49	V50
1	-0.00866127710512526+0.00149984292328276i	0.0065995820929779-0.00395643953667445i	-0.00397941581200871+0.00446271604557591i	0.00218827410339346-0.00363199036189455i	-0.00144569706578404+0.00254606342319011i	0.00129612457761438-0.00175086638446484i	-0.00133224452543856+0.00126998392477647i	0.00138957867605258-0.00097650992678937i	-0.00143275648640314+0.00078411365968148i	0.0014518980255728-0.00064716156873469i	-0.00144957889780063+0.00052989252724568i	0.00144450099311846-0.0004130472369903i	-0.00145332396105739+0.00029941386182892i	0.001480756489089-0.00019817960879349i	-0.00152698400177533+0.00012202446927909i	1.57389796602051e-03-8.60704665039e-05i	-1.59430730675862e-03+7.825168519835e-05i	1.58561010117049e-03-7.567728885666e-05i	-1.54966390617309e-03+6.588885276594e-05i	1.49544484521699e-03-2.798694685752e-05i	-1.45223595690342e-03-4.145390114061e-05i	0.00143353023940988+0.00012358944809339i	-0.0014417447856385-0.0002051160922928i	0.00147402823100843+0.0002644632471431i	-0.00150135124369679-0.00028970695909947i	0.00149998139119165+0.00030368857229927i	-0.00147768200590374-0.00033356770722514i	0.00145372812170971+0.00038792617923463i	-0.00144682491883478-0.00046667000058182i	0.00148163409296449+0.00055290170312422i	-0.00155580810266707-0.00060483749571026i	0.0016327922998303+0.00060569250740042i	-0.00168759868661728-0.00056142029426233i	0.00168703081434193+0.00048282499454895i	-0.00161109376027377-0.0004230645290414i	0.0014968680922779+0.00042644979900176i	-0.00138355173508483-0.00049860664506768i	0.00131666326485068+0.00063682350121199i	-0.00133822607860027-0.00078501920369562i	0.00141486413903373+0.00087859356919276i	-0.0014954796294101-0.0009140813286148i	0.00155095121754805+0.00090437119814557i	-0.00155598988293524-0.00088023596135487i	0.00152469499089976+0.00088668913249555i	-0.0015015660538906-0.00092925121546141i	0.00150344166672258+0.00097399366867233i	-0.00150691426695701-0.00100125894529483i	0.00149160344399985+0.00102573017678867i	-0.00145977007878467-0.00106901874863539i
2	-0.00975041258105456+0.00209720471280228i	0.00680754633704174-0.005253387097193i	-0.00325184227368677+0.00554650794802393i	0.00111286839837184-0.00406626489502802i	-0.00052201909216363+0.00249155227160411i	0.00064622855068738-0.00152263045798087i	-0.00087283355991686+0.00104499419879443i	0.00102893789618148-0.00079781090897273i	-0.00112256751042318+0.00064998623629981i	0.00116533012300136-0.00055116265836484i	-0.0011687911606686+0.00046021372183534i	0.00116415654952774-0.00035519518179472i	-0.00117674881319945+0.00024459460191684i	0.00121390385347229-0.00014259413398932i	-1.27869929703602e-03+6.875861942331e-05i	1.34575098045349e-03-4.784624678802e-05i	-1.37575407088313e-03+6.282101418469e-05i	1.36733236052568e-03-8.207654227231e-05i	-1.32269366558296e-03+9.151382285289e-05i	1.25226267715003e-03-6.163595860704e-05i	-1.19784337670428e-03-1.245170331123e-05i	0.00117708218924084+0.00010314845005999i	-0.00119282512165067-0.00019358125662179i	0.0012431858304736+0.00025249100319374i	-0.0012849370966239-0.0002604505054422i	0.00128159207643376+0.00025247880702232i	-0.0012462369432395-0.00026927475435873i	0.00120624876789211+0.00032177876207285i	-0.00118692206704388-0.00041242888738934i	0.00122681877511123+0.00051919601210227i	-0.0013242077533571-0.00058072461786699i	0.00142758039896128+0.00057425398847953i	-0.0015061513015503-0.00050694521912128i	0.00151259258480662+0.00038804743234446i	-0.00141496444900581-0.0002920683974723i	0.00126554250700233+0.00028074169571461i	-0.00111540027814922-0.00036071003557509i	0.00102739257642726+0.0005329643588088i	-0.00106444870006553-0.00071743331403111i	0.00117524823601071+0.00082011901028929i	-0.00128466593558372-0.00084190437608326i	0.00135576951333796+0.00080365193437555i	-0.00135306108097548-0.00074819812056591i	0.00129860967643109+0.00074324534846916i	-0.0012635193414589-0.00079454567043649i	0.00127240424323271+0.00084437526432711i	-0.00128444127119316-0.00086069936555206i	0.00126546203748306+0.00086724428523393i	-0.00121652866984692-0.00089685494165679i
3	-0.0103667767622+0.0027800453170579i	0.00632691576885516-0.0066005141935973i	-0.00175620034950423+0.0063778705183373i	-0.00051244997521174-0.0039813099696791i	0.00064125740035791+0.00190249550257004i	-6.0252857273294e-05-9.12110073514868e-04i	-3.94410053663458e-04+5.91485969061199e-04i	6.26110357310616e-04-4.80447142852679e-04i	-7.44757699319427e-04+4.21363715011835e-04i	7.93847659543955e-04-3.87095079091659e-04i	-7.89405927779984e-04+3.40413809117094e-04i	7.75013625354543e-04-2.59012069424848e-04i	-7.83816781177395e-04+1.60558648156878e-04i	8.24078420604177e-04-6.3784507387848e-05i	-9.04451561451205e-04-4.325586996031e-06i	9.9080596434082e-04+5.000527477879e-06i	-1.02799398204467e-03+3.744770560564e-05i	1.01939401566359e-03-8.107168285171e-05i	-9.67002238205554e-04+1.14164308588232e-04i	8.79745424737119e-04-9.6379691675405e-05i	-8.15059842649698e-04+2.0589757919425e-05i	7.93330150154934e-04+7.4224777515555e-05i	-8.17197786510854e-04-1.70628187862197e-04i	8.89831518549756e-04+2.25583572707896e-04i	-9.49610670159515e-04-2.07361605513028e-04i	9.42479669171174e-04+1.6790253619113e-04i	-8.90764145013661e-04-1.64953381026862e-04i	8.3061668963129e-04+2.09016910301665e-04i	-7.91648242659422e-04-3.07909820238595e-04i	8.31728120697752e-04+4.36525886961583e-04i	-9.5063724823684e-04-5.08225814730655e-04i	0.00107812548188927+0.00049621705352963i	-0.00118307522862466-0.00040966625391177i	0.00120204678419679+0.00024888700120891i	-0.00108517468078296-0.00011355393401922i	9.04223469674885e-04+8.4423268708353e-05i	-7.184480104144e-04-1.66206987156801e-04i	6.08388447694079e-04+3.71292889621002e-04i	-6.67198499779651e-04-5.91004921521707e-04i	8.17823251391197e-04+6.9333121668204e-04i	-9.55093219401612e-04-6.91538812428661e-04i	0.00103952021391223+0.00061633609144808i	-0.00102207354528597-0.00052126412089264i	9.33866262928756e-04+5.05250077192819e-04i	-8.84846927391058e-04-5.73650838454598e-04i	9.09466356101036e-04+6.31912586924644e-04i	-9.39054434217298e-04-6.30859482158525e-04i	9.20691241592907e-04+6.08619362389977e-04i	-8.54240141201027e-04-6.1048774234408e-04i
4	-0.0105409714155936+0.0035028031470232i	0.0052087908502344-0.00785101727906361i	0.00033312291230788+0.00671991283050931i	-0.00233764898362119-0.00318560758232931i	0.00161905602353765+0.00075246605740867i	-4.62700585332105e-04-3.6394489663923e-05i	-1.45133276161589e-04+7.0243420686303e-05i	3.50570953704403e-04-1.59625548863845e-04i	-4.36016768380659e-04+1.94180872795468e-04i	4.65044848591187e-04-2.22856905885527e-04i	-4.36842905898758e-04+2.20752438453669e-04i	4.02841161926802e-04-1.63426293523904e-04i	-4.00258430801543e-04+8.0236620007394e-05i	4.34066372032501e-04+9.769068011353e-06i	-5.23575152454956e-04-7.4406240166691e-05i	6.2516090340394e-04+5.5276067220658e-05i	-6.63633397816602e-04+1.1899644041061e-05i	6.54516365438834e-04-7.3399253657789e-05i	-5.98486979069672e-04+1.28531160731398e-04i	4.96652210848506e-04-1.23374758589172e-04i	-4.25560529579773e-04+4.734160063978e-05i	4.04139282170735e-04+4.5974175087504e-05i	-4.33163908637164e-04-1.46344457319085e-04i	5.29695514605515e-04+1.97938414418797e-04i	-6.09851489977042e-04-1.48833582417522e-04i	5.96413673832883e-04+7.3884683803392e-05i	-5.28172606282565e-04-5.0232089697979e-05i	4.48674735837353e-04+8.0064465373368e-05i	-3.8410771860697e-04-1.81243255340734e-04i	4.18100135017588e-04+3.31230424773255e-04i	-5.52459521444035e-04-4.11768889397045e-04i	6.93348932760062e-04+3.98834005483627e-04i	-8.22238961076752e-04-3.06353598173817e-04i	8.59797722369524e-04+1.11861795514142e-04i	-7.30152062699287e-04+5.6810612967955e-05i	5.30805317212699e-04-1.01682803901079e-04i	-3.18369633692887e-04+2.7481717175178e-05i	1.86466150613953e-04+2.04656125334009e-04i	-2.72440857494299e-04-4.55035506971377e-04i	4.63083515362582e-04+5.44010404987097e-04i	-6.18700763017467e-04-5.12313367073337e-04i	7.11323948349857e-04+4.0001057997322e-04i	-6.7279282782908e-04-2.62515418862076e-04i	5.39977195430932e-04+2.40921518609746e-04i	-4.77016393392295e-04-3.40980169673619e-04i	5.29887753550376e-04+4.14456933368195e-04i	-5.87713365947732e-04-3.91736659851944e-04i	5.76819403356822e-04+3.3436216683758e-04i	-4.99718335199856e-04-2.96066687564457e-04i
5	-0.0104199503528027+0.0042220317548223i	0.00364380281194963-0.00887206933311806i	0.00267024033735523+0.00640454508571615i	-0.00386315275225041-0.00165569506047291i	0.00194299916453073-0.00075150367155932i	-2.78416954204331e-04+7.8490760514971e-04i	-2.39552520479168e-04-2.45894061173068e-04i	2.50587387365408e-04-5.452012218801e-06i	-2.47632364351638e-04+6.363095338614e-05i	2.48932375649519e-04-1.17607667392713e-04i	-1.94486750505167e-04+1.42835248498705e-04i	1.41242708770097e-04-9.9621003740138e-05i	-1.2652955888937e-04+3.1066427587493e-05i	1.45018373386852e-04+5.2772778442461e-05i	-2.36300462041895e-04-1.20551045836232e-04i	3.47553305300402e-04+8.5946435719203e-05i	-3.78038355419953e-04-3.37099697949e-06i	3.69064581192425e-04-6.0041371021101e-05i	-3.18030537320137e-04+1.3019093751116e-04i	2.07038392304503e-04-1.3524642701434e-04i	-1.37210379685124e-04+5.9377861448323e-05i	1.17560305794576e-04+2.3768813691293e-05i	-1.43007522717336e-04-1.26356792050789e-04i	2.60912024571226e-04+1.80662164448302e-04i	-3.61624432565561e-04-1.01681569723435e-04i	3.3790723286279e-04-4.293446145343e-06i	-2.58343561897527e-04+4.0166528847445e-05i	1.69420757074439e-04-2.8736155900595e-05i	-7.73944997241078e-05-6.54211149612169e-05i	1.00433227463679e-04+2.33056899382853e-04i	-2.41555485030644e-04-3.15382434934636e-04i	3.74948191001456e-04+3.05652383525776e-04i	-5.18499362546211e-04-2.29296050472267e-04i	5.79716299199712e-04+1.8097201860855e-05i	-4.45628899679698e-04+1.67820702190926e-04i	2.51347549591537e-04-2.19691961938783e-04i	-2.9727487161303e-05+1.67681600488845e-04i	-1.24824101767673e-04+8.0161348299976e-05i	8.493037575548e-06-3.53505147948503e-04i	2.14426856677014e-04+4.12707034875896e-04i	-3.67530953642511e-04-3.52265445584501e-04i	4.63071206534917e-04+2.16188838148036e-04i	-4.03025959092314e-04-3.9192142419464e-05i	2.17158979036276e-04+1.9673544942263e-05i	-1.4262644244192e-04-1.68734567633455e-04i	2.37760504747405e-04+2.63949614437082e-04i	-3.30272131209509e-04-2.16930868298054e-04i	3.31970721487908e-04+1.28628742458409e-04i	-2.61553348278088e-04-4.6640063896173e-05i
6	-0.010167662069764+0.0049116055333813i	0.00185375303243201-0.00958193510978223i	0.00487766170441219+0.00539099891903855i	-0.00463918284917496+0.00041420510276795i	0.00134755285073559-0.00218693518215302i	0.00047255797663854+0.00114076776010548i	-5.1507763062697e-04-1.31481297285348e-04i	1.88470964622293e-04-8.1542365777172e-05i	-1.17385957473403e-04+3.0723841965657e-05i	1.31793070667358e-04-6.8063156565313e-05i	-6.7755619756426e-05+1.06913953894967e-04i	7.761415009099e-06-6.73313125773719e-05i	1.04244383347582e-05+1.61505447218737e-05i	-1.42358151685432e-05+5.88907389835991e-05i	-7.2816652036947e-05-1.37227062639109e-04i	1.89244844095451e-04+9.007683221635e-05i	-1.99015268856094e-04-3.019070775391e-06i	1.92063390997014e-04-4.0171071939028e-05i	-1.58891122236104e-04+1.17284425537134e-04i	4.4904213493898e-05-1.29558707299828e-04i	1.23424783978122e-05+5.35000745318258e-05i	-2.79861719279177e-05+5.3513763777133e-06i	2.1949914879195e-05-1.06981294098431e-04i	1.10844035732334e-04+1.75134510874268e-04i	-2.3024969697605e-04-7.0692732984948e-05i	1.88706787561966e-04-5.4169950028043e-05i	-1.08544805195413e-04+8.2691167202349e-05i	3.11498529334001e-05-9.26921275810959e-05i	8.57924557946544e-05+1.84836318947719e-05i	-7.4058674494637e-05+1.61045777441393e-04i	-6.7483511480496e-05-2.29213411573337e-04i	1.63658774459954e-04+2.21417994450182e-04i	-3.0701993048101e-04-1.87831802145253e-04i	3.95061925555634e-04-2.1124263294082e-05i	-2.61078418571369e-04+2.01483870790779e-04i	1.03189300563802e-04-2.44369969777511e-04i	1.03575627137502e-04+2.36236076356753e-04i	-2.8663552700467e-04+1.1707751120988e-05i	1.38288009520085e-04-3.00186210500302e-04i	1.01970223407501e-04+3.09115794401898e-04i	-2.19487903204127e-04-2.3096369825322e-04i	3.17804735782925e-04+1.01012622049901e-04i	-2.48669543682825e-04+1.1089818291747e-04i	5.666686217471e-06-1.25543280688131e-04i	7.61945392032883e-05-8.63722251041152e-05i	7.3379513288003e-05+2.02433873499967e-04i	-1.93724404398205e-04-1.26282763950006e-04i	2.02797295092576e-04+2.7252176666407e-05i	-1.67463010706982e-04+8.4373016584268e-05i
7	-0.00988825599539795+0.00556525885658431i	3.14363495958e-06-9.9584376142449e-03i	0.00666781338094478+0.00376895634541675i	-0.00442982268225113+0.0026591014244257i	-7.497998614952e-05-3.06313210497694e-03i	0.00141227218308052+0.00075101911115821i	-6.03118281077204e-04+3.94359880028614e-04i	-2.8798826914286e-05-2.43529067416526e-04i	1.79065316235837e-05-1.6282238964516e-05i	8.44905495420616e-05-2.40034959153478e-05i	-2.00156874139417e-05+8.90166471797743e-05i	-3.53119441421375e-05-4.51898522802308e-05i	4.28574537693675e-05+1.99792788102235e-05i	-7.69461042070913e-05+3.84476254917658e-05i	-2.499339170541e-06-1.35231540511306e-04i	1.24037136870313e-04+7.2200686634402e-05i	-9.63715172291112e-05+1.27712469556199e-05i	9.4211612009021e-05-1.16266257803472e-05i	-9.40178660177746e-05+9.28497129383206e-05i	-2.2109160990534e-05-1.10698847006802e-04i	5.30994433674521e-05+3.04897064137416e-05i	-5.97996468580815e-05-1.61113712375149e-05i	9.57370668181041e-05-7.92565187247714e-05i	4.5069858306909e-05+1.76722746885454e-04i	-1.81940036860864e-04-4.8335077299442e-05i	1.07963676600969e-04-8.1009635279202e-05i	-4.06098306624792e-05+7.25387706034777e-05i	4.423038904669e-06-1.08095536768011e-04i	1.35902620826646e-04+6.8791240376544e-05i	-1.30131742953668e-04+1.21874238136528e-04i	-1.5216983512452e-05-1.51771327657112e-04i	3.9892714498013e-05+1.36185134214967e-04i	-1.68551314546439e-04-1.72373431797693e-04i	2.86286746641535e-04-2.5265221905665e-05i	-1.44313440828553e-04+1.77402607979275e-04i	5.6881427273155e-05-1.86898533104421e-04i	1.0834060172297e-04+2.52472511473524e-04i	-3.36456765325847e-04-1.9072361098275e-05i	1.51171064968206e-04-2.83580306329578e-04i	9.0086113000102e-05+2.15108098649263e-04i	-1.27220454808768e-04-1.39168881984336e-04i	2.38963874609034e-04+6.1947182558232e-05i	-1.90990676986489e-04+1.86055292964393e-04i	-1.108814017765e-04-2.04792836889028e-04i	1.95171973162108e-04-7.7348150992725e-05i	1.8994570986244e-05+1.99849380048381e-04i	-1.40247952999068e-04-8.0676515667105e-05i	1.31551661142358e-04+8.867239919608e-06i	-1.68833038025677e-04+9.4991401197468e-05i
8	-0.00961974850406288+0.00618806090119408i	-0.0018164005777831-0.0100211054498675i	0.00787971876484488+0.00171321935605436i	-0.00325388745105344+0.00465969896463636i	-0.00191010504664666-0.0030221587621785i	0.001987929894725-0.0003393736473007i	-0.00020402390292286+0.001003785718745i	-4.16590325809196e-04-2.14758448617864e-04i	9.492979694643e-05-1.80988200537444e-04i	1.18649353413024e-04+2.1872507962196e-05i	-9.6437670946503e-06+8.95708282695018e-05i	-4.00447414102759e-05-1.71853824472833e-05i	1.73300143670361e-05+2.76249238738916e-05i	-9.43301396717026e-05+3.685441860694e-06i	2.1845782064089e-05-1.32583810552889e-04i	1.14007296402186e-04+4.2117845030931e-05i	-2.72900295841999e-05+4.22819678961618e-05i	3.41848281175317e-05+2.78565430847852e-05i	-8.28495815899627e-05+6.60820100481271e-05i	-4.85301797154383e-05-8.96000851792369e-05i	3.8646021206797e-05-9.4422737044198e-06i	-2.51542784543434e-05-4.5511630902212e-05i	1.31457108023769e-04-3.7468673488022e-05i	1.664057800683e-05+1.85525203553108e-04i	-1.76335784754128e-04-2.3621628849168e-05i	4.4267959297943e-05-1.01673345558287e-04i	-1.9111257197225e-06+1.86953961792665e-05i	4.07894358114153e-05-8.97043501716574e-05i	1.33817241675355e-04+1.00276733060052e-04i	-1.24982354607098e-04+1.18141947814214e-04i	-4.48288343934457e-05-8.17383026791638e-05i	-3.75011242836815e-05+4.11728638037029e-05i	-7.1762210238835e-05-1.75213736730941e-04i	2.27449390314885e-04-2.5244789728637e-05i	-4.614297856927e-05+1.34221316546622e-04i	6.15543374526142e-05-7.36752025412627e-05i	3.5882403240236e-05+2.52612110619548e-04i	-3.43618900616028e-04-3.9534858812879e-05i	1.0396009973207e-04-2.93922658116049e-04i	1.31042958943683e-04+1.08070048792385e-04i	-3.04440152559888e-05-5.78024130487319e-05i	1.79802671235395e-04+9.4405756088873e-05i	-2.00139238648407e-04+2.05141562009303e-04i	-1.69067103992479e-04-2.50097596463303e-04i	2.5176747456539e-04-1.10652168025828e-04i	4.2628239398498e-05+2.12719385552692e-04i	-1.2040489092123e-04-1.9755913666166e-05i	4.41779292621905e-05+2.66205386783272e-05i	-1.9963456070335e-04+1.0397146273099e-05i
9	-0.00936745340372939+0.00678721919323439i	-0.00355737133315564-0.00980721566269363i	0.00845383683687125-0.00057405695567535i	-0.00132392632928897+0.00606011629786861i	-0.0035983406405441-0.00197710312211277i	0.00176676900391168-0.00173653800345024i	0.00065205105935068+0.00122458904035977i	-7.24452231380214e-04+1.73572454221326e-04i	-2.8917799406203e-05-4.0091634493444e-04i	2.27913052702431e-04-1.1548583745904e-05i	2.1471411107857e-05+1.29803976943513e-04i	-4.98063975931341e-05+3.09186329128519e-05i	-3.81326044292814e-05+3.16350954710713e-05i	-1.04960074909362e-04-4.155473541032e-05i	3.4345621459295e-05-1.47103127247136e-04i	1.39755924110803e-04+8.696714602525e-06i	3.54349954386064e-05+8.56904181698982e-05i	-1.11527973254559e-05+8.25744095501143e-05i	-1.05317722737583e-04+5.0161669912111e-05i	-7.74889147550981e-05-8.15653438931975e-05i	1.10560681260503e-05-7.08293015494374e-05i	4.49928754675641e-05-8.34754796686035e-05i	1.68337208009869e-04+1.8357773810232e-05i	-1.483680155349e-06+2.12963048015434e-04i	-2.0075494611761e-04+9.935130835173e-06i	-3.033210516436e-05-1.35199541473964e-04i	3.78631114544569e-05-6.83101387718713e-05i	1.13372651894123e-04-6.1008707042265e-05i	1.32289789724168e-04+1.37632349971215e-04i	-1.11095373600512e-04+1.55460674436847e-04i	-1.26905456947894e-04-2.2432009239995e-05i	-1.03572548605126e-04-6.4779380879131e-05i	-3.24562256883e-07-2.06093483155674e-04i	2.17596658124137e-04-4.5828548887932e-05i	6.8830897851511e-05+1.09544117347254e-04i	8.14074452083062e-05+7.81782602550103e-05i	-7.9356918613123e-05+2.70299655570915e-04i	-3.71278091361624e-04-6.8411587793325e-05i	3.6161106536714e-05-3.42946990695638e-04i	2.06560838237609e-04-2.3744687672257e-05i	1.06809892467827e-04+2.9185132417261e-05i	1.17397547574878e-04+1.94861967509107e-04i	-2.6376298894197e-04+1.94178998470421e-04i	-2.03424422257038e-04-2.95802487965629e-04i	2.83414404645303e-04-1.70907495130962e-04i	1.26633644087256e-04+2.23100169874207e-04i	-1.12372372477045e-04+9.7585852738652e-05i	-1.03607473571202e-04+4.4137092742709e-05i	-2.26881840733146e-04-1.47736678000577e-04i
10	-0.00912977424762143+0.0073688380494289i	-0.00519218597318174-0.00935698187909215i	0.00839806413899108-0.00290550627625856i	0.00104661206103405+0.00663777548425593i	-0.00463369609211384-0.00012592291423683i	0.00064991329750203-0.00286264451510755i	0.00157184317761912+0.00073638256690406i	-6.17149796815365e-04+7.79221028679251e-04i	-3.68297528975594e-04-4.50473226734447e-04i	3.03674888085764e-04-1.92653959044877e-04i	1.36853086446314e-04+1.82932084874448e-04i	-7.2916733523272e-05+1.28798518949655e-04i	-1.26828294878739e-04+3.5058084544732e-05i	-1.31914225213003e-04-1.06036229917032e-04i	5.4495948645692e-05-1.94919712664976e-04i	2.01964057276389e-04-2.3661561278402e-05i	1.06996738162082e-04+1.47353925204299e-04i	-4.9087148146439e-05+1.63593928543556e-04i	-1.65478716538643e-04+5.7559962039966e-05i	-1.36214954213488e-04-1.03477019006702e-04i	-6.576251270088e-06-1.65284477643657e-04i	1.44493149979958e-04-1.30398176547253e-04i	2.30253777893321e-04+8.9471854590234e-05i	-1.923092547731e-05+2.79092487597842e-04i	-2.66772266917309e-04+5.4100579280841e-05i	-1.25592848474039e-04-1.98054951155764e-04i	8.7549745683381e-05-1.88452222543014e-04i	2.25102013771709e-04-4.30471404174e-05i	1.65076890484139e-04+2.0940946364726e-04i	-1.22753343548524e-04+2.45380529278131e-04i	-2.55534774393183e-04+2.5310260543807e-05i	-1.87617821311683e-04-1.85379672274822e-04i	5.2152118036042e-05-2.92843934241995e-04i	2.79487708458356e-04-1.02163566223288e-04i	2.25355171389603e-04+1.32409556471524e-04i	1.01637728039568e-04+2.74854115603905e-04i	-2.34107299099322e-04+3.32165870891345e-04i	-4.68389427800536e-04-1.17940774555076e-04i	-3.5951785956703e-05-4.63034820504732e-04i	3.31268626578652e-04-1.84900164175435e-04i	2.98279890329077e-04+1.35499087658275e-04i	5.1679303798792e-05+3.64592783403279e-04i	-3.87046595026895e-04+1.82099945528484e-04i	-2.45772303101749e-04-3.7336399339645e-04i	3.27303221401624e-04-2.62821224349901e-04i	2.65661442599602e-04+2.4601700596344e-04i	-1.2293839613901e-04+2.82473129598052e-04i	-3.24597190710122e-04+4.6051374960682e-05i	-2.5451210474666e-04-3.77212188411447e-04i
11	-0.00890621880556001+0.00793913295141803i	-0.00670613052821742-0.00870920300809253i	0.0077659231434999-0.00512995975552752i	0.00352437833741865+0.00631973396888778i	-0.00469874633095023+0.00213691880232936i	-0.00109543335170088-0.00319971152487323i	0.00200850823926286-0.00041186680796466i	2.380235912726e-05+1.18248772930302e-03i	-6.83024809160571e-04-1.55705109827297e-04i	2.01805807695944e-04-4.25911908513421e-04i	3.20646958692072e-04+1.63347816574233e-04i	-6.7864321514454e-05+2.88295911786301e-04i	-2.65436215523745e-04+6.2728261940888e-05i	-1.97744720876263e-04-2.07173843875087e-04i	9.487908289362e-05-2.95334344686162e-04i	3.15253458264013e-04-5.6881715333737e-05i	2.04204774349137e-04+2.3929281964985e-04i	-8.5234549751364e-05+2.92525483307608e-04i	-2.83025280571849e-04+9.6726595155095e-05i	-2.44979628345016e-04-1.72599651483112e-04i	-4.098880335069e-06-3.13296527336585e-04i	2.88054056526422e-04-1.91227896664324e-04i	3.36176823484077e-04+1.87067275181247e-04i	-4.369449047238e-05+4.07094545272556e-04i	-3.95259349394126e-04+1.10503015927742e-04i	-2.5189210752338e-04-3.06238709226639e-04i	1.51960011893235e-04-3.58073071294844e-04i	3.99554208284098e-04-4.7243002332306e-05i	2.53614052249479e-04+3.44161478327181e-04i	-1.77894661179942e-04+4.09244699565872e-04i	-4.51101218866637e-04+7.0624851867334e-05i	-3.23350254707882e-04-3.41517056102528e-04i	9.6983558206379e-05-4.76721453418724e-04i	4.49207425851477e-04-2.05572197332263e-04i	4.54495485263499e-04+2.27214910792082e-04i	1.19006845602684e-04+5.51321474103407e-04i	-4.56236213664281e-04+4.62498532649057e-04i	-6.77562411884236e-04-2.05673699349372e-04i	-1.0824975380129e-04-6.96958625968392e-04i	5.3650450847472e-04-3.84184901224455e-04i	5.56305073533579e-04+2.75599954606921e-04i	-9.519107330023e-06+6.12893393899553e-04i	-5.83455025998311e-04+1.95886800260193e-04i	-3.2371519051447e-04-5.09119979678397e-04i	4.17098558190113e-04-3.97143634187706e-04i	4.55486063157289e-04+3.10503350258078e-04i	-1.7204413671031e-04+5.29421740055364e-04i	-6.21731115024093e-04+2.4151821490345e-05i	-2.94582440967853e-04-6.96226395729291e-04i
12	-0.00869940506943587+0.00850567177264952i	-0.00809612555166185-0.00790244355804812i	0.00664228549501578-0.00713912998171857i	0.00581392288961766+0.00516288902553781i	-0.00371270652490955+0.00434993865063013i	-0.00296228400556478-0.00247900255613279i	0.00155562073760122-0.00180247584825184i	9.39535120500171e-04+9.4909169457189e-04i	-6.09446689301384e-04+3.72053049227507e-04i	-5.868259196123e-05-4.63747298112092e-04i	4.36032962927993e-04+5.2054526206169e-05i	-8.238331065392e-06+4.52369725231368e-04i	-4.42677701158534e-04+1.39951697940491e-04i	-3.27871419201186e-04-3.51774008713182e-04i	1.59962300916858e-04-4.75447905898513e-04i	5.0721468564824e-04-1.00827884102019e-04i	3.5249637629239e-04+3.8501283956599e-04i	-1.31772426155027e-04+5.02612550155191e-04i	-4.8849810235776e-04+1.72658856700809e-04i	-4.25331476048577e-04-3.08710806049831e-04i	2.3357265496084e-05-5.45610323059881e-04i	5.06280656230562e-04-2.75976384765986e-04i	5.06886428892643e-04+3.34268334688149e-04i	-8.5711839600489e-05+6.22520719501128e-04i	-6.11551778373314e-04+1.8312738450844e-04i	-4.27892992551531e-04-4.80923421315469e-04i	2.43339819134416e-04-6.07558211942093e-04i	6.72534035936972e-04-7.5589070515941e-05i	4.17557669934331e-04+5.72147701417213e-04i	-2.87426794814412e-04+6.83943169637156e-04i	-7.61556885583656e-04+1.31110842847794e-04i	-5.54164947679194e-04-5.78160113099093e-04i	1.56769141740665e-04-8.13192210873609e-04i	7.76914746618268e-04-3.70045629269175e-04i	8.04831313113505e-04+4.24182041860823e-04i	1.31814886869889e-04+9.72057429924656e-04i	-8.01542080485317e-04+6.87940583171417e-04i	-0.00104380450043385-0.00036102275805622i	-0.00018140923342767-0.00109217661804662i	8.57175750862398e-04-6.42474499282592e-04i	9.06118156193211e-04+4.6293038728453e-04i	-5.8150307735532e-05+9.5847902925418e-04i	-8.6489182862096e-04+2.55286210640754e-04i	-4.53153751527501e-04-7.14323915433012e-04i	5.68450668809556e-04-5.74602668986456e-04i	6.83122712350482e-04+4.37560519912482e-04i	-2.83690485971326e-04+8.25310935471201e-04i	-9.98789599970044e-04-4.2865430307056e-05i	-0.00033744121095351-0.00113540685498521i
13	-0.00851724954856484+0.00907588122695119i	-0.00936750143937275-0.00697744886341681i	0.00513149448657387-0.00886560768833209i	0.00769215266077142+0.00331730504264688i	-0.00180763048667364+0.00610276796661235i	-0.00440011746650865-0.00074752739829117i	0.00014737873780846-0.00284481776583656i	1.5995603958196e-03-7.695356733988e-05i	4.5834878331731e-05+7.22258982553647e-04i	-1.97862787355618e-04-1.28222763377326e-04i	3.53413820247148e-04+2.0119423729205e-05i	1.2814901893394e-05+5.47984768718199e-04i	-6.31132149210234e-04+2.26412605966311e-04i	-5.18684023923478e-04-5.36824352298029e-04i	2.48694395459142e-04-7.56877322204484e-04i	8.12644861892525e-04-1.70370447287597e-04i	5.84719514367222e-04+6.18163786698698e-04i	-2.07380143128791e-04+8.37398027358443e-04i	-8.22741216025608e-04+2.89848773863233e-04i	-7.03986262586218e-04-5.37860012425967e-04i	8.1616619081159e-05-9.02023870367577e-04i	8.3956788449001e-04-3.96953157661078e-04i	7.66453835322352e-04+5.61498430777958e-04i	-1.59604498833699e-04+9.55015400825834e-04i	-9.47007402202081e-04+2.75971969588004e-04i	-6.75624066914543e-04-7.51942031580437e-04i	3.83882545614018e-04-9.74093335152084e-04i	0.00108904449029794-0.0001236593649951i	6.80504952537558e-04+9.33070831612576e-04i	-0.00046934824694496+0.0011238569912087i	-0.00126081515986771+0.00022323869900974i	-9.32368971235886e-04-9.6375308434237e-04i	0.00026530465175295-0.00137712832756429i	0.00133621383217265-0.00061468395207823i	0.00134411828883811+0.00077100306172882i	0.00013302204683609+0.00162705730434521i	-0.00134672626399928+0.00104047360614967i	-0.00162125128353135-0.00062089315173017i	-0.00026335247194554-0.00170122007886261i	0.00132480827221354-0.00099614255840886i	0.00138620814018943+0.00070139833641312i	-7.853035930348e-05+1.42076144183354e-03i	-0.00122551731646566+0.00037797271648923i	-6.36057221182533e-04-9.67187095470601e-04i	7.61552078660624e-04-7.73379853587387e-04i	9.0987691188151e-04+6.2665096985716e-04i	-0.00048507382502124+0.00113446647460606i	-0.00144656776472135-0.00020414315298247i	-0.00033285391249372-0.00172549396452591i
14	-0.00837393758716388+0.00965272851320502i	-0.0105283131275586-0.0059784418001418i	0.0033477208219504-0.0102758878509428i	0.00902152894446293+0.00098758675758563i	0.00073572610411057+0.00711385091919088i	-0.00499065170641754+0.00168037109667787i	-0.00191862273968904-0.00303587805952644i	0.00148814156563017-0.00165234823663324i	0.00110791890851289+0.00042934792364412i	1.63167384525461e-04+4.66047464377616e-04i	1.48025022321352e-04+3.49993932636694e-04i	-1.97104650116656e-04+6.32554923944533e-04i	-8.82740874595086e-04+2.08073013407613e-04i	-7.2196952567904e-04-8.08092306756814e-04i	0.00039050225754588-0.00114207278990108i	0.00126412951718544-0.00026311039557106i	9.27631794645164e-04+9.77045341162179e-04i	-0.00033432736186399+0.00134278642077738i	-0.00133288036480168+0.00045340314744461i	-0.00111102940394945-0.00089170790643543i	0.00017929825882424-0.00142511775428995i	0.00132861317660477-0.00056560493393985i	0.00113812483853655+0.00089830041595088i	-0.00028096802624487+0.00143322563452627i	-0.00143407423848926+0.0003875656016085i	-0.00100957074563589-0.00115500596713553i	0.00060627639460002-0.00149121486930826i	0.00170029096041695-0.00017664682788048i	0.00106302269262691+0.00148372290877377i	-0.00076333097192622+0.00179247451958292i	-0.00204219314149467+0.00034848231681659i	-0.00151161587163146-0.00158810024321651i	0.00046952379895603-0.00226233929782653i	0.00222812020038281-0.0009596089687805i	0.00215329454855101+0.00133700978666796i	0.0001098355795668+0.00262255161476028i	-0.00217659592160179+0.00156145401567887i	-0.00247742850840497-0.00101553881427662i	-0.00038104847596798-0.00257986950663035i	0.00195600364627681-0.00150208172651212i	0.00204260625910931+0.00096510930882121i	-2.322333397673e-05+2.00271188638611e-03i	-0.00161726208404204+0.00059964625618079i	-0.00086766801671757-0.0011874954812553i	9.2044971035264e-04-9.37991826781389e-04i	0.00104362102373944+0.0008439392436667i	-0.00080682614089895+0.0013626986719545i	-0.00191075105183592-0.00054888687169657i	-0.00017028410035866-0.0024817510171334i
15	-0.0082873529581609+0.010229320221569i	-0.0115823306890654-0.0049520377226447i	0.0014077955397638-0.0113596030682563i	0.00974448636657072-0.00159903437318592i	0.00356141988406383+0.00725868061803184i	-0.00454777263980737+0.0043357003539385i	-0.00410764585578534-0.0021546757057838i	0.00038277791685329-0.00323979254476114i	0.00209415497575335-0.00070602675450204i	0.00119090948074958+0.00092453133028572i	0.000122180220454+0.00117590882605052i	-7.41056722299128e-04+9.3321565322419e-04i	-1.37136600032379e-03+1.723762656949e-05i	-0.00091191525533473-0.00129876987354009i	0.0006774505884144-0.00164706506801079i	0.00190631552236457-0.00033395694259238i	0.00138218394489118+0.00151091104582645i	-0.00054283073021105+0.002051296662149i	-0.00205918819552323+0.00066307055709686i	-0.0016699307306535-0.00139725463501671i	0.00032258774621223-0.00214552367429522i	0.00199724256983929-0.00078975873669278i	0.00163219711323942+0.00135918350679225i	-0.00046183519100059+0.00206570710504115i	-0.00208676488306989+0.00050312329788239i	-0.00141848005665329-0.00172004274152266i	0.00095585930568649-0.00216796275689558i	0.00254955706628655-0.00019309110455828i	0.00155805978391353+0.00229666742030215i	-0.0012420763006439+0.00273860155374746i	-0.00320326805897432+0.00047457235608678i	-0.00232729731102056-0.0025587725808358i	0.00083508503348772-0.00356519370783458i	0.00356836957575725-0.00141565079128737i	0.00331402128481159+0.00220243815410712i	5.366819765463e-05+4.06577248569508e-03i	-0.0033643723639427+0.00230925503865257i	-0.00369429185591586-0.00154509019328607i	-0.00060308521071072-0.0037768750129868i	0.0027288391501886-0.00225222453257445i	0.00292941666183895+0.00116413951939584i	0.00022451759863407+0.00267592332234076i	-0.00192302215096324+0.00100488009972879i	-0.00115083936208532-0.00120468080652282i	8.83509056133767e-04-9.71054010997504e-04i	0.00090868648107463+0.00100232249645615i	-0.00127893336428784+0.001314147054247i	-0.00225122882660018-0.00122196845310834i	0.0003545386421091-0.00338309777303206i
16	-0.0082717812820298+0.010785231960297i	-0.0125219643992075-0.003941859842935i	-0.0005763814306775-0.0121152892639894i	0.00986215937070191-0.00421719389076731i	0.00630167443300481+0.00655308529218802i	-0.00312827577718346+0.00671591565627393i	-0.00583229094525445-0.00032444622743608i	-0.00152094557100461-0.00424476026624746i	0.0024795632726516-0.00243903435508481i	0.0026357950654488+0.0008387044589105i	0.00056400855811595+0.00228815444308554i	-0.00147183950982128+0.00164774840926839i	-0.00224392775911847-0.00025355311094688i	-0.00115435238186389-0.00212976539738634i	0.00120593681747632-0.00233731564343269i	0.00281154125649881-0.00032267208675518i	0.0019301003021731+0.0022860832255403i	-0.0008751585618272+0.00297481577955409i	-0.0030194000050554+0.00090559323686857i	-0.00238217193104158-0.00205877993565832i	0.00050289730543471-0.00305742634799486i	0.00282240394750984-0.0010717916956378i	0.00222554430468241+0.00191715056516791i	-0.00069898955591292+0.00280540836644105i	-0.00286219893764112+0.00058387942982233i	-0.00183359146679752-0.00244567173776914i	0.0014898993599733-0.00294684593376841i	3.63569331478271e-03-7.926222501685e-05i	0.00208869763957467+0.00344248561529139i	-0.00201712458881977+0.00395319574627472i	-0.00481544409058739+0.00051062046490125i	-0.00336231791135676-0.00398906470027577i	0.00144998651373004-0.00535015543841656i	0.00545755750348851-0.00197165326630023i	0.00489176047015096+0.00343407276607437i	-2.10136983081e-05+6.04448457937419e-03i	-0.00494612318273867+0.00337081412131869i	-0.005368864841887-0.00214907177285123i	-0.00107086598545267-0.00532072455522316i	0.00355613922608493-0.0033985394387912i	0.00412153216495178+0.00110871170071604i	0.00088877318190623+0.00337853900179298i	-0.00194099072872611+0.00176006023631003i	-0.00151730882309892-0.00073197255576097i	3.72423099873867e-04-7.37296310060299e-04i	2.29266059826398e-04+9.33090010136053e-04i	-0.00191630414859944+0.00065614817632723i	-0.00219933440152415-0.00243511764497289i	0.00158129309790487-0.0043411776759468i
17	-0.0083265043650368+0.0112891205125025i	-0.0133252415529212-0.0029766230629304i	-0.0025114163016209-0.0125362847845589i	0.00940335952046526-0.00666661640364726i	0.00862530512032097+0.00510371415062766i	-0.00096891434482138+0.0083779187103767i	-0.00660638028088447+0.00205438089184441i	-0.00367239606262745-0.00423642978533923i	0.00197645922156525-0.00413794071612875i	0.00388889382567248+0.0001017113150092i	0.0014276573786728+0.003197276327907i	-0.00206851256125208+0.00265335411554656i	-0.00338243735106546-0.00043818332549162i	-0.00151827197449041-0.00323600238325336i	0.00196446284339107-0.00324722180007516i	0.0040139117207466-0.00021616903109661i	0.00255959832125419+0.00333650762674555i	-0.00135227781741329+0.00410432718848002i	-0.00419042344964013+0.00117119846919694i	-0.00322414536830305-0.0028304082548258i	0.00067280306185333-0.00409451168645431i	0.00369432502237363-0.00141493289596992i	0.00284032219882694+0.00246205596903924i	-0.00094950221680511+0.00350251020206196i	-0.00360288325556711+0.00055937234419131i	-0.00208657184301249-0.00325397729496495i	0.00226441141373993-0.00364080038393894i	0.00485216764232838+0.00033561064391611i	0.00245592441291701+0.00495242182494916i	-0.00323507908510484+0.00531036687433702i	-0.00687795809891822+0.00028176394168357i	-0.00450645958464449-0.00597494877190889i	0.00242274795997514-0.00760836378674684i	0.00794754253535723-0.00258344663460798i	0.00691986740364385+0.00506124633809891i	-6.063169576555e-05+8.60980213171024e-03i	-0.00690244820931619+0.00487116645365608i	-0.0076166139296472-0.00268683421237291i	-0.00201822442795026-0.00721775507070284i	0.00428066491488964-0.005171505239678i	0.00573271226658052+0.00050342981154367i	0.00230910203082504+0.00403471249044039i	-0.00140433224119945+0.00312889852083881i	-0.00205426789336414+0.00062084094893073i	-1.01219063757287e-03-9.665965569683e-05i	-0.00134587042396351+0.00035995522373795i	-0.00268147587874829-0.00108239912698397i	-0.00132288115588335-0.00444304697831225i	0.00400126439212813-0.00514705717736017i
18	-0.0084260479579616+0.0117131121529423i	-0.0139651719624809-0.0020539240471363i	-0.0043451013223727-0.0126067455371743i	0.00839576424649328-0.00880255375409495i	0.0102791821410417+0.0030432432198145i	0.00162169463764017+0.00899553675443239i	-0.00612363079700462+0.00445746636763168i	-0.00536154835584991-0.00305012616350683i	0.00065744374583389-0.00501622304530899i	0.0042420901242576-0.00095896952355248i	0.0022080939616401+0.00341042227899492i	-0.0023124171719331+0.00340713860372651i	-0.00434235886308319-0.00055284715175688i	-0.00185837578633478-0.00434372602204566i	0.00284024169065458-0.00421150659889525i	5.38827532073419e-03-2.672422976065e-05i	0.00323875022523653+0.0045796417619769i	-0.00191418897570383+0.00538037262757661i	-0.00547199813840157+0.00149492307212791i	-0.00416721754499484-0.00357108810523633i	0.00069951996131644-0.00512213486828417i	0.00438027444721959-0.00185511150632089i	0.0033444057346851+0.00274849672059996i	-0.0010862615118634+0.00386785223513648i	-0.00397522604390203+0.00034081025714485i	-0.00188157745905994-0.00392983480156287i	0.00330059804755995-0.0038735453056232i	0.00592021271474412+0.0013057649773623i	0.00229889108026931+0.00677029357708532i	-0.00506229749352809+0.00651517791181183i	-0.00927559245423373-0.00048505522513147i	-0.00552817194225475-0.00857501188864729i	0.0038831003736786-0.0102326712646551i	0.0110299319371028-0.0031630733549416i	0.00939076636556052+0.00707861254846187i	0.0000160280131847+0.0117774732126721i	-0.00917328615558054+0.00696162606567288i	-0.0105690494287849-0.0029652088787067i	-0.00373693159388179-0.00946966385235368i	0.00471987815794066-0.00785258559079611i	0.00791518871515328-0.00098434139173359i	0.00486933475537567+0.00459829925092839i	-6.802625664525e-05+5.43231841683424e-03i	-0.00292508908873493+0.00324518793587693i	-0.0037200112974696+0.00101087209122729i	-0.00412879041044214-0.00110238524654326i	-0.00340488457212553-0.00442630188103139i	0.00097096029449138-0.00742594064330525i	0.00817226091812843-0.00538219709364047i
19	-0.0085256238639202+0.0120586738215933i	-0.0144386398055563-0.0011326432968129i	-0.0060906123141086-0.0123218679005433i	0.0068589177228142-0.0105755557866138i	0.0111353652338618+0.0004755871855796i	0.00438099676503698+0.00839886590348999i	-0.0042707336943465+0.00642163219123282i	-0.00596174640051928-0.00075771768280117i	-0.00112683336690795-0.0044124728010562i	0.00317834433883452-0.00171809516706915i	0.00212580716935243+0.00270373631409342i	-0.00231579253380274+0.00316553891581082i	-0.0045863774763093-0.00096103369769652i	-0.00172272665232482-0.00519250297350842i	0.00380235650318133-0.00483907061791797i	0.00666775392147485+0.00033301755254057i	0.00385122126767211+0.00584566626772633i	-0.00243236056969815+0.00667224325379389i	-0.00667919434432951+0.00197266695208021i	-0.0052120582995549-0.00402242123568385i	0.00031711977036931-0.00596501943366575i	0.00452221440194515-0.00252295733090708i	0.0036020584303007+0.0023567837181028i	-0.00083699090995577+0.00348931464654734i	-0.00344581054108148-0.00012305843599917i	-0.00082301778349808-0.00407143814059745i	0.0045343749902628-0.00307310790877866i	0.00636000294352695+0.00313722512075353i	0.00110333507921396+0.0087211421418044i	-0.00766530741014346+0.00709900817196209i	-0.0117761573170049-0.0021543784887711i	-0.0060784835085092-0.0118193623011443i	0.0060007975635459-0.0130317560409913i	0.0146686371890524-0.0035601509051135i	0.0122508324612814+0.0094976504393302i	0.0002541846897996+0.0155491578048111i	-0.011715981362308+0.0097582945750362i	-0.0143373938732602-0.0028370352633142i	-0.0064494000272061-0.0120916373723635i	0.0047618191537377-0.0116530671299835i	0.0107987090670775-0.0035541066446167i	0.00879815821211265+0.0051022930475851i	0.00211964898665419+0.00890093958428916i	-0.00435453979398111+0.00729108620084127i	-0.008041107406565+0.00241616335391591i	-0.00813009650234811-0.00388030076670914i	-0.00365889773957657-0.00969916986752292i	0.0053215100779774-0.0112141097186698i	0.0144222673108085-0.0043184128286067i
20	-0.0085963220633205+0.0123771389028945i	-0.014807337303701-0.0001568646546497i	-0.0078277244036105-0.0117385322007866i	0.0048397738031121-0.0120641893215557i	0.0112447612448273-0.0025356505374247i	0.00717630908937711+0.00661851674546147i	-0.00111967031867086+0.00770506485257157i	-0.00514315991680285+0.00243098087870386i	-0.00295657178909843-0.00201240510873753i	0.00055072803330797-0.00156334869699866i	0.00050551244019403+0.00121611421625456i	-0.00250757431923788+0.00138235216864182i	-0.00385002043607564-0.00225114517128435i	-0.00056309309490291-0.00582292794301677i	0.00507909388291929-0.00477418682413983i	0.00770667753897263+0.00110407529491824i	0.00425297672393866+0.00708985617607875i	-0.0028299833749947+0.00790603985574422i	-0.00768388291542216+0.00274858116275524i	-0.00646466683450072-0.0039054080845926i	-0.00085803331896692-0.00652370897272622i	0.00373536599885379-0.00371063009305429i	0.00359018627407477+0.00072944780950867i	0.00025447733945557+0.00194809695349292i	-0.00135490063291728-0.00075087842568319i	0.00147025370175213-0.00310151427855605i	0.00577178761530734-0.00056891252615689i	0.00554939792002668+0.00611022143239646i	-0.0017129437731151+0.0105284059019905i	-0.011195276278495+0.0064954763920194i	-0.0140896691956144-0.0051463892178094i	-0.0057373064153019-0.0157525527480061i	0.0090165039039028-0.0157822412578495i	0.0188592529420212-0.003538973959452i	0.0153865404881339+0.0124201826148143i	0.0005680597842964+0.0199194197887448i	-0.0145569504996938+0.0132290749747569i	-0.0189089660953869-0.0023229904033612i	-0.0101127759178558-0.0150715351046606i	0.004446184647682-0.0164856452392401i	0.0143193431174083-0.007045206557864i	0.0138451891626558+0.0056486634017108i	0.0048103229172978+0.0133795295496963i	-0.0065139128884257+0.0122895177379278i	-0.0137099527524104+0.0035596094386356i	-0.0126528833068179-0.0082233485075756i	-0.0026594581430888-0.0165384436347824i	0.0120805756082023-0.0148779850104929i	0.0222886666461127-0.0009213637297395i
21	-0.0086845515890913+0.0127499317502306i	-0.0152159332746563+0.0008735696143827i	-0.0096481268525554-0.0110343435747104i	0.0024911206288865-0.0134615083954679i	0.0108686856715869-0.0059101594631654i	0.0100086589935791+0.0039334223385077i	0.00306241293602968+0.0083645802652294i	-0.00299508150747388+0.00625047451126441i	-0.00454204469025185+0.00204505636928474i	-0.00339479266443255-0.00019119531885372i	-0.00288950266175934-0.00065404591678644i	-0.00340196046117866-0.00198947650813501i	-0.00235359103364435-0.00491070520732107i	0.00189637294746584-0.00666919424276249i	0.00712763272780138-0.00405695100029032i	0.00878998567199521+0.00254094714383841i	0.0044989048800861+0.00861536318692488i	-0.00318875608344951+0.00934240197204493i	-0.00869292589874851+0.0040409590450064i	-0.00828617064614238-0.00313755602048252i	-0.00322688268537783-0.0070049852777005i	0.0018468245712816-0.005914537184745i	0.00356499359731465-0.00266109205644653i	0.0027868708796335-0.00095311883855692i	0.00287681559698564-0.00123503665195234i	0.00517739305404519-0.00038224007282171i	0.00668139068655293+0.00419874031977931i	0.0028836042013049+0.0103666689585978i	-0.0066361306487265+0.0118804944713054i	-0.015760003738137+0.0041925461105994i	-0.0159624420414498-0.00984912360194i	-0.0041096550920711-0.0204574618963386i	0.0132185597659536-0.0182904440601502i	0.0236425738560104-0.0028046229319277i	0.0186131443136209+0.0160269985255976i	0.0007275265590815+0.024817572750419i	-0.0177232344934967+0.0171094678755605i	-0.0239872293441873-0.0016043311875288i	-0.0142994158189504-0.0181935305411213i	0.0038799207981432-0.0217122576841361i	0.0179202899939852-0.0108300950552754i	0.0189672586063298+0.0062163887104838i	0.0071968193945669+0.0179145636840992i	-0.0092106084139007+0.0168062469025066i	-0.019391747792891+0.0035064320545138i	-0.0159431792806621-0.013761907637039i	0.000605320856171-0.0232949701407221i	0.0207213607641732-0.0164281110084118i	0.0298755003497991+0.0058532067332911i
22	-0.0089486255435809+0.0132016936020816i	-0.0158363788884603+0.0018115356149239i	-0.0115376558587041-0.0105164751720437i	0.0001478068043186-0.0149776706377872i	0.0104367292228446-0.0094413912370445i	0.0129205024966818+0.0008806861234582i	0.0077942004328294+0.0087114304691225i	-0.0000148051498603+0.0104050655200028i	-0.00581712539190943+0.00720120565116249i	-0.00813422323316517+0.00226137185275034i	-0.00775734918359461-0.0024647954488895i	-0.00531990669584194-0.00649685416765585i	-0.0006822676160578-0.00906163776593782i	0.0054765496769539-0.00835455065846496i	0.010413088985917-0.0032023825087615i	0.0106395333732279+0.0047287368721116i	0.0049789273621173+0.0110581312278747i	-0.0037408552484598+0.0116985537516804i	-0.0103933052965719+0.0061608263404427i	-0.0113702553942365-0.0020013023540024i	-0.0070665328079908-0.00809342487306679i	-0.00085685019713046-0.00979622371394583i	0.00417277200018211-0.00806667711081133i	0.00735874653895043-0.00494968125414427i	0.00946802092570063-0.00101398791898435i	0.0100872789144015+0.0045824886337901i	0.0068350546101273+0.0114168918734844i	-0.0020101760668922+0.0157846860154657i	-0.0138399357031732+0.01250637320576i	-0.0213423647281696-0.0000744481056265i	-0.0172519589673907-0.0164405928328313i	-0.0009940654685859-0.0259821380569212i	0.0187685174711083-0.0204531656762597i	0.0290136280477665-0.0011782707074382i	0.0217421196242632+0.0203679346497148i	0.0005856983530991+0.0300018571141205i	-0.0209807383651117+0.0210181073517331i	-0.0288994835776232-0.0007130305717219i	-0.0183947366003913-0.0207368137707079i	0.0028441166435341-0.02609621214419i	0.020235145795587-0.0141042092261775i	0.022339812329485+0.0062007711940992i	0.008389579878558+0.0204379344226143i	-0.0113700192410318+0.018517106113026i	-0.0223752070815128+0.0014124737418558i	-0.0153461543841434-0.0189324198264602i	0.0068021184431341-0.0267571875761321i	0.0292193193860789-0.0130901633409228i	0.0336570688803925+0.0163690502131587i
23	-0.0095999251229484+0.0135773256128041i	-0.0167220046726861+0.0023297148880861i	-0.0132520752903957-0.0105214509130423i	-0.0016781771911972-0.0166734981813207i	0.0104050476151246-0.0127061872795272i	0.0158541692135723-0.0018206644347825i	0.0123985986522228+0.009167682087978i	0.0030250244022537+0.0145658138929804i	-0.0069336260376884+0.012629063232347i	-0.0130712610035773+0.005257126150468i	-0.0134018146471176-0.0039781216514056i	-0.0081830247824938-0.0114840561140251i	0.0006334467441536-0.0144141450987296i	0.0097337876317367-0.011274329798303i	0.0151569998317523-0.0028062221061431i	0.0139631951934465+0.0076033523364182i	0.0061496312021033+0.0150696246512517i	-0.0048111600406328+0.0157835964887773i	-0.0136888190956396+0.0093247990568491i	-0.0164585123707156-0.0011109642552517i	-0.0123474194638706-0.0107595008883516i	-0.003611847848359-0.0159263501726561i	0.0062968186017-0.0152600492187854i	0.0143208369454908-0.0092681245713765i	0.0180690461040328+0.0005966855364709i	0.0155373893871441+0.0119199164419675i	0.0058081676057808+0.0206999070607025i	-0.0090740792014206+0.021894484001308i	-0.0229790725143278+0.0122388852607655i	-0.0276808204105175-0.0061296833028423i	-0.0179794994997525-0.024645958665172i	0.0033777436385831-0.0321989907223016i	0.0254061073596198-0.0223649455367096i	0.0348161037356637+0.0010628168696327i	0.0248249672336684+0.0250386553995628i	0.0005396768324421+0.0350754757601292i	-0.0235486831577536+0.0248963056482921i	-0.0328148421387323+0.0010193322016343i	-0.0222402064896489-0.0213096776375841i	0.0002203929756647-0.0282628405331413i	0.0191062324268256-0.0166911116723966i	0.0220550378845514+0.0038913676368226i	0.0083210746800474+0.0180022177604341i	-0.0106237458704661+0.0151126347473179i	-0.0190355484045356-0.0025328717669898i	-0.0083797955070458-0.0207207457750259i	0.0153291628900687-0.022842077062097i	0.0339884960029336-0.0024990711051629i	0.02937584134712+0.0294710200891047i
24	-0.0107238609982703+0.0134875836940088i	-0.0176414684595057+0.0020269458710882i	-0.0142887444463553-0.0112164279298157i	-0.002428947304951-0.018310252481144i	0.0110611271468033-0.0150698443253892i	0.0185431758338774-0.0034236127447108i	0.0160737305307488+0.0101024642004623i	0.0052456386711886+0.0183711590210906i	-0.0082181671716777+0.0174028653947029i	-0.0177281264125053+0.0079549551050453i	-0.0189360136660614-0.0053627450300477i	-0.0113805408505953-0.0164512554138552i	0.0015968237705845-0.0203355461609878i	0.0143264419130479-0.0151466834794505i	0.0211328210140309-0.0029172003329748i	0.0187641879420662+0.0111500031757589i	0.0079478879231043+0.0208464566592914i	-0.0067849065726217+0.0217401594080099i	-0.0190908297359216+0.0132306778402714i	-0.0236652140950674-0.0012079868362046i	-0.0184855455911559-0.0156560071719506i	-0.0054494133947792-0.0242644117352424i	0.0105574791702536-0.02341691682668i	0.0234193051454464-0.0128753071072135i	0.0277124676949842+0.0040528737079153i	0.0205814846809166+0.0211684285628118i	0.0033816318606126+0.0310519626321151i	-0.0176856284269077+0.0279432893903883i	-0.0331216650609373+0.0111104116879079i	-0.0342573609249076-0.013242723252672i	-0.0184040707844994-0.0336296613929213i	0.0081855301493273-0.0387947122940674i	0.0323393099531302-0.0244759197567849i	0.0408520661849611+0.0029610617596742i	0.0284852168218142+0.0291548019371422i	0.0017997596271967+0.0398372095257312i	-0.0242687606889465+0.0295549633201183i	-0.0354206294588071+0.0052042488216299i	-0.0268733638881201-0.018315804509427i	-0.0061281719738442-0.0277280288506651i	0.0124164277280615-0.0199024727223338i	0.0174724885000996-0.0034257262878225i	0.0086238256505234+0.00800539039129132i	-0.00371533084610939+0.00589906375623155i	-0.00643928485304243-0.00632252588374695i	0.0055172443479543-0.0154260911586914i	0.0237342383538751-0.0085209487512591i	0.0310125631925845+0.0155384428664607i	0.0141716396385986+0.042190082496533i
25	-0.0120668619393411+0.012426961884219i	-0.0180196873298047+0.000667420406558i	-0.0140163582005557-0.0123983070131673i	-0.0017194182282636-0.0193055198046446i	0.0123541918533035-0.0157956581665761i	0.0204677274245765-0.0033277104306133i	0.0179690442856265+0.0116905856091648i	0.0057974067084702+0.0213854124000669i	-0.0100729625198172+0.0205613220942692i	-0.0217492227934576+0.0092952180612872i	-0.023339659002366-0.0071964842444424i	-0.0137394120012005-0.0211362367626012i	0.0029090051148536-0.0258435802130003i	0.0191354040824707-0.0187847204254281i	0.0274978786872004-0.0027237679413885i	0.0238960191653947+0.0154597671391599i	0.0094258310000687+0.0277465906937039i	-0.0100098560031415+0.0284600113696313i	-0.0261589971124852+0.0167610038759669i	-0.0318855676555806-0.0028947457336176i	-0.0241878429318284-0.0224969195334069i	-0.0055669411300361-0.033676479261794i	0.0167546270343375-0.0311068513509996i	0.0334843933314908-0.0148596990457165i	0.0369085590941519+0.0091743118502342i	0.0243068790858164+0.0311439879292957i	-0.0002277007165851+0.0410230507037836i	-0.0266788574230522+0.0331267367097965i	-0.0429525356654348+0.0094310543830485i	-0.0404799529483618-0.0202800185193537i	-0.0190033418901108-0.0422779579281264i	0.012297734906152-0.0454835077399124i	0.0386759298913104-0.0275331159627709i	0.0472178460658823+0.0033031019580732i	0.0338573446747989+0.0320160930277416i	0.0057768967175866+0.0448117501500194i	-0.0225711350650793+0.0366166073361259i	-0.0376782232289318+0.013549409408512i	-0.0344471658881647-0.0112597497381801i	-0.0182342671792123-0.0258660730152696i	-0.0002630055330089-0.0263849027023502i	0.0103486783087334-0.0180371133239974i	0.0123408727454375-0.0098466109759014i	0.0117441368076522-0.0069870121871642i	0.0154364636771854-0.0066219313169073i	0.0237799692823535-0.0007287924595679i	0.0284508717229385+0.0157993264325291i	0.0181628225419109+0.0379480419174042i	-0.0110097030487134+0.0507304653171898i
26	-0.0129437615686478+0.0100642401173769i	-0.0170714101736296-0.0015516519834224i	-0.0119394095084646-0.0133966895835483i	0.0004260964234044-0.0188251127607529i	0.0137806669334025-0.0142335383784291i	0.0208547246105765-0.0012731883189648i	0.017269348319123+0.0137402891162042i	0.0040394384821519+0.0229693907471355i	-0.0127039750091619+0.0211050670570691i	-0.0246516823453205+0.0082112405821706i	-0.0254218049927422-0.0100927423655587i	-0.0137869188833061-0.0251996698807116i	0.0055428972210391-0.0295754809599301i	0.0239447226646154-0.0203800085528128i	0.0327681723114746-0.000965090164437i	0.0273108798628999+0.0204341268763419i	0.0091032330250227+0.034239507713323i	-0.0145190362259376+0.033758725586872i	-0.0334039444174783+0.0182731447515397i	-0.0388997097955342-0.006361813887885i	-0.0277015985438745-0.0299236256522485i	-0.0035938755880474-0.0420075399763525i	0.0237416158956769-0.0365285251553725i	0.042527605669796-0.0146700519740601i	0.0438917309892983+0.0150859037642004i	0.0260224715500388+0.0401246796108743i	-0.0044347455259446+0.048999493720133i	-0.034684317235951+0.0367154182642805i	-0.0511568272580856+0.0075422876104883i	-0.045752991012358-0.0262748494084456i	-0.0200029502128306-0.0497362840019794i	0.0151435822960036-0.0520336710174861i	0.0441673073771231-0.0318470385414677i	0.0542911447245429+0.0018450863698366i	0.041564770369008+0.0340767888935783i	0.0124935191449737+0.0511838633799111i	-0.0196461493838628+0.0471977708184863i	-0.0416731335877571+0.0259418519632939i	-0.0466306870183701-0.0020539285749328i	-0.0358541496229392-0.0256364671515352i	-0.0163156941821025-0.0382707422704975i	0.0044073977188378-0.0394631748334198i	0.0218730251690285-0.0322150398854249i	0.0348606331488108-0.0191785030040445i	0.0424745698480918-0.0009621272765015i	0.0414726147636732+0.0219078717957828i	0.0270460069866484+0.0451867436809022i	-0.0025086820059005+0.0592565290880136i	-0.0404987247188434+0.0526652426173593i
27	-0.012388314925102+0.0065928889542089i	-0.0141356237503683-0.0038382304468224i	-0.0080409093148522-0.013158300047864i	0.0033688284008769-0.0160393999689234i	0.0143599082540525-0.0101227510877245i	0.0188021473361116+0.0023948852117735i	0.0134408214501135+0.015505033025935i	-0.0000979002814741+0.0222306034575601i	-0.0157150303135644+0.0182013136143851i	-0.025595070312161+0.0041430088110122i	-0.0240312926815088-0.0140551827013581i	-0.010451231585176-0.0278566117888706i	0.0098927281829344-0.03005926603956i	0.0280126367251349-0.0183782658892129i	0.0351818364490968+0.0031010669136518i	0.0270448088653634+0.0253777445549487i	0.0059405466146249+0.0383529528079795i	-0.0197043673026528+0.0353727954859199i	-0.0387768865180464+0.0164763767190747i	-0.0422882812994827-0.0111696759092302i	-0.0275297145320422-0.0359916347400294i	0.0003032374436133-0.0468573088342091i	0.0298859996429743-0.0380391668199676i	0.0483716828217086-0.012106746504662i	0.046976687878191+0.0206704182914142i	0.0251266375090829+0.0463827527581986i	-0.0087933421073763+0.05342526960741i	-0.040653571654729+0.0377748439946245i	-0.0565573937306708+0.0051600883338326i	-0.0490122842796835-0.0310530953213371i	-0.0204660484234823-0.0555083481437318i	0.0175336402868728-0.0575739132818931i	0.0492887961255531-0.0360447820984164i	0.0617643824985971+0.0003719276295971i	0.0500992394639361+0.036984258195485i	0.0193121487622281+0.0595184177794881i	-0.0183711140207268+0.0599325815183634i	-0.0489900440302701+0.0390577637560019i	-0.0623425256881006+0.0052668100731617i	-0.0550910280185513-0.0295990972591647i	-0.0306761676795771-0.0547173726398604i	0.0030107431290948-0.0632282916488891i	0.0364361240217901-0.0530943832705654i	0.0604781653859417-0.0266885336174882i	0.067749610286882+0.0097584297964613i	0.0540632645571677+0.0465729949378784i	0.0205480619750488+0.0718122803039877i	-0.0244476985678667+0.0743683853972252i	-0.065716129945912+0.0489582592391827i
28	-0.00959548019414874+0.002947162520299i	-0.00915219336186859-0.00491185645237653i	-0.0030903299071056-0.0106171940786248i	0.005828803960994-0.0105971592638241i	0.0128841539915881-0.0039912893586604i	0.0137140539879836+0.0065339753338426i	0.0067182817370307+0.0157639296879043i	-0.0057224366932068+0.0183823256805195i	-0.0179726937297818+0.011756475303769i	-0.0236358683606536-0.0023471683582424i	-0.0187148122175105-0.0180986082332668i	-0.0039111931085108-0.0280172044934782i	0.015157293206224-0.0264546724263208i	0.0301126350868871-0.0125381660184527i	0.0335072600403455+0.0088933063634484i	0.0224182722017783+0.0289705167084647i	0.0002465531148123+0.03851090745639i	-0.0242543490006765+0.0321985968440642i	-0.0404793047076213+0.0113375147240726i	-0.040588617662842-0.0161822084522364i	-0.0232289519018429-0.0388861354977076i	0.005377635602069-0.0465388915229837i	0.0336396089956921-0.034751621163311i	0.0493263067032735-0.0073060839531658i	0.0448782374556551+0.0249784119675233i	0.0209798210655133+0.048537141872117i	-0.0132791828997101+0.0527897289078803i	-0.0438970621190163+0.0348566377749033i	-0.0577389735146474+0.0011462603892009i	-0.0481618191488223-0.0350010098818571i	-0.0180338584173751-0.0587064795061376i	0.0212103942174736-0.0597185091933341i	0.0541168459827233-0.0367175308937688i	0.067429653684145+0.002059028227423i	0.0553607026127479+0.04207759304685i	0.0217803240724218+0.0682034960359976i	-0.0214063209722676+0.0704393593921318i	-0.0588264312342686+0.0474743660287655i	-0.0772048983398117+0.0068920274212642i	-0.0698464149822791-0.0377137498987658i	-0.0386516687119315-0.0714053333640463i	0.0066671067889816-0.0826943926892746i	0.0516373522879856-0.0670961878104613i	0.0813775455909819-0.0286435858724318i	0.0851871896540406+0.0209455363028534i	0.0602980646623536+0.0653949165506085i	0.0136592395103677+0.0888255238638051i	-0.0392630817497319+0.0814307235600066i	-0.0790687428709816+0.0440229515753015i
29	-0.00453983907602309+0.00060546900352861i	-0.0030350542623887-0.00354554377656029i	0.0013893755861004-0.0053618604635035i	0.00632152557624535-0.00314792237761018i	0.00859793785098547+0.00268490287633955i	0.00595847496714653+0.0094935851881306i	-0.0015331418593978+0.0134702251766272i	-0.0110891608838557+0.0115030734275384i	-0.0181723295790209+0.00296881770035i	-0.0185345824299685-0.0094807804220664i	-0.010427824910936-0.0206784927011258i	0.0041003632343621-0.0250751355951172i	0.0195868937736592-0.019371577002132i	0.0292350497990153-0.0044295502062982i	0.0279032533174388+0.0145432836649823i	0.0146888841188849+0.0298196982501067i	-0.0061455689154845+0.034355476226166i	-0.0265032416388869+0.0250294729967377i	-0.0376519033222199+0.0044425624481676i	-0.0340138454104664-0.0196724829023827i	-0.015895495508759-0.0373728437351647i	0.010146861846786-0.0406480805113946i	0.0336496585595486-0.027044186239558i	0.0444597572864094-0.0011385595897878i	0.0371127902732048+0.0269245356892594i	0.0134823024746361+0.0453891569702902i	-0.0175442072822111+0.0457751815546411i	-0.0433847740396648+0.0266564734191318i	-0.052815545915682-0.0053297786080192i	-0.0407051542992285-0.0377897039207282i	-0.0104441976875292-0.0573616333190971i	0.027008125560592-0.0550939070930275i	0.0571633579542035-0.0302372251874203i	0.0675718569671235+0.0091044618693816i	0.0527420657891189+0.0487686821595505i	0.0164951900259807+0.0737214784197473i	-0.0291517114422939+0.0736714308502673i	-0.0681576036315678+0.0470172044814019i	-0.0861544072159403+0.0016926913311064i	-0.0756312092968217-0.047382740322852i	-0.0387938821681496-0.0833556698658606i	0.0128935199173496-0.0932698826482581i	0.062377034402447-0.0727115832707918i	0.0927387089700218-0.0276707424668434i	0.09312683806226+0.0271263003175376i	0.0628674772150154+0.0730424963563338i	0.0121826937844967+0.0940497988255765i	-0.041035191934952+0.0827331257852046i	-0.0775675515123577+0.043487320687997i
30	0.00167920813232183+0.00082782557270467i	0.00252659265317916+0.00059902819191093i	0.00380701992526006+0.00180983689479834i	0.00406587275417579+0.0046350917334546i	0.00195556199771658+0.0080360432010173i	-0.0028653560405701+0.0100502282378668i	-0.00920021865635583+0.00868443265708793i	-0.0145127376795725+0.003043502590001i	-0.0158970249287963-0.005860175709118i	-0.0114671775147258-0.0151021838382441i	-0.0015405617101393-0.0208048133119477i	0.0110117545550016-0.0197614438323988i	0.0215647749302241-0.0110540259376077i	0.0254995242336208+0.0031085001854784i	0.0202487480192263+0.017844787972243i	0.0067271658711572+0.0273273090209987i	-0.0105872618585304+0.0271680309286393i	-0.0251278614761235+0.0164753714246188i	-0.0307970874130119-0.0013705101778749i	-0.0245996408446312-0.0197061446512203i	-0.0082075819541609-0.0310855469795692i	0.0123245963410272-0.0303529140104035i	0.0287391057718588-0.0170131540892537i	0.0338750361759253+0.0041764989855763i	0.0247726331727233+0.0247900233159701i	0.0042501927289361+0.0359872940661311i	-0.0198233986273989+0.0321911544024295i	-0.0374183418611221+0.0136772815219048i	-0.040341287988368-0.0130728415005861i	-0.025765003984365-0.0375465166764631i	0.0021799690548359-0.0491714946121934i	0.0335105648232716-0.041586652619437i	0.0559052333192546-0.0155216047159293i	0.059369394545888+0.0209278395100033i	0.0402913825552126+0.0548702319671699i	0.0032964760823872+0.0731840844267867i	-0.0399084907366195+0.067434402616671i	-0.0743985278200721+0.0373082486580644i	-0.0872806653238381-0.008769132450522i	-0.0724563689301553-0.0561778976731798i	-0.0331407641365179-0.0890026738614176i	0.0188593568797229-0.0956014423457917i	0.066968893040415-0.0728586910162539i	0.095503794331399-0.0275401229127132i	0.0951865406560449+0.0258460458348502i	0.0665072577232028+0.0700282241407356i	0.01962291845121+0.0910642586403921i	-0.0292846774339244+0.0833259866219203i	-0.063936846997256+0.0514657529288007i
31	0.00730884869189857+0.00375061875020918i	0.00602244195035059+0.00653264417057116i	0.00355613437434394+0.00913463514952709i	-0.0003117086406922+0.0109172453956599i	-0.0053486868401026+0.0109465238606388i	-0.0106295698784598+0.0083640466787584i	-0.0146043200143616+0.0029082616341145i	-0.0155458348646436-0.0046583105419232i	-0.012264167075421-0.0124780910342257i	-0.0048051055665857-0.01802927580454i	0.0052112640339404-0.0189881844421458i	0.0148610432313814-0.0142267195040461i	0.0208104048817134-0.0045211509172994i	0.0205621414808114+0.0074019353021537i	0.0135752078394477+0.0176245382138943i	0.0017539274207451+0.0224081614980467i	-0.0109968844293657+0.0196851334684015i	-0.0200915492633064+0.0100564599423142i	-0.0220136182440814-0.0031856540348985i	-0.0158135232896114-0.0151337931506161i	-0.0037003753485016-0.0211093791300081i	0.0096117333177492-0.0185833441049752i	0.0186512873438962-0.0083793887664889i	0.0194042924441981+0.0054093937361061i	0.0111158465248816+0.0168734410513048i	-0.0031092275167279+0.0206276486957378i	-0.0172640622786737+0.0141472000128447i	-0.0246991002444677-0.0008694859044564i	-0.0208694312667084-0.0187600146152211i	-0.005489580273126-0.0318200461284426i	0.0168327053659734-0.0332581058357359i	0.0378753022739858-0.0200880391912053i	0.0486545229124675+0.0051965694564824i	0.0428679767509538+0.0349296415213131i	0.0196419463452683+0.058609211783302i	-0.0155243477448807+0.0665328677680005i	-0.0521120471756398+0.053458138611005i	-0.0778930059402139+0.0209246741048953i	-0.0831063968240612-0.022705349804361i	-0.0640313980393057-0.0646392695869663i	-0.0246348727126512-0.0917438053925985i	0.0243835838140049-0.0949463345628602i	0.0689084936936661-0.0723937783971237i	0.0959831666016004-0.0302127065844867i	0.0980518430941018+0.0194502970832511i	0.0753637650480974+0.0624504828248736i	0.0356772596279383+0.0873102956881545i	-0.0086191358542162+0.0888586525508427i	-0.0448974578462898+0.0695447657769724i
32	0.0110898376203794+0.0082337473726747i	0.0071507090585115+0.0125374685463596i	0.0014752494956932+0.0150198704603315i	-0.0051176098993879+0.0149168947415881i	-0.011421599284914+0.011830769089275i	-0.0160155162796882+0.0059589487611589i	-0.0175857580001544-0.0017705198067983i	-0.0153368314346288-0.0097592202337525i	-0.0093594459330698-0.0160479742081115i	-0.0007972460966688-0.0188379480892488i	0.0083099901327053-0.0170827191483488i	0.0155269110473383-0.0109429623944382i	0.0187511799801799-0.0019021155928018i	0.0169380131378782+0.0075640067376883i	0.0105470613599932+0.0147121325909506i	0.0015031590198107+0.0174339867479064i	-0.007375595507624+0.0150166254654601i	-0.0133238382920757+0.0084545673817312i	-0.0146223251782317+0.0001485331925057i	-0.0112563786697176-0.0069480695660199i	-0.0049513259102818-0.01044570841881i	0.00148035921207878-0.009473986786901i	0.00527207827821835-0.00507565468141095i	0.00489182016574481+0.00016942913952041i	0.00079817163820821+0.0032027654733941i	-0.0045943855580317+0.001850214629753i	-0.00780841579188488-0.00405268275424659i	-0.0057748056684189-0.0122740725118012i	0.0026659406034632-0.0187891126619532i	0.0158539725673606-0.0192475544664751i	0.0294439955371257-0.0108153231196168i	0.0376679669627496+0.0063057594396898i	0.0353749347073631+0.0283271473216748i	0.0201546954674447+0.0486325457431453i	-0.0062541022388478+0.0597214621611805i	-0.037881733746908+0.0557522536935642i	-0.0659468566214754+0.0348213409565152i	-0.0814197452827498+0.0001362093820897i	-0.0779311076748808-0.0404282754634176i	-0.054049849002784-0.0763620285291633i	-0.0141161076073555-0.0975533065246265i	0.032723004754994-0.097360344747559i	0.0750233588576263-0.0747079727656239i	0.102314023913805-0.034501810516595i	0.108073021091238+0.013786865227681i	0.0914512421394057+0.0588940739856032i	0.0572204959877152+0.0909682322218517i	0.014035950979041+0.104156791093389i	-0.0283250484220705+0.0977727220804558i
33	0.0130324401579421+0.0127868650665965i	0.0068643590956029+0.017412189942483i	-0.0009026046641256+0.019087981702751i	-0.0088655700087048+0.0172836549036056i	-0.0154550876551818+0.0121373412111917i	-0.01925865298624+0.0045047415352978i	-0.0193574144684018-0.0041536857322458i	-0.0155910212483269-0.0120501145133162i	-0.0086658367446788-0.0174665206010928i	-0.0000505059269405-0.0191807804011609i	0.0083423504822852-0.0168042352661976i	0.0146225112783764-0.010920999708417i	0.0174136931572599-0.002966257989235i	0.0162233699986904+0.0051426396894906i	0.0115679357435072+0.0115255333680512i	0.0048007946890189+0.0148531432822881i	-0.0023117587311804+0.0146887856089802i	-0.008131253531184+0.011540975307708i	-0.0116198162136531+0.0066065749746248i	-0.0125767647047352+0.0012965679220614i	-0.0115526725500472-0.00327748693189i	-0.00947639249818994-0.00665512184900246i	-0.00714783813898228-0.00907060086324223i	-0.0048145818336832-0.0111612552234575i	-0.0020318403029783-0.0134542766735493i	0.0020981149890706-0.0158538147557808i	0.0083667134989322-0.0173775056516799i	0.0167896649053788-0.0163175398858533i	0.0261196461775849-0.0108440603313761i	0.0338067191993166+0.0001185128258433i	0.0365330429806967+0.0160573578433595i	0.031237837397864+0.0344356812472144i	0.0163396820289482+0.0509195327417357i	-0.00726338258869+0.060323718710414i	-0.0358222590648344+0.0580765834121209i	-0.0632362050796643+0.0417865583089645i	-0.0823954739497895+0.0123999908495073i	-0.0870495307635053-0.0254847580650714i	-0.0736745173804051-0.0643497146830058i	-0.0427650252694165-0.0954189147568028i	0.000886196378114-0.110828363212422i	0.049068205029006-0.105700174666713i	0.0919908240868315-0.0795203226332047i	0.120588205960648-0.036414122917805i	0.12865131750374+0.015761762335197i	0.114211674350619+0.067243578764785i	0.079834913719337+0.10857585853509i	0.031815734606958+0.132607594942108i	-0.021417494199428+0.135767781718898i
34	0.0140038556304333+0.0166375612116017i	0.0063463295721581+0.0210784393511351i	-0.0025843699860038+0.0220119795117887i	-0.0111933155398946+0.019161994558766i	-0.0178878874348745+0.0129721317604348i	-0.0214005485833672+0.0045487970655417i	-0.0210601734911443-0.0045400583335488i	-0.0169475828617822-0.0125747357492734i	-0.0098932756702897-0.0180377541754576i	-0.0013107577513365-0.0199322428122653i	0.0071008183124931-0.0179892095409673i	0.0137166468184075-0.0127128365793473i	0.0173230027849064-0.0052530012039457i	0.0173501043540962+0.0028609885399632i	0.0139488198846758+0.0100551398090787i	0.0079027229304836+0.0150275260184565i	0.0004129226608131+0.0169704065842908i	-0.0071737889730327+0.0156543484520017i	-0.0136139889392123+0.0113767674171227i	-0.0179329155335922+0.0048196189265668i	-0.0194843593099623-0.0031157255009581i	-0.0179286551452527-0.0114332077476066i	-0.0131850901518426-0.0190948021369662i	-0.0054210307841265-0.0250156720322374i	0.004885415155205-0.0280573718928051i	0.0168212155227226-0.0270915771566963i	0.0289177805079809-0.0211879274508449i	0.0391325406341302-0.0099270053295136i	0.0450262659337877+0.0062300714274045i	0.0441793749620444+0.0256438803355628i	0.0348058859396092+0.0454220780407555i	0.016431138905556+0.0616875867280859i	-0.0095669768075807+0.0702234391375442i	-0.0397638533827405+0.0674090914328895i	-0.0689915646481236+0.0512470268597233i	-0.0911685737900721+0.0222061509608619i	-0.100532167986887-0.016389180240261i	-0.0930124956708152-0.0586090925287361i	-0.0674096793045674-0.0968381277271603i	-0.026048389486159-0.123216234836544i	0.025308618077712-0.131297630588111i	0.078330454530414-0.117543353145391i	0.123616710865439-0.082282932038235i	0.152507118810577-0.02989855784255i	0.158802731300784+0.03183023759331i	0.140020531714119+0.093083535461133i	0.09791998130446+0.143761779753521i	0.038216158842309+0.175273959093799i	-0.03042116574105+0.181995604642736i
35	0.0147693415998166+0.0197557299187089i	0.0061978794512598+0.0239462054103867i	-0.0033720412280938+0.0244219391039837i	-0.0123430990397828+0.021068863875689i	-0.0191985567969008+0.0144508744483064i	-0.022784754252271+0.0057198454573171i	-0.0225306191252972-0.0035890560714538i	-0.0185593497594696-0.0118387936975574i	-0.0116687121988159-0.0175941442233268i	-0.003183114493981-0.0198881089325729i	0.0052932304445506-0.0183992671793959i	0.0121731657430131-0.0135070858738884i	0.0161760033582763-0.0062175603745862i	0.0165560456519694+0.0020226072848206i	0.0132317762570854+0.0095848225550686i	0.0067988588582494+0.0149415189205965i	-0.0015675776085118+0.0169250751757963i	-0.0102982066282634+0.0149247255152488i	-0.0176694928949092+0.0089986098343466i	-0.0220642454484455-0.0001067891692163i	-0.0222230559729623-0.0110265535011035i	-0.0174630330372268-0.0219278447801408i	-0.0078440180789845-0.0307308266698063i	0.0057378592992112-0.0353885527047299i	0.0215524356831094-0.0342091692169523i	0.0371580360955732-0.0261922620189262i	0.0496626736262944-0.0113345897152165i	0.0561245643634725+0.0091559001226135i	0.0540626098458821+0.032806866244985i	0.0420102010280347+0.0560497210533466i	0.0200110422687436+0.0746397341167937i	-0.0100637183875498+0.0843087838466812i	-0.04449063025156+0.0815703939575164i	-0.0780355271501827+0.0645394850549194i	-0.104667101510921+0.033593404027963i	-0.118562699495418-0.008298900854132i	-0.115244445105085-0.055709140688533i	-0.092627130958719-0.101390220964542i	-0.051746555865374-0.137365462046152i	0.003022984216072-0.156300655291149i	0.064364701630787-0.152913316331136i	0.123011326808474-0.125141886115365i	0.169190255754232-0.074825136378184i	0.194277220374393-0.007725430273737i	0.192359741348611+0.067148187186869i	0.161418049458661+0.138826324807988i	0.103896824858024+0.196066307397771i	0.026551151122949+0.229154829913595i	-0.060419633623299+0.231520495936412i
36	0.0158920678011799+0.0221347334064726i	0.0068928964413218+0.0261698735906882i	-0.0028914934676725+0.026517879989921i	-0.0119541695736623+0.0231761848664181i	-0.0189095699033091+0.0167517462779184i	-0.0227356168244718+0.0083627910906882i	-0.0229559329237678-0.000552963976599i	-0.0197275625246456-0.0084910660206791i	-0.0138161755077697-0.0141495962505887i	-0.0064608709620476-0.01666665310043i	0.0008493720406539-0.0157826901288687i	0.0066495049929852-0.0118971089678029i	0.00977506483009107-0.00600665283217308i	0.00959312572652534+0.00046663571398282i	0.00614599818083242+0.00593133326203983i	0.00017980354421968+0.00892550010446173i	-0.00695198855274079+0.00840964460078409i	-0.0135005267174404+0.0040043421750043i	-0.0176212646685702-0.0038704356241922i	-0.0177187613004992-0.0139846452087009i	-0.0127842575137212-0.0244293442145553i	-0.0026702244269101-0.0328828937654641i	0.0117503474317133-0.0369844162261836i	0.0285810947516863-0.034767012147394i	0.045078574074454-0.0250872849797961i	0.058005434248521-0.0079784224478386i	0.0641288638067988+0.0151456197245843i	0.060802666493434+0.0414950261295583i	0.0465456430382683+0.0671531672277547i	0.0215135020943869+0.087568170859284i	-0.0122382311129034+0.0982414794092309i	-0.0507832724775225+0.0955236483403263i	-0.0886893649286611+0.0773920188549082i	-0.11970766400813+0.044066894929543i	-0.137713270195582-0.00167044915987i	-0.13776518966825-0.054560199746053i	-0.117112420898324-0.107389558532129i	-0.075958956167482-0.151927749994607i	-0.017820850723762-0.180156893453988i	0.050636724021383-0.185617320536232i	0.12031246413201-0.164645025599588i	0.180866081551384-0.117275690680262i	0.222241460272336-0.047628029059355i	0.236286942077773+0.03634515595286i	0.218209443712396+0.123748649907284i	0.167609349117665+0.202180420433386i	0.088898153765592+0.259514437603433i	-0.009007574375082+0.285765465080634i	-0.113709239396358+0.274744075298188i
37	0.0185165051241163+0.0239029157098936i	0.0095967517999141+0.0282645065942313i	-0.0000635476763608+0.0292255705371879i	-0.0091569541047186+0.0268334227105625i	-0.016516636096096+0.0216371647449877i	-0.0213068499241772+0.0145870875175399i	-0.0231566986668331+0.0068632623798367i	-0.0222117283186673-0.0003378252547885i	-0.0190917441761881-0.0060210978805098i	-0.0147597211131088-0.0095753618087118i	-0.0103230247343767-0.0108853470839211i	-0.0068014797200737-0.010349406201898i	-0.00490466579930509-0.00879495517487269i	-0.00486158422271874-0.00730199311469844i	-0.00633903541526414-0.00696254221493327i	-0.00847142278118536-0.00861759963907546i	-0.0100061279296058-0.0126206488405365i	-0.0095478554967422-0.0186762758701558i	-0.005865697361211-0.0257934679487391i	0.0017885523938909-0.0323765179838905i	0.013410181943328-0.0364541596989746i	0.0280773114685202-0.0360227176739264i	0.0439388520508021-0.0294554936546261i	0.0583798976975007-0.0159123751404819i	0.0683616891140374+0.0043255552298214i	0.0709019246071265+0.0296690826586306i	0.0636314118091554+0.0572387913995785i	0.0453401577978623+0.0831174760948293i	0.016414911178871+0.10282996198962i	-0.020925468536968+0.112002517589213i	-0.062669148347495+0.107115751583251i	-0.103360369134673+0.086236113664915i	-0.136745506299717+0.049598283835886i	-0.156650511089217-0.000081676671585i	-0.157975636032118-0.05765309384385i	-0.137658270634816-0.115979069356478i	-0.095440899130133-0.166765831329653i	-0.034293649707189-0.201685986059208i	0.039619501681207-0.213649314747907i	0.117478987600071-0.198033684698502i	0.188822886211359-0.153674803591242i	0.242925190040791-0.083431999403873i	0.270359288750246+0.00580220625839i	0.264520338457857+0.103704030864111i	0.222866746756969+0.197694676477288i	0.147665364661552+0.274559864688325i	0.046085787855717+0.322301851681794i	-0.070421117768443+0.331961325105446i	-0.187419490440825+0.299132871985891i
38	0.024239586360742+0.0267089807372352i	0.0153946445928189+0.0325507656428293i	0.0054101697005951+0.035376631358921i	-0.0046674996958779+0.0351120367860148i	-0.0138866686840649+0.032047542172582i	-0.0215168843006681+0.0267594157289665i	-0.027129676100346+0.0199872293737247i	-0.0306194041090568+0.0124916176980981i	-0.0321611002908813+0.0049196215370011i	-0.0321142087078912-0.0022956372204633i	-0.0308921008930384-0.0089799732390133i	-0.0288250683567914-0.0151970016863409i	-0.0260474973911703-0.0211629176867527i	-0.0224371835373804-0.0271127655435097i	-0.0176262811004255-0.0331453923660436i	-0.0110902779786356-0.0390816747205559i	-0.0023056405132647-0.0443719861872744i	0.0090489472245811-0.048083362963211i	0.0228855945953189-0.0489846971547448i	0.0385394260571387-0.0457310278264755i	0.0546844441667389-0.037128169258893i	0.0693684326308741-0.022439822331747i	0.080185308391367-0.0016845245787782i	0.0845803984137131+0.0241374541829838i	0.0802585472320794+0.0529445556744127i	0.065640941125911+0.0816456542230243i	0.040298515005095+0.106403783017301i	0.005281771883262+0.123082223015458i	-0.036728435474578+0.127830071269612i	-0.081506201982679+0.117733634513036i	-0.123628184471609+0.091437296574683i	-0.157070150753095+0.049627823774058i	-0.175996174461643-0.004717251929956i	-0.175644762546809-0.066392506288828i	-0.153187265879557-0.128374525735096i	-0.108421549532089-0.182564154394075i	-0.044172097886096-0.220792036076259i	0.03370245805551-0.235968559153129i	0.116744396201317-0.223222581870636i	0.19476217101769-0.180857035071645i	0.257046379380816-0.110958403360146i	0.29379521059079-0.019532275362981i	0.29756219089868+0.083904415241274i	0.264517453796094+0.187269212834345i	0.195322099809493+0.277312201216141i	0.095454669412287+0.341305951518416i	-0.025104260941339+0.368810521302538i	-0.152837019465177+0.353268268420318i	-0.272217072883642+0.293189289922067i
39	0.0328786387911393+0.0343700248353669i	0.0227250263695603+0.0429160808412157i	0.0105188628748817+0.0484114306817443i	-0.0028176313454611+0.0504466971403761i	-0.0163245042654836+0.048889129298163i	-0.0290847318825414+0.0438585923252608i	-0.0402830237025481+0.0356815230820032i	-0.0492376109163386+0.0248354446866022i	-0.0554060956524458+0.011897342928227i	-0.0583724453233566-0.0024929484857845i	-0.0578267316033477-0.0176479300561028i	-0.0535511852284187-0.032826224083273i	-0.0454249302844114-0.047211960146827i	-0.0334553180056433-0.0598927337469405i	-0.0178366896246295-0.0698527020703167i	0.0009711489465219-0.0759974705508332i	0.0221608295073888-0.0772234740456511i	0.0445141731010771-0.0725367595211127i	0.0663829825602324-0.0612154118598492i	0.0857369202301939-0.0429980115475936i	0.100294051999158-0.018269633986588i	0.10773735254843+0.011790697695207i	0.106004827044501+0.045139459908872i	0.0936242269030164+0.0789088734012922i	0.070048485472856+0.109580278568475i	0.035937953876065+0.13329512405666i	-0.006667131575442+0.14628597014341i	-0.054334073024673+0.145386695144164i	-0.102419215322681+0.128560500811331i	-0.145453455166658+0.095370197322268i	-0.177711793931476+0.047310932610128i	-0.1939154852637-0.012066820422524i	-0.189987062978658-0.077296089995763i	-0.163758430380799-0.141414984902262i	-0.115524511180946-0.196653224047517i	-0.048342521193541-0.235324494527915i	0.031999528948992-0.250827673305637i	0.117383609501688-0.238631790014805i	0.198122101299503-0.19710654257884i	0.264015967763138-0.128065868706734i	0.305599692569893-0.036917700766138i	0.315423792785855+0.067643151134262i	0.289205082461523+0.174404694571709i	0.226676515415692+0.270811987632693i	0.131994174595531+0.344426447319037i	0.013607165442233+0.384500805570842i	-0.11643827883028+0.383469952630815i	-0.243714307674819+0.338153135964018i	-0.353026240686592+0.250486393924134i
40	0.040043191017192+0.0503473955576003i	0.0259073615197947+0.0613378692402644i	0.0088104375601201+0.0683243249198901i	-0.0101160400217346+0.0705365630157291i	-0.029553313605241+0.0675186564640733i	-0.0480791426550301+0.0591682863435874i	-0.0642567801095847+0.0457556937577175i	-0.0767252483549295+0.0279232350545475i	-0.0842882597492436+0.0066667152575347i	-0.08600001931089-0.0167009028864387i	-0.0812462731177284-0.0406038384461482i	-0.0698181398171992-0.063277286129693i	-0.0519745522268107-0.0828624591846574i	-0.0284868838595438-0.0975239738621821i	-0.000657124921172-0.10558855502863i	0.029700460750578-0.10570048701619i	0.0603241697858121-0.0969845556376015i	0.0886239209933891-0.0792021017601104i	0.111857599551408-0.05288119752627i	0.127360731517223-0.019398979798576i	0.132816819636961+0.019006086950217i	0.126546339100494+0.059310962362283i	0.107783910448309+0.097885533416522i	0.076907182177779+0.13077171020511i	0.035579036380969+0.154051293149807i	-0.013231917115216+0.164274939298861i	-0.06537839517136+0.158910596999913i	-0.115820101150587+0.136759040117299i	-0.159059879457975+0.098278847719251i	-0.189700785121958+0.045765105687591i	-0.203073500648531-0.016663807034321i	-0.195866171701722-0.083298896435896i	-0.166678074567666-0.147295534989665i	-0.116417092562652-0.201324822178784i	-0.048470274796704-0.238366102317701i	0.031403081144128-0.252559655446544i	0.115476761523197-0.240020423464431i	0.194746208672294-0.199506566381216i	0.259846783908346-0.132842962335899i	0.302112572023156-0.045020125185967i	0.314658939735052+0.05607784424009i	0.293356989994945+0.16031992030804i	0.237568858494999+0.256305591041017i	0.150530890553252+0.33258297438822i	0.039306261841868+0.378978820845495i	-0.085723629951555+0.387886341757969i	-0.211803953176514+0.355349456846475i	-0.325105467910955+0.281795038017073i	-0.41224524610826+0.172297857709057i
41	0.0385585448132017+0.0730668573028636i	0.0182996214582579+0.0837538259658074i	-0.0049364876323117+0.0887373587340938i	-0.0295317500495774+0.0871847190661135i	-0.0536348817674017+0.0787218875575786i	-0.075289998876514+0.0634987757741047i	-0.0925834141921859+0.0422192496930266i	-0.10379941189461+0.01613094537309i	-0.107574450632837-0.013027976650948i	-0.103038262507028-0.043125443540566i	-0.0899298429024999-0.0717728355926989i	-0.0686765156655302-0.096497251485702i	-0.040425288905721-0.11493937266604i	-0.00701776645969-0.125064177768605i	0.029096919323742-0.125368617410402i	0.065012302560099-0.115067930885641i	0.0975736014754306-0.0942410344190455i	0.123635034660259-0.06391580407384i	0.140348435969817-0.026077508720969i	0.145460129487565+0.01641164949541i	0.137588250174709+0.059986973858016i	0.11645004813137+0.100645894467087i	0.083008979251458+0.134288831560056i	0.039515130862737+0.157111940866208i	-0.010580020551378+0.16601791998873i	-0.062842600089409+0.159003904393136i	-0.112203493145563+0.135481944824161i	-0.153412923840828+0.096488694683194i	-0.181566674315585+0.044747371195358i	-0.192655169465579-0.01544318170167i	-0.184077617773086-0.078501072472621i	-0.15506002825463-0.138024609238661i	-0.106919423530825-0.187394236841216i	-0.043127420402023-0.220461340555652i	0.030855856530371-0.232256028526132i	0.107983183848079-0.219636185213106i	0.180235906884944-0.181798473946186i	0.239405677397153-0.12057969330193i	0.277969861611434-0.040494024645061i	0.289970224360099+0.051522883902603i	0.271795569639701+0.146660671888924i	0.222771143746018+0.235035474239385i	0.145471552388095+0.306676402885205i	0.045699049883572+0.352600740185504i	-0.067896798514509+0.365863135726444i	-0.184542342587154+0.342458169782909i	-0.292349311256944+0.2819636209274i	-0.379516684980779+0.187833721903252i	-0.435602496009273+0.067285933797979i
42	0.0247601851691972+0.0945939667021179i	-0.00098432144954+0.101022671473572i	-0.028412201792342+0.10027445479308i	-0.0554856242891792+0.0919004729426178i	-0.0800439463153487+0.0760380425669979i	-0.0999736578791249+0.0534453638200865i	-0.113388539094766+0.025486813781354i	-0.118805676026198-0.005934336606273i	-0.115301958107003-0.038494787659068i	-0.102635837961613-0.069616172112145i	-0.0813205980643871-0.0966661125897508i	-0.052638177051793-0.117181216544896i	-0.018586693039748-0.129094448015457i	0.018240028121743-0.130947069638112i	0.054836672540868-0.122064615740249i	0.088023890040451-0.102677412317391i	0.114722404384327-0.073969150730761i	0.13224196838979-0.038041932742485i	0.138559549985307+0.002207174871934i	0.132559348448156+0.043295123943425i	0.114207922080681+0.081435862098548i	0.084641125686916+0.11287726783245i	0.04614572410696+0.134264504465203i	0.002027189220233+0.142996648738549i	-0.04363428360456+0.137540577740456i	-0.086325962316969+0.117666611830513i	-0.121517942865036+0.084574679746391i	-0.145116554384395+0.040887795524872i	-0.153913146310786-0.009499003824279i	-0.14598179020119-0.061712262326216i	-0.120980173552257-0.110319146200031i	-0.080313685691131-0.149839972245317i	-0.027133305849659-0.175309355515386i	0.033847256846116-0.182831750806256i	0.096711864304249-0.170072769860126i	0.154857193328068-0.136629213353201i	0.201621909263343-0.084228668092617i	0.230973046981338-0.016723501565806i	0.23818198543909+0.060136869124698i	0.220417974062663+0.13914913022586i	0.177190254889087+0.212284753848005i	0.110580702107645+0.271452111836741i	0.025226977290457+0.309321697517452i	-0.071959992722479+0.320132236264465i	-0.172333105452186+0.300391704299476i	-0.266261637698859+0.249392653005659i	-0.344034565243166+0.16947578298288i	-0.396829762942984+0.065998409605943i	-0.417652029801971-0.053006707901034i
43	0.003624067381016+0.106827463444268i	-0.02416293771649+0.106859451986016i	-0.0516687238604293+0.0994310374341302i	-0.0768346311567159+0.0846999818490278i	-0.0976668609996589+0.0634051342708056i	-0.112403498745439+0.036842981831365i	-0.119673652269984+0.006795502856894i	-0.118634347977093-0.02458815588484i	-0.109071599964794-0.054949384459445i	-0.0914541219167255-0.0819063607606993i	-0.06693142142626-0.103254580458164i	-0.037272322473157-0.117164952243684i	-0.004745009761331-0.122361598581297i	0.028054914331062-0.118261887271684i	0.058416589729481-0.105063247395756i	0.0837498468349407-0.0837649638374531i	0.101824975270297-0.05611821087493i	0.110994369159074-0.024503734849537i	0.110374029763846+0.00825665376337i	0.0999649219857643+0.0391418583100854i	0.0806982923760271+0.0652075060847174i	0.0543950617198111+0.0838723350581308i	0.0236368953914952+0.0931881781371792i	-0.0084450694862992+0.0920662022055364i	-0.038449347314547+0.0804341305586859i	-0.0630287688911976+0.0593039200734007i	-0.0792321069011723+0.0307365472699841i	-0.0848301229694746-0.0023003220739783i	-0.0785924593541134-0.0361756954803794i	-0.0604840429618703-0.0669230062470403i	-0.0317552530568111-0.0906258600459895i	0.005091257421124-0.10382749513961i	0.046463130423456-0.103924624334359i	0.0879637443434009-0.0895048618139866i	0.124781127151418-0.060589502055886i	0.152149032180214-0.018750069071148i	0.165839241649549+0.032922573482978i	0.162637987516684+0.090004452558307i	0.140757551244208+0.147072868270786i	0.100137131233571+0.198166299726216i	0.042594983027731+0.237332984114466i	-0.02819383533017+0.25921987369426i	-0.106904018160583+0.259646376822497i	-0.186942978811611+0.236105164475466i	-0.260984223005408+0.188135921676858i	-0.321608534275704+0.117527224895934i	-0.361997116253852+0.028316111483325i	-0.376612461361903-0.073426815574544i	-0.36180035609186-0.180018401860946i
44	-0.015097229938812+0.110349025254236i	-0.041613156587723+0.105316079777191i	-0.0664016693676105+0.0936935609131172i	-0.0877696917319998+0.0760658473779339i	-0.104217318154017+0.053466028767995i	-0.114560049878102+0.027313367169327i	-0.118031108895711-0.000683333138009i	-0.114354132125877-0.028650176117872i	-0.103778505943662-0.054691368047865i	-0.08707238198485-0.0770398818481278i	-0.0654718305989108-0.0942029735796021i	-0.040588377106679-0.105089626756518i	-0.014281011303474-0.109107838381135i	0.011497685264913-0.106221652454867i	0.0348687355610165-0.0969608949782975i	0.0541927710195005-0.082380465740201i	0.0682195801596668-0.0639704970272186i	0.0762065607225917-0.0435233223774376i	0.0779934678416487-0.0229675876720461i	0.0740242080460826-0.0041835500422059i	0.0653108887541737+0.0111837544671757i	0.0533405514491026+0.0218955658445002i	0.0399305504045811+0.0272571696635007i	0.0270438793455101+0.0272069828327088i	0.0165803670093947+0.0223452972560155i	0.0101630599793159+0.0138961510691737i	0.00894086899309255+0.00360191665461519i	0.0134283831548462-0.0064432172068384i	0.0234015320097435-0.0140082429676762i	0.0378635672345563-0.0169705160162454i	0.0550899125375784-0.0135685445499444i	0.0727532492927149-0.0026374393182051i	0.088122380346059+0.0161980216535628i	0.0983206665178634+0.0423954088991677i	0.100622924022477+0.074449697119241i	0.092764340974137+0.10994249485705i	0.07323184688158+0.145688193759483i	0.041507905103252+0.177970544502461i	-0.001760882816406+0.202853923499675i	-0.054692716969588+0.216545207417498i	-0.11421167662333+0.215775590732734i	-0.176205854413724+0.198167615079073i	-0.235796698262522+0.162551676572343i	-0.287702825108754+0.109198619559415i	-0.326671605985432+0.03994068221203i	-0.347943789022801-0.041838324169101i	-0.347711200732718-0.131351806918801i	-0.323525793877981-0.222694069405627i	-0.274620336870059-0.309242220846098i
45	-0.028117141008319+0.114987330498165i	-0.053239966958622+0.107725963043519i	-0.0762629112702683+0.0948690436251674i	-0.0959106656329415+0.0770586011652767i	-0.111107946624853+0.055234901055268i	-0.121051159591462+0.030574023111315i	-0.125260667599803+0.00440774410008i	-0.123609180871604-0.021868281619354i	-0.116323625938065-0.046890885796162i	-0.103960006182921-0.069422538333899i	-0.0873530532366929-0.0884335820921855i	-0.067544695784812-0.10316657440064i	-0.045697336094011-0.113177138798344i	-0.022999433745901-0.118347670184976i	-0.000571789262549-0.118872589848203i	0.020616917280078-0.115216420278305i	0.039817400345303-0.108048517675194i	0.0565433163626897-0.098160623591344i	0.0705866204119385-0.0863752452372383i	0.0820028685976144-0.0734540457609098i	0.0910675118703167-0.0600157714913689i	0.0982071859422456-0.0464726814628829i	0.103912729952048-0.032992975104369i	0.108642887125341-0.019494422674854i	0.112729107765424-0.005671459681545i	0.116292398300352+0.008945345609787i	0.119182627386295+0.024902004918867i	0.120949092525053+0.042713800187817i	0.120848551403775+0.062748443886328i	0.117893515017264+0.085112049093616i	0.110939658288009+0.109551009330259i	0.098807071816524+0.135382410679254i	0.08042614066344+0.161463840827964i	0.054995485453481+0.186210497766507i	0.022137001175384+0.207663531274136i	-0.01796812222258+0.22360887821863i	-0.064478216121047+0.231740870274052i	-0.115838782735168+0.229860047520132i	-0.169789688229528+0.216090367742758i	-0.223438062704067+0.189097797297482i	-0.273397594795339+0.148290474592555i	-0.315988944525351+0.093980513708285i	-0.34749005729798+0.027489187501679i	-0.364419785252963-0.04881933647959i	-0.363833930407199-0.13158553396897i	-0.343610069104779-0.216586946188386i	-0.302696637215796-0.298952142867281i	-0.24130293758792-0.373445762262847i	-0.161009987833445-0.434807492398247i
46	-0.045060248168825+0.128692653677384i	-0.071532166711543+0.119676011294263i	-0.095978898528669+0.105228415735672i	-0.117289503150849+0.085858956716395i	-0.134492312406237+0.062302825035021i	-0.146800500308202+0.035481222964904i	-0.153645816092975+0.006452260104399i	-0.154698759975488-0.023643633633074i	-0.149874538118561-0.053639940851132i	-0.139325235869755-0.082398109220301i	-0.123419701946484-0.108855928288228i	-0.102713547714092-0.132067360623493i	-0.077912351549257-0.151231825663145i	-0.049831552842868-0.165711969779251i	-0.019356582412744-0.175040064198323i	0.012593505537598-0.178914249477332i	0.045096239715198-0.177186786267703i	0.077247992060035-0.169847180901962i	0.108177574172026-0.15700345306599i	0.137051605589308-0.138864850314788i	0.16307321403048-0.115728972336828i	0.18547660282574-0.08797556522694i	0.203520734724025-0.05606823820576i	0.216485741522512-0.020564131814946i	0.223675612486412+0.017869755308972i	0.224430215828756+0.058436159387771i	0.218148783679245+0.100186750212441i	0.204325702937475+0.142005417587831i	0.18259790425725+0.182600498042981i	0.152801465546286+0.22051065877758i	0.115033405014089+0.254128476438782i	0.069713202555399+0.281744537277707i	0.017637522732698+0.301613207136916i	-0.039978937491454+0.312039189579178i	-0.101483479166958+0.311481766803595i	-0.164792554987043+0.298671391467371i	-0.22743084779909+0.272731275846742i	-0.286605007550568+0.233295015012675i	-0.339312210109832+0.180610270531126i	-0.382480807294232+0.115618280584702i	-0.413137340850615+0.039999547515193i	-0.428591342604805-0.043822485357728i	-0.426626894204582-0.132725662505099i	-0.405688113912015-0.222984137620233i	-0.365044779508555-0.310413539778692i	-0.304924334139984-0.390561819252323i	-0.226597632159357-0.458937494339381i	-0.132407958008603-0.511263515292383i	-0.025735998937056-0.543742063780608i
47	-0.081045936032724+0.145108942117723i	-0.110692475828368+0.130737470155126i	-0.13770077562425+0.110373835678881i	-0.160874133424557+0.084528700880186i	-0.179121955061496+0.05394785508129i	-0.191504799654271+0.019588305835095i	-0.197273601614065-0.01741389750747i	-0.195901669965495-0.055782596994664i	-0.187108475344207-0.094145508796187i	-0.170874657272906-0.13108146584888i	-0.147448086939128-0.165169156723902i	-0.117341175201541-0.195035716129235i	-0.081319899849077-0.219403712114282i	-0.040385226615148-0.23713530723601i	0.004252288741388-0.247272615240468i	0.051203898560017-0.249073501521399i	0.098939277097902-0.242042259010677i	0.145827641787259-0.225954712385742i	0.190182763018731-0.200877352913244i	0.230311314896429-0.167180084949252i	0.264564043153649-0.125542085286439i	0.291389178046107-0.076950160806043i	0.309387383564723-0.022688869443999i	0.317367305006423+0.035678418859133i	0.31440046313607+0.096338362085689i	0.299873866829076+0.157267138249806i	0.273538312027652+0.216281114941668i	0.235549948589574+0.271098840677897i	0.186502380887956+0.319413962935991i	0.127446378223318+0.358977992848784i	0.059894259981009+0.387691037408133i	-0.014193767505077+0.403697755221692i	-0.092443579441934+0.405484924956306i	-0.172122931180394+0.391976221202951i	-0.250219622681551+0.362619150851811i	-0.323541352394233+0.31745869354558i	-0.38883520614106+0.257192083809827i	-0.442923262205131+0.183199426420459i	-0.482849339928393+0.097545485291391i	-0.506030584383726+0.002949037637782i	-0.510406476703296-0.09728238300934i	-0.494577096485179-0.199352773337226i	-0.457922133821556-0.299111395281747i	-0.400692326103534-0.392216249348324i	-0.324065721211263-0.474321449723707i	-0.230162450636519-0.541280686385916i	-0.122013500932974-0.589357276999512i	-0.003481227114641-0.615430064655079i	0.120868052997972-0.61718372732189i
48	-0.140582949536766+0.14335010641851i	-0.17062042087825+0.118449674467302i	-0.19621749455028+0.087344677580068i	-0.21610696753175+0.0508341017834i	-0.229167111855578+0.009972920725095i	-0.23447271649512-0.033954808089007i	-0.231341050967276-0.079472842232833i	-0.219370846769718-0.124958664596957i	-0.198472589506022-0.1686970747393i	-0.168888669099211-0.208939825620589i	-0.131202239089957-0.243969413144555i	-0.086333979436402-0.27216492374472i	-0.03552633123583-0.29206770203613i	0.019684832594525-0.30244451921593i	0.077510727988978-0.30234590543192i	0.135961585635446-0.291157357138078i	0.192908785917273-0.268641244609421i	0.246155608377647-0.234967426211898i	0.293514623612208-0.190730825408214i	0.332889408684253-0.136954544036045i	0.36235796242763-0.075077470387263i	0.380254947089441-0.006925790740271i	0.385249701705733+0.065331676364815i	0.376416875341521+0.139243840369036i	0.353296530008274+0.212152305952144i	0.315940678051424+0.281279229555123i	0.264943459390884+0.34382571212856i	0.201452539048757+0.397077759689043i	0.127159818803785+0.438516276742998i	0.044270206076514+0.465927071915573i	-0.044552041840564+0.477506483685541i	-0.136258997947977+0.471958010114992i	-0.227515408062156+0.448575280448011i	-0.314813328444905+0.407306864015382i	-0.394601686649235+0.348798791139164i	-0.46342643987938+0.274411270011429i	-0.518076156413243+0.186206919392197i	-0.555727157312853+0.086908882803097i	-0.574081880930826-0.020171584853895i	-0.57149391901244-0.131237106952831i	-0.547073258492019-0.242133361262449i	-0.50076567256157-0.348501603637616i	-0.433400947653058-0.445949315940157i	-0.346705701046193-0.530232513997577i	-0.243277909075077-0.59744223250881i	-0.126521881175521-0.644186979741783i	-0.000544214845932-0.667762588167953i	0.12998683034392-0.666300925357412i	0.260014188910735-0.638889400925768i
49	-0.20740227846597+0.102563816199775i	-0.230420884445585+0.065175271299068i	-0.246659996798222+0.022795959164635i	-0.255059701251875-0.023337293482093i	-0.254787039682844-0.071765564788593i	-0.245282098887497-0.120849693357426i	-0.226296351812821-0.168821620457208i	-0.197921314596173-0.213843782502179i	-0.160605848596794-0.254074725961772i	-0.115160780527402-0.287738774227593i	-0.06274992698314-0.313197297461052i	-0.004867080384209-0.329018935807854i	0.056700972786614-0.334046015264285i	0.119924790255987-0.327454383023948i	0.18259480936767-0.308803981429079i	0.242394384180495-0.278077679417088i	0.29698112562189-0.235706186611066i	0.344073896683847-0.182577283049887i	0.381542439451139-0.120028098042979i	0.40749632878761-0.049819751776736i	0.420369775717169+0.025905683803383i	0.418998755954641+0.104685263175472i	0.402687026012605+0.183810939139508i	0.371257816764681+0.260418987071354i	0.325088363165503+0.331590379828534i	0.265124934342986+0.394458815721807i	0.192876659937339+0.446322599052593i	0.110387189812593+0.484756189783276i	0.020184052691311+0.507717000196642i	-0.074793533016826+0.513642942085302i	-0.171286728544401+0.501536332940542i	-0.265826451970577+0.471030062159763i	-0.354856635007925+0.422432399402018i	-0.434867163530116+0.35674748967919i	-0.502531665962337+0.275669407814979i	-0.554844837534961+0.181548614204907i	-0.589253708025171+0.077330731865257i	-0.603777201363145-0.033531288269807i	-0.597108514562085-0.147189376848217i	-0.568695268394067-0.259533550672443i	-0.518793049852582-0.366341669619271i	-0.448488862053225-0.463440372433243i	-0.359692094578552-0.546871069301369i	-0.255091888977938-0.613054347287528i	-0.138081152688926-0.658945886559714i	-0.012648914083945-0.682177017673049i	0.116755850584327-0.68117338767677i	0.245384416730251-0.655245846602476i	0.368366798716843-0.604648602577753i
50	-0.250858519584524+0.020176432408642i	-0.258889670472768-0.02540254884218i	-0.258584756597889-0.073190864671005i	-0.249407932836715-0.121652403307968i	-0.231108616668465-0.169128697929517i	-0.203748510195035-0.213892299920194i	-0.167718566442715-0.254206002052013i	-0.12374464929379-0.288386005500886i	-0.072880999473084-0.314866859429748i	-0.016491038004742-0.332265806067393i	0.043784499817399-0.339444049539448i	0.106071618367872-0.335562442368052i	0.168318324223715-0.320129155707269i	0.228359630142765-0.29303707071158i	0.283990375195588-0.254588897855027i	0.333043527094308-0.205508393481306i	0.373471292514523-0.146936489331276i	0.40342610669496-0.080411668358379i	0.421338419718814-0.007834492318343i	0.425988155362829+0.068583206210814i	0.416566797151609+0.146383334706069i	0.39272725880861+0.222939012871003i	0.354619021406456+0.295542191509013i	0.302906460928802+0.361498591277537i	0.238768836347855+0.418226706808816i	0.163881043484871+0.463357300209494i	0.080374943126231+0.494829611283881i	-0.009218181544373+0.510980454497695i	-0.102042720964187+0.510622464351565i	-0.195009323632627+0.493107995529081i	-0.28489820153657+0.458375579912679i	-0.368471762896246+0.406976380975454i	-0.442592657828004+0.34007875246421i	-0.504342933732963+0.259449781910351i	-0.551139762746652+0.167413554018704i	-0.580843140499323+0.066786773338477i	-0.591851074513245-0.039206694898501i	-0.583178085474748-0.147039909365534i	-0.554513331404345-0.253002268677468i	-0.506255321586732-0.353330224585677i	-0.439520994441307-0.444344649962578i	-0.35612786444747-0.522589774372596i	-0.258548964436573-0.584968343941536i	-0.149841382327233-0.628867613519266i	-0.033550273107156-0.652270948375501i	0.086408727277606-0.653850201608648i	0.205884794663967-0.633034634477099i	0.320640184411617-0.590052942957044i	0.426506066939461-0.525945918891159i
51	-0.245690149269735-0.081877399793736i	-0.23527825304966-0.126484954418246i	-0.216727632898353-0.169888273906212i	-0.190147099750464-0.210591830863731i	-0.15592253185637-0.247101538540376i	-0.11471979387145-0.277976523565487i	-0.067477898414717-0.3018820025293i	-0.015392102489866-0.317641408051365i	0.040113013626013-0.324285833478798i	0.09742006423206-0.321098857406897i	0.154764174152224-0.307654873906442i	0.21028592587544-0.28384919316303i	0.26209042692544-0.249918388865336i	0.308310681138713-0.206449648895551i	0.347173194611538-0.154378227553562i	0.377063559030609-0.094972490793587i	0.396589642476774-0.029806478348684i	0.404639988743087+0.039279636421904i	0.400435086049595+0.110230342894388i	0.383569316881756+0.180835543610405i	0.354041641194864+0.248799527669741i	0.312273390514385+0.311816051896018i	0.259111952072378+0.367647092267756i	0.195819588214201+0.414202582839049i	0.124047151964259+0.44961830415107i	0.045793007292358+0.472329028037623i	-0.036651977354076+0.481134077379565i	-0.120771942299138+0.475252620506291i	-0.20390411557708+0.454366289148366i	-0.28332504695992+0.418647080378926i	-0.356342188881315+0.368768966837268i	-0.420387708717647+0.305902181640806i	-0.473111215339085+0.231689747021573i	-0.512467999124802+0.148206458009685i	-0.536799426625114+0.057901191151553i	-0.544902301982671-0.036475941563252i	-0.536084305363061-0.131959457189898i	-0.510203037164582-0.225464691283242i	-0.467686723826606-0.313891144696419i	-0.409535260045326-0.394229450185007i	-0.337300952293706-0.463668173637423i	-0.253049065322091-0.519696553188504i	-0.15929902967194-0.56019931286968i	-0.058947915346981-0.583539869229526i	0.044821514762855-0.588628577157075i	0.148645217155324-0.574973126698998i	0.249091244746033-0.542708791968452i	0.342778160014854-0.492606926914225i	0.426494266746492-0.426060876616311i
52	-0.189230461185025-0.169543563236398i	-0.163570713477974-0.203943264007168i	-0.131670558906299-0.234406937358672i	-0.094140891648331-0.259798807677347i	-0.051800593262745-0.279078808497946i	-0.005661436112259-0.291340962266196i	0.043094155011875-0.295849369229738i	0.09314210396999-0.292070464955948i	0.143051814178969-0.279700265961628i	0.191326552110904-0.25868543137784i	0.23644798056204-0.229237123997535i	0.276923541138025-0.191836853189659i	0.311335224058728-0.147233719960346i	0.338388146032064-0.096432754174896i	0.356957289925927-0.040674327395896i	0.366130748070571+0.018595067550418i	0.365247857231417+0.079760067758277i	0.353930718580204+0.141080815577739i	0.332107759201948+0.200743266072531i	0.300028209459888+0.256913978925936i	0.258266637394293+0.307797731786161i	0.207716989699374+0.351696126516827i	0.149575929298458+0.387065252165545i	0.085315621135457+0.412570424951891i	0.016646488303551+0.427136050365795i	-0.054529173000325+0.429988747367165i	-0.126171482380021+0.420692038981274i	-0.196163612685335+0.399171143996929i	-0.262376946153025+0.365726695133925i	-0.322738699873742+0.321036551646004i	-0.37529981660946+0.266145258334084i	-0.418300835179333+0.202441115919393i	-0.450233451092597+0.13162125571336i	-0.469895555600876+0.055645539526692i	-0.476437699732486-0.023319481721077i	-0.469399166024808-0.102964935646729i	-0.4487321384748-0.180910371417884i	-0.41481283172269-0.254778650740565i	-0.368438862109572-0.322272554054747i	-0.310812602200312-0.381250544483297i	-0.243510741039666-0.429799094899807i	-0.168440757955319-0.466299037594754i	-0.087785490623246-0.489483541932345i	-0.003937420842255-0.498485560215464i	0.080575302850414-0.492872899448756i	0.163168753520754-0.472669467313132i	0.241286416117925-0.438361691983717i	0.312482901247462-0.390889612419964i	0.374505330113373-0.331622661356928i
53	-0.101653153077757-0.218209254494449i	-0.068348865460828-0.237466353920859i	-0.031503753126787-0.251535634091304i	0.008057623001568-0.25977345359786i	0.04939397715001-0.261669728369299i	0.091469307513778-0.256869152968048i	0.133178783519945-0.245188738072049i	0.173377886090878-0.226630950460654i	0.21091404312842-0.201391849434014i	0.244659888851323-0.169863745945146i	0.273547185446914-0.132632064503789i	0.29660038281316-0.090466258926162i	0.312968760279532-0.044304816281021i	0.321956095503864+0.004765426692973i	0.323046841612363+0.055535239933797i	0.315927864318355+0.106703629707477i	0.300504895276353+0.156912369633571i	0.276912994156127+0.204783507175203i	0.245520476538051+0.248958790087265i	0.206925953313149+0.288139857385756i	0.16194833440346+0.321127973608975i	0.111609869043273+0.346862056958154i	0.057112519668086+0.364453763641761i	-0.000191810702417+0.373218443429656i	-0.058836464371834+0.372700874708649i	-0.117279698611649+0.362694819472978i	-0.173947737298314+0.343255606542027i	-0.227279961319915+0.314705150402473i	-0.275774889492629+0.277629037732975i	-0.318035537793309+0.23286555713628i	-0.352812725280403+0.181486802268191i	-0.379044922114015+0.124772236188819i	-0.395893309033+0.064175356793685i	-0.40277083733924+0.001284340976286i	-0.399364241107883-0.06222223966191i	-0.385648154663635-0.124623354051487i	-0.361890722566591-0.184205673146956i	-0.328650349381722-0.239314429177277i	-0.286763514238131-0.288403388335741i	-0.237323861678147-0.330082347764998i	-0.181653066092465-0.3631606152188i	-0.121264242475401-0.386685029237001i	-0.057818931787485-0.399971226833463i	0.006921084173315-0.402627060583175i	0.071145694068313-0.394567301957189i	0.13305050507256-0.376019035642187i	0.190891343284109-0.347517441963881i	0.243037481328895-0.309891971966216i	0.288021883829959-0.264243232038174i
[truncated: 70 more columns]
