# Supplementary material for: Reconstructing spruce budworm outbreak severity: a comparison of paleoecological and tree-ring signals
Source: PLoS One. 2025 Aug 12;20(8):e0329406. doi: 10.1371/journal.pone.0329406 (PMC12342301; doi:10.1371/journal.pone.0329406)
Supplement: S14 Dataset — (ZIP) [file pone.0329406.s014.zip › Lake 8 wavelet data no outlier/Percent_defoliation/PD_wavelet_phase.txt]

V1	V2	V3	V4	V5	V6	V7	V8	V9	V10	V11	V12	V13	V14	V15	V16	V17	V18	V19	V20	V21	V22	V23	V24	V25	V26	V27	V28	V29	V30	V31	V32	V33	V34	V35	V36	V37	V38	V39	V40	V41	V42	V43	V44	V45	V46	V47	V48	V49	V50
1	2.90444920883667	-0.689517041712664	2.05381110236558	-1.395406629528	1.5580871929753	-1.65059813974085	1.50713842229678	-1.59112556422561	1.58334080286518	-1.54303645827498	1.58812538993515	-1.58938586269329	1.51989980980415	-1.6339823568412	1.51185419956855	-1.60698301515791	1.56483300193327	-1.56207688738837	1.58073871741056	-1.53317569262631	1.69642460130664	-1.34754795738341	1.83535302268619	-1.3099078827362	1.77568743838275	-1.46598681684564	1.58734156611135	-1.60356069268395	1.52194017545628	-1.59623658115289	1.5947380529476	-1.51050877246286	1.643712441406	-1.49561054592208	1.64804121298652	-1.48853523496547	1.66248245598708	-1.46661972309056	1.68417212867315	-1.45639349408703	1.67434995829411	-1.49593363029769	1.61324275548368	-1.5346073478405	1.63195849751209	-1.46348054824547	1.73307493758433	-1.3977201202052	1.67158179529793
2	2.87284301357158	-0.784644087807443	1.89379842460353	-1.61672429772055	1.29619115414401	-1.90482800246854	1.31166001007118	-1.72050838905738	1.49534557381516	-1.60775763719984	1.52820840401424	-1.6640067602777	1.43060204719035	-1.72578263390861	1.42476537936578	-1.67916152534836	1.5126571631921	-1.61304349604893	1.50905771936626	-1.61485867760211	1.66432717608148	-1.31347949210448	1.88678018013842	-1.26102471358657	1.7984175533477	-1.48933398784121	1.52596383940932	-1.6816043610364	1.44032248241985	-1.66095245045158	1.56631929039701	-1.51855038655761	1.63442316293484	-1.51109051516049	1.6292918969181	-1.50728691709281	1.6476130368021	-1.47400125985057	1.68365909013817	-1.45286433457943	1.67571817442124	-1.51052069172019	1.57665103239298	-1.5785248797589	1.60128075315198	-1.46223092263787	1.78444616759793	-1.32973977228664	1.7021375333182
3	2.83291373434855	-0.90599545146059	1.68476274522548	-1.92032205191461	0.905109242860263	-2.32062161181165	1.00787540337108	-1.87320385952848	1.41335130243237	-1.65661374463732	1.48028364906504	-1.74864891183624	1.31118888177134	-1.85286788931153	1.30287540259729	-1.77322883055178	1.46542539551469	-1.66052231299406	1.40396747816755	-1.77507245534377	1.60476802114378	-1.20971741370966	2.0020636687724	-1.15808872878054	1.85058474561526	-1.51925366630439	1.42898461801341	-1.80692313557207	1.3048964526313	-1.76859599957189	1.54300627724546	-1.50342025402051	1.63559230833507	-1.52827211959108	1.60382238697955	-1.53418244831232	1.62700781787116	-1.48000353121671	1.69125783083582	-1.43528842895055	1.69223224656749	-1.52556729760846	1.51436157828177	-1.66262536959667	1.53513157450841	-1.46605841889233	1.90631902556846	-1.18486568966473	1.76492436162578
4	2.78443031754552	-1.0544059080877	1.4245926451426	-2.31457555693446	0.342734129378748	-3.06628926094102	0.363896581182988	-1.97312790234968	1.40291071805295	-1.63788916480954	1.481187729368	-1.83830673591496	1.13900465227604	-2.04488350436878	1.11158680601494	-1.91176318736072	1.46997844044992	-1.66283373544001	1.25417227249309	-2.14717744406562	1.35406776239233	-0.849660301784823	2.25244654167122	-0.951175787634202	1.95376131059569	-1.56108370103403	1.26614521577837	-2.02157316617536	1.05664974106201	-1.99935083663367	1.57064520873925	-1.40838481997116	1.66245189819975	-1.55219099494897	1.56238803458863	-1.57999287906486	1.59162541254878	-1.48321409970307	1.71700651872023	-1.3817666733201	1.7520752159653	-1.5324888657156	1.40320671385322	-1.84085566300258	1.35837689550714	-1.5331497247377	2.27871734260178	-0.882111539206385	1.8764992744253
5	2.72871542353636	-1.22518680104583	1.12453670441706	-2.7736997477425	-0.337832220447011	2.15384705153568	-1.7152847573087	-0.841935662449395	1.64856105811279	-1.43215061796496	1.60439966258748	-1.9239141050538	0.864351317206842	-2.37381274864349	0.753756543392443	-2.26932639082137	1.79922831960997	-1.49740919532482	1.10196182409907	-2.78167002445105	-1.00804823146386	0.122151227522474	2.69272769797874	-0.576530283968243	2.12586945448294	-1.62310331822974	0.991839829583085	-2.40004293752608	0.594823128210119	-2.80731380538445	2.22503388828966	-1.07861108084491	1.7262711613	-1.61311723368746	1.47645155197274	-1.67486019330592	1.50838678207292	-1.48287328781013	1.78059293898122	-1.22470124378521	1.93622814784919	-1.50426666317948	1.21685403492319	-2.21364642436028	0.849623153599386	-2.94534499798464	-2.75314482943303	-0.395891909005129	2.02448170469356
6	2.66865883445791	-1.40835505365846	0.807050949854308	3.03644869213137	-1.00142562718093	1.25238446095285	-2.80809149974903	-0.672569706036616	1.65799727007094	-0.85237182265416	1.91510199707557	-1.99750363155964	0.426888978622453	-3.00773311726092	0.144147809665565	2.23426578115099	-3.08883780189144	-1.09426887525229	1.06659902603917	3.12470811506797	-1.30437675876245	0.533508433491279	3.08152742255661	-0.00936465837645472	2.3535892386911	-1.70769148428861	0.585491938982421	-3.0460682216856	0.0182763858483343	2.29359298890025	-2.44622766733749	-0.598030088868748	1.74345745824419	-1.83863235447134	1.26156754761728	-1.88765726881232	1.22494673703499	-1.47445310459929	1.87967167236827	-0.609189542683696	2.41292297151216	-1.40050027767914	0.973918367339791	-2.78263440766969	0.2920018123246	2.56513187744861	-1.93033627620157	0.0274288072304121	2.13268321889223
7	2.60764958200683	-1.59294712335165	0.492793228419166	2.58297887092227	-1.60385900510848	0.504819053339206	2.64014287032941	-1.49707293295781	0.417040633337346	0.95145053431192	2.35213159801552	-2.0515800191599	-0.0942490894609764	1.9964603992632	0.0756169560222358	1.99350625684574	-2.57953577899491	-0.758977790616633	1.14270653549492	3.0198632954507	-1.45800579807243	0.299451623126732	2.03250967245964	0.747272676732216	2.59763522460697	-1.79840042083627	0.12657710938574	2.18416455109613	-0.0963686099706229	2.12810055400386	-2.34694706982276	-0.494173047494574	1.52672659441353	-2.51200680499352	0.506184263685724	-2.16856359628536	0.187005748666375	-0.495810287913433	0.523019444386306	1.21314688767758	3.0630164197843	-1.2515060505547	0.723743197438924	2.73867505520354	0.909169894935711	2.91473192805886	-1.56803157135406	0.255627566884214	2.12342596598973
8	2.54824054160176	-1.77150206675328	0.192388523025424	2.15663485173904	-2.16091176003241	-0.186563384412209	1.82084196825048	-2.39203980202646	-0.401611627782696	1.19496623357763	2.63347824877816	-2.09563583950142	-0.510369073447887	0.866369921412671	1.2877788496974	2.36465009354591	-2.30253537675484	-0.550421517636467	1.23214743205119	2.97637479786152	-1.65215912919755	-0.190363244348829	0.644852675957524	1.40185111216866	2.81898703145653	-1.87245116586719	-0.260575358915865	1.22226421004203	1.75510198687875	2.45437771660268	-2.29945086409378	-0.610052721459949	1.15461848123013	2.92556606038424	-1.85231629580484	-1.52896456362009	-0.519775290774328	-0.00870006898117895	0.561753748998973	1.89880462897737	-2.80961287907682	-1.15843283709511	0.454242902151504	1.74297378033497	2.19182833221904	-2.86859926909242	-1.28667287321067	0.365038722787004	2.00677802241361
9	2.49177382420588	-1.94064655050245	-0.0907093846468395	1.7571879380752	-2.68113843386393	-0.835684687511939	1.03474414831969	3.02489056958436	-1.02807728920081	0.992179584935126	2.62156386164592	-2.18340034991332	-0.779899906063895	0.480991792656129	1.54833465339534	2.74540916171139	-2.0386588503739	-0.377254793302253	1.3103023267766	2.93842848025557	-1.82983746116862	-0.494936163599367	0.613028317220311	1.70022526553518	2.9701930942851	-1.92530891617479	-0.522788629137063	0.780981196474263	1.83656875679316	2.81152354840326	-2.20702824811896	-0.732926905754167	0.82982937922667	2.39237214898614	-2.45823302482819	-1.36522141492456	-0.676673250473382	-0.0410344291330309	0.971857832078914	2.27710332362298	-2.57899919405902	-1.12870846027079	0.250036497307187	1.4402871282374	2.51750075324219	-2.50368789281513	-1.06950481311173	0.419352234709866	1.8746111446402
10	2.43886731501067	-2.09923204327713	-0.35556527459881	1.38447122442782	3.11731070767795	-1.44347970058573	0.274085551331854	2.04441625408846	-1.96729088326606	0.815942150858547	2.53372230034832	-2.29870522438789	-0.94861669607884	0.332138454132249	1.58905951935882	2.9310749775948	-1.84840797262097	-0.22920946495563	1.39029285156608	2.92975867347352	-1.92286963648092	-0.609442898259035	0.608347660999041	1.80175396307321	3.03576857398351	-1.96959471853823	-0.684044125996058	0.562382463183729	1.73864080626171	2.8868913475169	-2.17348628462527	-0.836640065733057	0.58349100057954	2.03228204485955	-2.85546871619996	-1.64523696341411	-0.720972895862665	0.171428462590309	1.27961910295164	2.53790423118533	-2.42223360022614	-1.09190698948012	0.202557010079482	1.44845113397384	2.69399170773843	-2.28376521932962	-0.920142481775882	0.45868788219272	1.80454138743457
11	2.38986491115268	-2.24688739883371	-0.601832882469725	1.03893079881703	2.66954302761974	-2.00339079193951	-0.430038648373603	1.07502426585587	2.3742150032818	1.72966318180138	2.67001343482277	-2.33160306195707	-1.03951452356786	0.250110287668448	1.57010557534453	2.98107752785894	-1.75120654340189	-0.108241607590919	1.48931477035353	2.97345025318305	-1.93002148323722	-0.631813072681639	0.610478174160869	1.82693958153862	3.04246396901552	-2.01747795545369	-0.793033798492855	0.420512837929784	1.61809800276748	2.8135735472516	-2.24588887110314	-0.96847206541798	0.367594206997154	1.745268087022	3.11767910942026	-1.88102348604664	-0.734479607825341	0.362810208689663	1.51945444300159	2.74311244630037	-2.27895296182138	-1.00497951836668	0.269307217827245	1.54593581684868	2.8369598907659	-2.1340769290519	-0.809643550863715	0.508041583945917	1.80078402444427
12	2.34493442401492	-2.38352063362673	-0.829235997510813	0.7217255348633	2.2627876781501	-2.50214421471619	-1.03012901230852	0.351561402376006	1.54556146563393	2.37746949988203	3.07783499392095	-2.21074982340249	-1.04555275034367	0.195657873140607	1.50682435548506	2.93498117017673	-1.7293191065496	0.0151655337929776	1.63443067579008	3.07827415207096	-1.87118847000586	-0.603121672266272	0.624386068092044	1.82857560600667	3.02177745515555	-2.0722330544075	-0.884946013426578	0.300488617571731	1.48589840014507	2.67807951258502	-2.39414238102509	-1.15018418536478	0.139778704175744	1.48413358212242	2.87286547971355	-2.03085294236809	-0.727200639585232	0.503094607605257	1.71009359904528	2.92647155441502	-2.12286977475774	-0.872155053878608	0.394797556340917	1.67805855065376	2.97515089154609	-2.0048082458879	-0.706723167966392	0.576099888431188	1.83862377180997
13	2.30388970096332	-2.50949097526709	-1.03801114597368	0.433381823492202	1.8995107708023	-2.93398951351309	-1.52056486991096	-0.173348559591779	1.0690885148493	2.17557418399977	-3.10656058636135	-2.10140053658691	-1.01958069594691	0.14287507995859	1.38826806434361	2.77119433736842	-1.7987832626022	0.230348274888775	1.88183599039522	-3.02566574482149	-1.75565636504825	-0.535505563484053	0.656095646652126	1.83014818679823	2.99373121288883	-2.13147776835594	-0.975734016449414	0.180525912625435	1.34053843528542	2.50911703756855	-2.58963956206425	-1.37841489181362	-0.122819500507363	1.20647715659828	2.64239821113523	-2.13302666848584	-0.689464479925589	0.633582522909209	1.88235826715239	3.10602704542341	-1.9512579033508	-0.710159375171705	0.551288744617084	1.83184451654819	3.12344598214878	-1.86981455528263	-0.593443265785519	0.663037816215894	1.8997081056429
14	2.26568608531765	-2.62645848945067	-1.23047318545609	0.170862254226408	1.57547496554254	2.97609387651503	-1.92543551572914	-0.584596033314728	0.692991528495457	1.89437279769963	3.02607640448438	-2.16665904315513	-1.08116118509429	0.0251496083313348	1.16691676238656	2.37279938232732	-2.35330950422759	0.926985968477106	2.3185888809667	-2.75527552416409	-1.58421919190989	-0.43128486471195	0.709691302323513	1.84207899200984	2.96856951054332	-2.19156733210716	-1.06961682292065	0.0536322268864211	1.18092104535306	2.31580509713062	-2.81967094725468	-1.65020894003931	-0.440847043624845	0.851361422466396	2.32704452160309	-2.22597211095137	-0.579938824480615	0.811015345255983	2.07595728062581	-2.98390303186305	-1.76378048732238	-0.528418721310554	0.729460775436445	2.00700662765956	-2.99135745392827	-1.7156981874992	-0.461307740155748	0.768163764181725	1.97590380938855
15	2.22763260260095	-2.73866179535927	-1.41303208453471	-0.075273423329986	1.27707207517716	2.64211269564073	-2.27449867082912	-0.928220071596511	0.373238039398783	1.61478034228719	2.79560385612296	-2.35761610810499	-1.26517390544052	-0.202083199349759	0.822329821107505	1.74379504685701	2.23521953167446	2.18567440618277	2.88829763499074	-2.4170278900935	-1.36803567089333	-0.295559691156472	0.784919747611324	1.86760936917231	2.95053154177152	-2.24972354529822	-1.16612628489565	-0.0807068407726687	1.00804250093892	2.1020101707907	-3.07945743210437	-1.96596936694994	-0.832447125408972	0.344416621209396	1.66646352538351	-2.40507523658252	-0.207962963357355	1.12763705094065	2.3374865710948	-2.7552544583247	-1.55364674420445	-0.326464335455674	0.930787023961223	2.20983007410868	-2.79290075204302	-1.53277024112932	-0.304346270979335	0.892720653989388	2.06518038560337
16	2.18478287438712	-2.85385142674774	-1.59761892950981	-0.322926149921781	0.978987625786954	2.31548021718567	-2.60073760557568	-1.23058305394328	0.100963247790515	1.36605162875444	2.56087728762542	-2.58956255086729	-1.51116459125439	-0.487594829629508	0.464416686597348	1.30184030706412	1.97713942584996	2.58147049314451	-2.97303123403435	-2.10030634704643	-1.14404915530558	-0.145653220979088	0.873756221480631	1.90376704552409	2.93932020748827	-2.30508611321473	-1.26396983549089	-0.220694706398339	0.824809976692366	1.87245172480184	2.92140028938132	-2.31422933848039	-1.27549120448054	-0.267165826925431	0.629230319791111	0.957445886049579	0.869460575688565	1.66880837833799	2.69698961727683	-2.47819941840891	-1.31548142265107	-0.0999579485873048	1.16428713475688	2.45512176616149	-2.5483411719482	-1.30857079804339	-0.115060197555529	1.04012111028456	2.16839871609175
17	2.13044883309161	-2.98255549533035	-1.80098349721821	-0.59896518992456	0.639278921401045	1.9385950162166	-2.96011349924024	-1.51441962677727	-0.106941295411799	1.19083303467664	2.38387128222592	-2.78490559378649	-1.7316242153531	-0.733465040332984	0.206858310816623	1.08433929552927	1.90648177837765	2.70786619069866	-2.74908954117968	-1.87543081708681	-0.957825677903317	-0.00884467732825087	0.960182979186367	1.94148590189728	2.93029103419026	-2.3593562784752	-1.36266659872064	-0.36382623314221	0.636231120448644	1.63606331471329	2.63285092935604	-2.66235557950425	-1.69494862908091	-0.771723408161964	0.0642232679984252	0.768095125016664	1.40673959696117	2.15646387609773	3.06332162318861	-2.19413357326527	-1.07210933011347	0.144690036569894	1.44585895637525	2.77432554032675	-2.22890831218798	-1.02508962892255	0.115896913147497	1.21471337656157	2.28734294424274
18	2.05917799778683	-3.1334276845302	-2.03775083636436	-0.930621501208909	0.202108647758776	1.39569299136454	2.74746615307723	-1.85026615951626	-0.142488668230967	1.20527635457181	2.35775088340212	-2.86159639598812	-1.84888615936634	-0.873735703768268	0.0692057285601472	0.983913970489249	1.87725053731338	2.76033148290435	-2.63760509587722	-1.7413164110472	-0.830797375630734	0.0929177201747473	1.02706231207008	1.9688060419645	2.91590749331678	-2.41640825569092	-1.4628820421924	-0.507579464440956	0.448566167225353	1.40421749985807	2.35715608118983	-2.97954856960373	-2.04549813491498	-1.132159835925	-0.247618783052489	0.60817142565293	1.45378714039301	2.32363117092862	-3.03381461665416	-2.02944869725475	-0.915331650291029	0.365925800838425	1.82220210920961	-3.03794761163352	-1.78929971181702	-0.664551923709591	0.394359549067105	1.41819366984869	2.42257209650543
19	1.97280510596805	2.98007688944001	-2.30207960385387	-1.30948986961132	-0.329534979839616	0.62743994978787	1.52300571087202	1.99883426049291	0.996333850502524	1.71587631694684	2.61143426376778	-2.7468569448773	-1.81584169153522	-0.885595517508463	0.0412617287348534	0.963782759997996	1.88196998382007	2.79649027731239	-2.57478109293646	-1.66434163192836	-0.754433887175676	0.155594492521115	1.06614205851116	1.9774430850076	2.88964520769223	-2.48033200432865	-1.56604277631446	-0.650636508028862	0.26585637050325	1.18329557698352	2.10137230622687	3.0195471859905	-2.34615681267381	-1.43028946591608	-0.516652603151465	0.395265088775987	1.30805192531033	2.22697042253147	-3.1224041444203	-2.1562726002912	-1.1026964719792	0.357388275537012	2.69953357163189	-2.24389934551019	-1.20484997768997	-0.234500104548183	0.710610860950788	1.64381523438696	2.57060097697114
20	1.88577695425394	2.81508687175241	-2.55342958929526	-1.66013245414545	-0.799748241162386	0.00703055259302722	0.724364276560623	1.31064923224134	1.79957055525848	2.34380290499846	3.01800504505128	-2.49262225978584	-1.66061347169635	-0.792244814674556	0.0997112212435769	1.00716263821729	1.92365004820019	2.84326842150514	-2.52228545907335	-1.61026406808403	-0.705597724818021	0.191623087942711	1.08237397896067	1.96810428197591	2.85033465285755	-2.55272285216116	-1.67346908876208	-0.793988691068199	0.0867763086645597	0.969944453048217	1.85679055118427	2.74878437528324	-2.63571681861117	-1.72918685873265	-0.815027004415671	0.103708789650083	1.0197243907941	1.92067482696484	2.78726941217482	-2.70145038087944	-2.09049944859906	-1.97196971548532	-1.90615192690819	-1.34641270384795	-0.60389673144996	0.200366370556925	1.03041566941675	1.87292471733792	2.72198717245582
21	1.82101475008411	2.68756512164902	-2.74384686907852	-1.91122685540223	-1.10319379533773	-0.325690802779964	0.416889540247202	1.12618066229645	1.81496878482135	2.50622867319658	-3.06044875499876	-2.30587848378096	-1.51065689736821	-0.677677737086501	0.187979627733036	1.0797306948103	1.98913778343385	2.90630783397893	-2.46150792009152	-1.55501577576945	-0.660963515730299	0.220151792531612	1.08973799282554	1.95003360382007	2.80343089728259	-2.63102094341704	-1.78494902483932	-0.939712538255029	-0.0935387819748708	0.755445841646481	1.60937161039229	2.47072487151669	-2.94093360018385	-2.05681866383181	-1.15960974377441	-0.253645905399759	0.648370113696343	1.52395937737064	2.34368644273024	3.07726445021771	-2.57572888660437	-2.02119121756509	-1.4643013586949	-0.84789050346686	-0.168673545090174	0.555620510767925	1.3087821598862	2.07999194187298	2.86248681648455
22	1.79633732150559	2.61644141960426	-2.8570352529073	-2.05928508029569	-1.27477257107155	-0.504043297648029	0.253718649076933	1.00135288040688	1.74408317888152	2.4891993940092	-3.03816383187618	-2.26355523336496	-1.4632476975762	-0.632082457208554	0.23244629090061	1.12837577901258	2.04729734128206	2.97491279296912	-2.38735971048805	-1.48385354361797	-0.601702582946747	0.260134325438878	1.10500779482729	1.93676346187624	2.75892679932573	-2.708698689668	-1.89723593414941	-1.08768763911944	-0.277994219289071	0.534014383050066	1.35089695221554	2.17593324964834	3.0134646273653	-2.4141918176978	-1.53495033420195	-0.629795545092538	0.292322371460041	1.20562816325137	2.07679669196052	2.88523533254726	-2.65089349501176	-1.94771874841893	-1.26547294885056	-0.585093092336343	0.104312694952437	0.806458669106034	1.52092077525057	2.24561211575785	2.97811359578011
23	1.81580843116148	2.59994503817838	-2.90525706959717	-2.13378611610269	-1.36886033964686	-0.610024531634832	0.143838518428576	0.894669618483014	1.64536035850182	2.39984536169453	-3.11998604459398	-2.3413756717403	-1.53953613064359	-0.704802424345215	0.173015174557523	1.09965252089104	2.06623456835357	3.04360110770084	-2.28593751133271	-1.37406842131618	-0.503574396633751	0.333958113847175	1.14752945962146	1.9443260515825	2.72960042572308	-2.77604880319531	-2.00345014106703	-1.2335743915011	-0.464460840990975	0.30592720186176	1.08011395994167	1.86173254634654	2.65656543149983	-2.80888039769121	-1.95209939079308	-1.03291961430547	-0.03469665539548	1.00793865646323	2.00401676953284	2.90137142744182	-2.57116363399639	-1.81814091205323	-1.09921369509994	-0.39853253615221	0.293907803609116	0.984002558064776	1.6748535115111	2.36775666486698	3.06290673097054
24	1.87244074016356	2.62498185208162	-2.90929658449537	-2.16416461975346	-1.42276204599904	-0.684786857014067	0.0503988863372666	0.783863488545355	1.51723263639989	2.25289030609355	2.99434228039152	-2.53625574507362	-1.76389384274879	-0.956777800623058	-0.087733054627929	0.888417043726512	2.00498768188992	-3.11534174978425	-2.06578127738973	-1.14646386266274	-0.309211879923336	0.481662481514202	1.24575231508135	1.99366303863004	2.73139990822793	-2.8206296382975	-2.09377893838829	-1.36968786467108	-0.647187319357836	0.0747845429332803	0.797472582986495	1.522750374054	2.25399667542781	2.99814967037796	-2.51177133637146	-1.6645959969956	-0.595125262604786	0.950394112595318	2.28563735407072	-3.07346746849011	-2.29602818239001	-1.57574791361907	-0.882548095901398	-0.20366270947721	0.467352053252703	1.13407248709818	1.7985120032504	2.46170644643965	3.12401938861904
25	1.95539474189013	2.67712856532227	-2.88709536678677	-2.17125620385988	-1.45883629409763	-0.750057001024224	-0.045045230700978	0.656179325953484	1.35371041564015	2.04775639206308	2.73864092362171	-2.85637130554115	-2.17028451229725	-1.48530892352862	-0.799436956686815	-0.10576778812523	0.681859004502801	-2.00317754503413	-1.28541792707043	-0.600171847355624	0.0788241887081198	0.755452422415369	1.43087836895209	2.10553814791076	2.77956427420856	-2.83028022010339	-2.15783258826909	-1.4866558536806	-0.817344334310013	-0.150799738813615	0.511599703804383	1.16766750968612	1.81369829211032	2.44275990023059	3.03993551419325	-2.71690792844585	-2.38936403914847	-2.56318898874241	-2.65886545848323	-2.2941375152806	-1.76790911577473	-1.18516205078348	-0.578402585243545	0.0399106451383566	0.664160871792846	1.29149038529178	1.92027112754339	2.54943997711067	-3.10501136043779
26	2.05636195438374	2.74710942215423	-2.84834464031219	-2.16432340467132	-1.48475268686281	-0.810431230101257	-0.142249631942778	0.518741097699513	1.17120548495362	1.81330757454175	2.44233372760724	3.0540184784586	-2.64187542780184	-2.09106054318688	-1.59737181892019	-1.1915706640894	-0.893837878945607	-0.64883870851238	-0.341364846715552	0.0705923752581553	0.562294028691407	1.10381358017852	1.67561961976247	2.2661719591405	2.86851387259637	-2.80501196472205	-2.19119531889331	-1.57575318765461	-0.961037153331348	-0.349577670794512	0.25555163373866	0.850284792174429	1.42895606869604	1.98351839261102	2.50289385842916	2.97396277670205	-2.89482991267853	-2.52497721919675	-2.1591677524695	-1.75511685309828	-1.2978827072284	-0.794434939298967	-0.257475007264391	0.302120141624411	0.876570833341883	1.4605915275832	2.05060566664088	2.64414941229177	-3.04371444132299
27	2.17418310054911	2.8349781143439	-2.7910742418149	-2.13855404662371	-1.49165231143987	-0.851436092853215	-0.21905765643466	0.404200676467475	1.01685945795436	1.61715598727178	2.20295248027972	2.77167567104767	-2.96280971062754	-2.43710536952516	-1.93647123919535	-1.46041554263994	-1.00393433649476	-0.556949648648776	-0.106823450610849	0.357133074192288	0.840657418205694	1.3446811679549	1.86719314206708	2.4050076850581	2.95479240313716	-2.76970438845291	-2.20484016950094	-1.63626720226599	-1.06631978102523	-0.49733445333987	0.0682337760037827	0.627742062559942	1.17838571732297	1.71740095452903	2.24254971301526	2.75294264968741	-3.03315755939135	-2.54502112277636	-2.05916687112014	-1.56850728019801	-1.06764643089402	-0.553934468896151	-0.0272041089162994	0.511151137066029	1.05907203510182	1.61442081788083	2.17527374547561	2.74002356765518	-2.97580065235176
28	2.31679377026077	2.95110744231515	-2.70197767758675	-2.07711528276754	-1.45848027653644	-0.84700910358978	-0.243578295524592	0.350994108831584	0.935945801660027	1.51057566828356	2.0742690390377	2.6265549623902	-3.11598013014517	-2.58681011208443	-2.06841705974322	-1.55941149311628	-1.05767802333989	-0.560502854248906	-0.0648805940684617	0.432076074360444	0.932759907766657	1.43884234201919	1.9512313858169	2.47016985782277	2.99539786430923	-2.75686935834973	-2.22107031770414	-1.68132083492378	-1.13861970503255	-0.59400331938313	-0.0485228933004285	0.496784790261428	1.04094586380286	1.58312507187321	2.12272645537483	2.6595005087388	-3.08956357790014	-2.55749179515855	-2.02653139717711	-1.49558952968819	-0.963628767550258	-0.429838564277213	0.106277616485266	0.644903361031781	1.18597088415184	1.72924683410166	2.27441467488744	2.82113990451446	-2.91406988794755
29	2.49984302667442	3.1132050884846	-2.56147344532515	-1.95881778460589	-1.3628334163389	-0.774149236929981	-0.193207074371377	0.379722287183025	0.944519750387773	1.50120200601393	2.04991317972253	2.59092518057438	3.1246451343175	-2.63155945179784	-2.11061181828617	-1.59483958230056	-1.08325035453718	-0.574751599060305	-0.0682009752734643	0.437534211789957	0.943518237241969	1.45069873257277	1.95987594237596	2.47169172973185	2.9866360493751	-2.77811978458241	-2.25595779148466	-1.72990195937066	-1.19986004388856	-0.665802190447891	-0.12776703330573	0.414119065986805	0.959612515574926	1.50832006657379	2.0596755843594	2.61294077111722	-3.11594357156016	-2.56154214205199	-2.00793817027704	-1.45589357336049	-0.905962174418679	-0.358460164132118	0.186520804441386	0.729070636718003	1.26940542787808	1.80781458196657	2.3446191952176	2.88014454856255	-2.86847969875742
30	2.74567465508995	-2.93916878283189	-2.3473927963778	-1.76303181937106	-1.18656629287425	-0.618159176203034	-0.0577259716882271	0.49499554200031	1.04038691808606	1.57890596029698	2.11105834165407	2.63738107336475	-3.12475099577097	-2.60838712386634	-2.09611340934899	-1.58731218568051	-1.08134894508009	-0.577575468769668	-0.0753343167204228	0.426036024948354	0.927196392255206	1.42880374142105	1.93151047871582	2.43596687193292	2.94282643181867	-2.83043202693391	-2.31675588487366	-1.79862685272056	-1.27532478403674	-0.746133906738015	-0.21038841089696	0.332448555031336	0.882668049851291	1.44016822585687	2.00430580087841	2.57380012447808	-3.13642969623581	-2.56234124729592	-1.9895618693287	-1.42028721208318	-0.856184299473581	-0.298263283803033	0.25309625422777	0.798018534286862	1.33697004145186	1.87061065878493	2.39967953527039	2.92491900574814	-2.836154836979
31	3.09088166026955	-2.60610796957005	-2.03083464056302	-1.46641909993687	-0.912308627140536	-0.367686850805393	0.168365725399637	0.696772798599491	1.21840990883245	1.73408263904944	2.24452282829434	2.75039431480952	-3.03088231806216	-2.53237711991582	-2.03675142173024	-1.54350627857028	-1.05215845924987	-0.562231967419003	-0.0732500270720324	0.415272979167909	0.903840231384687	1.39298254219694	1.88327051700921	2.37532956291028	2.86985844511181	-2.91553344194565	-2.41355835046702	-1.90633302329865	-1.39261011185071	-0.870947269918279	-0.339721206218657	0.202793544180179	0.758227653467286	1.32773904926616	1.91142803470334	2.5076565205533	3.11261624051604	-2.56256406335354	-1.95789172179801	-1.36205545879586	-0.778595102743846	-0.208904896645734	0.347276614085605	0.891181912423433	1.4244505260493	1.94877352413397	2.46571181795121	2.97662524433229	-2.80052400832005
32	-2.6770463858735	-2.11656212104728	-1.57305538302414	-1.04347191785049	-0.52521140053672	-0.016165909034175	0.485339146072693	0.980628058134805	1.47075306081211	1.95655924494943	2.43873561367074	2.91785433263962	-2.8887846003812	-2.41438914494641	-1.94176921874592	-1.47058130502894	-1.00050211950095	-0.531218550139875	-0.0624183566853273	0.406219149976448	0.875033271514721	1.34439389204428	1.81471648402507	2.28648182749121	2.76026283949866	-3.04642325730053	-2.56632026047523	-2.0814673310037	-1.59034402132248	-1.09088790585692	-0.580250102920514	-0.0544548938327954	0.492011215847923	1.06647261653509	1.67744145389315	2.33126252842239	3.02418390777436	-2.54849939736766	-1.85273691471842	-1.19476422588925	-0.579694040906078	-0.00169960492152562	0.547712134868557	1.07598854380189	1.58875946502238	2.09007356370651	2.5828090866845	3.06902159532586	-2.73299022709267
33	-1.93066720897847	-1.4477824862422	-0.973949051937667	-0.506579242435296	-0.0440133229256398	0.41486110042836	0.870818755337324	1.3244179937339	1.77607400075096	2.22610464244745	2.67476011177289	3.12224263836721	-2.71446539352155	-2.2688508747239	-1.82397518664939	-1.37972818013981	-0.936009942300368	-0.492728105621965	-0.0497957131340294	0.392870591630745	0.835352253284464	1.27773057761703	1.72008883045903	2.1625149854599	2.60510559964867	3.04797158335207	-2.79193813714393	-2.34808086907357	-1.90340743558992	-1.45757722705797	-1.01006065640093	-0.559969262835014	-0.105669689880428	0.356224340613787	0.834071049133769	1.35540486807501	2.08473684942923	-1.96757637165351	-0.95742454375461	-0.402927076832107	0.0843098680303148	0.549961789952738	1.00598317215941	1.45683430870048	1.90454480928354	2.350162515705	2.79427646035263	-3.04594794621378	-2.60392374339383
34	-1.16412540558331	-0.767669214038854	-0.366173901896971	0.0389917592300702	0.446880023519829	0.856814807835181	1.2683007309676	1.68096569443852	2.09452340350955	2.50874810570074	2.92345700556258	-2.94468771305119	-2.52944715087732	-2.11412498382018	-1.69883240881329	-1.28367891080235	-0.868777445281353	-0.454249725318756	-0.0402319905374584	0.373118320104293	0.785614470276831	1.19703020971367	1.60708647070249	2.01543357847025	2.42162690448573	2.82509284120414	-3.05810497648155	-2.66259469427585	-2.27291136085687	-1.89090883768807	-1.51917145942804	-1.16133901084816	-0.822531035950721	-0.509744699622866	-0.231669554057601	0.00366962549394975	0.195900482669376	0.361971998398216	0.534480581700392	0.741744435313038	0.993380733883259	1.28498459075923	1.60775507313883	1.95352378886833	2.31602183797877	2.69073074143529	3.07444282638039	-2.81831526158169	-2.42282669781971
35	-0.604972657876489	-0.243745170888015	0.122463211405105	0.492847244522562	0.866729062457619	1.24353855474742	1.6227946592271	2.00408873823309	2.38707030201948	2.77143492961023	-3.12627123147468	-2.73991889465599	-2.35291493764235	-1.96546773953265	-1.57777842596457	-1.19004641285454	-0.802474762790287	-0.415275540327073	-0.0286753362220511	0.35707888435262	0.74171347362512	1.1249212288662	1.50635391059863	1.88561421600319	2.26224747164605	2.6357336596554	3.0054809831298	-2.91236217256146	-2.55216140893368	-2.19789052565812	-1.85035142075886	-1.51028890360203	-1.1782784112178	-0.854568220100368	-0.53888994923392	-0.230281176030751	0.0730039350940315	0.373413594359195	0.673813239532797	0.977059275281394	1.28557626783427	1.60108005108383	1.92450529239312	2.25610047533467	2.59560720058587	2.9424490217676	-2.98729782480981	-2.62805270237371	-2.26377326870345
36	-0.196765788514575	0.150033146144069	0.499483485196422	0.851344301753696	1.20538011151615	1.56136427219175	1.91908068543407	2.27832427605072	2.63890061666071	3.00062497268353	-2.91986434029809	-2.55636630256809	-2.19223074866679	-1.82761892510152	-1.46269060406242	-1.09760586847513	-0.732526835622989	-0.367619273949144	-0.00305405532491089	0.360991634282992	0.724333429506898	1.08677940359377	1.44813034893847	1.80818094574368	2.1667220916133	2.52354470441401	2.87844532823971	-3.0519514613284	-2.70144180659122	-2.35334208597171	-2.00773341476705	-1.66463159678807	-1.32397216636373	-0.985597942824987	-0.649251660841716	-0.314576250367041	0.0188753152649215	0.351620071999252	0.684216392958977	1.01722988529649	1.35119845003773	1.6866013034399	2.02383578950496	2.36320403431266	2.70490951778544	3.04906204065343	-2.88749664574444	-2.53843732002974	-2.18703977480081
37	0.136747907803817	0.472543108910615	0.809689122632558	1.1481205853026	1.48776671897663	1.82855292641793	2.1704020627311	2.51323541590135	2.85697343311031	-3.08164907611937	-2.73634137929349	-2.39036847464805	-2.04380978176148	-1.69674444484134	-1.34925137512291	-1.00140930990221	-0.653296858721082	-0.304992506823215	0.0434254547762287	0.391879104094867	0.740291199766196	1.0885856606916	1.4366882426277	1.78452743543704	2.13203559590669	2.47915031762373	2.82581602074271	-3.1111995866986	-2.76556240258977	-2.42048188835456	-2.07596807823022	-1.73201540436598	-1.38860166481669	-1.04568760828285	-0.703217276933955	-0.361119199608	-0.0193084572904212	0.322310441712905	0.663840026510737	1.00538589347837	1.34705257734113	1.68893955642402	2.03113766470238	2.37372612997248	2.71677038121763	3.06032068247863	-2.87877373846875	-2.53412331525185	-2.18890926750543
38	0.433628918286298	0.758471222326116	1.08410067646901	1.41050776906137	1.73768054222692	2.06560511241746	2.39426614567399	2.72364728427329	3.05373152296383	-2.8986837731041	-2.56724536570878	-2.23515576352365	-1.90243182072267	-1.56908992161487	-1.23514590813998	-0.900615057558583	-0.565512110680051	-0.229851351015959	0.106353264948017	0.443087926700124	0.78033873916946	1.11809144548157	1.45633110780765	1.79504175372199	2.13420599861158	2.47380465818788	2.81381636878565	-3.1289680706445	-2.78820476798814	-2.44710880132123	-2.10571310769121	-1.76405378277521	-1.42216993132498	-1.08010336639888	-0.737898158277729	-0.395600045512634	-0.0532557324533328	0.289087891503536	0.631384567211597	0.973589466959377	1.31565993227472	1.65755610293877	1.99924139964677	2.34068283356322	2.68185112840219	3.02272065311213	-2.91991613279819	-2.57970786022503	-2.23985664163344
39	0.710639117379884	1.02420129582466	1.33834410725965	1.65308117091641	1.9684262223171	2.28439333611391	2.60099713895781	2.91825300774751	-3.04700805902907	-2.72839805949519	-2.40908371028242	-2.08904513588229	-1.76826114150051	-1.44670923577288	-1.12436572105662	-0.801205862851124	-0.477204150714552	-0.152334663475581	0.173428448630777	0.500110353319306	0.827734787757513	1.15632316664995	1.48589354700561	1.8164594575381	2.14802861084462	2.48060152899921	2.81417012758991	-3.13446898848682	-2.79897459873059	-2.46257382929017	-2.12532176309274	-1.78728720711675	-1.44855268338598	-1.10921387962154	-0.76937851870151	-0.429164646244071	-0.088698382084221	0.251888771053822	0.592462925989153	0.932890949775303	1.27304356068995	1.61279820489052	1.95204155535672	2.29067151160126	2.6285986237137	2.96574691231333	-2.98113120624238	-2.64571399258349	-2.311222982301
40	0.972589971604588	1.27440759389969	1.57673895327002	1.87960922414071	2.18304522554449	2.48707561811345	2.79173110245723	3.0970446155107	-2.88013378669419	-2.57339552231111	-2.2658851677417	-1.95755909772439	-1.6483707001658	-1.33827033625743	-1.02720536971154	-0.715120285230208	-0.401956920149891	-0.0876548372625456	0.22784812914509	0.544615118377593	0.8627092413125	1.18219229238993	1.50312313915168	1.82555575985908	2.14953691297493	2.47510344359858	2.80227926281317	3.13107207709077	-2.82171531150796	-2.48974710601263	-2.1562693807	-1.82137127708021	-1.48517181748986	-1.14782017983666	-0.809494479496804	-0.4703989002381	-0.130759165190826	0.209183482633767	0.549179440468006	0.888978547561646	1.22833794173328	1.5670293760639	1.90484547515489	2.24160455032558	2.57715377030143	2.91137066522455	-3.03902220899736	-2.70771735626538	-2.37793647516447
41	1.21666130655163	1.50597089531197	1.79574598059935	2.08601642383464	2.37681470017959	2.66817619101097	2.96013950219809	-3.03043849785218	-2.73714107660732	-2.44310307998554	-2.14826927659784	-1.85257921402748	-1.55596674901622	-1.25835956687212	-0.959678702638662	-0.659838082561634	-0.358744112433776	-0.0562953500201868	0.247617687444051	0.553112512163819	0.860314360868936	1.16935547985681	1.48037385414666	1.79351120352933	2.108910039148	2.42670955433675	2.7470401239099	3.07001622292001	-2.88745763761602	-2.55895603747702	-2.22765609718434	-1.89360839284778	-1.55693379345685	-1.2178328017916	-0.876590844203575	-0.533577662749255	-0.189239421936122	0.155916912989856	0.501346065862092	0.846491591938043	1.19081445137962	1.53381947045686	1.87507662126854	2.21423515652495	2.55103001177838	2.88528113955435	-3.06629801420361	-2.73736916679695	-2.4110927714685
42	1.43574168558167	1.71138086620906	1.98737809035099	2.26375937290191	2.54055349684802	2.81779238409211	3.09551152086904	-2.9094348602015	-2.63063198742781	-2.35121574150497	-2.07113067228111	-1.79031443057568	-1.50869675093841	-1.22619826805283	-0.942729138600695	-0.658187436641891	-0.372457287163161	-0.0854067001622009	0.203114932230361	0.493279708327832	0.78528447889455	1.07935449123551	1.37574735767383	1.67475720295192	1.97671869878723	2.28201045889478	2.59105690445387	2.90432717233288	-3.06085641813869	-2.73759162560944	-2.40853502963404	-2.07320494619304	-1.73123246835844	-1.38245009040636	-1.02699733213481	-0.665425581756711	-0.298770616490921	0.0714462338484284	0.443317451193981	0.814746473233038	1.18369799420895	1.54843082882798	1.90765148343482	2.26056351637656	2.60682759950986	2.94646891632651	-3.00341645592357	-2.67601920209513	-2.35400647566371
43	1.62270091905629	1.88324087089904	2.14392444596821	2.40476115742631	2.66576171378481	2.92693820231725	-3.09488100234317	-2.83330975431455	-2.57151567613784	-2.30947856722437	-2.04717527450569	-1.78457916388925	-1.52165947599625	-1.25838053525851	-0.994700771678655	-0.730571501196835	-0.465935392143292	-0.200724519450354	0.0651421282088254	0.331761875500039	0.599252584870312	0.867758253531452	1.13745652590848	1.40856891980555	1.68137495999198	1.9562320365721	2.23360380748888	2.51410160413936	2.79854602786638	3.08806052556436	-2.89896879105528	-2.59392274053004	-2.27669530576667	-1.94237514626332	-1.58357798540646	-1.18947804362493	-0.745964480138245	-0.241321022364096	0.316352245205682	0.884110490593675	1.4105421857962	1.87535175682753	2.28577875240319	2.65624910157479	2.99892974521113	-2.9608464908142	-2.65102238065975	-2.35098856606326	-2.05817018150954
44	1.77679190024933	2.02116976541903	2.26540045610681	2.50946887907558	2.75335837499388	2.99705049761941	-3.04266055373796	-2.79942701370598	-2.55645976032349	-2.31378752383951	-2.07144271881072	-1.82946207703918	-1.58788741481734	-1.34676656822674	-1.106154540122	-0.866114915638616	-0.626721620846784	-0.388061123320946	-0.150235206459813	0.0866355049450352	0.322407026796165	0.55690617503476	0.789922945500617	1.02120047768511	1.25042170858814	1.47719145509866	1.70101214063837	1.92125065283195	2.13709284606855	2.34748103353536	2.55102879094479	2.74590773511392	2.92970622188383	3.09927957116678	-3.03251776434832	-2.90389730329662	-2.80233020869563	-2.72954174293779	-2.68115303263365	-2.64441546984663	-2.60145725991838	-2.5372118806503	-2.44468112461043	-2.32404540790072	-2.17909519886568	-2.01446900221618	-1.83436873249815	-1.64219672890089	-1.44058215334501
45	1.90976897332794	2.13831181699548	2.36648416693556	2.59425773409067	2.82160185866254	3.04848326668237	-3.00831950825498	-2.78247519788113	-2.5572119774322	-2.33257660850074	-2.10862015709141	-1.88539844626987	-1.66297255234562	-1.44140934515582	-1.22078207112669	-1.00117097491611	-0.78266395120439	-0.565357212089327	-0.349355946895748	-0.134774939186903	0.0782609106651246	0.289616231029004	0.499145095279452	0.706691348306874	0.912089528318956	1.11516662233354	1.31574495163905	1.51364653821092	1.70869934013143	1.90074573954268	2.08965358543406	2.27532989062427	2.45773691085417	2.63690976451444	2.81297400446376	2.98616073885666	-3.12636906278334	-2.95778245594432	-2.79069677556219	-2.62446106595864	-2.45837488203268	-2.29172872850252	-2.12384580848521	-1.9541191044406	-1.78203901537333	-1.60720904205913	-1.42934952176782	-1.24829140281021	-1.06396311521136
46	2.04351191674992	2.25819168736614	2.47245949067395	2.68629327514623	2.8996699944927	3.11256558839858	-2.95823033716366	-2.74637328502564	-2.53507570269875	-2.32436573271618	-2.11427248194659	-1.90482596310632	-1.69605701140832	-1.48799717153476	-1.28067854954292	-1.07413362376093	-0.868395008244316	-0.663495162004344	-0.459466037061041	-0.256338658514658	-0.0541426303868539	0.147094437905363	0.347347587761521	0.546595250931835	0.744820069318872	0.942009787182963	1.13815820192159	1.33326615254149	1.52734251703221	1.72040518150726	1.91248193585792	2.1036112436518	2.29384282918524	2.48323802314674	2.67186981139869	2.85982253980836	3.04719124223604	-3.049104728783	-2.86258191499068	-2.67630637993882	-2.49015454499079	-2.30400075653797	-2.11771964012604	-1.93118843945908	-1.7442892324663	-1.55691092720417	-1.36895095871927	-1.18031663172885	-0.990926080183751
47	2.19739594787207	2.40068252015004	2.60364348718457	2.80626805678865	3.00854543626513	-3.07272043406437	-2.8711696062896	-2.66999791662669	-2.46921569947249	-2.26883303116274	-2.06885966006638	-1.86930492996019	-1.67017769652192	-1.47148623687458	-1.27323815223247	-1.07544026384306	-0.878098502588626	-0.681217792809819	-0.484801931138172	-0.288853461375559	-0.0933735467318385	0.101638158977793	0.296183639274225	0.490266639893623	0.683892788116555	0.877069703800174	1.06980709915191	1.26211686413144	1.45401313429785	1.64551233794917	1.83663321954862	2.02739683670852	2.21782652841683	2.40794785274322	2.59778849294498	2.78737813169072	2.97674829400751	-3.11725314667963	-2.9282209538322	-2.73930460866826	-2.55046733874725	-2.36167169696348	-2.1728798423167	-1.98405382373107	-1.79515586088165	-1.60614861608415	-1.41699545162542	-1.22766066743913	-1.03810971473345
48	2.37912805901074	2.57284081430189	2.76633360155193	2.95960215387319	-3.13054290734684	-2.93773482118546	-2.74516250680358	-2.55282931040453	-2.36073828729355	-2.16889217604295	-1.97729337204165	-1.78594390054572	-1.59484538936553	-1.40399904134368	-1.21340560679793	-1.0230653561224	-0.832978052759384	-0.643142926772296	-0.453558649266485	-0.264223307919377	-0.0751343838929169	0.113711269590314	0.302317446721747	0.490688606347128	0.678829886693268	0.866747117313792	1.05444682800465	1.24193625446507	1.42922334051167	1.61631673669202	1.80322579519003	1.98996056096722	2.17653175914192	2.36295077867095	2.54922965246497	2.73538103413725	2.92141817165581	3.1073548782379	-2.98997980628669	-2.80420042009718	-2.61847695715565	-2.43279367396531	-2.2471344323896	-2.06148273480526	-1.87582175809935	-1.69013438583073	-1.50440323787896	-1.31861069691742	-1.13273893107227
49	2.58675260137797	2.77187994309104	2.95686217910607	-3.14148794694151	-2.95680162881604	-2.77226583130559	-2.58788205212464	-2.40365161980667	-2.21957568452897	-2.03565520907173	-1.85189095993605	-1.66828349864718	-1.4848331732709	-1.3015401101715	-1.1184042060409	-0.935425120228067	-0.752602267397838	-0.569934810547076	-0.387421654404865	-0.205061439241237	-0.0228525351064009	0.159206963480865	0.341119242380878	0.522886772206588	0.70451231221801	0.885998913738537	1.06734992310068	1.24856898413606	1.4296600402324	1.61062733598877	1.79147541850939	1.97220913838628	2.15283365043074	2.33335441422469	2.51377719457396	2.69410806195666	2.87435339307214	3.05451987160746	-3.04857081782853	-2.86854075938405	-2.68856764679522	-2.50864355160955	-2.32876022631489	-2.14890909910225	-1.96908126723357	-1.78926748879242	-1.60945817257986	-1.42964336590279	-1.24981273998491
50	2.81474916041017	2.99175510793003	-3.11452833381159	-2.93773214585683	-2.76104314589036	-2.58446275578996	-2.40799230516426	-2.23163302780864	-2.05538605826687	-1.87925242850611	-1.70323306471214	-1.52732878421145	-1.35154029252575	-1.17586818056385	-1.000312921955	-0.824874870526787	-0.649554257929706	-0.474351191409328	-0.299265651725939	-0.12429749122012	0.0505535679785493	0.225287935603946	0.399906154772833	0.574408903378698	0.748796995369162	0.923071381917916	1.0972331525041	1.27128353591398	1.44522390118207	1.61905575849084	1.79278076005086	1.96640070098541	2.13991752024659	2.31333330159248	2.48665027465821	2.65987081615676	2.83299745124909	3.00603285512656	-3.10420545232654	-2.93134387566143	-2.75856458442156	-2.58586428147424	-2.4132395067435	-2.24068663319283	-2.06820186215618	-1.89578121792816	-1.72342054151512	-1.55111548343875	-1.37886149547202
51	3.0580428106527	-3.05601907510148	-2.88698292023573	-2.71803596776458	-2.54918009227603	-2.3804171069645	-2.21174876343198	-2.04317675146302	-1.87470269879687	-1.70632817091776	-1.53805467088185	-1.36988363919738	-1.20181645377292	-1.03385442994671	-0.865998820608714	-0.698250816425726	-0.530611546178587	-0.363082077219534	-0.195663416056792	-0.0283565090726782	0.138837756619215	0.305918552172812	0.472885105859851	0.639736701767633	0.806472678340465	0.973092426761257	1.13959538916982	1.30598105671441	1.47224896743305	1.63839870396078	1.80442989105896	1.97034219296198	2.13613531053658	2.30180897824789	2.46736296092589	2.63279705032484	2.79811106146698	2.96330482876085	3.1283782018828	-2.98985426577093	-2.82502209299899	-2.66031071878756	-2.49572027880882	-2.33125091814167	-2.16690279716292	-2.00267609781801	-1.83857103030497	-1.67458784021008	-1.51072681613887
52	-2.96962080330131	-2.80816482573888	-2.64679654717473	-2.48551808385884	-2.32433151867418	-2.16323890063936	-2.0022422445452	-1.84134353073317	-1.68054470502335	-1.51984767879805	-1.35925432924682	-1.19876649977778	-1.03838600059954	-0.878114609477608	-0.7179540726687	-0.557906106036007	-0.397972396348393	-0.238154602766168	-0.0784543585161111	0.081126727241587	0.240587067351719	0.399925094404874	0.559139258277478	0.718228023467583	0.87718986622244	1.03602327145347	1.19472672943357	1.35329873227115	1.51173777015428	1.67004232735779	1.82821087800489	1.98624188157396	2.14413377814001	2.30188498333876	2.45949388304013	2.61695882771626	2.77427812648719	2.93145004082598	3.08847277790238	-3.0378408236373	-2.88112207240193	-2.72455827522079	-2.56815151678153	-2.41190397566894	-2.25581793376467	-2.09989578622915	-1.9441400521115	-1.78855338563794	-1.63313858823419
53	-2.70197291801171	-2.54792720915677	-2.39397976359487	-2.24013247992154	-2.08638725252735	-1.93274596841317	-1.77921050447932	-1.62578272526059	-1.47246448108086	-1.31925760660301	-1.16616391975157	-1.01318522098713	-0.860323292912866	-0.707579900195195	-0.554956789781547	-0.40245569139965	-0.250078318323768	-0.0978263683944302	0.0542984747208152	0.206294540037088	0.35816016754287	0.509893706281364	0.661493512231315	0.812957945995257	0.964285370302366	1.11547414733226	1.26652263586537	1.41742918826479	1.56819214729361	1.71880984277132	1.86928058807189	2.01960267646557	2.16977437730589	2.31979393206241	2.46965955019953	2.6193694049006	2.76892162863644	2.91831430857639	3.06754548183977	-3.0665721765946	-2.91767013024669	-2.76893582945865	-2.62037148809589	-2.47197939632398	-2.32376192638883	-2.17572153858461	-2.0278607874148	-1.88018232795159	-1.73268892239908
[truncated: 70 more columns]
