# Supplementary material for: Reconstructing spruce budworm outbreak severity: a comparison of paleoecological and tree-ring signals
Source: PLoS One. 2025 Aug 12;20(8):e0329406. doi: 10.1371/journal.pone.0329406 (PMC12342301; doi:10.1371/journal.pone.0329406)
Supplement: S14 Dataset — (ZIP) [file pone.0329406.s014.zip › Lake 8 wavelet data no outlier/Percent_defoliation/PD_wavelet_power.corr.txt]

V1	V2	V3	V4	V5	V6	V7	V8	V9	V10	V11	V12	V13	V14	V15	V16	V17	V18	V19	V20	V21	V22	V23	V24	V25	V26	V27	V28	V29	V30	V31	V32	V33	V34	V35	V36	V37	V38	V39	V40	V41	V42	V43	V44	V45	V46	V47	V48	V49	V50
1	155.43986594804	123.343133298708	79.169505456206	42.9945552385142	21.519685982224	11.1924576715476	6.68083483624061	4.68054204897173	3.6654086980363	3.05954780649962	2.65042985695907	2.25039519586199	1.82358300005014	1.46058963733653	1.17872772600674	0.972206480769574	0.842191381707165	0.753043775476347	0.653194939804005	0.537953603387357	0.463495602294524	0.470896882782152	0.522755259703606	0.586229899184765	0.65093718245869	0.652293862058047	0.57605628530437	0.481964370092177	0.397278515128997	0.33166069175323	0.298416941059671	0.288797359486823	0.283497697799404	0.274438838163583	0.262861470865845	0.251039229510593	0.240714536233982	0.234120307070551	0.231983606192747	0.232552551603343	0.234485135431887	0.232360698297605	0.217747476177123	0.195920582399735	0.17930464119951	0.172028848750855	0.181013649294544	0.212216360760908	0.245373666654068
2	208.105459300069	161.207196770549	97.7992408995203	47.8355748949594	20.3006766330074	8.68319160062771	4.52046613304305	3.07433324479448	2.46837914862648	2.14037012812679	1.94326510188156	1.6884906717607	1.34376274234058	1.04206139199019	0.814792284804214	0.653891396014905	0.569780551586313	0.525334144821572	0.4536915002144	0.344791205602087	0.272247662482315	0.29177915268271	0.357494166040802	0.436072861620204	0.523659248502313	0.537971617719139	0.457699125950595	0.360973479039867	0.279640004339567	0.218721019194955	0.193775183918771	0.194743110891108	0.1973677356171	0.192751992640239	0.184069894128994	0.174576762998859	0.166158835392567	0.161532928659348	0.161686460392023	0.164946669031565	0.170818329422612	0.172734878468522	0.15909116885928	0.13596881913075	0.118353141706715	0.109841286422192	0.119623283979756	0.158783482016582	0.202739787505238
3	249.256636452953	188.818013457491	108.429881284256	47.3800115123894	16.197204339828	4.89682766982013	1.86674628566516	1.24220019343255	1.10022051546035	1.04396406441179	1.05039917966176	0.960614267402684	0.739033919619131	0.538819644279466	0.397772833381437	0.300843742240049	0.267992400915233	0.271371936498299	0.239247581438356	0.153947518771185	0.0925744445541477	0.115716806858073	0.175197294679872	0.246568023766883	0.338295007087328	0.360545017465569	0.286311089694112	0.203234409674591	0.141446317194917	0.0962244178183662	0.0826983106341538	0.0923828088790961	0.10036598634203	0.0990081085760116	0.0934378835537689	0.0871519850395513	0.0814127728721107	0.0787626381892511	0.0801470348863586	0.0843106570392944	0.0923629264157461	0.0980286633416988	0.0879419075709493	0.0679251831276758	0.0529737576365848	0.0443307031556845	0.0517142474183313	0.0911099453054301	0.13765445783853
4	271.758457612749	202.846683976336	112.163744614443	45.0394810966182	12.646543776477	2.32611123102117	0.315160700267325	0.212698667389996	0.286747421373031	0.331148885247175	0.416460976570509	0.42270711470009	0.302566658687001	0.193221185001138	0.127675468431393	0.0812849707859749	0.0774390368964207	0.105457190405166	0.104865224636592	0.0522914003653246	0.00912247015246949	0.0260398330462133	0.0620205469216069	0.108655882542231	0.185119585455369	0.20677042821798	0.145336519751418	0.0851702939522994	0.049799392079288	0.0236637782942203	0.0182827371798761	0.0294660099406537	0.03706903775529	0.0362590617217135	0.0328488728198186	0.0294613930967408	0.0262111904732897	0.0248778309164224	0.0260331024447489	0.0289084100919776	0.036157456149987	0.0432658895098031	0.037650705480619	0.0239180398564086	0.0145425076096847	0.00796339691719942	0.0120660991373042	0.0441862205754212	0.0828928945915456
5	276.864245032431	206.329696262851	113.49011668091	44.9373332260313	12.1748066680701	2.01331022240732	0.135544127190651	0.0200953991775951	0.0508506911818739	0.0683741129561021	0.135295360964489	0.163038192385348	0.100923451738944	0.0473301482405241	0.0262465935237997	0.00824491589621538	0.0105914111311496	0.0374099458804015	0.0511970788767962	0.0292492785933652	0.00525460303203584	0.0101600498347084	0.0199022487013479	0.0431097521955436	0.0988279162615754	0.115043011496581	0.0676740346220116	0.0281496510735004	0.0138874243244869	0.00310127602358203	0.000955624758452971	0.00766419102207088	0.0112160920693201	0.00966852751847287	0.00766812362035614	0.00634447016465552	0.00492878133907938	0.00436337370348971	0.00480083426588901	0.00582093691732152	0.0105605094912428	0.0166373503296889	0.014403461446755	0.00681239485215381	0.00291212556646251	0.000403030985350596	0.00413546525225505	0.0271274087529542	0.0520054170351223
6	271.249266931621	204.726123925858	115.866546624264	48.4217280841629	14.6071893086412	3.1397891248772	0.518472685292274	0.0904009775206436	0.0170110083909466	0.00954494170474892	0.0513894885195912	0.0730537479777948	0.0379244863607281	0.00887261141484784	0.00528855759610229	0.00235386297130068	0.00551172570611886	0.0229325587786226	0.0387929726215998	0.0363884812606366	0.0239930585125899	0.0145793896877726	0.00622562654651606	0.0200886284539849	0.0630755284773278	0.0746138941441497	0.0376489532994824	0.00890082508237601	0.0045250906561521	0.00328784119160699	0.00257178168682578	0.00421711181699021	0.00403745767802714	0.00214605116561676	0.00110544994013009	0.000854691722179822	0.000450705872602718	0.00028619875202537	0.000343447459399003	0.000501813753495492	0.00320939865226775	0.0073411306417273	0.00657984396624199	0.0023607191795759	0.00119801966578363	0.00306819565956926	0.0104116588750879	0.0277790803853701	0.0395391778086535
7	261.565661852758	201.893500988202	119.933559306555	54.4235608694802	18.6766753106183	4.83618146620102	0.98527509244168	0.178079866677973	0.0254428866762788	0.00837420609368144	0.0374815317976983	0.0511102176721489	0.0260718651609161	0.00287163500193556	0.0014281656444639	0.00704939163611222	0.0151337652944256	0.0291656379553778	0.044519221009279	0.0500929768735746	0.0395424244044702	0.0171288456458182	0.000243410217460187	0.0159848974724803	0.0556134603177605	0.0649230344871021	0.0326397824583747	0.00481920696951076	0.000833415830939568	0.00428564289753591	0.00547838902396635	0.00463499609475968	0.00255553798035274	0.000693964876150401	5.9126180128985e-05	8.94631376405668e-05	4.57004915495382e-05	2.05481170198513e-06	1.78436554582654e-05	0.000346649623677267	0.00236507304703804	0.00507678662731365	0.00445009521814659	0.00105967799264959	0.000430002940832443	0.00597576011288978	0.0187983764584311	0.0347845936895544	0.0376945559872902
8	251.661312336195	199.383746789974	125.016479576157	61.7538635379951	23.815063282476	7.08318450310426	1.63893795328547	0.342446640654603	0.0998871216073405	0.057739950207102	0.0620846845377346	0.0608718698218498	0.034839361940245	0.009081642731543	0.00371083154484309	0.0125470159303524	0.0262877466067117	0.0429469802450265	0.0605451357791656	0.0699049567086305	0.0590579600152022	0.0308479614580765	0.013101120868249	0.0328621159571103	0.0711518101724693	0.077902466475986	0.0447961013885555	0.0115056288360841	0.00172770703445501	0.00501947184398918	0.00739187521224241	0.00587713551271897	0.00295102812447437	0.000874679893787573	0.000111741720913379	3.22435453827797e-05	4.32893161259215e-05	3.04328970746914e-05	0.000208124444955281	0.00115023439650195	0.00341452845913649	0.00562325988709671	0.00495992622897787	0.00207755983627537	0.0025394072895965	0.0118831794389585	0.0301136965873454	0.0473318486005823	0.0465631547661901
9	242.924679723775	197.541898045725	130.575375239217	69.9315321321457	30.0687838960165	10.1715824869367	2.6246004446124	0.535090497061893	0.155225964112082	0.122532239399941	0.121604086920991	0.10449533939549	0.0692082861745971	0.0365939678719102	0.024449603005522	0.0301971515728446	0.0442177002395389	0.063352698393295	0.0866482655111365	0.104811629374434	0.103298605145803	0.0835024470914525	0.0728559083930211	0.0937137247630407	0.124893896714471	0.123239965067779	0.0826256823359955	0.0381353980320269	0.0162112058030239	0.0123197857905485	0.0118432757685214	0.00880769015156092	0.0047724596274977	0.00193161248442662	0.000615675810679802	0.000197439656754686	0.000125564327373117	0.000255297581106785	0.000932135040810054	0.00281430174928007	0.00595376517887806	0.00876964414148011	0.00936736011629909	0.00912461968839613	0.0136752468038246	0.0286053546101574	0.0527525143644593	0.0741712803907641	0.0768451348847252
10	235.51715133187	196.291155435768	136.340006428652	78.7940773003642	37.5994832772693	14.4768629597943	4.2345018398869	0.804187697987729	0.0835344075992187	0.0989794815237197	0.177986870453068	0.189052806968746	0.152072198194931	0.10801645462555	0.081028691520817	0.0725668804041019	0.0770026091686442	0.0951870549228241	0.129344152475135	0.170343629902621	0.200049626907817	0.21218994378361	0.222464939615227	0.243807409459183	0.258369636702859	0.235420104313575	0.174108765106843	0.106576533337681	0.0605546890294162	0.0375347775784056	0.0254339228451378	0.0162800083821359	0.00900352104667788	0.00432019367409879	0.00192330879603212	0.000919309165224756	0.000704858733742866	0.00123671898086652	0.0029874316419613	0.00654184378772705	0.0117183611662524	0.017227322847493	0.0222449881017094	0.028884349156919	0.0423133022143705	0.0670776286804507	0.101502093046594	0.134650154012109	0.152761758659435
11	229.142371944333	195.348956263956	142.040107406357	88.1761138306452	46.5908880871957	20.6369607463245	7.31573806640514	1.81736645021165	0.193306201520072	0.0373569812397748	0.204220577346115	0.30670023435998	0.302017455236968	0.24571594591012	0.185645538698091	0.141698511532809	0.122140956647134	0.137448401760893	0.194956228571447	0.285628225732862	0.384459853919697	0.468354124461951	0.528933050174206	0.562021982526166	0.553087256629203	0.488461725456815	0.379529180999744	0.261507735269694	0.165813625757279	0.101316368710844	0.0606822659583647	0.0348260935581731	0.0187039853569069	0.00959240909203074	0.00512435406049136	0.00331691011661648	0.00313830449577646	0.00459592761973145	0.0083689322384481	0.0151314009150413	0.0248610853876479	0.0369578072827198	0.0516404011691986	0.0714783284129251	0.101164706113068	0.144835496412264	0.201756347531716	0.263340214064075	0.316777594726987
12	223.307616796521	194.222474730633	147.168008648665	97.5997753761587	56.8848594552942	29.1221147186436	12.9345274742381	4.83688365299199	1.49916009765839	0.521552385739532	0.443737181694469	0.536196122277129	0.546408728314541	0.459731430550377	0.33238852415561	0.21737120316251	0.1530252713099	0.167898933279444	0.276087296723044	0.46621366953175	0.6997772734588	0.925050669426265	1.09490460866532	1.1750804396159	1.14674273149991	1.01408957783011	0.810621221611752	0.588120246708418	0.391727574944976	0.242886392759756	0.141447233065849	0.0775421158668361	0.0403405005657902	0.0208054301210723	0.0119438077551925	0.00898823358270915	0.00955340027431852	0.01331269016465	0.0211641406733554	0.034175429335279	0.0528550734725717	0.0773783948794888	0.108821015887387	0.150494960011781	0.208103844106675	0.287691938559685	0.39109096959604	0.510999184829809	0.630589848211416
13	217.353721914577	192.116165175908	150.709776075339	105.7945765764	67.2154744647171	39.1554332550887	21.1540008661863	10.7085093857054	5.21445398769589	2.66284871340185	1.65235674657804	1.27958026259409	1.05551370496964	0.80087547162418	0.514714679135021	0.26402074104717	0.12210574861374	0.143406413871119	0.350875850822492	0.72560777856363	1.20355532905639	1.68709537627879	2.07049025572122	2.26957664854295	2.24562786282091	2.01640004987268	1.64859412494136	1.23151879293274	0.844043199303263	0.5329108732425	0.310803412495778	0.16774592727701	0.0844422258588715	0.0412217380980339	0.0222995950135099	0.0171192906359275	0.0201194559965979	0.0296097377139718	0.0461695930230956	0.0710173080134855	0.104996528481337	0.148831332296118	0.204750607960981	0.278602637365582	0.380618708972165	0.522563860248104	0.710241662637569	0.934104954066088	1.16459567403713
14	210.482465819032	187.936231378779	151.095991699819	110.544076492398	74.8402746362835	47.9627277964952	29.8147249684408	18.3310807674024	11.3007281178372	7.09947653852857	4.64684561231042	3.19298617295888	2.2252285718211	1.45827664168921	0.804619446673183	0.302185451715421	0.0349900864295716	0.076230757214454	0.455176042897378	1.13762560201725	2.01762399462384	2.92847806986038	3.67920777008889	4.10859167415762	4.13536785059289	3.78136495435081	3.15635133391506	2.41255624204215	1.69175789321401	1.08870475551596	0.641562507157875	0.344031146263048	0.165953224768733	0.071402762578282	0.0296188586149428	0.0191621066860425	0.0276825865309513	0.04960710373028	0.0832548916581237	0.128333264411641	0.184696983395339	0.253202835565188	0.338739949453543	0.453834244367773	0.619320526535775	0.858140727960142	1.18127200856034	1.5710484315999	1.97265960259879
15	202.00002418504	180.684168341865	146.786763445868	109.462864048731	76.406772597279	51.4705571669632	34.7189085176173	24.109392328503	17.3036990647947	12.6373962086543	9.20910318755781	6.57789675592806	4.50076668183354	2.83563794629807	1.5326924455966	0.622774229565202	0.178810867523855	0.267815983350886	0.908738412420423	2.03899238672713	3.49438241603499	5.01688866422861	6.30289127097677	7.08427339934009	7.21064073661779	6.69352971779137	5.69103219552958	4.44236792240413	3.18574977738087	2.09541508930397	1.25697718710395	0.678213434636429	0.318673405127053	0.120427381882958	0.0294136243840972	0.00516188865064623	0.0217915974794625	0.0645019803414906	0.124919533908252	0.197516455929072	0.27867565933321	0.369366869333941	0.48079845083789	0.639573511424914	0.886290802626889	1.26209343813996	1.78357918316266	2.41618482742539	3.06323424156078
16	191.89119717213	170.338042207346	137.549579560227	101.736741505862	70.1452603247584	46.7816112707513	32.0178297632813	23.7840706390908	19.2950423017074	16.3262168026071	13.6636519353406	10.9310170827314	8.20551675507606	5.71228025401291	3.67363118217922	2.26400918053818	1.6047795507172	1.76122132774318	2.72690396289815	4.3944337347629	6.5275081892049	8.76318733845637	10.6686872175624	11.8482530804086	12.0602172519009	11.2895753197443	9.74061974453662	7.75511758148216	5.69701353572294	3.85391204892715	2.38781066431825	1.33846253500014	0.66058366417629	0.269736536599525	0.0784557735654432	0.015644799764227	0.0312999116390947	0.0925810612129838	0.177306479561121	0.269446362442409	0.359490325296044	0.450454323215193	0.566990648895094	0.760931232262266	1.10417434175134	1.66283808060552	2.45671408303023	3.4214495636708	4.39832786562974
17	181.563599554024	158.888845016238	125.866111027978	89.9976396125405	58.311698113862	35.2101347675524	21.6773950666526	15.9237812372305	14.8449249646499	15.4673217998798	15.8134047641631	15.0742779889596	13.3173762462687	11.0491727837898	8.85925355963703	7.22564898147471	6.45627551821399	6.69975161406722	7.96370483490072	10.1096509860338	12.8337382440456	15.6717308143146	18.0650593314905	19.490159457868	19.6079156966059	18.3667449640307	16.0099240306425	12.984623375591	9.79642309895967	6.87184423822737	4.47651701380469	2.70278883251756	1.5096178880965	0.783563083883305	0.393373998584118	0.223873422480014	0.188097689175926	0.224740329992347	0.29034588797692	0.354353767624338	0.401747684670868	0.443327942737593	0.527835131683735	0.745016609559727	1.20786130289044	2.00931950443417	3.16380009699348	4.55984783537746	5.95598870285044
18	174.300478758514	150.835181502793	117.485302026566	81.0143930877432	48.1812263761446	23.7937632856685	9.6630902321189	4.72822181983024	6.08881338754067	10.3639279596459	14.8038666385758	17.83771417115	19.0563205765902	18.8457362126818	17.9368957921115	17.0596426506514	16.7644218473067	17.3750279986916	18.9961172505487	21.5180277322971	24.6109898066219	27.7429720725477	30.2611175311143	31.5425472205815	31.1708846098166	29.066039721902	25.5081877389815	21.0449804567228	16.3240473917035	11.9205316201834	8.22039963967478	5.38576967303616	3.39092942452775	2.09525857831254	1.31732249474371	0.886950491228474	0.668877458693835	0.564524635000234	0.504519040231831	0.444040234656432	0.3678482636361	0.303818551223339	0.335336802680541	0.597543345594591	1.24449059589961	2.38632368246248	4.0147674438934	5.95183802894742	7.85807349929002
19	174.912796990778	152.526912191394	120.431294039658	84.4293231093783	50.7149826562844	24.2373776463326	7.58819134190088	0.739457234085661	1.60112034983804	7.06845405848782	14.1103931667472	20.5321156727626	25.254687469359	28.1739715496711	29.7936466257707	30.8388372058542	31.9782501763739	33.6794149405367	36.1532031878991	39.3347215720204	42.8820271774863	46.2129272987025	48.6091098922038	49.3880946077997	48.0982892551901	44.6644626227942	39.422072854371	33.0246682952933	26.2627091913895	19.8650759049909	14.3517870659644	9.97485179283755	6.74397224540192	4.50483808147193	3.02938610493054	2.08702151943751	1.48392975130685	1.07450283455719	0.758591087338704	0.479181491186355	0.22869182251293	0.0616178878784971	0.101241014003408	0.523659287296974	1.50786531616133	3.15658084393	5.41344320001192	8.01651238713586	10.5240115117001
20	188.406524998939	170.293435405408	142.558803707316	109.777921392528	77.1907107461771	49.4446953387651	29.5850188317589	18.5839396504761	15.4952225142571	18.0989719424229	23.7569651050994	30.1760215166705	35.8694000168984	40.2576124356962	43.4869639526424	46.1127505907894	48.7836566906596	52.0046866201842	55.9945067948584	60.6223670736634	65.4127006099604	69.6202435085321	72.3793817790774	72.9092058383256	70.7235923764325	65.7779335980381	58.4978089901602	49.6769764734903	40.2817198453198	31.2308602792352	23.2215742396649	16.6440374834335	11.5892895678034	7.92315242101505	5.38567249773175	3.68078279704598	2.53723317411319	1.7395754659159	1.13970768588865	0.662060134906976	0.309875615894133	0.170033256399319	0.404965322381561	1.21798976925484	2.78627936793806	5.17252286532305	8.24502555218762	11.6455148909063	14.8348611490221
21	217.899595099581	207.754516030373	188.173546766998	162.322034254109	134.159385753642	107.567016209731	85.5478808495479	69.7158475766701	60.1931163977665	55.9006725086258	55.1081940707924	56.0464920753497	57.3951004210829	58.5281550895794	59.4983061058696	60.8207637715825	63.1612085342311	67.0295147625547	72.5526227714564	79.365730932945	86.6336391938983	93.1932348342703	97.7875910494034	99.3400989888603	97.2005816796631	91.2959976893663	82.1425158312446	70.7178062550246	58.2360919051188	45.8956273528127	34.6686135061472	25.1797571860553	17.6845637597872	12.1274064283493	8.2429234345862	5.66442650749929	4.01471153561635	2.96984692068793	2.29813405365461	1.88089001267581	1.71927598974937	1.92539119235053	2.69110517520351	4.22908313082689	6.68914580872061	10.0672421080424	14.1372511088655	18.4389614551663	22.3429906930343
22	262.346197590866	263.022583011072	254.565309953807	238.686712104374	217.889542712461	194.93880182969	172.315726460634	151.794022718137	134.240925932698	119.67852012531	107.563974308972	97.1848561147167	88.0374593087601	80.0706202008496	73.7280949749153	69.7901104073341	69.075907340813	72.1058837261328	78.8270248022258	88.4820228656441	99.6606423342517	110.523215443717	119.141846252972	123.874836486612	123.681657047635	118.302598028657	108.265149680998	94.7269420840462	79.2073818582169	63.2835565385045	48.3246003383237	35.3161759835263	24.7938292004085	16.8733116943321	11.3466263460363	7.80733530849289	5.77463961667036	4.79691946050523	4.52600417654437	4.75996014487295	5.45424368992868	6.70076188671691	8.67495499726249	11.555137532988	15.4265293581892	20.1921479307896	25.5189495129719	30.8448617259405	35.4580232804974
23	315.211631047123	327.363611224838	330.637750867986	325.389454702358	312.671219175574	293.986087755198	270.996631228375	245.263434495743	218.077554499285	190.423525580056	163.069244639928	136.737351070526	112.282957442732	90.7962952084303	73.5706078848706	61.9201874722909	56.8866899077124	58.9156852301374	67.6043960051806	81.6086479760978	98.755758334441	116.353183770237	131.627801855405	142.194359549722	146.444443507499	143.770581604263	134.585589017535	120.150332074921	102.267633954588	82.924112489843	63.961120233248	46.8347546562529	32.4929369405202	21.3660140124167	13.4447085343656	8.40906291968722	5.7729824679803	5.0167764353054	5.6898899723164	7.47440855464293	10.2057812112763	13.8514304023964	18.4522801331639	24.0380444722395	30.5340852855841	37.6835447707405	45.0098542661108	51.8386537398359	57.38408577022
24	365.806119635202	387.559094728695	400.577373514425	404.100174639205	397.928191743801	382.387773361109	358.261191413461	326.708291545002	289.20190191845	247.489206587161	203.57549069319	159.70932375378	118.335627879699	81.981803036798	53.0561614893773	33.5659901023902	24.7969622231144	27.0243401369288	39.3373600956485	59.6442139465499	84.8873609590342	111.447439647895	135.664275403214	154.371025292997	165.332615145175	167.503639314537	161.065993212286	147.25875111345	128.057114449269	105.782426006605	82.7270876128379	60.8599621745115	41.6479468218658	25.9979750532754	14.2990097777032	6.5299197573036	2.39649733857979	1.46621903380409	3.2785036591958	7.41769680100026	13.5439995591813	21.38395214213	30.6876903191095	41.1656701672269	52.4225610409796	63.9090129950173	74.9109136333885	84.5890556205102	92.0701131377293
25	403.760964986117	432.089269439341	452.06296589782	462.185052237511	461.361656299293	448.998784820545	425.091980835283	390.304033246597	346.019810128317	294.361620507416	238.145073400195	180.756050246286	125.935834253627	77.4746213194727	38.8329059565743	12.7324682606178	0.778253626002655	3.18238743551453	18.6559508828298	44.5106502865134	76.974263650325	111.679245642908	144.244802461763	170.850304298091	188.698971214232	196.295467843299	193.502598300462	181.389285171633	161.922127450301	137.576672681198	110.948200918807	84.4273896580692	59.9803249433901	39.0434092307199	22.5193060360261	10.8447580154547	4.09598104574527	2.10052818030763	4.53268239380331	10.9792117387339	20.9713627497667	33.9862635956019	49.4264185839344	66.5899459980662	84.6465590584551	102.634393740601	119.489787262306	134.115560789309	145.483878566378
26	423.751020254742	456.678364801582	482.53678136546	499.547484047638	506.148208746126	501.143778779284	483.878743044792	454.413875830829	413.67719840251	363.553135006992	306.873491823728	247.282876891873	188.968802772449	136.270748066622	93.2086592559308	62.9941732865783	47.6013923585121	47.4736552200677	61.4263490872008	86.7749969604766	119.678112532254	155.644033482828	190.119433348941	219.062162044522	239.406275995694	249.351286180976	248.444667741523	237.467382512725	218.166997670179	192.904597546211	164.286766365842	134.843639244238	106.793146326334	81.9066746638568	61.4687728357173	46.3077137841544	36.866595130517	33.2856034748129	35.4728285001822	43.1506772874269	55.8748723336509	73.0313671386128	93.8222950842711	117.254936132745	142.147630037588	167.163712703189	190.879186406955	211.882564462552	228.897271885322
27	425.873536949812	463.489350582198	496.702908785866	523.880899125972	543.394398493132	553.75751466566	553.810877994904	542.93089685533	521.231649829933	489.716950796263	450.339092740816	405.930048131468	359.990086678956	316.344864120631	278.709876773613	250.224512735205	233.030884139989	227.971213617195	234.460859116256	250.564730172222	273.268649451624	298.901796089176	323.639430329591	344.002472463813	357.274683017522	361.777714956445	356.974238758719	343.402600935925	322.475719800733	296.196354541418	266.847536063659	236.711096645316	207.85193844532	181.985666399227	160.427505736899	144.105130704227	133.609549932921	129.257009624605	131.139839185225	139.153086038065	152.994115536387	172.141749410312	195.828227914398	223.020296927136	252.424777594091	282.529471603269	311.683138106223	338.209915463052	360.545569999818
28	410.88956912559	454.189830154561	497.016177250278	538.212649612604	576.419669652013	610.157861455644	637.968345268045	658.596759740061	671.194483192575	675.50033957977	671.96273489789	661.767634622117	646.752027791984	629.203267740152	611.567796706663	596.113128687786	584.599697210941	578.020874816267	576.459162797236	579.086030005853	584.306368551423	590.021698090861	593.964843111128	594.047289585548	588.660924521312	576.887732106315	558.591122698117	534.386138976479	505.507641685915	473.611368268627	440.549866560075	408.163277921029	378.11534671647	351.790861055305	330.255561935519	314.266698694071	304.314218313284	300.670111040549	303.426421085584	312.50951561416	327.667377689635	348.435759811556	374.096069968995	403.641508133675	435.767640914777	468.89951678836	501.260522336859	530.979916118973	556.228041228719
29	375.826942064783	424.679843824926	477.632386851086	534.224123497713	593.624705458405	654.643661199414	715.796959058738	775.426608399321	831.858298314039	883.572699505558	929.360960914962	968.435740540596	1000.47616966173	1025.5973358635	1044.24974932187	1057.06860758702	1064.70324283912	1067.66143525849	1066.20021905404	1060.28499900853	1049.62440424531	1033.77254414783	1012.27667627777	984.839660705957	951.464639215332	912.554244568007	868.946895069007	821.885837364281	772.92958601518	723.822548502273	676.350043545352	632.201933816877	592.864243833281	559.549948254973	533.170675776188	514.34250936816	503.413100382406	500.494958097519	505.491184641535	518.104460580149	537.826520959736	563.912170947552	595.347573989818	630.825914327773	668.743919988983	707.230082218916	744.210275164715	777.509892226268	804.98486155425
30	316.66864556021	369.207221136783	430.367089192353	500.472169263632	579.366634563165	666.350791424632	760.166719148799	859.038366160631	960.762785553741	1062.8414928855	1162.63507092809	1257.5213306997	1345.03814329574	1422.99628035296	1489.5542869483	1543.25506354543	1583.0307664569	1608.18737093025	1618.38185576085	1613.60330594579	1594.16491266586	1560.70810223207	1514.21435341998	1456.01607554939	1387.79619448483	1311.56716096175	1229.62359649849	1144.46780572277	1058.71268157861	974.970885103343	895.741655953336	823.306749425573	759.644898501068	706.370452935314	664.697361944222	635.425453191281	618.942905112954	615.237495745911	623.909818204049	644.183943001731	674.914396454853	714.59201473515	761.354379084769	813.008412039715	867.072846814921	920.84654531429	971.505272694454	1016.22509519589	1052.3258245928
31	238.551802893877	292.952788307211	359.970472600749	440.634461661588	535.425412215022	644.151567480046	765.866126141407	898.836151356385	1040.5684958752	1187.89226524722	1337.09154836021	1484.07735313481	1624.58453060127	1754.37826950399	1869.45545026212	1966.22838939776	2041.6816896284	2093.49636733177	2120.13856356154	2120.91255618931	2095.97933156322	2046.34274193547	1973.80554389058	1880.89772783469	1770.77981286197	1647.12436970152	1513.97995036307	1375.62268883091	1236.40182947128	1100.58605231602	972.217472616944	854.979498824339	752.083398373549	666.176650635874	599.274267179031	552.712567744555	527.123708377397	522.428749929184	537.847266406124	571.922301816191	622.560635241945	687.089465485836	762.331418405262	844.69990376997	930.316111806635	1015.14731086262	1095.16373320993	1166.5085263387	1225.67243221726
32	166.058501465353	223.451852145438	296.68154731458	387.214993748721	495.916518740927	622.889182298019	767.350637595091	927.556659110937	1100.78260036776	1283.36850659275	1470.82838509319	1658.01880252139	1839.35710639682	2009.07564978223	2161.49578156227	2291.30422210839	2393.81476675219	2465.19988310382	2502.67941662532	2504.65695647442	2470.79809593493	2402.04853480366	2300.59345609574	2169.76267210096	2013.88854325559	1838.12554932061	1648.2416018628	1450.39173277014	1250.8847117332	1055.9525053539	871.531393174319	703.062131774867	555.31495812042	432.243605239426	336.871013489752	271.208174715196	236.206612264392	231.744385839223	256.645163757625	308.729720043828	384.899047095236	481.247972575263	593.207595644634	715.713923484641	843.398775674944	970.79739750979	1092.56543585332	1203.69620718858	1299.72779653348
33	144.141850628613	210.326325569875	294.603098715782	398.470857501975	522.778160292872	667.560698177714	831.9092857058	1013.88220029996	1210.47314794418	1417.64258843205	1630.41569348429	1843.04523084249	2049.23262674436	2242.39582926905	2415.96880539085	2563.71489602398	2680.03504359207	2760.25217194812	2800.85467250543	2799.68483937729	2756.06190661827	2670.83371525508	2546.35559573891	2386.39942625492	2195.99970016071	1981.24656076063	1749.03798126995	1506.80451891902	1262.22038151782	1022.91401697788	796.190234612927	588.774190526675	406.585627888286	254.549753089724	136.449213613713	54.8199369507294	10.8921491079416	4.57671588041691	34.4959900412293	98.0575173882231	191.568152353735	310.385263289609	449.10069888134	601.75201499123	762.054155696185	923.643431848951	1080.32438526454	1226.30914230013	1356.43833462957
34	226.146548188997	310.698454144679	414.440273410938	538.490491272669	683.296169325338	848.4948207741	1032.80580110815	1233.9625602669	1448.69520376712	1672.76993485377	1901.08828785366	2127.84489571534	2346.73820836274	2551.22446970547	2734.80173833504	2891.30812144299	3015.21692373343	3101.91122756921	3147.92153266789	3151.11238959038	3110.80725098563	3027.84474565786	2904.56391013798	2744.72023322306	2553.33834488284	2336.51052900136	2101.15275375634	1854.73147972021	1604.97510478435	1359.58360568012	1125.94887913753	910.896661795814	720.458929982502	559.683557855888	432.485927304464	341.545272316744	288.246885571779	272.669939563782	293.619551375267	348.700784265528	434.431446115965	546.389730937478	679.391891848252	827.694204737371	985.212498914356	1145.75155872208	1303.23584266061	1451.93235423207	1586.65626794124
35	455.468294811386	569.02972082938	701.684446169878	853.911135259506	1025.54740536016	1215.69546023816	1422.65542415151	1643.89416814893	1876.055755973	2115.01732052397	2355.99135830248	2593.672302165	2822.42204818374	3036.48613643588	3230.22977828247	3398.38111198857	3536.26812609737	3640.0357128484	3706.83031355219	3734.94151803943	3723.89262466661	3674.47533504447	3588.72718598361	3469.85373230344	3322.10062291451	3150.58333198929	2961.08424900435	2759.82800022754	2553.24625137129	2347.74288159801	2149.46943943696	1964.11935165614	1796.74763877165	1651.62107686603	1532.10199431221	1440.56732551063	1378.3632355179	1345.79460237847	1342.14787463906	1365.7452508545	1414.02767630079	1483.66373673506	1570.68108047693	1670.61647616522	1778.6800081721	1889.9282574381	1999.44067982077	2102.49286926342	2194.72008217984
36	852.122915927224	1003.84865359603	1173.66239130712	1361.36260537228	1566.19060280418	1786.78273205501	2021.14620818621	2266.66275949621	2520.12292496332	2777.79210942121	3035.50754577593	3288.8032605667	3533.05814947641	3763.660506629	3976.18096871975	4166.54495941385	4331.19543898087	4467.23711761179	4572.55426272866	4645.89575117297	4686.92296852998	4696.21838480028	4675.25496059191	4626.32877833527	4552.45927877787	4457.26307319142	4344.80839715832	4219.45782331409	4085.70686131366	3948.02559606851	3810.70964308184	3677.74555348555	3552.69451478339	3438.59689675251	3337.89899816091	3252.40234249429	3183.23509711944	3130.84465942172	3095.01013954182	3074.87331901478	3068.98660786397	3075.37648539946	3091.62082630111	3114.93833663297	3142.28803360845	3170.47630705218	3196.26863657847	3216.50256615204	3228.19813028091
37	1407.00708642688	1602.52875220553	1814.57065242076	2042.34475933269	2284.61339590484	2539.67756580119	2805.38330399465	3079.14762969947	3358.00468050619	3638.67147106086	3917.63152527476	4191.23346285641	4455.80056818143	4707.74651791305	4943.69186761371	5160.57565221865	5355.75657118224	5527.09870816466	5673.03754919489	5792.62315600235	5885.53864262982	5952.09349676685	5993.19267774897	6010.28370780947	6005.28506013264	5980.49996436789	5938.52025134862	5882.12502726922	5814.17881707302	5737.53338830909	5654.93682319997	5568.95262540471	5481.89081162859	5395.75212576202	5312.18579156053	5232.46063746185	5157.44900996468	5087.62264250554	5023.05954567601	4963.4609953185	4908.17776996185	4856.24487711196	4806.42406198689	4757.25337590112	4707.10297376831	4654.23610847118	4596.87400989229	4533.26300998166	4461.74194567785
38	2075.36385059924	2313.58669422168	2566.05898293686	2831.48683672894	3108.22428587524	3394.28436125329	3687.36310627094	3984.87665915704	4284.0108984751	4581.78246208824	4875.10928376234	5160.88818775342	5436.07658438442	5697.7749580559	5943.30666407361	6170.29157127705	6376.71030918522	6560.9562919814	6721.8732734105	6858.77689990734	6971.45952720803	7060.17839510548	7125.62806067093	7168.89871957157	7191.4226524883	7194.91148427728	7181.28721611112	7152.61007896845	7111.00616895467	7058.59758286172	6997.43740859561	6929.45147908517	6856.38831226168	6779.7781743591	6700.90175438421	6620.76855085628	6540.10476400942	6459.35026257802	6378.66404847982	6297.93756089121	6216.81512314738	6134.72081875426	6050.89106457597	5964.41211198725	5874.26163899847	5779.35349466887	5678.58452658876	5570.88227564912	5455.25217854744
39	2768.34372379873	3037.20069123837	3316.65393842204	3604.92599392297	3899.96726841904	4199.48143869839	4500.9602375081	4801.7271685991	5098.98924284802	5389.89541821956	5671.60004750893	5941.32931683901	6196.44841631171	6434.52703989299	6653.40077730234	6851.2260428905	7026.52638476717	7178.2283241563	7305.68527563143	7408.68857305501	7487.46514860063	7542.66195512603	7575.31775634493	7586.82340670231	7578.87217851654	7553.40204733902	7512.53210296357	7458.49540504934	7393.57064762649	7320.01494095511	7239.99987295342	7155.55279060413	7068.50496202566	6980.44796100402	6892.69927602754	6806.27780178293	6721.88953641261	6639.92349300353	6560.45754567071	6483.27367287795	6407.88183433464	6333.55152217247	6259.34986054561	6184.18498879281	6106.85335114922	6026.08943131504	5940.61641507697	5849.19624205937	5750.67752281749
40	3362.26429616688	3637.80635268994	3918.47958595903	4202.07846120967	4486.20272376176	4768.29315909639	5045.67441725389	5315.60413304641	5575.32728043999	5822.13442645536	6053.42231121303	6266.75498972971	6459.92363965567	6631.00307692817	6778.40303495532	6900.91235561848	6997.7344114781	7068.51232357672	7113.34284987027	7132.77818388392	7127.81530713054	7099.87296549001	7050.75677122666	6982.61335041886	6897.87484273082	6799.19540064594	6689.3816147903	6571.31900002373	6447.89680615218	6321.93346359608	6196.10493792326	6072.87815103944	5954.45143733434	5842.70374913567	5739.15401841989	5644.93173333098	5560.75941200065	5486.94726609594	5423.39995590302	5369.63496044163	5324.81173198735	5287.77048513059	5257.07919536652	5231.08715885234	5207.98329935048	5185.85730466832	5162.76163539802	5136.77247380465	5106.04776866555
41	3743.89421939556	3997.13076556266	4248.90844937194	4496.77977828275	4738.18813361444	4970.51009229144	5191.10279245191	5397.35542441637	5586.74371918925	5756.8861205149	5905.60017274846	6030.9575439567	6131.33603911801	6205.46694786469	6252.47611879093	6271.91725959233	6263.79612843741	6228.5845037072	6167.22309079847	6081.11283795578	5972.09447789979	5842.4164764931	5694.69194075508	5531.84540245493	5357.05073643984	5173.66178145845	4985.13749327654	4794.9636647351	4606.57338654975	4423.26849004976	4248.14420539943	4084.01918572286	3933.37289146607	3798.29210559432	3680.42806674628	3580.96537442899	3500.6034497689	3439.55094063126	3397.53305530762	3373.81140893931	3367.21558558138	3376.18526965292	3398.82149544391	3432.94531252351	3476.16197630704	3525.92865220886	3579.62357161001	3634.61459845037	3688.32525407453
42	3874.53413999856	4084.14372802393	4286.32895029457	4478.69372171798	4658.81724469375	4824.29708275697	4972.79527897805	5102.08658290947	5210.10771165872	5295.00645573222	5355.18935457113	5389.36661547216	5396.59293721713	5376.30292942233	5328.33989217951	5252.97683826167	5150.92880061965	5023.35566800547	4871.85502655587	4698.44474870941	4505.53535516559	4295.89247182497	4072.59000201832	3838.95492459351	3598.50490022475	3354.88011159317	3111.77096853088	2872.84346861008	2641.66411025664	2421.62630432355	2215.88021824951	2027.26791371732	1858.26550564413	1710.93388115125	1586.87927777331	1487.22473839461	1412.59314569558	1363.10220198019	1338.37137271287	1337.54046590404	1359.29918655068	1401.92669702715	1463.33994100006	1541.14925908144	1632.71964626461	1735.23587942349	1845.76968082194	1961.34708141731	2079.01420422708
43	3823.92148682246	3986.70304261313	4138.51449460255	4277.28441525034	4400.97922957698	4507.64093521164	4595.42615739865	4662.64572558156	4707.80388064718	4729.63616438439	4727.14500859326	4699.63203342485	4646.72608509138	4568.40609338195	4465.01790983161	4337.28439728264	4186.30817924666	4013.56662015872	3820.89879151576	3610.48437927351	3384.81469917543	3146.65620268587	2899.00707021613	2645.04769345236	2388.08603791542	2131.49904377224	1878.67136126907	1632.93282163534	1397.49611057822	1175.39613640941	969.43256661795	782.116944977511	615.625697200064	471.760189357049	351.914823839544	257.053947870012	187.698115972026	143.919997698869	125.349963284482	131.191121005228	160.243329240128	210.93547150943	281.365071581794	369.344144624198	472.450034769974	588.079883536937	713.507309929675	845.939862969082	982.57583042185
44	3738.50075611262	3870.11100238037	3990.37563189713	4097.68266740215	4190.48504763536	4267.32923155509	4326.88403886514	4367.9691242438	4389.58244787115	4390.92608456153	4371.42970967838	4330.77111330407	4268.89312565942	4186.01638679301	4082.64746180089	3959.58188840402	3817.90184511469	3658.9682433822	3484.40717338642	3296.09076741423	3096.11268345953	2886.75855096838	2670.4718564408	2449.81587476436	2227.43236862282	2005.997879236	1788.17851353751	1576.58419265923	1373.72336184797	1181.95917098013	1003.46811674587	840.202092269964	693.854718217082	565.832732954025	457.233100592719	368.826357955623	301.046568584025	253.988088276392	227.409177108868	220.742322485503	233.110971571782	263.352214434073	310.044815990941	371.541869669034	446.007242027324	531.454898420381	625.790147041154	726.851813556449	832.454361247675
45	3759.18171261511	3884.77012099387	4001.20031591899	4107.29209581771	4201.92434313653	4284.05408600859	4352.73535228569	4407.13743293088	4446.56216015231	4470.45980293919	4478.44318950567	4470.29968299647	4446.00066383447	4405.70820918839	4349.77870679881	4278.76319611128	4193.40429330968	4094.6296271197	3983.54178759441	3861.40486870797	3729.6277654898	3589.74446552281	3443.39165072274	3292.28399622753	3138.18761683197	2982.89216571467	2828.18213343349	2675.80792578887	2527.45731597383	2384.72786861794	2249.10092047397	2121.91767461288	2004.35792255012	1897.4218526388	1801.91533466754	1718.43899162177	1647.381282077	1588.91572304427	1543.00228584398	1509.39289943903	1487.64089934925	1477.11416849028	1477.01163159628	1486.38268964401	1504.14911695334	1529.12889309523	1560.06140567763	1595.63343933634	1634.50536118886
46	3944.04909409638	4085.37124512751	4220.88698766802	4349.72464097585	4471.04754787921	4584.0655625016	4688.04632939995	4782.3261433713	4866.32017642564	4939.53186029656	5001.56121959303	5052.11196239927	5090.9971517907	5118.1433032058	5133.59277861447	5137.50437853082	5130.15206658193	5111.92179788749	5083.30646114109	5044.8989841347	4997.3836925792	4941.52605144742	4878.16095567967	4808.17977193206	4732.51636413947	4652.13236209976	4568.00195325344	4481.09649264755	4392.36923419741	4302.74048742836	4213.0834977114	4124.21133461735	4036.86505262311	3951.70336142701	3869.29401018082	3790.10705181085	3714.51011122691	3642.76573568459	3575.03085805255	3511.35835549131	3451.70063834887	3395.91515819203	3343.77168104088	3294.96113319592	3249.10579355715	3205.77057890013	3164.47514787989	3124.70653606925	3085.93202837737
47	4245.27214906704	4412.05683190216	4576.22713188167	4737.09183309627	4893.96848496012	5046.18998063938	5193.11109278962	5334.11486473811	5468.61875416142	5596.08042726917	5716.00310458399	5827.94036463483	5931.50031923082	6026.34908337915	6112.21347422166	6188.8828864065	6256.21030584754	6314.11243957326	6362.56895600238	6401.62084714872	6431.36794156369	6451.9656138698	6463.62075311144	6466.58706744275	6461.15981649521	6447.67007475466	6426.47863909991	6397.96970103396	6362.54440884915	6320.61444685227	6272.59575774526	6218.90253030131	6159.94156765741	6096.10714200737	6027.77642943869	5955.30560440187	5879.02665718021	5799.24498014685	5716.23775000205	5630.25311405421	5541.51016943975	5450.19970546821	5356.48566151623	5260.50723653957	5162.38157174793	5062.20691566245	4960.06617095804	4856.03071541699	4750.1643851424
48	4545.48513215364	4734.33961344501	4922.88414061781	5110.52759598438	5296.66867828588	5480.69970900277	5662.01054382557	5839.99254528609	6014.0425710704	6183.56693180874	6347.98527219875	6506.73433018695	6659.27153060876	6805.07837215522	6943.66356975857	7074.56591841762	7197.35684904597	7311.64265203707	7417.06634979563	7513.30920537584	7600.09186046382	7677.17510211833	7744.3602638018	7801.48927215771	7848.44435658713	7885.14744381954	7911.55926424269	7927.67820065013	7933.53891319385	7929.2107766236	7914.79616730674	7890.4286380245	7856.27101813276	7812.51347537733	7759.37157351143	7697.0843569459	7625.91249005713	7546.13647459428	7458.05496398769	7361.98318840117	7258.25149923615	7147.20403663344	7029.19751847838	6904.60014464013	6773.7906058022	6637.15718239197	6495.09691589779	6348.0148323616	6196.3231961168
49	4720.11123744904	4919.06531350047	5119.00787192435	5319.41861059322	5519.75745104115	5719.46685341083	5917.97430618244	6114.69497378366	6309.0344834254	6500.39183096194	6688.1623842594	6871.74096149265	7050.52496099313	7223.91751874977	7391.33066942646	7552.18848680565	7705.93017989124	7852.01312149858	7989.91578700833	8119.14058204789	8239.21653916402	8349.70186503882	8450.18632144794	8540.293424934	8619.68245203647	8688.05023884862	8745.13276562878	8790.70651914564	8824.58962735402	8846.64276285208	8856.76981333695	8854.9183189341	8841.07967780826	8815.28912285949	8777.62547355876	8728.21066808133	8667.20908185526	8594.82663946216	8511.30972751979	8416.94391675408	8312.05250194802	8196.99486885726	8072.16469752405	7937.98801172643	7794.92108458442	7643.44821063163	7484.07935496276	7317.34769040058	7143.80703399993
50	4688.43659126776	4883.21158850643	5079.51398606446	5276.89546311689	5474.88560050324	5672.99334467994	5870.70865110672	6067.50430191019	6262.83789109436	6456.15396900502	6646.88633622158	6834.46047555952	7018.29610943702	7197.80986850468	7372.41805617416	7541.53949252232	7704.59842000756	7861.02745252538	8010.27054856158	8151.78598858608	8285.04933637175	8409.55636363252	8524.82591725414	8630.40270844495	8725.86000336294	8810.80219517987	8884.86723812028	8947.7289247599	8999.09898877862	9038.72901643098	9066.41215121366	9081.98457756541	9085.32677091954	9076.36450302993	9055.06959319602	9021.46039780814	8975.60203250422	8917.6063231611	8847.63148392034	8765.88152245511	8672.60537470483	8568.095773322	8452.6878560747	8326.75752241217	8190.71954831433	8045.02547139257	7890.16125997391	7726.64478156771	7555.02308767026
51	4435.3881275304	4614.28552266752	4794.84645608491	4976.70463982535	5159.47359049205	5342.74754425753	5526.10252198868	5709.09754414945	5891.27599396572	6072.16712611679	6251.28771696326	6428.14385104393	6602.23283728523	6773.0452470788	6940.06706510862	7102.78194256189	7260.67354115164	7413.22795522781	7559.93619816977	7700.29673825329	7833.81806827872	7960.02129245024	8078.44271331869	8188.63640105495	8290.17672691595	8382.66084251129	8465.71108638157	8538.97729946616	8602.13903127275	8654.9076189655	8697.02812216448	8728.28109699441	8748.48419383302	8757.49356428305	8755.20506412013	8741.55524034358	8716.52209196599	8680.12559581011	8632.42799032201	8573.53381224407	8503.5896829015	8422.78384282543	8331.34543544386	8229.54354260026	8117.68597668785	7996.11783619455	7865.21983342011	7725.40640503112	7577.123617943
52	4000.74191221251	4156.98466242084	4314.89790324016	4474.20288350218	4634.6042650912	4795.79064817056	4957.43520748092	5119.19644115849	5280.71903274335	5441.63482622117	5601.56391307096	5760.11582938458	5916.89086018593	6071.48144711883	6223.47369469999	6372.44896935651	6517.98558449645	6659.66056390587	6797.05147483596	6929.73832125297	7057.30548687812	7179.3437168597	7295.45212620199	7405.24022243812	7508.32992948449	7604.35759916318	7692.9759965332	7773.85624493925	7846.68971657425	7911.18985436404	7967.09391112357	8014.16459220597	8052.19158827018	8080.99298532939	8100.41653990838	8110.34080793169	8110.67611687847	8101.36537177036	8082.38468669602	8053.74383481095	8015.48651107441	7967.69040338311	7910.46706922235	7843.961616465	7768.3521884922	7683.84925537252	7590.6947144017	7489.16080485827	7379.54884335443
53	3449.42749476408	3581.10786935444	3714.448024298	3849.25233496143	3985.31234808952	4122.40702643372	4260.30306912232	4398.75530969321	4537.5071932395	4676.29133360846	4814.83015104834	4952.83659011937	5090.01491707826	5226.06159531434	5360.6662367658	5493.51262658068	5624.2798176166	5752.64329070082	5878.27617590576	6000.85052944079	6120.03866012603	6235.51449880592	6346.95500348539	6454.04159243802	6556.46159704927	6653.90972572625	6746.0895298343	6832.71486231594	6913.51131941475	6988.21765577006	7056.58716307208	7118.38900247441	7173.40948105375	7221.45326278762	7262.34450478905	7295.92790989346	7322.06968713524	7340.65841217771	7351.60578036639	7354.84724575904	7350.342540239	7338.07606763753	7318.05716866727	7290.32025339593	7254.92479895813	7211.95521120491	7161.520550016	7103.75411903861	7038.81292165944
[truncated: 70 more columns]
