# Supplementary material for: Reconstructing spruce budworm outbreak severity: a comparison of paleoecological and tree-ring signals
Source: PLoS One. 2025 Aug 12;20(8):e0329406. doi: 10.1371/journal.pone.0329406 (PMC12342301; doi:10.1371/journal.pone.0329406)
Supplement: S14 Dataset — (ZIP) [file pone.0329406.s014.zip › Lake 8 wavelet data no outlier/Percent_defoliation/PD_wavelet_power.txt]

V1	V2	V3	V4	V5	V6	V7	V8	V9	V10	V11	V12	V13	V14	V15	V16	V17	V18	V19	V20	V21	V22	V23	V24	V25	V26	V27	V28	V29	V30	V31	V32	V33	V34	V35	V36	V37	V38	V39	V40	V41	V42	V43	V44	V45	V46	V47	V48	V49	V50
1	7.93752674862175	6.29850916202271	4.04278569980146	2.19551419559819	1.09890137941152	0.571542130513821	0.341156400852214	0.239011578433689	0.187173859214596	0.156235611788907	0.135344030031465	0.114916285813676	0.0931211485094079	0.0745849158091391	0.0601916554511706	0.0496456613573735	0.0430064486931169	0.0384541319195727	0.0333553575534594	0.0274705661276881	0.0236683730949121	0.0240463190065757	0.026694463685829	0.0299357920649287	0.0332400653199578	0.0333093440763665	0.0294162771270248	0.024611479533623	0.0202870018013478	0.0169362318746316	0.0152386418854403	0.014747418571657	0.0144767916887401	0.0140142016045761	0.0134230040887784	0.0128193020949968	0.0122920722974504	0.0119553384097052	0.0118462279169245	0.0118752810776922	0.0119739683464921	0.0118654841009847	0.0111192608540884	0.0100046719283925	0.00915617996060867	0.00878464208757727	0.00924345034896887	0.0108368148014098	0.0125299904924334
2	11.2587997577213	8.7215374072726	5.29107729056335	2.58797227544742	1.09829532548552	0.46977294982171	0.244563612961766	0.166325777843903	0.133542803989818	0.11579705194202	0.105133391175025	0.0913497340726795	0.0726994653998204	0.0563769955249129	0.0440814153054939	0.0353764495933445	0.0308259339170166	0.0284213204321157	0.0245453520050564	0.0186536920038211	0.014728983692717	0.0157856649440198	0.0193409401346043	0.0235921587317857	0.0283307061717454	0.0291050255942766	0.0247621702270264	0.0195291758900846	0.0151289198452396	0.0118331165660098	0.0104835115863601	0.0105358778049028	0.0106778737156708	0.0104281554906691	0.00995844167852939	0.00944484985432903	0.00898942806187338	0.00873915996327387	0.00874746624721503	0.00892384814687515	0.00924151328074761	0.00934520129549902	0.00860705730369981	0.00735610547188772	0.00640307240211204	0.00594256898938336	0.00647178889597088	0.00859041101022116	0.0109685093227331
3	14.2870046124064	10.8227562866988	6.2150329719435	2.71574892707477	0.928398683398302	0.280678582927458	0.106999007821902	0.0712009924616498	0.0630629370705365	0.0598384043678331	0.0602072552139571	0.0550609230086275	0.0423602804265402	0.0308843080474164	0.0227997231531414	0.0172438976717414	0.0153609096329456	0.015554619381862	0.0137133010705696	0.00882403350238411	0.00530622387896062	0.00663270826743371	0.0100420377679488	0.0141328974945639	0.0193905462072741	0.0206658823645122	0.0164109085208447	0.0116490818047632	0.00810748397687338	0.00551543469718849	0.00474013916853676	0.0052952396186724	0.00575282299481703	0.0056749915429357	0.00535571486602386	0.00499541689224174	0.00466645413371844	0.0045145525154654	0.00459390399143185	0.00483255636895657	0.00529409998664644	0.00561885125804958	0.00504069402913217	0.00389336636509906	0.00303637379714556	0.00254096729166137	0.00296418062085292	0.00522228104871528	0.00789014046744785
4	16.5030173664171	12.318226920289	6.81134357883435	2.73510287496213	0.76798394207019	0.141257256090488	0.0191386960148829	0.0129165061966638	0.017413248942698	0.0201096070831078	0.0252903360916621	0.0256696439775362	0.0183739003623787	0.0117337013156638	0.00775332069256589	0.00493617492641641	0.00470262372684401	0.00640407610478123	0.0063681279269585	0.00317548861560339	0.000553978281571476	0.00158131533699174	0.00376630840457769	0.00659832239375237	0.0112417172237092	0.0125565032923661	0.0088258195549891	0.00517211811012172	0.00302415696475806	0.00143702517145226	0.00111025184583245	0.00178937604386379	0.00225108347760663	0.00220189623734218	0.00199480642985244	0.00178909567777715	0.00159172132258552	0.00151075068374706	0.0015809066092052	0.00175551479786229	0.00219572605765594	0.00262739836038967	0.00228640628837364	0.00145246565861599	0.000883119729711845	0.000483591490673993	0.000732735405392952	0.00268328710693383	0.00503381896929298
5	17.8128329103415	13.2747961136736	7.30170298868099	2.89116858732651	0.783300121937523	0.129531924876118	0.00872060922616545	0.00129289351817598	0.00327162095377102	0.00439903913680583	0.00870460415761699	0.0104895165449194	0.00649319157246231	0.00304511701079853	0.00168864775171792	0.000530459645310646	0.000681427956657237	0.00240687314129151	0.00329390677161336	0.0018818338650793	0.000338069532267933	0.000653675125313508	0.00128046664391656	0.00277358606769717	0.00635836945662108	0.00740161280504476	0.00435399764584753	0.00181108626358721	0.000893486152457575	0.000199529237191477	6.14827824564862e-05	0.000493097091872937	0.000721618545993192	0.000622051667073956	0.000493350106544986	0.000408189172041401	0.000317106885485868	0.000280729809284459	0.000308875053904146	0.000374506201325277	0.00067943981352142	0.00107041030689553	0.000926686839073566	0.000438294411062259	0.000187359715311936	2.59301218143915e-05	0.000266066683823018	0.00174531745458973	0.00334591346011743
6	18.4893024516842	13.9548514465861	7.89787065160337	3.30059500587328	0.99567731242775	0.214019051262534	0.035340918704574	0.00616204804611854	0.00115953006143105	0.000650616741048318	0.00350288797763128	0.0049795999704252	0.00258506615181023	0.000604788347784703	0.000360486655074119	0.000160447565069989	0.00037569857704664	0.00156316372775992	0.00264426522480326	0.00248036665092612	0.00163545111328194	0.000993782392658579	0.00042436056499569	0.00136931145114898	0.00429944949348425	0.00508594501115058	0.00256628485089673	0.000606711490428002	0.000308446067741733	0.000224110799975182	0.000175301669882158	0.000287453148680985	0.000275207291762881	0.000146282382720246	7.53513494044346e-05	5.82587888000347e-05	3.07216948070226e-05	1.95083118467029e-05	2.34105847544704e-05	3.42053874200219e-05	0.000218763881064293	0.000500397240912872	0.000448505268061814	0.000160914908299729	8.16612269382575e-05	0.000209138989286269	0.000709695226618957	0.00189351965771112	0.00269512919044829
7	18.8894153476029	14.5800873445484	8.66120881391984	3.93029130306051	1.34876831597714	0.349253184704631	0.0711533399336473	0.0128603446755926	0.00183740193825887	0.000604757734595229	0.00270679345666428	0.0036910125101172	0.001882824704217	0.000207380073875332	0.000103137444924409	0.000509083973864276	0.00109291095931569	0.0021062468418621	0.00321503231975987	0.00361755071158947	0.00285562437032616	0.00123698912746037	1.75782886212491e-05	0.00115437693735389	0.00401622194373116	0.00468852889697718	0.00235713817840016	0.000348027342153175	6.0186561478957e-05	0.000309495092550148	0.000395631310992582	0.000334724236156496	0.00018455258234405	5.01158702919953e-05	4.269899062677e-06	6.46073476626196e-06	3.300339808957e-06	1.48391770636015e-07	1.28861035077469e-06	2.50339003803036e-05	0.000170797828722911	0.000366628901344347	0.000321371300485427	7.65264736819319e-05	3.1053403923666e-05	0.000431549821908793	0.00135755717424328	0.00251202942024353	0.00272217736588151
8	19.2548472002759	15.2550407649896	9.56513017201293	4.72484703911229	1.82211322158406	0.541941206745504	0.125396707059553	0.0262009193182763	0.007642459009573	0.00441773869916114	0.00475015846954828	0.0046573648580876	0.00266559283382567	0.000694845153194437	0.000283919263229722	0.000959984164095996	0.00201130058272769	0.00328591444848918	0.00463236612463664	0.00534849495725606	0.0045185808875287	0.0023602069734174	0.00100237926174956	0.00251431185651058	0.00544389290581034	0.00596039206263008	0.00342739247203969	0.000880306643581085	0.000132188514183824	0.000384044581524652	0.000565559427525738	0.000449665247400218	0.000225785978357145	6.69225934955558e-05	8.54946571687864e-06	2.46698443148543e-06	3.31210689347254e-06	2.32845000129417e-06	1.59237999240132e-05	8.80055314960751e-05	0.000261248831341371	0.000430240980977016	0.000379488689687938	0.000158956085961565	0.00019429247541683	0.00090919340055312	0.00230402766735239	0.00362140491142836	0.00356259141249356
9	19.6916039041016	16.0128514533969	10.5845094527398	5.66868723556205	2.43739163526593	0.824513893106316	0.212751509729697	0.04337472064581	0.0125826993140551	0.00993252857836343	0.00985729204414686	0.0084704478587371	0.00561006053308998	0.0029663265232353	0.00198189783987662	0.00244779718750979	0.00358431032885325	0.00513540346923706	0.00702375454549476	0.00849608649286556	0.00837343994315556	0.00676875282913938	0.00590573873259889	0.00759648443505258	0.0101239657779424	0.00998989719788647	0.00669768181115484	0.00309127567287858	0.00131408897541412	0.000998648396888743	0.000960022240745364	0.00071395605408148	0.000386858118902783	0.000156577536637271	4.99070090821108e-05	1.60045637198983e-05	1.01783112441596e-05	2.06945578792011e-05	7.5559362801822e-05	0.000228128798508485	0.000482615375983245	0.00071087202424353	0.000759323199466536	0.00073964653111315	0.00110852278845421	0.00231876527802809	0.00427614690689945	0.00601236348721648	0.00622910755641584
10	20.2263643065472	16.857610571225	11.7089673681432	6.76688599391931	3.22906778637258	1.24328229424001	0.363661739223435	0.0690641562975727	0.00717398860625895	0.00850042148034848	0.0152856268140452	0.016235976553304	0.0130600581069949	0.00927652253775524	0.00695879609919985	0.0062320903226906	0.00661303355951771	0.00817472544674001	0.0111081589348761	0.0146292204038043	0.0171803905165476	0.0182230087315611	0.0191054319765913	0.0209383370020816	0.022188950435879	0.0202180298462508	0.0149525726347282	0.0091528611722178	0.00520047560804931	0.00322351081937241	0.00218428163851843	0.00139813758186436	0.000773228173412987	0.000371021009013615	0.000165174995377367	7.89508618842891e-05	6.05337210165447e-05	0.000106210220828376	0.000256562549222032	0.000561817748468941	0.00100638038751721	0.00147949355692103	0.00191041387345066	0.00248060646751842	0.00363389358592788	0.00576066985711075	0.00871706497903638	0.0115638417566622	0.013119278002818
11	20.8490620962194	17.7742880333294	12.9238560041974	8.02291281642594	4.23918243756303	1.87770281169074	0.665639776405958	0.165357396148685	0.0175884231487983	0.003399013525899	0.0185814935155218	0.0279058481276858	0.0274797743645048	0.0223570480258271	0.0168913995755569	0.0128927750935872	0.0111132845838149	0.0125060687773413	0.0177385547729177	0.0259885614528949	0.0349809915113494	0.0426143106622806	0.0481262278741872	0.0511369028508398	0.0503239556274265	0.0444438484216688	0.034532362543202	0.0237939014291258	0.0150869459475293	0.00921851006730874	0.0055213198692584	0.00316873470847849	0.00170182646205506	0.000872788088536823	0.000466251506011962	0.000301796932632414	0.000285546076677531	0.0004181713731967	0.000761467145678518	0.00137676639463751	0.00226204480920885	0.00336269373682107	0.00469862435967042	0.00650362521331094	0.00920471068619963	0.0131782011018444	0.0183572797222203	0.0239606338577459	0.0288227606579828
12	21.5263545046752	18.7226119010378	14.1866666769587	9.40839992143339	5.48357314519675	2.80730668461958	1.24685950150379	0.466264759374729	0.144515678347255	0.0502764827695891	0.0427752712473059	0.0516881061996515	0.0526725785662087	0.0443170810424549	0.0320415098548978	0.0209540975158393	0.0147512936891561	0.0161850814162934	0.0266141975305443	0.0449419543732389	0.0674569630847624	0.0891728143021727	0.105546353917738	0.113275124590715	0.110543432947117	0.0977559658063908	0.0781420716218908	0.0566934755904828	0.0377616615523061	0.0234137046909264	0.0136351967136677	0.00747488643306376	0.00388873397393573	0.00200559690185824	0.00115135633778332	0.000866445602025871	0.000920926406274046	0.00128331353854485	0.00204017579631687	0.00329443490452474	0.0050951107949801	0.00745910409628523	0.0104901023939784	0.0145073773427642	0.020060744842877	0.0277328590328206	0.0377002942213688	0.0492591778195804	0.0607874501299132
13	22.1983076360368	19.6207992155134	15.3919700275177	10.8047864852765	6.86470775345805	3.99893935729504	2.16045538500207	1.09365868490026	0.532551514431043	0.271956396272571	0.168754981796151	0.130683367479797	0.107799478796951	0.0817933088086552	0.0525677439133691	0.0269644042919258	0.0124706443854762	0.0146460785858686	0.0358349054711607	0.0741062290066836	0.122918950805385	0.172302833575081	0.211458903252549	0.231791570920152	0.229345684517635	0.205934677493055	0.168370705732814	0.125774855770934	0.0862020232789118	0.0544261188749058	0.0317423125039599	0.0171318699564334	0.00862407365549332	0.00420997080487962	0.00227745476777927	0.00174839094863254	0.00205479745066299	0.00302403870063668	0.004715294591367	0.00725298852432856	0.010723281936072	0.0152001248061852	0.0209111532305377	0.0284536514855861	0.038872539744757	0.0533693797699093	0.0725368895654581	0.0954000186978824	0.11894000625411
14	22.7747983463606	20.3352319870039	16.349013816977	11.9611818528562	8.09792947072876	5.18970285461085	3.22603760016879	1.98347480548514	1.2227707569336	0.768183448918366	0.502801843161754	0.345490138234976	0.240776027592523	0.157789658717864	0.0870621007419088	0.0326973208872409	0.00378602635356985	0.00824838361995556	0.0492513357288158	0.123094308966696	0.218312624937813	0.316869613073389	0.398100690772887	0.444561244103473	0.447458502155002	0.409154387156308	0.341526144994838	0.261045411540381	0.183052990750971	0.117800934957299	0.069418878528669	0.0372251434366259	0.0179566084724878	0.00772598093986407	0.00320484430653079	0.00207339416120905	0.00299533418850268	0.00536762898328779	0.00900841484103525	0.0138860223189243	0.0199847361899805	0.027397263227056	0.0366526209707832	0.0491061493313918	0.0670122332933004	0.0928532548117084	0.127816973648973	0.169991885465733	0.213447350497245
15	23.1566574780654	20.7130737477979	16.8271801805136	12.5484838903907	8.75903589208909	5.9004253456363	3.98006819948835	2.76382610550594	1.98364249689357	1.44871198208542	1.05570308248622	0.754069722108405	0.515953960205651	0.325068756398161	0.175703117487683	0.0713929098691442	0.0204983243408557	0.0307015953024181	0.104174958584679	0.233743775478816	0.400585183254102	0.575120586603055	0.722543944597741	0.812119173011656	0.826605533384931	0.767325526912617	0.652402314208641	0.509259307199015	0.365204492936371	0.24021189944479	0.144095973735354	0.0777482887255083	0.0365317327048245	0.0138054222740553	0.00337188684901878	0.000591742936196048	0.00249812127878528	0.00739430735937224	0.0143203886767021	0.0226426750921631	0.0319465149407201	0.0423430745190223	0.0551172460842808	0.0733187275390791	0.101601634084906	0.14468248491668	0.204463996458097	0.276983949274855	0.351159691158879
16	23.3058708620347	20.6881632564686	16.7058874278753	12.3562904104087	8.5193922535497	5.68179367819582	3.88867971403757	2.88866027757873	2.34345176218641	1.98287730794565	1.65949930065415	1.32761104352438	0.996589299917294	0.693776827127488	0.446175620290766	0.27497199647336	0.194906204777596	0.213906617024355	0.331192220117668	0.533719663243769	0.792789169854522	1.06432038290261	1.29575014499968	1.43901262956326	1.46475643480798	1.37115922130163	1.18303303761621	0.941886712561343	0.691922629695836	0.468071375079111	0.290008128594201	0.162561052586499	0.0802302440015123	0.0327604652084273	0.00952873375143453	0.00190011677628129	0.00380148599520951	0.0112443003571677	0.0215345048472793	0.0327252225212539	0.0436613832263759	0.0547092854743171	0.0688630382105382	0.0924178143413499	0.134105915212699	0.201957620475435	0.298376694751062	0.415547262547685	0.534192619337847
17	23.3628005022977	20.4451134328296	16.1958941614381	11.5804979913931	7.50329126174331	4.53068432358645	2.78935126641949	2.04900170078944	1.91017924998507	1.9902665203986	2.03479894469321	1.93969138217846	1.71362104089062	1.42175865700596	1.13996954247145	0.929764534678082	0.83076496219729	0.862094388736912	1.02473429571773	1.30086514981372	1.65138864304753	2.01656896778807	2.32453188998495	2.50790746763453	2.52305981931896	2.363351462106	2.06008617423092	1.67080387405044	1.26056037145813	0.884238506038212	0.576018399037863	0.347782906094883	0.19425094920419	0.100825430068012	0.0506176253075295	0.0288070412792787	0.0242035782390004	0.0289185911015687	0.0373604239733577	0.0455966746670588	0.0516951141764115	0.0570454777759054	0.0679194888728888	0.0958654403349341	0.155422247208083	0.258550341823904	0.407103795456619	0.586741040387117	0.766390268756655
18	23.7618652812944	20.5629111754456	16.0164214072824	11.0444509854953	6.56840312999754	3.24373290168858	1.3173403190402	0.644584402195135	0.830069799395864	1.41288343965674	2.01816705962951	2.43176246032198	2.59789144311788	2.56918310381108	2.44528359538973	2.32569028667685	2.28544371359067	2.36868583210051	2.58968410293687	2.93348864980685	3.35514295995984	3.78211677664936	4.12540804911947	4.30010154316752	4.2494338860848	3.96248664978981	3.47745528262949	2.86899952324826	2.22540877529389	1.62509058183738	1.12066260625123	0.734225943143113	0.462275311794401	0.285640363250619	0.179586653318872	0.120915319532474	0.0911860723297128	0.0769599625909931	0.0687795785256907	0.0605346830400778	0.0501476584960448	0.0414186784542861	0.0457154678283738	0.0814613050915617	0.169657697409852	0.325320402239377	0.547321291467546	0.811396356609404	1.07126776237566
19	25.2632585528727	22.0299880011962	17.3943071720552	12.1944183378916	7.32493986370659	3.50068804945816	1.09598864758431	0.10680235874613	0.23125533447594	1.02092119913956	2.03801275256616	2.96552428297078	3.64762161595328	4.06926388443806	4.30319914202419	4.45415962242329	4.6187289676511	4.86443406194643	5.22173183073959	5.68124950418352	6.19359908762574	6.67469248058383	7.02078139712381	7.13329284635683	6.94700181067251	6.45104238670576	5.69386595117262	4.7698667457181	3.79321366998643	2.86918142865606	2.07287810601044	1.44070224823131	0.97405517172062	0.650649301531966	0.437544683648134	0.301435716300043	0.214329092133502	0.155194150412242	0.10956592716514	0.0692098354943706	0.0330307486957426	0.00889968406964796	0.0146225888381281	0.0756339169929002	0.217786188320465	0.455915858503213	0.781882272629842	1.15785253344956	1.52001928050756
20	28.830326097507	26.0586265525056	21.8146202684623	16.7984270824532	11.8118699048409	7.56612166386759	4.52715605537175	2.84374991950324	2.37110852738237	2.76953923508022	3.63533614916452	4.61759241435983	5.48880406034201	6.16029670116101	6.65445823467245	7.05626111830762	7.46496826810253	7.95785641642195	8.56838631556912	9.27655032938127	10.009576311194	10.6534225571547	11.0756311621294	11.1567058510369	10.8222591070622	10.0654649602092	8.95144639595413	7.60166576649601	6.16398566299934	4.77900585534976	3.55340961694812	2.54690238689567	1.77341521202671	1.21241590767306	0.824125886111724	0.5632404097126	0.388252263532316	0.266193158405	0.174400245640059	0.101309705625297	0.0474177582540944	0.0260188134643478	0.0619685666539851	0.186379119466494	0.426361787506364	0.791509322487183	1.26166954861667	1.78201891829433	2.27005877073499
21	35.3261144355034	33.681383411601	30.5068958195522	26.3158210773354	21.7500625072944	17.4388792341446	13.8691135576679	11.3024074612716	9.75857214018831	9.06267656513473	8.93419911674949	9.08631698859982	9.30495480997013	9.48864683960744	9.64592875564554	9.8603270009187	10.2397623985729	10.8668963243192	11.7623084772098	12.8668568287761	14.0451378568608	15.1085864884956	15.8534284113963	16.1051226520681	15.7582618271689	14.8010043818765	13.3170321539541	11.4648460693609	9.44129724507543	7.44064798841751	5.62051254605913	4.0821690531654	2.86704031200562	1.96610804668059	1.33635152649187	0.918322858397106	0.650869310096262	0.481474745871849	0.3725759404483	0.3049318921314	0.278730854604587	0.312146470777063	0.436284837214908	0.685623461432193	1.08445144290719	1.63211201285665	2.29194620690781	2.98934406986558	3.62226944796667
22	45.0609200807893	45.1770969098937	43.724464819799	40.9971364450834	37.4249879005974	33.4829391489466	29.597170647066	26.0723364365682	23.057393972441	20.5561364345137	18.4753264747811	16.6925957938897	15.1214271617325	13.7530326371131	12.6636323525246	11.9872390618702	11.8645666252292	12.3849992634735	13.5394310931044	15.1977859696419	17.1178400169814	18.9836095354735	20.4639566404364	21.2769011260806	21.2437203773565	20.3198062867775	18.5957612578715	16.2704213209278	13.6047617098985	10.8696650067588	8.30029546369571	6.06595177733261	4.25861996993259	2.89818170317944	1.94891112453891	1.34099794702788	0.991859522461789	0.823925051816091	0.777392294446903	0.81757687226083	0.936827906293169	1.15093147387116	1.4900214198862	1.98472527400042	2.64968050963478	3.46822928071461	4.38316756678527	5.2979530936567	6.09031565137076
23	57.3605554781339	59.5719089451284	60.1677196644855	59.2126623197609	56.8982646812772	53.4980426974175	49.3145422595107	44.631750403422	39.6846068840713	34.6522720849211	29.6744838471637	24.8827442882063	20.432662298175	16.5226324650869	13.3879924453336	11.2679101875838	10.3519407630327	10.721166664914	12.3022925732115	14.8507127233152	17.9710537200356	21.1733406871412	23.9529353841104	25.8757820025055	26.6491899374759	26.1626146054301	24.4911779421095	21.8643257731482	18.6101263826546	15.090094039828	11.6393084017713	8.52274243130061	5.91289384161584	3.88807490394476	2.44659737716826	1.53023706175274	1.05053699963049	0.912926601352825	1.03541626410588	1.36015357409429	1.85719441069608	2.52061048448237	3.35784893076545	4.3743169595465	5.55643231558288	6.85745336634378	8.19065665222234	9.43332567988618	10.4424542471677
24	70.5257825434791	74.7196587767343	77.2295246577327	77.9087049467827	76.7187742699055	73.7226511635305	69.0711541528897	62.9878962867877	55.7568322427223	47.7148112859089	39.248443416222	30.7912427721488	22.8145793933476	15.805724680772	10.2289904595447	6.47137265275519	4.78074332717625	5.21017181937447	7.58406695521357	11.499137485633	16.3659032431084	21.4865675332966	26.1554650740867	29.7620427227541	31.8753881829572	32.2939519254602	31.0528025713927	28.3908280949712	24.6888384912779	20.3943782594543	15.9494122111917	11.7335283023814	8.02953773400632	5.01229322518324	2.75678508378987	1.25893930175148	0.462033960326452	0.28268046702526	0.632080831143626	1.43009874214926	2.61122249303092	4.12273025995297	5.9164493376039	7.93655695362797	10.1068351290441	12.3213716532402	14.442488852593	16.3083913090345	17.7507057136727
25	82.4721107440469	88.2584429174349	92.3382650130362	94.4057997624554	94.2376131201303	91.712376175185	86.829178548895	79.7234013319448	70.6779173205063	60.126228809958	48.6434513729811	36.9211842806071	25.7236210775506	15.8249462018507	7.93199937164275	2.60073068844295	0.158965885255535	0.650033638148358	3.81065972362421	9.09173396651926	15.7227432731872	22.8115739588402	29.4634062093861	34.8978391638497	38.5436032723048	40.0952617177436	39.524790904057	37.0505286834075	33.0741720598278	28.1013757373782	22.6622509517315	17.2451168724309	12.2515657286615	7.97499671621745	4.59978765244452	2.21514747983061	0.836644033733761	0.429053345246681	0.925844538642292	2.24261096272725	4.2836051553716	6.94202545094775	10.0958275331941	13.6016452233847	17.28988435772	20.9640748382251	24.4069531788897	27.3944099135393	29.7164995754662
26	91.7021187281592	98.8277824191213	104.423690092541	108.104902414042	109.53333659133	108.450349627169	104.714098193913	98.3377341914385	89.5220866730521	78.6749557095198	66.4091601828524	53.5134138970265	40.8939182667686	29.4897610178452	20.1708813171507	13.6322955740267	10.3012106756978	10.2735676360926	13.2930095451937	18.7786003892606	25.8990207929109	33.6822496125003	41.1429212347716	47.4062915071628	51.8088728905612	53.9610293720141	53.7648320112954	51.3892853689322	47.2125728709508	41.7456465278975	35.5525859163456	29.1809265928813	23.1106411918109	17.7250678951484	13.3021902844424	10.0212513114689	7.97813980891252	7.20319295031022	7.67652082298658	9.33805074836944	12.0916385607307	15.8044011226187	20.3036755828789	25.3746317076564	30.7615515327776	36.1751733839659	41.3073360958571	45.8525859621323	49.5346649321598
27	97.6416479543116	106.265968823164	113.880967821834	120.112169187151	124.586103513316	126.962094630949	126.974329444704	124.479834727355	119.504765710148	112.279270624281	103.250959118986	93.069128308859	82.5362983628896	72.5295919437731	63.9008750443346	57.3699271314653	53.4278784134931	52.2678284806191	53.755734223028	57.4479300791267	62.6533441307723	68.530353296148	74.2020449232561	78.8707571555046	81.9137274225523	82.9461547070848	81.8448434229547	78.7332223254154	73.9352365777711	67.9100664075587	61.1811510065108	54.2716547523938	47.655005628328	41.7245469125691	36.7818253032158	33.0395322081034	30.6331704273555	29.6352469321899	30.066930437187	31.9041580653227	35.0775436184139	39.4675945693753	44.8982837169987	51.1327129532157	57.874390236396	64.7766080996366	71.4607802640939	77.5426755482874	82.6636561396807
28	99.8080097234277	110.325952252374	120.728777703613	130.735694946268	140.016452877679	148.211700527197	154.967065587128	159.97785473075	163.037931693807	164.083854950207	163.224545517655	160.748082876803	157.100684779804	152.837965680814	148.554183865342	144.800134671095	142.0034399698	140.405397043245	140.026046044599	140.664130843047	141.932188344299	143.320482691753	144.278300767693	144.298327604924	142.989941077007	140.130148589375	135.685771542751	129.806208194901	122.791415036466	115.043582512636	107.012707718173	99.1457741265671	91.8469171217138	85.4525116214107	80.221433722503	76.3376246950191	73.9200961587466	73.0349164865433	73.7044438740627	75.9107923801983	79.5927452918649	84.6375335768918	90.8706061057226	98.0474039638399	105.85107096813	113.899040149687	121.759759425959	128.978812345438	135.111762183553
29	96.7194954541045	109.291845865575	122.91924366831	137.483192131562	152.770000164415	168.473298549525	184.211170033174	199.556928819493	214.079689072358	227.388449651031	239.172111346245	249.228050789032	257.47369204536	263.938653037528	268.738873077056	272.037820983484	274.002603139606	274.763897358391	274.387851688893	272.865563012202	270.12204669835	266.042552284741	260.510565984562	253.449618495559	244.860518359181	234.846883579477	223.624482070788	211.51326478623	198.914317239268	186.276564699761	174.059460992001	162.697894216795	152.574294491239	144.000822238184	137.212086149768	132.366635886661	129.553939923711	128.802952653062	130.088737296006	133.334778354435	138.410273258418	145.123445261342	153.213382360956	162.343774019903	172.102016353541	182.006474433085	191.523369586644	200.093064306542	207.163779238314
30	86.3409871069457	100.665842251506	117.341327662784	136.455761312689	157.966656397315	181.683238608346	207.262530778963	234.220285263273	261.955859676535	289.788032129331	316.997154838302	342.868277371047	366.730090322651	387.985691724653	406.133001443763	420.774735397572	431.61974168537	438.478791651132	441.25835917593	439.955468240069	434.65551168582	425.533376991387	412.856668314919	396.98867244693	378.388245931661	357.604091602307	335.261847297371	312.043776495187	288.662295025855	265.829755489163	244.227585686617	224.477915429423	207.120254268644	192.594761195008	181.232424372545	173.251320048931	168.757286645015	167.746991793058	170.11153559	175.63935772302	184.018140158814	194.83640327518	207.586351064479	221.670032085361	236.410918912386	251.072535317803	264.884842247803	277.077882740305	286.920892634435
31	68.9097193395138	84.6243632497656	103.983553829878	127.284710138727	154.666677993603	186.074065207986	221.233372222817	259.644010947725	300.585793670147	343.142753945904	386.241488058372	428.700821549202	469.288694065547	506.781808815938	540.023797064305	567.978295813004	589.774256602481	604.741801827006	612.437850410627	612.66143126017	605.459048002655	591.120680324333	570.167084927814	543.329092293961	511.519671769906	475.799707470243	437.338692055839	397.371859086624	357.155561291774	317.922879031097	280.841445599172	246.975275769487	217.251998405078	192.436382659734	173.110498674667	159.660364988493	152.268590557035	150.912372473363	155.366271501451	165.209421283205	179.837159585152	198.477402616104	220.212312163366	244.005841032347	268.737529475484	293.242454809387	316.356550530382	336.965699617493	354.056193588461
32	50.8211777541826	68.3860579083572	90.7975533887741	118.504754967299	151.772184668465	190.631383370215	234.842918663469	283.872981110745	336.887709502024	392.766997305935	450.137934192512	507.426404183814	562.923871001663	614.865181958095	661.512420986237	701.239491703927	732.612210143804	754.459183680814	765.929563206293	766.534777051417	756.172482108084	735.132103952539	704.082404337155	664.042451727412	616.338138250985	562.546960572314	504.434152367593	443.883423094044	382.825532712916	323.167736074999	266.726794834433	215.167818906399	169.950709823084	132.285483134779	103.097291049362	83.0015851881222	72.2895733893309	70.9239365786181	78.5446657170931	94.4848221674459	117.795973811818	147.282966799447	181.547517274672	219.039821542322	258.116981172321	297.106541771586	334.372897103149	368.383782629338	397.77365685467
33	46.7368606896639	68.196655826596	95.5227362724703	129.201039633828	169.506704282293	216.451302772668	269.740038877728	328.743324332918	392.486391962666	459.659452645677	528.649457463609	597.592911586607	664.447552041163	727.079200291792	783.358871803686	831.264378949938	868.980271375227	894.990043946841	908.155085216419	907.775776031047	893.631383390451	865.996813075155	825.635762447826	773.771233325832	712.035620559607	642.403605186987	567.111800736916	488.569506913871	409.265025205264	331.671819811571	258.158417664914	190.905397705865	131.832190069455	82.5357541675766	44.2425836775844	17.7749331308627	3.53169362852526	1.48396410609672	11.1850532921417	31.7943783138714	62.1144657855221	100.639978932055	145.617367251155	195.113355154792	247.090062722436	299.484113829452	350.286679916766	397.621088505471	439.814455019336
34	77.6864435472614	106.731931623206	142.369588047583	184.983637760546	234.727656510547	291.477121902044	354.792103640767	423.893990623699	497.659500292645	574.634227903267	653.066735421828	730.962748236015	806.15754166547	876.403187797179	939.466123005165	993.229598032607	1035.79506830501	1065.57651840779	1081.38209668553	1082.47822805769	1068.63250323917	1040.13301015251	997.783260639332	942.873349864748	877.129351631863	802.64410296083	721.793395017677	637.142125530896	551.345173610109	467.047655054988	386.788853231216	312.91356273477	247.493903578977	192.263934470335	148.568677459734	117.328509893921	99.0193110749211	93.6682785414612	100.86494304226	119.786589751927	149.237007082848	187.697204875325	233.38644907561	284.331640812785	338.442730131798	393.591520625211	447.690926659686	498.771534541513	545.052239688896
35	165.767451577025	207.098074153623	255.377693195933	310.780518375775	373.247450579153	442.451737328702	517.774709722632	598.294436782321	682.789527233368	769.759465715862	857.461842794186	943.965700035945	1027.21905241719	1105.12756720945	1175.64046598643	1236.83905738187	1287.02296522961	1324.78912504352	1349.09898560661	1359.33004401769	1355.30880495885	1337.32340782402	1306.11541308719	1262.85148077577	1209.07681262652	1146.65318283283	1077.68508906989	1004.43798086558	929.252659647103	854.459813941094	782.298296670055	714.840227577173	653.925378778678	601.106641234735	557.60773262689	524.293737007354	501.654590455928	489.801253180044	488.474028495377	497.062281429114	514.634645330983	539.978653701167	571.648571189197	608.020007037328	647.349673917018	687.838417004762	727.695406791329	765.201198122895	798.767244816745
36	328.570968298342	387.0750545162	452.553711629159	524.929233907056	603.909076125684	688.967426455424	779.335884863096	874.004869218969	971.736840083723	1071.09177099278	1170.46453621921	1268.1330963753	1362.31559500385	1451.23379960237	1533.1797873316	1606.58243803187	1670.07018902523	1722.52664247954	1763.1359908525	1791.41581225405	1807.23553999709	1810.81976929968	1802.73646058652	1783.87096268859	1755.38754492851	1718.68074023728	1675.31922383719	1626.98516468336	1575.4119910556	1522.32332768018	1469.37552544141	1418.1057627687	1369.88720168427	1325.89218155722	1287.06397329357	1254.09722822243	1227.42695758123	1207.22567379674	1193.40820371658	1185.6436259833	1183.37376286056	1185.83764243696	1192.10131487161	1201.09233812054	1211.63813644369	1222.50728234617	1232.45257372224	1240.25459583455	1244.76430066561
37	574.789810369343	654.664220583869	741.28746846287	834.337629319867	933.309087969291	1037.5077713029	1146.05374263707	1257.89180399138	1371.81034278168	1486.46819552184	1600.428813211	1712.20053585286	1820.28135347399	1923.20618311171	2019.59445586475	2108.19570786117	2187.93091636229	2257.92751792491	2317.54637810728	2366.3994286163	2404.35721536392	2431.54617010168	2448.33598635133	2455.31800515014	2453.27596017539	2443.15076561735	2426.00123487336	2402.96268697474	2375.20533617619	2343.89418508827	2310.15187884531	2275.02565864196	2239.45921131307	2204.26987972239	2170.13140390922	2137.56212501354	2106.91841357773	2078.39298190237	2052.01769883415	2027.67052973405	2005.08625498099	1983.87065633826	1963.51788259999	1943.43069924206	1922.94328278912	1901.34613820321	1877.91260323198	1851.92627030676	1822.70852194915
38	898.240962900201	1001.34650575644	1110.61936971987	1225.49954887586	1345.27464889987	1469.08468706773	1595.93248489085	1724.6997177513	1854.16840204196	1983.04730486516	2110.00247307285	2233.69081708222	2352.79546964587	2466.06148759651	2572.33038881699	2670.57202560341	2759.91239155694	2839.65613815326	2909.30282892709	2968.55626791011	3017.32658431485	3055.72511443506	3084.05247043195	3102.78050132881	3112.52911441445	3114.0391202983	3108.1423828405	3095.73059332571	3077.72395021086	3055.04092100479	3028.57010538946	2999.14502565248	2967.52246014373	2934.36472540837	2900.22611814299	2865.54356073195	2830.63136085549	2795.67989868016	2760.75799203549	2725.81865456838	2690.70794539284	2655.17660133217	2618.89413496318	2581.46506553929	2542.44692053308	2501.36960152462	2457.75565166585	2411.1408985166	2361.09488382339
39	1269.41742016498	1392.70114214886	1520.8437629683	1653.03022733462	1788.32070094643	1925.66221026491	2063.90459531611	2201.82055512062	2338.12937116899	2471.52370492733	2600.69869164839	2724.38240558624	2841.36666093842	2950.53704666215	3050.90107757908	3141.61338188131	3221.99693607152	3291.55949901408	3350.00458050188	3397.2364971746	3433.35930823989	3458.66967238957	3473.64391225015	3478.91980081429	3475.27378407007	3463.5945160902	3444.85370045183	3420.07530134235	3390.30420848128	3356.57541440181	3319.88469557097	3281.16168711839	3241.24611267758	3200.86778461687	3160.63083414424	3121.0024729912	3082.30643492422	3044.72110096767	3008.2821801115	2972.88969909961	2938.31895112406	2904.23496354195	2870.20996835635	2835.74329546194	2800.28305722969	2763.24895417487	2724.05550618144	2682.13500361329	2636.95947958321
40	1633.43600217793	1767.2982674829	1903.65333171508	2041.42971459482	2179.46133812719	2316.50489935792	2451.26067507739	2582.39638512131	2708.57359850555	2828.47603400293	2940.83899079412	3044.47905202531	3138.32314026099	3221.43597359531	3293.04497781177	3352.56175500317	3399.59929218497	3433.98421246404	3455.76352223691	3465.20548500243	3462.79444861466	3449.2196600792	3425.35831161496	3392.25326482078	3351.08608787211	3303.14620594194	3249.79710082948	3192.44059685363	3132.4803328234	3071.28554247918	3010.15624810179	2950.29091557626	2892.75752713739	2838.46890465403	2788.16296696799	2742.38843554666	2701.4963200147	2665.63732562921	2634.76513499595	2608.64533253316	2586.86956815481	2568.87440154927	2553.96413476535	2541.33683230712	2530.11264747947	2519.36352334338	2508.14331744716	2495.51741166651	2480.59091121629
41	1926.99095995656	2057.33239232571	2186.92294488615	2314.50288760169	2438.75632296111	2558.33296907753	2671.87253887613	2778.031242614	2875.50983323718	2963.08251826693	3039.62598276653	3104.14770985775	3155.81275203437	3193.96810115406	3218.16382947902	3228.17022933441	3223.99026446278	3205.86676028123	3174.28390001966	3129.96275495958	3073.85075446318	3007.10518907799	2931.07103099301	2847.25354343182	2757.28632707332	2662.89561043013	2565.86172598522	2467.97881932585	2371.01391013419	2276.66645858458	2186.5295867569	2102.05406189272	2024.51606798255	1954.98967701504	1894.32478531284	1843.13110896498	1801.76864163285	1770.34477485226	1748.71807269928	1736.50848678998	1733.11360134735	1737.73031835553	1749.38123579887	1766.94484288236	1789.188559064	1814.80358153795	1842.44047996996	1870.74448787999	1898.38948578215
42	2112.81481079522	2227.11661484768	2337.36985219236	2442.26791824444	2540.49073248862	2630.72822688533	2711.70549460722	2782.20908858341	2841.11388396103	2887.40985591922	2920.22807752443	2938.86521438139	2942.80578608851	2931.74148069565	2905.58684847517	2864.49076550081	2808.84314502515	2739.27648376793	2656.66195837371	2562.09993100743	2456.9048781072	2342.58491784998	2220.81627458935	2093.41317680567	1962.29383332182	1829.4432652022	1696.873882783	1566.58478419755	1440.5208098898	1320.53241424994	1208.33740906654	1105.48559356699	1013.32721324692	932.98608652576	865.338107725314	810.995681215585	770.29846996123	743.310657980779	729.82473671354	729.371636508805	741.236842901387	764.481969212766	797.971107972809	840.401158585366	890.335231503592	946.238162782217	1006.5131388825	1069.53843042663	1133.70326439974
43	2209.20867699748	2303.25308317767	2390.95968964393	2471.13176269978	2542.59443735241	2604.21650945913	2654.93299912453	2693.76801543055	2719.85740778653	2732.47065595	2731.03143105783	2715.13625546871	2684.57070109584	2639.32259496628	2579.59174720031	2505.79578009193	2418.57171650832	2318.77307981291	2207.46236376314	2085.89884660077	1955.52184562783	1817.92963335084	1674.85435992056	1528.13344509927	1379.67801236506	1231.43903418017	1085.37193738021	943.400478002088	807.380733155457	679.066071940387	560.073956883452	451.855391703365	355.667771088875	272.551805098804	203.313087119996	148.50875313415	108.439545082305	83.1474466213484	72.4189101433425	75.7935443676204	92.5779869195024	121.864550710851	162.55411092633	213.382594782306	272.950352108013	339.753623591537	412.217286790479	488.728048399944	567.667264575492
44	2288.29008793852	2368.84709237759	2442.45958508683	2508.14089471628	2564.9440841974	2611.97945903094	2648.43222021706	2673.57989297876	2686.80914113205	2687.63156453677	2675.69807453468	2650.8114504192	2612.93669927536	2562.20887214877	2498.9380312713	2423.61111544546	2336.89051275798	2239.60922027993	2132.76254770452	2017.49640405648	1895.09229150675	1766.94921557847	1634.5628041457	1499.50200607338	1363.38381163603	1227.84649862009	1094.52195811439	965.007690573272	840.839084316506	723.462594164147	614.21042682885	514.277311958004	424.6998938196	346.339219574269	279.866727391454	225.754053332841	184.266882325054	155.462968385665	139.194345496289	135.113646213982	142.684343386918	161.194634223579	189.77459830355	227.416184476541	272.995518166261	325.296972122665	383.03841139058	444.897007882605	509.535021596465
45	2437.77017213831	2519.21227824472	2594.71542707421	2663.51427648292	2724.88179938347	2778.1416449363	2822.68036509264	2857.95925811717	2883.52557318584	2899.02281839076	2904.1999189228	2898.91898312816	2883.16145166152	2857.03242901575	2820.76302703119	2774.71058611505	2719.35668117402	2655.30286483606	2583.26414939614	2504.06027989999	2418.6049025986	2327.89278429491	2232.98528745036	2134.9943519034	2035.06527530026	1934.35861955865	1834.03159871792	1735.21932338876	1639.01628792176	1546.45848783394	1458.50654669367	1376.03021358228	1299.79456472794	1230.44820653496	1168.51373287709	1114.38063830672	1068.30083209586	1030.38683729506	1000.61269593562	978.817537854565	964.71170816688	957.885288892702	957.818795330848	963.895778976907	975.417027448296	991.616019101467	1011.67526664186	1034.74317057545	1059.95100006338
46	2709.73976609256	2806.83446327875	2899.93989572462	2988.4571794118	3071.81149309569	3149.45997089114	3220.89945154949	3285.67393963595	3343.38163192166	3393.68136359198	3436.29833349798	3471.02897571859	3497.7448561481	3516.39548757558	3527.00997458661	3529.6974203028	3524.64605010296	3512.12103257672	3492.4610045061	3466.07333404954	3433.42818386159	3395.05146293247	3351.51678177418	3303.43654951668	3251.45237283882	3196.22493482069	3138.42354620975	3078.71557177128	3017.75593997598	2956.17694501147	2894.57854586683	2833.51935804001	2773.50851940862	2714.99859327023	2658.3796489209	2603.97463393966	2552.03612323454	2502.74449862178	2456.20758006626	2412.46169656417	2371.47415187638	2333.14700879445	2297.32208618122	2263.7870364532	2232.28234816399	2202.50909949829	2174.13727426899	2146.81444275888	2120.17460565324
47	3090.12922927241	3211.53162830047	3331.03102073792	3448.12427123557	3562.31462471418	3673.1164947958	3780.0602211603	3882.6967216804	3980.60196439826	4073.38118510589	4160.67277853284	4242.15179494968	4317.53297934548	4386.57329717753	4449.07389892445	4504.88148516731	4553.88904450411	4596.03594806656	4631.30739651757	4659.73322790183	4681.38610731919	4696.37913179751	4704.86289565933	4707.02207280899	4703.07158242847	4693.25241329535	4677.8271890865	4657.07556240162	4631.28952867	4600.76875247492	4565.81599808119	4526.73275307062	4483.81512902807	4437.35011627774	4387.61226090564	4334.86082192783	4279.33745472989	4221.26445410605	4160.84357669122	4098.25544865586	4033.65955058013	3967.19475780615	3898.9804016375	3829.11780485084	3757.69223441219	3684.77520531899	3610.42706234302	3534.69976129856	3457.63976841937
48	3505.39675284356	3651.03794761853	3796.44011132659	3941.14738459022	4084.69605464412	4226.61749069374	4366.44116037146	4503.69769335866	4637.92195710135	4768.6561089868	4895.45258939637	5017.87702071888	5135.51097870151	5247.95460441791	5354.82902761964	5455.77857526707	5550.47274255375	5638.60790767996	5719.90877591545	5794.12954303419	5861.05477290606	5920.49998879358	5972.31198261984	6016.36885104239	6052.57977148388	6080.88453523588	6101.25285827649	6113.68349344506	6118.20317003024	6114.86538859699	6103.7490999669	6084.95729765375	6058.61555274155	6024.87051919117	5983.88843590969	5935.85364966696	5880.96718016321	5819.44534532536	5751.51846133188	5677.42962804131	5597.43360653991	5511.79579154289	5420.79127749686	5324.70401354875	5223.82603917373	5118.45678928572	5008.90245517203	4895.47538566472	4778.49351163665
49	3856.51482393799	4019.06805732109	4182.42891932368	4346.17230283143	4509.8569426908	4673.027307111	4835.21563186955	4995.94408351281	5154.72703630933	5311.07344645091	5464.48930592165	5614.48015758642	5760.55365239862	5902.22212920138	6039.00519740207	6170.43230283708	6296.04525740853	6415.40071356037	6528.07256535477	6633.65425879802	6731.76099512722	6822.03181198494	6904.13152875486	6977.75254378075	7042.61647271734	7098.47561883852	7145.11426772649	7182.34980036093	7210.0336201934	7228.05189130697	7236.32608620471	7234.81334312477	7223.5066340325	7202.4347455803	7171.66207634753	7131.28825457534	7081.44758139414	7022.30830521202	6954.07173349738	6876.97118866201	6791.27081514242	6697.26424510625	6595.27313048977	6485.64554932178	6368.75429452232	6244.99505359834	6114.78448790558	5978.55822041799	5836.76874125166
50	4058.41683810856	4227.01848453123	4396.94228324365	4567.80015759185	4739.18490210237	4910.6714497127	5081.81829432369	5252.16906421038	5421.25424046502	5588.5930132941	5753.69526766301	5916.0636884924	6075.19597437259	6230.58714758997	6381.73194716543	6528.12729060226	6669.27478913996	6804.68330052342	6933.87150263175	7056.37047077765	7171.72624109209	7279.50234215722	7379.28227694626	7470.67193717549	7553.30193237197	7626.82981631046	7690.94219397265	7745.35669282825	7789.82378302557	7824.12843200357	7848.09158009069	7861.5714248291	7864.46450304837	7856.70656109847	7838.27320512712	7809.18032484129	7769.4842858111	7719.28188704675	7658.71008229044	7587.94546520184	7507.2035203649	7416.73764378974	7316.83793831439	7207.82979101077	7090.0722413557	6963.95615052635	6829.90218370669	6688.35861873496	6539.79899576909
51	4067.67332096611	4231.73926975486	4397.33084157511	4564.11211548636	4731.72864940667	4899.80831926296	5067.96229581216	5235.78615882263	5402.86114722623	5568.75554273203	5733.02618324249	5895.22010124121	6054.8762811395	6211.52752838764	6364.70244198815	6513.92748090474	6658.72911375436	6798.63604011365	6933.1814707777	7061.9054533916	7184.35722904417	7300.09760468255	7408.70132558525	7509.75943163047	7602.88158072567	7687.69832253127	7763.86330552204	7831.05540049172	7888.98072382047	7937.37454419676	7976.00305701274	8004.66501133585	8023.19317519624	8031.4556259141	8029.35685331742	8016.83866496155	7993.88088384579	7960.50183061908	7916.75858386383	7862.74701372842	7798.60158593169	7724.49493496793	7640.63720718329	7547.27517625448	7444.69113546087	7333.20157298161	7213.15563825305	7084.93340916769	6948.94397156853
52	3887.23508873482	4039.04500656937	4192.47802078479	4347.26328878581	4503.11385162543	4659.72714432989	4816.78561414426	4973.95744810561	5130.89741059493	5287.24779071546	5442.6394584994	5596.69302806336	5749.02012492211	5899.22475373841	6046.90476184131	6191.65339289671	6333.06092417003	6470.71637989312	6604.20931234407	6733.13164138292	6857.07954236469	6975.65537158861	7088.469617745	7195.14286720199	7295.30777044026	7388.61099650565	7474.71516201371	7553.30072101462	7624.06780191771	7686.7379776867	7741.05595565346	7786.79117356282	7823.73928885332	7851.72354870057	7870.59602899652	7880.23873120945	7880.56452695736	7871.51794112886	7853.07576549039	7825.24749591892	7788.07558768466	7741.63552456651	7686.03569900288	7621.41710194681	7547.95282259457	7465.84735967503	7375.33574750845	7276.68250155203	7170.1803896307
53	3550.8565199308	3686.40890286126	3823.66987131722	3962.43804840185	4102.49885137599	4243.6247434799	4385.57556372376	4528.09893662445	4670.93076338146	4813.79579546002	4956.40829098764	5098.47275377506	5239.68475414745	5379.73183012245	5518.29446680242	5655.04715116511	5789.65949874677	5921.7974480192	6051.12451757635	6177.30312057258	6299.99593020098	6418.86728937388	6533.58465717655	6643.8200841153	6749.25170768101	6849.56525930456	6944.45557339867	7033.62808886697	7116.80033322117	7193.70337928607	7264.08326439348	7327.70236197376	7384.34069554932	7433.79718532068	7475.89081781165	7510.46172940711	7537.37219507206	7556.50751408208	7567.77678521993	7571.11356459596	7566.47640002576	7553.84923674153	7533.24169011581	7504.68918203049	7468.25293852134	7424.01984735944	7372.10217528633	7312.63714568922	7245.78637857614
[truncated: 70 more columns]
