# Supplementary material for: Reconstructing spruce budworm outbreak severity: a comparison of paleoecological and tree-ring signals
Source: PLoS One. 2025 Aug 12;20(8):e0329406. doi: 10.1371/journal.pone.0329406 (PMC12342301; doi:10.1371/journal.pone.0329406)
Supplement: S14 Dataset — (ZIP) [file pone.0329406.s014.zip › Lake 8 wavelet data no outlier/Percent_defoliation/PD_wavelet_significance.txt]

V1	V2	V3	V4	V5	V6	V7	V8	V9	V10	V11	V12	V13	V14	V15	V16	V17	V18	V19	V20	V21	V22	V23	V24	V25	V26	V27	V28	V29	V30	V31	V32	V33	V34	V35	V36	V37	V38	V39	V40	V41	V42	V43	V44	V45	V46	V47	V48	V49	V50
1	0.638714452918605	0.506826491554525	0.325313632103881	0.176667958764363	0.0884260570818493	0.0459906757825359	0.0274520679842544	0.0192327099353704	0.0150614483421644	0.0125719189957354	0.0108908216419373	0.00924704822414171	0.00749324384143539	0.00600167598871857	0.00484348355593701	0.00399487175764958	0.00346062964181706	0.00309431522051053	0.00268402861827981	0.0022104930378543	0.00190453934223468	0.00193495177722181	0.00214804186606494	0.00240886407781316	0.00267475131841314	0.00268032602000468	0.00236705991011017	0.00198042894010593	0.00163244820046201	0.00136281948003341	0.00122621833265275	0.00118669072662881	0.00116491400612864	0.00112769044998961	0.00108011815072963	0.00103153964499407	0.000989114680346148	0.000962018481781819	0.000953238612319804	0.000955576453094773	0.000963517589786056	0.000954788112996383	0.000894741251046684	0.000805052853331538	0.000736776663509188	0.000706879868597221	0.000743799110188458	0.000872013469241481	0.00100825940823942
2	0.891668076644032	0.69072340326405	0.419039756685964	0.204960769434922	0.0869821740804286	0.0372048132696957	0.0193688111592162	0.0131725751960981	0.0105762477125139	0.00917082964508527	0.00832629505074989	0.00723466474538449	0.00575761128015895	0.00446491351195701	0.00349113508073899	0.00280172411324386	0.00244133493782868	0.0022508957145284	0.00194392895191955	0.00147732458426134	0.00116649774779051	0.0012501841938816	0.0015317528743224	0.00186843848837664	0.00224371929741471	0.00230504341055768	0.00196110039924304	0.00154666066357672	0.00119817166575461	0.000937152495485367	0.000830267241077308	0.000834414511334695	0.000845660223432826	0.000825883180214914	0.000788683050498023	0.000748007894715919	0.000711939656317575	0.000692119064520431	0.000692776900913763	0.000706745895176842	0.000731904159381928	0.000740115984325438	0.000681656872553549	0.000582584694537305	0.000507106918700475	0.000470636229004249	0.000512549088845726	0.000680338528786116	0.000868677818410099
3	1.09954937263634	0.83293560883307	0.478318289285105	0.209008123816929	0.0714509596364626	0.0216014460793515	0.00823480464345331	0.00547973551603028	0.00485341852779272	0.00460525363903612	0.00463364095516394	0.00423757148495221	0.00326011092116926	0.00237690281896846	0.00175470100062467	0.00132711631172175	0.00118219871892265	0.00119710691267445	0.00105539628480447	0.000679110895872684	0.000408374974003483	0.000510463208502332	0.000772850336882389	0.0010876890569621	0.00149232561307986	0.00159047740274009	0.00126300821326941	0.000896530864075875	0.000623964166196821	0.00042447615337396	0.000364808242901214	0.000407529608803678	0.000442745913957785	0.00043675588830796	0.000412183874836992	0.000384454800634114	0.000359137331747675	0.000347446754640453	0.000353553763631051	0.000371920809705747	0.000407441901008154	0.000432435247508799	0.00038793939721774	0.000299639333809037	0.000233683896262037	0.000195556666161468	0.000228127800785433	0.000401914607478968	0.000607237082674505
4	1.2208889010954	0.911299200275915	0.50390141343902	0.20234219411237	0.0568152508280702	0.0104501747971868	0.00141587571698	0.000955559744397244	0.00128822759463452	0.00148770346343555	0.00187097243817457	0.00189903353619559	0.00135929633497872	0.000868056149187251	0.000573588633521634	0.000365176927813873	0.000347898871258245	0.000473771872409726	0.000471112435632565	0.000234921815827106	4.09831681323229e-05	0.000116985294337377	0.000278630509024879	0.000488142161976677	0.000831659294960755	0.000928926823855479	0.000652931818376696	0.000382631942728971	0.000223726339945375	0.000106310745693754	8.21361406766675e-05	0.000132377570921359	0.000166534565905619	0.000162895706757559	0.000147575257055512	0.000132356829511723	0.000117755126425311	0.000111764939777768	0.000116955056762812	0.000129872524813571	0.000162439238480914	0.00019437424234211	0.00016914773819184	0.00010745302888883	6.53329662330496e-05	3.57759717825612e-05	5.42075733195518e-05	0.000198508877168995	0.000372400608523843
5	1.2549454325693	0.935232752420396	0.514417827963958	0.203687915993799	0.055184872350415	0.00912575210879678	0.000614382269944515	9.10866240984843e-05	0.000230491454879663	0.000309920050348814	0.000613254684693256	0.0007390049041702	0.000457456775554674	0.000214533853406444	0.000118968206455611	3.73718157238449e-05	4.80077989916783e-05	0.000169568449366855	0.00023206152997401	0.000132578508186894	2.38175936161266e-05	4.60525631731545e-05	9.02111289332034e-05	0.000195404020517905	0.000447958320180625	0.000521456650387412	0.000306746798029054	0.000127594215132296	6.29476721493061e-05	1.40571859702399e-05	4.33157024566395e-06	3.47395580688283e-05	5.08392967536173e-05	4.38246348767671e-05	3.4757383397829e-05	2.87576456623135e-05	2.2340738252012e-05	1.97779092029235e-05	2.17607912274619e-05	2.63846210868108e-05	4.7867730808243e-05	7.54122902502365e-05	6.52867189610411e-05	3.08786127423842e-05	1.31998217331108e-05	1.82682272386016e-06	1.87448662042243e-05	0.000122960686772582	0.000235725492720966
6	1.23050655262543	0.928728176241965	0.525621862370519	0.219662358431478	0.0662646663087728	0.0142434710911031	0.00235202123797914	0.000410098786482393	7.71694520269533e-05	4.33000739319311e-05	0.000233125431359663	0.000331404086718452	0.000172042230748568	4.02500866025261e-05	2.39912345185485e-05	1.06781627207052e-05	2.500362369408e-05	0.000104032221597401	0.000175982068252856	0.000165074232781572	0.000108843117075446	6.61385549425513e-05	2.82421934125191e-05	9.11308967781193e-05	0.000286138473219284	0.000338481599231093	0.000170792291011723	4.03780762673821e-05	2.05278110669436e-05	1.49151006969692e-05	1.16667383228688e-05	1.91306829421542e-05	1.83156923701942e-05	9.73543652830061e-06	5.01480947881187e-06	3.87725938032529e-06	2.0446010262738e-06	1.29832402389208e-06	1.55802946143838e-06	2.27644896098255e-06	1.45592506710746e-05	3.33026129821836e-05	2.9849080173753e-05	1.07092655115229e-05	5.43474666529701e-06	1.39186914919429e-05	4.72318860597183e-05	0.000126018185511718	0.00017936718476454
7	1.17926350773871	0.910232774740211	0.540718031723344	0.245367525844057	0.0842034137190952	0.0218038265401351	0.00444209287018119	0.000802869485041676	0.000114708741110509	3.77549391713381e-05	0.00016898472968541	0.000230429384906327	0.000117544477914919	1.29467084530158e-05	6.43885598588427e-06	3.17820399258114e-05	6.8230275411476e-05	0.000131492690122518	0.000200714009466391	0.000225843175295155	0.000178276222411633	7.72250549124956e-05	1.09741005309454e-06	7.20675876593168e-05	0.00025073216349296	0.000292704190756506	0.000147155800501669	2.17272973643738e-05	3.75743845441005e-06	1.932173451387e-05	2.46992063537628e-05	2.08967863531659e-05	1.15215914104457e-05	3.12872663903897e-06	2.66569189870756e-07	4.03342750573717e-07	2.06039743857623e-07	9.26407708971219e-09	8.0447760526152e-08	1.56286283252301e-06	1.06628841024186e-05	2.28885900532962e-05	2.00631644824884e-05	4.77753684422433e-06	1.93865958074222e-06	2.69415938705992e-05	8.47521008879266e-05	0.000156825638652451	0.000169945144945089
8	1.12076042331582	0.887945033665338	0.556754319011295	0.275017584537473	0.106059132243991	0.0315445897839	0.00729892400727341	0.00152506810991438	0.000444842044481149	0.000257141832551109	0.000276490878466794	0.00027108967189372	0.000155155266710362	4.04446184346758e-05	1.65259931868117e-05	5.58774757824771e-05	0.000117071097426364	0.000191262118570099	0.000269634579012772	0.000311318049426586	0.000263011519936699	0.000137379774512173	5.83451529911564e-05	0.000146349705678807	0.000316870845774074	0.000346934538703887	0.000199497082364675	5.12397131094102e-05	7.69425244319932e-06	2.23539539568794e-05	3.29193276275346e-05	2.61735140136278e-05	1.31422486011057e-05	3.89534092040975e-06	4.97635879231268e-07	1.43594934147571e-07	1.92786693417248e-07	1.35531307102909e-07	9.26871273399553e-07	5.12250841088273e-06	1.52064229728462e-05	2.50428922625107e-05	2.20887706910562e-05	9.25230350248413e-06	1.13091168540732e-05	5.29211148694686e-05	0.00013410976451458	0.00021078989925572	0.000207366561678578
9	1.0629718675191	0.864389244096967	0.571362080739847	0.306001232124722	0.131572763246289	0.0445080592225455	0.011484532733658	0.00234140946733102	0.000679226306471997	0.000536167521119529	0.000532106180069235	0.000457242986552736	0.000302836505893343	0.000160125181241234	0.000106984766621622	0.000132134465043415	0.000193484546133672	0.000277214057460396	0.000379149079098895	0.000458626984876737	0.000452006405231477	0.000365383839254801	0.0003187975017293	0.00041006559373387	0.000546501486729448	0.00053926433481375	0.000361547356808708	0.000166870057463002	7.09357967530141e-05	5.39080085403644e-05	5.18229311880691e-05	3.85400398987044e-05	2.0882976273424e-05	8.4522072118357e-06	2.69402872943499e-06	8.63941864208693e-07	5.49435107677613e-07	1.11711229534505e-06	4.07876765027131e-06	1.23146136884737e-05	2.60520458364231e-05	3.83735609784348e-05	4.09890023848895e-05	3.99268367528764e-05	5.9839134707824e-05	0.000125169197487797	0.000230830555273669	0.000324553209344159	0.000336253264308323
10	1.00786527605502	0.840002685331639	0.583449474653874	0.337189092262453	0.160902139731524	0.0619518680523774	0.0181210045284527	0.00344141754283682	0.000357474724447749	0.000423569926459905	0.000761671858329221	0.000809027106548342	0.000650773360442254	0.000462242487411289	0.00034675183563565	0.000310540606224778	0.000329522735426404	0.000407340725905232	0.000553511619868232	0.000728963596091133	0.00085608657929138	0.000908039499705971	0.000952010019269976	0.00104334236657178	0.00110565954006817	0.00100744997585573	0.000745076006633328	0.00045608052995686	0.000259135982368685	0.000160625240037898	0.000108841192773072	6.9668196347699e-05	3.85294071954463e-05	1.84877116818605e-05	8.23055195636467e-06	3.93406501543303e-06	3.01635205014223e-06	5.29237938725378e-06	1.27843284427217e-05	2.79949768317962e-05	5.01472153724171e-05	7.37221064333922e-05	9.51945577941275e-05	0.000123606847195966	0.00018107431996319	0.000287050061385445	0.00043436511714773	0.000576217969166227	0.000653724245522102
11	0.955080061885435	0.814226943950637	0.59203225235372	0.367523682065439	0.194193801434623	0.0860161723014506	0.0304924641650182	0.00757489960066541	0.000805712611526426	0.000155706287106973	0.000851204428037388	0.00127834619292484	0.00125882807003621	0.00102415977819714	0.000773782478919272	0.000590608458904782	0.000509091319267788	0.000572893729544436	0.000812590029809949	0.0011905167132312	0.00160245326064484	0.00195212994602363	0.00220462678293457	0.00234254356929877	0.00230530306030782	0.0020359397130239	0.00158190190055562	0.00108998096626832	0.000691121797360914	0.000422293104838191	0.000252927565666218	0.000145157385378067	7.79594072479909e-05	3.99817746124788e-05	2.13586354705534e-05	1.38250935109291e-05	1.30806538599054e-05	1.91561202680596e-05	3.48822448349003e-05	6.30686467968562e-05	0.000103622593975514	0.000154042504523367	0.000215240494920113	0.000297926244477685	0.000421660965430536	0.000603683612519458	0.000840933360562326	0.00109761885508605	0.00132034927546822
12	0.903300309402032	0.785648174629314	0.59530843440756	0.39480026950978	0.230104605849964	0.117801692629958	0.0523213799737723	0.0195656492284833	0.00606424357343778	0.00210972844619614	0.00179495862822734	0.00216896373756225	0.0022102746893593	0.00185965686892085	0.00134454283744846	0.000879286958002439	0.000619001612679053	0.000679166974039177	0.00111679907801417	0.00188587813517899	0.00283066487697921	0.00374191694798617	0.00442899210497731	0.00475331088076821	0.00463868218661021	0.00410208770554388	0.00327903907083011	0.00237900170374121	0.00158457487803263	0.000982498299327377	0.000572167359203278	0.000313665150607136	0.00016318111833917	8.41599213462196e-05	4.83138255446731e-05	3.63582500799203e-05	3.86444024947734e-05	5.38510836182509e-05	8.56109392627216e-05	0.000138242825459171	0.000213803742595783	0.000313002883817279	0.000440191242603649	0.000608766265532085	0.000841799619135253	0.00116374094552373	0.00158199974953092	0.00206703975611164	0.00255079523558834
13	0.850583020231112	0.751819414782166	0.589781372885332	0.414012098232172	0.263038243711031	0.153229244860414	0.0827831876456378	0.0419062354913168	0.0204060274774299	0.0104206814638952	0.00646626420575382	0.00500745620916099	0.00413060345670663	0.00313411277931019	0.00201426302931227	0.00103320779301777	0.000477843560849051	0.000561200698826537	0.00137310296915942	0.0028395633180664	0.00470994339451142	0.00660220891518544	0.00810257049917269	0.00888166691308079	0.0087879467305558	0.007890896136064	0.00645153971864811	0.00481937445164059	0.00330304357038364	0.00208547125894054	0.0012162851547704	0.000656449938827472	0.000330452696523433	0.000161315436339211	8.72663081609268e-05	6.69939203481603e-05	7.87346427576654e-05	0.000115873516731862	0.000180678166127102	0.000277916181083543	0.000410889049990764	0.000582430349084178	0.000801262517980038	0.00109027197991992	0.00148949743387071	0.00204497968840004	0.00277943019875066	0.00365548749772336	0.00455748030006086
14	0.794650605942802	0.709530076829084	0.570444292794543	0.417345535297927	0.282550232187895	0.181077366980885	0.112561819199512	0.0692067359754655	0.0426645060978859	0.0268031986002527	0.0175435928459711	0.0120547257332602	0.00840107619453297	0.00550554371567885	0.00303774154471346	0.00114086392602041	0.000132100758488624	0.000287799827772955	0.00171846104563424	0.00429496523836956	0.00761729070235738	0.0110561079928889	0.0138903954422708	0.0155114814468583	0.0156125716005978	0.0142760772997084	0.0119164154140063	0.00910830872372138	0.00638702340225752	0.00411027061231502	0.00242214016773025	0.00129884718794665	0.000626535944965689	0.000269572329115555	0.000111822349924077	7.23441719002676e-05	0.000104512193332996	0.000187285505635548	0.000314318581580623	0.000484506421618076	0.000697300695332516	0.000955936096269916	0.00127887092657745	0.00171339525067382	0.0023381683114051	0.00323980454525853	0.00445974686648158	0.00593129970840291	0.00744753318251118
15	0.733929595057439	0.656482389244469	0.533322460184123	0.397712999338652	0.277609826524565	0.18700871611939	0.126144709991863	0.0875970021297138	0.0628697788470916	0.0459156335224093	0.0334595671488392	0.0238995669524552	0.0163527003601752	0.0103027641608084	0.00556875352110783	0.00226273457125085	0.000649676098421831	0.00097305966671851	0.00330173235241749	0.00740830038389013	0.0126961899233591	0.0182279337868429	0.0229003855661006	0.0257393924987407	0.0261985247639515	0.0243196978569836	0.0206773091813977	0.0161405193070649	0.0115748305154937	0.00761330180119853	0.00456699330433034	0.00246416263291761	0.00115784066919827	0.000437550539787178	0.000106868944795853	1.87547643243349e-05	7.91757247469733e-05	0.000234355973487745	0.000453871940391766	0.000717639381985483	0.00101251628375763	0.00134202596228189	0.00174689193108438	0.00232377164380714	0.00322017312868847	0.00458558225285258	0.00648030391547049	0.00877875910723567	0.0111296930559541
16	0.669510545153318	0.594311345070667	0.479912030119703	0.354960635357403	0.244737602203939	0.163221567881178	0.111710568151867	0.0829828899616423	0.0673206196039545	0.0569623540469123	0.0476726352788824	0.0381384415439076	0.0286291402467395	0.0199302100528464	0.0128173405123258	0.00789915349443856	0.00559909390157068	0.00614492102113086	0.00951419859631706	0.0153322287252296	0.0227745494876825	0.030574859184331	0.0372231696938822	0.0413386882560497	0.0420782336343686	0.0393894552655864	0.0339851318424264	0.0270576924643852	0.0198769443010263	0.0134463424840465	0.00833109826375506	0.00466991083843935	0.00230478383396254	0.000941113809949926	0.000273733076369873	5.45848823360377e-05	0.000109205743742082	0.000323016363840685	0.000618624301372707	0.000940101389052128	0.00125426578818204	0.00157164020000327	0.00197823675099631	0.00265489762763379	0.00385247669713124	0.0058016607653412	0.00857150306660491	0.0119374760090377	0.0153458153916217
17	0.607150994823188	0.531326326173721	0.420897882135367	0.300953255810695	0.194995062923537	0.117743140169553	0.0724894858453015	0.0532493277467467	0.0496416185981208	0.0517229215608998	0.0528802274116988	0.050408578039426	0.0445334761825475	0.0369485748472129	0.0296254570042494	0.0241626624396162	0.0215898677563388	0.0224040549291865	0.026630730635793	0.0338068019612007	0.0429161845287946	0.0524064679147382	0.0604097890303768	0.065175342046389	0.0655691204120526	0.0614186296370323	0.0535373903476506	0.0434207463349434	0.0327593639080307	0.0229795348613823	0.0149695300431942	0.0090381603608369	0.00504818149018878	0.00262024495578982	0.00131544767323726	0.000748635582832055	0.000629001073935665	0.00075153453262059	0.000970920356068156	0.00118496352275967	0.00134344938641323	0.00148249430021879	0.00176508741890773	0.00249134505355185	0.00403910361691279	0.00671919007461541	0.0105797879147011	0.0152481893743686	0.0199169022588987
18	0.557692116655142	0.482612510519259	0.375906177824331	0.259213793802779	0.154160736173193	0.0761305666197298	0.0309180404056508	0.015128426803517	0.0194817779629871	0.033160442024282	0.0473664775860202	0.0570735814568848	0.060972636642849	0.0602988505438146	0.0573909231447636	0.0545840624591936	0.0536394734605252	0.0555931699703339	0.0607800099755622	0.0688491191633209	0.0787453660253507	0.0887664619606666	0.0968235245736681	0.100923589249072	0.099734416909699	0.0929997515253417	0.0816160420987623	0.0673355562731209	0.0522304505822437	0.0381409538187507	0.0263020050630667	0.0172323180645646	0.0108496237168293	0.00670399301138972	0.00421490735793612	0.0028378883428475	0.00214014148658014	0.00180625400939625	0.00161426000343654	0.00142075191135122	0.00117696794762886	0.000972098367816823	0.0010729442202989	0.00191190073355759	0.00398187428702499	0.00763528542764709	0.0128456569345693	0.0190435113660875	0.02514270571065
19	0.534678567668794	0.466248738482743	0.368137911619005	0.258086031016634	0.155027046348356	0.0740895268210249	0.0231958058397421	0.00226039455989086	0.00489435164290409	0.0216070576689949	0.0431330636605032	0.0627631733526134	0.0771992693236265	0.0861230225168356	0.0910740927911474	0.0942690620096057	0.0977520529944955	0.102952223337201	0.110514171802787	0.120239530506664	0.131083038316525	0.141265031495409	0.14858975272226	0.15097097604689	0.147028261217733	0.136531639260854	0.120506548468385	0.100950774589668	0.0802806196867034	0.0607241466276045	0.0438709636112098	0.0304914195019366	0.0206151721463794	0.0137705211649451	0.00926031629112539	0.00637966858860322	0.00453611998435819	0.00328457177760062	0.00231888348367075	0.00146477603565178	0.000699071870111517	0.000188355366791077	0.000309476500793322	0.00160073706724368	0.00460928692098554	0.00964912889965523	0.0165479719387904	0.0245051101725789	0.0321701070362642
20	0.549495985038106	0.496668356014446	0.415779072775991	0.32017217583819	0.225130130909749	0.144207646578253	0.0862860193691264	0.0542008840945641	0.0451925035977616	0.0527864542681562	0.0692882422305492	0.0880097049076579	0.104614695776181	0.117413111890683	0.126831658795301	0.134489881965845	0.142279698047325	0.151673974673207	0.163310462141037	0.176807821866424	0.190779042052154	0.203050527499135	0.211097676619041	0.212642931982862	0.206268493400322	0.191844260258123	0.170611454002456	0.144885104808175	0.117483422219892	0.0910861889354545	0.0677267510296258	0.0485430733995117	0.0338006769510124	0.0231082253877207	0.0157075526670342	0.0107351662517287	0.00739995306578971	0.00507354898773789	0.00332400800617924	0.00193092774248248	0.000903765975175197	0.00049590953240556	0.00118109932089445	0.00355232117373213	0.00812630733402199	0.0150858923120036	0.0240469826482347	0.0339646605991514	0.0432665303923593
21	0.60563461730463	0.577437175832575	0.523013427037363	0.451161201335274	0.372885356724042	0.29897397774883	0.23777353994559	0.193769660966413	0.167301986023766	0.155371479173062	0.153168848299883	0.155776773076651	0.159525122856689	0.162674358311792	0.165370816004657	0.169046482046669	0.175551562368188	0.186303212278952	0.20165425230165	0.220590745286653	0.240791319024369	0.259023194092858	0.271792842273441	0.276107914778949	0.270161296355082	0.253749974141876	0.228308598357699	0.196554525529576	0.161862591888505	0.127563250840709	0.0963586575903555	0.0699851351271714	0.0491528403252121	0.0337071629149859	0.0229105509695671	0.0157438235649394	0.0111585718337398	0.00825445362779212	0.00638748106651496	0.00522778439536993	0.00477859105528416	0.00535147188964722	0.00747971308604797	0.0117544006555739	0.0185919494715352	0.0279810998209104	0.0392933665670392	0.0512496287994065	0.0621005679778007
22	0.694163188865968	0.695952892183584	0.673575104022551	0.631560627658489	0.576531701922006	0.515804465833508	0.455944226636788	0.401644177916163	0.355199008323671	0.316667151770594	0.284612287500571	0.257149332635956	0.23294548979411	0.21186538079648	0.195083176302083	0.184663341937263	0.182773573826626	0.19079083532741	0.208574850361905	0.234121796747038	0.263700217203313	0.292442384836006	0.315247122625806	0.327770527285854	0.327259378061604	0.31302648733934	0.286467584572415	0.250645737549934	0.209581268100447	0.167447120686141	0.127865999124708	0.093445948766935	0.0656040137040389	0.0446464708085207	0.0300229635480313	0.0206580648930967	0.0152795896707108	0.0126925602124811	0.0119757233794957	0.01259476654658	0.0144318279716694	0.017730092076154	0.0229537705500106	0.0305746802939866	0.0408183114935602	0.0534280501353005	0.0675226686458785	0.0816149339019585	0.0938212740924085
23	0.79326874115861	0.823850690137261	0.832090464235917	0.818882483049738	0.786875483014316	0.739852057416137	0.681996269612969	0.617235522967073	0.548818920665823	0.479224164165735	0.410383760229527	0.344116319542991	0.282573837799933	0.228500016203683	0.185149460726531	0.155829748430527	0.14316233427638	0.148268549931843	0.170134756568676	0.205378174760236	0.248530981664234	0.292817061707389	0.331257512079884	0.357849550872061	0.368545408571868	0.361816307050563	0.338701146348466	0.302373051267935	0.257369047515565	0.208688702596379	0.160966006114596	0.117865405997928	0.0817724621954043	0.0537701955441903	0.0338352584860874	0.0211624385003312	0.014528418637004	0.0126253333809055	0.0143193061774921	0.0188102661229539	0.0256841005108692	0.0348588239655167	0.0464374267666305	0.0604946880134553	0.0768427716847284	0.0948352636080568	0.11327282027887	0.13045833194337	0.144414091987218
24	0.874873406687243	0.926898505241103	0.958033429724692	0.966458671555503	0.951697563384042	0.914530610613079	0.856828719345357	0.781365812857328	0.691664353248496	0.591902960784684	0.486877538403103	0.381965835594894	0.283015204881837	0.196070255414786	0.1268907824567	0.0802774763281528	0.0593051937929998	0.0646322607796923	0.0940804660984982	0.142646975661966	0.203019279013104	0.266541197529879	0.324458942639145	0.369198593305572	0.39541467592947	0.400606965530704	0.385210488888543	0.352188654961843	0.306265417540022	0.252992572951844	0.197852701418264	0.145554597313926	0.099606537894749	0.0621775738047008	0.0341979609552425	0.0156171612141526	0.00573153831546356	0.00350665549918377	0.00784097233807239	0.0177403966793552	0.0323922547996959	0.0511425316713644	0.0733936441512141	0.0984531098978898	0.125375443721194	0.152846803035248	0.179159294201675	0.202305842594906	0.220197774753503
25	0.917023619891951	0.98136298537764	1.02672732967379	1.04971665519317	1.04784655483838	1.01976794858656	0.965470713757617	0.886460179325481	0.785881663545917	0.668555363702017	0.540876102959558	0.410533909636163	0.286026002056302	0.175960689252325	0.0881974610706754	0.0289180360338017	0.00176757294340113	0.0072278518705109	0.0423714749435654	0.1010927781265	0.17482427478735	0.253646377404966	0.327609408474228	0.388035937333525	0.428573905500528	0.445827100933929	0.439483923756942	0.411972115490222	0.367758224126958	0.312464723773237	0.251986025520229	0.191751846256195	0.136227568962181	0.0886755570016745	0.051145943588978	0.024630660501137	0.00930280956136336	0.00477072853156318	0.0102946475193038	0.024936032368954	0.0476302482175798	0.0771897463394275	0.112257491978435	0.151239368396239	0.192249624729947	0.233103671318642	0.271385712730219	0.304603831732669	0.330423603389812
26	0.913379298194636	0.984352944076422	1.0400897830328	1.07675570933147	1.09098332178431	1.08019646225479	1.04298233068056	0.979471923741338	0.891665556176982	0.783625033184636	0.661454205887206	0.533008889076584	0.407315107709286	0.293726443794105	0.200907739940462	0.135781558124053	0.102603000977716	0.102327668406727	0.1324021723563	0.187040224179177	0.257961645421538	0.335484827824759	0.409795248400879	0.472180205510633	0.516031173732356	0.537467267073467	0.535513085314896	0.5118519621574	0.470250712556222	0.415798564495149	0.354113911692038	0.290650364699704	0.230188588065004	0.176546739585325	0.132493615141791	0.0998145257366979	0.0794645515352257	0.071745859451932	0.076460340274809	0.0930096529648937	0.120436174166955	0.157416349872527	0.202230408761175	0.252738580335218	0.306393840622995	0.36031506071811	0.411432867384102	0.456704854450011	0.493379412815566
27	0.870683024467413	0.947587193286685	1.01549111029739	1.07105552737235	1.11095017020137	1.13213718594465	1.13224628533889	1.1100025578873	1.0656392331218	1.0012085721647	0.920701967330019	0.829909283776328	0.735986696174685	0.646755619144619	0.569812250360106	0.511574955101868	0.47642320405842	0.466078890896474	0.479346736114829	0.512270517331819	0.558687858139224	0.611093898206536	0.661669095606396	0.703300597858839	0.73043515171968	0.739641437454022	0.729820904312312	0.702074182242752	0.659289931570689	0.605562720932192	0.545560124340304	0.483947265256894	0.424945761371206	0.372063104848119	0.327988226042859	0.294617721358007	0.273159886539357	0.264261275494156	0.268110652349403	0.284493445362573	0.312790928957479	0.351937573034376	0.400363720595994	0.455956921007334	0.516073316929382	0.577621273673326	0.637224889119613	0.691457924832136	0.737122361708903
28	0.796392983704654	0.880318268421514	0.963325005285902	1.04317269188588	1.11722617236824	1.18261809578083	1.23652083716403	1.27650317252831	1.30092028924798	1.30926597157547	1.3024093274563	1.28264901486168	1.2535455164423	1.21953221839792	1.18535085568948	1.1553963615856	1.13308083757258	1.12032965479783	1.1173027186379	1.12239415626801	1.1325123030954	1.14358984968403	1.15123251881908	1.15139231794442	1.14095237576249	1.11813337878707	1.08267058670578	1.03575608545032	0.979783302614574	0.917961415994499	0.85388106455734	0.791108840835153	0.732869441774534	0.681846886675848	0.640106812432841	0.609116932280858	0.589826869594224	0.582763800385508	0.588106126269934	0.605711130865886	0.635090350763243	0.675343973750054	0.72507921286201	0.782344671571278	0.844612075425996	0.908828827238038	0.971551465389445	1.02915408776411	1.0780904229743
29	0.690276382737835	0.780003862433598	0.87726109911826	0.981202394680172	1.09030265934742	1.20237536977083	1.31469482458934	1.42421581428903	1.52786315413142	1.62284631205463	1.70694500727826	1.77871313914256	1.83756137230433	1.88370108661179	1.91795972815737	1.94150395589551	1.95552638966885	1.96095966263078	1.95827586611937	1.94741145955587	1.92783128589785	1.89871638373666	1.85923520701305	1.808842002742	1.74754254139478	1.67607633324989	1.5959832901392	1.50954686676369	1.41962956624234	1.32943531876463	1.24224319565303	1.1611569453681	1.08890592952034	1.02771800265455	0.979267541157904	0.944686096490004	0.924612195298407	0.919252481889731	0.928428985221808	0.951595622614931	0.987818870539003	1.03573003948296	1.09346702923336	1.15862962853899	1.22827312893482	1.29896015499949	1.36688118716214	1.42804215419	1.47850506762393
30	0.550942477187948	0.642349483792206	0.748755879510399	0.870725221974353	1.00798640257418	1.15932208903781	1.32254374152759	1.49456137223424	1.67154227765921	1.84913957588876	2.02276118909574	2.18784501328423	2.34010741817738	2.47573956790059	2.59153768541063	2.68496669803991	2.75416876335701	2.79793641190858	2.81567285283816	2.80735909614205	2.77354003417824	2.71533162523837	2.63444145343442	2.53318765446303	2.41449819532607	2.2818743528596	2.13930832673747	1.99115364525999	1.84195623910708	1.69626163548557	1.55841803023575	1.43239523828335	1.32163587406316	1.22894859534984	1.15644544006557	1.10551795435938	1.07684149397734	1.07039479505625	1.08548296650943	1.12075604041636	1.17422111309705	1.24325253003949	1.32461004116399	1.41447811390167	1.50853982174813	1.60209570444813	1.69023213710518	1.7680360186507	1.83084433757043
31	0.393010671619978	0.482635514336402	0.593046187385628	0.725938951689949	0.882105682306	1.06123046268913	1.26175345126076	1.48081965944327	1.71432166292381	1.95703545860299	2.20283913625342	2.44499614010874	2.67647969845387	2.89031302052237	3.07990102425674	3.23933305261687	3.36364128185622	3.44900521973863	3.49289785566371	3.49417299740979	3.45309586767495	3.37132029863762	3.25181630589799	3.09875201234028	2.91733432781298	2.71361375988429	2.49426023988622	2.26631863718769	2.03695426946258	1.8131997258001	1.60171433306602	1.40856645381862	1.23904660507016	1.09751647108877	0.98729575451323	0.910586022939112	0.868428744377903	0.860693867715574	0.886095652327874	0.942233784127878	1.02565971169559	1.13197003341756	1.25593007099488	1.39163096849723	1.53268244249097	1.67244062545534	1.80426653289287	1.92180605564633	2.01927774147274
32	0.258986189952128	0.348497326630203	0.462706955019321	0.603903654666193	0.773435437449331	0.971463036593875	1.19676629762646	1.44662491223304	1.71678949959887	2.00155196448256	2.29391591618212	2.58585961420106	2.86867630830978	3.13337072941886	3.37108640704678	3.57353670705555	3.73341298651694	3.8447457947746	3.90319918019156	3.90628336742967	3.85347681305356	3.74625443816068	3.58802427196024	3.38397951679107	3.14087695723803	2.86675556187367	2.57061101250574	2.26204274694467	1.95088997372856	1.64687211867361	1.35924745165173	1.09650142089223	0.866073726776583	0.674130643503892	0.525386773451197	0.422978475859693	0.368389754285588	0.361430429647823	0.40026588548431	0.481497383232863	0.60029168542267	0.750558253504763	0.925171392557222	1.11623325817889	1.31537159251022	1.51406351965039	1.70397394296656	1.87729439811089	2.02706604617477
33	0.212760077140631	0.310451441117192	0.434847878914331	0.588161522907382	0.771644884717952	0.985350646054142	1.22793680689457	1.49653729438459	1.78671467870096	2.0925064105759	2.40656941203551	2.72042050089982	3.02476268928018	3.30988056233826	3.56608234987013	3.78416245293002	3.95585640206184	4.07426061529071	4.13419179497935	4.13246506686049	4.06807558872881	3.94227481338211	3.75853931813849	3.52243657067051	3.24139771738332	2.92441209311326	2.58166142722617	2.22411356787051	1.86309600278504	1.5098686759697	1.17521382579805	0.869058095539682	0.600139301504233	0.375727277451421	0.201405387038018	0.0809167772136707	0.016077318796217	0.00675544555256984	0.0509176860863575	0.144737457391821	0.282763504802526	0.458143088026256	0.66289352413058	0.888213968189814	1.12482738527483	1.36334067415956	1.59460905034447	1.81008934307552	2.00216608468469
34	0.315850123629974	0.433940495396045	0.578832675724448	0.752088809685902	0.95433329089299	1.18505984808099	1.4424798546699	1.72342770798932	2.02333647308024	2.33629297001922	2.6551763692995	2.97187853964246	3.27759835015965	3.5631963902047	3.81959165007772	4.03817805278599	4.21123667709703	4.33231925299229	4.39658006382513	4.40103661008472	4.34474398429326	4.22887346681568	4.05669189936758	3.83344442767566	3.56614875777988	3.26331374658462	2.93459865894027	2.59043161110047	2.24160655702563	1.89887775594289	1.57256918367557	1.27221408217955	1.00623707913117	0.781688344828104	0.604036341484097	0.477023051425577	0.402583259275373	0.380827542189249	0.410087053482463	0.487016877781797	0.606753572244673	0.763121371733355	0.948880337780513	1.15600843341473	1.37600813311479	1.60022681915608	1.82017901807354	2.02785767573733	2.21602134722257
35	0.601812590951	0.751861884837154	0.927139252918543	1.1282771569539	1.35506103979961	1.60630463869339	1.87976189911015	2.17208578479131	2.47884207997001	2.79458321922906	3.11298344967202	3.42703249825578	3.72928070938084	4.01212468567546	4.26811915204827	4.49029837058519	4.67248918861716	4.8095978325135	4.89785388056122	4.93499735904248	4.92039839963392	4.85510308172909	4.7418036131526	4.58473550990696	4.38950856964486	4.1628818945931	3.91249578558581	3.64657487319473	3.37361735027021	3.10208469515175	2.84010498042072	2.59520096002878	2.37405185847686	2.18229538885827	2.02437421287479	1.90342898612497	1.82123840339346	1.77820530160206	1.77338686156057	1.8045661956254	1.86836201168163	1.96037249502586	2.07534895703547	2.20739410725123	2.35017900561898	2.49717188721409	2.64187121185693	2.77803459762528	2.89989488646142
36	1.06500535589067	1.2546361242029	1.46687374483928	1.7014663482593	1.95746570025884	2.23316747370994	2.52608103422989	2.83293399783131	3.14971509675727	3.47175673695542	3.79385618397571	4.11043174817443	4.41570785333382	4.70392066965186	4.96953426380889	5.20745612445659	5.41324057093874	5.58326899484121	5.71489709862777	5.80656119607456	5.85783807808982	5.86945573081113	5.84325509866943	5.78210588513149	5.68978186567945	5.57080317502926	5.43025439969222	5.27358799627457	5.10642256952275	4.93434494767833	4.76272390258426	4.59654192940367	4.44024989278761	4.29764772586309	4.1717928763778	4.06493693518227	3.97848991515785	3.91301098517882	3.86822407136095	3.84305654997282	3.83569918545767	3.84368542039113	3.86398801962865	3.89313084975949	3.92731321150149	3.96254364789718	3.99477957134551	4.02006846214258	4.03468588200607
37	1.66317964754327	1.89429977359937	2.14494795886186	2.41419270006307	2.70057097738086	3.00207445968843	3.31615701141252	3.63976537069375	3.96939368312355	4.30116123304916	4.63091130262725	4.95432770792042	5.26706431687629	5.56488184737552	5.84378556245998	6.10015718980775	6.33087452957141	6.53341278097385	6.7059225803409	6.84728103496416	6.95711356373474	7.03578600249766	7.08436807575058	7.10457085484558	7.09866210771733	7.06936441104188	7.01974148804676	6.95307843438318	6.87276131656894	6.78216112099984	6.68452627084757	6.58288700466123	6.4799739218861	6.37815204011916	6.27937085585612	6.18513021202902	6.0964612825077	6.01392168882673	5.93760364489851	5.86715403811692	5.80180544382004	5.74041717416653	5.68152552639917	5.62340237610199	5.56412113370596	5.50162884405098	5.43382287788555	5.3586302783373	5.27408743582554
38	2.32000608750371	2.5863104500987	2.86854397101895	3.16526024870339	3.47461928783009	3.79439989693978	4.12202653087318	4.45461074429258	4.78900668936907	5.1218793276144	5.44978328128283	5.76924957474651	6.0768769602818	6.36942412970097	6.64389891756613	6.89764062475227	7.12839183899526	7.33435659142256	7.51424233839191	7.66728405528521	7.79324962089822	7.89242659824563	7.96559141823278	8.01396278792335	8.03914182410356	8.04304191660367	8.02781163056292	7.99575405534594	7.94924590957281	7.89065944111429	7.82228975424266	7.74628969753778	7.6646139028313	7.57897302292141	7.49079871341447	7.40121947171076	7.3110471019493	7.22077332424035	7.13057588352102	7.04033342190434	6.94964833584366	6.85787682026752	6.76416528146846	6.66749225886144	6.56671491995534	6.46061907920203	6.34797154546485	6.22757343900959	6.09831295820423
39	2.9264206189799	3.21062975323876	3.50604023191914	3.81077308710665	4.12266169462055	4.43927860748691	4.75797233234395	5.07591354068648	5.39014975920383	5.69766714675848	5.99545756509688	6.28058881109214	6.55027562294802	6.801948920233	7.03332070134586	7.24244210892092	7.42775238328171	7.5881167482813	7.72285169742169	7.83173664939206	7.91501149455941	7.97336012783393	8.00788062801415	8.0200432695789	8.01163801342916	7.98471349664852	7.94150981247856	7.88438753188951	7.8157554660188	7.73799960976574	7.65341555222396	7.56414640516134	7.47212800506184	7.37904280714369	7.28628353061456	7.19492725069241	7.10572027915321	7.01907384235909	6.93507026116274	6.85347906464632	6.77378223042762	6.6952075374599	6.61676884118073	6.53731193392264	6.4555645349439	6.37018886492122	6.27983520148876	6.18319478902498	6.07905049188932
40	3.36086498373943	3.6362923647373	3.91684878698002	4.20032963360602	4.48433564887696	4.76630868337184	5.04357450056233	5.31339187658244	5.57300693198924	5.81971136141954	6.05090298842263	6.26414688181062	6.45723513850493	6.62824337566894	6.7755819885504	6.89804032309237	6.99482208339695	7.06557053903311	7.11038240768793	7.12980965307379	7.12484884177824	7.09691812922527	7.04782237621668	6.97970731544462	6.89500407436159	6.79636570084166	6.68659761745962	6.56858413817721	6.44521331034786	6.3193023914132	6.19352623325352	6.07035073108711	5.95197330439743	5.84027212352688	5.73676548830042	5.64258241678987	5.55844512642823	5.48466369977815	5.42114283680444	5.36740021734318	5.32259564349041	5.28556981251786	5.25489129590289	5.22891007679522	5.20581583269384	5.18369904644285	5.1606129891644	5.13463464378106	5.10392272569793
41	3.53863986254763	3.77799302917247	4.01596731375877	4.25024940450866	4.47842284618958	4.69800804164212	4.90650702062792	5.1014521078699	5.28045742428919	5.44127197949789	5.58183296827487	5.70031777709335	5.79519314576167	5.86525991938441	5.90969187082233	5.92806717519307	5.92039127498069	5.88711008390166	5.82911273434617	5.74772336930893	5.64468180562233	5.52211323979697	5.382487518501	5.22856883967683	5.06335707441987	4.89002219142927	4.71183351351127	4.53208572923795	4.35402371438468	4.1807682814735	4.01524496851412	3.86011789946924	3.7177306014413	3.59005545210783	3.47865316299725	3.38464338941793	3.30868720760061	3.25098182655011	3.21126751967255	3.18884638314329	3.18261216761985	3.1910900998877	3.21248532267648	3.24473834381009	3.28558570760538	3.33262398722885	3.38337514927421	3.43535136127604	3.48611739682549
42	3.46279906706949	3.65013407552121	3.8308336832047	4.0027564297732	4.16373876849587	4.31163356259474	4.44435130278119	4.55990320927028	4.65644525802788	4.7323220682844	4.78610951173508	4.81665485806235	4.82311326036123	4.80497941058111	4.76211326084102	4.69475881166889	4.60355511161757	4.48953879155497	4.35413766695105	4.19915517701815	4.02674568368156	3.83938091810747	3.6398081291783	3.43100074772066	3.21610262320412	2.99836710706056	2.78109244038477	2.56755504622896	2.36094242197362	2.16428737092137	1.98040530170551	1.81183625867415	1.66079322747026	1.52911809094818	1.41824639661773	1.32918184497851	1.26248112684465	1.21824943665076	1.19614667812021	1.19540406927526	1.21485055621623	1.25294816954878	1.30783521306188	1.37737596927305	1.45921544722102	1.55083758906184	1.6496252963144	1.75292063466858	1.85808362675169
43	3.23164396295609	3.36921269543774	3.49751045573953	3.61478665449171	3.71932269199803	3.80946383592074	3.88365222715604	3.94046032650101	3.97862404918699	3.99707478573586	3.99496947876213	3.97171791870465	3.92700643884673	3.86081723248913	3.7734425830977	3.66549339111807	3.53790149749597	3.39191544142711	3.22908944527746	3.05126558896009	2.86054931462644	2.65927858507317	2.44998720013363	2.23536294867268	2.01820143380141	1.80135654996858	1.5876887075076	1.38001198851385	1.18104147393401	0.99334200281025	0.819279609217923	0.660976830270256	0.520272990607453	0.398690447267939	0.297407627184533	0.217239512278386	0.158626029700016	0.121628593399464	0.105934824629905	0.110871260210492	0.135423645419341	0.178264210033033	0.237785147550083	0.312137364572252	0.399273444270293	0.496993678326613	0.602993967999932	0.714914377977882	0.830387146146122
44	2.98772705595642	3.09290705169999	3.18901988166112	3.27477728929267	3.34894289747841	3.41035506839062	3.45794995220109	3.49078424305456	3.50805713290619	3.50913093760896	3.49354986633695	3.46105641605581	3.41160489794343	3.34537164264296	3.2627614857668	3.16441020345305	3.05118264881567	2.92416643216242	2.784661088773	2.63416278533314	2.47434472697034	2.30703353814755	2.13418199919123	1.95783862265575	1.78011464680496	1.60314910413892	1.42907268830709	1.25997119050985	1.09784930466628	0.94459560785141	0.801949508045242	0.6714709150297	0.554513332953234	0.452200995981711	0.365410573553074	0.294757861640696	0.240589754219174	0.202981658354161	0.181740380849206	0.176412378199002	0.18629712877991	0.210465260712927	0.247780954378723	0.296928038496662	0.356439115861823	0.424726991544659	0.500117634217079	0.580883881187632	0.665279099885696
45	2.84117845866171	2.93609780755775	3.02409540571826	3.10427926027304	3.17580203387952	3.23787545147475	3.28978455009727	3.33090148230536	3.36069857493971	3.37876034292262	3.38479416295951	3.37863932474185	3.36027419767763	3.32982127921325	3.28754992615264	3.23387661248462	3.1693626053322	3.09470900375217	3.01074914205691	2.91843841874632	2.81884167253108	2.71311828670511	2.60250526063641	2.48829854074044	2.37183295137369	2.25446110713377	2.13753172072474	2.02236774369145	1.9102447900387	1.80237029440488	1.69986384674167	1.60373912437707	1.51488781026116	1.43406584380331	1.36188229901452	1.29879112497694	1.24508591753699	1.20089782034021	1.16619657982852	1.14079470464326	1.12435460708679	1.11639853492985	1.11632103784758	1.12340365589999	1.13683146929599	1.15571111047917	1.17908981231911	1.2059750505141	1.23535433447996
46	2.81937697069934	2.92040015995508	3.01727267715012	3.10937140716816	3.19609827125654	3.2768884389493	3.35121839088314	3.4186136818572	3.47865625151589	3.53099113137344	3.57533240171144	3.61146826024653	3.6392650763753	3.65867032015318	3.66971427374945	3.67251045464365	3.66725470389219	3.65422291891677	3.63376743788527	3.60631211124226	3.57234612461999	3.53241666550645	3.48712055293494	3.43709497436503	3.38300749615022	3.32554553288444	3.265405475908	3.2032816918438	3.13985560784245	3.07578510097895	3.01169440483406	2.94816473672251	2.88572583445342	2.82484857222475	2.76593880169944	2.7093325370507	2.655292572473	2.60400658810633	2.55558676635644	2.51007090610596	2.46742498821218	2.42754711288628	2.39027269891608	2.35538080704604	2.32260142588807	2.29162353912516	2.26210377797719	2.23367545327316	2.20595775721295
47	2.87063169880477	2.98341066340585	3.09442179545472	3.2031976982262	3.30927690206281	3.41220831267505	3.51155563057429	3.60690167275802	3.69785252703386	3.78404147001746	3.86513258192205	3.94082399479176	4.01085071580077	4.07498697359439	4.13304804329642	4.18489151462603	4.23041797739677	4.26957110931978	4.30233716228193	4.32874385487703	4.34885869067	4.36278673319997	4.37066787979935	4.37267368664731	4.36900380682328	4.35988211123125	4.34555256890802	4.32627496821771	4.30232056362024	4.27396773397553	4.24149773764893	4.20519064700796	4.16532154029008	4.12215702237189	4.07595213782881	4.02694773003486	3.97536828915164	3.92142031996759	3.86529124797488	3.80714886913674	3.74714133583607	3.68539765884545	3.62202869314772	3.55712856437744	3.49077648283207	3.42303888366801	3.35397182525753	3.28362357289841	3.21203729224284
48	2.90791002227635	3.02872701384767	3.14934571664197	3.26938797145328	3.38846910427957	3.50620036135618	3.62219141146411	3.73605288736484	3.8473989372673	3.95584975676815	4.06103407174569	4.16259154324315	4.26017506644927	4.35345293746246	4.44211086358772	4.52585379542848	4.60440756195453	4.67752029299634	4.7449636171707	4.80653362701068	4.86205160697392	4.91136452395413	4.95434528383511	4.99089276141582	5.02093161461617	5.04441189716217	5.06130848687308	5.07162034916388	5.07536965737809	5.07260079303369	5.0633792499682	5.04779046669033	5.02593861098461	4.99794533998509	4.96394855756343	4.92410118901099	4.87856999068719	4.82753440963101	4.77118550516351	4.70972494133728	4.64336405580344	4.57232300736472	4.49683000125858	4.41712058815972	4.33343703009341	4.24602772398832	4.15514667153838	4.06105298244308	3.96401039699681
49	2.85734332477948	2.97778118578431	3.09881742961668	3.22013708873961	3.34141322390911	3.46230832553919	3.58247582087188	3.7015616767214	3.8192060864993	3.93504522929174	4.04871308796377	4.15984331262208	4.26807111528424	4.37303518128794	4.47437958282896	4.57175568004472	4.66482399525583	4.75325604633848	4.83673612571401	4.91496301210024	4.98765160295593	5.05453445645094	5.11536323279136	5.16991002580301	5.21796857680753	5.25935536399334	5.29391056166809	5.32149886496132	5.34201017670624	5.35536015435208	5.36149061582787	5.36036980428198	5.35199251254969	5.33638006904613	5.31358018753858	5.28366668392113	5.24673906369449	5.20292198435062	5.15236459728072	5.09523977417495	5.03174322317317	4.96209250026892	4.88652592167642	4.80530138305473	4.71869509165578	4.62700021763666	4.53052547095902	4.42959361050066	4.32453989223019
50	2.68622471736171	2.79782042772731	2.91029125721018	3.02338034183065	3.13681815643853	3.25032335347999	3.36360370457049	3.47635714191934	3.58827289574968	3.69903272296249	3.80831222141456	3.91578222332647	4.02111026051766	4.12396209338924	4.22400329485181	4.32090087973122	4.41432496958948	4.50395048237662	4.58945883588933	4.67053965365919	4.74689246163082	4.81822836382389	4.88427168510382	4.94476156921672	4.99945352037561	5.04812087691628	5.09055620587211	5.12657260774494	5.15600492127063	5.17871081858996	5.19457178193236	5.2034939536971	5.20540885266679	5.20027395000573	5.18807309967187	5.16881681890022	5.1425424154868	5.10931395970933	5.0692220998531	5.02238372146055	4.96894145158028	4.90906301044724	4.84294041417148	4.77078903313757	4.69284651191375	4.60937155752717	4.52064260397316	4.4269563617813	4.32862626235296
51	2.40580094039559	2.50283675982789	2.60077489983372	2.69941668199157	2.79855247366216	2.89796218429881	2.99741584318242	3.09667425839742	3.19548975622665	3.29360699948143	3.39076388260241	3.4866925006742	3.58112018879741	3.67377062756328	3.76436500968479	3.85262326216187	3.93826531770376	4.02101242850741	4.10058851490282	4.17672154083383	4.24914490765132	4.31759885726358	4.38183187532122	4.4416020848179	4.4966786202688	4.54684297249085	4.59189029395592	4.63163065472481	4.66589023909673	4.6945124733284	4.7173590750896	4.73431101572571	4.74526938689317	4.75015616371582	4.7489148572764	4.74151105000324	4.72793280833053	4.708190967896	4.68231928748418	4.65037446891818	4.61243604113932	4.56860610778179	4.51900895863909	4.4637905465193	4.40311783208602	4.33717800037083	4.26617755370958	4.19034128688766	4.10991115126846
52	2.05498335071289	2.13523752791127	2.21634975355878	2.29817684695983	2.38056710752389	2.4633605845484	2.54638940405363	2.62947815341371	2.71244432412761	2.79509881264991	2.87724647875349	2.95868676043063	3.0392143438573	3.11861988645286	3.19669079056774	3.27321202482994	3.34796698968253	3.42073842315346	3.4913093424219	3.55946401628707	3.62498896321181	3.68767396920959	3.74731311947515	3.80370583733156	3.85665792378419	3.90598259074036	3.95150148077582	3.99304566621017	4.0304566201954	4.06358715252794	4.09230230296728	4.11648018498355	4.13601277306454	4.1508066269878	4.16078354680601	4.16588115270097	4.16605338433153	4.16127091482969	4.15152147518355	4.13681008537997	4.11715918935956	4.09260869155447	4.06321589353026	4.02905533002807	3.99021850449661	3.94681352500587	3.8989646422389	3.84681169205543	3.79050944590409
53	1.67841030625161	1.74248288008568	1.80736306401016	1.87295567167856	1.93915927463863	2.00586632136288	2.07296329313318	2.14033089771409	2.20784430152079	2.27537340073888	2.3427831315884	2.40993381964243	2.47668156781561	2.5428786823308	2.60837413565584	2.67301406507951	2.73664230526934	2.7991009528269	2.8602309605317	2.91987275864678	2.97786690034961	3.03405472805654	3.08827905712907	3.1403848731905	3.19022003904535	3.23763600698341	3.28248853206998	3.32463838187559	3.36395203798493	3.40030238454864	3.43356937910447	3.46364070089791	3.49041237197742	3.51378934642777	3.53368606323507	3.55002695845081	3.56274693253722	3.57179176903218	3.57711850096729	3.57869572180485	3.57650383802618	3.57053526090232	3.5607945354044	3.54729840466221	3.53007580885086	3.50916781787269	3.48462749770064	3.45651971075484	3.42492085119134
[truncated: 70 more columns]
