# Supplementary material for: Reconstructing spruce budworm outbreak severity: a comparison of paleoecological and tree-ring signals
Source: PLoS One. 2025 Aug 12;20(8):e0329406. doi: 10.1371/journal.pone.0329406 (PMC12342301; doi:10.1371/journal.pone.0329406)
Supplement: S14 Dataset — (ZIP) [file pone.0329406.s014.zip › Lake 8 wavelet data no outlier/Percent_defoliation/PD_wavelet_wave.txt]

V1	V2	V3	V4	V5	V6	V7	V8	V9	V10	V11	V12	V13	V14	V15	V16	V17	V18	V19	V20	V21	V22	V23	V24	V25	V26	V27	V28	V29	V30	V31	V32	V33	V34	V35	V36	V37	V38	V39	V40	V41	V42	V43	V44	V45	V46	V47	V48	V49	V50
1	-2.73851222446047+0.66187426683797i	1.93635437763678-1.59657160385296i	-0.93385707990372+1.7806450106956i	0.25854927284829-1.45899502024778i	0.01332243532003+1.04820031107068i	-0.060266480458841-0.753598090394957i	0.037156580851252+0.582902898733278i	-0.009938037785885-0.48878708436154i	-0.005427048895148+0.432601902856293i	0.010971137067595-0.395114218853677i	-0.006374893000053+0.367836092262169i	-0.006301360471376-0.33893447548145i	0.015524753221994+0.304762416558873i	-0.0172447756302-0.272557394914545i	0.01445248246796+0.244913824031401i	-0.008061107325684-0.222667195397205i	0.001236666754377+0.207376274796457i	0.001709836433156-0.196089796723197i	-0.001815793540351+0.182625464947466i	0.006233866082969-0.165625194464332i	-0.019276519579975+0.152632856514562i	0.034331996362387-0.151220478217564i	-0.042721984985514+0.157700018023862i	0.044628515958508-0.1671648516533i	-0.03709463901146+0.178505050563191i	0.019093621808789-0.181506963179349i	-0.002837573326015+0.171488265792865i	-0.005139169274868-0.156796264218212i	0.006955933175011+0.142262492579782i	-0.003310419239007-0.130097167529096i	-0.002955201507871+0.123409516122089i	0.007316823140234-0.121218326464242i	-0.008765461234137+0.119999826575262i	0.008892229179773-0.118047151023608i	-0.008940516799338+0.115512212549752i	0.009303294015967-0.112839491382447i	-0.010150970106073+0.110403940615161i	0.011370126538302-0.108747683341799i	-0.012313445882086+0.108141606088653i	0.012439730500465-0.108261415946624i	-0.011311180340023+0.108839448481732i	0.008147088976599-0.108623703868871i	-0.004474543104553+0.105352927430109i	0.0036189531153217-0.0999578666576153i	-0.0058488333587906+0.095509010616537i	0.0100390285982671-0.0931872308440403i	-0.0155335427831044+0.0948797101469768i	0.017927419551746-0.102544733797624i	-0.011262577720989+0.111369407089703i
2	-3.23496641364227+0.89095008857276i	2.08981946579347-2.08667007638086i	-0.73012845640231+2.18128167087952i	-0.07385916202722-1.60702118829593i	0.28418181410868+1.00872990538371i	-0.224711438016793-0.647516578510647i	0.12672219262792+0.478022069424978i	-0.060829325754825-0.403268608959483i	0.027546199324242+0.364395404598641i	-0.012574688125605-0.340057243946609i	0.013804653314117+0.32394879645077i	-0.028131255642474-0.300929171946917i	0.03767665455172+0.26698302399518i	-0.036652552086678-0.234592382549916i	0.030551181575661+0.207721064434556i	-0.02034213970269-0.186983012452096i	0.010201926946081+0.175276508989663i	-0.007120172946666-0.168435814390305i	0.009666417078764+0.156371072727393i	-0.006016023524653-0.136445958037503i	-0.011334643914419+0.12083256820928i	0.031973960745791-0.121504447565702i	-0.043216778956368+0.132186421962472i	0.046822802150863-0.146286649871158i	-0.037982603079054+0.163975693427668i	0.01388226799215-0.170036196821944i	0.007052477226836+0.157201885459403i	-0.015453402029952-0.138889770162475i	0.016002746419045+0.121954220723546i	-0.00979391451473-0.108338339494788i	0.000458397841649+0.102387994695564i	0.005360315051761-0.102504364919006i	-0.006570367291894+0.103124701159909i	0.006093436605672-0.101936379771903i	-0.0058340610417646+0.0996213100209506i	0.0061679893551986-0.0969886888335088i	-0.0072760308995436+0.0945329965473552i	0.0090346157329883-0.0930458794457396i	-0.0105334204038672+0.0929328429663616i	0.0111147721037605-0.0938099674232787i	-0.0100679338747746+0.09560413164838i	0.005823352999807-0.0964950250289551i	-0.0005431626865282+0.0927726375500652i	-0.0006628539335143-0.0857651799773693i	-0.0024389616203613+0.0799820221570225i	0.0083526657533914-0.0766342088377996i	-0.0170571204775465+0.0786183409707006i	0.0221264491049823-0.0900046179938884i	-0.013715936105525+0.103828620425595i
3	-3.60116526367383+1.14830891144996i	2.02948299875582-2.58919969188547i	-0.28350327718737+2.47682435060856i	-0.56434519254129-1.54830986263419i	0.595078568536185+0.757812760955651i	-0.361058398873971-0.387705320481964i	0.174563509967349+0.276634395565304i	-0.079468668740005-0.254726761747448i	0.039374973025926+0.248017234420804i	-0.020966804439566-0.243718685125753i	0.022178934042925+0.24436724432435i	-0.041513556306662-0.230949231761877i	0.052833242220877+0.198919403133456i	-0.048916325891222-0.168794256740922i	0.039972674170343+0.145608751360668i	-0.026401448199239-0.128634603449944i	0.013035428851172+0.123251723020863i	-0.011175450656653-0.124216458991885i	0.019445797019719+0.115477972136843i	-0.0190557722472207-0.0919832106769826i	-0.0024741524428069+0.0728018025096245i	0.0287719399772811-0.0761897876186661i	-0.0418900152841569+0.0910344132042489i	0.047682452492589-0.108900326991502i	-0.03845419177788+0.133835052740245i	0.007406303363955-0.14356541726681i	0.018105969084148+0.126819093216947i	-0.025249214604602-0.104935975559452i	0.0236609092949793+0.0868771854298247i	-0.014594183372957-0.0728178859131807i	0.0019130616510016+0.0688220848540367i	0.0048991402191033-0.0726032922379279i	-0.0049111662668433+0.0756881988206646i	0.0032024911433897-0.0752644377738399i	-0.0024164985554766+0.0731428424437774i	0.0025872271881022-0.0706308937202333i	-0.0038378665842553+0.0682035549938557i	0.0060920282267915-0.0669136735469618i	-0.0081449494027887+0.0672871740427391i	0.0093912444178907-0.0688793212600125i	-0.0088140459559927+0.0722247366248717i	0.0033891668786261-0.0748823397465544i	0.0040046190453985+0.0708848154080505i	-0.0057217931316715-0.0621339476329761i	0.0019648289882926+0.0550682598616692i	0.0052699816665811-0.0501317722097999i	-0.0179264772949983+0.0514083848476572i	0.0272022311273703-0.0669501282329497i	-0.017135603692028+0.0871579689618661i
4	-3.8060240553246+1.42028104849271i	1.73291125170364-3.05208871332535i	0.38021249705395+2.58201123853448i	-1.11975478401547-1.21706700663381i	0.825378019648989+0.294508177731117i	-0.374776940982797-0.028275441606901i	0.12928359047228+0.049238696667141i	-0.044501656557269-0.104575851707374i	0.022050138101149+0.130103959787618i	-0.009507187973611-0.141489294506483i	0.014231334131044+0.158391304118985i	-0.042350484065839-0.154518867705292i	0.056727650293682+0.123109195653844i	-0.049451958652639-0.0963753345056787i	0.0390285560961588+0.0789309350103929i	-0.023494138494999-0.0662132946076105i	0.0069019489296925+0.0682274638823394i	-0.007354942948325-0.0796867675276649i	0.0248467160464066+0.0758338224585029i	-0.0307111754411119-0.047247352503909i	0.0050612441817986+0.0229861281842699i	0.0262548756822711-0.0298663161421062i	-0.0386678846871214+0.0476560919337829i	0.0471724299619846-0.0661292994461156i	-0.0396193408479262+0.0983464542039267i	0.001088338980535-0.112050519010978i	0.0281800268767668+0.0896197837545584i	-0.0313319045059733-0.0647335297210827i	0.0270447878898356+0.04788252721768i	-0.0157529622519578-0.03447998479902i	5.0353203681e-06+3.33204414808388e-02i	0.0068400087384945-0.0417443448184435i	-0.0043425660522942+0.0472464347616632i	0.0008729930557834-0.0469162458053363i	0.000375537281625+0.0446616771024393i	-0.0003889875531378-0.0422959142998547i	-0.0008309450812996+0.0398877280984689i	0.0033998285948964-0.0387193988754007i	-0.0057927168607173+0.0393363831659288i	0.0078730446481256-0.0411525207712834i	-0.0084480225561745+0.0460907471467572i	0.0019630895340563-0.0512205490000932i	0.0079760697208148+0.0471464590418235i	-0.0101676418849552-0.0367298886074447i	0.0062651730146258+0.0290493947752557i	0.0008276801094532-0.021975132225095i	-0.0176018284408619+0.0205648010185223i	0.032920343056534-0.0399942260829478i	-0.0213531906386332+0.0676598863348378i
5	-3.86587504193134+1.69347071734763i	1.23429554418346-3.42801846892376i	1.16624010033564+2.4375370801385i	-1.58656896796728-0.61152881960685i	0.835015749862891-0.293340790580576i	-0.198154289110508+0.30044434190583i	-0.0134460373341019-0.0924111102961943i	0.0239479740806223-0.0268214103956115i	-0.0044435119866555+0.0570252238487099i	0.0091662790030738-0.0656888001568277i	-0.0031345497621828+0.0932457975214186i	-0.0354188116630001-0.0960990339457186i	0.0523074148537912+0.0612953988793261i	-0.0397013483724119-0.0383264914675335i	0.029961972064328+0.0281234418543384i	-0.0148115248081361-0.017637414157654i	-0.0059113042300791+0.0254260582662096i	0.0035971339875155-0.0489278424658944i	0.0259326511449528+0.0511996521102198i	-0.0406004885490113-0.0152785534217382i	0.0098095173041179-0.0155512990623981i	0.0253765660242647+0.0031152884504716i	-0.0322388924627485+0.0155280538604135i	0.0441520533198764-0.0287085745960324i	-0.042023090268492+0.0677674652094001i	-0.0044980560676606-0.0859149596790742i	0.0361036510974975+0.0552315491660129i	-0.0313823947509405-0.0287442440026407i	0.0247573474537549+0.0167499223733017i	-0.0133435962538544-0.0046344013858964i	-0.00477173344133128+0.00622200469474003i	0.0104934097683622-0.0195700138810931i	-0.0041597082927424+0.0265389406893433i	-0.0010552091436687-0.0249186315984059i	0.0020924303124086+0.0221127077024208i	-0.0020986816488916-0.0200943949244063i	0.0011106363615595+0.0177728267970587i	0.0014712526643699-0.0166902733615134i	-0.0036601536441571+0.0171894830988401i	0.0065647766781235-0.0182046672172727i	-0.009314777497195+0.0243449118646827i	0.0021750539951043-0.0326447460859157i	0.0105509865525409+0.0285545709448009i	-0.0125503832161439-0.0167565596764429i	0.0090376846876586+0.0102800764004163i	-0.00499441949365099-0.00099292282471016i	-0.0150963085369978-0.006178037906875i	0.0385456706571809-0.0161105160742253i	-0.0253518733123428+0.051992268460535i
6	-3.82794158869435+1.95861319438738i	0.60415356681479-3.68644136184086i	1.9437021031105+2.02975190256524i	-1.806720886278+0.19066894073265i	0.537935686350463-0.84041805655186i	0.144827797884515+0.439367682269026i	-0.177633836750203-0.061539733067153i	0.0614035250624156-0.0489045514858058i	-0.0029655937195166+0.0339224898160764i	0.0167888168211401-0.0192029260998037i	-0.0199775607892097+0.0557116239446017i	-0.0292056618184191-0.0642388456323223i	0.0462807566818653+0.0210513114262323i	-0.0243724453994462-0.0032821110638908i	0.0187895712243755+0.0027273922120295i	-0.00780089317504449+0.00997966085303172i	-0.0193559796857388-0.0010220701795415i	0.018135412488342-0.0351321866902361i	0.0248424167842251+0.0450235444309098i	-0.0497961805387044+0.0008408654368456i	0.010647190712744-0.0390139519045226i	0.0271433215208369+0.016031920953992i	-0.0205628641904788+0.0012366006952983i	0.0370025859959883-0.0003465267067212i	-0.0462441742296106+0.0464857595754406i	-0.0097323249386675-0.0706486154318594i	0.0422208473993362+0.0279943725734066i	-0.0245192193391979-0.0023493346769467i	0.0175596996022201+0.000320963582864i	-0.0099026437432563+0.0112271299480022i	-0.0101660537348652-0.0084825126785636i	0.0140119371007055-0.0095456150858317i	-0.0028501291999933+0.0163427064865715i	-0.0032008115116228-0.0116634981196599i	0.00264168994931543+0.00826878610293678i	-0.0023782510703681-0.00725277261785641i	0.00187895883520567+0.00521451900970983i	0.00042487281984018-0.00439633881015373i	-0.00147082739507545+0.00460947410540139i	0.00479645573733297-0.00334655042989457i	-0.0110347394855119+0.0098487768555886i	0.0037910616658938-0.0220459767839455i	0.0119033380381803+0.0175161585860206i	-0.0118767096830316-0.004456307373231i	0.00865413412233492+0.00260138223467753i	-0.0121245941718379+0.0078824618904567i	-0.0093731516225733-0.024936704980394i	0.0434982234736119+0.0011934036830982i	-0.027659282575749+0.0439328268819929i
7	-3.74123557360522+2.21191585065835i	-0.08457342050122-3.81745133316629i	2.59282069639036+1.39229653820214i	-1.68113823967535+1.05074522228835i	-0.03839083713358-1.16073014073096i	0.517259246607958+0.285825220201435i	-0.233905841196101+0.128224012524923i	0.008352916578952-0.113095417503176i	0.0391910446546366+0.0173627174467925i	0.0142756166831+0.0200240980549044i	-0.0366387696217529+0.036937704547906i	-0.0280970183659514-0.0538662238240308i	0.04319894953741-0.004083560098897i	-0.0059464176921306+0.0131156467818422i	0.0101266399169057+0.0007672085229857i	-0.0092560498904684+0.0205769170258675i	-0.0279734002672429-0.0176181678049764i	0.0332978280845557-0.0315832469311418i	0.0235386034112229+0.0515845564991019i	-0.0597010047123692+0.0073034750580211i	0.0060145335793049-0.0530984910910807i	0.0336056969153015+0.0103752716734198i	-0.00186775170214663+0.00375363719615754i	0.0249230217915522+0.0230915552124949i	-0.0542267772504329+0.032797539126634i	-0.0154504879847884-0.066706906074327i	0.0481619551619015+0.0061289683783771i	-0.0107385662939228+0.0152548528706179i	0.00772200378892037-0.00074647100603871i	-0.009304663395729+0.0149304498137976i	-0.0139340336953482-0.0141941542886318i	0.0161066229383151-0.0086776110583177i	0.0005984941234147+0.0135718232794377i	-0.00572196067253008-0.00416833736086877i	0.00180725205355666+0.00100186779446803i	-0.00143051937744578-0.00210103523935561i	0.00178501044549693+0.00033775363569301i	3.38830102060341e-04-1.83264651730207e-04i	9.83414491726874e-04+5.6701524515331e-04i	0.00175155325830485+0.00468678584571829i	-0.0130286397266131+0.0010258535943448i	0.0060102797125315-0.0181798085556884i	0.0134331534477574+0.0118710441383406i	-0.00804741393942854+0.00343010241383886i	0.00342378477017638+0.00439671488399853i	-0.0202414965899141+0.0046724338100492i	0.000101867402596-0.0368449019170302i	0.0484914857640116+0.0126730118220649i	-0.0273878114052078+0.0444081653788386i
8	-3.63799232138319+2.45354010968495i	-0.77865806856207-3.82736624550785i	3.03569419693807+0.59134669584723i	-1.20181913053166+1.81120893786454i	-0.75113714807115-1.12156417844527i	0.723392209747571-0.136546393661751i	-0.087624859101683+0.343101429794403i	-0.118485591934155-0.110281838134342i	0.0804652496011017-0.0341731271060375i	0.0243960267494765+0.0618269567260104i	-0.0602141030523746+0.0335323763420711i	-0.034195747961748-0.0590594249838602i	0.0450499521425048-0.0252209168307517i	0.0170705987820274+0.0200858111715081i	0.0047054089558838+0.0161795670457405i	-0.0220931876483182+0.0217226891436626i	-0.0299655257067972-0.0333671672732788i	0.0488565410030155-0.02998254241571i	0.0226109129159597+0.0641958934959514i	-0.0721375146184371+0.0120280481347072i	-0.0054632070317288-0.0669980168098816i	0.0477043558810673-0.0091924644894545i	0.0253026011473337+0.0190304397460622i	0.0084311637335+0.04942901308553i	-0.0699764781485772+0.0233919946078148i	-0.0229372385829974-0.0737175362367513i	0.0565676044681993-0.0150830566122735i	0.0101328423644175+0.0278860565372544i	-0.0021070459937991+0.0113026046274228i	-0.0151488338287872+0.0124321122562678i	-0.0158352980356324-0.0177426819745052i	0.0173802512870785-0.0121487494252793i	0.0060745950261085+0.0137435538935867i	-0.00799047967071737+0.00175351878444694i	-0.00081231954541053-0.00280884365407238i	6.568447081766e-05-1.56928964241112e-03i	0.00157956418599012-0.00090392691950728i	1.52586819960488e-03-1.327549354045e-05i	0.00337721811699892+0.00212560525832702i	-0.0030222063686781+0.00888097968476433i	-0.0152806665010109-0.005267832820644i	0.0083129926597226-0.0190035558255926i	0.0175050229581923+0.0085476816108871i	-0.0021600656671069+0.0124213607255949i	-0.00811068478727+0.0113361928220358i	-0.0290362188098397-0.0081296616030578i	0.0134552562469826-0.0460758477586731i	0.0562129705335518+0.0214827106116151i	-0.0252060371262243+0.0541040396355482i
9	-3.5331260663193+2.68488809889662i	-1.44648371910224-3.73102349279244i	3.24000874661539-0.29470794796806i	-0.4412147211432+2.33966168610092i	-1.398615452743-0.69373370295411i	0.608986757599318-0.673534722323196i	0.235581523237331+0.396551201787204i	-0.206849367789605+0.024249942079326i	0.057933376272923-0.0960542723030843i	0.0545018354046759+0.0834390706796585i	-0.0861590489477442+0.0493346767352039i	-0.0529201363154488-0.0752987850572068i	0.0532529360820468-0.0526705357076555i	0.0482843175057108+0.0251982381575183i	0.0009998761765804+0.0445072812864157i	-0.0456428923056447+0.0190925003466049i	-0.0269997440383727-0.0534352332334726i	0.0666224328144596-0.0263980096810324i	0.0215853734813578+0.0809804062546309i	-0.0902784754813533+0.0185979396070708i	-0.0234397378691442-0.088453482869706i	0.0723996592762729-0.0390773868857548i	0.0628553623698615+0.0442147277946194i	-0.0112492741064137+0.086428804614731i	-0.099143567499286+0.0171615500889913i	-0.034695790984374-0.0937341948589473i	0.0709080975740533-0.0408622504224054i	0.0394878680261086+0.0391405665726905i	-0.0095213272075895+0.034977611462479i	-0.0298955535181919+0.010242278883611i	-0.0184098617065853-0.0249218625445565i	0.0198587883710088-0.0178769286656564i	0.0132764112483499+0.0145118924771193i	-0.00916233789274181+0.00852227088143167i	-0.00547819936719726-0.00446053144539418i	0.00081663644076999-0.00391633357153152i	0.00248738640204315-0.00199780382697862i	0.00454529772754445-0.00018661845348295i	0.00490053018010214+0.00717942663140519i	-0.009802886132742+0.0114905274890659i	-0.0185826047090669-0.0117176012139776i	0.0114068162339054-0.0240988914195123i	0.0266989271647788+0.006818393338344i	0.0035393186943992+0.0269651581544152i	-0.0270182792241653+0.0194559856141817i	-0.0386839338323968-0.0286760970370593i	0.0314248067415586-0.05734656422276i	0.0708208635070842+0.0315716451792969i	-0.0236113078049672+0.0753101168512899i
10	-3.43187178342672+2.90665105725932i	-2.07007579951557-3.54575757144858i	3.20780045073274-1.19121099576103i	0.48189229287801+2.5562992414786i	-1.79643097850103+0.04362941501333i	0.14157809912194-1.10600087526594i	0.580533982733165+0.163223877283332i	-0.119866172597641+0.233872309101281i	-0.0327098271454032-0.0781284571355201i	0.0631722678537358+0.0671541961054136i	-0.101487833240974+0.070610526963743i	-0.0847741065107231-0.0951279528772304i	0.0666036240157035-0.0928655769107675i	0.0910508402391032+0.0314048886243614i	-0.0015234198529119+0.0834054871765137i	-0.077200741529588+0.016496539939404i	-0.0222866739206693-0.0782070183875557i	0.0880495241006832-0.0205428029339526i	0.018921071016694+0.103682939804277i	-0.118247684482675+0.025430405389809i	-0.045200167642455-0.123033878918132i	0.110689502394663-0.077271228741253i	0.113424399154076+0.07899580781996i	-0.033123448804609+0.140858702753398i	-0.148126258449818+0.015734102883122i	-0.055214030814069-0.131032212251468i	0.0947704194880224-0.0772731533250227i	0.0809360895329648+0.0510118670833532i	-0.01204723922844+0.0711009116328479i	-0.0549442979592008+0.0143050669744314i	-0.0264929639289062-0.0385020064513541i	0.0250509661751386-0.0277594429979497i	0.0232061601269053+0.0153199969183227i	-0.0085769201159825+0.0172469548134641i	-0.0123295432285545-0.0036273074246022i	-0.00066082633450378-0.00886082222143721i	0.0058443117052773-0.00513592656763154i	0.0101547723265021+0.0017580727588138i	0.0045983255096966+0.0153433357432113i	-0.0195131811844139+0.0134556125290964i	-0.0238633106961891-0.0209026981544096i	0.0177240557895487-0.0341372436393156i	0.0428146820920972+0.0087930012398104i	0.006078296195931+0.0494333974441668i	-0.0543433066332116+0.0260902014192421i	-0.0496442495353771-0.0574118310558021i	0.0565519500527239-0.0742895815324774i	0.0964198360113629+0.047613621792551i	-0.026529889571264+0.111424606627776i
11	-3.33556551397051+3.11818293213051i	-2.63812943160614-3.28855000500568i	2.96333662993167-2.03531128378502i	1.4364670198589+2.44120366157427i	-1.83375941519576+0.9362205107473i	-0.57446473639695-1.24406313277386i	0.741582467828142-0.340140000317341i	0.193443844244+0.357682646032469i	-0.0954520579693382+0.0920724050854351i	-0.0092231945337883+0.0575668846516024i	-0.121435552725682+0.061926569820474i	-0.115182273091157-0.120991289327951i	0.083985650712918-0.142920204445811i	0.144870353740573+0.037008494064312i	0.000089774829441+0.129966886228904i	-0.112086727650363+0.018147743061345i	-0.018915764256671-0.103708622816046i	0.111176058341867-0.012081093862189i	0.01084021165685+0.132744282679716i	-0.158936196197513+0.026978639535019i	-0.065750925093402-0.175093710226014i	0.166582231393955-0.121920756420273i	0.179751733447076+0.125759859243554i	-0.05729157222206+0.218756893841461i	-0.223228728244237+0.022201137671006i	-0.091067742265909-0.190132887056024i	0.130393692335406-0.132400330597553i	0.140814176976662+0.062970381859339i	-0.005807847869213+0.122691543517299i	-0.0908938840404194+0.0309323764259317i	-0.0464387286720942-0.0580065888376313i	0.0318924783200966-0.0463853913972994i	0.0384972636935175+0.0148252200714472i	-0.0051283063246281+0.0290944764994595i	-0.0215866840290028+0.0005163125448369i	-0.0053033292880649-0.0165430236382219i	0.0125414318937019-0.0113251297005009i	0.0191180582134667+0.0072574942881961i	0.0014161412339305+0.0275583324909923i	-0.0341977070458559+0.014397334039444i	-0.030935299284817-0.0361255043891107i	0.0310880816449774-0.0489512504074849i	0.066075784315873+0.0182377379823444i	0.0020046707298612+0.0806201371158334i	-0.0915237795906232+0.0287768736253028i	-0.0612969832200405-0.0970612226894265i	0.0934544536348838-0.0980996677773459i	0.135241797426523+0.075301328584489i	-0.038702320056757+0.165302423092365i
12	-3.24357974522816+3.31746061634812i	-3.1420802150511-2.97488551430508i	2.54405524077666-2.77748980355204i	2.30252897748659+2.02651430522164i	-1.49417453784757+1.80305729128188i	-1.34446467130137-0.99986070641969i	0.574737956238307-0.95735875363565i	0.641070965198503+0.235144162066993i	0.009592069317772+0.380031144188813i	-0.161887464955455+0.155141649662125i	-0.206401607504897+0.013177544031428i	-0.135764013175249-0.182362931886396i	0.115079297215935-0.198568209737851i	0.206499572071894+0.040926858865291i	0.011443265148562+0.17863527517721i	-0.14167659842154+0.029695773698307i	-0.019172832413014-0.11993204820405i	0.127205971713259+0.001929294373288i	-0.010374212832436+0.162808394251192i	-0.211570348330302+0.013414249163982i	-0.076851216108603-0.248094445055489i	0.245932661914364-0.16938105002003i	0.263581524001451+0.189924021974079i	-0.085801475745662+0.325443130747265i	-0.330097085543317+0.039740999772588i	-0.150291012370783-0.274168884826407i	0.177040814760404-0.216329890516459i	0.22743495222231+0.070475656067314i	0.016477859626504+0.193623711601744i	-0.136870311659817+0.068412151530785i	-0.0856418630795922-0.0793767472369842i	0.0353022368815083-0.0789217239055612i	0.061751510844801+0.0086882036302193i	0.0038762386275121+0.0446158231568221i	-0.0327138225449481+0.0090090039560968i	-0.013069304695208-0.0263749668589306i	0.0226701985946483-0.0201739560313106i	0.031384661940314+0.0172718422131819i	-0.0062714939725049+0.044730796546336i	-0.056074194980579+0.0122523288318894i	-0.0374355335480635-0.0607757486416409i	0.0555487684259151-0.066131977307875i	0.094542393426347+0.0393933781135379i	-0.01289460841462+0.119754358653862i	-0.139678623197521+0.023465444051243i	-0.070028999308991-0.151092019275016i	0.147661752765409-0.126080533753693i	0.186120899326433+0.120905701492942i	-0.065246537273417+0.237761097540665i
13	-3.15280708283997+3.501159112984i	-3.57369533129073-2.61715511474277i	1.99275897909479-3.3794794982001i	2.98317701851846+1.38037725331152i	-0.84582457476896+2.47977590563643i	-1.95679602384343-0.41217554314345i	0.07380159958371-1.46799479185076i	1.03010796242373-0.18037813240938i	0.350959407015888+0.639827327533061i	-0.296510939557426+0.428996106037506i	-0.410545932476707-0.014388159124148i	-0.182939507547516-0.311795612634414i	0.171953152089831-0.279699110265519i	0.283081205094774+0.040722722536022i	0.041617460073081+0.22546780464278i	-0.153072333490028+0.059441273639142i	-0.025239780444468-0.108782341713126i	0.117824449209116+0.027631101216509i	-0.057935331657926+0.180217654009941i	-0.270397420903553-0.03148751777118i	-0.064443051363184-0.344624497005635i	0.356985105104786-0.211812342200369i	0.364373268870808+0.280519204663336i	-0.123469172386842+0.465346037256427i	-0.473674924280643+0.07055317587013i	-0.241314383404548-0.384320238674907i	0.230014728562145-0.339799838695219i	0.348884275372689+0.063675883728518i	0.067008334996511+0.285852945270653i	-0.18816718296802+0.137910224888459i	-0.151706774456833-0.093420378332907i	0.025025531728912-0.128474093567998i	0.0921663469400851-0.0113770886967266i	0.0231191303288561+0.0606257092141361i	-0.0418990142630621+0.0228457298321369i	-0.0222898537255702-0.0353773002011915i	0.0349759314228434-0.0288354239047659i	0.0443181001709811+0.0325567918854357i	-0.0210498845153073+0.0653620452040726i	-0.0851106221115375+0.0030282879842612i	-0.0384544154750558-0.0961485302360042i	0.0934847060211148-0.0803786946045465i	0.123183410488929+0.075742990506407i	-0.04353573221907+0.1629671485476i	-0.197128740565622+0.003577623201029i	-0.068053817787465-0.22076697591456i	0.223277264560839-0.150612591424779i	0.243427654208111+0.190113113342081i	-0.111399804361072+0.326389475691887i
14	-3.05570405391081+3.66571563017014i	-3.92425243751848-2.22159285055435i	1.34965055274059-3.81149015510522i	3.40813337431509+0.58805506182315i	-0.01331388875301+2.84565497049362i	-2.24696478487772+0.37530269134429i	-0.6237054011103-1.6843482931967i	1.17447990744596-0.77722053015271i	0.850726384615934+0.706424359327949i	-0.278678982351599+0.830976217297368i	-0.70435945637112+0.081728816107504i	-0.3298779530019-0.48648810299765i	0.230773124818896-0.433035555646237i	0.397101847587025+0.009989062059845i	0.115956381401408+0.271323088501882i	-0.129967288714865+0.125721218381575i	-0.04338306817757-0.0436341122181964i	0.0545148337635361+0.0726396346335083i	-0.150914833756563+0.162714623439459i	-0.324991530653053-0.13219233703389i	-0.006271502653139-0.467197274384477i	0.511365549980847-0.235318693193239i	0.478617038448813+0.411128229728117i	-0.178668413892463+0.642369708174837i	-0.658935562376308+0.11516261021191i	-0.37206144293325-0.520312088883908i	0.2807821540262-0.512530513213843i	0.510191391608395+0.027388966192072i	0.162613089287351+0.395739780592493i	-0.232696652144507+0.252295864092216i	-0.249939713418608-0.083360771258985i	-0.015305626524085-0.192330136050831i	0.12119038694604-0.057179529417063i	0.0579209514984752+0.0661146301311242i	-0.0388465436639629+0.0411799751322729i	-0.0277441321081609-0.0361061946869782i	0.0457811397677336-0.0299903556175968i	0.0504615805619702+0.0531155144046971i	-0.045932824767674+0.0830577537012494i	-0.11637690827139-0.018505067957635i	-0.027112638930591-0.138743075503608i	0.142944987383424-0.083450547086336i	0.142731524991575+0.127594407182927i	-0.093627309959523+0.200848390984681i	-0.255951306262696-0.038744833406792i	-0.043999899268553-0.301524897273949i	0.320144370765061-0.15913690808991i	0.296521619203063+0.286473061230766i	-0.182083735164955+0.424609071836229i
15	-2.93836016583374+3.81086565151633i	-4.18668523930664-1.78458411255112i	0.64448258311991-4.05115074769734i	3.5323529353061-0.26639562838951i	0.8568507587534+2.83281532566329i	-2.1323228057641+1.16345382274271i	-1.29086172947294-1.52109966631726i	0.99625507385725-1.3309026761261i	1.31145099054238+0.51355505673587i	-0.05292317148817+1.20246044425796i	-0.966586611264785+0.348444264423848i	-0.614903942607459-0.613158106424605i	0.216126802115215-0.685013259443277i	0.558545833455354-0.114434733922115i	0.285251555970775+0.307139491605907i	-0.045994083073423+0.263206105915838i	-0.088280812427058+0.112715671040341i	-0.1010764770036+0.143126311693409i	-0.312462773090699+0.080882470394701i	-0.362016934704868-0.320448926454292i	0.127453352122201-0.619952277426994i	0.725483702117612-0.220893604626252i	0.601346529611162+0.600771417364668i	-0.263570794931204+0.861771204596086i	-0.892634428937294+0.172653727618961i	-0.550073552079699-0.681721801188021i	0.318009599619705-0.742477076251082i	0.711301198230045-0.05753183984124i	0.322416027407174+0.51112855350425i	-0.248282174205087+0.422572906628886i	-0.378867213722515-0.02357134068085i	-0.107342062506267-0.25734406995773i	0.128645332570134-0.14135809532087i	0.11059621379815+0.039672405618631i	-0.0055467282813294+0.0578024277551721i	-0.0180208282985847-0.0163399107595169i	0.0489042904165501-0.0103194795236488i	0.0368722097561496+0.0776836373187478i	-0.0830201913380045+0.0861860574971566i	-0.139384089333435-0.056698771881338i	0.003065095492617-0.178709597197076i	0.194905768451514-0.065991029264189i	0.140205698458236+0.188307217610263i	-0.161495251307262+0.217343072915341i	-0.299567874964679-0.108906943644803i	0.014460554047856-0.380096536807834i	0.431396283107476-0.135503665556145i	0.330141038222432+0.409866861500499i	-0.28117647583728+0.521631556363883i
16	-2.78133633037918+3.94588888329963i	-4.36142640275713-1.29078386641666i	-0.10961843954106-4.08581341052034i	3.33345648182419-1.11550808791014i	1.62829051404578+2.42240835851807i	-1.61549444399571+1.75270401939826i	-1.69051132087384-1.01530842015368i	0.56713835211525-1.60219049027846i	1.52303797182074+0.15429549111556i	0.28630045306796+1.37873469475412i	-1.07703888707074+0.70674361432671i	-0.981071193265782-0.604243624102423i	0.059494681107242-0.996518781979167i	0.735864560158983-0.390230926797856i	0.597215055955116+0.299181879851193i	0.139340340586462+0.505525732241801i	-0.174496950961187+0.405533005910548i	-0.391825810472129+0.245721694752853i	-0.567336635366667-0.096547202385661i	-0.369014148204247-0.630514251757137i	0.368541805442661-0.810534457932287i	1.02073512537864-0.14973371938497i	0.730739399144469+0.872794406225003i	-0.3920879327233+1.13370176085954i	-1.18559691874543+0.24313860464625i	-0.784617012499465-0.869215373194722i	0.32851523637493-1.03687548774466i	0.946969388624181-0.212451617009822i	0.564552583320843+0.610903437837436i	-0.203264033615762+0.653264959811378i	-0.525521608472462+0.117622989346122i	-0.27288575170675-0.296807040182575i	0.082434587570283-0.270988528859857i	0.17457723584507-0.047783406462097i	0.0789200342092572+0.05744877676543i	0.0250910476192459+0.0356448608588956i	0.0397829642308865+0.0471041585447985i	-0.01037648217191+0.105530227778129i	-0.132479927493132+0.06311555797657i	-0.142533317683689-0.111397827049429i	0.052771120988251-0.202179603362998i	0.232732616530272-0.023341265546032i	0.103761370750166+0.241032396475214i	-0.235142544314773+0.192680559980827i	-0.303630348570154-0.204730375469459i	0.116497460445777-0.434034517273822i	0.542626880885534-0.062711744446307i	0.3262572075186+0.555970769995914i	-0.411241128074818+0.604213003764069i
17	-2.56606957126892+4.09610637773306i	-4.46456537534225-0.71607921497887i	-0.91820894326441-3.91826319916712i	2.81061475778083-1.91857829518049i	2.19829062754224+1.6342611720907i	-0.76534270936989+1.98618600861067i	-1.64270781861062-0.30143372255774i	0.08065675228407-1.42915925953003i	1.37419676548976-0.14752118391116i	0.52323465875205+1.31014961446364i	-1.03618889432797+0.98036295317835i	-1.30506799110277-0.48630126544914i	-0.20962589083819-1.29216021714837i	0.885766903414926-0.798232829330326i	1.04493140640635+0.21928953093364i	0.450780570972676+0.85238571756666i	-0.300250926013463+0.860589532602708i	-0.842517732547727+0.390202843505208i	-0.935311393820427-0.387203941492625i	-0.34210314271997-1.08803979226628i	0.73929689357395-1.051108341799i	1.42000395038361-0.01255980425848i	0.87418385612212+1.24913348993629i	-0.57368572818233+1.47607322071584i	-1.55308592975481+0.33314248320592i	-1.09048067301239-1.08360664629396i	0.29657655109611-1.40432493518091i	1.20798517395481-0.45997357919321i	0.903071072607779+0.667100449165768i	-0.061329567933811+0.938337460690589i	-0.662842763864307+0.369672651721208i	-0.523296205621401-0.271926437253033i	-0.05457831090443-0.437346724216621i	0.22757703362447-0.221436500682926i	0.224519783788533+0.014439251887815i	0.122073217773663+0.117920188185325i	0.025408787634789+0.153486063699382i	-0.093998706207727+0.14171391721649i	-0.192696673058716+0.015113443203316i	-0.124649923313214-0.173375521008788i	0.108742793079002-0.199675033816922i	0.236346207286264+0.034437596857267i	0.032475745914039+0.258582317261285i	-0.288973447936064+0.111174577682477i	-0.241124468533949-0.31189940346577i	0.263911647182778-0.43462740859865i	0.633766501471667+0.073782227324624i	0.267028474572537+0.717939296984488i	-0.574973551199238+0.66014822894407i
18	-2.28715623193348+4.30473944066563i	-4.53448347048178-0.03702474001403i	-1.80159952043695-3.57360610241864i	1.98513710789347-2.66527327836371i	2.51072320657478+0.51446293351844i	0.31375839807163+1.773496143026i	-1.05975882101562+0.44073978753885i	-0.221465829738184-0.771710624815748i	0.901848447335815-0.129379973078697i	0.42486426135376+1.11012332606835i	-1.00609372637446+1.0029668356329i	-1.4986819712324-0.4309464113146i	-0.44246965451034-1.54987484912666i	1.02898741235599-1.22897030437029i	1.55999703814424+0.10813341930651i	0.84450766669917+1.26984136314863i	-0.456070219381+1.44133398925594i	-1.42854350832726+0.57266855764617i	-1.40916165818898-0.77714060762963i	-0.29064377811281-1.68790249838406i	1.23509507497868-1.35265779697721i	1.93637728004065+0.18044335951133i	1.05076451609141+1.73818928222523i	-0.80372160455954+1.91157869980071i	-2.00914009985972+0.46129160540864i	-1.48971919042915-1.32031185083561i	0.20084751218584-1.85394594297629i	1.48026239248299-0.8232999287312i	1.34419833693591+0.64694637047644i	0.21137237210181+1.25714450328888i	-0.749272261287388+0.747832658230777i	-0.845644481004025-0.138243824059326i	-0.310767899502202-0.604730207971613i	0.226985233106526-0.483857486458767i	0.41085095708526-0.103865992418105i	0.285379002968373+0.198681011164255i	0.035252730694978+0.29990551396775i	-0.189672561702132+0.202445750581097i	-0.260736872116339-0.028211027005031i	-0.108930889883559-0.22060993692319i	0.136495636615323-0.177529151637196i	0.190041602958472+0.072820790982112i	-0.053189051810288+0.207090300583818i	-0.283882638989722-0.029528839662151i	-0.089286054211305-0.402101601505425i	0.448990323997944-0.351750040789761i	0.683025807046336+0.284248198545299i	0.13692782217039+0.89030732229106i	-0.778802534105669+0.681714291507993i
19	-1.96661230111143+4.62554803347559i	-4.6325224571954+0.75480042711732i	-2.78526465862239-3.10428863888079i	0.90214644149847-3.37350709736666i	2.56083578163789-0.87581959511628i	1.51464660669708+1.09842328192695i	0.05001270282631+1.04569946788756i	-0.135652900267197+0.297322467020621i	0.261307832529962+0.403699828008922i	-0.146076057247647+0.999791470577013i	-1.23162028366267+0.72188934708641i	-1.58963956016461-0.66224644335054i	-0.46333625684071-1.85281977781168i	1.27656802781799-1.56193404303477i	2.07264974660421+0.08556967877525i	1.20385841626409+1.73346027817582i	-0.65801013255139+2.04591095434547i	-2.07550901881839+0.74612088481019i	-1.92775903579371-1.22697878166467i	-0.22264366574586-2.37311594792306i	1.81341040474456-1.70444764999982i	2.55233233800575+0.40036497967968i	1.28113102184049+2.31937161791761i	-1.05639513850974+2.45302306505459i	-2.55250377442223+0.65705881946197i	-2.00452881221747-1.55977774945528i	0.01134279528344-2.38615533697364i	1.73780733146737-1.32283499515864i	1.87919345736338+0.51170853011171i	0.64007065085232+1.56827643946262i	-0.72855666030611+1.24180646589315i	-1.19136442154673+0.14612687399629i	-0.690833547886818-0.704843373264395i	0.112964266588786-0.798679144591884i	0.57513472309688-0.326748732111403i	0.506698272474539+0.211406189529447i	0.120244602595432+0.447068593931814i	-0.240343032137815+0.312136792632723i	-0.330946506348192-0.006351149586204i	-0.145375745743952-0.219261779714935i	0.082001157571171-0.162192967950927i	0.0883772566016454+0.033002190612365i	-0.109299809364206+0.051731426725698i	-0.171449288820016-0.21503269136578i	0.166992023965643-0.43577500186716i	0.65673518700705-0.156890894095316i	0.670222505833071+0.576787712511875i	-0.07850113972695+1.07316825545258i	-1.03731153515888+0.66633629612522i
20	-1.66342590160441+5.10522676943724i	-4.83507443685361+1.63727876141796i	-3.88576865898894-2.59141316607013i	-0.36566517209183-4.08224399863264i	2.39509017981471-2.46483527550951i	2.75059042510881+0.01933848927192i	1.5934874566569+1.40994814828378i	0.43376548617093+1.62960038736806i	-0.34921095486128+1.49972005267224i	-1.16209042212915+1.19125357748714i	-1.89211324249386+0.23503962802875i	-1.71200941056155-1.29869788346194i	-0.21014256780532-2.33337612946096i	1.74297798763541-1.76701002707383i	2.56681055091618+0.25679141414354i	1.4191917418886+2.24547454184251i	-0.94418904763839+2.56387895783367i	-2.69636620488038+0.82913551703018i	-2.38354698429189-1.69914392834808i	-0.12017739038018-3.04337111181379i	2.40835420030581-2.05168378583624i	3.20421595169045+0.62162906309722i	1.56161170965822+2.93887734184122i	-1.29243495971242+3.0799866437941i	-3.15116835130203+0.94466773461077i	-2.63824536457347-1.76213687224228i	-0.30664688046849-2.97614080423845i	1.93275290087493-1.96624820169162i	2.47339573294625+0.21517251507248i	1.23589793293216+1.80320884944695i	-0.53179386263139+1.80848138077662i	-1.47435426228319+0.61088615648341i	-1.1649019335424-0.64530511950231i	-0.17367512141451-1.0873145174579i	0.622622948622226-0.660656151080642i	0.746461089248731+0.077693319855687i	0.326255080404609+0.530857689067887i	-0.176855500026525+0.484680606704423i	-0.391671092685897+0.144893066757159i	-0.287955794885543-0.135614032522936i	-0.108142618940131-0.189005111631575i	-0.062988822241833-0.148496537794437i	-0.08192570390182-0.235067534326152i	0.096059282298069-0.420893969725006i	0.537473541224709-0.370788322348122i	0.871869152630969+0.177069204487227i	0.577865131862699+0.963193354417469i	-0.39721010763003+1.27445794308438i	-1.3759672811071+0.61381822395376i
21	-1.47172244743078+5.75848482443357i	-5.21559532111059+2.54537794011228i	-5.09213621022597-2.13940286904027i	-1.7128356911778-4.83549531820297i	2.10214931732513-4.16305545903053i	3.95645637287903-1.33616323989605i	3.40516508714775+1.50796693827749i	1.445992273273+3.03504757901855i	-0.75520655622394+3.0312101869756i	-2.42296022633032+1.78660020898802i	-2.97917813788055-0.24227409998607i	-2.02156933111603-2.23597281470302i	0.18333889809731-3.04488779077565i	2.39969912999011-1.93134433106377i	3.05107733165385+0.58039285997812i	1.48077139905582+2.76905093211681i	-1.29997050300488+2.92401078826501i	-3.20567242907353+0.76847940883087i	-2.66659792388749-2.15674847618556i	0.05660312031677-3.58659349739367i	2.95842619891401-2.30061997784076i	3.7931616719361+0.84882920487604i	1.84237345193538+3.52974340073043i	-1.48570493564121+3.7279757907314i	-3.744849969106+1.31695122766779i	-3.35655479466722-1.88003837521286i	-0.77553718825956-3.56589038300122i	1.99779514028768-2.73379967203228i	3.05923703251973-0.28699481517151i	1.98571282077566+1.87018517313786i	-0.09143013777535+2.3689983275565i	-1.58257358048798+1.25603738618994i	-1.6592596814068-0.33748721703708i	-0.65497576008556-1.23980433955561i	0.46205274810081-1.05965031235043i	0.927630109926162-0.240468787071177i	0.643047248395267+0.487195593604394i	0.032487520034854+0.693122865669452i	-0.426178669955534+0.436975607698224i	-0.551064231872626+0.035497950391999i	-0.445655943746409-0.283057652092439i	-0.243214190701186-0.502984421447255i	0.070209023903459-0.656776621217162i	0.54779282620747-0.62092389307211i	1.0265911863421-0.17481984736267i	1.08536506123434+0.67386548858687i	0.39214475190559+1.46224782457035i	-0.84283072560768+1.50962923853416i	-1.82957532760154+0.52433154453876i
22	-1.50119549803466+6.5427312460065i	-5.81567099821775+3.36972814191036i	-6.34653473697199-1.85633015711291i	-3.00482958544991-5.65403710701374i	1.78462055890223-5.85150556364265i	5.06682445744887-2.79467870538717i	5.26615996390333+1.36555112743818i	2.75302643057927+4.30036997351393i	-0.82793266909537+4.72989655995621i	-3.6027773646348+2.75247737418289i	-4.27532338283371-0.44377522122848i	-2.60935633793611-3.14385993574179i	0.4174108378019-3.86616028563458i	2.99202024633034-2.19108363205571i	3.4628940190548+0.81975445428439i	1.48229085118921+3.12890602197492i	-1.57989745853978+3.06079902079976i	-3.47045986950152+0.58387289511758i	-2.68167890093902-2.51952959207923i	0.33851383313193-3.88370884006772i	3.41073734883232-2.34194593324903i	4.21042844167289+1.12067027846083i	2.03172264427667+4.04178917525022i	-1.65066257783954+4.30722813189652i	-4.27572710216284+1.72101078590073i	-4.0919346372003-1.89099899832282i	-1.38283055988354-4.08454904494042i	1.87377402487341-3.57202914666684i	3.54685515454934-1.0122155020277i	2.83789004863928+1.67810758850347i	0.62844171680749+2.81164657670052i	-1.4010901786994+2.02556117865758i	-2.04672637172762+0.26368755982659i	-1.27153488767762-1.13198088879543i	0.05003151078408-1.39513725936467i	0.935847165706938-0.682046940808453i	0.953671672394233+0.287001504760125i	0.324146589981023+0.847852605126484i	-0.427344016267266+0.771212931820691i	-0.874650357222177+0.229267583561103i	-0.853690144512164-0.456115164685378i	-0.394860923084615-0.997505050258856i	0.36693366764784-1.16420835911477i	1.17446347928855-0.77804936207021i	1.61893588236541+0.1694907620624i	1.28883419195149+1.34429747688946i	0.10437624696608+2.090998126698i	-1.43801278146685+1.79724019930411i	-2.43495263916437+0.40164822469072i
23	-1.83713174949462+7.34748272629019i	-6.61349212134743+3.97914952043824i	-7.5411660962506-1.81618654692902i	-4.10693923206682-6.5073583322168i	1.51289082636546-7.38981907956997i	5.99499593606746-4.1902346502257i	6.94991116236542+1.00661665729276i	4.18062529256492+5.21096176982603i	-0.46928634519709+6.28206790876084i	-4.34014023324826+3.97686495127266i	-5.44615759981551-0.11769131291413i	-3.47457814034813-3.57911316317621i	0.1412808968144-4.51804183318064i	3.09632214663452-2.63351886823457i	3.60433292163083+0.62990208396363i	1.52365763351086+2.99104958224165i	-1.52962798179911+2.8305792693952i	-3.25861127444959+0.32034235895985i	-2.29992734471419-2.64813647349365i	0.7532422278044-3.77933047900915i	3.71298420298308-2.04567886737721i	4.34723049590541+1.5082863463584i	2.01023880351005+4.46227244091762i	-1.85620271358637+4.73606307903306i	-4.7303305092557+2.06716308274907i	-4.77699364691572-1.82837258313423i	-2.07496414822906-4.49285006712594i	1.54711003603158-4.41257026114696i	3.85694001077648-1.93239233488598i	3.70422784319677+1.16995304414913i	1.6076612375038+3.00910846384757i	-0.83742006901621+2.79668912453807i	-2.15118390702986+1.13371144465935i	-1.86368553613121-0.64401174396131i	-0.58207137681619-1.45182309165393i	0.63374610619729-1.06235725376754i	1.02434018265059-0.03555544737242i	0.509844789607846+0.80807480585807i	-0.427165030146696+0.923550919617133i	-1.13276759979907+0.27747277152855i	-1.14701794998503-0.73589689026943i	-0.38870300859626-1.53932467517109i	0.83247308068228-1.63243300037239i	1.92758001528472-0.81163553656889i	2.25612939898172+0.68287074225894i	1.44994401284355+2.18062278396859i	-0.29726747883332+2.84645194904998i	-2.19675280332068+2.1465327393238i	-3.22147999895119+0.2540095736881i
24	-2.49495733170679+8.01878859033218i	-7.51598900459705+4.26960982520775i	-8.55198978058581-2.02311528353889i	-4.93544749397344-7.31779085387209i	1.29189068434151-8.66312834544295i	6.65046643237814-5.43083302959519i	8.30035292133474+0.41868309516824i	5.62055281373917+5.60332779290631i	0.39977151594312+7.45634058890571i	-4.35468249130794+5.3620473408769i	-6.19706101734339+0.91917254285842i	-4.56298885304035-3.15759014110101i	-0.9166017035977-4.6876882053214i	2.29059205292743-3.24944806510855i	3.18597846976393-0.28023499022306i	1.60428166115668+1.97424745268458i	-0.9198063583585+1.98360772087112i	-2.28179365034967-0.05991290844551i	-1.30816196932688-2.42338177289926i	1.39613278967904-3.09029945461861i	3.85361722875567-1.23107168651785i	4.10797703968054+2.14734537854397i	1.63323551311306+4.84644269880426i	-2.23879164968973+4.97492257950148i	-5.17747372278522+2.25147818839663i	-5.3925689938252-1.7928055031975i	-2.7832779849442-4.82764603403332i	1.06435851619301-5.22091649463756i	3.96401255877637-2.99590435847694i	4.50339100338193+0.33741329273309i	2.78964960658179+2.85784311740336i	0.16451443905193+3.42147092662276i	-1.7888179117368+2.19765061205277i	-2.21582179859925+0.32004215665383i	-1.34178882499037-0.97795083359074i	-0.10509127776528-1.11709226346312i	0.562870312698114-0.381065573634748i	0.309097071337347+0.432596194523178i	-0.521143425079307+0.600408495642953i	-1.19309339822136-0.08140568327749i	-1.07185936917266-1.20927250268403i	-0.01005391211108-2.03042586143997i	1.5450086630087-1.87866909508619i	2.75896482574632-0.5697982484376i	2.83820946984193+1.43227166918282i	1.4847121047565+3.18072344274533i	-0.85793442050955+3.70222060157116i	-3.14041133140504+2.53893835660051i	-4.21250810223112+0.07403514239756i
25	-3.4072283618146+8.41801078845193i	-8.3993493859163+4.20825056415874i	-9.29976504963078-2.4192219895458i	-5.48990298996875-8.01665546990686i	1.08459465271117-9.64682681297019i	7.0067618688714-6.52822060657532i	9.30876549033081-0.4195993266454i	7.07454397001568+5.44740570806505i	1.81074385967348+8.20969694904514i	-3.55976198098813+6.88870985371495i	-6.41588192046972+2.73494251412545i	-5.83079506038497-1.70968220567374i	-2.86163680952219-4.18744025007381i	0.33965979245142-3.96353092926529i	1.96332845365258-2.01924261908293i	1.60366614268134-0.17025155288716i	0.309555740278428+0.251278986220911i	-0.337844804762751-0.732048171941694i	0.54955379743261-1.8731391692428i	2.48830079155309-1.70296598241878i	3.95287946326301+0.31222943823542i	3.47685032081977+3.27461231376414i	0.75700191058391+5.3749748201046i	-3.01054283504687+5.08276214298856i	-5.80592645927877+2.19882268993012i	-6.02771383728618-1.93956892466659i	-3.48227395671951-5.23436328452755i	0.51155177211503-6.06538073560543i	3.93461708506225-4.19439631577227i	5.24091252254212-0.79637407569522i	4.15096724419831+2.33060547697892i	1.62910642341718+3.81983365260999i	-0.84187523422223+3.39747138599646i	-2.16203921078396+1.81675071687068i	-2.13363918366647+0.21764991699423i	-1.35612620178583-0.61324481625248i	-0.66787182282186-0.624973009028684i	-0.548473468583074-0.358092445476211i	-0.852258809797282-0.446653623924862i	-0.99120777601081-1.12254982406259i	-0.405325158588-2.02960998006691i	0.9910614787486-2.44127478918052i	2.66054890027371-1.73703974693915i	3.6851039623337+0.14715301620134i	3.27423896498814+2.56305356125724i	1.26228256945346+4.40121773524999i	-1.6915939524001+4.64170906876908i	-4.34283742967128+2.92133068531884i	-5.44763719038682-0.19937055294261i
26	-4.46925942190244+8.46922894648004i	-9.1776841850249+3.82071922798118i	-9.78255130980913-2.95387541434852i	-5.8151171261417-8.61912496853919i	0.899406282307-10.4270995454478i	7.17714873852214-7.54578595060175i	10.1296330725959-1.4507349890605i	8.61195844227224+4.91649326044635i	3.68095894511205+8.71622784910145i	-2.13002563354942+8.61033951188582i	-6.2367266661875+5.24522646547488i	-7.28725291079072+0.63981162165029i	-5.61286264665379-3.06426029843538i	-2.6995266108954-4.71193347734376i	-0.1193418128858-4.48961455459684i	1.36685481776783-3.42986930963435i	2.01054260004387-2.50178518844177i	2.5538910684391-1.93680356428823i	3.43558119925994-1.22057009978341i	4.32263538148775+0.30565298619656i	4.3055601047507+2.71314816722013i	2.61276520125178+5.182249281502i	-0.67113476651695+6.37906727977875i	-4.41118247502145+5.28656416581001i	-6.93112306082064+1.94123826624183i	-6.93363928186865-2.42604115400832i	-4.26279235519461-5.96602324398672i	-0.03553376607804-7.1685439749227i	3.9348964229532-5.63286454759751i	6.07030404402577-2.21292913148656i	5.76895756863496+1.50722078264432i	3.56403163663235+4.0593848161963i	0.67959205879912+4.75907510188987i	-1.688695257936+3.8566016414679i	-2.92824879068565+2.17429282855149i	-3.12126322512162+0.52817344781081i	-2.73899925155527-0.68994413461684i	-2.18961470636418-1.5520246093358i	-1.53773219031992-2.30475606818607i	-0.56006689358431-3.00405989006216i	0.93726664909917-3.34860714166608i	2.78556771690468-2.83637332118977i	4.35742564621486-1.14739588660057i	4.80917237263312+1.49883047672467i	3.54847563183325+4.26261330911722i	0.66149470265496+5.9780931861527i	-2.96680397419514+5.701351618218i	-5.95079058381137+3.23120370601331i	-7.00440070026444-0.68777595355955i
27	-5.60703481938989+8.13651083010777i	-9.82775740891036+3.11145514747875i	-10.0226200136478-3.6644311814878i	-5.89343099602782-9.24011040422191i	0.8824688821118-11.1268752210771i	7.4243577671904-8.47590740721656i	10.9990065767838-2.4487106338992i	10.2579849051016+4.3878902007756i	5.75057040427826+9.29708049527308i	-0.4910598889865+10.5848066023763i	-6.0041352564557+8.19764105954703i	-8.99466986585719+3.48784207112357i	-8.94014266666192-1.61559508003108i	-6.48904079765462-5.51560889387083i	-2.8584211435136-7.46527317722861i	0.83435978656323-7.52819838195245i	3.92507665739922-6.16616993335675i	6.13704300799175-3.82158757569137i	7.29003730249465-0.78172268181528i	7.10120066635107+2.6496941663788i	5.2793502147189+5.89761014658647i	1.85594056225886+8.06757943409981i	-2.51596080788584+8.23844561409727i	-6.57869284634696+5.9658660384665i	-8.89317123668861+1.6808428770967i	-8.48491679214032-3.30943223794355i	-5.35940017234899-7.28846164945528i	-0.58051955614455-8.8541639565997i	4.15610768586761-7.52741691958425i	7.24244954761276-3.93153798885913i	7.80363650192362+0.53329949592708i	5.96246662488814+4.32673624103536i	2.63992350274554+6.37854290006579i	-0.94359725518009+6.39016205839771i	-3.774486478205+4.74711250436131i	-5.3193248789152+2.17814486218368i	-5.50221681926062-0.59898288890499i	-4.50349594505395-3.0583935660854i	-2.5727110879264-4.84232259305878i	0.01292938591267-5.64836178872269i	2.85581775147683-5.18862685002147i	5.34287424801188-3.30473740852534i	6.69813887062344-0.18226186337812i	6.23672396454883+3.49799759051347i	3.72526189701059+6.63300942522149i	-0.35099563518236+8.04073442937394i	-4.80436638794179+6.9554901965648i	-8.10531767082714+3.44187463503027i	-8.9672862956558-1.50047746781627i
28	-6.78052845190628+7.33705960424999i	-10.3136318161536+1.9887058639224i	-9.94290920673534-4.676252154261i	-5.54503389413893-9.99941468582629i	1.3262270367943-11.7582981219458i	8.06210137844851-9.12218295644279i	12.0811096480202-3.002308321882i	11.8770896797466+4.3488613992638i	7.5725280249066+10.2807952516238i	0.7709316878526+12.7863020175058i	-6.1640089141812+11.1906005032594i	-11.0338985996262+6.245091237922i	-12.5298702727065-0.3209917895375i	-10.5085360449406-6.5121913265044i	-5.8179073037885-10.7100951662376i	0.1369940772432-12.0325129251497i	5.8497760030267-10.3818861814322i	10.0361953096945-6.2992206461523i	11.8083628929035-0.7672104236116i	10.7702197304581+4.9665378082422i	7.09592831369875+9.56974345064419i	1.5751270740911+11.8675800984117i	-4.4601972487087+11.1527997054688i	-9.4049751628013+7.4729358214837i	-11.83028062824+1.7419533099644i	-10.9723526836541-4.4427047138971i	-7.05200807590763-9.27118944041617i	-1.2566714916475-11.3237354683418i	4.6413118185486-10.0622879922743i	8.88857348930777-6.0030695346473i	10.3325189118329-0.5017575657504i	8.75356590725458+4.74561461076618i	4.84363307800466+8.2695910253998i	-0.11396468297872+9.24335024071058i	-4.69625158658289+7.62670667837834i	-7.74134130847663+4.05083441289475i	-8.58604525540867-0.44712753306055i	-7.12918280983834-4.71271354428092i	-3.77850836810116-7.7089116213803i	0.65463523820364-8.68805185787357i	5.09009104490567-7.32691739044709i	8.36298207617909-3.83380546851285i	9.47882309585567+1.0111967282363i	7.91317237422579+5.95223545734119i	3.86223622170128+9.53594265586307i	-1.6839720120954+10.538656385525i	-7.13909843398608+8.41385957666375i	-10.7787379057358+3.5773763437599i	-11.3241928848416-2.6219110760006i
29	-7.87800863330459+5.88697506599806i	-10.4500620221146+0.2967315277035i	-9.27304931998828-6.07698938433946i	-4.4363661306097-10.8536559594793i	2.5519370956069-12.0937015518195i	9.28071296580634-9.07423084320863i	13.319905951588-2.6060075736698i	13.1202003432224+5.2361504727425i	8.575969026678+11.8546380934138i	1.0485940028163+15.0429019895859i	-7.1293854378813+13.7238469324155i	-13.453258291227+8.2606229873154i	-16.0436824931442+0.2719266528632i	-14.1785087809728-7.9314905147397i	-8.4257689619522-14.0621936580627i	-0.3965208896616-16.4888020234202i	7.7544164397505-14.6243505434783i	13.9126934847147-9.0111518330772i	16.5261474345342-1.1288501499018i	14.9625733218035+6.9990686953234i	9.6466404352929+13.3065538367573i	1.9541835598583+16.1933232814985i	-6.1226277596568+14.9339879235669i	-12.4794995732478+9.8849233126447i	-15.4605286472993+2.4150719047718i	-14.3235171580663-5.4482786090706i	-9.4629120205021-11.5791959204007i	-2.3042016236866-14.3598022153381i	5.1124242943605-13.1444830660509i	10.7333306024043-8.4304317136937i	13.0856207356304-1.6810683969546i	11.6771169038485+5.1325271582965i	7.0880946843314+10.1159877539068i	0.7492296318074+11.9766221113053i	-5.5012101352549+10.3416039953934i	-9.9344876431736+5.80280890210011i	-11.378432592461-0.2919103672911i	-9.49281658367548-6.22007925687106i	-4.828600409743-10.3331193440817i	1.3238723065941-11.4709258767664i	7.25803533687439-9.25911422907721i	11.2810076116674-4.2263829129463i	12.1632485313288+2.2953796039183i	9.50247232659154+8.48803827172481i	3.8942885348926+12.527431227532i	-3.1677529165596+13.113802495566i	-9.67186348738159+9.89840523862801i	-13.6647171136253+3.6563055822972i	-13.8597147854828-3.8822783650047i
30	-8.57318428572862+3.58350363609157i	-9.8283797576379-2.01712508069277i	-7.59196382587275-7.72679836215647i	-2.2317798684627-11.466251346077i	4.7112366974436-11.6520772902507i	10.9846599177468-7.8115609899553i	14.372635081692-0.8305971270596i	13.4672997814024+7.2699464826856i	8.1877991898133+13.9612250216028i	-0.138050088743+17.0226018664107i	-9.1578909184792+15.268601401685i	-16.2124035536683+8.9457391189354i	-19.1474823490414-0.3225058383978i	-16.963008061859-10.0120951462698i	-10.1063452461621-17.4354462864918i	-0.3387710163956-20.5099968209657i	9.7673378870249-18.3362714935741i	17.5432031939209-11.4330579176323i	20.946571018425-1.5809875856597i	19.1001723146128+8.6682689040067i	12.510684327582+16.6774785066992i	2.919255675096+20.4208551068462i	-7.1713947502894+19.0112536580427i	-15.1667032316133+12.921291945123i	-19.0692086379271+3.8410321340583i	-18.0023229446018-5.789685673728i	-12.4266797795577-13.4476569317373i	-3.9898449368001-17.2082803869381i	4.9473537456699-16.2537991233145i	11.9725419670221-11.0674294367327i	15.2831879032295-3.2637023763202i	14.162231567698+4.8896945152352i	9.1400437716975+11.1166476115822i	1.8076861593624+13.7596159809879i	-5.6549326678141+12.2169620157809i	-11.0971712725036+7.0784256581285i	-12.9904883768488-0.0670699334397i	-10.8389384924128-7.0897393570391i	-5.3035842769752-11.9156841770425i	1.9871598470751-13.1030741990264i	8.889690989072-10.2465376726788i	13.3420946176969-4.1018184366942i	13.9488481927811+3.6077673371805i	10.3941211780967+10.6598441367781i	3.562561491399+14.9572415415539i	-4.6797863935985+15.1384323702322i	-11.9977679292723+10.997199960132i	-16.2564471251946+3.5785205890222i	-16.1547364208206-5.0936611399118i
31	-8.2905164267909+0.42078107921351i	-7.91146613111992-4.69393938029753i	-4.52739221306174-9.1370823340378i	1.175452296147-11.2206515870608i	7.61016464611477-9.83626311424353i	12.7291572675624-4.9033274891292i	14.6635977864722+2.4924430142702i	12.3576999067087+10.3407574173006i	5.9838088867466+16.2720565656907i	-3.0113108478615+18.2777121359172i	-12.261574554907+15.3588826902489i	-19.1408800074488+7.8947789132848i	-21.530447936957-2.3934296938765i	-18.461875461393-12.8818074533022i	-10.4404673714961-20.7610317212086i	0.650303760449-23.8234212663116i	12.0381490335723-21.091638733109i	20.8060655344017-13.1091357001591i	24.6811192500388-1.811133064132i	22.6482327106792+9.9859394321761i	15.2212514944078+19.3331981561935i	4.3004362791946+23.9296244879212i	-7.3404832012976+22.721892335351i	-16.7946018171438+16.1638622271272i	-21.7869196593176+6.0704039015823i	-21.2578549356999-4.8891012469557i	-15.6109507240306-13.9153479851467i	-6.5638494381238-18.8225327636922i	3.3496714260836-18.5993350050224i	11.4845952915904-13.6391696968502i	15.800546241573-5.5842800849426i	15.3934023754884+3.1651917913129i	10.701679404623+10.1353863431911i	3.3386250278255+13.4643962205259i	-4.3955732636818+12.4011868124899i	-10.1805950672699+7.4843736588155i	-12.3345359327251+0.3575106730561i	-10.2821772237699-6.7222915744819i	-4.7053907620691-11.5423381200555i	2.6635839890733-12.574368438071i	9.54683115744297-9.41781155239519i	13.7819038083588-2.9217340798318i	13.9536765929366+5.0504674737195i	9.8174944491396+12.1500059166018i	2.3905239345482+16.2179815264982i	-6.319581000069+15.9155694460787i	-13.8761820557924+11.1269098174151i	-18.1074105872676+3.0145283945591i	-17.7325150688917-6.2939735398229i
32	-6.37341202826549-3.19386863727102i	-4.2925172433582-7.06826383377345i	-0.02152602025774-9.52875070611179i	5.47808017650276-9.40719897456762i	10.6591266251455-6.1769899026613i	13.8051283496199-0.2231918921817i	13.5548530454516+7.1490473197261i	9.3762213320378+13.9985518766544i	1.8331827090857+18.2627257181707i	-7.4569732433597+18.3619320158243i	-16.1881230930253+13.7143211613836i	-21.9646593665231+4.9980139151889i	-22.9718587174646-5.9344399960323i	-18.5238690970545-16.4842790449957i	-9.3240317906948-23.9702910318659i	2.6493468809438-26.3480635494975i	14.6128218366627-22.7832756230038i	23.6821465252892-13.9145650178346i	27.6215375343917-1.7263335258526i	25.4332853944774+10.93996211577i	17.6258078944993+21.106950944518i	6.086214373848+26.4213947123937i	-6.4083219743044+25.7490934560967i	-16.9079535974789+19.4464278692235i	-23.0429092785208+9.2391812533819i	-23.6107436626151-2.2538288024151i	-18.8446053587343-12.2194517569797i	-10.2975181209203-18.3805479690722i	-0.3824444235917-19.5621897796688i	8.2998823813976-15.9461496459165i	13.6586788513859-8.9536186466219i	14.6468564738511-0.7983823274622i	11.4901823779122+6.1584428831808i	5.5577231976705+10.069617470036i	-1.0807894890912+10.0959984711583i	-6.27951094422472+6.60070659016776i	-8.44379331435751+0.99595574888764i	-6.98335231781095-4.70709326271985i	-2.46573790822463-8.51262605105129i	3.56962327302832-9.04116208548992i	9.08027087401147-5.94513706035423i	12.1360018684038-0.0206264283641i	11.5029613440107+7.0163664095362i	7.0279621007273+13.0248827347145i	-0.2885806080833+16.0634274799919i	-8.5537993819921+14.9645934760761i	-15.5045974601537+9.6943465329924i	-19.1428073021455+1.391657724537i	-18.3023923881671-7.9243983824789i
33	-2.40747419905117-6.39850987891453i	1.01330373598978-8.19572274819159i	5.49311586447482-8.08383661214929i	9.93911668231388-5.51497952935255i	13.0068655915924-0.5728453233999i	13.4642750717593+5.9299746681305i	10.5801978122541+12.5618252308851i	4.4220971681191+17.5837533242659i	-4.03830955995+19.3953202567187i	-13.0654147695364+16.9986584631157i	-20.5321549570123+10.3479500522976i	-24.4411371856399+0.4729954115406i	-23.4610738945808-10.6782753173994i	-17.3307924747975-20.6572706930828i	-7.01064845082-27.0963038088722i	5.4753537831388-28.3069758169149i	17.4808963621905-23.7360176472293i	26.3577004573779-14.1513840505437i	30.09825697049-1.5000041849174i	27.8338818957047+11.5347646116861i	20.056155576903+22.1671379944619i	8.5013631712599+28.1731013079054i	-4.2738352000521+28.4142586588252i	-15.5158543216851+23.0874316023692i	-22.9351481666834+13.6387169166269i	-25.2346870420983+2.3694250514302i	-22.3731442536833-8.1580767917933i	-15.5022856236532-15.7559083316878i	-6.6054384505119-19.1215378064047i	2.0575279745554-18.0952590046535i	8.5447452159911-13.6068272149943i	11.7066240140071-7.3389612276219i	11.4177761277357-1.2110236853021i	8.51456980602874+3.16825743680029i	4.46892347641521+4.92659178738501i	0.90109210533102+4.11861216292246i	-0.92387761214031+1.63650352468645i	-0.47076658815609-1.12354035333521i	1.92513346944839-2.73476039479719i	5.18709144387469-2.21098635607581i	7.8532790440909+0.6636821838537i	8.5526819508343+5.24324426094461i	6.4590664681683+10.1930283827201i	1.5884120295181+13.8776908158121i	-5.1493718491837+14.851734992292i	-12.1628787792725+12.3105033865466i	-17.5984105169373+6.3704495284175i	-19.8493013624264-1.9042909255287i	-18.0127409404752-10.7403733096511i
34	3.48640915877336-8.09514636834212i	7.43356000440431-7.17454648630324i	11.1408384662258-4.2721547627685i	13.5905312272516+0.5301874401057i	13.8163162653028+6.620956227591i	11.1800246407696+12.9028745221299i	5.6112866941517+17.9806997994183i	-2.2636569133608+20.463866887817i	-11.1566202375078+19.3181087368478i	-19.3294042654948+14.1777416623502i	-24.9495795820051+5.5303900498086i	-26.5138938374208-5.2892515362757i	-23.2372443929812-16.3152693721659i	-15.3049730101465-25.3408955831452i	-3.9136835498958-30.3998224349492i	8.9248501728765-30.2254304754178i	20.7830075464312-24.5735969208823i	29.3328418135372-14.3234391662685i	32.8577647089442-1.3226469737585i	30.6372870237205+11.9931176882351i	23.1102812415776+23.120281230434i	11.7756517872651+30.0244406298867i	-1.1460708519743+31.5669096086644i	-13.2076894855174+27.72057518016i	-22.2664252424368+19.5278175573933i	-26.9237929963649+8.817793014679i	-26.7726359282977-2.2403929272558i	-22.4009056416219-11.6336388101939i	-15.1646584918776-17.9270272615075i	-6.8004957348843-20.5134324971422i	1.0148526692069-19.6407466072708i	7.0423399361002-16.2271072887061i	10.7035152068469-11.5294694498825i	12.1031394655129-6.7659404038669i	11.8632422503677-2.7985997871835i	10.8317556258231+0.0397486650094i	9.76051282895959+1.93693066232026i	9.05109068463775+3.42724903675307i	8.64246882848118+5.11592372802713i	8.06943525713473+7.3939708129555i	6.6683719182664+10.2357131184166i	3.8626021371214+13.1444859011538i	-0.5644898980825+15.2665582313294i	-6.2971982614123+15.6421525011506i	-12.4755699777606+13.520461673397i	-17.8566527703336+8.6447366914759i	-21.111022621886+1.4197360733254i	-21.1763199284714-7.0947169660627i	-17.5709063934196-15.3725563327178i
35	10.5899730694347-7.3225625272627i	13.9655207540049-3.4730828125863i	15.8608587769845+1.9521403772491i	15.5309322657126+8.3409029087756i	12.5060331120425+14.7257117444166i	6.7615003014645+19.9181789077716i	-1.1826714310236+22.7239080707715i	-10.269829955018+22.1996628235056i	-19.038462353851+17.8976668433169i	-25.8654100170505+10.0369333147992i	-29.279012497473-0.4486312149277i	-28.2786355075558-12.0118472295792i	-22.5885088374878-22.7371572742929i	-12.7822723228394-30.6878002058509i	-0.2393975753378-34.2867781336678i	13.0692876187741-32.6501574042091i	24.9306594266498-25.7969995499866i	33.3040411861476-14.6843442385046i	36.7149827643686-1.0531031377412i	34.5434596241123+12.8871812750117i	27.1437902967112+24.8701317504957i	15.7704796491067+32.9941719014303i	2.3273513917397+36.0652027387419i	-11.0036773711918+33.7900956655421i	-22.1724249372328+26.7854509954433i	-29.6213087817804+16.4082676991586i	-32.5244903255424+4.4545053747403i	-30.8638328896669-7.2015137453382i	-25.339743263854-16.9455029718527i	-17.1526692233453-23.6695110311894i	-7.7175958375269-26.8837685445817i	1.6167695282268-26.6875679646867i	9.7816869395764-23.6271872933449i	16.0968082250092-18.4932259544411i	20.2671561948783-12.1181728160353i	22.2930200128881-5.2263750068594i	22.3379885234973+1.6336643412995i	20.6063202813932+8.0734637944742i	17.2711328771314+13.7906489200417i	12.4731546659005+18.47925036655i	6.3830049410594+21.7690581618359i	-0.703608691004+23.2267860133749i	-8.2816485216754+22.4290630422367i	-15.606297356218+19.0909268990961i	-21.74405238259+13.2115805224128i	-25.7083390349214+5.1884218284847i	-26.6553612205733-4.1457357600411i	-24.0941394843308-13.5894680040282i	-18.0549229401866-21.7436658004273i
36	17.7767569997393-3.54370976105i	19.4532053173489+2.9407239580195i	18.6743511783299+10.1893238096338i	15.0979415062875+17.233148179592i	8.7814261582634+22.9520289027495i	0.2475706811662+26.2470214541241i	-9.5275316285996+26.2404654289731i	-19.2150535783923+22.4674561354525i	-27.3162809729936+15.0185762936501i	-32.40289758253+4.5982604590055i	-33.3745011806088-7.5237761240452i	-29.684749609323-19.6710126075681i	-21.4888197332662-30.0091023103831i	-9.6764754465514-36.8456187698709i	4.224730160029-38.9272583469032i	18.2665985511458-35.6779177559895i	30.383703896913-27.3294845639273i	38.7303130337327-14.9160817505342i	41.9895170927998-0.1282387069729i	39.5971409034456+14.9493225440728i	31.8386869736717+28.1697275774836i	19.8018850302891+37.6657021512528i	5.1951795973607+42.1396080847662i	-9.932252468804+41.0514472775873i	-23.5159402436048+34.6754682648659i	-33.7878950854917+24.022049994309i	-39.5216695997547+10.6469176706224i	-40.1739522014732-3.6109180546106i	-35.9083637317206-16.911576069842i	-27.510350886678-27.6677415372494i	-16.2209942993266-34.7311800747199i	-3.5284413289488-37.4920773571813i	9.042976232649-35.890274205417i	20.1131491203309-30.3538039464669i	28.5762822488215-21.6900914274067i	33.6754219955855-10.9573346048053i	35.0284128226284+0.6612508667299i	32.6193044377408+11.9668981693139i	26.7699980536485+21.8351873801036i	18.1023601325166+29.2907525273076i	7.4936423757338+33.5740835586791i	-3.9789519953825+34.2053443697824i	-15.1124028890551+31.0437851073366i	-24.6772162738199+24.3336667005953i	-31.5421359521525+14.7218136117671i	-34.8147974024228+3.2306600214855i	-33.9790730681318-8.8246907681121i	-29.0031606088994-19.9767682703919i	-20.3916154497025-28.7914278912503i
37	23.7509595388352+3.2682918097927i	22.7824864429839+11.645708740095i	18.7788240557249+19.7140365107453i	11.8486502483245+26.3428760125531i	2.5336499999334+30.4448633704789i	-8.2108061967197+31.146274783717i	-19.1040588816476+27.9479637341186i	-28.6924130652986+20.8479552110433i	-35.5478707843584+10.3999627634065i	-38.4854955025797-2.3097254041899i	-36.7650601343532-15.7721008913965i	-30.2418160264353-28.2423989646081i	-19.4368221211741-37.9801434871411i	-5.5087847237521-43.5070048840307i	9.8749618594798-43.841528077139i	24.7535552618224-38.6711418212739i	37.1435484616533-28.4304014048184i	45.3246771470546-14.2688878137077i	48.0955170973744+2.0898835478189i	44.9579714427575+18.5790266797941i	36.200618948442+33.0737418976689i	22.8672944085488+43.6879046937987i	6.6158841067573+49.0363749051384i	-10.5101778050759+48.4236942793074i	-26.3619333609978+41.9323792509524i	-38.9737923899102+30.4005636849966i	-46.8190910544134+15.2962069714i	-48.99738422797-1.4896394837049i	-45.3308776458973-17.8973983592275i	-36.3622761375447-31.9637147275659i	-23.2609641321599-42.0604258952246i	-7.6564352629691-47.07870705219i	8.5743624190807-46.5396553534652i	23.5361931812793-40.6240998701003i	35.5331834171523-30.1251436536365i	43.2517894679874-16.3353859100551i	45.8926248670837-0.8862259231512i	43.2418196092559+14.4408455009721i	35.679102302417+27.9109182530387i	24.125201019905+38.0216412781355i	9.9354563662731+43.6620311228747i	-5.249944887429+44.2301790072934i	-19.6856027294468+39.6988025987987i	-31.7140331014586+30.6210842995744i	-39.9535159600621+18.0737335716276i	-43.4605006839616+3.5399178666431i	-41.8468317852594-11.2585644186184i	-35.3350182571784-24.5634434693433i	-24.740630936769-34.793817019691i
38	27.1967924408986+12.5926742126873i	22.9700548503198+21.7651805857369i	15.5868093446278+29.4562513598402i	5.5872463988332+34.5583886568021i	-6.0926045538971+36.1684229494417i	-18.2008678033288+33.7314852663424i	-29.3030261060975+27.1526268695355i	-37.9548442021285+16.8561418878536i	-42.8939599147879+3.7784394755678i	-43.2240844959531-10.7110141607535i	-38.5643968550503-24.9557562153312i	-29.1395813860996-37.2098859676443i	-15.7929380956019-45.8626054204769i	0.0847391104119-49.6593828684941i	16.705713641798-47.8878849035456i	32.0983934928941-40.5001871696754i	44.3559404586568-28.1507182427916i	51.8869530424167-12.1408501402207i	53.6331943809727+5.7256693425207i	49.2230081890392+23.3591894707818i	39.0375327968768+38.6445030689699i	24.1788402703415+49.7102484163615i	6.3428674082712+55.1708301865492i	-12.3866303829415+54.3079357836882i	-29.7958990095395+47.1670808576042i	-43.816598136387+34.5564009707705i	-52.7825808096298+17.9483020343263i	-55.6348561758104-0.7024041732519i	-52.0490569024119-19.199469414032i	-42.4704540518391-35.373739604902i	-28.0538595237654-47.3450216095662i	-10.5178808715802-53.7449458798102i	8.0666434293741-53.8744069473351i	25.5268138031895-47.778096471769i	39.8455354191207-36.2292620033391i	49.3963494489631-20.6287232238905i	53.1282484878544-2.832061699238i	50.6801376501875+15.0732725855472i	42.4132207763229+31.0141370251436i	29.3591576826433+43.1724277141565i	13.0913286512675+50.1928785739306i	-4.464986508587+51.3345935681808i	-21.2610629005806+46.5495578851264i	-35.3651828206171+36.4797054484219i	-45.1871551386755+22.3733754942419i	-49.660749477025+5.9312362037584i	-48.3626484124991-10.8999949630652i	-41.5538458032069-26.1613989969938i	-30.1385885810537-38.1150936266117i
39	27.0047393396204+23.241374171166i	19.3976754120775+31.8815202077401i	8.9837532572802+37.9491230515359i	-3.3417199481014+40.5199103543318i	-16.3755710314921+38.989246906538i	-28.7235278762013+33.1756108701859i	-38.9519747874288+23.3805101628605i	-45.7581296187568+10.3929846008579i	-48.1380742761364-4.5667467801667i	-45.5305925084882-19.9621855204616i	-37.916248590308-34.1036183488843i	-25.8556029388095-45.3417048891732i	-10.4574867777601-52.2686103816754i	6.7229835869569-53.9011923648416i	23.8476243047033-49.8216006627729i	39.0019651232068-40.2549388076726i	50.4212580188677-26.0709354620484i	56.7077162861968-8.7059986571494i	57.010974523524+9.9876606059666i	51.1475328667914+27.9493538174874i	39.6421043750886+43.1493090205912i	23.683426474734+53.8308924578205i	4.9979587227241+58.7253294657093i	-14.3444883990222+57.2114975628554i	-32.1702056847394+49.399915488507i	-46.4570826172689+36.1294061781045i	-55.574782546968+18.8758376054958i	-58.479926017989-0.4165984552084i	-54.8421090281355-19.5613722889622i	-45.0851438898578-36.3855083080151i	-30.3384084618998-48.9843410445613i	-12.304264709181-55.9443183628579i	6.9422476684718-56.5070907938745i	25.1970933798459-50.6554465958419i	40.3848850194789-39.1112758179493i	50.7996564257168-23.2464487614846i	55.3002731962899-4.9179486922827i	53.4377303553128+13.7524570692134i	45.4999810780199+30.6273391271806i	32.469934027211+43.801747492174i	15.902632196939+51.8210887605899i	-2.2628558200768+53.8434252911114i	-19.9337574859744+49.7278119450948i	-35.1083559014271+40.0393136974233i	-46.1060804151954+25.9713766669622i	-51.7559813352072+9.1960507939308i	-51.5220028090153-8.3389887114243i	-45.5513584353443-24.6416060415728i	-34.6417598034381-37.9065687883263i
40	22.7606045257901+33.3974682243806i	12.2783318344661+40.2062288065622i	-0.2592804721705+43.6301054932467i	-13.732126361237+43.0448419696697i	-26.8301327353745+38.204781317649i	-38.1836182121861+29.3004470884648i	-46.5108881947871+16.9705024795793i	-50.7668684990651+2.2630616253092i	-50.2751873427719-13.4528486260248i	-44.8268407349182-28.6187068842952i	-34.731484278044-41.6480850776852i	-20.8122626068156-51.1011621904068i	-4.3414163408083-55.8522626615678i	13.0790313502949-55.2301992802245i	29.6802792251208-49.1133994234835i	43.7163217219513-37.9663663010568i	53.6589230159692-22.8105079503123i	58.3752271468423-5.1300163760557i	57.2664084455381+13.2786289196479i	50.3496614577926+30.497820841629i	38.2720566925979+44.6994868553682i	22.252636970976+54.3510791789561i	3.9576565249544+58.3925959899493i	-14.6779840982859+56.363197634904i	-31.6633118974788+48.4615390547503i	-45.1736078222646+35.5315544588494i	-53.7566479021013+18.9741905534594i	-56.4985598266732+0.5944193515158i	-53.1295038415325-17.5993225544616i	-44.0563387480222-33.6202997993578i	-30.317993654808-45.7271856650813i	-13.4683933314632-52.6202745778209i	4.5996343255635-53.5873202465703i	21.8690530261802-48.5820277920977i	36.4269547257587-38.2261682146605i	46.6800221776996-23.7352894449623i	51.5322122417388-6.7769773119793i	50.5043218620994+10.7215110352357i	43.7820529320416+26.7935995351848i	32.1876793450617+39.656003718386i	17.0794070683603+47.9078638883853i	0.1909239225564+50.6837049711746i	-16.5695394934509+47.7432141329039i	-31.3368685952679+39.4884476644757i	-42.49810178432+26.9076939221675i	-48.8689508019157+11.4537841285453i	-49.8181524355816-5.127865574712i	-45.3264807826036-21.0006559785826i	-35.9751501866464-34.4438598340041i
41	15.2227412883269+41.1735243527345i	2.9382816999428+45.2625550867104i	-10.4311730845523+45.5863309882059i	-23.7047120007076+41.8639405283975i	-35.632170513948+34.1921737745064i	-45.0169699330813+23.0609060342734i	-50.841535675219+9.3279573895663i	-52.381763115239-5.8465490293841i	-49.2973252810324-21.1017428989471i	-41.6864946525218-35.0045523018393i	-30.0974606895535-46.1927358229334i	-15.4925617714574-53.5175507624865i	0.8330450369726-56.1704440787212i	17.3715489108096-53.7791538571722i	32.5500659639509-46.4613499074388i	44.8906197386645-34.8281852644239i	53.1654804407896-19.9354446642858i	56.530678071736-3.1857804429958i	54.6223370630666+13.8088447666123i	47.6041487515093+29.3906069451407i	36.1594361995101+42.0279184375902i	21.4273167736715+50.4774730445049i	4.8887471330776+53.9181897179591i	-11.7859891601273+52.0417524969056i	-26.9122105717124+45.0890147288353i	-38.9692214805812+33.8274354278822i	-46.7624953296323+19.4712803002613i	-49.5515537983402+3.5527926334149i	-47.129091732865-12.2418390190928i	-39.8422527070259-26.2537874946467i	-28.5534114918311-37.0301536444972i	-14.5446248835597-43.4799718133447i	0.6237194794799-44.9902994210248i	15.2843396032045-41.4895003574273i	27.8454659791907-33.4507818998984i	36.9638923950482-21.8357909857252i	41.6894598943622-7.984834084013i	41.5650714286912+6.5337287960291i	36.6714439368398+20.0978424783978i	27.6121127065637+31.2102502179974i	15.4409710261305+38.6612210763906i	1.5410694213381+41.6575974270498i	-12.5312276733874+39.9042550211954i	-25.2189314490934+33.6296051039599i	-35.1345479198322+23.5531760391888i	-41.208822677962+10.7998386577871i	-42.8020430380212-3.2288684924201i	-39.7663337962585-17.0112663927334i	-32.4531014250801-29.0720775603604i
42	6.1889815584571+45.5468035987631i	-6.6126803632+46.7267490123358i	-19.5627195340765+44.2116484268957i	-31.5700231118227+38.0210673043699i	-41.5700262095548+28.5030463885099i	-48.6252118267557+16.3192218469042i	-52.0187595185248+2.3987815159179i	-51.3315734588589-12.1358417434136i	-46.4940963473869-26.0655498465109i	-37.8064740155809-38.1848186905271i	-25.9235957380098-47.4151374725063i	-11.8050159676744-52.9103658311332i	3.3665902879907-54.1430684014244i	18.2913654777982-50.9624119293157i	31.6727180607641-43.6168061544919i	42.3405339891805-32.7378977182693i	49.3647264279032-19.2864441959482i	52.1473288167956-4.4645919232261i	50.4832501702598+10.3972790008098i	44.5828415296305+23.9681073961063i	35.0532701906817+35.0453010694197i	22.8399642212587+42.6722503768152i	9.1336160378817+46.2319514260635i	-4.7480450005452+45.5068043865801i	-17.49170488597+40.698084641712i	-27.9195903932525+32.4027736077516i	-35.1066123550152+21.5499339149263i	-38.4712433102584+9.303129707816i	-37.8305615889955-3.0609507919958i	-33.4136689766907-14.2849270129767i	-25.8321174463199-23.2602475761991i	-16.0105785473542-29.14012642639i	-5.0852505445507-31.4239946560915i	5.7190483880865-30.00464250846i	15.2198908045843-25.1732602501512i	22.4023245077074-17.5821368970599i	26.5247123697135-8.1693392428761i	27.1941690911943+1.9462336499787i	24.4038012795834+11.5878910859631i	18.528148394283+19.6489020962555i	10.2777713571457+25.2111931259039i	0.6183380729314+27.6423520569493i	-9.3366732074508+26.660788461523i	-18.4477992469463+22.3624654617896i	-25.6726867274217+15.2068533135312i	-30.1772543222751+5.964183460537i	-31.4232098062481-4.3697853900409i	-29.2229457499604-14.6818892558657i	-23.7564955518097-23.8606827961101i
43	-2.4385357780532+46.9389201010913i	-14.7521239417728+45.6686755050356i	-26.5152713641046+41.0840610715618i	-36.81564726666+33.4026926914081i	-44.8226477823376+23.0981532407444i	-49.8603541224095+10.8702160165774i	-51.4698378173723-2.4059913087788i	-49.4546759880752-15.74811221528i	-43.9048654614275-28.1464064598036i	-35.196179883813-38.6484097672372i	-23.9642361442509-46.4407882909023i	-11.0549172375313-50.9207723855407i	2.5448955693001-51.7503063530757i	15.7903334468925-48.8875031536918i	27.6678743133403-42.5920236450619i	37.2827997784309-33.4034222913366i	43.9365822449963-22.0940819482728i	47.1868299059707-9.6008417983996i	46.8839871039462+3.0584500977046i	43.1811647928357+14.87567994193i	36.5160517405736+24.941928772803i	27.5665762190433+32.5271195913581i	17.1845743870341+37.1422234533294i	6.3139080387306+38.5780768102523i	-4.098969269883+36.9171567606393i	-13.1932401422317+32.5173407388977i	-20.272113149149+25.9694698800016i	-24.8637460537644+18.0331530846938i	-26.758857748817+9.557419376277i	-26.0215667881367+1.3943219968593i	-22.97273010771-5.6857390268784i	-18.1478600639754-11.0684491597392i	-12.2342785990586-14.3523586301866i	-5.9942545257783-15.3824808720502i	-0.1822460213142-14.2576251005457i	4.5351066231302-11.3111255430656i	7.64797434525932-7.06739226989418i	8.85429582220183-2.17919529053447i	8.08763810137065+2.64745539803795i	5.51937700418639+6.73275737371241i	1.53533323892495+9.49845981014578i	-3.3103232410181+10.5312065192373i	-8.35873717963077+9.62733731039836i	-12.9206560520037+6.8146343972458i	-16.353368465926+2.3489767827015i	-18.1321399122779-3.3134763909096i	-17.9086710819135-9.5653952804008i	-15.5505559074094-15.7133147162041i	-11.1577775503644-21.0516333027173i
44	-9.7844762503945+46.8247168965706i	-21.1864865981829+43.817574989981i	-31.6336175222582+37.9706969588695i	-40.404349097308+29.5910369662699i	-46.8762010331898+19.1720072212948i	-50.5745769029583+7.361496459124i	-51.2112779541307-5.083033594403i	-48.7092484262523-17.3490348644644i	-43.2111946817927-28.6286883266463i	-35.0710432644116-38.1792285003579i	-24.8286545587414-45.3788054860127i	-13.1696592807822-49.7732008700195i	-0.873600777204-51.1094269284779i	11.2453778903802-49.3533215523669i	22.4003704793902-44.6896121448527i	31.8908784389522-37.5044395750348i	39.154335725249-28.3518695445727i	43.8056702150735-17.9073302669089i	45.6616453793866-6.9120683555405i	44.748089428119+3.8865018447891i	41.2896592833985+13.7933436036231i	35.6833589179155+22.2181707598464i	28.4584866515956+28.71719592242i	20.2268849103633+33.0208287736134i	11.6281937562824+35.0452410692577i	3.275186985702+34.8872419206331i	-4.2958385096496+32.8034713043209i	-10.665230627759+29.1763696547391i	-15.5573127716838+24.4705762833757i	-18.8527917348488+19.1842340990347i	-20.5856483862905+13.8000546138363i	-20.9254417228476+8.7408924408045i	-20.1473638804529+4.334007670531i	-18.5935339532721+0.7872196026431i	-16.6297998773107-1.8211214764675i	-14.6026562008585-3.5378644988709i	-12.8007527466952-4.5174784385794i	-11.4248845379864-4.9934939350464i	-10.5693822667678-5.2423757968332i	-10.2165691342617-5.5439481724518i	-10.2445459337874-6.1427698961819i	-10.4471575759202-7.2146748234049i	-10.5637254877491-8.8420756682484i	-10.315130019006-11.0006489430189i	-9.4421946120589-13.5587786719257i	-7.7421194804026-16.2897685089088i	-5.0989525702956-18.8954781383392i	-1.5047395312548-21.0388394838138i	2.9310099122398-22.3817828264599i
45	-16.4176891156778+46.5642529870207i	-26.9800094800408+42.3236502053123i	-36.3875612267376+35.6463296153283i	-44.0698833370406+26.8581395324127i	-49.5506200245008+16.4200442926021i	-52.4797719114199+4.9005290593614i	-52.657770605449-7.0597138721448i	-50.0495372256368-18.7883762368324i	-44.7874183662539-29.6245291822838i	-37.1627244677127-38.9609384964945i	-27.6064586552293-46.2826464178521i	-16.6606478786907-51.1990409616277i	-4.9424038999825-53.467130981108i	6.8966110933895-53.0044260835101i	18.2123073069769-49.8906292763223i	28.4087829623506-44.3582194943971i	36.9744993438031-36.7728579178873i	43.5114806969335-27.6053239864422i	47.7556046886578-17.3973092809429i	49.5867981290092-6.7238182019509i	49.0287846241032+3.844890230149i	46.2388730253301+13.7789479149283i	41.4890548273688+22.6195406005946i	35.1403282292061+30.0025279576081i	27.6126320316029+35.6736293021548i	19.3530169247986+39.494548427183i	10.8046887560565+41.4402014908551i	2.3793338432702+41.587956115335i	-5.5652926090291+40.100421520199i	-12.7411218652655+37.2037941808143i	-18.9381650024231+33.1640234747635i	-24.0255576227455+28.2630995203713i	-27.9459512263873+22.7775849198356i	-30.704527303193+16.9611382171844i	-32.354337239231+11.0322524756821i	-32.9799080790607+5.1678139869223i	-32.6810841965202-0.4975618914489i	-31.5589020029482-5.867072665595i	-29.7049430474101-10.873318467043i	-27.1951216755555-15.4674786214915i	-24.0882911745551-19.6078029482329i	-20.4294586718198-23.249139925363i	-16.2568465650074-26.3350286708151i	-11.6115841688599-28.7935217030913i	-6.5485037394756-30.5374217350183i	-1.1463806767346-31.4690614802138i	4.4839893462048-31.4891903069129i	10.1952506209154-30.5090156404983i	15.8034720976993-28.4640346704508i
46	-23.7010138429617+46.3465393412312i	-33.6169233885744+40.9479782793421i	-42.2386229240887+33.4041708354103i	-49.0978463694456+24.038690923054i	-53.8099339437873+13.2778952421286i	-56.0964087441938+1.6287715909471i	-55.8015720274566-10.3481404519874i	-52.9020600758164-22.0691182282088i	-47.5087591045604-32.9590570293889i	-39.860970362266-42.4827542112153i	-30.3132198264514-50.1737684178816i	-19.3155795531285-55.6591175122761i	-7.3887768808964-58.6783676694609i	4.9043156855436-59.0960504199063i	16.9890147858453-56.9067952989178i	28.3091145060216-52.2330494628425i	38.3553136527934-45.3157363914435i	46.6901454349174-36.4986486303669i	52.9680583807766-26.2077430519445i	56.9496654387151-14.926786005968i	58.5095990376451-3.170962679628i	57.637850190239+8.5398880777231i	54.434895822396+19.7068236552486i	49.1012990807337+29.8747213895128i	41.9227759521802+38.6514324353202i	33.2519386081465+45.7223524506422i	23.4880402842715+50.8599597897421i	13.0560560360982+53.9282391011754i	2.3863450054661+54.8822493843944i	-8.1040325909712+53.7633853172952i	-18.02750589733+50.6910995835419i	-27.039126796302+45.8519899255585i	-34.8463665126898+39.4872037535187i	-41.2155660720092+31.8790794508574i	-45.975264509645+23.337838421522i	-49.0168073712037+14.1889826652218i	-50.2927510559817+4.7618603985836i	-49.8136221821244-4.6203402167311i	-47.6435689096631-13.6490996632175i	-43.8953631213795-22.0376675945167i	-38.7250938349683-29.5269581797596i	-32.3267519254937-35.8905017900563i	-24.9267642171764-40.9387165387791i	-16.7784104483578-44.5227130718652i	-8.155965832926-46.5377542377813i	0.6516333188331-46.92637289964i	9.3477971923123-45.681024090101i	17.6361020519192-42.8460307049926i	25.2289583624652-38.5184925146122i
47	-32.5970020175441+45.0284875244621i	-41.8144961355584+38.2502227605257i	-49.5634803982533+29.571818198242i	-55.4501944765661+19.3235660204469i	-59.1576477937884+7.9175332156084i	-60.4625588972876-4.1707872623562i	-59.2478065980896-16.4243001213346i	-55.5096951740163-28.3084874793443i	-49.3596189572459-39.2966917283599i	-41.0200184195646-48.8951866134538i	-30.814831722141-56.6667356080177i	-19.1549437163702-62.2514250935058i	-6.5194007510294-65.3837165752526i	6.5666212003201-65.9048767784982i	19.5559479222436-63.7702030715517i	31.9043987937162-59.0507478596066i	43.0953796733068-51.9295416436314i	52.6628677634895-42.6926024855803i	60.2116951083363-31.7152828885116i	65.4342092681717-19.4447289863075i	68.1226053820745-6.3793999151451i	68.1764686901913+6.953290496799i	65.6053249472361+20.0200957596834i	60.5262523278689+32.3047187257857i	53.1568477868344+43.3292178073386i	43.8040507769857+52.6731197939007i	32.8494978656215+59.989479736559i	20.7322064615876+65.0173144449671i	7.9294613419005+67.5900375166141i	-5.0631959115581+67.6397279683775i	-17.7519938869083+65.1972599970302i	-29.6641535995784+60.3884984437536i	-40.3655769722727+53.4269157328364i	-49.4763883723576+44.603106505101i	-56.6838467448455+34.2717635833423i	-61.7522827762976+22.8367334319952i	-64.529851010453+10.7347931185762i	-64.9520147637599-1.5812122673319i	-63.0417976320847-13.6592579595856i	-58.9069366978005-25.0644819921974i	-52.7341582628371-35.3944642972623i	-44.7808674582753-44.2929866625692i	-35.3645998185659-51.4618837714884i	-24.8506278002665-56.6706635110571i	-13.6381502880674-59.7636435563652i	-2.1455200400687-60.664420784152i	9.2050162097912-59.3775609041033i	20.0025775014513-55.9874687282519i	29.862415738485-50.6544755641715i
48	-42.814266889383+40.8941964533873i	-50.9115311304027+32.5431090336583i	-57.327619692685+22.5828282484163i	-61.7417946400423+11.3621379685805i	-63.9077252470181-0.706192888497i	-63.6662189153092-13.1616890907539i	-60.9543105114158-25.5149601302718i	-55.8102227524855-37.2681731464881i	-48.3739027248722-47.9362857579303i	-38.883048256298-57.0680704710191i	-27.664751953042-64.2659636881999i	-15.1230992672977-69.2038213487545i	-1.7232493350306-71.6417573097619i	12.0273061828492-71.4373747446104i	25.5994786548101-68.5528680670733i	38.4643929302966-63.05766449664i	50.1153059043579-55.1264805394501i	60.0886654890405-45.0328789600016i	67.9833870556876-33.1386158484632i	73.4775118804108-19.8792552903344i	76.3415372026474-5.74669213051i	76.4478633516111+8.7306458963226i	73.7759818352961+23.0090522807418i	68.4132202990487+36.5513356713025i	60.5510564770293+48.8482275113385i	50.4772044629792+59.4385091067943i	38.563854212538+67.9270344307081i	25.2526015683051+73.99992978022i	11.0367350172708+77.4363845371721i	-3.5583578405819+78.1166018082927i	-17.9958395072133+76.0256460702408i	-31.7482776613545+71.2530993234069i	-44.3178670549018+63.988610021203i	-55.255224043871+54.5135830326056i	-64.1760352129428+43.1894077321837i	-70.7749436328286+30.4427496037547i	-74.8361796247032+16.7485342445948i	-76.2405817763287+2.6113283463208i	-74.9688023717271-11.4541316685641i	-71.1006433534943-24.9424967226723i	-64.8106186298303-37.3766948693782i	-56.3599805514704-48.3254424064671i	-46.0855778388339-57.4187320720132i	-34.3860249095801-64.3607435046123i	-21.7057549458704-68.9397290493918i	-8.5175984390319-71.0345500873844i	4.6954265355728-70.6176707688739i	17.4584074890208-67.7545525674255i	29.3222169078418-62.5995296088248i
49	-52.7847680420238+32.7151812877101i	-59.1125201514517+22.9080339327781i	-63.571363374928+11.8790015563826i	-65.9255053464306-0.0069028387266i	-66.0121244000849-12.3392209996628i	-63.7500989744567-24.6769566166084i	-59.1456308179846-36.5651471624582i	-52.2944488812829-47.5524415747046i	-43.3804227003383-57.2089675020386i	-32.670566091055-65.1437453462796i	-20.5065672520129-71.0209124516175i	-7.293132853064-74.5740596372088i	6.5164255596716-75.6180524102802i	20.4368109606072-74.0578077380217i	33.9689135159078-69.8936199659944i	46.618810923291-63.222770984318i	57.9168287022755-54.2373138206513i	67.4358835503585-43.21807866325i	74.8083571341797-30.5251088161828i	79.7408043137696-16.5848842682462i	82.025886299681-1.8748258263159i	81.5510317851564+13.0943127639961i	78.3034627074416+27.7974685318495i	72.3713701044988+41.714953349829i	63.9411830562961+54.3520154371351i	53.2910331258809+65.2575007735876i	40.7806712286862+74.040874669768i	26.8382369384871+80.3869320125763i	11.9444059429893+84.0676203235376i	-3.3854554224816+84.9505184380258i	-18.620422986942+83.00365012451i	-33.2336821332682+78.2964604244002i	-46.7219608601848+70.9969366058272i	-58.6239747990012+61.3650089574374i	-68.5371759374181+49.7425129127081i	-76.1321702761061+36.5401273071856i	-81.1642677270462+22.2218186862938i	-83.4817459147237+7.2874140983975i	-83.0305430740058-7.7460086711192i	-79.8552383419335-22.3631862223387i	-74.0963245226667-36.0694539378417i	-65.983922935425-48.4085339496885i	-55.8282265051788-58.9786593250154i	-44.007080520557-67.446441072743i	-30.9512157846717-73.5579807768879i	-17.1277323420441-77.1468459395304i	-3.0224906329564-78.1386526520599i	10.87790110817-76.5521357500812i	24.1038099571429-72.4967246625777i
50	-60.3331550186957+20.45304973833i	-64.2870482128008+9.7053550484387i	-66.2851597919687-1.7944009019266i	-66.1859630722651-13.6827793152053i	-63.9168463819192-25.5699364624261i	-59.4789949302188-37.0529433622176i	-52.9496520816879-47.7299972632715i	-44.481600034568-57.2150008527056i	-34.2998062677524-65.1519572266227i	-22.695293109935-71.2286226453119i	-10.016398849678-75.1888756515695i	3.3422946877136-76.8432999988475i	16.9529957361232-76.0775388005131i	30.3692408326797-72.8580562383918i	43.1414139841602-67.2350380873897i	54.8326758141021-59.34226953587i	65.0347067315033-49.3939440568105i	73.3826666439863-37.6784757751823i	79.5687960454638-24.5495050562559i	83.3541287700767-10.4143980987437i	84.5778536764986+4.279358429586i	83.1639484577076+19.059381392925i	79.1248103063671+33.444680756851i	72.5617212878012+46.9624162594616i	63.6621064701825+59.1645006076374i	52.6936653201431+69.643430784527i	39.9955766755264+78.0467554762191i	25.967089944557+84.0896362974626i	11.0539155477609+87.5650314571321i	-4.2670879956272+88.351119925223i	-19.5043678837516+86.4156884688537i	-34.1686661380728+81.8173189439376i	-47.7899187792185+74.703334370857i	-59.9334444983219+65.3045847675723i	-70.2148308653102+53.9272726149116i	-78.3129774552325+40.9421285101i	-83.9808271847543+26.7713457109562i	-87.0534066711072+11.8737641041743i	-87.4528999108692-3.2711434499162i	-85.1905928548376-18.1798887302187i	-80.3656450046062-32.3815784568714i	-73.1607632879146-45.4339119922493i	-63.8349685215509-56.9379902364581i	-52.7137512951831-66.5514103186428i	-40.1770080507878-73.9991909782981i	-26.6452259835951-79.0821603322108i	-12.5644443281242-81.6825374387461i	1.6094424194587-81.766547645314i	15.4264579325359-79.384024787263i
51	-63.5558386473695+5.3224707416428i	-64.8137832445784-5.559925474291i	-64.174572711514-16.7019477567652i	-61.5882889222958-27.7667928128218i	-57.0658865531131-38.4085048044556i	-50.6808042492456-48.283168909182i	-42.5684834870288-57.0603760014487i	-32.9237522990867-64.4345613267524i	-21.9961074800454-70.1358139822482i	-10.0830059965207-73.939762866851i	2.4786488511781-75.676168528243i	15.3225713417133-75.2358884357679i	28.064390486642-72.5759344945195i	40.3138124125022-67.7224043958661i	51.6872414057276-60.7711405015093i	61.8204288235663-51.8860488086644i	70.3807103261717-41.2950932646709i	77.0783991987465-29.2840642171185i	81.6769268708157-16.188300952142i	84.0013604432398-2.3826239897465i	83.9449798403151+11.7301998556398i	81.4736622925409+25.7320803147267i	76.6278969106626+39.202891993246i	69.5223344127394+51.733977707438i	60.3428635905678+62.941404452203i	49.3412936420719+72.4785145009064i	36.8278067843326+80.0473357019327i	23.1614253976601+85.4084525913i	8.7388093279131+88.3889921616422i	-6.0182408026217+88.8884431286679i	-20.676151632851+86.8821029364972i	-34.8033622131544+82.4220297614408i	-47.9840568316184+75.6354643350344i	-59.831377839659+66.7207752631971i	-69.9996694456321+55.9410683739564i	-78.1953382583727+43.6156822670496i	-84.1859660157897+30.1098656561946i	-87.8073725404259+15.8229946017166i	-88.9684001554426+1.1757370645141i	-87.6532718133939-13.4033933813682i	-83.9214609992648-27.4916345399934i	-77.9050988707353-40.685261519485i	-69.804029858568-52.6121147901074i	-59.878707923349-62.9429544403879i	-48.4411989157283-71.4012701782518i	-35.8446174002815-77.7712348906011i	-22.4713766802284-81.9035583375248i	-8.7206669010523-83.7190741585726i	5.0044031278805-83.209974888244i
52	-61.4280197962651-10.669277044134i	-60.0533385533398-20.800036903028i	-56.983670084519-30.7463715661455i	-52.2454578990435-40.220335872604i	-45.9148280122752-48.9381489252364i	-38.1168579771999-56.6288997092109i	-29.0232974068291-63.0431108193354i	-18.8487696861903-67.960880875858i	-7.8455356779751-71.1993327252478i	3.7030501358397-72.6191105041016i	15.4902142361765-72.1296937565713i	27.1943510716577-69.6933303685136i	38.4882692167048-65.3274311267829i	49.0488162934054-59.1053159534249i	58.5665840959068-51.1552537788484i	66.7553869339442-41.6577928867588i	73.3612080064092-30.841434532304i	78.1703207368035-18.9767577788826i	81.0163141938458-6.3691558929058i	81.7857833639871+6.6496075765332i	80.4224851750097+19.7307734425194i	76.929808514154+32.5186090348928i	71.3714594920877+44.6607701200314i	63.8703201094521+55.8186803527109i	54.605497363866+65.6776021797772i	43.8076386829175+73.9560801390433i	31.7526463583575+80.4144552381896i	18.7539764220274+84.8621770247303i	5.1537543082023+87.1636771737425i	-8.6870209499709+87.2426136971002i	-22.3988817234238+85.0843466989877i	-35.6145831634123+80.7365632143158i	-47.9797482521975+74.3080281430551i	-59.1631349963873+65.9654986041933i	-68.866206403603+55.9288981169205i	-76.8317066399989+44.4649028560121i	-82.8509793155841+31.8791429214465i	-86.7698050525364+18.5072653915617i	-88.4925839247826+4.7051414224966i	-87.9847423333633-9.1614743600908i	-85.2733015335937-22.7275082938158i	-80.4456043706674-35.6390272314575i	-73.6462557777783-47.5632705868398i	-65.0723892397893-58.1979489378463i	-54.9674238194044-67.2795298828146i	-43.6135227414881-74.5902674197695i	-31.3230034215304-79.9637743241478i	-18.4289789722492-83.2889862802545i	-5.2755317141436-84.5124201213276i
53	-53.9229522677106-25.3608307960327i	-50.3270747199816-33.9646058859903i	-45.3450754687617-42.0415746856553i	-39.0570007203543-49.3658661742311i	-31.5801619484676-55.7242516565682i	-23.0670595867123-60.9223727829355i	-13.7022522084882-64.7906154326283i	-3.6982337533386-67.189448604153i	6.7095872342515-68.0140588593817i	17.2686831177136-67.19812779267i	27.7158280446686-64.7166220285484i	37.7839726640185-60.587491807301i	47.20938383322-54.8722045505295i	55.7388485909341-47.6750730243738i	63.136735732389-39.1413728407793i	69.1917086213798-29.4542799813402i	73.7228895045324-18.8306946725096i	76.5852884568546-7.516052155193i	77.6743288754471+4.2217474255619i	76.9293256466829+16.099129669619i	74.3358010547942+27.8241731547057i	69.9265563281377+39.1042709874722i	63.7814524491066+49.6539120378133i	56.0258913957051+59.2023612487877i	46.8280271785607+67.5010190904182i	36.3947736961087+74.3302475908267i	24.9667123696391+79.505464257813i	12.8120356021583+82.8823252122912i	0.2196912783452+84.3608444064152i	-12.5080821452615+83.8883261266635i	-25.0636217017281+81.4610221614371i	-37.1418863865186+77.1244619924489i	-48.4484574517051+70.9724430050117i	-58.7072669087402+63.1447068045027i	-67.667836406078+53.8233660591004i	-75.1118229867571+43.2281826707206i	-80.8586886773746+31.6108313786189i	-84.7703367668167+19.2483120954167i	-86.7545881808653+6.4356984693506i	-86.7674055820493-6.5215713716951i	-84.8138096443724-19.3156437540642i	-80.9474702141071-31.6442143634154i	-75.2689935761818-43.2182865942707i	-67.9229646069338-53.7695086553309i	-59.0938380541408-63.0568889381035i	-49.0008054676525-70.8727092108149i	-37.8917924439874-77.0474804303691i	-26.036764023829-81.4538155328323i	-13.7205336382399-84.0091264997921i
[truncated: 70 more columns]
