# Supplementary material for: Reconstructing spruce budworm outbreak severity: a comparison of paleoecological and tree-ring signals
Source: PLoS One. 2025 Aug 12;20(8):e0329406. doi: 10.1371/journal.pone.0329406 (PMC12342301; doi:10.1371/journal.pone.0329406)
Supplement: S15 Dataset — (ZIP) [file pone.0329406.s015.zip › Lake 8 wavelet data outlier/Coherence_Lepidopteran_scales_GSI/coherence_wavelet_phase.txt]

V1	V2	V3	V4	V5	V6	V7	V8	V9	V10	V11	V12	V13	V14	V15	V16	V17	V18	V19	V20	V21	V22	V23	V24	V25	V26	V27	V28	V29	V30	V31	V32	V33	V34	V35	V36	V37	V38	V39	V40	V41	V42	V43	V44	V45	V46	V47	V48	V49	V50
1	-0.925383753548649	-1.24044447095935	-1.38512326667496	-1.42892978605318	-1.35380532123419	-1.17493795893957	-0.982200273642458	-0.834600334663646	-0.731085718657341	-0.663466109947693	-0.623724712377191	-0.592488159321571	-0.556308112237059	-0.51110996954684	-0.448324490947074	-0.382386294456266	-0.336896852953038	-0.31081549938678	-0.302173866907726	-0.306796889586642	-0.308319662469544	-0.294466365547966	-0.264898099554626	-0.216520969362852	-0.158559138966908	-0.125628203504341	-0.123454703840061	-0.140294020892843	-0.174902652413155	-0.207494684523652	-0.217928011071874	-0.209114714383103	-0.183735455995973	-0.146800518772806	-0.120769726970515	-0.119668236734848	-0.138318592080986	-0.176911873615864	-0.227871206823312	-0.258544041382378	-0.254475083868834	-0.221394541786254	-0.156148133929537	-0.0945741262249389	-0.0703508716849375	-0.0676700310984834	-0.0689645046014932	-0.0676882662022574	-0.0622731854256627
2	-1.44333113236591	-1.57278699615504	-1.67533790424975	-1.73014512608079	-1.65291942566981	-1.37578171057606	-1.06156964183738	-0.859912470932371	-0.73812350501829	-0.669124983529332	-0.640272154187274	-0.620016213225191	-0.588803747409055	-0.541983354726582	-0.460846138623625	-0.370810863378969	-0.316572615914921	-0.291725043593015	-0.291857332140042	-0.312556518827264	-0.327533953495969	-0.31772353179792	-0.284219727765794	-0.216561592716659	-0.127765630846237	-0.0837775041351874	-0.0882768062263509	-0.118051529467065	-0.174570166065484	-0.227559619431051	-0.244287336346573	-0.231695963596698	-0.1933581597485	-0.133261394928226	-0.0918928438105934	-0.0911834942500623	-0.118019091393069	-0.176026725239148	-0.256396276259681	-0.307360161085866	-0.305698735836343	-0.26054711165643	-0.157500807446031	-0.0630471408719311	-0.0396921441435565	-0.0488185617796779	-0.0575385933283187	-0.0570826398971115	-0.044667249546707
3	-2.08685954019287	-1.96930887164294	-2.02420239966355	-2.12903389318831	-2.15643598964455	-1.7613387418534	-1.08931716611952	-0.823597912152598	-0.702642714899391	-0.647815532000691	-0.65019352093198	-0.656522195931076	-0.639315247389282	-0.597213914371998	-0.479534047760365	-0.336287305642665	-0.270281933195205	-0.251332351288256	-0.268938607358736	-0.321838343539204	-0.363927912509523	-0.363575106255029	-0.328849538114515	-0.224172517927881	-0.0638436572719388	-0.00375775310204667	-0.0263762930234946	-0.0794614282045876	-0.176685333620486	-0.268741332857409	-0.29645967114413	-0.277330838481225	-0.215709845428444	-0.10457716541098	-0.0329526867965456	-0.0363026943543216	-0.076193439138073	-0.168026132718549	-0.303577525119393	-0.394991907804088	-0.401639334332024	-0.341677892156257	-0.15252567906236	0.0130805685738174	0.0184187969186338	-0.02282090530017	-0.0480246850124533	-0.0495824190884706	-0.0210628667137002
4	-2.48209050332623	-2.32931048480449	-2.37050373160003	-2.55983582187185	-2.88852008541313	2.98304557526965	-0.457598705442843	-0.597477329301158	-0.577757458547269	-0.572409998478338	-0.649988102991627	-0.713822683900591	-0.72951394656693	-0.723151538745916	-0.523426177632383	-0.230396454310031	-0.164306522613993	-0.166824083458525	-0.219178429076453	-0.339089156079987	-0.437813873870618	-0.45892929340258	-0.44632049537436	-0.271978258975364	0.103976524938547	0.161274591488172	0.0846728240464765	-0.00945374111050932	-0.18497607868601	-0.357392241818677	-0.406916239673979	-0.378416915302482	-0.280402876388437	-0.0306029906101639	0.100079265493549	0.0722685621128805	0.0128853737846278	-0.140208552294546	-0.382449611218004	-0.559897034637155	-0.595911945471842	-0.553911029332413	-0.111667923019986	0.227086943375693	0.129903563954743	0.00388808194822451	-0.0562861936384185	-0.0648420708996764	0.000600811170606021
5	-2.65470163676754	-2.56666936855275	-2.61573562605553	-2.83612435741507	2.938614361356	1.90340113609508	0.5102552032296	-0.309398558596769	-0.378195824220032	-0.414263667078168	-0.646564520914717	-0.820547644356897	-0.895293110064515	-1.07207721263957	-0.787142184101273	0.184242851500539	0.0696769263430189	0.00408382388446032	-0.112345782052319	-0.373374812744204	-0.591694262115311	-0.648666380308425	-0.776881348979481	-0.74669060574352	0.760481441754074	0.49051543433984	0.271674202466198	0.121241487040645	-0.204031400249652	-0.549103836484074	-0.656055937411946	-0.618442522165799	-0.563996907546109	0.287014658219618	0.424913480183495	0.279617753909544	0.207390035947547	-0.0636333526338611	-0.505871907719324	-0.864817739768653	-0.981946699499916	-1.24915889257762	1.42365475584209	0.806733328790429	0.306082603642813	-0.00976678903558278	-0.133896105745356	-0.179790759291753	-0.0618480429750845
6	-2.70887655353886	-2.66946598124824	-2.70372585889334	-2.83529052714	-3.10968836168637	2.45907108500365	-0.310798916700361	-0.948281693204096	-0.285664728976213	-0.09888815666201	-0.662713884382176	-1.0301178608012	-1.09256733819177	-1.70635052228492	3.1397288699775	1.23706775490118	0.402463606671016	0.315971276825934	0.105839824318079	-0.438062111226156	-0.904823561603939	-0.903519226153147	-1.29870391928807	-2.60706689879015	1.92255760940168	0.882839059225155	0.513663435420913	0.368734688269827	-0.2268605778833	-0.91115578326084	-1.24894986583053	-1.06241397462406	-1.88005919650916	2.1337067351252	0.992646063738374	0.593825335539131	0.636501298180786	0.102293994046483	-0.66526445786985	-1.34715057304684	-1.50023194734907	-2.05658099599159	2.79271783407347	1.39926310561934	0.422154369728771	-0.194552283877165	-0.396299161734056	-0.590710276061504	-1.44115911253579
7	-2.70019416437319	-2.67712537162773	-2.68131980493337	-2.70866734012457	-2.72373357280548	-2.60092539692261	-2.23330221248721	-2.33238426793468	2.63373107508175	0.604907300274394	-0.722236798613487	-1.55289381407852	-0.89202228152718	-1.90754340761548	2.9632603635727	1.50414387775226	0.294078521099877	1.07503288083648	0.490923797372952	-0.541721369673433	-1.55316169149209	-0.547346294535993	-1.28947057905863	-2.66189505577258	2.17810589429854	0.895413896084552	0.651994221301701	0.845023063966232	-0.216760743294682	-1.37117056309786	-2.53947738516658	-0.845976011565829	-2.21497042663552	2.5552922275452	1.17886560872804	0.673809700634702	1.46120504065915	0.348096318306862	-0.827666391099961	-1.97915664128877	-1.80700613677802	-2.02721316828433	2.90750565239378	1.54655604858949	0.30918602506317	-0.720255465778283	-1.01149457793142	-0.813479436948724	-1.95183053218732
8	-2.66288127917818	-2.64145085163951	-2.62813024647659	-2.61850544845943	-2.60063309501671	-2.56118492423882	-2.51959269792533	-2.59498921916364	-3.03523172372728	1.89313089069794	-1.18616276098126	-2.95724372625454	0.178747828058214	-1.68150518520361	2.92287673597845	1.31028472896546	-0.439222432973289	3.08056710425494	0.933825495023803	-0.664869644070873	-2.40354025453041	1.2642113436944	-0.876504194322972	-2.51832523743124	2.12867727194078	0.426516032797251	-2.15494761615187	1.51697484564047	-0.154945781476143	-1.73885003611182	2.78702014043208	0.280375491285647	-1.94754808775001	2.57027654217148	0.768242662000065	-1.78267197628661	2.20583492615543	0.579759995075788	-0.970251431439267	-2.6468638192493	1.05919163710607	-1.55106627247067	3.05658232067321	1.53931744555631	0.0623138237416636	-1.44344861558621	2.8802675522166	0.0592669842472429	-1.51251441307826
9	-2.61683017885191	-2.59462627048236	-2.57624388343157	-2.56050076715112	-2.54413669465964	-2.52048243629045	-2.47420220076642	-2.37823012460171	-2.25972816314192	-2.26248419975867	-2.49143974899762	2.88496144183321	1.11420455746126	-1.06711244754865	2.51301968360164	0.933810812174836	-0.61466801002876	-2.63164771409743	0.961986438686672	-0.749011024095178	-2.62651120215463	1.22732808539395	-0.645776041286168	-2.17518350136322	1.97891279092188	-0.12921571109242	-2.13463169535522	2.11232256416589	-0.179928875235697	-2.10502671121714	2.47562308482989	0.579715528017601	-1.77895691203554	2.4461988982353	0.465107842620345	-1.71578435574825	2.47476418082438	0.780893053976808	-0.968521111595781	-3.01965000502762	0.849581818175293	-1.27031282087707	-3.0816834630417	1.61042554708004	0.0111865355836079	-2.14559961007947	2.16014584899637	0.85437106842953	0.183408713519593
10	-2.56992161078608	-2.54731074857051	-2.52813860800089	-2.51250825160783	-2.4992256748438	-2.48258657075048	-2.44050994885893	-2.29865522498792	-1.9306749185146	-1.63354740066363	-1.80421462179606	-2.38095575055081	2.9808658558826	1.81834600751065	1.07828084332002	0.468262633587769	-0.20329747438563	-0.610333272912655	-0.516883628332481	-0.691172273779924	-0.822132641297927	-0.411295666754054	-0.743020589748618	-1.11682668907328	-1.03945177511835	-1.17065111621453	-1.97161067650612	-2.67190397576503	-2.69022517141057	-3.0062325417307	2.47187785014548	1.7937941450873	1.95584770268213	1.88133624957822	0.851654501709338	-1.33224269374961	1.88597607472495	1.06454959634726	0.156147631748297	-0.399804786077048	-0.469887393422472	-1.37981235582971	3.12543492626572	1.82128426527767	1.29041331762974	1.28706861465613	1.20821439592705	1.07509533503016	1.012052396197
11	-2.52388864987585	-2.50119520167843	-2.48227640152063	-2.46832517015283	-2.46079134186675	-2.46050685639718	-2.46224119646481	-2.42554589991669	-2.05106862305178	-0.87999729422991	-0.800759845769848	-1.1285708040132	-1.60287253395837	-2.22956831782136	0.877378791060195	0.340844748457963	-0.0745386853824928	-0.361470617140727	-0.509005051383369	-0.572221067918511	-0.611070773415292	-0.676699508015827	-0.787865535449524	-0.915884279199148	-1.08201595522723	-1.39064993735425	-1.87769389995524	-2.36770255495763	-2.78105055598993	3.04261146050857	2.54363737607954	2.19082169935019	2.00244641959083	1.85114896782883	1.62164036872153	1.41144445094355	1.29371897448145	1.09533384335144	0.621373637422059	-0.214640680399947	-0.708206025748898	-0.80224819426936	0.938077835224362	1.09521805597272	0.850737952808214	0.713652521202877	0.768255197406723	0.927666608267089	1.00002376388324
12	-2.47855881795419	-2.45570391158615	-2.43687222913905	-2.424197656219	-2.42165572632363	-2.43687615852997	-2.48448856471954	-2.59591218121908	-2.89171797009183	1.48932897266388	0.507505490707135	0.114227717418294	-0.233559232558356	-0.477534990601089	-0.381332858299976	-0.120701914352182	-0.182784209735292	-0.330058113480404	-0.432993641172324	-0.496846642928205	-0.561911739730362	-0.651312693107411	-0.755610726331263	-0.872014747946505	-1.03832131142926	-1.32597566628822	-1.77547044646772	-2.27954012981308	-2.74779027858246	3.04618357605488	2.5889701862439	2.29955196777267	2.14723161042117	2.02196355672568	1.81429491286877	1.53225840014576	1.31989635463503	1.13818719322763	0.738944730823937	-0.0277429089709434	-0.353100803282627	-0.162081683814024	0.190396085761732	0.268788131740805	0.18540178922134	0.183849401278204	0.405994031607003	0.790785820283945	0.985225247454974
13	-2.43323217045055	-2.40953761665918	-2.38938971269691	-2.37506787067344	-2.37129174439196	-2.38798309934012	-2.44552400564811	-2.58582292634295	-2.89954808415659	2.74658205078289	1.95286184216003	1.38845979190644	0.975001250916181	0.61269715369149	0.277883662213923	-0.0131980816446804	-0.226850751780624	-0.351293525128546	-0.412500390372777	-0.450731217298335	-0.502245817556308	-0.580595712199499	-0.674531862636592	-0.778874233124222	-0.920433766504724	-1.16048481634578	-1.57239452764953	-2.12869117149879	-2.70146873485927	3.02268440254525	2.5848978766469	2.3530580996759	2.2502390351858	2.16409949472902	1.99586238740065	1.73776213521727	1.50983621591537	1.31733887348431	0.907241123262322	0.0712174883710487	-0.26296530530376	-0.2700411696205	-0.266683593550713	-0.342447867081065	-0.424045871600903	-0.386361969241992	0.00411297637891133	0.804058064284194	1.09170265910179
14	-2.38719737179511	-2.36145175068851	-2.33760209420435	-2.31691722631884	-2.3025334695719	-2.30183924258366	-2.33026647079666	-2.41522691297433	-2.59536241080594	-2.90195819713424	2.97303757273004	2.55127219191725	2.16913343686541	1.80831714836968	1.40111340668796	0.818819280287985	0.133300983583006	-0.246117821175951	-0.37078150393631	-0.403755177507086	-0.429864862519274	-0.478726127803335	-0.545086722619189	-0.620200871164176	-0.71629678951587	-0.874177023798571	-1.17516521548069	-1.7593871208091	-2.66876994341888	2.8462383925804	2.47026089114526	2.33853682786248	2.31397508684181	2.29570507780394	2.2015176984413	2.01244768246803	1.81326053461105	1.62700953106358	1.08586653049598	-0.259862930151586	-0.573654960498292	-0.668005216195954	-0.782714796256653	-0.929772292906174	-1.05721048417143	-1.12397645623876	-0.896416543222495	1.37122589630156	1.39728033618374
15	-2.34048742646385	-2.31154494546655	-2.28175513984785	-2.25035785237709	-2.21708085716873	-2.18398480907442	-2.15896751532014	-2.15933061401357	-2.2098329227832	-2.330632563894	-2.52180415622825	-2.76000399615624	-3.0134737579861	3.02355343175511	2.79231799693806	2.5506815090458	1.63236241661255	-0.271480726485627	-0.372217721774111	-0.358977795400335	-0.338935057025466	-0.343358481967135	-0.368311153758264	-0.399659751696595	-0.433155940384477	-0.476417614887595	-0.539417508749376	-0.604798794249322	1.57242767826124	2.15202710920131	2.16615967598656	2.23183372369052	2.33351881740836	2.41930781222935	2.43252546720372	2.3597328494358	2.27369813058644	2.28698904985446	3.08468323600669	-1.28548363472061	-1.19320003940956	-1.2463881653306	-1.3828113025348	-1.55812095952065	-1.75235247199382	-2.03949131680276	-2.80169120818597	2.28572166101916	1.8269813007799
16	-2.29490510902975	-2.26284124131439	-2.22693760615031	-2.18391126680466	-2.12895168987491	-2.0567585340041	-1.96596971742317	-1.86798470395483	-1.79156625472916	-1.76856308945306	-1.81199879081906	-1.91209671091397	-2.04626481089325	-2.18695252100136	-2.30006314676554	-2.32853248721174	-2.14482845054659	-1.53440034093774	-0.839684981725579	-0.469772163605706	-0.28173974561038	-0.192892902673961	-0.157082204760307	-0.137683523919095	-0.111241873277039	-0.0612409611319763	0.042365302043429	0.283034563318005	0.792916478657056	1.37896173442768	1.7650193994654	2.05311729573412	2.31558500035856	2.53860491082476	2.68514771435164	2.76102622360742	2.85602363941042	3.13481366852713	-2.57386982041368	-2.07029939783746	-1.88144080651637	-1.8958897130366	-2.02019717285586	-2.19651666550622	-2.41905737089572	-2.74314957452716	3.05507165637365	2.53374058268725	2.16949688112653
17	-2.25472772786362	-2.22226082010491	-2.18444560076404	-2.13601738978714	-2.0675635961525	-1.96367608199217	-1.80490981667076	-1.58641406721097	-1.35370545557003	-1.18363359355816	-1.10867161285506	-1.11295449185552	-1.1681858440687	-1.24807432538957	-1.32728091494527	-1.37464614131215	-1.34481088030427	-1.18224072179821	-0.868504928975394	-0.491671415020359	-0.190133942005518	-0.0124721906279215	0.0790985712804761	0.13657825801557	0.195466271848923	0.276756350304733	0.397949594981735	0.579894158035996	0.837306411362876	1.15624476432826	1.50933024774022	1.89457582460694	2.30525796332024	2.67853818134879	2.94675375497587	3.11668044259909	-3.02481950088399	-2.84438944568231	-2.63484878190535	-2.47500653375432	-2.42474876305393	-2.48310398134624	-2.60956161341866	-2.76727782293883	-2.95138893259013	3.1075417283481	2.84651661749925	2.58971516515353	2.38536075034676
18	-2.22581155949791	-2.19905605347401	-2.16934026151932	-2.13214193585873	-2.07767030559206	-1.98396942423406	-1.8000102687016	-1.4270800379349	-0.879618716274989	-0.487663375365277	-0.324574703577027	-0.286284774107329	-0.310198620559686	-0.365968618141693	-0.435787009919577	-0.503875067653305	-0.5446731222706	-0.500483309989655	-0.276998397469884	0.0723028960735421	0.300690481143879	0.38886561281215	0.418876666427592	0.440564268137317	0.475770734585826	0.532083479515765	0.61224853955278	0.72019468033996	0.864586426448729	1.06143952290252	1.3413919691637	1.76430447928979	2.36288982810942	2.92504122611222	-3.02755592668955	-2.87393532816564	-2.8073334368646	-2.77004542699585	-2.75079620945572	-2.77100092331306	-2.84860788671041	-2.97099130470338	-3.10448130278337	3.0547079046492	2.93859313511902	2.82276043797245	2.70754035891784	2.6034770912263	2.52467234517686
19	-2.21138131831016	-2.19783075530903	-2.18862966395244	-2.1845091731534	-2.18594664877344	-2.19266337424497	-2.20162219013694	-2.19019442809576	0.583351132166637	0.745002424241054	0.70876096737016	0.650506130299948	0.580085608571951	0.500166083214781	0.411710941425864	0.315019898111849	0.213204560714655	0.140527253848292	0.523141811942431	1.6560758553988	1.44675171959653	1.13858015835767	0.930053136819227	0.812214100119561	0.756507322322052	0.740822179108877	0.750063112605512	0.776236326345035	0.819490860334716	0.889274496622994	1.01170245934002	1.30425748389365	2.69399147365582	-2.66441636967954	-2.51313285237131	-2.5216863321665	-2.60560258111445	-2.72648191146205	-2.87098465456839	-3.04305996553695	3.05154664756923	2.88273972882354	2.76107316769218	2.68568661886762	2.64244793615214	2.61882931804093	2.60837442253346	2.61001049015447	2.62583893746633
20	-2.20497398743408	-2.20723848143462	-2.22175173521011	-2.25421466895709	-2.31424355602622	-2.41966507548789	-2.60627299377293	-2.9419792847454	2.80862801321733	2.26306906758958	1.89484330082167	1.65911943415133	1.48618773220729	1.33728390034786	1.18891926390276	1.01848429977456	0.78658197599323	0.389483511137935	-0.409064544167586	-1.32237231835249	-1.99194322202886	1.72461499128441	1.24177652980211	1.06500341976978	0.956387249995143	0.880103803481596	0.818357486969454	0.758203201500853	0.688255745679791	0.59123276009666	0.420046840716465	0.0213837863353079	-0.817533179386111	-1.46363985959471	-1.78149024225219	-2.03026978254618	-2.31054695351071	-2.64994050464784	-3.03543499063276	2.87654310020491	2.59941801970967	2.43979898717137	2.37258097021324	2.36720601377593	2.40182479743201	2.46216852420098	2.5385999858445	2.62459299139204	2.71639125599472
21	-2.18791939553872	-2.1988545763057	-2.22420179931697	-2.26910658226399	-2.34036606442963	-2.44649806643367	-2.59658080724841	-2.79595096917928	-3.03801994914038	2.98356341895662	2.73097829040845	2.50303866433108	2.29818754887407	2.10480456116813	1.90702291823306	1.68628187527938	1.42239996917331	1.10301513619065	0.751044082345244	0.441903161736077	0.264766608321405	0.291117140838416	0.517979092565721	0.746871785815004	0.841158014377776	0.836237783009777	0.776078009961558	0.678314214202616	0.544891140458618	0.368318677334673	0.134441547191294	-0.164934299278292	-0.502576070311724	-0.820062850145689	-1.0915855493247	-1.34762229794941	-1.68066495917504	-2.48653414005448	2.49263914320982	2.07964999026148	1.95491240911819	1.93578880244254	1.97852846455895	2.06619986902577	2.18887756280664	2.33708533140555	2.49953951140832	2.66469670475043	2.82423430410563
22	-2.13905997754285	-2.14639229644015	-2.16518661171224	-2.19827258824727	-2.24861276434172	-2.3189281243358	-2.41107967324232	-2.5252740288044	-2.65943016274368	-2.80929554186853	-2.96968994815756	-3.13643341358841	2.97532110276883	2.79801209109525	2.61162446248427	2.41267920367039	2.19988928115214	1.97687870796628	1.75340879061281	1.5430363721566	1.35815764304913	1.20630442402098	1.08888684162775	0.9999480028602	0.925549486652104	0.848365832567263	0.75516441375366	0.63972150073138	0.501371359069756	0.343254070385296	0.171772771214982	-0.00280113857154095	-0.165718381073988	-0.298081670430462	-0.374059270549385	-0.343852960171131	-0.0937054042923866	0.451473917563335	0.917501629979632	1.15549415908507	1.30192053008672	1.43330484257993	1.5821830146164	1.76485731744427	1.98801475291739	2.24502032991124	2.51370621608631	2.76758100619902	2.99188698730234
23	-2.04698015672505	-2.04095250754471	-2.0424256751765	-2.05302958867343	-2.07434367927297	-2.10774400276573	-2.15424014141708	-2.21433934364808	-2.28798568775784	-2.37461410894834	-2.47332271258827	-2.58310905621919	-2.7030674881157	-2.83244107705425	-2.97047711896507	-3.11613616724561	3.01536264054556	2.8597927045235	2.70251403074631	2.54465723548823	2.38491158949234	2.21830113812268	2.03601629511587	1.82805563293166	1.5907124146599	1.33547308783575	1.08599296557777	0.861275698626936	0.666871478331235	0.500748811737203	0.360611499991831	0.246662927222249	0.161937167895526	0.112430644613173	0.106998381932336	0.154312660424979	0.253692220247316	0.386995313620769	0.528988819634341	0.66720938182956	0.805731532421858	0.958329117512632	1.14585061318605	1.39927171713702	1.75702585873195	2.21902789114056	2.68049407039206	3.04113166599667	-2.97871583784813
24	-1.91077800296669	-1.88569406401286	-1.86491521025356	-1.84974815388024	-1.84149663270756	-1.84136333932928	-1.85035622800451	-1.8692151435432	-1.89836957625805	-1.9379300134095	-1.987706592303	-2.04724240759266	-2.11584729977849	-2.19262282347607	-2.27648029726595	-2.36616874810277	-2.46034302457502	-2.55770889601668	-2.65728039342155	-2.75878311592902	-2.86325649449498	-2.97398713506866	-3.09812654026053	3.03328526876499	2.82575575055185	2.50904811544713	2.02145585971796	1.4509611402509	1.01662861149521	0.741761972202006	0.561654737720462	0.433903365739613	0.336890564644051	0.259773770905223	0.198629001206054	0.155110164291103	0.133773579676102	0.13762268558804	0.165394151758339	0.212669157114582	0.274799056045622	0.349447760527515	0.43939244999953	0.562475249152283	0.843781157939128	3.05319578560807	-2.69480477341675	-2.53353428559362	-2.41285183681491
25	-1.73392265574634	-1.68577959521631	-1.63950533191146	-1.59650271385177	-1.5581933379303	-1.52589278460052	-1.50069922296263	-1.48341571458759	-1.47451501307452	-1.47414342182484	-1.48215231208726	-1.49814374562776	-1.52151884876653	-1.55152167745341	-1.58727533873921	-1.62781013834419	-1.67208533943764	-1.71900688483434	-1.76744302026042	-1.8162370662549	-1.86420881315788	-1.91011752979423	-1.95251809499196	-1.98934135377366	-2.01673510941513	-2.02559174135396	-1.98856528165739	-1.78774555209211	-0.778636961783042	0.110056077442966	0.259192860650314	0.248603510864986	0.177043180024339	0.0718009641215528	-0.0471559484517995	-0.158182281185057	-0.244831020774866	-0.302504362803183	-0.337115059154808	-0.360374397028855	-0.387238511784437	-0.436959781603654	-0.537479458793276	-0.728941974050543	-1.03785129217533	-1.38895965075181	-1.64454359182421	-1.77451176290211	-1.81555856378768
26	-1.52047173279664	-1.44441102543157	-1.36826902137202	-1.29396191827228	-1.2233976937518	-1.15825851572646	-1.09983633601049	-1.04895469972377	-1.00597583309229	-0.970867589144451	-0.94329776951325	-0.922729405470108	-0.90850122882607	-0.899886671786821	-0.896130208361482	-0.896462200244739	-0.900093994240951	-0.906194989473717	-0.913853269243605	-0.922020901593965	-0.929443057071503	-0.934564971174465	-0.935401060463362	-0.929337351690968	-0.912831720707711	-0.881013252508665	-0.827381120823018	-0.744482867233141	-0.628031254736549	-0.487717322898136	-0.359227675710833	-0.295207388391544	-0.331112071158045	-0.455682666727198	-0.611891763246945	-0.743661392816033	-0.833311998352513	-0.889656172077873	-0.927702881573466	-0.960832978970695	-0.999588996718127	-1.05161539709744	-1.12083590669682	-1.20569150963522	-1.29785933233718	-1.38395914713079	-1.450610372404	-1.48914270673862	-1.4966562964404
27	-1.27469956798905	-1.16182326769637	-1.04737910769524	-0.934760654241516	-0.827123781194016	-0.726903821378903	-0.635580483690111	-0.553707579250868	-0.481112466115742	-0.417147644218164	-0.360915038760791	-0.311431379854189	-0.267734198252823	-0.228940466490185	-0.194271258900484	-0.163052858007171	-0.134701339634367	-0.108695335664036	-0.0845407008865433	-0.0617310072293933	-0.0397088250637163	-0.0178343657144404	0.00462964270092711	0.0285038905893028	0.0546272018373058	0.0836971524169121	0.115929224289721	0.150358543164542	0.183425993358913	0.206027910931343	0.196690949407276	0.103343277827706	-0.197622827927289	-0.783748311023473	-1.23595983882299	-1.41757026035804	-1.47655193755656	-1.48878100419896	-1.48440236124591	-1.47635811461152	-1.47035438960226	-1.46836519366522	-1.46998789284681	-1.47311293489562	-1.47446555243828	-1.47019958971188	-1.45650817272915	-1.43012278212303	-1.38860568744835
28	-1.00093015626798	-0.828777925990975	-0.655269281368655	-0.488815499134696	-0.335646904650634	-0.198739724036561	-0.0782551743022032	0.0273585520278931	0.120368766474506	0.203130045354601	0.277776545430184	0.346110395843144	0.409588164473559	0.469348679868625	0.526254785619959	0.580937801859725	0.633841063591928	0.685261786779627	0.735391150124983	0.784352372919697	0.832236720051985	0.879138579397404	0.925193805117516	0.970631184414454	1.01585587177647	1.06159658838719	1.10916738969355	1.1609314229395	1.22115966531587	1.29784949440737	1.40747193779333	1.59041899138755	1.96837965712107	2.78834250210244	-2.72635871292919	-2.37540297743296	-2.19191917981704	-2.07261635133918	-1.9841357768197	-1.91341102441648	-1.854093439659	-1.80227560950087	-1.75493969917712	-1.70935949839864	-1.66288627990102	-1.61290048739301	-1.55683140046398	-1.49219798604066	-1.41665555685209
29	-0.695544810031445	-0.372341295606634	-0.0730686200577174	0.172333425284522	0.363805342456327	0.513883681812116	0.63521463616214	0.737260043559854	0.826540264708371	0.907482567358912	0.98311610239226	1.05553698209291	1.12620290192744	1.19611905032978	1.2659585337497	1.33614462428508	1.4069111219367	1.47834965213807	1.5504475661712	1.6231167475168	1.6962121130559	1.76953944521146	1.84285633604769	1.91587888205264	1.98832203825646	2.06002395197805	2.13123000878148	2.2031229487081	2.27863611083176	2.36339799461623	2.46624419857116	2.59810749154066	2.7676322940946	2.97325987236318	-3.0854875268273	-2.86812845363847	-2.67673802608253	-2.51673086724063	-2.38478129947947	-2.27484231858404	-2.1811047763255	-2.09875697737683	-2.02390196313151	-1.95328941477081	-1.88406835214216	-1.81359197286048	-1.73925484908991	-1.65833451294344	-1.56781621518572
30	1.59878619988952	1.38299928581349	1.3924471772618	1.41863824415234	1.45144761479742	1.48872973509948	1.52989334411315	1.57482269546898	1.62358143505555	1.67630240965092	1.73313504459024	1.79421447859071	1.8596414001203	1.92946974203142	2.00370238623792	2.08229566905467	2.16517245985692	2.25224110183679	2.3434137859147	2.43861341917945	2.53775341400405	2.64067106786233	2.74699418253901	2.85592591352928	2.96595041245738	3.07449787959402	-3.10552105443903	-3.01302947530632	-2.93745219478268	-2.88460374366554	-2.85711773435218	-2.85078134779803	-2.85306725242149	-2.8478069793878	-2.82358996514904	-2.77795940168319	-2.71517939775703	-2.64190609462967	-2.56419251895931	-2.48631145566308	-2.41069981020085	-2.33835042887768	-2.26926896860445	-2.20284114556245	-2.13807520343469	-2.07372792594763	-2.00832575241702	-1.94007555623095	-1.86662508932276
31	2.89626278957375	2.71823060505906	2.57971156791062	2.48059476647519	2.41498616953416	2.3762184244426	2.35875941137911	2.35850474699831	2.37254657782771	2.39886217891186	2.43605033552176	2.48313458962287	2.53942465666308	2.60442534796445	2.677786630234	2.7592926675368	2.84888966937043	2.94675116179373	3.05337408118037	-3.11349725226261	-2.9860467277214	-2.8455227259746	-2.68978480482364	-2.51728740338959	-2.3286174846653	-2.12855822658225	-1.92746330401654	-1.74032003566609	-1.58399940441202	-1.47635420576947	-1.44094406352159	-1.51778418480818	-1.76042595342392	-2.13164252187787	-2.43412213234824	-2.58980145885204	-2.64847511064261	-2.65618434356612	-2.63778376587157	-2.606106250079	-2.56805316226221	-2.52751509558416	-2.48677891361578	-2.44726137568068	-2.40993606362703	-2.37561818616525	-2.34519224020264	-2.31984387969711	-2.30136935034161
32	-3.12665192570396	3.09173758285669	3.03600229439985	2.99064547719804	2.9563479932394	2.93330554588009	2.92139797417391	2.92033176829642	2.92973882960781	2.94923190933632	2.97842503017764	3.01692966494435	3.06433828998719	3.12020833799652	-3.09912299132658	-3.0277614137282	-2.94926989314666	-2.86373270533831	-2.77058699859023	-2.66797483024756	-2.55145586743314	-2.41111126602753	-2.22410344762085	-1.93411002727615	-1.41643471426994	-0.67135083976587	-0.120680185784454	0.185035994191037	0.379323605717753	0.530218934949498	0.673210853429511	0.840042833573675	1.08314724255153	1.51297285526391	2.20054957361569	2.78204858726845	3.09401663038335	-3.01815766433843	-2.91210389385939	-2.83958836846922	-2.78667826059138	-2.74660195157632	-2.71590673935842	-2.69289376775172	-2.67692924754068	-2.66813271783312	-2.66724674944408	-2.67560256920872	-2.69513401585737
33	-2.9288257490295	-2.95586836437014	-2.97878812718009	-2.99701566325477	-3.01006542953472	-3.01753520014227	-3.01910457556289	-3.0145375392293	-3.00369454889368	-2.98655986234362	-2.96328965302299	-2.93428557061503	-2.90029616803628	-2.86254479431586	-2.82287823193261	-2.78392921305263	-2.74929432090748	-2.72375197089865	-2.71357648275348	-2.72699864008695	-2.77466384511188	-2.86910407937086	-3.02014567999523	3.06087389421999	2.84020583778692	2.64536486822953	2.50097289018267	2.40759535628382	2.35647475835731	2.33941234279118	2.35141965357475	2.39035360088215	2.45558693005716	2.54610852072774	2.65824700782387	2.78404882981893	2.9120774768807	3.03096026711609	3.13307270047523	-3.06754695179953	-3.00375129521415	-2.95628567668829	-2.92240126418885	-2.89971238991587	-2.88641918396188	-2.88130711138137	-2.88365589757563	-2.8931183349608	-2.9095903081743
34	-2.78714980670588	-2.79951460859096	-2.80945386579761	-2.81659360835816	-2.82053810117603	-2.82086606129571	-2.817129249466	-2.80885705404872	-2.79557288765115	-2.77683111536461	-2.75228623247069	-2.72180712767616	-2.68564414313996	-2.64463854450463	-2.60042789866383	-2.5555544196043	-2.51335912300245	-2.47758951286541	-2.45177280607991	-2.43853962774507	-2.43912227198681	-2.453173888102	-2.47893225703719	-2.51365341310184	-2.55417951507183	-2.59748165915085	-2.64104596882968	-2.68304659540549	-2.72233152230066	-2.75829346232858	-2.79069990771753	-2.81953353879751	-2.84486939990228	-2.8667989522347	-2.88540230876823	-2.90076296356554	-2.91301032937685	-2.92236663464758	-2.92917345192926	-2.93388402863924	-2.93702557841772	-2.93914890763747	-2.94078373264297	-2.94240960903497	-2.94444260957365	-2.94723228922549	-2.9510626637399	-2.95615284379207	-2.96265554896161
35	-2.69276125081188	-2.69965115723294	-2.70465517607379	-2.70730029130183	-2.70699122723798	-2.7029715001426	-2.69427408122162	-2.67966207274858	-2.6575647890219	-2.62602666443243	-2.58271211687048	-2.52505682002028	-2.45072126310788	-2.35852912133949	-2.24988632093827	-2.13006876808159	-2.00806544196892	-1.89416470121575	-1.79657001561879	-1.71944785369676	-1.66321458845926	-1.62598066685867	-1.60493634510937	-1.5972261829742	-1.60037479952483	-1.61244775179832	-1.63208725879623	-1.65849909978285	-1.69142370276522	-1.73109885490309	-1.77820394436577	-1.833758926709	-1.89893323637335	-1.97470854279677	-2.06136089367816	-2.15782655101045	-2.26120625769331	-2.36681881067894	-2.46905838167301	-2.56276621839907	-2.64438582754444	-2.71236270416061	-2.76683627212643	-2.80902273322684	-2.84063455990103	-2.86347892969648	-2.87923362899671	-2.88934798812126	-2.89501686646841
36	-2.6432554453867	-2.65147592756679	-2.65866754068473	-2.66441017024326	-2.6681253099704	-2.66899979067481	-2.66586267230686	-2.656978990256	-2.63968982912246	-2.60975712064989	-2.56012531141942	-2.47855036626542	-2.34343041331101	-2.12005350212971	-1.77858570863803	-1.3721906977867	-1.03543445897303	-0.817390751717072	-0.687102504984294	-0.610232765672685	-0.565563578301481	-0.541081814034648	-0.529883757770364	-0.52787014372384	-0.532554693890615	-0.542448599375863	-0.556742833690898	-0.575155102761824	-0.597880929325577	-0.625627415779507	-0.659734323912759	-0.70241154782308	-0.757150951033287	-0.829398727906019	-0.927544653173469	-1.06392009903809	-1.25384608571275	-1.5065915203386	-1.80350118538543	-2.09100618190797	-2.32229866745594	-2.48821378371518	-2.60133059226755	-2.67671190662767	-2.72578069537903	-2.75624526723392	-2.77317569628597	-2.77991404904327	-2.77867205969718
37	-2.65301769975971	-2.67361411613558	-2.69647518375139	-2.72213422884077	-2.75134115231446	-2.78518232966807	-2.8252867235723	-2.87419694604631	-2.93607268991513	-3.01809827107171	-3.13342499594304	2.97596773711403	2.69783765591902	2.26717634022026	1.76026812472722	1.3655001151565	1.11719342750998	0.961243391291615	0.856991146625715	0.782797121848292	0.727305981347745	0.684266603919826	0.650051840814298	0.622465200593456	0.600140327670746	0.582224769635288	0.568208652378777	0.557833122404047	0.551047912579301	0.548005357645736	0.549090192363597	0.554996968928788	0.566887358428763	0.586703234479348	0.617819635569862	0.666523922431801	0.745761683089296	0.885973711239616	1.1691858627205	1.7754407947039	2.52939856305179	2.94235074913452	-3.14123201136143	-3.02628319285959	-2.94850981770481	-2.88905184010468	-2.839247689105	-2.79461517095339	-2.75261031480528
38	-2.70657647955405	-2.74393692698085	-2.7864739724994	-2.83510777457165	-2.89091681585579	-2.95512883302611	-3.02907071002205	-3.11404414804186	3.0721000412918	2.96260730097721	2.84143188980928	2.71094700304777	2.57522920163787	2.43953746384214	2.30924519372291	2.1887171181611	2.08066953246384	1.98617110209513	1.90505648270773	1.83643691048327	1.77911563984063	1.73185730115087	1.6935349394765	1.66319700537164	1.64008999050358	1.62366048820976	1.61355068486381	1.60959493566507	1.61182140952981	1.62046077322705	1.63596265648529	1.65901944223672	1.69059488597497	1.7319508589839	1.78465697587955	1.85055196920293	1.93160017596185	2.02955707252583	2.14535559557741	2.27822653905105	2.42485284550352	2.57921020597091	2.73365836900165	2.88096491594353	3.0160565508295	3.13656637334833	-3.04088577841906	-2.94887425326189	-2.86906668219832
39	-2.7107464286057	-2.74846817119984	-2.78940744824155	-2.83364143054398	-2.88117293772872	-2.93190671426849	-2.98562635559988	-3.04197573081452	-3.10044963100169	3.12278703727652	3.06213664071372	3.00164250385641	2.94219681617547	2.88466987349708	2.82985781448482	2.77844206805316	2.73096521956096	2.68782403332853	2.6492770463454	2.61546230564656	2.58642052192242	2.56211969081903	2.54247848259251	2.52738693865955	2.51672397721698	2.51037182177516	2.50822775630995	2.51021364888007	2.51628354171428	2.52642933425138	2.54068422684452	2.5591231841111	2.58185926773261	2.6090343578296	2.64080265389319	2.67730559675978	2.7186376943026	2.76480435076547	2.81567521836551	2.87093947477895	2.93007190256136	2.99231932249033	3.05671442746939	3.12211796305898	-3.09590336127625	-3.03226596091864	-2.97142268924054	-2.91458947615782	-2.86293408498002
40	-2.59928744407665	-2.62350485143355	-2.64860051389278	-2.67444403803479	-2.70087762381148	-2.72771657264818	-2.75475104841065	-2.78174916479909	-2.80846136014772	-2.83462589642745	-2.8599752026891	-2.88424269478346	-2.90716965975182	-2.92851180325656	-2.94804511942666	-2.96557084181013	-2.98091935205954	-2.99395303779137	-3.00456818379878	-3.0126960386141	-3.01830321579916	-3.02139156748553	-3.02199761282813	-3.02019152560719	-3.01607559453496	-3.00978197955577	-3.00146951172627	-2.99131923920689	-2.97952842564298	-2.96630277914637	-2.95184684815921	-2.93635277594049	-2.91998795440536	-2.90288253061771	-2.88511812857841	-2.86671944713154	-2.84765044437607	-2.82781648887333	-2.80707308268821	-2.78524060374102	-2.76212319477622	-2.73752877669639	-2.71128651080684	-2.68325804246887	-2.65333942181276	-2.62145132422463	-2.58751546349793	-2.551414065885	-2.51292566511392
41	-2.39420179402406	-2.40370687753985	-2.4130342357323	-2.42207930559479	-2.43072989935148	-2.43886691486136	-2.44636521999315	-2.45309470400305	-2.45892148799509	-2.46370928845017	-2.4673209330944	-2.46962003728585	-2.47047286150918	-2.46975038590992	-2.46733065496472	-2.46310146260844	-2.45696346286239	-2.44883379967677	-2.43865034757412	-2.42637663569333	-2.41200748466005	-2.39557531025832	-2.37715693245614	-2.35688056773637	-2.33493247721198	-2.31156250208477	-2.28708746336298	-2.26189116963737	-2.23641961173246	-2.21116987845479	-2.18667145470515	-2.16345890992677	-2.14203560288799	-2.12282898580871	-2.10613946758522	-2.09208663008488	-2.08055873695709	-2.07117340472228	-2.06325801445047	-2.05585669304103	-2.04776577183218	-2.03759230154239	-2.02382305246059	-2.00488788253318	-1.97920375547226	-1.94519397543275	-1.90128944506989	-1.84593301498947	-1.77762344159274
42	-2.14607465310996	-2.14458448255616	-2.14252327410897	-2.13980376562317	-2.13633172970905	-2.13200551918117	-2.12671556407092	-2.12034382199006	-2.1127631904408	-2.10383690015317	-2.09341792418372	-2.0813484603452	-2.06745957721481	-2.05157115986954	-2.03349235466116	-2.01302279711768	-1.98995501712954	-1.96407855195084	-1.93518645477046	-1.90308504654217	-1.86760788145751	-1.828634909221	-1.78611760646349	-1.74011026557567	-1.69080652291442	-1.63857851971988	-1.58401398987118	-1.52794460532032	-1.47145800680053	-1.41588708332115	-1.36277357767565	-1.31380794527488	-1.27075106092826	-1.23534291613552	-1.20919744456396	-1.19367293406429	-1.1897003419469	-1.19755780274318	-1.2166108218263	-1.2450965980823	-1.28008932430264	-1.31777441229065	-1.35403145556103	-1.38513790979517	-1.40831992832878	-1.42197958324754	-1.42561674548162	-1.41958143217147	-1.40479274854671
43	-1.90436509005851	-1.8972534929591	-1.8895723990051	-1.88124530128226	-1.8721858520322	-1.86229614318051	-1.85146459497823	-1.83956335072465	-1.8264450464456	-1.81193878677833	-1.79584511006199	-1.77792966470319	-1.75791524408971	-1.73547174020685	-1.71020348505996	-1.68163337792369	-1.6491832024766	-1.61214974674942	-1.56967701237465	-1.52072645740957	-1.46405082933622	-1.39818435512513	-1.32147513629868	-1.23220609431163	-1.12887428714971	-1.01070187041357	-0.878379274038925	-0.734827678948621	-0.585478579698019	-0.437557816964471	-0.298475193215863	-0.174223311724504	-0.0687119003958914	0.0158107008115812	0.0776986160821659	0.114612864202201	0.122002838356124	0.0910132445475686	0.00544356829275299	-0.1604886288576	-0.430428979951208	-0.774737909379363	-1.0899132333816	-1.31055757876223	-1.44734905966773	-1.52926669383263	-1.57760516916453	-1.60527812996946	-1.61996428037591
44	-1.71380963125877	-1.70821032210219	-1.70262378555439	-1.69704882644655	-1.69148494164053	-1.68593265211638	-1.68039395744876	-1.67487296105468	-1.66937673658089	-1.66391653951247	-1.65850952084809	-1.65318118414609	-1.647968965856	-1.64292755277385	-1.63813695787259	-1.633715111232	-1.6298381063483	-1.62677397246676	-1.62494154394352	-1.62501872601958	-1.62815529490357	-1.63642805306996	-1.65392844379096	-1.68978595983034	-1.76861377076743	-1.98034326410906	-2.75912403468033	2.45223781725496	2.14501382102157	2.05157472463436	2.02343901486463	2.0255620480809	2.04693616335216	2.08411460727439	2.1369836370177	2.20745277041032	2.29896071934173	2.41597455671066	2.56272389022216	2.74032392994319	2.94251156490386	-3.12959977135574	-2.9297030030824	-2.75599019131761	-2.61389862825957	-2.50169576599795	-2.4146716899023	-2.34780322574303	-2.29679106773921
45	-1.59082149322591	-1.5928434395312	-1.59586192373856	-1.59998864246906	-1.60535149988781	-1.61209737923908	-1.62039537266816	-1.63044050373277	-1.6424579452713	-1.65670767267745	-1.67348937871081	-1.6931472793688	-1.71607411501361	-1.74271313419046	-1.77355606515068	-1.80913397059113	-1.84999646292515	-1.89667327380547	-1.94961134394636	-2.00908194022779	-2.07505820210025	-2.14707634356045	-2.22411305835054	-2.30452993863157	-2.38613688169842	-2.46639529701779	-2.54272346027797	-2.61281462931996	-2.67487241902178	-2.72771242313013	-2.77073986847169	-2.80385176208688	-2.82731681201812	-2.84166979466483	-2.84763609136791	-2.84608642199833	-2.83801319749111	-2.82451675863378	-2.80679017860824	-2.78609415255473	-2.7637180654312	-2.74092867470113	-2.71891254558582	-2.69872094837893	-2.68122559403537	-2.66709076924094	-2.65676351862113	-2.65048005818925	-2.64828455282166
46	-1.48168879339458	-1.48893685758059	-1.49734510142431	-1.50697428710196	-1.51788466506327	-1.53013485174408	-1.54378042251728	-1.5588721859548	-1.57545411429536	-1.59356092100409	-1.61321530145746	-1.63442488874398	-1.65717902404831	-1.68144549902512	-1.70716749220247	-1.73426098549708	-1.76261299929938	-1.79208101118578	-1.82249390923102	-1.85365476418092	-1.8853455811139	-1.91733401821419	-1.94938185901768	-1.98125482726085	-2.01273317681752	-2.04362240417476	-2.07376343364711	-2.10304171215182	-2.13139479797754	-2.15881820158265	-2.1853693987647	-2.21117005685372	-2.23640657391343	-2.26132902245578	-2.28624851504823	-2.31153287608052	-2.33760031969802	-2.3649106076698	-2.39395290877286	-2.42522933846591	-2.45923299839607	-2.49641939595837	-2.53717061777386	-2.58175282566184	-2.63026976038669	-2.68261792880518	-2.73845238431431	-2.79717407117666	-2.85794866181874
47	-1.30755846368885	-1.31307308732435	-1.31929315001878	-1.32622104295046	-1.3338558017838	-1.34219284650521	-1.35122375337223	-1.36093607302489	-1.37131321027164	-1.38233438222386	-1.39397467219569	-1.40620519700929	-1.4189934049799	-1.43230352088616	-1.4460971527167	-1.4603340730797	-1.47497318612964	-1.48997368909318	-1.50529643647657	-1.52090551545908	-1.53677004360437	-1.552866205799	-1.56917955739552	-1.58570763632646	-1.60246295033149	-1.61947643896321	-1.63680155736485	-1.65451919532274	-1.67274373885151	-1.69163071478157	-1.71138665008254	-1.73228205529009	-1.75466884829432	-1.77900413477065	-1.80588314625833	-1.83608542614314	-1.87064016777678	-1.91091894137966	-1.95876632841589	-2.01667873867029	-2.08803070283163	-2.17730246015196	-2.29012406601734	-2.4326184407373	-2.60902171480233	-2.81680085855787	-3.04186196676519	3.02192557342859	2.82834682301482
48	-1.04489770275888	-1.04534223438995	-1.04614557587087	-1.0472941914644	-1.0487719746901	-1.05056003620518	-1.05263648018811	-1.05497616669506	-1.05755045678464	-1.06032693632309	-1.06326911323285	-1.06633608145719	-1.06948214298168	-1.07265637674475	-1.07580214000616	-1.07885648348128	-1.08174945596389	-1.0844032668079	-1.08673126490726	-1.08863667986335	-1.09001105368353	-1.09073226796263	-1.09066203971573	-1.08964271550901	-1.08749313346125	-1.08400323912207	-1.07892702415602	-1.07197319180129	-1.0627927199008	-1.05096216310902	-1.03596107521235	-1.01714130258637	-0.993685082472788	-0.964547944708595	-0.928381711257774	-0.883433542834358	-0.82742214505267	-0.757409885425049	-0.669737580897029	-0.560198679485468	-0.424822266178792	-0.261778120921688	-0.0744141504826483	0.126492711570421	0.324851869384541	0.505901870896612	0.661630081005573	0.790944741177782	0.896749284185563
49	-0.710285664532044	-0.705515138368446	-0.700930646316525	-0.696510507018568	-0.692229926455974	-0.688060606362151	-0.683970325901414	-0.679922496103757	-0.675875687357778	-0.671783131275592	-0.667592199494142	-0.663243863515599	-0.658672141577234	-0.653803540857562	-0.648556506174901	-0.64284088985368	-0.636557461802159	-0.629597484292543	-0.621842382746876	-0.613163552348717	-0.603422350892913	-0.59247034130828	-0.580149862978904	-0.566295029299506	-0.550733269215117	-0.533287551229637	-0.513779446407976	-0.492033196926901	-0.467880950559707	-0.441169287650206	-0.411767091312402	-0.379574678547279	-0.344533907996262	-0.306638708541948	-0.265945152553111	-0.222579880051771	-0.176745452126826	-0.128721184350067	-0.0788582872788957	-0.0275687682353228	0.0246915324623126	0.0774443699032529	0.130212719141753	0.182543880877507	0.234029471280292	0.284320342823548	0.333135449316575	0.380264679322191	0.425566495319591
50	-0.337372016979614	-0.330600672415956	-0.324134542200786	-0.31797517732064	-0.31212223487837	-0.306573209015206	-0.301323130318497	-0.296364236241916	-0.291685616802597	-0.287272841955943	-0.283107579579511	-0.279167215881092	-0.275424493192027	-0.271847183362808	-0.268397818120808	-0.265033500482433	-0.26170582326772	-0.258360921528077	-0.254939684834186	-0.251378152480672	-0.247608109443309	-0.243557893236414	-0.239153411761144	-0.23431936019411	-0.228980611631539	-0.223063742551101	-0.216498641368079	-0.209220137722648	-0.201169582861277	-0.192296308566404	-0.182558894176518	-0.171926178482306	-0.160377965324756	-0.14790538770448	-0.13451091387804	-0.120207998738804	-0.10502040313081	-0.0889812210754255	-0.0721316688921596	-0.0545196999220691	-0.0361985135147043	-0.0172250270861034	0.00234162419754191	0.0224415034440691	0.0430151576166759	0.0640047385468455	0.0853549376885188	0.107013724798678	0.128932891283952
51	0.0445199340150837	0.0484136989040779	0.0515327263370274	0.0538209551968843	0.0552219985826455	0.0556796889464586	0.0551388148060266	0.0535460757023294	0.0508512802546871	0.0470088072923392	0.0419793410533563	0.0357318772439456	0.0282459764013271	0.0195142139966054	0.00954474337249728	-0.00163615046217674	-0.0139816676475384	-0.0274224779910761	-0.0418652949583829	-0.0571922664773973	-0.0732613886437313	-0.0899080951596239	-0.106948089779611	-0.124181377531991	-0.14139732643897	-0.158380473646119	-0.174916698726016	-0.190799339616657	-0.20583483253293	-0.219847515128755	-0.232683330925178	-0.244212294286114	-0.254329698529932	-0.262956157182169	-0.270036647870099	-0.275538775022911	-0.279450482846356	-0.281777439877357	-0.282540288761591	-0.281771917771298	-0.279514870757797	-0.275818974593517	-0.270739230648943	-0.26433399078641	-0.256663418863872	-0.247788225216617	-0.237768653040044	-0.226663690942095	-0.214530484137235
52	0.456622662982891	0.457801062458854	0.45743687816764	0.455361258440471	0.451385266666784	0.445298045501303	0.436865261866317	0.425828138035241	0.411903527879106	0.394785703950167	0.374150782474974	0.349665014017985	0.320998456055482	0.287845705475702	0.249955196621906	0.207167751255806	0.159463234515323	0.107011089965693	0.0502164532142251	-0.0102503380251424	-0.0734544686582368	-0.138237729696863	-0.203300672793462	-0.267313739668782	-0.329034807863864	-0.387408141422268	-0.441626710692386	-0.491152299752958	-0.535699490820084	-0.575196144397457	-0.609733755403774	-0.639518071297597	-0.664826161973003	-0.68597247275568	-0.703283943830977	-0.717082997237274	-0.727676741339081	-0.735350769964397	-0.740366177993101	-0.742958719472364	-0.743339319104139	-0.741695382539591	-0.738192530337111	-0.732976511041541	-0.72617514050878	-0.717900177071712	-0.708249083603105	-0.697306654309198	-0.685146500842116
53	1.03879638924713	1.05658032363757	1.07405905228061	1.09123825390662	1.10811978270719	1.12470076680531	1.14097217489887	1.15691652241649	1.17250412425213	1.1876867730206	1.20238660023464	1.2164753159663	1.22973262303534	1.24175470218051	1.25172558161986	1.25773245986246	1.2540376859929	1.21221740000103	-0.202649523788039	-1.66798881645474	-1.71055978711538	-1.71475629670355	-1.70935093469375	-1.70012366032489	-1.68899631266033	-1.67678641520862	-1.6638968130838	-1.65054566956262	-1.63685845890623	-1.62290975647973	-1.60874410637305	-1.59438723072023	-1.57985240874454	-1.56514427866136	-1.55026118895164	-1.53519669532655	-1.5199405346164	-1.50447926731663	-1.48879670382898	-1.47287418564891	-1.45669076692792	-1.4402233261864	-1.42344662825167	-1.40633335039049	-1.38885408274043	-1.37097731072492	-1.35266938568568	-1.33389448919657	-1.31461459626139
[truncated: 70 more columns]
