# Supplementary material for: Reconstructing spruce budworm outbreak severity: a comparison of paleoecological and tree-ring signals
Source: PLoS One. 2025 Aug 12;20(8):e0329406. doi: 10.1371/journal.pone.0329406 (PMC12342301; doi:10.1371/journal.pone.0329406)
Supplement: S15 Dataset — (ZIP) [file pone.0329406.s015.zip › Lake 8 wavelet data outlier/Coherence_Lepidopteran_scales_GSI/coherence_wavelet_power.corr.txt]

V1	V2	V3	V4	V5	V6	V7	V8	V9	V10	V11	V12	V13	V14	V15	V16	V17	V18	V19	V20	V21	V22	V23	V24	V25	V26	V27	V28	V29	V30	V31	V32	V33	V34	V35	V36	V37	V38	V39	V40	V41	V42	V43	V44	V45	V46	V47	V48	V49	V50
1	6.38042349654429e-12	1.12522903517568e-11	9.84289888302487e-12	5.58744688642809e-12	2.72905526520175e-12	1.54377627401787e-12	1.14289469067445e-12	1.00621301828001e-12	9.56336486997805e-13	9.38320938543587e-13	9.14602650769717e-13	8.68051150304724e-13	8.13993811225911e-13	7.61132887537817e-13	7.26309622681123e-13	7.35918706599458e-13	7.75300221392536e-13	8.21569316036147e-13	8.65273182644513e-13	8.84915449893966e-13	8.70495564274205e-13	8.41363689445248e-13	8.15661233387944e-13	8.07040860843692e-13	8.517555501643e-13	9.54039086235527e-13	1.06670048542296e-12	1.17084250279351e-12	1.23796856008494e-12	1.23219723608652e-12	1.19020967551905e-12	1.15408782728256e-12	1.13724810536776e-12	1.17088100912883e-12	1.27119417375751e-12	1.40299737759812e-12	1.53200258131162e-12	1.63343790329258e-12	1.63337186472632e-12	1.52296013232103e-12	1.39901072889373e-12	1.30058460629806e-12	1.27479233789433e-12	1.38157405128035e-12	1.55219458274776e-12	1.70495961413672e-12	1.83311817906605e-12	1.95377180704395e-12	2.09722219175551e-12
2	5.80157947086142e-12	1.23386903655825e-11	9.89216724731913e-12	4.4631128485933e-12	1.52592563087915e-12	6.31208557628327e-13	4.48214867640915e-13	4.24472872149372e-13	4.30661255600172e-13	4.45073268172883e-13	4.45965464616771e-13	4.22463929607551e-13	3.89858652882567e-13	3.54380876915173e-13	3.29559237555175e-13	3.39426215123288e-13	3.71274477969562e-13	4.06137739483363e-13	4.3924720666781e-13	4.52894942930846e-13	4.3781859861645e-13	4.11184575740122e-13	3.85859481646707e-13	3.70185025789671e-13	3.96876541174178e-13	4.69836444657067e-13	5.48148435095418e-13	6.20514202550097e-13	6.64627016053745e-13	6.4743855018416e-13	6.02456263083909e-13	5.65573098786066e-13	5.42096992137402e-13	5.57468574662626e-13	6.27201999342465e-13	7.20472875194578e-13	8.13740965539885e-13	8.92169952708813e-13	8.87217414962541e-13	7.89387574910031e-13	6.85052411984694e-13	6.00455692657702e-13	5.69824252982817e-13	6.46921170459996e-13	7.68801315357045e-13	8.61632304120286e-13	9.25666765316079e-13	9.79131399502411e-13	1.04713288376471e-12
3	8.0654738367773e-12	1.25475254021697e-11	8.12537089713524e-12	2.67382396938178e-12	5.17580990492312e-13	9.05753729310348e-14	6.46329406028757e-14	8.2248405071345e-14	9.63237518411655e-14	1.09642425238413e-13	1.15078250810105e-13	1.07870450800603e-13	9.64106766731466e-14	8.23824159353263e-14	7.14489731844691e-14	7.64780466725922e-14	9.06926995625608e-14	1.04942175018006e-13	1.19162637040493e-13	1.24737083278487e-13	1.16479746159978e-13	1.03680879019966e-13	9.11169696168445e-14	8.05067669794912e-14	8.93358890711601e-14	1.19576426966998e-13	1.50070778977922e-13	1.78946299621195e-13	1.9628851737012e-13	1.83265804585193e-13	1.58493125373061e-13	1.40103021276528e-13	1.26285168191227e-13	1.29034752983239e-13	1.57229644768516e-13	1.94518185723293e-13	2.33166034022679e-13	2.70593235377774e-13	2.68159265283855e-13	2.19556879057369e-13	1.71813398860965e-13	1.33048468512859e-13	1.1593191591723e-13	1.49946930423086e-13	2.01278270570399e-13	2.31193197452264e-13	2.44409734853476e-13	2.51562292121063e-13	2.62846053743895e-13
4	1.4381197297665e-11	1.30782065248381e-11	6.19319082071681e-12	1.46285600601247e-12	1.71399003009514e-13	5.75372142979764e-15	2.08741983785429e-15	7.23224811574561e-15	1.00860768158241e-14	1.32888401841887e-14	1.49032588928452e-14	1.34258349726143e-14	1.13157503418263e-14	8.42959417695949e-15	5.76338296371596e-15	7.02889609854954e-15	1.0202950309504e-14	1.29703563478221e-14	1.61700147615976e-14	1.74530719897394e-14	1.51803038817013e-14	1.22502138027153e-14	9.45289803817277e-15	6.31572890117322e-15	7.87464166658058e-15	1.45474604630213e-14	2.03891973435977e-14	2.65033456139032e-14	3.05284741581175e-14	2.62274054871908e-14	1.94540877199945e-14	1.5356899664003e-14	1.17645972996382e-14	1.164360387024e-14	1.77471202601915e-14	2.51824295427257e-14	3.34757348801646e-14	4.38461642970451e-14	4.38379919239704e-14	3.10327113840889e-14	2.0150414676132e-14	1.17081341831877e-14	7.1860479413619e-15	1.54959584286012e-14	2.69561224441503e-14	3.09595034548672e-14	3.06651818918434e-14	2.91439200441374e-14	2.76686398567738e-14
5	2.10318283530479e-11	1.36583453036078e-11	4.90445290394195e-12	8.78715845849102e-13	7.69652974879953e-14	5.11771327072058e-15	9.40372077825566e-16	5.58013081880162e-16	5.09971382942691e-16	8.08643947565394e-16	9.83483722329555e-16	7.86381669804406e-16	6.21119114934534e-16	3.7874877013376e-16	7.3592312866448e-17	2.19017801373305e-16	5.19842872370075e-16	7.21078221225363e-16	1.0820958663731e-15	1.24582693689356e-15	9.35711524342657e-16	6.45894175971861e-16	4.36988844233048e-16	7.54394377362009e-17	2.37821596841534e-16	9.20313785664603e-16	1.33774244445401e-15	1.99407847463827e-15	2.5649006515516e-15	1.91275816534786e-15	1.00751191196548e-15	6.64604937407153e-16	3.01805063153912e-16	2.39222321566561e-16	8.74697617675417e-16	1.46544816772621e-15	2.30740578473108e-15	3.9137132119392e-15	4.08964132262398e-15	2.32266432119849e-15	1.15028386540851e-15	4.72804122898762e-16	1.23226053062472e-17	1.00368779759843e-15	2.12200723280937e-15	2.08278575678602e-15	1.69324695363506e-15	1.32971057226788e-15	8.16869392966811e-16
6	2.50736561447537e-11	1.40632374502985e-11	4.40225905173625e-12	6.92707027994243e-13	4.47487899642521e-14	4.95775634256977e-16	1.17305422282505e-16	4.23224143361177e-17	5.24471531031652e-18	2.71339503950616e-17	3.75755542923994e-17	2.17542715224771e-17	1.84232292708961e-17	1.78479356783826e-17	6.6202629235541e-18	1.14609802711209e-17	1.63867948659607e-17	1.72342230633756e-17	3.98244325683674e-17	5.17988871544323e-17	2.89331794987775e-17	1.54873118459449e-17	2.03663333862938e-17	1.50320020628807e-17	2.74272518358791e-17	4.66418737469344e-17	4.10811592959256e-17	8.18932019367849e-17	1.34591164691069e-16	8.82868229788395e-17	2.2284964729911e-17	1.36582152081892e-17	8.05792777397273e-18	8.61406046549613e-18	3.29599891980108e-17	3.60549907254123e-17	8.17729279246231e-17	2.24788137253214e-16	2.5492947190308e-16	1.13663671078124e-16	4.04181742199137e-17	5.05634979459588e-17	6.36590988461323e-17	1.18032492362496e-16	1.36581926342769e-16	8.14712505351906e-17	4.11413642330227e-17	2.96790400486551e-17	8.0316423809731e-18
7	2.69151066529315e-11	1.4703742873263e-11	4.67754333273507e-12	8.27012905810773e-13	7.68200918317875e-14	3.85259933663643e-15	2.11050545667406e-16	1.91918956959e-17	1.3924849178139e-18	1.12659368627962e-18	1.10437434595272e-18	2.63162422002129e-19	3.15365139296267e-19	1.17307064335948e-18	1.49311057690671e-18	1.23164988024686e-18	4.30727834841907e-19	1.03858131921994e-19	1.10473399949738e-18	1.6419868545781e-18	6.01938903704424e-19	7.38412364054896e-20	1.2279538559188e-18	2.64665952556339e-18	3.214564351791e-18	1.96845636478134e-18	2.5472414157132e-19	2.31379848381085e-18	5.43525499738552e-18	3.8543209303365e-18	5.80275400387998e-19	1.6658261434014e-19	1.08231357619222e-18	1.7028209850954e-18	1.39085706236142e-18	9.15784183094337e-20	2.67832119636054e-18	1.0505536470304e-17	1.22486459620384e-17	4.60468375769118e-18	2.47535110727378e-19	3.88698569840283e-18	9.07323305550815e-18	1.10249872219274e-17	7.81441903721667e-18	2.68097554715684e-18	3.50368282678756e-19	8.58760067479083e-19	2.63380424000888e-18
8	2.80337637498896e-11	1.5864316295817e-11	5.5604793258295e-12	1.19818615373111e-12	1.59605043866475e-13	1.37583724045338e-14	8.6014469783274e-16	4.45637690097673e-17	1.9041345870122e-18	2.96532151729796e-20	2.60050398713442e-20	9.93563115282988e-21	1.32134792722539e-20	5.06149807752674e-20	7.80565390034574e-20	6.74241280024414e-20	2.35330031721906e-20	9.75838830626123e-21	3.52236212937054e-20	5.08435276928087e-20	2.64017221569743e-20	1.719171660214e-20	7.27322924208302e-20	1.46608848563116e-19	1.50385257597081e-19	7.76335567929667e-20	1.54680650663438e-20	8.36344568005451e-20	1.79115985099381e-19	1.62598077313833e-19	6.33528888681448e-20	2.74778998510745e-20	6.12920231098119e-20	8.88711653101546e-20	5.97903517460404e-20	3.49184798678596e-20	1.67112931900623e-19	4.22184719543837e-19	4.48898260633608e-19	2.0435848782746e-19	4.3643974163989e-20	2.02690091397502e-19	4.7447584307012e-19	5.29956549289357e-19	3.26781565944062e-19	1.12787283234288e-19	1.5185172698359e-20	4.26796093033588e-20	1.59174864813667e-19
9	2.92902314328812e-11	1.74954560651152e-11	6.8403553010893e-12	1.7499290500381e-12	2.93513054253011e-13	3.25380662384764e-14	2.4522522779505e-15	1.40200412692687e-16	7.99427337132221e-18	5.3446175478197e-19	4.64046320767007e-20	6.61620515216454e-21	1.85873167661655e-21	6.43625869602666e-22	1.49638130106756e-21	3.50427886807328e-21	2.22695440109109e-21	6.48508505866259e-22	8.61980422428805e-22	1.79190449299304e-21	1.05887838386893e-21	1.43023276385581e-21	4.31379636261408e-21	4.650626693905e-21	2.34630074271905e-21	3.46882173157729e-21	3.27149317722221e-21	2.9864876406191e-21	2.83525364686252e-21	5.37733203658024e-21	4.7372571584443e-21	2.3780632274555e-21	1.66512177815349e-21	2.79754331303731e-21	2.85461951080756e-21	3.54432426600673e-21	7.71344119413761e-21	1.36577162528062e-20	1.02317575922576e-20	5.87121495223214e-21	5.2662879286808e-21	1.04427254483094e-20	1.54982793541596e-20	1.5618810977597e-20	6.4868810099919e-21	2.41131176354093e-21	4.48889464217309e-21	9.20414965901866e-21	6.80986140638493e-21
10	3.09605160380524e-11	1.95163492382781e-11	8.43823757206043e-12	2.49954700549446e-12	5.05252602329389e-13	6.89840823226144e-14	6.24845704100267e-15	3.81574997914581e-16	2.2642369598202e-17	2.59755404555738e-18	3.43732399558023e-19	3.77049563460951e-20	3.9937152504561e-21	9.31565070480316e-22	1.06635519840031e-21	1.45062302748436e-21	1.17951800110959e-21	5.89497533953707e-22	4.82244745574067e-22	5.56237003576261e-22	2.60116683630039e-22	4.30229259850215e-22	1.39808532145336e-21	1.46182223978104e-21	7.7232073398418e-22	1.01218984240091e-21	1.12833279425471e-21	7.88322307299774e-22	5.55044908768713e-22	9.85065886844716e-22	1.09059230034146e-21	5.51592624493413e-22	1.66962888359324e-22	2.61494137305999e-22	1.41589715112452e-22	1.16343211433517e-24	4.81940877788531e-22	1.2171451535553e-21	4.6973161104474e-22	1.12746400420204e-22	5.1881968197956e-22	8.07507047906631e-22	5.47092067828879e-22	1.38087019072678e-21	1.35564611741939e-21	2.07848046172768e-21	6.07913612992265e-21	1.57741360461944e-20	4.05830803237806e-20
11	3.31276901504238e-11	2.19455586868746e-11	1.0395784633098e-11	3.51606130390082e-12	8.44201846631618e-13	1.41441604865222e-13	1.57803703510157e-14	1.03243295922748e-15	3.07746834124049e-17	4.49072661097636e-18	1.78382666177231e-18	3.48276621102261e-19	4.07712138307153e-20	1.33570700052164e-21	9.38076622545964e-22	2.84968855491049e-21	3.61381386164838e-21	3.68212847321701e-21	3.39294712766148e-21	3.02875921810277e-21	2.93840541817792e-21	3.58546733985202e-21	4.96709825562313e-21	5.91658361049866e-21	5.39026821245525e-21	4.12695954824655e-21	3.38756965691388e-21	3.29620096348059e-21	3.06207043571905e-21	2.60130315783891e-21	2.43168335865178e-21	2.26585657375907e-21	1.70183469854631e-21	1.0345847249318e-21	6.18893673481388e-22	6.62049574124642e-22	1.2108865087338e-21	1.5411092395747e-21	9.90218509252541e-22	8.63285693991707e-22	1.11340343320089e-21	4.62708518236594e-22	2.22519131105076e-22	2.08517666883945e-21	5.79716827734619e-21	1.2394687034618e-20	2.36849965873272e-20	5.11292511694198e-20	1.33078525886445e-19
12	3.58533514713495e-11	2.48625064273339e-11	1.28108900063691e-11	4.90472333288522e-12	1.39152046842496e-12	2.89356374528613e-13	4.26078365817069e-14	4.00697955004874e-15	1.67107836263533e-16	4.79267723692293e-18	7.19249414050296e-18	2.69275929789726e-18	5.78970948320594e-19	9.3259195431019e-20	1.70740406862524e-20	1.07795123413901e-20	1.32308569541915e-20	1.59035579796805e-20	1.71969401870564e-20	1.73678673950275e-20	1.78183936990013e-20	1.9843142995702e-20	2.31762691859216e-20	2.48852380894088e-20	2.18666195668956e-20	1.57518294984059e-20	1.13022338219e-20	9.70454299855085e-21	8.55111690507202e-21	7.42647058583568e-21	7.69316634139672e-21	8.40006588480475e-21	7.6553235383549e-21	5.68443428313708e-21	4.10018394775449e-21	3.95090178374905e-21	4.64889810376719e-21	4.16619010095185e-21	2.31890997573716e-21	1.98177782423332e-21	3.13471763337787e-21	3.76903739217091e-21	6.08336635994917e-21	1.3122281767135e-20	2.6694497097812e-20	4.43594940468223e-20	6.25481156487585e-20	1.21487132182334e-19	3.40275753321883e-19
13	3.91931556383224e-11	2.83456056049856e-11	1.57818063475417e-11	6.78348228162837e-12	2.25897065691264e-12	5.84336653130576e-13	1.17133125052277e-13	1.79919609973937e-14	2.13544001934483e-15	2.56462895621448e-16	6.07959037396273e-17	1.97310643211116e-17	5.36125277278908e-18	1.2377241963083e-18	2.98526983286406e-19	1.06072979169646e-19	6.91902447831166e-20	6.72029991744854e-20	7.20188805782249e-20	7.60820259275728e-20	8.00845332000477e-20	8.67044184060405e-20	9.42618334392965e-20	9.37347259187005e-20	7.70291311128873e-20	5.0314479965666e-20	2.93001998115066e-20	1.99354549841047e-20	1.65916710243406e-20	1.65036185366059e-20	2.09074267868658e-20	2.63977141464472e-20	2.72779008620565e-20	2.28597004808145e-20	1.74677254321643e-20	1.51348704232097e-20	1.46267389093694e-20	1.10879666174062e-20	5.45592126033012e-21	5.65371788625865e-21	1.43893240639292e-20	2.80859015889901e-20	4.67917879752455e-20	7.53628601182454e-20	1.1165197857066e-19	1.23311992144944e-19	9.57395170623591e-20	1.85877661603903e-19	7.50046948130849e-19
14	4.31563751494011e-11	3.24019182046282e-11	1.93288134606303e-11	9.21327349252449e-12	3.54302947658393e-12	1.11577588389609e-12	2.93858049022359e-13	6.65849580518337e-14	1.35956289837597e-14	2.74399762279063e-15	6.20885414897229e-16	1.59760311853781e-16	4.09733062086355e-17	9.36873737754541e-18	1.88691742856668e-18	4.20119649816401e-19	2.10866566496103e-19	2.14445479925037e-19	2.39403542210049e-19	2.59713297482977e-19	2.78956062639356e-19	3.01832578550294e-19	3.19624931765541e-19	3.05690514730715e-19	2.39931572244419e-19	1.43065686508466e-19	6.30818018281407e-20	2.39758950724327e-20	1.52043150038747e-20	2.41818685942984e-20	4.55911882719062e-20	6.78171227588023e-20	7.68311349354166e-20	6.96408094276108e-20	5.53743769052965e-20	4.47835198188754e-20	3.71890877654604e-20	2.30416725326528e-20	6.88705080169727e-21	1.30931991788653e-20	5.71173077303353e-20	1.29655713738629e-19	2.19220448990406e-19	3.24288629104618e-19	3.94109260303175e-19	2.94199340050063e-19	4.79092898664713e-20	2.11837421764233e-19	1.75168927511029e-18
15	4.76573571803554e-11	3.68956997411043e-11	2.32965374344179e-11	1.20805449624659e-11	5.21183682207851e-12	1.91289422988202e-12	6.17698010741023e-13	1.82877692971336e-13	5.16120666817293e-14	1.42940623055694e-14	3.95182923386116e-15	1.08594599816651e-15	2.85843405357558e-16	6.75853606042126e-17	1.30219140602756e-17	1.59527988158321e-18	3.4916446377236e-20	1.98554764262707e-19	4.56496734822464e-19	6.20055393072083e-19	7.34981733873133e-19	8.35683768521193e-19	9.03284518106375e-19	8.70949083587458e-19	6.89904447868187e-19	4.12849274738014e-19	1.66814182179307e-19	3.24398036142009e-20	4.57175916579671e-22	3.14017080819092e-20	9.23484976904645e-20	1.49681261764227e-19	1.77278444638727e-19	1.7060481476709e-19	1.43221990436756e-19	1.13246488613942e-19	8.26306929340732e-20	3.89212469324494e-20	2.59357903519576e-21	4.3810372369306e-20	2.11575002107768e-19	4.85304566126664e-19	8.33869650131845e-19	1.21545635806143e-18	1.40523961030635e-18	1.07480290334824e-18	5.35978349162174e-19	1.4288039781808e-18	6.08810422949876e-18
16	5.25194912477563e-11	4.15473002514447e-11	2.73251357825243e-11	1.50198979114375e-11	6.98256041467617e-12	2.81323730830532e-12	1.02583420836811e-12	3.59015656077287e-13	1.26361412908042e-13	4.49142651784613e-14	1.56489790939631e-14	5.1687070810005e-15	1.5777189652921e-15	4.35923060398909e-16	1.06835843308003e-16	2.2719944147022e-17	4.24589495428285e-18	1.08576615689254e-18	9.0284902143416e-19	1.16476608607058e-18	1.49983979365593e-18	1.86243824957047e-18	2.16097780658741e-18	2.22165561208701e-18	1.91107236016067e-18	1.31387101011969e-18	7.05402383530278e-19	3.09772665546107e-19	1.59972465418917e-19	1.73506875834605e-19	2.53260924827005e-19	3.2569413818801e-19	3.6034638453343e-19	3.59937419634204e-19	3.33355730472114e-19	2.92612676195561e-19	2.44560417155668e-19	1.92894942773069e-19	2.06058559065908e-19	4.35375971841931e-19	9.87808521989377e-19	1.87380187943491e-18	3.12167730063912e-18	4.6590207566461e-18	5.9871721816866e-18	6.67532042595402e-18	8.00347192127659e-18	1.39986564725486e-17	2.97845450253118e-17
17	5.7636355961775e-11	4.61466770446048e-11	3.10789864362204e-11	1.75985477287836e-11	8.40860715754813e-12	3.44538867183414e-12	1.27082869417428e-12	4.67691772869413e-13	1.92095699625984e-13	8.75223836346153e-14	3.97497588415785e-14	1.65567988492648e-14	6.1210027942114e-15	1.99865922842979e-15	5.8264540575245e-16	1.56294365445998e-16	4.1195110790238e-17	1.21318825602882e-17	4.90425757392025e-18	3.22420166305358e-18	3.21582310918604e-18	3.87113546445972e-18	4.70690019634428e-18	5.23799625984774e-18	5.05358343875705e-18	4.1374813576554e-18	2.92033082007593e-18	1.89554155377135e-18	1.26586508385867e-18	9.55198098073634e-19	8.01484326696937e-19	7.02668277042065e-19	6.54628754558863e-19	6.7718923102725e-19	7.46009104573548e-19	8.37313546307843e-19	9.79355109751298e-19	1.2466527116292e-18	1.78689010885448e-18	2.82036324803192e-18	4.57971686182031e-18	7.43339704601756e-18	1.20267928143525e-17	1.88353694189836e-17	2.77047797650963e-17	3.90965422923013e-17	5.69467643999773e-17	9.01751270765331e-17	1.49698592505035e-16
18	6.33859594348042e-11	5.11051263968837e-11	3.4901266299487e-11	1.99942132282005e-11	9.47037886103486e-12	3.64041665929125e-12	1.13082575054146e-12	3.23164706838894e-13	1.38388490843606e-13	9.67259375522821e-14	6.62117740184939e-14	3.70737788488365e-14	1.69057268323644e-14	6.39149173792533e-15	2.03416621291047e-15	5.5393856256813e-16	1.33354024368988e-16	3.10081811153858e-17	9.07296114646431e-18	5.31864309389543e-18	5.79428205435734e-18	7.55843861560737e-18	9.75599818475431e-18	1.16186651949195e-17	1.22868622877137e-17	1.13588120785043e-17	9.2537267074063e-18	6.82740889172197e-18	4.71135609612871e-18	3.08282465119034e-18	1.88739735234579e-18	1.11030279598873e-18	8.17619333643335e-19	9.97629540778482e-19	1.49582278575907e-18	2.19830925472766e-18	3.20331541070307e-18	4.75648769495287e-18	7.11964780719527e-18	1.0644548147245e-17	1.6233574072478e-17	2.60501573966682e-17	4.36132550011788e-17	7.27604357477539e-17	1.17109282764345e-16	1.82352653315482e-16	2.80733050930182e-16	4.33579104846616e-16	6.66984811105183e-16
19	7.12153074455236e-11	5.82087082081173e-11	4.07316115192206e-11	2.40355751126623e-11	1.1640636933406e-11	4.38310783462259e-12	1.12618545937309e-12	1.22710763994541e-13	5.10730280933998e-15	6.82555671892067e-14	9.21715894368406e-14	7.05341074438082e-14	3.8987151911399e-14	1.67620773858615e-14	5.7098572968319e-15	1.51500698211839e-15	2.94070320880081e-16	3.52141919744682e-17	1.75268414280387e-18	1.89718464816624e-18	4.70617386032553e-18	9.09884290405892e-18	1.51464175890815e-17	2.12936482175924e-17	2.53414206324583e-17	2.57985920195391e-17	2.27782976326611e-17	1.76812822222254e-17	1.20955654638944e-17	7.07014618526102e-18	3.17859959353407e-18	8.18786248662365e-19	1.82175516956834e-19	1.01141968216708e-18	2.68700038370275e-18	4.7634445792759e-18	7.3763623996406e-18	1.10715232763517e-17	1.65403805333371e-17	2.52854406145927e-17	4.15249779804793e-17	7.40308465888018e-17	1.35953588350429e-16	2.42927481295573e-16	4.13014038498501e-16	6.71647282003825e-16	1.06003434440084e-15	1.64057611399827e-15	2.49002684497382e-15
20	8.39608868819537e-11	7.09801150404039e-11	5.256031635735e-11	3.38136613316195e-11	1.86798790162599e-11	8.73324492577553e-12	3.42981937860493e-12	1.19804314379345e-12	4.94910419598896e-13	3.26936871356867e-13	2.56769734320217e-13	1.77703110511764e-13	1.01038919052667e-13	4.68768792182643e-14	1.76236279970755e-14	5.24258314089394e-15	1.17326827155354e-15	1.86090851445675e-16	2.80806722792612e-17	9.74824656915472e-18	1.90685531687349e-18	1.24120427178573e-18	1.07929194941557e-17	2.61071458326163e-17	4.0115514320597e-17	4.73903350423719e-17	4.62833532510259e-17	3.86585370927187e-17	2.78932109567278e-17	1.70593837072339e-17	8.36823025952199e-18	3.23471540708218e-18	2.0376965158975e-18	3.80583491619819e-18	6.70590582450218e-18	9.31627235086373e-18	1.15349477166142e-17	1.45154812147611e-17	2.09620877495101e-17	3.77562658170326e-17	8.04286860294171e-17	1.75804061475573e-16	3.60179825107984e-16	6.76525214484879e-16	1.17891128586141e-15	1.94899134754889e-15	3.11944178412357e-15	4.88915934381702e-15	7.5074261386208e-15
21	1.05256766842108e-10	9.38691256274564e-11	7.55202857753152e-11	5.48672253591024e-11	3.61188236864789e-11	2.17313030335869e-11	1.21773415804414e-11	6.57377205733853e-12	3.57317903473729e-12	2.01465688820962e-12	1.16480831349709e-12	6.60623302721313e-13	3.5094366286031e-13	1.69237251444381e-13	7.29283947849887e-14	2.80628856046782e-14	9.85797729446053e-15	3.36140029276111e-15	1.22222499834127e-15	4.96062536799242e-16	2.14621998894967e-16	9.98839727099193e-17	6.38372839613081e-17	6.54821687329433e-17	7.98893316489564e-17	9.17537561010266e-17	9.37986605240852e-17	8.55442089473091e-17	7.06692163642301e-17	5.39579312978296e-17	3.94430468984606e-17	2.96167861020448e-17	2.4802766170978e-17	2.29517659070642e-17	2.08028492597714e-17	1.60510059544656e-17	8.96583710202122e-18	3.37365644596094e-18	9.49929948427203e-18	5.0166186253443e-17	1.66429874479353e-16	4.15906296858562e-16	8.64459297430416e-16	1.58564738214042e-15	2.68755646382498e-15	4.37363995946712e-15	7.01891814391804e-15	1.12174994147226e-14	1.7738883439601e-14
22	1.37758916782448e-10	1.30101573015977e-10	1.13529272948229e-10	9.18687952058907e-11	6.92828726235191e-11	4.90254291989151e-11	3.2835437470697e-11	2.10265938633118e-11	1.2998221582702e-11	7.8067465569541e-12	4.55940435010862e-12	2.57737349468832e-12	1.39966901398355e-12	7.25598031159798e-13	3.58514927256212e-13	1.69794159937399e-13	7.81317179887144e-14	3.55958909094181e-14	1.63446465028644e-14	7.64893858544216e-15	3.67482875663757e-15	1.83994594977959e-15	9.91104255328772e-16	5.98100049625829e-16	4.13412784394609e-16	3.21779298827552e-16	2.69815370497596e-16	2.33536940166859e-16	2.03412163419184e-16	1.76658359411876e-16	1.52935072452525e-16	1.32060189557939e-16	1.12932206871142e-16	9.35814362658119e-17	7.25310217807695e-17	5.08579638482879e-17	3.44015851523162e-17	3.74875722649951e-17	8.97462653614135e-17	2.42141428559214e-16	5.61859245623614e-16	1.11108423229363e-15	1.9272385969545e-15	3.04613032570079e-15	4.60783670341295e-15	7.0468778961361e-15	1.13076783845765e-14	1.89664201449859e-14	3.21022208493098e-14
23	1.80714776673288e-10	1.78964117982531e-10	1.66417454050683e-10	1.45759235663212e-10	1.20650781515588e-10	9.47167282748559e-11	7.07822167501557e-11	5.05355550721124e-11	3.45847866714999e-11	2.27498013658949e-11	1.44127530585854e-11	8.80617080024865e-12	5.1948725430373e-12	2.96283494969706e-12	1.63723731667853e-12	8.79226952440183e-13	4.60466315981574e-13	2.35915717509e-13	1.18468815237399e-13	5.8350834242007e-14	2.82230883336047e-14	1.34791584989357e-14	6.45773198218313e-15	3.20710567821405e-15	1.73645592047002e-15	1.0766312529022e-15	7.75242528378625e-16	6.29710082114067e-16	5.51936210276213e-16	5.03560694340682e-16	4.67049158594081e-16	4.3406896666069e-16	4.01762232946851e-16	3.72223991260604e-16	3.52958746150236e-16	3.57882191980018e-16	4.100161906807e-16	5.46384415908271e-16	8.19810642374416e-16	1.28434175452625e-15	1.95389379451961e-15	2.75012753651201e-15	3.49771172733418e-15	4.04947091435428e-15	4.59508439739304e-15	6.11886704887269e-15	1.0851592206999e-14	2.24501642159646e-14	4.55932593403243e-14
24	2.27677388184105e-10	2.3331034236641e-10	2.27166427340347e-10	2.10661755914878e-10	1.86469146372813e-10	1.57853881870712e-10	1.28020809905441e-10	9.96216559254927e-11	7.44890498950873e-11	5.35905587071118e-11	3.71476339243254e-11	2.48442834626552e-11	1.60546640805989e-11	1.00390034194561e-11	6.08268020138094e-12	3.57518521997594e-12	2.03961873000806e-12	1.12904088957865e-12	6.05486875086452e-13	3.13600682726975e-13	1.56086476057739e-13	7.41303162326044e-14	3.32833051415459e-14	1.39768556864304e-14	5.45915396103416e-15	2.05127099584666e-15	8.96193001851229e-16	6.4101740304298e-16	6.91801649527078e-16	8.12376574174336e-16	9.2262503686602e-16	1.0062727173766e-15	1.07411680892171e-15	1.15205600013458e-15	1.27832103774241e-15	1.50319354960633e-15	1.88735031239711e-15	2.49144213631186e-15	3.34360024232379e-15	4.3750402319339e-15	5.3404098638349e-15	5.78798180264728e-15	5.18733760472861e-15	3.3147945758909e-15	9.1022204879866e-16	4.62145122629875e-16	6.79750736225455e-15	2.70241170668534e-14	6.94047614860845e-14
25	2.64948233940243e-10	2.77673523308897e-10	2.79395197840955e-10	2.70434975977286e-10	2.5216787313861e-10	2.26724244826734e-10	1.96652261646707e-10	1.64581863217271e-10	1.3291895418787e-10	1.03601918974674e-10	7.79535468262625e-11	5.66471305784358e-11	3.97787188176564e-11	2.70119676919032e-11	1.7750053613447e-11	1.12937068240337e-11	6.95995709773102e-12	4.15389555694603e-12	2.39904781561331e-12	1.3384362802073e-12	7.1909825701743e-13	3.70189196774698e-13	1.81149379689545e-13	8.31851604290466e-14	3.50738482711663e-14	1.30408173997201e-14	3.92847026358562e-15	7.88933186571895e-16	1.52612378731731e-16	4.04371142388261e-16	8.6471073767609e-16	1.30178630825141e-15	1.69277061505552e-15	2.11825691479414e-15	2.7180468654761e-15	3.66509415626028e-15	5.13029897327894e-15	7.22072057044602e-15	9.88820618207076e-15	1.283491863069e-14	1.54865767977183e-14	1.71431207975606e-14	1.74134700400699e-14	1.69637562066516e-14	1.84529863812353e-14	2.73330839443212e-14	5.2028584775064e-14	1.02996685536986e-13	1.90418017512149e-13
26	2.72596929581729e-10	2.89301010988882e-10	2.98012335649806e-10	2.98459484435216e-10	2.90780060632323e-10	2.75499943618912e-10	2.53575953759759e-10	2.26427231153314e-10	1.95876405005404e-10	1.63970873414888e-10	1.32720556292764e-10	1.03830914806963e-10	7.85098464768275e-11	5.73924925989398e-11	4.05826397869526e-11	2.77753237421764e-11	1.84125418892102e-11	1.18302871667821e-11	7.37142406664994e-12	4.45609725924701e-12	2.61381115442358e-12	1.48750603033224e-12	8.21013372068012e-13	4.39306971714164e-13	2.2790072324577e-13	1.14839868032551e-13	5.65760269945761e-14	2.77108624339143e-14	1.39808674348686e-14	7.6936755252437e-15	4.89488955924675e-15	3.69374983416509e-15	3.32688251590708e-15	3.6627298186656e-15	4.94207279657185e-15	7.61933563830044e-15	1.22247238598207e-14	1.9217910822369e-14	2.88553433449671e-14	4.11416506850375e-14	5.59649424872197e-14	7.35012579860631e-14	9.48951509216133e-14	1.23082984316067e-13	1.63457354036094e-13	2.23944099032635e-13	3.14072320611231e-13	4.42852645804035e-13	6.15755764755151e-13
27	2.32421504464947e-10	2.47620846222849e-10	2.59864541016757e-10	2.68910167549447e-10	2.74036269137098e-10	2.74168040036549e-10	2.68236612293701e-10	2.55618386035097e-10	2.36469786194406e-10	2.11827717876522e-10	1.83450618777176e-10	1.53474636478625e-10	1.24012140673878e-10	9.68141280671221e-11	7.30709245354908e-11	5.33662900482114e-11	3.77536330339336e-11	2.59011515865828e-11	1.72537221325693e-11	1.11742219326005e-11	7.04571585250444e-12	4.33162087789904e-12	2.60068106253823e-12	1.52751336974017e-12	8.79315571201659e-13	4.97020253754456e-13	2.76278676368491e-13	1.51095592074248e-13	8.11010022910108e-14	4.23605370620825e-14	2.11283710343004e-14	9.82034500448861e-15	4.54632627587294e-15	3.66819493569888e-15	6.98152208566657e-15	1.52353859537009e-14	2.98074651120205e-14	5.24456758732985e-14	8.50698884966677e-14	1.29682295023457e-13	1.8844157517956e-13	2.63900925660725e-13	3.59302859200566e-13	4.78704213459265e-13	6.26638620485807e-13	8.07084777203708e-13	1.02174641362641e-12	1.26803789191561e-12	1.53755938928256e-12
28	1.44961657951681e-10	1.54134215946273e-10	1.66323258250874e-10	1.81626883739356e-10	1.98819459778337e-10	2.15546017353028e-10	2.28890085565998e-10	2.36123126099651e-10	2.35387795792698e-10	2.26110081822363e-10	2.09048614754472e-10	1.86018390158646e-10	1.59418821356188e-10	1.31725984914835e-10	1.05080602659706e-10	8.10422801466927e-11	6.05168781186526e-11	4.3818908440721e-11	3.08118776707642e-11	2.1072443293557e-11	1.40395746574768e-11	9.12828317248133e-12	5.80279531261729e-12	3.61385762171949e-12	2.20938217527279e-12	1.32830567026547e-12	7.86001158042786e-13	4.57192096770665e-13	2.59953414218805e-13	1.42498229873129e-13	7.31800309489346e-14	3.34303195126477e-14	1.30524058842831e-14	7.24203982632471e-15	1.47765720608874e-14	3.69260562845831e-14	7.67541931278191e-14	1.38581718890137e-13	2.27474388292299e-13	3.48683434513678e-13	5.06998483313412e-13	7.05972382772941e-13	9.46967976915004e-13	1.22800435976999e-12	1.54249287421866e-12	1.87816499442616e-12	2.21674445545179e-12	2.53505177794097e-12	2.80804777455714e-12
29	4.58738448312967e-11	5.0009820479095e-11	6.21178391045866e-11	8.23261172799004e-11	1.08935625917188e-10	1.38695102106217e-10	1.67488907660436e-10	1.91233412966399e-10	2.06721556542146e-10	2.12192440951748e-10	2.07510305555247e-10	1.93966861936277e-10	1.73823529327908e-10	1.4975580018192e-10	1.24348584576505e-10	9.97385918210864e-11	7.74356589843455e-11	5.83027224459277e-11	4.26452920800767e-11	3.03554741031315e-11	2.10652959080377e-11	1.42802044929768e-11	9.47920013121771e-12	6.179609917973e-12	3.97130617212489e-12	2.52807851718806e-12	1.60416981628526e-12	1.02283834233895e-12	6.62051440892797e-13	4.40599374712422e-13	3.06364901367615e-13	2.27340494161244e-13	1.8526426302516e-13	1.71377098210443e-13	1.83682830113952e-13	2.2512014733757e-13	3.02154021297202e-13	4.23418028053624e-13	5.98162709690473e-13	8.34380882326244e-13	1.13659365717416e-12	1.50340776768314e-12	1.92511811062495e-12	2.38183923395405e-12	2.84287342259084e-12	3.26815914430719e-12	3.61252480695192e-12	3.83293057035423e-12	3.89787077663143e-12
30	1.80053012458343e-13	6.34501101055297e-12	2.20710570349938e-11	4.68307491243156e-11	7.8326597840795e-11	1.12880732358782e-10	1.46156739562416e-10	1.7401745048775e-10	1.93291270857837e-10	2.02263262993429e-10	2.00803975763643e-10	1.90159653618416e-10	1.72512862191463e-10	1.50459374815188e-10	1.26533937804521e-10	1.02870654026668e-10	8.10268837499045e-11	6.19529581859312e-11	4.60639860289225e-11	3.33646170322332e-11	2.35861990604116e-11	1.63100226942201e-11	1.10639243092158e-11	7.38932087645379e-12	4.88141299395466e-12	3.20784293301726e-12	2.11177468586053e-12	1.40505407797635e-12	9.56276654992342e-13	6.7747755770824e-13	5.11937003819881e-13	4.24436750650453e-13	3.94346253187652e-13	4.11237500893363e-13	4.72331945113219e-13	5.80933088041761e-13	7.45037632447828e-13	9.75489608655832e-13	1.28329600619237e-12	1.67602156957384e-12	2.15350283452004e-12	2.7034582807032e-12	3.29790840291206e-12	3.89160400030495e-12	4.42377210040833e-12	4.82424227313884e-12	5.02423329998516e-12	4.97072214644578e-12	4.64162788036486e-12
31	6.42976135904349e-11	7.90871052123479e-11	1.00098773236626e-10	1.25846800139769e-10	1.53716919147245e-10	1.80420841116261e-10	2.02618940242593e-10	2.17551348179698e-10	2.23519897017264e-10	2.20114256696877e-10	2.08154760712605e-10	1.89402836197119e-10	1.6614217540061e-10	1.40747190110861e-10	1.15332963492114e-10	9.15376510968663e-11	7.04426475714484e-11	5.2602416541834e-11	3.81409831452342e-11	2.68738288898944e-11	1.84255197825496e-11	1.23273231826089e-11	8.09012047902657e-12	5.25421993214528e-12	3.41993743472723e-12	2.26286986952229e-12	1.53726064648946e-12	1.07055520472341e-12	7.52212835420691e-13	5.19775533941204e-13	3.44830917867949e-13	2.2080334806859e-13	1.53617114857237e-13	1.55413767069613e-13	2.40838914314061e-13	4.25015647181054e-13	7.22189111441689e-13	1.14411946364243e-12	1.69757219640071e-12	2.38066619465559e-12	3.17835448470311e-12	4.05788103287885e-12	4.96559174809857e-12	5.82683035596107e-12	6.55061111290207e-12	7.04011450225881e-12	7.20869194240729e-12	6.99913867374387e-12	6.40199811970686e-12
32	2.4504642646019e-10	2.66669583952603e-10	2.86901850654898e-10	3.03908167760798e-10	3.15695999677197e-10	3.20481294235115e-10	3.17052014870842e-10	3.05034772618424e-10	2.8499539890679e-10	2.5835095176112e-10	2.27122522987005e-10	1.93597945330498e-10	1.59989176961676e-10	1.28158397492941e-10	9.94567601410258e-11	7.46829887903869e-11	5.41383443927602e-11	3.77380638830638e-11	2.51386940786021e-11	1.58515881644186e-11	9.32821509349555e-12	5.01638782979506e-12	2.39433602246445e-12	9.91316029016454e-13	4.01128974550976e-13	2.91276237654799e-13	4.07715371803563e-13	5.74223681018352e-13	6.85985823000009e-13	6.98316488727696e-13	6.12516936528747e-13	4.61238872818066e-13	2.95355468512194e-13	1.73501627761144e-13	1.54518241266227e-13	2.92305162869842e-13	6.32187516840054e-13	1.20783307926646e-12	2.03796473158903e-12	3.12252223442192e-12	4.43848080613318e-12	5.93615778721025e-12	7.53741372414161e-12	9.13749322653461e-12	1.06121210249515e-11	1.18306719148132e-11	1.26747320618539e-11	1.30594056837757e-11	1.29528560173291e-11
33	5.05073335168052e-10	5.2405876802939e-10	5.32614168649714e-10	5.29689446491361e-10	5.14957864927514e-10	4.88942646488035e-10	4.5303397737085e-10	4.09376536212695e-10	3.60636927861915e-10	3.09690002383744e-10	2.59283626061204e-10	2.11746312534694e-10	1.68789665510708e-10	1.31432027725212e-10	1.00039385797208e-10	7.44537460242971e-11	5.41648581894937e-11	3.84808291149596e-11	2.66645580380239e-11	1.80204453586958e-11	1.19329960413135e-11	7.8707426956081e-12	5.37318957718678e-12	4.0360205733734e-12	3.5034017416785e-12	3.46916206295648e-12	3.68353121803764e-12	3.96009593552664e-12	4.17843043095637e-12	4.28027958490577e-12	4.25982995548391e-12	4.15044539058264e-12	4.01083324191341e-12	3.91307670816612e-12	3.93379184167399e-12	4.14838715646159e-12	4.62743473351935e-12	5.43371228733644e-12	6.6185665856618e-12	8.21677989596274e-12	1.02399343236669e-11	1.26691789166834e-11	1.54491047232771e-11	1.84848989158015e-11	2.16448663167795e-11	2.47696369314221e-11	2.76879470646023e-11	3.02370481084994e-11	3.22840524487253e-11
34	8.13627334616532e-10	8.20954931100169e-10	8.09907706391999e-10	7.80963381336448e-10	7.35860501626308e-10	6.77454582265713e-10	6.09435002538721e-10	5.35938788604168e-10	4.61117687913846e-10	3.88724819781468e-10	3.2178357101088e-10	2.62384597839187e-10	2.11630657374053e-10	1.69719936727624e-10	1.36133677541027e-10	1.09878903732364e-10	8.97346389253547e-11	7.44592436839768e-11	6.29334971822762e-11	5.42333330309679e-11	4.76424893836232e-11	4.26252350192537e-11	3.87817124412414e-11	3.58045210788807e-11	3.34476480935728e-11	3.15108000129987e-11	2.98360229742141e-11	2.83104461137359e-11	2.68689980144745e-11	2.54930680704972e-11	2.42039792811865e-11	2.30526178639341e-11	2.2107913339156e-11	2.14469246251096e-11	2.11483519602638e-11	2.12898776987566e-11	2.19483687105747e-11	2.32010396473996e-11	2.5125374542472e-11	2.77959460924618e-11	3.12771340450194e-11	3.56119173911464e-11	4.08081432673862e-11	4.68246858707013e-11	5.3560448634319e-11	6.08490508252751e-11	6.84612244714654e-11	7.61155543847626e-11	8.34965283356198e-11
35	1.17277065088664e-09	1.16091185362486e-09	1.12324975732024e-09	1.06186678754206e-09	9.80443619088546e-10	8.83925125356221e-10	7.78048142999796e-10	6.68792915496418e-10	5.61831685262974e-10	4.62046797910463e-10	3.73177019494377e-10	2.97627433785168e-10	2.36450233395107e-10	1.8947675183883e-10	1.55560439816532e-10	1.32879606268099e-10	1.19248568967775e-10	1.12394854195055e-10	1.10174891461888e-10	1.10717150629626e-10	1.12496115123199e-10	1.1435035370456e-10	1.15462340635198e-10	1.1531718303537e-10	1.13653659710197e-10	1.10415921021112e-10	1.05709548971935e-10	9.97624873475213e-11	9.28899249649317e-11	8.54622338755178e-11	7.78758723910501e-11	7.05280653557166e-11	6.37965640218986e-11	5.802564931498e-11	5.35188355433362e-11	5.05376999530078e-11	4.9305214389409e-11	5.00111608068314e-11	5.28168517893353e-11	5.78565223294269e-11	6.52333870381363e-11	7.50093730193531e-11	8.71887958905466e-11	1.01697560018383e-10	1.18360626006384e-10	1.36881291092432e-10	1.56826099106689e-10	1.77618841108792e-10	1.98546143941892e-10
36	1.59884090640903e-09	1.5537784491036e-09	1.47338085934944e-09	1.36139480630851e-09	1.22362952721865e-09	1.06751051150775e-09	9.01474216860415e-10	7.34271811957394e-10	5.7426093960634e-10	4.28763844700495e-10	3.03558338105104e-10	2.02547402887386e-10	1.27627669815096e-10	7.87509608822747e-11	5.41507508322049e-11	5.06897406167188e-11	6.42772171717447e-11	9.03053049076946e-11	1.24060080137044e-10	1.61074511092638e-10	1.97402807876751e-10	2.2980785807439e-10	2.55863487325557e-10	2.73980585585072e-10	2.83370612375297e-10	2.83962023601755e-10	2.76285340407499e-10	2.61341502219743e-10	2.40466289423236e-10	2.15201292693222e-10	1.87179350948919e-10	1.58029718496081e-10	1.29305581807505e-10	1.02434069378624e-10	7.86867384636686e-11	5.91668252064446e-11	4.4808418221458e-11	3.63822127710839e-11	3.45026156524353e-11	3.9631641116454e-11	5.20761729500968e-11	7.19766567986505e-11	9.92870106894386e-11	1.33747372945021e-10	1.74853104247177e-10	2.21825066537319e-10	2.73587445543385e-10	3.28760101052883e-10	3.85672488950153e-10
37	2.19948850456173e-09	2.11478943749389e-09	1.98336079306267e-09	1.810891784943e-09	1.60574986513676e-09	1.3784360982691e-09	1.14083758704652e-09	9.05347320507598e-10	6.83937471527471e-10	4.87277141954907e-10	3.23979295902986e-10	2.00045276750526e-10	1.18551452635478e-10	7.95947075243088e-11	8.04855449340895e-11	1.16153054346431e-10	1.79707650094789e-10	2.63096942373251e-10	3.57787728478537e-10	4.5541217626154e-10	5.48327243146703e-10	6.30051168534982e-10	6.95557290564091e-10	7.41421432856774e-10	7.65833035061676e-10	7.68490928629701e-10	7.50411600101241e-10	7.13680860900543e-10	6.61179398252425e-10	5.96309363538033e-10	5.22743788797115e-10	4.44214096546827e-10	3.64344128852508e-10	2.86532695821535e-10	2.13881189500569e-10	1.49158694272898e-10	9.47944312398734e-11	5.28863226010016e-11	2.52148490159673e-11	1.32530093019025e-11	1.81658369781813e-11	4.07963124975209e-11	8.16383443290388e-11	1.40801466237234e-10	2.17975674635929e-10	3.12408041132251e-10	4.2290499360106e-10	5.47875087900334e-10	6.85426384553126e-10
38	3.4980558788934e-09	3.44393065879118e-09	3.3356123184261e-09	3.17980591489093e-09	2.98620036288165e-09	2.76685084092861e-09	2.53533892531641e-09	2.30578295794159e-09	2.09178906676045e-09	1.9054410271017e-09	1.7564236572603e-09	1.65136010141151e-09	1.59342005791652e-09	1.5822268247205e-09	1.6140597164574e-09	1.68231885351692e-09	1.77819500000451e-09	1.89147061727839e-09	2.01137100113565e-09	2.127386399515e-09	2.22999629339939e-09	2.31124356842405e-09	2.36512654667181e-09	2.38779806376741e-09	2.37758045637471e-09	2.33482147191514e-09	2.26162742584127e-09	2.16151587351212e-09	2.03903080653675e-09	1.89935967358805e-09	1.74798449055518e-09	1.59039024444613e-09	1.43184399068138e-09	1.27724860762953e-09	1.13106695896773e-09	9.97305784274072e-10	8.79544275472372e-10	7.80990059535246e-10	7.04545091669708e-10	6.52865558686973e-10	6.28403023883691e-10	6.3341838552081e-10	6.69965387323026e-10	7.39845960016049e-10	8.44545070119125e-10	9.85157456504261e-10	1.16232214872948e-09	1.37618267669049e-09	1.62639147009452e-09
39	6.80369955802404e-09	7.01575531387622e-09	7.1752156784325e-09	7.28549956643759e-09	7.35252069546673e-09	7.38416217372293e-09	7.38957460234581e-09	7.37836205300039e-09	7.35973383318867e-09	7.34170482990842e-09	7.33042262244576e-09	7.32968593439272e-09	7.34069802411064e-09	7.36207294116304e-09	7.39008544766138e-09	7.4191301864101e-09	7.44233538590759e-09	7.4522632732675e-09	7.44162462093436e-09	7.40393852476382e-09	7.3340795514597e-09	7.22867088611618e-09	7.08630160483718e-09	6.9075660918137e-09	6.69494153372892e-09	6.45253349720096e-09	6.1857286809034e-09	5.90079766523311e-09	5.60448921159629e-09	5.30365230654429e-09	5.00491396322454e-09	4.71443115038263e-09	4.43772537535638e-09	4.17959939237931e-09	3.94412787991525e-09	3.73470801372722e-09	3.55415164707536e-09	3.4047981048923e-09	3.28862515902296e-09	3.20733539167818e-09	3.16239583333098e-09	3.15501062226604e-09	3.18600980085573e-09	3.25564271723447e-09	3.36327243991531e-09	3.50697882160542e-09	3.6830931926189e-09	3.88570811826551e-09	4.10623244140787e-09
40	1.39246193214336e-08	1.47761255679664e-08	1.55747122424329e-08	1.63125655310976e-08	1.69833567733712e-08	1.75821412626578e-08	1.81051699475558e-08	1.85496486468081e-08	1.89134848465008e-08	1.91950622976524e-08	1.93930783761848e-08	1.9506469175811e-08	1.95344339367752e-08	1.94765555254735e-08	1.93329993516312e-08	1.91047613346757e-08	1.87939279196894e-08	1.84039086869163e-08	1.79396050314975e-08	1.74074861714548e-08	1.68155551585492e-08	1.6173200934401e-08	1.54909459051222e-08	1.47801101966437e-08	1.40524222381521e-08	1.33196096782122e-08	1.25930045804205e-08	1.18831927192346e-08	1.11997294793024e-08	1.05509355832234e-08	9.94377599547424e-09	9.38381614459496e-09	8.87524206059712e-09	8.42092572354119e-09	8.02251400193236e-09	7.68051877320321e-09	7.39438664998795e-09	7.16252860124852e-09	6.98229221604136e-09	6.8498623148626e-09	6.76007947437441e-09	6.70617178051544e-09	6.67940431238366e-09	6.6686654885761e-09	6.66003173610236e-09	6.63638420925889e-09	6.577195396449e-09	6.45866063653564e-09	6.25442003695638e-09
41	2.56578017591845e-08	2.73887239556396e-08	2.90269375176641e-08	3.05455620020986e-08	3.19190304837229e-08	3.31237682232159e-08	3.4138837008998e-08	3.49465289654738e-08	3.55328939665083e-08	3.5888184579394e-08	3.60072019574751e-08	3.58895257709516e-08	3.55396117142516e-08	3.49667419692194e-08	3.41848177387033e-08	3.32119888647794e-08	3.20701235550653e-08	3.07841309355691e-08	2.93811597502863e-08	2.78897069764118e-08	2.63386792047898e-08	2.47564561391176e-08	2.31700084631518e-08	2.16041209161699e-08	2.00807654594336e-08	1.86186591798415e-08	1.72330278364292e-08	1.59355799161403e-08	1.473467922893e-08	1.36356880636767e-08	1.26414393058616e-08	1.17527860061198e-08	1.09691716299147e-08	1.0289164104016e-08	9.71090183855056e-09	9.23240978901007e-09	8.85175772064042e-09	8.56705046032954e-09	8.37626049433658e-09	8.27693650462412e-09	8.26584744371058e-09	8.33865107248579e-09	8.48970943415903e-09	8.71221260145327e-09	8.99881721383631e-09	9.34305838238035e-09	9.74185223238676e-09	1.01994702396346e-08	1.07334326313512e-08
42	4.00572407791196e-08	4.24106934210495e-08	4.45522156196717e-08	4.64354521801211e-08	4.80176872189304e-08	4.9261421896636e-08	5.01358549041524e-08	5.06181931375502e-08	5.0694722687007e-08	5.03615769164596e-08	4.96251490490151e-08	4.85021110909558e-08	4.70190186541363e-08	4.52115015316341e-08	4.31230617445536e-08	4.08035229863838e-08	3.83071965636561e-08	3.56908476147014e-08	3.30115601641655e-08	3.03246091744807e-08	2.76814511913485e-08	2.5127941828092e-08	2.2702878029134e-08	2.04369461355015e-08	1.83521340966092e-08	1.64616390614158e-08	1.47702717693951e-08	1.32753286711258e-08	1.19678737207481e-08	1.08343464881897e-08	9.85839368761885e-09	9.02280918162753e-09	8.31146437601087e-09	7.71111756723036e-09	7.21300761593588e-09	6.81416412867050e-09	6.51840245459343e-09	6.33701610281317e-09	6.28923013449124e-09	6.4025348689283e-09	6.71307786201171e-09	7.26635147526998e-09	8.11847135832311e-09	9.33839578724507e-09	1.10114851131857e-08	1.32448427571305e-08	1.61749124450751e-08	1.99778287852807e-08	2.4883027494838e-08
43	5.33205490002741e-08	5.55791465284582e-08	5.74409688637843e-08	5.88511499012206e-08	5.97632821364713e-08	6.01415686961518e-08	5.99627031040334e-08	5.92173673488583e-08	5.79112500210269e-08	5.60655040269162e-08	5.37165870866439e-08	5.09154568481622e-08	4.77261245813019e-08	4.42236052972172e-08	4.04913357966854e-08	3.66181635142469e-08	3.26950360683259e-08	2.88115423122815e-08	2.5052468893137e-08	2.14945407884554e-08	1.82035094606556e-08	1.52317381774865e-08	1.26164113309872e-08	1.03784644536984e-08	8.5222958040465e-09	7.03628101984779e-09	5.89407187245102e-09	5.05662121547873e-09	4.47484145348722e-09	4.09277576750405e-09	3.85114215575583e-09	3.69110188799928e-09	3.55810749722716e-09	3.40570157005169e-09	3.19916627090771e-09	2.91896394625466e-09	2.56395981176087e-09	2.15447653278292e-09	1.73529491556719e-09	1.37878213034489e-09	1.18839607630187e-09	1.30287911137305e-09	1.90151433385996e-09	3.2108714992972e-09	5.51351676138421e-09	9.15920057086487e-09	1.45790712652025e-08	2.23034877055678e-08	3.29840210165203e-08
44	6.47379224201625e-08	6.64601227158083e-08	6.7620988099924e-08	6.81709267940454e-08	6.80733084556781e-08	6.730657838921e-08	6.58659340145701e-08	6.37644544393263e-08	6.10335930370088e-08	5.77229683212578e-08	5.38994190382951e-08	4.96453237932639e-08	4.50562218742731e-08	4.02378082291443e-08	3.53024096955485e-08	3.03650795622113e-08	2.55394715287204e-08	2.09336706471556e-08	1.66461668183886e-08	1.27621553352627e-08	9.35033881398561e-09	6.46038617672205e-09	4.12117819029447e-09	2.33993691136241e-09	1.10230006199568e-09	3.73362916678337e-10	9.96718913776421e-11	2.12117854044864e-10	6.29645282189443e-10	1.26366763746017e-09	2.02306130364652e-09	2.81960142747511e-09	3.57370396866714e-09	4.22034984846334e-09	4.71508964620575e-09	5.04006097334086e-09	5.20999545040377e-09	5.27824805908284e-09	5.34294848174007e-09	5.55345187141787e-09	6.1173553564742e-09	7.30844646856522e-09	9.4760603383368e-09	1.3056443104359e-08	1.85868476612975e-08	2.67232211269768e-08	3.82624753912005e-08	5.4170453908777e-08	7.56168068637462e-08
45	8.24756444464111e-08	8.45609152997374e-08	8.60532604941363e-08	8.6911232364913e-08	8.71070079759628e-08	8.66280200402788e-08	8.54781276635819e-08	8.36782482257513e-08	8.12663922266919e-08	7.82970678019796e-08	7.48400497317391e-08	7.09785377470109e-08	6.68067592358672e-08	6.24271004475457e-08	5.79468763957364e-08	5.34748714094767e-08	4.91177984297919e-08	4.49768347555639e-08	4.11443944059251e-08	3.77012923698837e-08	3.47144439208542e-08	3.22352234122606e-08	3.02985823956286e-08	2.89229976482784e-08	2.8111287122703e-08	2.78522974673309e-08	2.81234322850158e-08	2.88939574627999e-08	3.01289905884951e-08	3.17940576253937e-08	3.38600837115858e-08	3.63086783719041e-08	3.91375808939632e-08	4.23661515573819e-08	4.60408313221682e-08	5.02405489682182e-08	5.50821328634392e-08	6.07258864867117e-08	6.73816138640842e-08	7.53155335263525e-08	8.48586964095081e-08	9.64177214105168e-08	1.1048887690154e-07	1.27676759487151e-07	1.48719041648371e-07	1.74518963289128e-07	2.06187410803207e-07	2.45096540104791e-07	2.92946933384614e-07
46	1.24352946690884e-07	1.29689621262745e-07	1.346320340992e-07	1.39139251441251e-07	1.43180141604535e-07	1.46734545757371e-07	1.49794127701097e-07	1.52362858789435e-07	1.54457108813529e-07	1.5610533045364e-07	1.57347342926901e-07	1.58233238804248e-07	1.58821955638151e-07	1.59179570055152e-07	1.59377385414198e-07	1.5948989423473e-07	1.59592702760245e-07	1.5976050686886e-07	1.6006520594685e-07	1.60574234444732e-07	1.61349180045296e-07	1.62444743357511e-07	1.63908077723608e-07	1.65778530231834e-07	1.68087787717819e-07	1.70860415960977e-07	1.74114768168087e-07	1.77864232082185e-07	1.82118785715825e-07	1.86886841972934e-07	1.92177384582179e-07	1.98002434146883e-07	2.04379936001248e-07	2.11337233046768e-07	2.18915378562348e-07	2.27174657285527e-07	2.36201818139462e-07	2.46119677950079e-07	2.57099929977342e-07	2.69380179856612e-07	2.83286428253173e-07	2.99262415433809e-07	3.17907426781377e-07	3.40024316206541e-07	3.66679620247564e-07	3.99277691176698e-07	4.39650752999491e-07	4.90166659580763e-07	5.53855889441332e-07
47	2.0853913583148e-07	2.21281886403331e-07	2.34052209145278e-07	2.46794448875576e-07	2.59455253033503e-07	2.71984305730348e-07	2.84334896386801e-07	2.96464293062425e-07	3.08333896720461e-07	3.19909159751067e-07	3.31159259761311e-07	3.42056527576748e-07	3.52575636245521e-07	3.62692565293151e-07	3.72383361319054e-07	3.81622722129114e-07	3.90382436959981e-07	3.98629720107804e-07	4.06325479714987e-07	4.13422568035338e-07	4.19864064783389e-07	4.25581651912149e-07	4.30494147214479e-07	4.34506276471609e-07	4.37507780521323e-07	4.39372975678716e-07	4.39960914513971e-07	4.39116330137223e-07	4.366715918307e-07	4.32449953912599e-07	4.26270443682064e-07	4.17954808405938e-07	4.07337025336095e-07	3.94275971878224e-07	3.78671953733438e-07	3.60487894701404e-07	3.39776099462521e-07	3.16711605516377e-07	2.91633236799713e-07	2.65093552338899e-07	2.37918940375652e-07	2.11281132376761e-07	1.8678139190135e-07	1.6654855952236e-07	1.53351995728194e-07	1.50730248103278e-07	1.63135967144613e-07	1.96097198455176e-07	2.56394681748893e-07
48	3.35455626086043e-07	3.58450405934817e-07	3.81895638852555e-07	4.05695396294964e-07	4.29746612074721e-07	4.53939477663139e-07	4.78157805126631e-07	5.02279335577873e-07	5.2617597290078e-07	5.49713925526921e-07	5.72753743268865e-07	5.95150241731645e-07	6.16752313719952e-07	6.37402635453546e-07	6.56937285443336e-07	6.75185305748362e-07	6.91968249248562e-07	7.07099772785e-07	7.20385354822171e-07	7.31622237980608e-07	7.40599721678887e-07	7.47099958502918e-07	7.50899440032648e-07	7.51771393873667e-07	7.4948935362246e-07	7.43832207347591e-07	7.34591077605893e-07	7.2157843650369e-07	7.04639912039286e-07	6.83669295773306e-07	6.58627315240223e-07	6.29564785500486e-07	5.96650800463721e-07	5.60206663268066e-07	5.20746282812352e-07	4.79023776824569e-07	4.36089016561283e-07	3.93351820031871e-07	3.52655445012992e-07	3.16359945509916e-07	2.87435831315572e-07	2.69568305835662e-07	2.67272148873217e-07	2.86017055893383e-07	3.32362941779355e-07	4.14104364926644e-07	5.40422827957036e-07	7.2204526740702e-07	9.71406561475967e-07
49	4.83814818614778e-07	5.17306128555846e-07	5.51664285565389e-07	5.86787568653521e-07	6.22568405287586e-07	6.58894877545095e-07	6.95652375605357e-07	7.32725377920499e-07	7.69999337233283e-07	8.07362653233177e-07	8.44708716393981e-07	8.81938013738054e-07	9.18960296226768e-07	9.55696819455634e-07	9.92082684561508e-07	1.02806932489297e-06	1.06362720613971e-06	1.09874883325316e-06	1.13345218649408e-06	1.16778474105443e-06	1.20182825951165e-06	1.23570458330326e-06	1.26958268769753e-06	1.30368730342545e-06	1.33830944607637e-06	1.37381923018882e-06	1.41068137714388e-06	1.44947385276856e-06	1.49091009010799e-06	1.5358652631404e-06	1.58540707623015e-06	1.64083151977041e-06	1.70370401274159e-06	1.77590630591194e-06	1.85968945345096e-06	1.95773307442662e-06	2.07321101800417e-06	2.20986341662003e-06	2.37207495997026e-06	2.56495904994993e-06	2.79444730399527e-06	3.06738366360679e-06	3.39162213888247e-06	3.77612698208467e-06	4.23107383769751e-06	4.76795016779966e-06	5.3996530050991e-06	6.14058184726703e-06	7.00672428115755e-06
50	6.1792191968896e-07	6.59434476092789e-07	7.02282517482669e-07	7.46434325009908e-07	7.91867278272358e-07	8.38571447537634e-07	8.86553463011518e-07	9.35840634462862e-07	9.86485294359868e-07	1.03856933985713e-06	1.09220895381732e-06	1.14755949281241e-06	1.20482054089781e-06	1.26424114195383e-06	1.32612524048205e-06	1.39083738072794e-06	1.45880873651455e-06	1.53054356869252e-06	1.6066262329417e-06	1.68772888693838e-06	1.77462007160764e-06	1.86817436515e-06	1.96938332948922e-06	2.07936798537172e-06	2.19939306315834e-06	2.33088327999243e-06	2.47544188917157e-06	2.6348717329861e-06	2.81119900498368e-06	3.00669989079372e-06	3.22393020781408e-06	3.46575810309945e-06	3.73539979597227e-06	4.03645826791201e-06	4.37296470833485e-06	4.74942242257611e-06	5.17085279979749e-06	5.6428428261326e-06	6.17159351497269e-06	6.76396851496919e-06	7.42754205033998e-06	8.17064525072359e-06	9.00240984235153e-06	9.93280810171351e-06	1.09726879198129e-05	1.21338017916893e-05	1.34288285336176e-05	1.48713865400371e-05	1.64760374237297e-05
51	6.52089541008417e-07	6.90110613805992e-07	7.28818895325951e-07	7.68173100579793e-07	8.08152017038526e-07	8.48760127713511e-07	8.90033708521448e-07	9.32047381924151e-07	9.74921106286273e-07	1.01882757901684e-06	1.06400003143185e-06	1.11074039440783e-06	1.15942781622686e-06	1.21052751739508e-06	1.26459997141762e-06	1.32231040521351e-06	1.38443861765645e-06	1.451889119161e-06	1.52570159877272e-06	1.60706172730516e-06	1.69731230512221e-06	1.7979647606381e-06	1.91071099999299e-06	2.03743559923863e-06	2.18022831743147e-06	2.34139689212753e-06	2.52348005793308e-06	2.72926070422425e-06	2.96177906037103e-06	3.22434576648691e-06	3.52055465581615e-06	3.85429504253052e-06	4.22976327731238e-06	4.65147330418681e-06	5.12426592729349e-06	5.65331647737163e-06	6.24414055636467e-06	6.90259753632964e-06	7.63489149715856e-06	8.44756930759682e-06	9.3475155864009e-06	1.03419443254635e-05	1.14383870140312e-05	1.26446771718046e-05	1.39689312771105e-05	1.54195261621319e-05	1.70050730373228e-05	1.87343883978994e-05	2.0616462152354e-05
52	5.06252031626428e-07	5.22810289046061e-07	5.37792912155523e-07	5.51053285899878e-07	5.62476396000191e-07	5.71987191266688e-07	5.79559597471401e-07	5.85226135746809e-07	5.89088085218542e-07	5.91326116021087e-07	5.92211305130308e-07	5.92116433722986e-07	5.91527451191644e-07	5.91054977656309e-07	5.91445703981428e-07	5.93593536091553e-07	5.98550318959483e-07	6.07535965207483e-07	6.21947804027032e-07	6.4336895832393e-07	6.73575551901056e-07	7.14542544405619e-07	7.68447990033558e-07	8.37675516985004e-07	9.24814828824362e-07	1.03266003667631e-06	1.16420564307301e-06	1.32264001476451e-06	1.51133620342135e-06	1.73384000038674e-06	1.99385514492285e-06	2.29522564511758e-06	2.64191521704778e-06	3.03798390106149e-06	3.4875619740982e-06	3.99482134354475e-06	4.56394468069752e-06	5.19909262964851e-06	5.9043695091803e-06	6.68378800953385e-06	7.54123347082083e-06	8.48042841311889e-06	9.50489806727062e-06	1.06179377271019e-05	1.18225828048642e-05	1.31215825186092e-05	1.45173781691659e-05	1.60120869715728e-05	1.76074923874318e-05
53	3.20326331883339e-07	3.16385933100334e-07	3.09688856395527e-07	3.00150303613532e-07	2.87737593695058e-07	2.72479555608409e-07	2.54476258548463e-07	2.33908959154089e-07	2.11050127164831e-07	1.86273393074792e-07	1.60063244329568e-07	1.33024280855319e-07	1.05889826627617e-07	7.95296820119252e-08	5.4956792171299e-08	3.33326003713184e-08	1.59708519396014e-08	4.33961536294348e-09	6.12919121255266e-11	4.91039462517742e-09	2.08088917697135e-08	4.98189293149723e-08	9.41327716936266e-08	1.5605983038259e-07	2.3801068567417e-07	3.42478048462314e-07	4.72014655868329e-07	6.29208146918121e-07	8.16653021999333e-07	1.03691985209888e-06	1.29252197035473e-06	1.5858799486211e-06	1.91928423477046e-06	2.2948564014098e-06	2.71450953247983e-06	3.17990834956641e-06	3.6924297532405e-06	4.25312452472792e-06	4.86268099788987e-06	5.52139156889083e-06	6.2291229589098e-06	6.98529118154275e-06	7.78884218877888e-06	8.63823917517423e-06	9.53145750665496e-06	1.04659882058697e-05	1.14388508679261e-05	1.24466167966529e-05	1.34854430405135e-05
[truncated: 70 more columns]
