# Supplementary material for: Reconstructing spruce budworm outbreak severity: a comparison of paleoecological and tree-ring signals
Source: PLoS One. 2025 Aug 12;20(8):e0329406. doi: 10.1371/journal.pone.0329406 (PMC12342301; doi:10.1371/journal.pone.0329406)
Supplement: S15 Dataset — (ZIP) [file pone.0329406.s015.zip › Lake 8 wavelet data outlier/Coherence_Lepidopteran_scales_GSI/coherence_wavelet_power.txt]

V1	V2	V3	V4	V5	V6	V7	V8	V9	V10	V11	V12	V13	V14	V15	V16	V17	V18	V19	V20	V21	V22	V23	V24	V25	V26	V27	V28	V29	V30	V31	V32	V33	V34	V35	V36	V37	V38	V39	V40	V41	V42	V43	V44	V45	V46	V47	V48	V49	V50
1	3.25815915128777e-13	5.7459748247714e-13	5.02626997852054e-13	2.85322615578887e-13	1.39359031442082e-13	7.88328360563604e-14	5.83618438085806e-14	5.13822030062663e-14	4.88352611470054e-14	4.79152983248923e-14	4.67041254865193e-14	4.43269761118996e-14	4.15665415716329e-14	3.88672019062773e-14	3.70889541280223e-14	3.75796413797537e-14	3.95906558975853e-14	4.19533842371152e-14	4.41851193721549e-14	4.51881504848312e-14	4.44517999538986e-14	4.29641826410425e-14	4.16516883770014e-14	4.12114896079419e-14	4.34948423397133e-14	4.87179445249685e-14	5.44709916222065e-14	5.97889970353768e-14	6.32167848299082e-14	6.2922072541442e-14	6.07779804638978e-14	5.89334206089466e-14	5.80735012933782e-14	5.97909633589111e-14	6.49134486532899e-14	7.16439707729409e-14	7.8231613196215e-14	8.34114013835523e-14	8.34080291284172e-14	7.77698611205933e-14	7.14403928134808e-14	6.64142691990449e-14	6.50971886733147e-14	7.0549989993592e-14	7.9262716449747e-14	8.70636529437941e-14	9.36080618120544e-14	9.97692315579999e-14	1.0709451621907e-13
2	3.13873656945981e-13	6.67540604488951e-13	5.35180242661797e-13	2.41460719134573e-13	8.25547353780411e-14	3.41492759469145e-14	2.42490584349652e-14	2.29645828907529e-14	2.32993831902303e-14	2.40790934592817e-14	2.41273625490983e-14	2.28558962571623e-14	2.1091904659218e-14	1.91725067884959e-14	1.78296209836135e-14	1.83634384289941e-14	2.00864745051426e-14	2.19726262745634e-14	2.37638952896498e-14	2.45022571291158e-14	2.36866055730002e-14	2.22456672558811e-14	2.08755438376767e-14	2.00275336009478e-14	2.14715823440949e-14	2.54188163398743e-14	2.96556058116135e-14	3.35706962077345e-14	3.59572618252715e-14	3.50273415049735e-14	3.25937361358043e-14	3.05983047681833e-14	2.93282141865272e-14	3.01598385475261e-14	3.39325154755176e-14	3.89786018106774e-14	4.40245374459782e-14	4.82676566063585e-14	4.79997173078635e-14	4.27069845598344e-14	3.70623046412177e-14	3.24855024455127e-14	3.08282982243924e-14	3.49993505299521e-14	4.15932387943601e-14	4.66155266156977e-14	5.00798815568022e-14	5.29723939034186e-14	5.66513704046221e-14
3	4.62300476918415e-13	7.19204735513315e-13	4.65733683711948e-13	1.53259451491197e-13	2.96669412846436e-14	5.19164018760388e-15	3.70466011917386e-15	4.71435127802171e-15	5.52112836963027e-15	6.28453411467058e-15	6.59610722309476e-15	6.18296728248382e-15	5.52611076646078e-15	4.72203257332867e-15	4.09534455717845e-15	4.38360326572645e-15	5.19836516852966e-15	6.01512304688908e-15	6.83021792017713e-15	7.14973655064236e-15	6.67643876737312e-15	5.94282751246299e-15	5.22268367137362e-15	4.61452327823181e-15	5.12059489117754e-15	6.85393571831752e-15	8.60182477769121e-15	1.02569249286312e-14	1.12509540084347e-14	1.05045122676171e-14	9.08458063730239e-15	8.03048833392898e-15	7.2384703817791e-15	7.39607232636395e-15	9.01215988461273e-15	1.11494813384845e-14	1.33647161854697e-14	1.55099854388748e-14	1.53704740402893e-14	1.25846604865434e-14	9.84807809706258e-15	7.62613228825949e-15	6.64503798576774e-15	8.59472597021569e-15	1.15369589389418e-14	1.32516362467281e-14	1.40091877145575e-14	1.44191612267043e-14	1.50659289783871e-14
4	8.73323873111731e-13	7.94197432885588e-13	3.76092566044316e-13	8.88345418349138e-14	1.0408510366523e-14	3.49405002926474e-16	1.26762295229839e-16	4.39191174769119e-16	6.12495016025412e-16	8.06988537783484e-16	9.05026995241881e-16	8.15307790815596e-16	6.87169135583284e-16	5.11902151330449e-16	3.49991716817335e-16	4.26842260587155e-16	6.19592367522092e-16	7.87648038397921e-16	9.81953006246922e-16	1.05986894639515e-15	9.21851046653322e-16	7.43916097053421e-16	5.74044104670458e-16	3.83533909683017e-16	4.78201669671952e-16	8.83420500570441e-16	1.23817039883329e-15	1.60946296493066e-15	1.85389607972957e-15	1.59270600824483e-15	1.18138419797909e-15	9.32575140717448e-16	7.14426168187539e-16	7.07078626241209e-16	1.07772555242856e-15	1.52924797896955e-15	2.0328737472751e-15	2.66263658250526e-15	2.66214030056445e-15	1.88451678522701e-15	1.22366989517794e-15	7.10997344667088e-16	4.36385586722721e-16	9.41019732386375e-16	1.63695864605249e-15	1.88007110306529e-15	1.86219790085271e-15	1.76981656003963e-15	1.68022753761779e-15
5	1.35314129929613e-12	8.78747715135318e-13	3.15541647800437e-13	5.6534633195218e-14	4.95177693995046e-15	3.29262347919663e-16	6.05014587343893e-17	3.59013269776013e-17	3.28104303694031e-17	5.20263623071085e-17	6.32751665490247e-17	5.05940566155099e-17	3.99614295101633e-17	2.43678578163812e-17	4.7347665727731e-18	1.40911207216232e-17	3.34455401566044e-17	4.63925772302924e-17	6.96196536985752e-17	8.0153748489582e-17	6.0201609035664e-17	4.15554021177483e-17	2.8114895316637e-17	4.85360649977627e-18	1.53009153150586e-17	5.9210952599557e-17	8.60673888653978e-17	1.28294596778575e-16	1.6502003258804e-16	1.23062628015553e-16	6.48210871032392e-17	4.27592111073601e-17	1.94174699619518e-17	1.53910348444957e-17	5.62761092856208e-17	9.42836925274167e-17	1.48453382613402e-16	2.51799648217858e-16	2.63118473584755e-16	1.49435083087287e-16	7.40067186775358e-17	3.04191710978414e-17	7.9280915928511e-19	6.45750520464469e-17	1.36525250012481e-16	1.34001827030148e-16	1.08939762364451e-16	8.55506359809945e-17	5.2555569263866e-17
6	1.70910844211331e-12	9.58599643824912e-13	3.00073434295159e-13	4.72173432793884e-14	3.05023464710236e-15	3.37938080115202e-17	7.99594946868748e-18	2.88484436473422e-18	3.57498210934764e-19	1.84954533237415e-18	2.56128171685341e-18	1.48284753114756e-18	1.25579199523583e-18	1.21657796398399e-18	4.51260366112323e-19	7.81220657377698e-19	1.11698147581291e-18	1.17474515726109e-18	2.71457315646448e-18	3.5307940260734e-18	1.9721871055844e-18	1.05566955487998e-18	1.38824079442009e-18	1.02463404137053e-18	1.86953778842807e-18	3.179273884776e-18	2.80023606286708e-18	5.58212818959531e-18	9.17420636541269e-18	6.01793984927363e-18	1.51902144355033e-18	9.30991905677897e-19	5.49256650283835e-19	5.87164607245936e-19	2.24666859372523e-18	2.45763476508442e-18	5.57392989061706e-18	1.53223487172524e-17	1.73768879200413e-17	7.74771491958339e-18	2.75504467219532e-18	3.44658555989247e-18	4.33922769886973e-18	8.0455091182474e-18	9.30990366960772e-18	5.55336650049568e-18	2.8043398427728e-18	2.02302757954942e-18	5.47464945603011e-19
7	1.94372084275515e-12	1.0618561485864e-12	3.37796858320727e-13	5.97241631987672e-14	5.54769540991387e-15	2.78222105004711e-16	1.5241379117623e-17	1.38597584461144e-18	1.00560699717023e-19	8.13589058953091e-20	7.97542979157613e-20	1.90047281354448e-20	2.27746373898085e-20	8.47153195015738e-20	1.07827555220022e-19	8.89457201148398e-20	3.11057533946583e-20	7.5002941028438e-21	7.97802709167213e-20	1.18578912353142e-19	4.34700559905842e-20	5.33257222818876e-21	8.86788053440973e-20	1.91133081872953e-19	2.32145308265882e-19	1.42155471037779e-19	1.83953431620961e-20	1.67094947715118e-19	3.92516312877277e-19	2.78346432862696e-19	4.19055887393037e-20	1.20300507707001e-20	7.8161141383126e-20	1.22972153998517e-19	1.00443141328242e-19	6.61349340762167e-21	1.93419584030959e-19	7.58675433278667e-19	8.84557091262717e-19	3.32535178460667e-19	1.78761749020268e-20	2.80705375419863e-19	6.5523917213404e-19	7.9618846511372e-19	5.64331746945033e-19	1.93611272551212e-19	2.5302449753022e-20	6.20168392274647e-20	1.90204715257355e-19
8	2.14489002080564e-12	1.213793981193e-12	4.25437580314729e-13	9.16743662083359e-14	1.22115342382736e-14	1.05266620409215e-15	6.58104917802055e-17	3.40961649999331e-18	1.45687154617954e-19	2.26879579484139e-21	1.98967042058057e-21	7.60184622380376e-22	1.01097591047835e-21	3.87260048763763e-21	5.97218029875856e-21	5.15868438516496e-21	1.80053253333912e-21	7.46623603023288e-22	2.69499288370808e-21	3.89008683043105e-21	2.02002096086011e-21	1.31535464554216e-21	5.56481711109416e-21	1.1217182931638e-20	1.15061195911496e-20	5.93981752612646e-21	1.18347642143142e-21	6.39895211315307e-21	1.37043349738563e-20	1.24405340839757e-20	4.84718999328187e-21	2.1023603433734e-21	4.68951118715704e-21	6.79961767930181e-21	4.57461687787272e-21	2.67164622198009e-21	1.27859699175296e-20	3.23017558386099e-20	3.43456343636281e-20	1.56356629498163e-20	3.33924211846182e-21	1.55080123465904e-20	3.63025996078908e-20	4.05474813932472e-20	2.50023695009352e-20	8.62946268796878e-21	1.16183205635557e-21	3.26545764255499e-21	1.21786208283669e-20
9	2.3742817579984e-12	1.41819098556639e-12	5.54482843429222e-13	1.418501806931e-13	2.37923244834794e-14	2.63755297692295e-15	1.98780875558796e-16	1.13647201143794e-17	6.48020056703102e-19	4.33237544617727e-20	3.76158418818952e-21	5.36313112989767e-22	1.50669779544666e-22	5.21726557427595e-23	1.21297465138708e-22	2.84058711194254e-22	1.80518109681755e-22	5.2568444838457e-23	6.98725920761066e-23	1.45252732452385e-22	8.58332456853351e-23	1.15935429485968e-22	3.49678630397457e-22	3.76982276425559e-22	1.90192387690121e-22	2.81184536827752e-22	2.65188979127532e-22	2.42086278555297e-22	2.2982717048412e-22	4.3588939849824e-22	3.84004588014797e-22	1.92767071617467e-22	1.34975658071363e-22	2.26770350742207e-22	2.31396977728489e-22	2.87304812476282e-22	6.25255650867788e-22	1.10710175265304e-21	8.29391719188925e-22	4.7592381065051e-22	4.26888103977129e-22	8.46492885948073e-22	1.25629877781149e-21	1.26606913539453e-21	5.25830029155729e-22	1.95462215658533e-22	3.63872190184327e-22	7.46093272884239e-22	5.52010992085445e-22
10	2.65890901347534e-12	1.67607661435654e-12	7.24681265345251e-13	2.14662703113414e-13	4.33914181780542e-14	5.92439732104228e-15	5.36621506121401e-16	3.27699060320874e-17	1.94454125173833e-18	2.2307961069619e-19	2.95199593664727e-20	3.2381258813034e-21	3.42982832186657e-22	8.00034069036376e-23	9.15792697094599e-23	1.24580437812873e-22	1.01297763927839e-22	5.0626427044192e-23	4.14154886543896e-23	4.77699913211935e-23	2.23389879486884e-23	3.69483653137624e-23	1.20068465856674e-22	1.25542233361852e-22	6.63274009503107e-23	8.69275141280001e-23	9.690194547004e-23	6.770162634973e-23	4.76676134530465e-23	8.45980913941917e-23	9.36607675996321e-23	4.73711290609455e-23	1.43388801475032e-23	2.24572845555715e-23	1.21598157235233e-23	9.99162976343933e-26	4.13893922936936e-23	1.04529207960178e-22	4.03408526197072e-23	9.68273332220077e-24	4.45565676970105e-23	6.93492242017187e-23	4.69846183624069e-23	1.18590019366932e-22	1.16423759741571e-22	1.78501237745124e-22	5.2208011746731e-22	1.35469294056544e-21	3.48530101807315e-21
11	3.01420144685546e-12	1.99676869850169e-12	9.45885117253822e-13	3.19917175671687e-13	7.68117069436706e-14	1.28693998312121e-14	1.43581441772626e-15	9.3938361091708e-17	2.8001075489111e-18	4.08599409942987e-19	1.62305698961768e-19	3.16887742690667e-20	3.70966557464687e-21	1.21532468918476e-22	8.53531260435058e-23	2.59285670878227e-22	3.28811423947333e-22	3.35027190881173e-22	3.08715340395397e-22	2.75578839814324e-22	2.67357785064483e-22	3.26232248441164e-22	4.51943213691913e-22	5.38334390300926e-22	4.9044633571332e-22	3.75501201108632e-22	3.08226058467371e-22	2.99912661224962e-22	2.78609739942874e-22	2.36685736508176e-22	2.21252476845228e-22	2.06164333582557e-22	1.54845465753111e-22	9.41341445969813e-23	5.63115085170955e-23	6.02381504763926e-23	1.10175380475674e-22	1.4022147872658e-22	9.00973792540101e-23	7.85480960508843e-23	1.01305651678375e-22	4.21006317919586e-23	2.02464308222033e-23	1.89724743971765e-22	5.27469103034276e-22	1.12775999242399e-21	2.15503558075192e-21	4.65211616480691e-21	1.21084652582451e-20
12	3.45618284331183e-12	2.39668997818929e-12	1.23494112629749e-12	4.72804352693645e-13	1.34139458982817e-13	2.78933069352767e-14	4.10730009165268e-15	3.86263861146886e-16	1.61088214344065e-17	4.6200335979806e-19	6.93340338598241e-19	2.59575970017695e-19	5.58115037017012e-20	8.98997772878556e-21	1.64589931105854e-21	1.03912086554452e-21	1.27542500019646e-21	1.5330673976437e-21	1.65774654789132e-21	1.67422354821072e-21	1.71765327565194e-21	1.91283457653693e-21	2.23414048185616e-21	2.39888125954065e-21	2.10789318953135e-21	1.51844111161177e-21	1.08951004643358e-21	9.35496226637999e-22	8.24308532553241e-22	7.15895144297346e-22	7.41604018277809e-22	8.0974755224629e-22	7.37956056755426e-22	5.4796674333253e-22	3.9524855649759e-22	3.80858089975643e-22	4.48143373134436e-22	4.01611401946391e-22	2.23537732022957e-22	1.9103894710776e-22	3.0217976447098e-22	3.63326769633554e-22	5.86422902741407e-22	1.26495859515163e-21	2.57328977889337e-21	4.27615595114266e-21	6.02949836808064e-21	1.17110876584932e-20	3.2801821095188e-20
13	4.00279193943815e-12	2.894933051096e-12	1.61179385045347e-12	6.92796172086584e-13	2.30708382360412e-13	5.9678227154088e-14	1.19627909813419e-14	1.83751666029756e-15	2.18092214249502e-16	2.61925225116279e-17	6.20907782178913e-18	2.01513105884886e-18	5.47544055453072e-19	1.26408612818768e-19	3.04885223693296e-20	1.0833219706282e-20	7.06639079183535e-21	6.86343365367281e-21	7.35527900141842e-21	7.77024751283965e-21	8.17902306527667e-21	8.85511108909082e-21	9.62694891346154e-21	9.57311549024527e-21	7.86697524348123e-21	5.13861136118026e-21	2.99242563450923e-21	2.03600545094618e-21	1.6945052256293e-21	1.68551243639323e-21	2.13527280602613e-21	2.69599514721581e-21	2.78588850316177e-21	2.33465826704459e-21	1.78397654951314e-21	1.54572236779089e-21	1.49382696170152e-21	1.13241260312084e-21	5.57212535897591e-22	5.77413479838441e-22	1.46957981410257e-21	2.86840951337785e-21	4.77883928172588e-21	7.6967992013217e-21	1.14030021968419e-20	1.25938378820208e-20	9.77786455164126e-21	1.89836616488777e-20	7.66021982481748e-20
14	4.66964189897201e-12	3.50597922859829e-12	2.09143230590407e-12	9.96902260174592e-13	3.8336581410913e-13	1.20730107643807e-13	3.17962723540747e-14	7.20468085847686e-15	1.47108552388055e-15	2.96908306726511e-16	6.7181558641747e-17	1.72865177726958e-17	4.43342766274729e-18	1.01372389240755e-18	2.04169804665761e-19	4.54581348079541e-20	2.28163591264044e-20	2.32036076856888e-20	2.59041406419388e-20	2.81017136274366e-20	3.01838352633534e-20	3.26591390123453e-20	3.4584321972397e-20	3.3076578622815e-20	2.596127498568e-20	1.54801120741115e-20	6.82562944314897e-21	2.59425968487861e-21	1.64514990291643e-21	2.61654660273149e-21	4.9330955679527e-21	7.33800456609077e-21	8.31334618808856e-21	7.53533262364389e-21	5.99166425890218e-21	4.84570355609596e-21	4.02396452002645e-21	2.49317416276008e-21	7.45198383150135e-22	1.4167211974026e-21	6.18025430566666e-21	1.4029115077878e-20	2.37202728489874e-20	3.50889472200756e-20	4.26437370681284e-20	3.18332010089303e-20	5.18392071938354e-21	2.292140841338e-20	1.8953773584361e-19
15	5.46329190299693e-12	4.22960880705467e-12	2.67064293665416e-12	1.38487627896487e-12	5.97468839953631e-13	2.1928827311708e-13	7.08109878566619e-14	2.09645326212276e-14	5.91664755836398e-15	1.63862705519771e-15	4.53025470415296e-16	1.24489487665518e-16	3.27682031570717e-17	7.74777652803469e-18	1.49279191831373e-18	1.82877947408717e-19	4.00271332823323e-21	2.27617035454299e-20	5.23313725866472e-20	7.10812308697776e-20	8.42560308227691e-20	9.58002003499631e-20	1.03549741023139e-19	9.98429069047777e-20	7.90885102926669e-20	4.73277628740203e-20	1.91230614689001e-20	3.71879866836865e-21	5.24092318808748e-23	3.59979460998909e-21	1.05865459088909e-20	1.71589965077617e-20	2.03226521249457e-20	1.9557607854796e-20	1.64185256375645e-20	1.29822268982724e-20	9.47252685324801e-21	4.46181126695473e-21	2.97319872126865e-22	5.02228547266509e-21	2.42543033076202e-20	5.56338131922294e-20	9.55922354334426e-20	1.39336154422352e-19	1.61092318982427e-19	1.2321207776919e-19	6.14428988178638e-20	1.63793665171652e-19	6.97921423039639e-19
16	6.37867968306022e-12	5.04606792075914e-12	3.31873527926255e-12	1.82422021564076e-12	8.48056886970287e-13	3.41677713088677e-13	1.24591226374177e-13	4.36037329554017e-14	1.53470446512322e-14	5.45499782969946e-15	1.90062437079607e-15	6.27757924952784e-16	1.91619600083568e-16	5.29444117351907e-17	1.29755945257844e-17	2.75941831666284e-18	5.15679098137664e-19	1.31870175452637e-19	1.09654236419111e-19	1.41464998845612e-19	1.82160896694655e-19	2.26199773479278e-19	2.62458468331261e-19	2.69828004401729e-19	2.32106559812412e-19	1.59574324109057e-19	8.56736374497737e-20	3.76229959800073e-20	1.94292269550554e-20	2.10730294118135e-20	3.07594433481127e-20	3.95567156648803e-20	4.37653546765038e-20	4.37156844296717e-20	4.04872433962317e-20	3.55388540199205e-20	2.970273563452e-20	2.34277793481902e-20	2.50265475351596e-20	5.28779658770851e-20	1.1997287102884e-19	2.27579926889375e-19	3.79138851150005e-19	5.65854701508441e-19	7.27163432984305e-19	8.1074149363107e-19	9.72050233642942e-19	1.70018679751396e-18	3.61743931078665e-18
17	7.41639122225987e-12	5.93795018541849e-12	3.99910643822077e-12	2.26450324144074e-12	1.0819823577332e-12	4.4333736713006e-13	1.63524612463717e-13	6.01805076180089e-14	2.47180245309898e-14	1.12619930061073e-14	5.11482305986075e-15	2.13045560576117e-15	7.87623551782566e-16	2.57178624683455e-16	7.49722323836421e-17	2.01112672832948e-17	5.30080455237953e-18	1.56107695964126e-18	6.31058161398091e-19	4.14876001677221e-19	4.13797886443848e-19	4.9812058031286e-19	6.05663087433432e-19	6.74002178582014e-19	6.50272752861272e-19	5.32392791166916e-19	3.75775246347464e-19	2.43909898643526e-19	1.62885917054177e-19	1.22910664143494e-19	1.03131456284922e-19	9.04162443141165e-20	8.42347311542238e-20	8.71377134274457e-20	9.59931502011429e-20	1.07741801706465e-19	1.26019081502168e-19	1.60413754017778e-19	2.29929111535788e-19	3.6291186157155e-19	5.89297698781747e-19	9.56496636258877e-19	1.54755447619654e-18	2.42365198312704e-18	3.56492845593452e-18	5.03077004503262e-18	7.32765763179394e-18	1.16033362928098e-17	1.92625524100676e-17
18	8.64121911507851e-12	6.9670097137754e-12	4.75798571445106e-12	2.72575155569254e-12	1.29106855162746e-12	4.96287163649761e-13	1.54162107484585e-13	4.40560822452686e-14	1.8866090898484e-14	1.31863590604851e-14	9.02645400327741e-15	5.05415788154582e-15	2.30470740146137e-15	8.71333037664815e-16	2.77311822980741e-16	7.55167948568517e-17	1.81797570743595e-17	4.22725300314634e-18	1.23688977792995e-18	7.25074776481396e-19	7.89917219723845e-19	1.03041943086012e-18	1.3300061835852e-18	1.5839380309026e-18	1.67503135097503e-18	1.54851302926656e-18	1.26153300861524e-18	9.30760325278132e-19	6.42285148301389e-19	4.20272305441731e-19	2.57303261231127e-19	1.51364274198473e-19	1.11463609255666e-19	1.36003864805563e-19	2.03921066500004e-19	2.99688955128069e-19	4.36698451919211e-19	6.48437804787633e-19	9.70600386469524e-19	1.45113955427234e-18	2.21307481707242e-18	3.55134039232183e-18	5.94566519379756e-18	9.91921355787986e-18	1.59651598208789e-17	2.48595942629182e-17	3.82715009374804e-17	5.91085483616105e-17	9.0928053319399e-17
19	1.02858724797217e-11	8.40728449141388e-12	5.88300713720501e-12	3.47154101349253e-12	1.68129734146473e-12	6.33067382125453e-13	1.62658850170512e-13	1.77235388796515e-14	7.37665360110683e-16	9.858386986201e-15	1.33126605670533e-14	1.0187484413979e-14	5.63104881931382e-15	2.42100465013206e-15	8.2469438298146e-16	2.18817683766628e-16	4.24735907088114e-17	5.08610720248438e-18	2.53146215845538e-19	2.74016922224916e-19	6.7972892248955e-19	1.31417726302399e-18	2.18764933318698e-18	3.07551505498661e-18	3.66014878584699e-18	3.72617962609138e-18	3.28994809063939e-18	2.55376857503424e-18	1.74700423819574e-18	1.02116559884565e-18	4.59096102452361e-19	1.18260121931414e-19	2.63122382470758e-20	1.46082833135408e-19	3.88092733024729e-19	6.88000729957292e-19	1.06539346284443e-18	1.59909829307325e-18	2.38898420907779e-18	3.65206339878862e-18	5.99759579156753e-18	1.06925305091288e-17	1.96362456765745e-17	3.50868539932603e-17	5.96530420876173e-17	9.70083334868372e-17	1.53104416476374e-16	2.36954066578621e-16	3.5964316545395e-16
20	1.28478551804735e-11	1.08615126947696e-11	8.04287993942388e-12	5.17423100259793e-12	2.85843074439054e-12	1.3363778091068e-12	5.24837508368066e-13	1.83326848763025e-13	7.57321371230138e-14	5.00285041325944e-14	3.92913948838226e-14	2.71924691813319e-14	1.5461168262853e-14	7.1731895395004e-15	2.69680119719688e-15	8.0223007959048e-16	1.79535750521048e-16	2.8475977310084e-17	4.29695807431767e-18	1.49169529807536e-18	2.91790640512781e-19	1.89931446957067e-19	1.65155314319608e-18	3.99496529026124e-18	6.13855257634275e-18	7.25175952982196e-18	7.08236706303406e-18	5.91560313976349e-18	4.26827238490571e-18	2.61045945890049e-18	1.28052256811383e-18	4.9498232621898e-19	3.11812210545307e-19	5.82376123692585e-19	1.02615050991816e-18	1.42559377861304e-18	1.76509971822661e-18	2.22118664354197e-18	3.20765868117538e-18	5.77753586684609e-18	1.23073510635322e-17	2.69018730727902e-17	5.51154043718215e-17	1.03523179714157e-16	1.80399255342177e-16	2.98238376358623e-16	4.77342936392347e-16	7.48148495524302e-16	1.14880067837674e-15
21	1.70643391460922e-11	1.52181626237568e-11	1.22434291641593e-11	8.89513301256216e-12	5.85562216506744e-12	3.5231019931279e-12	1.97420358672211e-12	1.0657469274522e-12	5.79287590791462e-13	3.26618320463805e-13	1.88839964384603e-13	1.07100953446142e-13	5.68953604018969e-14	2.7436923453401e-14	1.18232290362665e-14	4.54958490312134e-15	1.59818577839743e-15	5.44953795583452e-16	1.98148418484234e-16	8.04221868063943e-17	3.47947470479476e-17	1.61932960389889e-17	1.03493684668772e-17	1.06160389379693e-17	1.29517435345264e-17	1.48752166631189e-17	1.52067387461481e-17	1.38685182649661e-17	1.14569686245138e-17	8.74771729088831e-18	6.39454877271881e-18	4.80150490676463e-18	4.02105086827987e-18	3.7209647340524e-18	3.37258007845021e-18	2.60220618075619e-18	1.45355106020889e-18	5.4694077619385e-19	1.54003654979329e-18	8.13299554582476e-18	2.69817885097824e-17	6.74271718153382e-17	1.40147062007646e-16	2.57066842415425e-16	4.35709516346599e-16	7.0905916845425e-16	1.13791448511947e-15	1.81859295251828e-15	2.8758466763512e-15
22	2.36616486023204e-11	2.2346413395328e-11	1.94999338360084e-11	1.57795023396793e-11	1.19001152481906e-11	8.42067072953688e-12	5.63985694197972e-12	3.61155478656305e-12	2.2325912451148e-12	1.34089682230688e-12	7.83129151186144e-13	4.42692984037892e-13	2.40408948777787e-13	1.24629650412772e-13	6.15789846897502e-14	2.91640631401713e-14	1.3420004301167e-14	6.11399597250967e-15	2.80737749042171e-15	1.31379152229601e-15	6.31193310343587e-16	3.16031481139625e-16	1.70233340720067e-16	1.02730433236681e-16	7.10083111897583e-17	5.52692259360787e-17	4.63438348190643e-17	4.01126049983096e-17	3.49383346260149e-17	3.03430668641756e-17	2.62683246054902e-17	2.26828278899032e-17	1.93973809992238e-17	1.60736677693172e-17	1.245802152215e-17	8.7354292361932e-18	5.90886048067867e-18	6.4389135934424e-18	1.54149338855931e-17	4.15905229835691e-17	9.65056661624727e-17	1.90841255768791e-16	3.31024978411971e-16	5.23207259806119e-16	7.91447954437771e-16	1.21038080449741e-15	1.94222137262037e-15	3.25769670084838e-15	5.51391871271764e-15
23	3.28855249999867e-11	3.25669493350569e-11	3.02837733934283e-11	2.65244994162672e-11	2.19553949313834e-11	1.72360522638995e-11	1.28805756858497e-11	9.19619463502234e-12	6.29355765832583e-12	4.13988925164332e-12	2.62275703045373e-12	1.60250066617012e-12	9.453355947458e-13	5.39161127843171e-13	2.97935839557172e-13	1.59997098507371e-13	8.37932394053202e-14	4.29307020092661e-14	2.15583321791757e-14	1.06183780516452e-14	5.13588923970254e-15	2.45286640060936e-15	1.17514411633992e-15	5.83612230831462e-16	3.15991119460196e-16	1.95919695305778e-16	1.4107455968661e-16	1.14591330212826e-16	1.0043844989085e-16	9.16353278220822e-17	8.49911504964312e-17	7.89895885528239e-17	7.31105789954865e-17	6.77353650627327e-17	6.4229577039359e-17	6.51255198277791e-17	7.46125908309438e-17	9.94281635388284e-17	1.49184830766769e-16	2.33717760409588e-16	3.55559320658979e-16	5.004537510434e-16	6.36495191867709e-16	7.36901427997064e-16	8.36189301225268e-16	1.11347925726674e-15	1.97471570052122e-15	4.08536285836021e-15	8.29682164053347e-15
24	4.38951813740905e-11	4.49811897277365e-11	4.37966704104385e-11	4.0614643633344e-11	3.59504167980344e-11	3.04335218819191e-11	2.46818391377243e-11	1.92066093629847e-11	1.43611554120806e-11	1.03320198511999e-11	7.16189755044115e-12	4.78986665035322e-12	3.0952673752043e-12	1.93547492540546e-12	1.17271351718206e-12	6.89279708136462e-13	3.93229361957106e-13	2.17674030004001e-13	1.16735159400457e-13	6.04608079753974e-14	3.00927739519609e-14	1.42919931676203e-14	6.41687225758221e-15	2.69467521693129e-15	1.05250044890232e-15	3.95475866656075e-16	1.72781999460747e-16	1.23585286158358e-16	1.33376261573815e-16	1.56622567361014e-16	1.77877977503689e-16	1.94004875905057e-16	2.07084913089623e-16	2.22111240305185e-16	2.46454574402643e-16	2.89808988176628e-16	3.63872692584328e-16	4.80338892363031e-16	6.44631161003024e-16	8.43488174347781e-16	1.02960711845245e-15	1.11589698495529e-15	1.0000954720373e-15	6.39077557446879e-16	1.75486736919195e-16	8.9099511114323e-17	1.31052899428293e-15	5.21012881246238e-15	1.33809273637384e-14
25	5.41182580433715e-11	5.67175223731903e-11	5.70691911697963e-11	5.52389785590821e-11	5.15077448368326e-11	4.63106358693039e-11	4.01681403281572e-11	3.36174490027363e-11	2.71499913572424e-11	2.11617012934098e-11	1.59227714025496e-11	1.15707283059368e-11	8.12519086311095e-12	5.51745756546292e-12	3.62562138063868e-12	2.30684964787156e-12	1.42163904466997e-12	8.48473636879278e-13	4.9002888908869e-13	2.7338864996249e-13	1.46882824818471e-13	7.56147500135443e-14	3.70015256514092e-14	1.69913794499712e-14	7.16417521673743e-15	2.66371400419946e-15	8.02428324502018e-16	1.61147289547538e-16	3.11725651837307e-17	8.25967454230948e-17	1.76625592624193e-16	2.65902536127744e-16	3.45764889961384e-16	4.32674611987941e-16	5.55187552874909e-16	7.48631188636203e-16	1.04791354728627e-15	1.474902524463e-15	2.0197624486452e-15	2.62165717465405e-15	3.16328418907837e-15	3.50164943994426e-15	3.55687090660725e-15	3.4650124747896e-15	3.76920224678964e-15	5.58304868849789e-15	1.0627345329365e-14	2.10380764672685e-14	3.88947352264817e-14
26	5.89915181476324e-11	6.26063758900933e-11	6.44915558428293e-11	6.45883213703415e-11	6.29264506026596e-11	5.96197468130106e-11	5.48752713428386e-11	4.90001341401541e-11	4.23887624790906e-11	3.5484224894167e-11	2.87214794279665e-11	2.24695975281842e-11	1.69899750533215e-11	1.24200601741302e-11	8.78231290111826e-12	6.01073723430079e-12	3.98457825870607e-12	2.56014108875608e-12	1.59521788183348e-12	9.6432466330356e-13	5.65643524992211e-13	3.21904722542916e-13	1.77671939710084e-13	9.50685146528318e-14	4.93190061672379e-14	2.48519973042573e-14	1.22433723970865e-14	5.99678744241574e-15	3.02553882858912e-15	1.66495492104703e-15	1.05928180008494e-15	7.99348366503279e-16	7.19956202783759e-16	7.92635459611459e-16	1.06949251964513e-15	1.64886734883396e-15	2.64549942118916e-15	4.1588646533066e-15	6.24445958801762e-15	8.90328602282473e-15	1.21111302516568e-14	1.59060881610505e-14	2.0535847657214e-14	2.66358543145992e-14	3.53730963946651e-14	4.84627702975579e-14	6.7967027469587e-14	9.58358185903308e-14	1.33253031964809e-13
27	5.32881636142898e-11	5.67729745929001e-11	5.95801331341166e-11	6.16540583837506e-11	6.28293392198981e-11	6.28595508359262e-11	6.14996298047167e-11	5.86066010080114e-11	5.42163285861703e-11	4.85665477221283e-11	4.20604221242153e-11	3.51877144851286e-11	2.84327358503291e-11	2.21969439036725e-11	1.67532491929201e-11	1.22354925897385e-11	8.65591924799507e-12	5.93845568086193e-12	3.95582659217537e-12	2.56195642471889e-12	1.61539811039592e-12	9.93127217672621e-13	5.9626805311392e-13	3.5021880852684e-13	2.0160403029253e-13	1.13953726711539e-13	6.33434644670925e-14	3.4642261912838e-14	1.85943357062214e-14	9.71216168206965e-15	4.84418210428124e-15	2.25154790453947e-15	1.04235354207166e-15	8.41021024937524e-16	1.60068016096112e-15	3.4930749686723e-15	6.83407106185451e-15	1.20244198712681e-14	1.95042973639451e-14	2.97327537354824e-14	4.32047177089732e-14	6.05055704158912e-14	8.23787351012931e-14	1.09754338387885e-13	1.43671823363989e-13	1.85043401027981e-13	2.34259692049492e-13	2.90727877392726e-13	3.52522097692271e-13
28	3.52122216126233e-11	3.74403014333431e-11	4.04011068279552e-11	4.41184667132612e-11	4.82946661726951e-11	5.23576664201994e-11	5.55990358538029e-11	5.73559930368463e-11	5.7177376055689e-11	5.49237530977419e-11	5.0779400943386e-11	4.51851949739217e-11	3.87239698147519e-11	3.19971821411445e-11	2.5524828567254e-11	1.96857484167906e-11	1.46999817312272e-11	1.06439256879376e-11	7.48442505538692e-12	5.11864691434128e-12	3.41031291426611e-12	2.21732515034653e-12	1.40954040818628e-12	8.77831816016277e-13	5.36674703379957e-13	3.22654930218045e-13	1.90925292631562e-13	1.11055224246915e-13	6.31445401478624e-14	3.4613837345677e-14	1.77759519572509e-14	8.12046327210558e-15	3.17052257175812e-15	1.75914317548017e-15	3.58933484505467e-15	8.96960269043242e-15	1.86441414668127e-14	3.36624888675343e-14	5.52551528792132e-14	8.46976955302124e-14	1.23153551111056e-13	1.71485731784873e-13	2.30025282094271e-13	2.9829102583734e-13	3.74682531162717e-13	4.56219685558849e-13	5.38463053795511e-13	6.15782174856791e-13	6.82094851381306e-13
29	1.18056866871936e-11	1.28700847733653e-11	1.59860972816026e-11	2.1186720894094e-11	2.80347085224968e-11	3.56933439203954e-11	4.31034628706425e-11	4.92141385991648e-11	5.32000301479105e-11	5.46079685380573e-11	5.34030156128907e-11	4.991759483294e-11	4.47336850367398e-11	3.85398272815266e-11	3.20012511465941e-11	2.56678412283053e-11	1.99281558314438e-11	1.50042726250286e-11	1.09748149262991e-11	7.81201614603492e-12	5.42117811092324e-12	3.67502703758815e-12	2.43948304760392e-12	1.59032971421858e-12	1.0220202073631e-12	6.5060391175639e-13	4.12834945790207e-13	2.63228622883251e-13	1.70379699166901e-13	1.13388755434765e-13	7.88433594524325e-14	5.85063374402044e-14	4.76779710018269e-14	4.41040931771342e-14	4.72709874246885e-14	5.79349286334301e-14	7.77596846270181e-14	1.08967116126707e-13	1.53937860768774e-13	2.14728878966942e-13	2.92503683887759e-13	3.8690371678311e-13	4.95431358183758e-13	6.12969064152715e-13	7.31616742435335e-13	8.41064511672563e-13	9.29687410711493e-13	9.86409087221244e-13	1.00312152393828e-12
30	4.9092182144306e-14	1.72999291700138e-12	6.01776297594556e-12	1.27685931747302e-11	2.13560637250307e-11	3.07773882695914e-11	3.98502262319887e-11	4.74465617597422e-11	5.27016468444411e-11	5.51478967910765e-11	5.47500162251953e-11	5.18477987370152e-11	4.70363296748409e-11	4.10233571374128e-11	3.44999899603068e-11	2.80480999225129e-11	2.20923076005525e-11	1.68917246432962e-11	1.25595321152865e-11	9.09699779058326e-12	6.43087257778305e-12	4.44699366009034e-12	3.01662371544325e-12	2.01472822607464e-12	1.33093699765922e-12	8.7463135111079e-13	5.75783910030306e-13	3.83093677672144e-13	2.60732698032993e-13	1.84716996442297e-13	1.3958169482863e-13	1.15724396871672e-13	1.07520101025201e-13	1.12125568035675e-13	1.28783215373513e-13	1.58393756274411e-13	2.03137524094208e-13	2.65971187563938e-13	3.49895846900269e-13	4.56974060294276e-13	5.87161258548767e-13	7.37108835468775e-13	8.99188065783982e-13	1.06106157185613e-12	1.20615935691934e-12	1.31534916937858e-12	1.36987753179317e-12	1.35528749933306e-12	1.26555861653068e-12
31	1.85734521934779e-11	2.28456467628624e-11	2.89152221290658e-11	3.63529747929228e-11	4.44037296204534e-11	5.21176087269039e-11	5.85299047653737e-11	6.28433831274165e-11	6.45674993163174e-11	6.35837225609031e-11	6.01290200530171e-11	5.47122097847134e-11	4.79929748525335e-11	4.06572042244397e-11	3.33158754133231e-11	2.64421973322479e-11	2.03485490983283e-11	1.51950968993118e-11	1.10176674918716e-11	7.76295959165136e-12	5.3225227455732e-12	3.56095560970865e-12	2.33696800807907e-12	1.51777021376477e-12	9.87906718485754e-13	6.53668200026109e-13	4.44063714531615e-13	3.09247961239532e-13	2.17289388483386e-13	1.50145946200911e-13	9.96102376155096e-14	6.37827782479614e-14	4.43748994647812e-14	4.48938928163452e-14	6.95703901210849e-14	1.22772951647644e-13	2.08616528467985e-13	3.30498240524925e-13	4.90372414685019e-13	6.87695659075634e-13	9.18121401077024e-13	1.1721875068503e-12	1.43439508553327e-12	1.68317841071552e-12	1.89225471288177e-12	2.03365603857756e-12	2.08235248080387e-12	2.02181947809713e-12	1.84932533851924e-12
32	7.49949438737944e-11	8.16125775440458e-11	8.78045376868507e-11	9.30092158993859e-11	9.66168089817834e-11	9.80813187972283e-11	9.70318090485401e-11	9.33540063510813e-11	8.72210799155507e-11	7.90667115899126e-11	6.95094440263228e-11	5.92494542927006e-11	4.89636985120642e-11	3.92220852422837e-11	3.04381265721392e-11	2.28562670085385e-11	1.65687056032821e-11	1.15495011443304e-11	7.69354190844132e-12	4.85128055884629e-12	2.85484255977523e-12	1.53523448262072e-12	7.32771737231995e-13	3.03386142092383e-13	1.22763042771776e-13	8.9143291784508e-14	1.24778768932012e-13	1.75737607567075e-13	2.09941720176287e-13	2.13715444190682e-13	1.87457021676603e-13	1.4115930552051e-13	9.03917151694875e-14	5.30991005415573e-14	4.72893524652998e-14	8.94581879854732e-14	1.93477081171946e-13	3.69649846753493e-13	6.23706506844824e-13	9.55628625554312e-13	1.35836961080903e-12	1.81672439181701e-12	2.30677887191063e-12	2.79647331148682e-12	3.24777403263804e-12	3.62070399906375e-12	3.87902338885379e-12	3.99675037268493e-12	3.96414150598825e-12
33	1.63766054070124e-10	1.69921931262651e-10	1.72695952583957e-10	1.71747634441275e-10	1.66971035054731e-10	1.58535805211944e-10	1.46892701847014e-10	1.32737120129578e-10	1.16933685695893e-10	1.00414546054937e-10	8.40706752236456e-11	6.86570754248351e-11	5.47287206902488e-11	4.26158006378052e-11	3.24369835484513e-11	2.4141041207573e-11	1.75625289979123e-11	1.24771060016598e-11	8.64577309740185e-12	5.84298758911509e-12	3.86918005534799e-12	2.55202637738164e-12	1.74221443413522e-12	1.30864790798603e-12	1.13595044344637e-12	1.12484849708235e-12	1.19435600856146e-12	1.28402994168075e-12	1.3548231835612e-12	1.38784697019037e-12	1.38121633878612e-12	1.34574925445846e-12	1.30048111398099e-12	1.26878432724399e-12	1.27550104625865e-12	1.34508188824273e-12	1.50040929506475e-12	1.76183844659579e-12	2.1460181281864e-12	2.66422621633116e-12	3.3202181175654e-12	4.10788155902807e-12	5.00925062417994e-12	5.99358299982058e-12	7.01817756107613e-12	8.03135984135636e-12	8.97759893533813e-12	9.80412488774495e-12	1.04678499354188e-11
34	2.79499353429756e-10	2.82016548209521e-10	2.782215771807e-10	2.68278548235759e-10	2.52784691060047e-10	2.32720939507931e-10	2.09354678634679e-10	1.84107070300669e-10	1.58404333462675e-10	1.33535749314796e-10	1.10539919463556e-10	9.01350315135903e-11	7.26999074211785e-11	5.83026289325288e-11	4.67649908427239e-11	3.77458834556492e-11	3.08258738279854e-11	2.55784307890156e-11	2.16190767236327e-11	1.8630373970462e-11	1.63662704188554e-11	1.46427303026733e-11	1.33223935468373e-11	1.22996611171204e-11	1.14900220508271e-11	1.08246710194888e-11	1.02493473060839e-11	9.72527722145234e-12	9.23010726512832e-12	8.75744427392294e-12	8.31461317939527e-12	7.91909454574749e-12	7.59456721901737e-12	7.36750267688593e-12	7.26493622757221e-12	7.31355351305347e-12	7.53976003809506e-12	7.97008077832416e-12	8.63113324801354e-12	9.5485348516136e-12	1.07444014855264e-11	1.2233497403219e-11	1.40185182732079e-11	1.60853364539193e-11	1.83992229928649e-11	2.09030223529725e-11	2.35179758111278e-11	2.61474108985231e-11	2.86829420430351e-11
35	4.26829275048254e-10	4.2251327188569e-10	4.08806171311211e-10	3.86465871039438e-10	3.5683195076963e-10	3.21704094630519e-10	2.83170221371222e-10	2.43406837528658e-10	2.0447835281232e-10	1.68161694395567e-10	1.35817584260854e-10	1.08321351409121e-10	8.60559408002945e-11	6.89599663537986e-11	5.66161420418216e-11	4.83614643402192e-11	4.34004553273707e-11	4.09060493617916e-11	4.00980950671346e-11	4.02954500122628e-11	4.0942903224495e-11	4.16177524022524e-11	4.20224594735869e-11	4.19696294398069e-11	4.13641909814243e-11	4.01858176512144e-11	3.847293596515e-11	3.63085059464614e-11	3.38072404029667e-11	3.1103936052214e-11	2.83428836928109e-11	2.56686531024437e-11	2.32187266550794e-11	2.1118405216393e-11	1.94781526627723e-11	1.83931698983431e-11	1.79446074115341e-11	1.82015362469748e-11	1.92226660366453e-11	2.10568515370098e-11	2.37416576526531e-11	2.7299622721177e-11	3.17323174093391e-11	3.70127746495067e-11	4.30772889433824e-11	4.98178754733341e-11	5.70767780893449e-11	6.46442858440054e-11	7.22607669438815e-11
36	6.16498740914839e-10	5.99123060770573e-10	5.68122469869164e-10	5.24941650299806e-10	4.71820591937951e-10	4.11622497035057e-10	3.47600388152351e-10	2.83128637593903e-10	2.21429877609917e-10	1.65327500283531e-10	1.17049377762243e-10	7.81004653778219e-11	4.92120869759458e-11	3.03656655487994e-11	2.08800447710755e-11	1.95455102144554e-11	2.4784719540915e-11	3.48209171721564e-11	4.78364563326445e-11	6.21088895611981e-11	7.6116755595404e-11	8.86118528662114e-11	9.86586702591727e-11	1.05644461166354e-10	1.0926517143848e-10	1.09493214313173e-10	1.06533153994044e-10	1.0077094376396e-10	9.27216485815644e-11	8.29796920111299e-11	7.2174682122965e-11	6.09348447925164e-11	4.9859074819789e-11	3.94976601771715e-11	3.03409019590949e-11	2.28141981465976e-11	1.72777249476048e-11	1.40286555561337e-11	1.3303899733069e-11	1.52816060376879e-11	2.00801061110608e-11	2.7753554536761e-11	3.82841825186436e-11	5.15717897201327e-11	6.74217917375814e-11	8.55337599103317e-11	1.05492869885613e-10	1.26766951952307e-10	1.48711859253889e-10
37	8.98533911195255e-10	8.6393269193486e-10	8.10241529794688e-10	7.39784579415394e-10	6.55980107979732e-10	5.63118005000560e-10	4.66054383553926e-10	3.69852021139765e-10	2.79401783655616e-10	1.99062207094386e-10	1.32351855120062e-10	8.17223934391982e-11	4.84305783792494e-11	3.25159889283033e-11	3.28799133681852e-11	4.74507859453305e-11	7.34140766712279e-11	1.0748022740917e-10	1.46163258585225e-10	1.8604474771909e-10	2.24002362993796e-10	2.57388178907388e-10	2.84148706144505e-10	3.02885101934885e-10	3.12857717096192e-10	3.13943518407845e-10	3.06557760427856e-10	2.91552537765111e-10	2.70104667281203e-10	2.43603994106324e-10	2.1355102339782e-10	1.814701139608e-10	1.48841675889597e-10	1.17054189338964e-10	8.73746333906544e-11	6.09342329709107e-11	3.87253722330616e-11	2.16050932736658e-11	1.03007571349092e-11	5.4141125350043e-12	7.4210983673193e-12	1.66660885722817e-11	3.33508543833435e-11	5.75201424775702e-11	8.90473103495817e-11	1.27624772080063e-10	1.72764930199116e-10	2.23817648765399e-10	2.800100336381e-10
38	1.51399817435804e-09	1.49057216652439e-09	1.4436907628991e-09	1.37625598807779e-09	1.29246131399718e-09	1.19752435836219e-09	1.09732338110111e-09	9.97968960374013e-10	9.05349982350565e-10	8.24696441753665e-10	7.60200037551315e-10	7.14727341501376e-10	6.8965023492828e-10	6.84805676919308e-10	6.98583312738392e-10	7.28126639794695e-10	7.696229210927e-10	8.18649890269128e-10	8.70544133400011e-10	9.2075691084693e-10	9.65167634228852e-10	1.00033237439241e-09	1.02365353720983e-09	1.0334660263984e-09	1.02904373027895e-09	1.01053715787117e-09	9.78857946341599e-10	9.35528533460286e-10	8.82515610223195e-10	8.22064363125977e-10	7.5654747068932e-10	6.88338897367757e-10	6.19718284358261e-10	5.52807652908103e-10	4.89538580926147e-10	4.31645230648893e-10	3.80676716849215e-10	3.38021336783846e-10	3.04935089509861e-10	2.825676027411e-10	2.71979940818428e-10	2.74150646097368e-10	2.89968602105641e-10	3.20213704855057e-10	3.65528664661564e-10	4.26387296898899e-10	5.03066180792125e-10	5.95627437704533e-10	7.03920635279718e-10
39	3.11982022545711e-09	3.2170578871719e-09	3.29017805749376e-09	3.34074847163477e-09	3.3714808507022e-09	3.38598997518443e-09	3.38847183143668e-09	3.38333034364339e-09	3.37478841782241e-09	3.36652126131457e-09	3.36134783195755e-09	3.36101002540566e-09	3.36605959291427e-09	3.37586101021214e-09	3.38870607833926e-09	3.40202447410595e-09	3.41266516305916e-09	3.41721757215914e-09	3.41233924347378e-09	3.39505837384562e-09	3.36302470804584e-09	3.31468981564317e-09	3.24940672084599e-09	3.16744797710921e-09	3.06994949248559e-09	2.95879386476811e-09	2.83645115180207e-09	2.70579671329151e-09	2.56992517770322e-09	2.43197713150558e-09	2.29499137579135e-09	2.1617911739125e-09	2.03490839990618e-09	1.91654534528568e-09	1.80857044415444e-09	1.71254146336627e-09	1.6297477715356e-09	1.56126206053785e-09	1.50799123294131e-09	1.47071600376311e-09	1.45010907633209e-09	1.44672260539034e-09	1.46093720489049e-09	1.49286721282562e-09	1.5422205657796e-09	1.60811678478523e-09	1.68887361009706e-09	1.78178220160979e-09	1.88290310468279e-09
40	6.76477888492654e-09	7.17845277747323e-09	7.56641758631354e-09	7.92487724916763e-09	8.25075721235926e-09	8.54165526682257e-09	8.79575006985703e-09	9.01168416831193e-09	9.18844098905059e-09	9.32523533524072e-09	9.42143437350599e-09	9.47652124298151e-09	9.49010692314453e-09	9.46198876453431e-09	9.39224712555719e-09	9.28136583809094e-09	9.13035852694725e-09	8.94088161489138e-09	8.71531626966604e-09	8.45680532975492e-09	8.16923679197281e-09	7.85717193821608e-09	7.52572270361506e-09	7.180388566978e-09	6.82686736666464e-09	6.47085656179766e-09	6.11786143067364e-09	5.77302469367e-09	5.44098849308245e-09	5.12579515475481e-09	4.830828357877e-09	4.55879186709811e-09	4.31171931556675e-09	4.09100595220302e-09	3.89745184924108e-09	3.73130568404635e-09	3.59229861313517e-09	3.47965866254072e-09	3.39209725315496e-09	3.327760916301e-09	3.284143130454e-09	3.25795400307219e-09	3.24494998486237e-09	3.23973291092552e-09	3.23553851069929e-09	3.22405020451449e-09	3.19529543414142e-09	3.13770955531187e-09	3.03848655584704e-09
41	1.3206129539175e-08	1.40970391721655e-08	1.49402314579265e-08	1.57218709705798e-08	1.64287983549498e-08	1.7048879638522e-08	1.75713378756706e-08	1.79870587821256e-08	1.82888621959012e-08	1.84717310909788e-08	1.85329896090351e-08	1.84724214053561e-08	1.82923198361052e-08	1.79974624616125e-08	1.75950042629353e-08	1.70942870055074e-08	1.65065663060528e-08	1.58446629489809e-08	1.51225504552267e-08	1.43548962844521e-08	1.35565787254053e-08	1.27422048768094e-08	1.19256566115853e-08	1.1119690692006e-08	1.03356161370349e-08	9.58306667431944e-09	8.86987903703113e-09	8.20207961031157e-09	7.58397326636856e-09	7.01831998761296e-09	6.50657786671324e-09	6.04918597079198e-09	5.64585785024399e-09	5.29585641368613e-09	4.99822349653180e-09	4.75194253883303e-09	4.55602004432529e-09	4.40948056305180e-09	4.31128052902995e-09	4.2601582432316e-09	4.25445067809151e-09	4.29192287315916e-09	4.3696729591157e-09	4.4841958507392e-09	4.63171190348525e-09	4.80889362416334e-09	5.01415373537788e-09	5.24969077553024e-09	5.52452244584403e-09
42	2.18435374524137e-08	2.31268942170483e-08	2.42946835964696e-08	2.5321627727913e-08	2.61844332945602e-08	2.68626518758932e-08	2.73394872688908e-08	2.76025102095884e-08	2.76442423920169e-08	2.74625753082506e-08	2.70609952345699e-08	2.64485935508739e-08	2.56398512471367e-08	2.4654197537762e-08	2.35153544267811e-08	2.22504911773179e-08	2.08892241841922e-08	1.94625079365553e-08	1.80014708148454e-08	1.65362547032411e-08	1.50949192723871e-08	1.37024699591919e-08	1.23800630513091e-08	1.11444320587475e-08	1.00075671882015e-08	8.97666495176043e-09	8.05434868457765e-09	7.23914411928226e-09	6.52617835777616e-09	5.9080567878395e-09	5.37586183041323e-09	4.92021083957433e-09	4.5323087624256e-09	4.20493479090458e-09	3.93331140484768e-09	3.71581882467291e-09	3.55453759114225e-09	3.45562614613494e-09	3.42956807102947e-09	3.49135405933204e-09	3.66069566569495e-09	3.96240024288438e-09	4.42706810860317e-09	5.09230276865399e-09	6.00465191306804e-09	7.22251990375534e-09	8.82031060830534e-09	1.08940716534989e-08	1.35689161919575e-08
43	3.0805083190021e-08	3.21099513140932e-08	3.31855889997529e-08	3.40002982438568e-08	3.45272678627752e-08	3.47458167929553e-08	3.46424800954091e-08	3.42118744401194e-08	3.34572863180135e-08	3.23909364779934e-08	3.10338877771039e-08	2.94155801707424e-08	2.75729951328287e-08	2.55494713705297e-08	2.33932131435023e-08	2.11555506173871e-08	1.88890273050328e-08	1.66454017147888e-08	1.44736579581079e-08	1.24181226475419e-08	1.05167826250804e-08	8.79988992018218e-09	7.28892721281969e-09	5.99598966768352e-09	4.92361830731094e-09	4.06509734480909e-09	3.40520451801581e-09	2.92138097082321e-09	2.58526714036871e-09	2.36453488120342e-09	2.22493497739577e-09	2.13247430595804e-09	2.0556389517024e-09	1.96758889683015e-09	1.84826647440398e-09	1.68638412167483e-09	1.48128623538288e-09	1.24471390613372e-09	1.00253851911752e-09	7.96569034313025e-10	6.86576576564982e-10	7.52717295018498e-10	1.0985690946519e-09	1.85502898043697e-09	3.18534496903141e-09	5.29157971607025e-09	8.42282218728656e-09	1.2885478620899e-08	1.90559836762012e-08
44	3.9625281858129e-08	4.06794193648627e-08	4.13899707129024e-08	4.17265813878298e-08	4.1666830409922e-08	4.11975244165088e-08	4.03157238077105e-08	3.90294341435522e-08	3.73579076450649e-08	3.53315151909373e-08	3.29911679513005e-08	3.03872888517885e-08	2.75783563093526e-08	2.46290648946837e-08	2.16081684762497e-08	1.85860897494973e-08	1.56323947386674e-08	1.2813240967715e-08	1.01889128871805e-08	7.81155748241171e-09	5.72322677531259e-09	3.95432249900628e-09	2.52252221376711e-09	1.43224645117894e-09	6.74704238503767e-10	2.2853082483451e-10	6.10079323142104e-11	1.29834715719135e-10	3.85398091947838e-10	7.73475336208195e-10	1.23829080972021e-09	1.72584317065582e-09	2.18742001198119e-09	2.58322395951939e-09	2.88604807248276e-09	3.08495900369806e-09	3.188973795945e-09	3.2307503738047e-09	3.2703527025216e-09	3.39919922456378e-09	3.74435757535415e-09	4.47340971775994e-09	5.80017936587792e-09	7.99168738713985e-09	1.13767796354805e-08	1.63569532312295e-08	2.34199880886792e-08	3.31570650442984e-08	4.62841125135402e-08
45	5.34841572793986e-08	5.48364226061875e-08	5.58041849756498e-08	5.63605662296057e-08	5.64875236319169e-08	5.6176907494765e-08	5.54312203874688e-08	5.4264026901646e-08	5.26999762482101e-08	5.0774416095139e-08	4.85325942891075e-08	4.60284645461543e-08	4.33231318443311e-08	4.04829920547367e-08	3.75776372746403e-08	3.4677612429187e-08	3.18521191809991e-08	2.91667694158985e-08	2.66814921707212e-08	2.44486946938333e-08	2.25117704868158e-08	2.09040350092459e-08	1.96481537921603e-08	1.87561087348316e-08	1.82297272350978e-08	1.80617765200153e-08	1.82376031816961e-08	1.87372766316334e-08	1.95381761745629e-08	2.06179459402917e-08	2.19577313385014e-08	2.35456064355071e-08	2.53801051949101e-08	2.74737824533174e-08	2.98567544423263e-08	3.2580205233382e-08	3.57198961842257e-08	3.93797815777786e-08	4.36959160226751e-08	4.88409380459293e-08	5.50295289688805e-08	6.25253747461408e-08	7.16502976059281e-08	8.27963689301235e-08	9.64419577119052e-08	1.13172800812222e-07	1.33709290572395e-07	1.58941248505412e-07	1.89971475395268e-07
46	8.54360877970454e-08	8.91026241309143e-08	9.24982848551775e-08	9.55949466296109e-08	9.8371220581741e-08	1.00813256684213e-07	1.02915327592241e-07	1.04680161805102e-07	1.06119006108263e-07	1.07251408777446e-07	1.08104727412302e-07	1.08713377870294e-07	1.09117852910471e-07	1.09363550158034e-07	1.09499458239289e-07	1.09576756877758e-07	1.09647390975671e-07	1.0976267997314e-07	1.0997202199415e-07	1.10321747550267e-07	1.10854170159699e-07	1.1160687161005e-07	1.12612248375982e-07	1.13897333683291e-07	1.1548389781843e-07	1.17388818580781e-07	1.19624705451884e-07	1.22200756415542e-07	1.25123826816797e-07	1.28399696700413e-07	1.3203453829352e-07	1.36036610293224e-07	1.40418241954191e-07	1.45198219084035e-07	1.50404747138552e-07	1.56079244453745e-07	1.6228131145576e-07	1.69095328848086e-07	1.76639257650729e-07	1.85076343660946e-07	1.94630564051795e-07	2.05606788417448e-07	2.18416752868291e-07	2.33612054282603e-07	2.51925451406732e-07	2.74321797645625e-07	3.0205991359958e-07	3.36766621761095e-07	3.80523997672901e-07
47	1.51795422402233e-07	1.61070857432248e-07	1.70366362216507e-07	1.79641425405481e-07	1.88857211725117e-07	1.97977096291793e-07	2.06967078522891e-07	2.15796053882932e-07	2.24435926172777e-07	2.32861548222768e-07	2.41050484444804e-07	2.48982594475274e-07	2.56639442851982e-07	2.6400354509627e-07	2.71057465552498e-07	2.77782786779604e-07	2.84158974191971e-07	2.901621631095e-07	2.95763898609269e-07	3.00929861895337e-07	3.05618620750476e-07	3.09780446538577e-07	3.13356246814592e-07	3.16276671572708e-07	3.18461463282196e-07	3.19819136918131e-07	3.20247096991372e-07	3.19632324892545e-07	3.1785280239466e-07	3.1477987649779e-07	3.10281817359188e-07	3.04228874997796e-07	2.96500201626077e-07	2.86993074252835e-07	2.75634925500488e-07	2.62398767640961e-07	2.473226731973e-07	2.30534051785356e-07	2.12279533000061e-07	1.92961323988172e-07	1.7318095190055e-07	1.53791318866256e-07	1.35957982982408e-07	1.2123052511165e-07	1.11624759904048e-07	1.09716392505433e-07	1.18746502631163e-07	1.42738948987744e-07	1.86629425036124e-07
48	2.58697372935411e-07	2.76430535462786e-07	2.94511079332162e-07	3.12865026167657e-07	3.31412893170878e-07	3.50069997970479e-07	3.68746738512276e-07	3.87348830931251e-07	4.05777489796077e-07	4.23929537444546e-07	4.41697432388788e-07	4.58969211022743e-07	4.75628342182771e-07	4.9155350058623e-07	5.06618272915538e-07	5.20690819467407e-07	5.33633525017712e-07	5.45302685058519e-07	5.55548288064302e-07	5.64213971174128e-07	5.71137245871925e-07	5.76150112132226e-07	5.79080204263117e-07	5.79752639454097e-07	5.77992770869366e-07	5.73630080946125e-07	5.66503487139887e-07	5.56468371296494e-07	5.43405684492072e-07	5.27233520679699e-07	5.07921593637084e-07	4.85509091029067e-07	4.60126415051344e-07	4.32021348931524e-07	4.01590210011509e-07	3.69414560381615e-07	3.36304041958308e-07	3.0334588114944e-07	2.71961565351207e-07	2.43971125958738e-07	2.21665366941176e-07	2.07886251186165e-07	2.06115496046469e-07	2.20571232736935e-07	2.56312350168634e-07	3.19349872224626e-07	4.1676440934382e-07	5.56828382931135e-07	7.49131348423401e-07
49	3.95295561092993e-07	4.22659266472664e-07	4.50731219688349e-07	4.79428310727236e-07	5.08662648638041e-07	5.38342792116645e-07	5.68375100473192e-07	5.9866518810119e-07	6.29119465427566e-07	6.59646750649544e-07	6.90159939629641e-07	7.20577726387101e-07	7.50826373940354e-07	7.80841545042261e-07	8.1057021479252e-07	8.3997270234428e-07	8.69024877015054e-07	8.97720615058099e-07	9.26074607047131e-07	9.54125642064094e-07	9.81940523321046e-07	1.00961880002062e-06	1.03729853154195e-06	1.06516333165004e-06	1.09345097142226e-06	1.12246384885998e-06	1.15258165944175e-06	1.18427662377159e-06	1.21813164444989e-06	1.25486177272244e-06	1.29533936466339e-06	1.34062329492878e-06	1.39199257183005e-06	1.45098465907676e-06	1.51943875564907e-06	1.5995442147504e-06	1.69389419483378e-06	1.80554452985292e-06	1.93807768216102e-06	2.09567150037587e-06	2.28317234709824e-06	2.50617198924277e-06	2.77108745913062e-06	3.08524290019744e-06	3.45695221053205e-06	3.89560109431966e-06	4.41172692988061e-06	5.01709466796131e-06	5.72476679005854e-06
50	5.34887200601755e-07	5.70821409078844e-07	6.07911643589116e-07	6.46130447579174e-07	6.85458240316895e-07	7.25886426401163e-07	7.67420745088183e-07	8.10084836332038e-07	8.53924000301773e-07	8.99009129028182e-07	9.45440793027035e-07	9.93353472463593e-07	1.0429199318139e-06	1.09435574909794e-06	1.14792402555621e-06	1.20394031893919e-06	1.26277786306792e-06	1.32487315754886e-06	1.39073203388561e-06	1.46093632697736e-06	1.53615130324507e-06	1.61713401737559e-06	1.70474278781451e-06	1.79994799549471e-06	1.90384441964424e-06	2.01766532767143e-06	2.14279853192098e-06	2.28080461348749e-06	2.43343749136955e-06	2.60266748337037e-06	2.79070696288153e-06	3.00003866291528e-06	3.23344661571757e-06	3.49404964361202e-06	3.78533723540489e-06	4.11120755412866e-06	4.47600722790291e-06	4.88457247838863e-06	5.3422710431398e-06	5.85504425179063e-06	6.42944852426984e-06	7.0726954749711e-06	7.79268973282082e-06	8.59806352607512e-06	9.49820703473306e-06	1.05032934845234e-05	1.1624297945804e-05	1.28730088090597e-05	1.42620309359224e-05
51	5.98028211415597e-07	6.32897156140693e-07	6.68396336711132e-07	7.04487890860647e-07	7.41152364679958e-07	7.78393869517427e-07	8.16245673843437e-07	8.54776213562203e-07	8.94095501918454e-07	9.34361918883255e-07	9.75789359785353e-07	1.01865472399318e-06	1.06330572658991e-06	1.11016901908537e-06	1.15975860906092e-06	1.21268457295477e-06	1.26966206059895e-06	1.33152059418541e-06	1.39921366758463e-06	1.47382865385102e-06	1.55659702880102e-06	1.64890491623266e-06	1.75230395520662e-06	1.86852248144157e-06	1.9994770030123e-06	2.14728393503706e-06	2.31427153892837e-06	2.50299198927504e-06	2.71623346594818e-06	2.95703214122358e-06	3.228683902448e-06	3.53475562111919e-06	3.87909575045591e-06	4.26584400701855e-06	4.69943986922136e-06	5.18462960822928e-06	5.72647155630756e-06	6.33033931565487e-06	7.00192261838309e-06	7.74722556662845e-06	8.57256201145325e-06	9.48454787045385e-06	1.04900902365373e-05	1.1596373193301e-05	1.28108403243505e-05	1.41411739825723e-05	1.5595271468049e-05	1.71812183465404e-05	1.89072592202955e-05
52	4.9188893066917e-07	5.07977406422485e-07	5.22534950885576e-07	5.3541910868427e-07	5.46518128660758e-07	5.55759088935863e-07	5.63116655045103e-07	5.68622425449483e-07	5.72374805839635e-07	5.74549340477515e-07	5.75409415493857e-07	5.75317235725316e-07	5.74744963478637e-07	5.74285894699557e-07	5.74665535554784e-07	5.76752430567357e-07	5.81568582349766e-07	5.90299292842127e-07	6.0430224698959e-07	6.25115652215736e-07	6.54465241127163e-07	6.9426994091486e-07	7.46646011233009e-07	8.13909453308726e-07	8.98576497077822e-07	1.00336198069882e-06	1.13117544834422e-06	1.28511480819667e-06	1.46845741358151e-06	1.6846484566229e-06	1.93728659615343e-06	2.23010678020241e-06	2.5669602684996e-06	2.95179191218732e-06	3.38861480628588e-06	3.88148249514703e-06	4.43445898164442e-06	5.05158686639089e-06	5.7368540227202e-06	6.49415929505851e-06	7.32727779080968e-06	8.23982641678298e-06	9.23523038793299e-06	1.03166915058427e-05	1.14871590637362e-05	1.27493042803801e-05	1.41054991933748e-05	1.55578009493119e-05	1.71079424104127e-05
53	3.29745398562513e-07	3.256891339415e-07	3.18795132395494e-07	3.08976102313527e-07	2.96198401662933e-07	2.80491707116209e-07	2.61959030362575e-07	2.40786957819309e-07	2.17255971088825e-07	1.91750687119312e-07	1.64769839514425e-07	1.36935806217467e-07	1.09003474299938e-07	8.18682202564697e-08	5.65727744943616e-08	3.43127320502902e-08	1.64404684037174e-08	4.46722000357733e-09	6.30941760974272e-11	5.05478279996053e-09	2.14207688450269e-08	5.12838348515976e-08	9.69007079043801e-08	1.60648706793942e-07	2.45009293954483e-07	3.52548477439083e-07	4.858940565752e-07	6.47709758871333e-07	8.40666374953289e-07	1.06741006241177e-06	1.33052805793264e-06	1.63251210930987e-06	1.97572001411242e-06	2.3623357289347e-06	2.79432859117961e-06	3.27341227290024e-06	3.80100416187389e-06	4.3781859371248e-06	5.00566617269391e-06	5.68374586253708e-06	6.41228780882327e-06	7.19069085326365e-06	8.01786995399048e-06	8.89224311641516e-06	9.81172617291494e-06	1.07737363706707e-05	1.17752056671855e-05	1.28126045468591e-05	1.3881977057714e-05
[truncated: 70 more columns]
