# Supplementary material for: Reconstructing spruce budworm outbreak severity: a comparison of paleoecological and tree-ring signals
Source: PLoS One. 2025 Aug 12;20(8):e0329406. doi: 10.1371/journal.pone.0329406 (PMC12342301; doi:10.1371/journal.pone.0329406)
Supplement: S15 Dataset — (ZIP) [file pone.0329406.s015.zip › Lake 8 wavelet data outlier/Coherence_Lepidopteran_scales_GSI/coherence_wavelet_rsq.txt]

V1	V2	V3	V4	V5	V6	V7	V8	V9	V10	V11	V12	V13	V14	V15	V16	V17	V18	V19	V20	V21	V22	V23	V24	V25	V26	V27	V28	V29	V30	V31	V32	V33	V34	V35	V36	V37	V38	V39	V40	V41	V42	V43	V44	V45	V46	V47	V48	V49	V50
1	0.397966580696222	0.542173494962477	0.541992753860687	0.506449314776939	0.4593786333103	0.415362225542061	0.405475969120429	0.477680458749015	0.643620863637144	0.818658851756278	0.923470379420528	0.965100004175219	0.976134637050744	0.977109238435672	0.977400909482696	0.980164858433382	0.984903466122007	0.989624526446642	0.99263742497309	0.993183320380392	0.991273711045706	0.987519861158437	0.98316481392242	0.979879473397853	0.978893505633637	0.980147812662505	0.982575085715982	0.985065363747346	0.986993940912299	0.988170733605796	0.988631142050848	0.988509456691379	0.987978218570446	0.987151757922971	0.985978254701293	0.984271113678935	0.981867750060581	0.978745959662533	0.975068063042106	0.971279276797244	0.96831521295211	0.967619285050994	0.970352923635144	0.976080403572141	0.982702044256662	0.9879116951301	0.990265116032696	0.989236431611253	0.985000158504482
2	0.269520482115856	0.48468946088992	0.520616912050183	0.486576603972335	0.430544069918103	0.371161790014892	0.339063682970518	0.385054709404169	0.541033785539922	0.742329981252617	0.884480966365802	0.949003759200456	0.96945918286673	0.973426296829595	0.974486263679139	0.977525655082186	0.982541830805449	0.98753633413673	0.990695588415483	0.991167499277731	0.988925133442601	0.984609260824064	0.979592350228664	0.975763402935171	0.974534565770656	0.975857665617202	0.978533662561598	0.981311376783423	0.983486823680556	0.984841933907345	0.985401856128258	0.985287944521314	0.984655986997395	0.98360905044589	0.982096763341895	0.979946497223245	0.9770154196739	0.973298048084602	0.968971364486498	0.964519987093829	0.961000410278954	0.960093811907142	0.963203078248565	0.969877328659805	0.977661641338286	0.983788260269279	0.986488903644308	0.985145866432418	0.980079565427823
3	0.165894995677151	0.40230964951357	0.499249111768712	0.47974440619766	0.419916823273541	0.348980172981514	0.297664650215707	0.315041194645324	0.444128856173648	0.650221614071215	0.826207366390082	0.921100455192218	0.957615298719507	0.968142474236616	0.971504584790974	0.975322310689198	0.980668217742274	0.985844700652232	0.989063183929683	0.989438942090015	0.986927170064372	0.982195414763986	0.976710681846474	0.972509220832552	0.971117764507943	0.972487704465482	0.975329829115106	0.978300632422514	0.980647208102786	0.982136593350294	0.982786017464759	0.982696327402771	0.981989424668275	0.980741508852177	0.978906052456642	0.976343701147914	0.972948956550326	0.968735635822162	0.963880914809062	0.958875087173547	0.954835055952741	0.953598143930786	0.956759685207575	0.963910435867538	0.972380697555497	0.979065445308212	0.981942420365326	0.980339993064008	0.974734381309935
4	0.107527662106065	0.296479380987532	0.459516979412261	0.475922186726055	0.421216698695889	0.343149701588976	0.275965220983245	0.266007011347559	0.359682933776641	0.549107296407708	0.746069790701552	0.874982845323715	0.93547336843016	0.958104059228769	0.966601370362309	0.972390958117043	0.978472087287817	0.983919164343307	0.987183495797465	0.987432509756368	0.984637087104733	0.979507012301828	0.973604432978626	0.969093949212024	0.96758905894504	0.969026297437799	0.972030454384508	0.975175331970536	0.97766484910407	0.979253279643235	0.979951459196948	0.979841960060434	0.979016259391433	0.977530116440097	0.975349870337581	0.972374500980548	0.968530497307854	0.96383671722089	0.958453999728138	0.952864252423027	0.948232744066639	0.946540538598077	0.949569071426129	0.956966516271065	0.965886489334004	0.972928810028303	0.975855869618708	0.973975462157925	0.967931172746679
5	0.0930632339404338	0.185691711786706	0.393111024124332	0.481333036115395	0.449149232822701	0.363673399686552	0.270671618417819	0.216432078348954	0.250419495606669	0.393478008308769	0.596791436125571	0.772149809647274	0.877605389050979	0.927375834384354	0.948981702244639	0.960622162936715	0.969448858544889	0.976248956986098	0.979976502971477	0.979904491283586	0.976053655869544	0.969296926783407	0.961608141721319	0.955774830486152	0.953868734746184	0.955754836177527	0.959608392481985	0.963580603903523	0.966654536013586	0.968515974107252	0.969172295161786	0.968725648841933	0.967310939454239	0.965051849943764	0.961971827188167	0.957973804760514	0.952930017261729	0.946771496640922	0.939583052705889	0.931879523016022	0.925141728043106	0.922068525526244	0.925237454170317	0.93436705638831	0.945683113627748	0.954589938950579	0.958119907613456	0.95551520052425	0.947889064031275
6	0.129685361004132	0.0938916657290892	0.275719101097233	0.476929873847967	0.53824706237834	0.478293208948192	0.358981818451712	0.234710768979277	0.159961298151252	0.17926335686932	0.30375987822221	0.492594297977861	0.672142793304728	0.794892700514063	0.86284525956855	0.899024955671609	0.920582687425318	0.933872594161514	0.939781790402175	0.938095929793221	0.929107309234052	0.914498332736317	0.898353750027683	0.886693100797553	0.883808647245745	0.888841054608585	0.897397619087219	0.90544147520768	0.910888628522785	0.913128627913926	0.912270722401377	0.908863127355958	0.903888354473983	0.898399896836866	0.892726264799872	0.886217759658056	0.877822006805662	0.866643487582561	0.852239289397697	0.835206200774841	0.818456867793468	0.808145998903212	0.810976800847025	0.827462278039062	0.849655919892936	0.867435636821001	0.874639076185811	0.870439900202989	0.858070744394423
7	0.229605489031961	0.0719738960893597	0.133405754303132	0.343484473656186	0.540050422640939	0.610219532929456	0.558221747032689	0.430803038413197	0.281895714480726	0.167833887918973	0.129225334949885	0.176275741414117	0.290447169519877	0.431919718242301	0.557891649677969	0.648099293786373	0.705654390439743	0.738333718680198	0.750035560928468	0.742348165142463	0.717404727569522	0.680780755695887	0.643889486335423	0.621371897161041	0.621330281135317	0.638897074247191	0.662111855875331	0.680952492119045	0.690257993169617	0.688495312141922	0.67663300986018	0.658487781071636	0.640801994790934	0.629735695141401	0.62559231147537	0.623028160865695	0.615925504805724	0.600332719839559	0.574775283689278	0.540707735242356	0.504354535715613	0.477956770148646	0.475040116176655	0.49878697977341	0.536485090613277	0.56913353071315	0.584440779574022	0.581698734949552	0.568173430589064
8	0.37110357482726	0.136852910688274	0.066879218365695	0.168155971409267	0.37387582413756	0.572364914290991	0.682148386788704	0.689320005905526	0.612517979175025	0.478668596114795	0.32511204381777	0.195275537494301	0.118042196684237	0.0972650059035705	0.120856025739873	0.169167235049024	0.219848978823069	0.256319406257719	0.271133391840092	0.263742686882946	0.238873650733608	0.206049469642356	0.177766384380549	0.164748386473519	0.170488833544526	0.189845789969223	0.212907869247159	0.230208154972513	0.235739306207671	0.227805778716607	0.209275926954981	0.187454168177738	0.171673339297039	0.167783108978307	0.174040273010007	0.183191786014628	0.187792605396234	0.183420822926494	0.169207808864074	0.147592838674049	0.124123351026449	0.106506972695936	0.101714683205999	0.111677764018143	0.130909235743067	0.149362858699298	0.159418007298771	0.16076997531784	0.157926959593095
9	0.519510848272358	0.267178767105395	0.102968150376742	0.0805973333295216	0.18923640669988	0.378231040369047	0.573528666014671	0.716712989814938	0.788991407958605	0.794771918749698	0.738854321095353	0.620357796845745	0.445203227470995	0.249422752452992	0.0972212804033901	0.0257872140078598	0.0133456300113785	0.0210928813620144	0.0281304613697119	0.0292638627309657	0.0256142187497051	0.0200401578383365	0.0154026576045493	0.0136457017228531	0.0152852495517026	0.0194084516763692	0.0241713377518521	0.0275753554780382	0.0282303200875806	0.0258773994032024	0.0215248735142586	0.0170743929563701	0.0144432808069246	0.0145715227173985	0.0169801958110146	0.0201734676952777	0.0224809753370998	0.0227571715059505	0.0207035788666108	0.0168834668151409	0.0125293706068573	0.00916213289650758	0.00802550638902017	0.00945606414420231	0.0125343280494272	0.0155349972572985	0.0172261744094605	0.0177617812563738	0.0179720309338552
10	0.648578973381957	0.423991699784329	0.217148197220189	0.100415775797592	0.0994702299898093	0.201764658637283	0.370005540889619	0.550929023310887	0.697464056133641	0.786818898445903	0.815195551110461	0.782610242646378	0.686583788012346	0.531405194027921	0.345526074739703	0.179096143336485	0.0699208459081836	0.0192263567209154	0.00388115704554844	0.00150128361039646	0.00147069235674428	0.00123790082536355	0.000850772453356107	0.000656886955097536	0.000800178776054913	0.00120697217904818	0.00167203303317103	0.00196991761609387	0.00195771942217557	0.00163554597698015	0.00114326587760506	0.000694535536784598	0.000476603553681745	0.000565977737470246	0.000903666179349746	0.00133508242682809	0.00168203021581335	0.00180878192709815	0.00166322350089068	0.00129152127423157	0.000828985149198457	0.000464705804820437	0.000373427960756652	0.000620252621537492	0.00108989066616019	0.0015448599771056	0.0018276909190769	0.0019741650595321	0.00207466867058422
11	0.748534563198753	0.573037458597355	0.371963808225953	0.203490486556233	0.114238733096471	0.118898711764437	0.20707526873981	0.35020012783325	0.506311658835524	0.633320857332199	0.703471833557749	0.705971092954851	0.642408042665419	0.526279899887378	0.384739181907685	0.250750235301167	0.146977540072082	0.0783564415920448	0.0381429833912958	0.0167974172950979	0.0065985123525321	0.00241776317474863	0.00105060991941995	0.000678571580388192	0.000550747505769776	0.000472425163141374	0.000394337917854075	0.000292543403541888	0.000171824025896106	6.50733653403279e-05	7.39024783327567e-06	8.05716068974668e-06	4.47544854445133e-05	8.29633214971199e-05	0.000101947960366268	0.000105641241623246	0.000111939877962784	0.000131422233895044	0.000153773640772366	0.000155831920545598	0.000131801771063923	0.000127484386466376	0.000245554597071324	0.000594301303079593	0.00119497062993622	0.00192835222652102	0.00259091643793768	0.00299731504143804	0.00302974939440703
12	0.820420545226682	0.695376275494226	0.530766747210525	0.356507883136583	0.215345959269382	0.139412017051015	0.139306619606678	0.206960060643461	0.319175316813251	0.440703661259148	0.533421882588895	0.569880798855465	0.542177844722055	0.462318924720899	0.355620485845349	0.249244795014911	0.161448330628778	0.0982097622924327	0.0569481427740074	0.0318863947930517	0.0174696975793957	0.0095939906014037	0.00562991860320763	0.00402942644655587	0.00385205725093648	0.00427716963822493	0.00426384210807457	0.00302059015074653	0.00115934477499525	0.000130939431412296	0.00043983162084053	0.00149869102941606	0.00246338904899993	0.0027988586966839	0.00244317791380962	0.00170019039692525	0.00099181824794353	0.000603049135701006	0.000531494786683927	0.000526711335855104	0.000363339724713641	0.000283861355039155	0.0013442486535507	0.00516804549257889	0.0127329599941293	0.0228756162778319	0.0323384035772247	0.0378334024678663	0.0380233352744572
13	0.869003823352265	0.785845830544754	0.667124815427607	0.521042400561684	0.371229888693607	0.248420951210201	0.176488785234653	0.164443407199006	0.206029273244613	0.281498800089528	0.360900315968118	0.412770974949749	0.417250499617728	0.37467735897302	0.302363598929833	0.222706307634087	0.152350421254359	0.0985197019231315	0.0612421717741031	0.0371859023919202	0.0224292006600156	0.0137273295221239	0.00879884615282343	0.00618280815381269	0.00498322905577455	0.00462388885747334	0.00464319788089527	0.00455955902125794	0.00394248051010537	0.00302606161127548	0.00416848370524829	0.0128076794334829	0.0328294047461459	0.0573348208584794	0.0739700379014332	0.0799425161953702	0.0800312088009243	0.0780093215136346	0.075096469364501	0.0719992698505523	0.0702567037104497	0.0721959941109348	0.0799021783828482	0.0936730537130346	0.110940695809165	0.126971857232654	0.137302612951772	0.139925532676251	0.135650580703271
14	0.899156012364357	0.846849445618577	0.769005627191307	0.6641315179825	0.539155698932009	0.410685559058525	0.300385459774111	0.226569464974901	0.197425205727643	0.208465107795728	0.243405970926455	0.278592915207015	0.292031036108525	0.273750640898631	0.229464394081912	0.174109409493088	0.121785325768917	0.0801569414752185	0.0506970318916676	0.0314723804308601	0.0196053443825769	0.0125534817962196	0.00848384023690818	0.00621280391110137	0.00502007104607583	0.0044701556281438	0.00427606053446735	0.00420730244047209	0.00405958863094859	0.00377220523756869	0.00394335779196284	0.00726038709985537	0.0209752168024385	0.0558495591844323	0.11092142385503	0.163682328848336	0.197306958056173	0.214166209265836	0.222577487341053	0.228937399027939	0.236911860478094	0.247859086763348	0.261043114530672	0.273997616121416	0.283500067241819	0.286987566716625	0.283619950617383	0.274398367026957	0.261527776855727
15	0.914971776370822	0.883573563683902	0.835916019894584	0.768422680882562	0.68035237094067	0.576076267890294	0.465981706580475	0.364461349581747	0.28513841123669	0.235502815780342	0.213536439886816	0.208033321259618	0.203350590897017	0.187231951834583	0.156908952634795	0.11859424071736	0.0813909408097647	0.0515484902453637	0.0308191909029594	0.0179164935715961	0.0105338416951952	0.00658169691438729	0.00459014153629904	0.00366441170441392	0.00330765330357612	0.0032553805081755	0.00335730714801888	0.00350084906999441	0.00357239381477008	0.00349353873920031	0.00348711363307726	0.00501047901093628	0.0132011165742741	0.040557192908153	0.102761831975523	0.192882490398963	0.275800885062958	0.332352817938883	0.368582397968366	0.394648927156005	0.416104699477509	0.434233644053475	0.447866928255289	0.455051398879552	0.454400248824299	0.445883568930261	0.430889456536584	0.411731883245538	0.390996746597267
16	0.919995376232909	0.901853179304889	0.873850008369268	0.832965934040224	0.776660293587757	0.703965034412261	0.616736683790206	0.520459026965992	0.423783303882267	0.336327401944466	0.26523319630738	0.212158089110992	0.172848956334874	0.140217240979178	0.109025635147289	0.0785173424641467	0.0512291593249	0.0299043926740293	0.0154649613326414	0.00698968811388612	0.00272491053671677	0.000989845324791819	0.000573858218625747	0.000752094325393138	0.00114967746007315	0.00159597968129681	0.00201711919322508	0.00236879904445263	0.00260423439377635	0.00269280751454114	0.00276513444696598	0.00360642255781142	0.00802784816905143	0.0238821745404415	0.0671627980074588	0.153093504569095	0.267210310267327	0.369877171163667	0.442725017284478	0.491408316905299	0.524472945261102	0.546220505896864	0.557900471304228	0.559813063654368	0.552614625649506	0.537783709500448	0.517490728463335	0.494187678504666	0.470189563497234
17	0.917454093530653	0.907295639269156	0.891046210034451	0.86652135334698	0.83129885023443	0.783054620914699	0.720134695739982	0.642361904425362	0.551932274785298	0.454001745743689	0.356307105980226	0.26730072467284	0.193265366261765	0.136207204775911	0.0941878643102175	0.063609868071161	0.0413467871344672	0.0254123160354552	0.0145478002185866	0.00768379585105075	0.00375063631025695	0.00176042604993378	0.000929951873837414	0.000724295390669556	0.000823661101431456	0.00105819455021699	0.00134485180312678	0.00164006351183596	0.00191170149098643	0.00213774436882999	0.00236168426457323	0.00289567005129093	0.00490995872337127	0.0119197263735919	0.0326515083791995	0.0827879428997506	0.174213083279299	0.290546909358782	0.395403212889808	0.470629384166492	0.518999341257242	0.547698988974196	0.561723557751468	0.56413039597552	0.557265070018643	0.543401731925994	0.524843005459252	0.503771015592953	0.482063358983304
18	0.910178341398791	0.904666492589825	0.895099540704526	0.879839201198479	0.8568150587725	0.823551434240166	0.777333357375724	0.715653128565603	0.637122097992609	0.542908051416541	0.438225470437375	0.332540726067737	0.237091331183694	0.160423120803434	0.105221332650695	0.0687954882439298	0.0459908467968643	0.0318523179807519	0.0228098505613687	0.0167057857538297	0.0123701348482487	0.00919194815506439	0.00683615903632486	0.0050970928717074	0.00383520251591786	0.0029518711670858	0.0023772652397142	0.00206124836881483	0.00196548887914973	0.00206026520499838	0.00233818359084765	0.00287892257698406	0.00405406772443671	0.00708005271355756	0.0152820239644843	0.0361177402224506	0.0813426841263721	0.157894509740188	0.252668035904289	0.339636895162923	0.403949125916589	0.445521162551642	0.469324493784369	0.480006312641013	0.481069084728043	0.475240193941161	0.464769796971387	0.451529248533668	0.437017458400649
19	0.900469361857448	0.897578340941072	0.891676202172035	0.881408150928283	0.86492708783881	0.839805887389515	0.803040822704263	0.751319231427457	0.681837685313021	0.593916973085988	0.491100260227207	0.382235819114646	0.279517877837568	0.193639202704279	0.129588744521256	0.0862414967450675	0.0589687440521415	0.0425068075575226	0.0325548263006377	0.0261817095429385	0.0216357097574675	0.0179926001898643	0.0148358060011449	0.0120221014101061	0.00953164007656253	0.0073845524097383	0.00560302123798933	0.0041996820128084	0.00317803303303518	0.00253659855979989	0.00227516314580892	0.00241039511576004	0.00302582583047869	0.00441954018047507	0.00748282316423688	0.0144912601943009	0.030159856421648	0.0612584536246095	0.111424777898433	0.173921689139629	0.234778440413334	0.284072418967831	0.319521126169078	0.34287232235395	0.356736690994522	0.363469614164257	0.364998097781195	0.362864771893762	0.35828034068746
20	0.890196768616306	0.888672344216039	0.884633196616132	0.876849180255679	0.863573345530082	0.842418787641752	0.810322254240394	0.763781811420154	0.699673552454853	0.616893827370729	0.518469978728831	0.412617289956933	0.310859605054679	0.223535576655404	0.155965808584677	0.107962152894222	0.0759634406143845	0.0554848687277901	0.042580058034339	0.0343190230380025	0.0287355663341689	0.0246031977867958	0.0212098898706303	0.0181818963599076	0.0153569687706687	0.0126954752121216	0.0102198776228128	0.00797644606650862	0.00601424381927631	0.00437606388835422	0.00309593412147199	0.00219932402721781	0.0017067500561285	0.00165274577508541	0.00215758335185846	0.00363439919609213	0.00724413595241175	0.0155280117126319	0.0323734373328226	0.060714869849941	0.0988257533495499	0.140328742261156	0.178736326770023	0.210598934820565	0.235189301218866	0.253124070859857	0.265443280390598	0.273208111088216	0.277359052007126
21	0.881052026849992	0.880054559521834	0.876725172833468	0.869872446931615	0.857780707156481	0.838089810970393	0.807779077406907	0.763447250320084	0.702167161546671	0.623071560267458	0.529204087602508	0.42821168784584	0.33045042127075	0.245115362255	0.177142187298179	0.126829564773395	0.0915195186470469	0.0675663789487494	0.051582814288662	0.0409153841591976	0.0336686857436916	0.0285580991990501	0.0247401804713766	0.0216753758530658	0.0190312939876739	0.0166179165123033	0.0143434086375727	0.0121820391447893	0.0101497117088962	0.00828546312092986	0.00663828232905845	0.00525836939642602	0.00419204624975391	0.00348230831603739	0.00318607679083172	0.00343901469572569	0.00462670654603539	0.00771608746411092	0.0146281789284605	0.028059863393092	0.0499472443190966	0.0792832759025638	0.111991312477532	0.143412686940754	0.170505954892785	0.192139919465535	0.208385237235293	0.219831279508693	0.227198855180864
22	0.874659954761219	0.87356949205733	0.870140832477033	0.863181086657991	0.850982583869694	0.831226275348105	0.801010398358388	0.757186452213802	0.697227431624458	0.620678010790761	0.530660670491699	0.434220657777125	0.340532742936397	0.257686790002617	0.190214222531064	0.138753050502468	0.101332339817479	0.0749557202366039	0.0566796336163365	0.0440893674092143	0.0353856281188556	0.0292979959674466	0.0249546657650564	0.0217650469948748	0.0193315619786714	0.0173896151578852	0.0157690511241088	0.01436980068235	0.013145761869395	0.0120930242566258	0.011240715098297	0.0106446693620473	0.0103858261499684	0.0105773611943311	0.0113881842894782	0.0130960318739779	0.0161872012254477	0.0215054040146155	0.0303798286559457	0.044498148863076	0.0651689452178638	0.0920266982845043	0.1222996124637	0.151856829479343	0.177258136475868	0.19687778201508	0.210643152160871	0.219267771956452	0.223667705127033
23	0.872356478917097	0.870701436377967	0.866597919443843	0.858846113615883	0.845760181006834	0.825103327279806	0.794159648619605	0.750101108016707	0.690814502863652	0.616164248236997	0.529188838545791	0.436257904387047	0.345516558752798	0.264246615601487	0.196797635788096	0.144178092296303	0.104992148694177	0.0767363786357901	0.0567726756620087	0.0428241014192575	0.0331222446615798	0.0263753272261211	0.0216729254145784	0.0183857884661576	0.0160829363668123	0.0144704228582447	0.0133491694826578	0.0125874261643537	0.0121036277023053	0.0118563631413783	0.0118394339462479	0.012081509882721	0.012651765439231	0.0136751234872076	0.0153631450032302	0.0180681312901623	0.0223651329576023	0.0291504526101381	0.0397002093352582	0.0555487839868672	0.0779759606726216	0.107031422089278	0.140589470972488	0.174485593740912	0.20415350018379	0.226551954936736	0.240861834500108	0.247886762346381	0.249087935128488
24	0.874692185647901	0.872166780738326	0.867064350948891	0.858203992048233	0.8439665115023	0.822258104100094	0.790605991445559	0.746513093902213	0.688187432231787	0.615597599230465	0.531442041104538	0.441287892339729	0.352360162884999	0.271403035026966	0.202843443347312	0.148204019228776	0.106693791600123	0.0762645123293958	0.0545189280427005	0.0392492146059583	0.0286548400406072	0.0213684046612038	0.0163958864804364	0.0130337335940131	0.010791538789689	0.00932992822465083	0.00841447061204866	0.00788322395380894	0.00762498583502161	0.00756584192041639	0.0076625381761049	0.00790231808346575	0.00831014849258702	0.00896570218675238	0.0100338663102458	0.0118131263613732	0.014803907087252	0.0197895451198594	0.0278989504877285	0.0405759191700065	0.0593266558670967	0.0851193021497574	0.117500204441998	0.153917617199298	0.190015426247556	0.221103470626072	0.243880252696467	0.257203033996238	0.26167418016768
25	0.880963814106928	0.877475186162247	0.871351848326687	0.861480608223038	0.846371922030229	0.824141823204263	0.79260560738774	0.749578411391854	0.6934655625264	0.624107620094097	0.543590419293121	0.456479140400247	0.36902888947076	0.28753794952176	0.2166850506028	0.158702770352191	0.113574755793362	0.0798234085974061	0.0553480135185508	0.0380175254061325	0.0259768622561694	0.017746207739082	0.0122073591312404	0.00854406015248006	0.00617325072377528	0.00468357017410298	0.00378619766451229	0.00327800983639977	0.00301527954674378	0.00289598826079505	0.00284936736502092	0.00283210353612572	0.00283156636521672	0.00287734340651538	0.00306313615787773	0.0035812855266274	0.0047709755050909	0.00717679550162711	0.0116040519554291	0.0191379111483134	0.0310655884788451	0.0486186461381552	0.0724784783042281	0.102124791922667	0.135350608618402	0.168407775721495	0.196958154073614	0.217363772315116	0.227533325749893
26	0.889238022923864	0.884913220687842	0.878029284736985	0.867593441167351	0.852304326696238	0.830540803819787	0.800433935594675	0.760089065416651	0.708019860114313	0.643786887397959	0.568672728028824	0.486035137949872	0.400956209609822	0.319128796956208	0.245439585431402	0.182943855703067	0.132627900654476	0.0938367599158558	0.064967416136396	0.0440880860146947	0.0293414639386532	0.0191401655990414	0.0122210407753369	0.0076243453024092	0.00464291788013107	0.0027662261268248	0.00163046626489097	0.000978330877160209	0.000628530566078187	0.000453888248601057	0.000366685370513858	0.000310306348458045	0.000256787648907292	0.000210462991790925	0.00021836728886332	0.000388216717875797	0.000914264730241597	0.00210954010961038	0.00443898909213588	0.00854075295015166	0.0152115576827713	0.0253187322893156	0.0395939011993462	0.0582812512212563	0.0806838150746862	0.104781826931092	0.127221205519165	0.143934381352114	0.151354080933712
27	0.897104980292016	0.892229613042947	0.885008551834099	0.874603698976711	0.859932830865935	0.839658017287536	0.81222892625255	0.776025497213384	0.729646266820551	0.672356528127901	0.604622279165991	0.528525139257864	0.44777144013798	0.367113297199209	0.291314737855876	0.224104000769259	0.167566417596722	0.122135436292943	0.0870105895004609	0.0607084914380037	0.041529250745946	0.0278564888069625	0.018304025859454	0.0117578832111159	0.00736093172932624	0.00447329953477172	0.0026275423935333	0.00148768927089712	0.000815522434335256	0.000444580802543541	0.00026120268520031	0.000191640374660762	0.000194406193800671	0.000257282361267843	0.000398689053883644	0.000673233870323206	0.00118111998346443	0.0020804684432381	0.00360021593240539	0.00604865650285744	0.00980833177224079	0.0153012442052454	0.0228994387189628	0.0327488261317057	0.0444848368512912	0.0568883769843467	0.0677113903176539	0.0741148138994738	0.0739666931949145
28	0.902723078705342	0.897651964738171	0.890537479851576	0.880701615305666	0.867276982193271	0.84919258632563	0.825192250120815	0.793913838244528	0.754062579133962	0.704701513601546	0.64564124194687	0.577834073257694	0.503593862635339	0.426448408649627	0.350559006112751	0.279876444319443	0.217373514668394	0.16464757128496	0.121963608141389	0.0885967547398198	0.063264393489117	0.0444946266960225	0.0308707625673058	0.0211581532730702	0.014347138222552	0.00964719032610674	0.00645830388485232	0.00433556045207465	0.00295517530127338	0.0020855591790189	0.00156434100735666	0.00128108435009532	0.00116498457654399	0.00117676402925466	0.00130405707757108	0.00155965644943599	0.00198197860069144	0.00263690233112732	0.00361960580062679	0.00505394032745741	0.00708482214757634	0.00985547831112735	0.013455874113396	0.0178242441124139	0.0225952999279408	0.0269541545113415	0.0296971941586761	0.0297488329559412	0.0269407217171979
29	0.905413509996479	0.900513819228439	0.893896864005719	0.885027911855478	0.873225731900286	0.857646398563759	0.837284797682966	0.81101105686906	0.777664703653544	0.736229126714008	0.686094037075703	0.627375245860329	0.561201757908217	0.489829213490052	0.416450569408634	0.344686447191714	0.277905652698172	0.218630937633537	0.168236760057867	0.126984197560442	0.0942890828044315	0.0690681841594573	0.0500448261138812	0.0359615600588145	0.0256987974925859	0.0183223831952116	0.0130870150681886	0.00941700886581964	0.00687849519464407	0.00515098078126143	0.00400206006163036	0.00326662928292564	0.0028306902395897	0.00261926258817442	0.00258772247425029	0.00271584096052373	0.00300377433308213	0.00346915806567484	0.00414416597414596	0.0050707527695063	0.00629106786327874	0.00782806387479892	0.00964944707672536	0.0116109388613017	0.0133952910742238	0.0145155028274014	0.0144911721886946	0.0131792202680323	0.0109486295088038
30	0.905438179781568	0.901044578360757	0.895230762746758	0.887577500349537	0.877550510327065	0.864483621432438	0.84757069465485	0.825876767988021	0.798383648875999	0.764088386312825	0.722170066832082	0.67222438029495	0.614531296333264	0.550274748902063	0.481600484730796	0.411419424033603	0.342958930640604	0.279192610745712	0.222351224042511	0.173673809896621	0.133433024765428	0.101153986764136	0.0759039566869575	0.0565554443116262	0.0419759937510971	0.0311396473618183	0.0231765316636935	0.0173821185012483	0.0132044411795961	0.0102218667017892	0.00811890912180106	0.00666391640539362	0.00569019664313437	0.0050808901775884	0.00475726460323465	0.00466982265893955	0.00479146923281313	0.00511183785308217	0.00563160197519537	0.00635506541232693	0.00727848016489286	0.00837074533161563	0.00954427659488926	0.0106221281426299	0.0113297895023199	0.0113654753951181	0.0105691112417804	0.0090723563543969	0.00724732224969623
31	0.902851745935003	0.899142841618202	0.894233492105098	0.887784515505309	0.879362097899509	0.868421275512145	0.854293625580985	0.836185962486494	0.813200661276445	0.784392018509217	0.748874321913902	0.70599146890829	0.655539451909131	0.597999733837738	0.53470301365241	0.467825376629911	0.400153912771299	0.334651423997868	0.273952979409535	0.219967347032473	0.173700818395485	0.135311965662155	0.104318462875777	0.0798522579372566	0.060885435834782	0.0463914811141095	0.0354398256826955	0.0272381239401811	0.0211403803830361	0.0166362138336301	0.0133318465946485	0.0109291753565413	0.00920622873421073	0.00800038964663601	0.00719465879917585	0.00670664968203042	0.00647969247197665	0.00647520788331746	0.0066652704013833	0.00702396458980226	0.00751590116495425	0.0080808266989459	0.00861653104000475	0.00897090813503266	0.00896584610338656	0.00847093027067058	0.00749590431976602	0.00621391806067829	0.00487292141973378
32	0.895778261651445	0.892583020269427	0.888267389666745	0.88252800760065	0.874976789056569	0.865125745332543	0.852374826381083	0.836008228203268	0.815207769142757	0.789095263895666	0.756817540198912	0.71768444254116	0.67135729187039	0.61806001738764	0.558752420732115	0.495182678847006	0.429750530016388	0.365176834491123	0.30406479318876	0.248495968745745	0.199786887077089	0.158452048735819	0.124333185012434	0.0968107376960487	0.0750189518090369	0.0580176068585472	0.0449058094305847	0.0348838443407232	0.0272772165064615	0.0215372103904821	0.0172291030696391	0.0140154195389603	0.0116385419216902	0.00990485356866179	0.00867127847756662	0.00783431989589956	0.00732127792364274	0.00708304810358389	0.00708762732166332	0.00731309207134311	0.00773844002290597	0.00833083447335492	0.0090299093656876	0.00973580869169112	0.0103158941339259	0.0106433359452891	0.0106544912258571	0.0103807542936383	0.00992532506772701
33	0.879837744725953	0.876547877158394	0.872018950510203	0.865939228986363	0.85791618138855	0.847465296510104	0.834003677643561	0.816853909766138	0.795266135194842	0.76846824122878	0.735753789514453	0.696612023845112	0.650891142350376	0.598964842270605	0.541849447529947	0.48120956559845	0.419210831431483	0.358231620012315	0.300508350508508	0.247822120323888	0.201314457335675	0.161460882284105	0.128171140823073	0.100954645416396	0.079092789886813	0.0617814203352675	0.0482299902559345	0.03771974023415	0.0296304182610376	0.0234462107584521	0.0187497704595009	0.0152106365505926	0.0125720074766249	0.0106380924847784	0.00926311899401666	0.0083423598583345	0.00780508945867531	0.0076090039346011	0.00773517555022618	0.00818191449898108	0.00895504404312421	0.0100517723355229	0.011437551990376	0.0130226596715602	0.0146560055456094	0.0161548938587912	0.017365928676445	0.0182191398781043	0.018738089773447
34	0.850485552744168	0.846240510729647	0.840442756863888	0.832751098057293	0.822752238097988	0.809958573248286	0.793814367169085	0.773715643964351	0.749050056237511	0.71926237859007	0.683947653394644	0.642965986867895	0.596560619521702	0.545447530263337	0.490837942902858	0.434363594114077	0.377901928651226	0.323335747670325	0.272309928484924	0.226049477973352	0.185277187711648	0.15023141802982	0.120755130988208	0.0964167068659891	0.076628999272467	0.060746613833028	0.0481344772635546	0.0382094894255371	0.0304611092054924	0.0244574991564815	0.0198429329249956	0.0163306958688723	0.0136942983114879	0.011758707426659	0.0103925095723513	0.0095013639337651	0.00902268575360243	0.00892107368812863	0.00918345036468589	0.00981218740751787	0.0108139171664417	0.0121822524159908	0.013875927006544	0.0158007242723881	0.017809883699953	0.0197333464810621	0.0214266137557389	0.0228113088853273	0.0238847087844996
35	0.806644411313744	0.800715550287653	0.79282258419336	0.782614383949827	0.769691069351155	0.753614593941557	0.733930088672955	0.710201273094396	0.682062062427044	0.649283489337079	0.611849860243332	0.570031268458093	0.524433364319511	0.476003326612837	0.42597696910429	0.375766656828272	0.32680881715797	0.280404718407324	0.237590984322918	0.199065387299463	0.165174676803681	0.135953684524717	0.111195263169027	0.0905299191495064	0.073499304140215	0.059614943697861	0.0483997557560744	0.039413859247842	0.0322679893484619	0.0266281719531062	0.0222148550944345	0.0187989513701837	0.0161964986716553	0.014263017157991	0.0128881477538506	0.0119907677477387	0.0115144371498692	0.0114226854960864	0.0116933020593656	0.012310575772772	0.0132547228741496	0.0144891502620309	0.0159490516705471	0.0175378975248037	0.0191381163587126	0.0206355282247804	0.021947023410678	0.0230371704007142	0.0239169018340927
36	0.752068995822405	0.744148278183979	0.733890702241652	0.720983527165121	0.705101384583665	0.685927366177578	0.663183229103366	0.636668653796894	0.606307235464654	0.572193781202222	0.534634170651711	0.494166816173212	0.451555281940228	0.407746085230757	0.363793780578781	0.320764722025403	0.279637682215094	0.241220662930839	0.206098168691614	0.174614265398847	0.146887710821633	0.122849443743437	0.102290876302375	0.0849129793177185	0.0703694193527585	0.0583004496754649	0.0483569506670895	0.0402156739785684	0.0335874934482412	0.0282205888722462	0.0239002667899136	0.0204467621670878	0.0177119895561557	0.0155758795749564	0.0139426615126225	0.0127372284213047	0.0119015345375586	0.0113908253177752	0.0111694202071912	0.0112058447888733	0.0114674747576877	0.01191558066951	0.0125025174983541	0.013173053703673	0.013870601177434	0.0145464901046949	0.0151682388765525	0.0157231183353831	0.0162161252361994
37	0.694411341381981	0.684651954488559	0.67231548419305	0.657170891618628	0.639010478098246	0.617674001478859	0.593077218190043	0.56524238425516	0.534326557504258	0.500642110253242	0.46466336862017	0.427014412261129	0.388436078704307	0.34973465451995	0.311719330560939	0.275138602344811	0.240626163775204	0.208664302487295	0.179568365642168	0.153491166461815	0.130442704067966	0.110318980202412	0.0929338972252389	0.0780495782559185	0.0654022240432697	0.0547222539079567	0.0457486851375482	0.0382384313471104	0.0319715243910058	0.0267533126470224	0.0224145802783792	0.0188103567086744	0.0158179989802739	0.0133349605574923	0.011276518120331	0.00957361097066746	0.00817084819299927	0.00702464931979917	0.0061014057645302	0.00537550176775528	0.00482705807872666	0.00443940970310661	0.00419660249749451	0.0040814709682516	0.00407490523512558	0.0041565608400458	0.00430664964575489	0.00450799067275825	0.00474751901222126
38	0.643948772544767	0.632887734373299	0.619165279172799	0.602643552277758	0.583231875606791	0.560907284227936	0.535735083765463	0.507886510323517	0.477649962184802	0.445432294202307	0.411747599515191	0.37719279268606	0.342411835745398	0.308052952103344	0.274724858822952	0.242958323979259	0.21317811483478	0.185688075775433	0.16066942744879	0.138190168596727	0.118222159518298	0.100662155155354	0.0853535182627919	0.0721062279540726	0.0607137764105056	0.0509663932391167	0.0426606502353006	0.0356058693968001	0.0296279264146189	0.0245710708313669	0.0202983292551482	0.0166909628260187	0.0136473429426615	0.0110815058064551	0.00892155356015837	0.00710798999895905	0.00559201394345151	0.0043337490565543	0.0033003772822806	0.00246418052444686	0.00180058999213148	0.00128647252329151	0.000898977794714452	0.000615231633441385	0.000412938612442761	0.000271629979220222	0.000174049779257395	0.000107170305866583	6.25569738943012e-05
39	0.609311908849102	0.597760299963496	0.583602266480804	0.566771674145484	0.547258076762467	0.525121530170522	0.500505210511033	0.473643555621753	0.444863680680196	0.414578367824399	0.383270021278658	0.351466462805628	0.31971098767854	0.288530288637135	0.25840432483934	0.229741813467685	0.202863876974222	0.177996834509225	0.155273606881917	0.134742058508861	0.116378000540103	0.100100514829259	0.0857875886367777	0.0732905877600767	0.0624466733705117	0.0530887715042736	0.0450530793048916	0.0381843303181386	0.0323391614825811	0.0273879571745309	0.0232155212773855	0.0197208722430168	0.0168163877800441	0.014426459565407	0.0124857662629065	0.010937247013294	0.00972986941494706	0.00881634397406861	0.00815103536933299	0.00768842617232401	0.00738253240087956	0.00718756751291642	0.00705985716453149	0.00696058610694287	0.00685860017145243	0.00673240651452076	0.00657079483248717	0.00637200442814763	0.00614182497893301
40	0.58830655926254	0.577163250476489	0.563608545741481	0.547616144602899	0.529211523462424	0.508481788639386	0.48558306180006	0.460743920662791	0.434263610817664	0.406504245931683	0.377876990470683	0.348823145344438	0.319791932452171	0.291217379886762	0.263496881384095	0.236973693173936	0.211924924933633	0.188555666865591	0.166998993160066	0.147320876311041	0.129528636202837	0.11358144013168	0.0994015036383321	0.0868849233921226	0.0759114094115222	0.066352503389953	0.0580781304643751	0.0509615171566695	0.044882620711048	0.039730267348344	0.035403205878849	0.0318102658200441	0.0288697816160355	0.0265084213439099	0.0246595526550469	0.0232613012997299	0.0222545126858673	0.0215809055586673	0.0211817793916522	0.0209976518662592	0.0209691012912969	0.021038840950819	0.0211546991302816	0.0212728455466368	0.0213604540664799	0.0213971232548175	0.0213747508797783	0.0212960097810711	0.0211719096790862
41	0.565562090454111	0.555523430428836	0.543420769614268	0.529248373282133	0.513040916955503	0.494879449443957	0.474895540174242	0.453272795525155	0.430245073161098	0.406091016615959	0.381124951391463	0.355684667019909	0.330117066167274	0.304762993972463	0.279942691706814	0.255943217376595	0.233008866819222	0.211335184444278	0.191066669632984	0.172297855375355	0.155077125328743	0.139412471685894	0.12527837117218	0.112623038046698	0.101375458909041	0.0914517840180769	0.0827608125812614	0.0752084458733557	0.0687010840311272	0.0631480104710461	0.0584628482788519	0.054564194969047	0.0513755562967315	0.0488247165186517	0.0468427095098627	0.0453625952158561	0.0443182932047363	0.0436437621918929	0.0432728131656515	0.0431397733623864	0.0431810622940295	0.0433375169124377	0.0435570715986033	0.0437972478822446	0.0440269120130351	0.0442269298048248	0.044389627073849	0.0445172448194538	0.044619765458636
42	0.526041658657738	0.517381791897976	0.507100754779182	0.495206873183502	0.481736156391699	0.46675536541619	0.450363992249623	0.432694775185496	0.413912451931773	0.394210586928953	0.373806492081133	0.35293446849555	0.331837798642958	0.31076007815309	0.289936563920952	0.269586213028178	0.249904995648745	0.231060902686414	0.21319086608683	0.196399601903994	0.180760204896423	0.16631619043919	0.153084604141579	0.141059799443613	0.130217508035425	0.120518882568048	0.111914261000169	0.10434647482178	0.0977535910560953	0.0920710363375772	0.0872331001419595	0.0831738556680106	0.0798275744375649	0.0771287474537994	0.0750118624693266	0.073411120103043	0.0722602924378229	0.0714929230739271	0.0710430236284319	0.0708463313032589	0.0708420633264553	0.0709749641208103	0.0711973318617613	0.0714706737481677	0.0717666942556275	0.0720674548237606	0.0723647138288701	0.0726586083606194	0.0729559327925093
43	0.46833544248533	0.460939668603171	0.452348097797231	0.44257814799612	0.431665038184804	0.419663106500399	0.406646519874066	0.392709225121113	0.377964028902507	0.362540751271303	0.346583470524299	0.330246958239106	0.313692482452528	0.297083222665545	0.280579582610716	0.264334698623045	0.248490420946586	0.233173995592918	0.218495603202582	0.20454682935067	0.191400059133898	0.179108717484281	0.167708222338007	0.1572174838311	0.147640768999442	0.138969755371847	0.131185614256339	0.124260990983834	0.118161780965821	0.112848634250673	0.10827815557737	0.104403800856545	0.101176503989944	0.0985450989217849	0.0964566284753221	0.0948566497875994	0.0936896504439595	0.0928996740470017	0.0924312156591321	0.0922303884703005	0.092246292729894	0.0924324527524583	0.0927481464130853	0.0931594483131571	0.0936398462067124	0.0941703605776096	0.0947391797733849	0.0953408958071061	0.0959754724299319
44	0.403260721685309	0.396788419210044	0.389456262257058	0.381285665779689	0.37230950544418	0.362572584564132	0.352131753750018	0.34105562630081	0.329423851475162	0.317325933501343	0.304859614741251	0.292128874049645	0.279241622597591	0.266307205561561	0.253433835774768	0.240726092288571	0.228282611771118	0.216194084328032	0.20454163969933	0.193395678018352	0.182815165129991	0.172847379537524	0.163528069495162	0.154881956781004	0.146923509408305	0.139657899108604	0.13308206022669	0.12718577360858	0.121952710855794	0.117361389702265	0.113386009100558	0.109997151812368	0.107162361731872	0.104846621380905	0.103012770094296	0.101621913016493	0.100633872707732	0.100007727047622	0.0997024588765247	0.099677716420203	0.0998946535920158	0.100316792262139	0.100910831268467	0.10164732414412	0.102501160390509	0.103451810548211	0.104483327010705	0.105584123097679	0.106746576182251
45	0.344298684956148	0.338395423969099	0.331875732852868	0.32476247859704	0.317086174460712	0.308885072661262	0.3002050453343	0.291099232621024	0.281627447342458	0.271855338639167	0.261853331312009	0.251695372213331	0.241457528542511	0.23121649390894	0.221048065323406	0.211025657000189	0.20121891461932	0.19169248668633	0.182504998541454	0.173708260546137	0.165346726410169	0.157457201987833	0.150068790523655	0.143203048366713	0.136874316350666	0.131090186738156	0.125852063894851	0.121155778454046	0.116992219217425	0.113347953831763	0.110205817705721	0.107545459917657	0.105343844154468	0.103575711061217	0.102214014769842	0.101230349866719	0.100595384945493	0.10027931493303	0.100252337007382	0.100485145344658	0.100949429976999	0.101618356843912	0.102467001567393	0.103472709711133	0.104615361331696	0.105877526422512	0.107244508533127	0.108704284313845	0.110247355191759
46	0.300249603509398	0.294696846417964	0.288704030067921	0.282295107175611	0.275499330857152	0.268351171377756	0.260890093942211	0.253160190785967	0.245209667241113	0.237090188671841	0.228856102715281	0.22056355854585	0.212269551284725	0.204030924612204	0.195903367624662	0.187940442694449	0.180192679439923	0.172706766026982	0.16552486325536	0.158684059761829	0.152215978838962	0.146146539497119	0.140495867121769	0.135278342923198	0.130502776712001	0.126172684552878	0.122286651560623	0.118838760347922	0.115819067118574	0.11321410972588	0.11100743473277	0.109180133160816	0.107711376790979	0.106578948275177	0.105759758785193	0.105230346507881	0.104967348240379	0.104947935067964	0.105150202142952	0.105553502438052	0.106138715398017	0.106888443792809	0.107787135622323	0.108821132202959	0.10997864796987	0.111249691411024	0.112625939377458	0.114100578473693	0.115668127269924
47	0.273094830338379	0.267772702014621	0.262139229451933	0.25621943151061	0.25004207679502	0.243639501654949	0.23704733160266	0.230304105929895	0.22345080945333	0.216530319671881	0.209586781900422	0.202664928843775	0.195809364290141	0.189063832871385	0.182470498965157	0.176069257701425	0.169897099691776	0.163987548641101	0.158370187640661	0.153070285962822	0.14810853390203	0.143500888954564	0.139258532685695	0.135387934214307	0.131891013481589	0.128765395395474	0.126004744498019	0.123599168855872	0.121535681245256	0.119798705202655	0.118370612980527	0.117232281791185	0.116363653946298	0.115744285719634	0.115353869194926	0.115172711295726	0.115182154927991	0.11536492893665	0.115705416490927	0.116189835492125	0.116806329364915	0.11754497170042	0.118397693118621	0.119358142858725	0.120421500539396	0.121584254985396	0.122843966941623	0.124199031048899	0.125648449959963
48	0.2595400165972	0.254330616112511	0.248901243089698	0.243277529920949	0.237487746536026	0.231562560995145	0.225534732080232	0.219438737023248	0.213310340258391	0.207186111789622	0.201102906258024	0.195097315909451	0.189205112254397	0.183460692164687	0.177896544396425	0.172542752049403	0.16742654530825	0.162571917048366	0.157999311658022	0.15372539487951	0.149762909766278	0.146120621138534	0.142803348319633	0.13981208353586	0.137144191207493	0.134793681454827	0.132751549463968	0.131006170862997	0.129543741910773	0.128348752079936	0.127404475540761	0.126693467186241	0.126198048288637	0.125900766783175	0.125784817683913	0.125834410375555	0.126035071561799	0.126373875467482	0.126839596366473	0.127422782414955	0.128115753803614	0.128912532053399	0.12980871052656	0.130801278625408	0.131888413523504	0.133069253559153	0.134343666685459	0.135712025786698	0.137175000481203
49	0.254321479525704	0.249122233416091	0.243766658702882	0.238280234020558	0.23269022853606	0.227025440899349	0.221315892704752	0.215592481176478	0.209886597531758	0.204229719068695	0.198652984379577	0.193186762120811	0.187860224411868	0.182700936145263	0.177734471252076	0.172984066295613	0.168470320698594	0.164210951507624	0.160220608939091	0.156510757116804	0.153089622487151	0.149962210458101	0.147130388917332	0.144593035489816	0.14234624372923	0.140383581921125	0.138696396822761	0.137274153487938	0.136104801343798	0.135175155929272	0.134471285212342	0.133978889226197	0.133683661957013	0.133571625026872	0.133629423774905	0.133844577849097	0.134205680342344	0.134702541757821	0.135326277547683	0.136069340480679	0.136925501487018	0.137889784734341	0.138958364361619	0.140128431433577	0.14139804022431	0.142765942898976	0.144231421093068	0.145794121888031	0.147453904374906
50	0.274054759811199	0.268624436040199	0.263075377022706	0.257433235245838	0.251724960664923	0.245978542679429	0.240222721193768	0.23448667163992	0.228799669911953	0.223190744074456	0.217688320408241	0.212319871808477	0.207111576726842	0.202087996739925	0.197271780436064	0.192683400662372	0.18834093129571	0.184259868638167	0.180453001337002	0.176930331440175	0.173699047868057	0.170763552251074	0.168125535785485	0.165784104521805	0.163735949341912	0.161975555816824	0.160495448181194	0.159286460827735	0.158338030034531	0.157638498115264	0.15717542185692	0.156935877014509	0.156906750799476	0.157075014752419	0.157427971143086	0.157953467083689	0.158640071844988	0.159477214373453	0.160455279645277	0.161565664165768	0.162800792529373	0.164154098397291	0.165619974440026	0.167193696666632	0.168871329083884	0.170649614790828	0.172525859439568	0.174497812528989	0.176563551308896
51	0.309422028874361	0.303801909238648	0.298095648547999	0.292328762684601	0.286527702972861	0.280719616825966	0.274932088033233	0.26919286092146	0.263529553222377	0.25796936294626	0.252538774877736	0.247263272460293	0.242167060815746	0.237272806457116	0.232601398909229	0.228171738968439	0.224000557733971	0.220102269853724	0.216488863672793	0.213169830177726	0.210152131814566	0.207440211440699	0.205036040861376	0.202939207609656	0.201147037858491	0.199654752610384	0.198455653599313	0.197541334671066	0.196901913796675	0.196526280340545	0.196402351777037	0.196517333758017	0.196857977311427	0.197410827026306	0.198162454374503	0.199099670842506	0.20020971629172	0.201480418907585	0.202900324195103	0.204458791673433	0.20614605914796	0.207953275623027	0.209872504993848	0.211896703562721	0.2140196751183	0.216236007771564	0.218540996951756	0.220930558942466	0.223401139109942
52	0.345344135599337	0.33982873940573	0.334260659070037	0.328663967554073	0.323063346460935	0.317483880837573	0.311950841640434	0.306489458997567	0.301124689687889	0.295880982465141	0.290782044974969	0.285850616047109	0.281108247093291	0.276575096210845	0.272269738390636	0.268208994965888	0.264407785126442	0.260879001971216	0.257633415188725	0.254679602047808	0.252023907951741	0.249670437359373	0.247621075405377	0.245875540055216	0.244431464106374	0.243284505794811	0.242428486187269	0.241855550943861	0.241556353435777	0.241520255621073	0.241735542544979	0.242189645872391	0.242869371513721	0.24376112620452	0.244851137872723	0.246125664794303	0.247571188906087	0.24917458920634	0.250923291907641	0.252805394876609	0.254809764854166	0.256926106944038	0.259145006829633	0.261457947076739	0.263857299655492	0.266336297434957	0.268888987845757	0.271510172163075	0.274195333939864
53	0.376307707608841	0.371088532010613	0.365845483357148	0.360600307026995	0.355375101490639	0.350192152799137	0.345073761853537	0.340042066501915	0.335118860642504	0.330325412606401	0.325682285151862	0.321209159426145	0.316924665242867	0.312846219986234	0.308989878391655	0.305370195368073	0.302000103922552	0.298890810122725	0.296051706886042	0.293490308213	0.291212205279649	0.289221045566122	0.287518535915991	0.286104470089477	0.284976780987549	0.284131617282291	0.283563443694948	0.283265163625279	0.283228262269261	0.28344296778778	0.283898427533176	0.28458289583399	0.285483929413209	0.286588586203083	0.28788362314766	0.289355688572852	0.29099150486425	0.292778037524604	0.294702647173957	0.296753221682294	0.298918286354175	0.301187090877141	0.303549672557231	0.305996896152158	0.308520471335964	0.311112949454919	0.313767701738796	0.316478881499673	0.319241373077661
[truncated: 70 more columns]
