# Supplementary material for: Reconstructing spruce budworm outbreak severity: a comparison of paleoecological and tree-ring signals
Source: PLoS One. 2025 Aug 12;20(8):e0329406. doi: 10.1371/journal.pone.0329406 (PMC12342301; doi:10.1371/journal.pone.0329406)
Supplement: S15 Dataset — (ZIP) [file pone.0329406.s015.zip › Lake 8 wavelet data outlier/Coherence_Lepidopteran_scales_GSI/coherence_wavelet_significance.txt]

V1	V2	V3	V4	V5	V6	V7	V8	V9	V10	V11	V12	V13	V14	V15	V16	V17	V18	V19	V20	V21	V22	V23	V24	V25	V26	V27	V28	V29	V30	V31	V32	V33	V34	V35	V36	V37	V38	V39	V40	V41	V42	V43	V44	V45	V46	V47	V48	V49	V50
1	0.978461623450299	0.968066913169246	0.94951994235733	0.924969940415393	0.891195874059482	0.851703978869232	0.826415090616029	0.798643712423885	0.806583089465892	0.825661555413988	0.839722334406127	0.842806753132256	0.850069435838512	0.855814557401837	0.852720778749015	0.856067136913577	0.856005685114593	0.861955141233383	0.855407861841531	0.854287500299103	0.856737685369704	0.863845182466056	0.861563821494075	0.859271223206017	0.852435206829775	0.848057607357166	0.832815730864699	0.842198543502119	0.837579524360541	0.850022149053503	0.845549929582362	0.842665375607938	0.847910502015048	0.84472051574743	0.843915715580027	0.849850073529206	0.856431568316654	0.855534090503847	0.853525553209023	0.858306017436652	0.856645877486281	0.861430588723506	0.85805749169232	0.851007114798186	0.856815451627015	0.858155978511592	0.866533670539001	0.864542611165608	0.863149159006011
2	0.970355617689482	0.958198772183115	0.937226254258799	0.900028555567646	0.870673627859567	0.821705889836471	0.788928742220371	0.756831824204516	0.770662143194734	0.786959805887824	0.810156021283365	0.809261160938494	0.81901494293855	0.82380888683207	0.827674481978322	0.824409180525178	0.826544403129239	0.821075743318615	0.827067712299312	0.823619993230074	0.825246504437913	0.836340092234828	0.83308795928791	0.829332260435042	0.822333098350647	0.81563158788248	0.807800377635403	0.796015129144501	0.806984865437889	0.824978109423056	0.823427164728683	0.821374170392177	0.818262896638859	0.81845416853582	0.812859286583691	0.81586516444788	0.82255718287858	0.825556583458692	0.824616050137028	0.831760982190525	0.834857271011713	0.828633667632839	0.83114465534024	0.821255143563579	0.819992815490217	0.831234087817077	0.828852971547812	0.82786267531623	0.831310948120981
3	0.961880581972797	0.947788902158962	0.92239508008295	0.876022462519306	0.840273259131091	0.795823550550366	0.745803572600291	0.718175603331936	0.717904258237219	0.749634914482837	0.777621298411228	0.780614043846125	0.784462815963718	0.800525829837715	0.795498098080257	0.797205250332692	0.799880184956434	0.793547426180114	0.799297204200271	0.796598154704567	0.79414100427783	0.796359808504573	0.787943493996042	0.786206385786392	0.788724167006707	0.779892629118001	0.787334774779197	0.779066980131524	0.78630659904709	0.800105350078295	0.789268474186525	0.794592062125898	0.784623353664392	0.77508744629402	0.776818725054342	0.774709240055976	0.794195329193502	0.793595670925605	0.805955341306267	0.804716178588399	0.800592488656997	0.790776117744346	0.787330427514572	0.783003579153735	0.783494621088366	0.796669240509061	0.794150048797899	0.795451913468372	0.800469045503454
4	0.951143764498753	0.935020939170356	0.90427440133384	0.860732957246178	0.808844503744294	0.767207756277121	0.713300804778959	0.681440619919449	0.693984145447997	0.717229376450583	0.726560528600047	0.745702527349405	0.749355742101384	0.765552601182741	0.766722336890559	0.769424764233767	0.765855084749585	0.768349605978135	0.766767488367791	0.76403171723581	0.763590603958389	0.753393793988026	0.755038202506198	0.747113569768391	0.748564397317845	0.749318996000698	0.749569975934486	0.751721464761645	0.752223019231397	0.767322710239479	0.760379280540747	0.763875551044768	0.752390295710917	0.738456875808024	0.736240246248432	0.746450507253277	0.762444866967578	0.768807017263207	0.777595070319196	0.782639768503699	0.768420849122689	0.755839701201029	0.75110627229233	0.746914843236069	0.745610151449105	0.750273254513957	0.768093446175963	0.754641020620854	0.756576585326185
5	0.942691636827611	0.921067065699482	0.88583451370241	0.839741038173007	0.779162009465955	0.738243796123765	0.688470779209149	0.65860892074592	0.667733875065933	0.689459252281653	0.702419977654829	0.716905654690295	0.722793843782135	0.72402012142084	0.735619936283322	0.734831570630073	0.737470686439515	0.736083627314537	0.742541127149949	0.73906498332208	0.734718349223158	0.733187540000845	0.737853825534795	0.735013350353188	0.725013409588874	0.724508106121943	0.723645817422925	0.726619818112719	0.720640047268727	0.734956441235064	0.728709156210507	0.730144702410541	0.72693307695641	0.729843313851542	0.718699384805098	0.71700475544476	0.737160051697466	0.735607505157622	0.745383483188065	0.752570404499242	0.74944624401684	0.727234564524787	0.723596488856088	0.72013756160604	0.718964377016632	0.72132834452728	0.717637710494911	0.726023592303622	0.725638557223421
6	0.933601066978201	0.911028851346213	0.874636941549939	0.824159767270044	0.761637120495383	0.716042582293191	0.662665388217628	0.638097211756504	0.651959541742074	0.673507416929733	0.69263207782743	0.704166019074274	0.702058097391346	0.703131878247108	0.709583396272904	0.715556902406622	0.724055163422963	0.721728669400484	0.727526419251209	0.719889555094251	0.717769103031162	0.728145333581507	0.725814685855909	0.720468875987616	0.719041064883057	0.708997236906311	0.716954591100192	0.722752186658048	0.718576726268001	0.721526157668039	0.70411886102483	0.705385617443243	0.708289860117294	0.71401688890174	0.718540945573153	0.708253755008924	0.701041230792502	0.718569557545855	0.739005042666406	0.742458234546261	0.740462106964694	0.72515911918338	0.711484870550173	0.710474312710859	0.699301005701316	0.713102706069557	0.697513517646463	0.716840482210266	0.714685817709461
7	0.923072045634038	0.90510925268639	0.872644174724115	0.823777679293594	0.763764516727075	0.707137458950892	0.666866993052158	0.633663625632028	0.63632027122397	0.651033355308838	0.660392703280406	0.6767947646946	0.690193451385677	0.704378268312272	0.703232807780927	0.706564267079139	0.711265357202794	0.715081372722723	0.725416542673931	0.71612294284643	0.710753028395152	0.714268793723137	0.70875243402729	0.709525324295024	0.71059413432762	0.719118192615051	0.727062462604423	0.719264021801215	0.717246761055661	0.70921963280121	0.699864074215297	0.699910159148287	0.713064366004468	0.716176817531943	0.727800368617649	0.715796937590755	0.701454586894101	0.708501299054147	0.728348318871645	0.728862156178726	0.722276460630495	0.722153920167246	0.706526420443444	0.711440679026173	0.701068190211162	0.714507910113779	0.707599084620183	0.705448851230558	0.713150816915156
8	0.914600479094109	0.899412596885273	0.868283561474372	0.825326699939989	0.777887396130823	0.711949247212338	0.668183788488413	0.644256622833488	0.625565578234102	0.640483916623113	0.654935643808511	0.671241598181244	0.685763683386836	0.697416805666213	0.701238048354491	0.708761892043948	0.71160956772103	0.717474502811326	0.725808653195009	0.712952894320096	0.713545149343915	0.706076910294321	0.688278062407083	0.693308718168448	0.701695773867416	0.716395654586425	0.722379053019025	0.717909435503764	0.717122024180937	0.713663366335669	0.702865259633533	0.701908297378087	0.696776662807669	0.713322059907857	0.704869908840018	0.69948118961177	0.692083395762944	0.688308558335612	0.70518672939273	0.722145875349027	0.718430818268827	0.725941331540475	0.715758236673779	0.711238436586171	0.706180745654	0.711922659322868	0.701170047189434	0.703782376718289	0.703634776889668
9	0.906055490923339	0.889560163019011	0.861145681286429	0.825168378450887	0.77903884015562	0.721693773270439	0.688695894114526	0.657806487565911	0.636978625905047	0.636441225294422	0.642501094112752	0.658955882565437	0.672004925726384	0.688897142054809	0.682586705396418	0.700020369948957	0.715650716657399	0.7277218363623	0.726987542186347	0.715380362949092	0.714295527852258	0.70949687247375	0.702108154562247	0.705230555373442	0.709712868880918	0.713668767493632	0.711159267976339	0.707691503569718	0.724677451195707	0.717301837770632	0.699253928409007	0.690618019270553	0.704311622384917	0.702657531925228	0.700213944695939	0.709290156441222	0.704481787653049	0.714992194711248	0.718623109101608	0.719982448202473	0.719242500436191	0.717035897552291	0.71312892873445	0.708077771467948	0.712144672529908	0.704031697219571	0.715985916824248	0.684922086355183	0.679901681329278
10	0.899397386467555	0.8849319890691	0.860046024393355	0.835331908851308	0.799832569251492	0.742160877784869	0.702904137087487	0.667661779756031	0.648561790048966	0.640791317396576	0.650446553790615	0.659395447245634	0.667904853950792	0.673625350793171	0.673923631428179	0.687176956868183	0.706619310952561	0.715997655486838	0.724206126379074	0.71925678663905	0.709630617509253	0.703816464011287	0.706306218649495	0.713718217711765	0.712346012402552	0.711299974655554	0.70634444243252	0.724009400480995	0.718669308502749	0.718560563905013	0.707652525250766	0.698283685770247	0.702835184739804	0.695955464196471	0.695956735526598	0.703309454261716	0.70492157974826	0.704999762319049	0.700593524972189	0.708480531593994	0.701641714594927	0.716118642078816	0.714515892271701	0.71341576081874	0.707112396646653	0.691672847090041	0.700313307850002	0.698069451304417	0.701445519985444
11	0.888682344133409	0.882438146009671	0.861258069654046	0.835333995098267	0.809157869238073	0.767969570238904	0.723885084255916	0.683604557043482	0.658616537854838	0.636089763596782	0.648504117157587	0.658525615079269	0.653057934184781	0.669420765812741	0.664563574261541	0.66485481362536	0.68841081135354	0.697305030231452	0.710161796506368	0.714993586692496	0.699611052636139	0.70233323218027	0.706895749864552	0.708879664360151	0.716778772479213	0.72553938404558	0.723841675710066	0.722444500405546	0.714266551187482	0.714294376261236	0.71701634299907	0.706171540440733	0.688084752635903	0.689967150712799	0.684623102015537	0.688599332928141	0.687156054836607	0.682961811662375	0.676491354259375	0.677895069690638	0.68361672985556	0.689535181427366	0.692733005948574	0.696562919730191	0.703171889672562	0.695100229943447	0.703445149531528	0.718276600699593	0.721824340730864
12	0.887300076077376	0.879750093816094	0.860511318088708	0.828017827043956	0.798187775660233	0.774787226391954	0.737420136513298	0.698438490388821	0.674765413970585	0.664605792903719	0.651442757154436	0.652790375742818	0.65979651337273	0.66301433588161	0.663450199342769	0.671273053472665	0.684161114600166	0.699280230970258	0.709113760354909	0.702437651902855	0.707045738334583	0.709013588733997	0.713304193935964	0.702355678245888	0.704531595087596	0.706456912643325	0.700195529124065	0.699462160290054	0.696094598762336	0.699509979573437	0.69912183705554	0.701852242945568	0.695938164771297	0.689897702172582	0.695624215786441	0.688659804572805	0.682506273437485	0.679907261198808	0.677824909758338	0.686186279716556	0.679737720101002	0.68559151762634	0.690151919608021	0.695689002328297	0.698188314686623	0.696120661826329	0.71140956165774	0.724054525559268	0.717459764566934
13	0.875550601854982	0.867145921800386	0.848896750292279	0.827418015823786	0.801905432856078	0.781980556080374	0.747376041006978	0.708419039837741	0.689426178378125	0.661961680229536	0.654652808024358	0.644580266153882	0.649769666069694	0.656006173735902	0.668594716237686	0.681939563194253	0.68164268171156	0.698966117567843	0.701005077499642	0.698573287478478	0.700646851766384	0.698015047689768	0.708231125073532	0.71869248174802	0.702268735142868	0.705296033312198	0.701322047219787	0.697358463657931	0.693133867608574	0.702960303480947	0.700681541679182	0.704779048073992	0.703236733397116	0.708537200096334	0.69695326738063	0.684619593711697	0.680379049693719	0.685028935904027	0.679750416990338	0.676277723753874	0.684829324640324	0.692322369922682	0.695278135903385	0.688023370603675	0.687848389063102	0.696416114943335	0.704617379233426	0.709461278226908	0.711021426741512
14	0.85874236456482	0.853799717309404	0.839671697473092	0.822155366919807	0.808847709206989	0.782252575145962	0.753678016051419	0.722718960639294	0.6964343022711	0.68133484239424	0.665124482454936	0.648524288412868	0.651336512705152	0.649226434263415	0.65953532463906	0.671189015494458	0.680053986180802	0.683170681308031	0.686893225540706	0.695698819885353	0.696513885355807	0.699634398579612	0.708924791178613	0.703127078001662	0.696343346184429	0.691841450993979	0.696463302350419	0.693332431327434	0.688341603012267	0.684867151285316	0.690725656350441	0.702321478698618	0.69724690897549	0.690236609413201	0.686910841109385	0.687137190121968	0.681240385694484	0.673686505634182	0.682721706690252	0.695418698429771	0.687854122555167	0.688809027319763	0.693113067159691	0.692777473201761	0.693993015773535	0.687927589826688	0.699166028831471	0.706144381302762	0.700550987758168
15	0.844997732671186	0.845282478714355	0.836364191215107	0.817835267083392	0.800491527521016	0.781962572705736	0.757710902411886	0.728445995001115	0.706560212662955	0.670046884721042	0.64802068543494	0.636345347580605	0.630141560760029	0.641289577552131	0.65512707775356	0.667496628340815	0.678275513575314	0.676142546799489	0.681456374460626	0.686796343855182	0.674747856696927	0.679656815376533	0.693531144942385	0.701395857753397	0.703980202590298	0.708760792896424	0.695149612979668	0.697928274582041	0.692372637965571	0.691366850061855	0.689516438041045	0.690404383507858	0.68860065651696	0.686913471278106	0.688665497708499	0.689136617397883	0.682353313665403	0.67107387519707	0.666592378051443	0.675330009178159	0.68556248705692	0.692752631943271	0.693135671703868	0.68907727469388	0.693304520948294	0.694643327677844	0.701171129693273	0.697047565109096	0.707212154498851
16	0.835461616867746	0.837721228173603	0.831479720053878	0.819853231804264	0.804002753472977	0.784888399069141	0.771445677302689	0.745670598214302	0.714490645982256	0.686603135292753	0.656893133850211	0.658332581463178	0.654829787656548	0.650062826999651	0.659847776338961	0.663674690766739	0.665126138161257	0.672682003410917	0.672385171212119	0.669749097711177	0.67683020516449	0.68260769816046	0.677612638366913	0.689133116617193	0.701084956784809	0.702633731895556	0.701256563554553	0.697977770402459	0.69407528485414	0.69033142067876	0.692519520191368	0.694108704291274	0.68022344577857	0.686707477035305	0.684933731789872	0.682941476457294	0.67358733426319	0.676431150483387	0.668609170452113	0.672960956918614	0.690684941989022	0.692138541773306	0.701755970315548	0.695109035452371	0.701092805107721	0.702099173500446	0.699319051229337	0.698876198340257	0.705002451612946
17	0.818303241386147	0.822327571093585	0.824512306686295	0.824620316454918	0.810674613269055	0.786522650883032	0.764659514745877	0.74524884871943	0.718696523049426	0.68680181861466	0.670253170201927	0.660124433195484	0.663458618860837	0.642748306640142	0.645507942188482	0.651638549905242	0.654357653892306	0.658229117716189	0.66078438064479	0.674772783942177	0.676398862554463	0.677807948592637	0.68791943326323	0.690850660996916	0.693316855181621	0.692727923087293	0.697682480225049	0.706705200560777	0.695911115251982	0.694307226780649	0.688801131849813	0.698293148191252	0.690560546133826	0.68277511818603	0.681482850943702	0.681864689317624	0.677564461916044	0.683673921634513	0.678325591355564	0.686871208076203	0.694530380732095	0.70275967463427	0.71817439069159	0.717488671206578	0.720246802501954	0.715470643784903	0.708717913234317	0.702334362984455	0.694700209146337
18	0.805670408576219	0.814155647541718	0.81129356887883	0.815589527139695	0.80740717368929	0.797251089116331	0.773110686875452	0.745083815540834	0.710955233164074	0.691183235278954	0.691678827493823	0.674408252434622	0.669561592876023	0.665345301848736	0.643370205624422	0.660056196126565	0.660746222248602	0.670743465781768	0.670114528289763	0.670832406633031	0.674173011208831	0.684890605376658	0.697348152506486	0.698447876055664	0.689170461506936	0.685986483655865	0.690780367063621	0.692647021707358	0.693863110999814	0.703587713524699	0.69816179234568	0.690569619671748	0.68649638044804	0.689721841975997	0.686110502314924	0.68632818525896	0.685663570717501	0.691703431321359	0.698514626288793	0.704859994836951	0.706479606038376	0.713745180460711	0.719086719865255	0.724692321688461	0.714164407516236	0.719406115691732	0.70617723463961	0.706126145804275	0.711214596354667
19	0.792906230969448	0.799650861051605	0.802301263794572	0.798300475091949	0.791351819482855	0.783006415150752	0.764469221180616	0.738178276655113	0.721661919431373	0.710373757884497	0.696032548646244	0.687771403191114	0.679444855422553	0.669567910677759	0.665037212510469	0.661533290032993	0.675370438282722	0.670699007635344	0.669191407311934	0.687334249334679	0.692487591148314	0.702117235417837	0.697930252848482	0.700377928860838	0.695636395553378	0.690243370527168	0.690192364950147	0.698413427762063	0.709402793113893	0.701626027467479	0.68666795402605	0.693582631750806	0.682498915256745	0.68275562995311	0.678908975258322	0.684209669814223	0.687553158176235	0.702627194485229	0.704006779075389	0.703659744052959	0.702858503698513	0.703589810983563	0.69628494113596	0.699458784480727	0.69859309968427	0.698364446816883	0.691590914478423	0.690231237365998	0.688970673239732
20	0.778409025689062	0.785068425817214	0.789305748711183	0.78430774916016	0.777392158361976	0.772291813227249	0.764740927419769	0.756295400979409	0.737131560559907	0.721986221149537	0.706889607504274	0.694699193508201	0.688083065796614	0.675422958383047	0.645697580742384	0.660095383399047	0.675009515650551	0.667267983138508	0.672592540143061	0.674718269829239	0.678569219384751	0.68935202605764	0.68706123080237	0.699917539544427	0.694770402847141	0.692014529548061	0.69246850301176	0.687998597172748	0.69645538776608	0.700431679760446	0.701448122816076	0.708757459876908	0.701075572297382	0.696354155639052	0.693178677759212	0.699029945302935	0.708040658785614	0.713421297020242	0.710889128670345	0.711710689281948	0.708669120449492	0.702640240666059	0.69797857622428	0.692078858399777	0.685020706081055	0.67819908448319	0.679812620110234	0.690873049906365	0.705164241090567
21	0.774297301612136	0.781872348339219	0.786498827112706	0.785802064668227	0.788753340273779	0.774538411776733	0.764239641102597	0.76351275996723	0.750506221950405	0.732950867392013	0.713476765901527	0.692789389604199	0.688745471265358	0.670826236991791	0.661073320460564	0.653028770862963	0.656989543960649	0.660968645939894	0.662740950954707	0.65789999154617	0.661671147979212	0.674823380687437	0.673377494571337	0.673885626503193	0.669004511611832	0.672125622585791	0.691086653999661	0.689684666298081	0.693520541437612	0.689752897181774	0.689448874784517	0.67475035598059	0.694639037679542	0.70631900397181	0.708078248347233	0.711484133477821	0.7187446901796	0.717947073856856	0.721578672151106	0.719825690313112	0.715484566156726	0.708650259843902	0.700466806878553	0.694290797160453	0.701162488278478	0.702477326847097	0.68998999921729	0.7041438331677	0.707457285612718
22	0.766327516889154	0.77792893060501	0.780299317290265	0.789019664268895	0.792086057913299	0.780060343892015	0.771525448935663	0.769101064896938	0.758526763509189	0.74104343611735	0.713530226886213	0.708654779561728	0.690826384398308	0.677486868852106	0.677710322230659	0.667361632564074	0.662830264637257	0.661990772713409	0.661143968614718	0.665281621490881	0.665047428725944	0.679205900476964	0.680121801739686	0.680548810084864	0.679850179237378	0.687755907812861	0.689864613313402	0.692011143053802	0.696915517940416	0.700616211974771	0.699729025073064	0.705966254964548	0.711865361559574	0.707023750733841	0.714820068127415	0.717373163354554	0.726542422158666	0.725220100997276	0.72448390542131	0.722072215275092	0.726083608234693	0.716340647352449	0.720071543541783	0.718810508534822	0.717162282777523	0.714541313843911	0.708930173387165	0.707426286051134	0.721353709866998
23	0.762960892179561	0.770788395398652	0.778740525911133	0.78797123181549	0.784331011187517	0.781809395319776	0.768558701422989	0.769174489155447	0.758310470116673	0.74693336011374	0.739674458649293	0.725209031170058	0.704307739276154	0.694300930017119	0.692179156491011	0.684236247582685	0.67548587263987	0.67421318462543	0.668221704897993	0.664462405127947	0.665435533364303	0.662983483357387	0.66627802700628	0.683655167802631	0.689107861259525	0.688188029832374	0.684490580121018	0.686539676478349	0.6970511552597	0.698802344072319	0.70288825520424	0.715379070407763	0.718743486312483	0.715968760316144	0.710839369180567	0.719009722974689	0.713333801090407	0.709186301091664	0.706833777104246	0.710490386783246	0.717339389761545	0.722371269792007	0.720827016865275	0.725308426154912	0.71980884166715	0.719040756517802	0.710623931763633	0.711217383933248	0.71585510048167
24	0.752071540023317	0.767632756844432	0.779779453434559	0.783131281046074	0.792006250677547	0.781953608558201	0.773940081525868	0.763222295425876	0.756146303254755	0.746711204909772	0.732883549057881	0.723090318333262	0.712166099538089	0.708482106862488	0.705540303793511	0.693197429805634	0.676597397363618	0.670147990995371	0.669548155627151	0.664858703557135	0.669191208578464	0.666960371872118	0.660892542127963	0.672708448918311	0.679905230390499	0.684518427849582	0.686815569305922	0.689270574311777	0.694125127118381	0.701412856161085	0.703885261120811	0.703120759256511	0.692135907021003	0.698727856576122	0.709192659402117	0.704277432301895	0.696884209645936	0.7067440743004	0.707897274595703	0.707302307152618	0.70648723032841	0.707704279137263	0.70952330935666	0.706578804035311	0.715007315730915	0.714153961993116	0.711901714548456	0.707186980844165	0.711435963065246
25	0.738451601288334	0.754725979650573	0.769879508376171	0.77311503717618	0.770545365555336	0.769210486870336	0.770850128788711	0.762157382653193	0.751045810334425	0.745880366439677	0.74724909512167	0.7424040382506	0.739323570650159	0.733972877541276	0.717690907564223	0.707196943353171	0.697641938386425	0.684212720717986	0.676549923509457	0.674510834621132	0.668359193939175	0.670547585389632	0.668557821017272	0.672194618398604	0.666141206350751	0.669825538368376	0.674303974753453	0.681799611392135	0.685435968218796	0.688786714892115	0.689071265267809	0.692869269010442	0.69378207647215	0.700083183059145	0.705074925884115	0.701293096156966	0.70041206310537	0.695976264544186	0.701768450401316	0.704710108267358	0.695479879126324	0.702606248613681	0.704756723544143	0.709094264464637	0.714393014092764	0.713187633593428	0.710008186136182	0.714045941542289	0.716229175821848
26	0.729655195431474	0.741241666579922	0.75299797059813	0.761244718699123	0.766832711121301	0.766879488442858	0.763516341121983	0.762075088557682	0.760385124410073	0.760216769562424	0.748671877036694	0.751706486284178	0.747274335840252	0.744804494676553	0.737779703768042	0.72583706022098	0.712756440326095	0.699374158174053	0.698841056499743	0.69022641182728	0.691049009375711	0.686483369697715	0.679021128234659	0.678604313785864	0.672290584258969	0.676054065183762	0.680416257194404	0.678431073638454	0.682242786095149	0.680966845927724	0.677812466955046	0.673927426301255	0.671671986554619	0.679716909806006	0.682339930153746	0.685711940272645	0.692430020452229	0.69474658321322	0.695164769740708	0.700509697681014	0.69593617174796	0.697348724763251	0.699250852666565	0.701201589882301	0.701483653837543	0.704441859871913	0.708608764266193	0.708358908916166	0.716016873659644
27	0.722652905012607	0.732346583957832	0.740772489268263	0.752653843883985	0.754878763644247	0.756371356075061	0.758722158554366	0.756365767444491	0.758929377444596	0.761595258285198	0.757481624229653	0.754540641402333	0.758301746665681	0.751371594055236	0.745557039254685	0.730631477532181	0.727088370301263	0.711890942570389	0.700745796019605	0.688084314681064	0.691798448881776	0.69023648278875	0.688661800280435	0.687266845015124	0.689470430511755	0.690647906614116	0.686983444830121	0.686279087308508	0.684856337398022	0.682003146594647	0.677657272397759	0.668127006576809	0.670614970382071	0.679609548640361	0.679376336156764	0.676425748429062	0.676226796535478	0.681080922707073	0.68662233954511	0.689875530954972	0.688784100504393	0.68993633350481	0.696079345628159	0.699019521051438	0.698843892595921	0.702036665132442	0.708348505882328	0.7155072596877	0.72080844470684
28	0.716969267442125	0.724946512197251	0.736365160642663	0.744202531436027	0.747759578547291	0.749304653142999	0.750577411054242	0.75055701988848	0.755592507874406	0.762153327884842	0.759726117811765	0.752953607418262	0.754227460265668	0.745776776279229	0.738101580564686	0.731817475086518	0.720719487751149	0.718429053418873	0.71083168955896	0.704323494946781	0.70606564742527	0.704796586713937	0.701782911997697	0.691285469742169	0.688745649316604	0.681670228861486	0.689920578529677	0.687162009355432	0.680615254819116	0.679173996393966	0.669904537316849	0.667121933440112	0.677026604993363	0.673331283248198	0.678677451645157	0.690485743956463	0.692622953079821	0.693889301143303	0.691582986604679	0.695911810147917	0.697414867315099	0.698875345733074	0.696907758108679	0.700426763172089	0.698223458121119	0.707135216738674	0.713246023447615	0.716019910548386	0.714573724721727
29	0.713575611451247	0.731771546034515	0.741452757308144	0.742088537342458	0.742169322714942	0.748516472015424	0.751546393695474	0.754392168799504	0.75550547103779	0.756729559005478	0.755663699903995	0.749613919116597	0.74509333372098	0.74559558801867	0.733206583129028	0.728434343785561	0.724118452822102	0.7268476459016	0.721818501262735	0.716838127124651	0.715408275043735	0.70860541195865	0.693808603107626	0.688424875467688	0.683207692213142	0.687519632078272	0.693577350633465	0.694469222833309	0.694231473773003	0.685009188390446	0.677540913761562	0.670595105069412	0.668008226542412	0.670985341201296	0.666297801519758	0.6683640823406	0.674758354362095	0.68006955129254	0.691343875945349	0.695501702581902	0.705585648538485	0.708933470007865	0.711804052768687	0.698656572620102	0.704888296079401	0.710391809557597	0.714603696033567	0.717518829128274	0.717338968282423
30	0.705008140750349	0.710577268030701	0.716749285662052	0.722608394017753	0.731447084464284	0.734921156377007	0.736437707806903	0.732636959435485	0.735680824336169	0.736552676242685	0.740966890419152	0.73400570487954	0.734944225479665	0.724529609343645	0.718311145003129	0.721032359647392	0.719054534427124	0.715151572400544	0.717441287442511	0.715809996546907	0.707154610710228	0.704707668520523	0.699967479471516	0.69892116049401	0.68973470258781	0.689708474327649	0.689327020386832	0.688146214489562	0.687450449388841	0.683486960289948	0.68273464472782	0.678773505679717	0.682935661250835	0.679622407856443	0.683966185457554	0.681862380273402	0.682089380146776	0.680096503541715	0.680341125023545	0.687749140975575	0.68609252751419	0.690817313646029	0.69747589737157	0.698031283965436	0.699187741015399	0.702874663976883	0.709944944648126	0.716489565813807	0.71497246395485
31	0.685533706086641	0.691332372343457	0.699199748277024	0.708737531451018	0.717506992337355	0.72182218501188	0.72294328839928	0.725432201521247	0.724442631369347	0.722331988429068	0.724614184566648	0.727986699606613	0.720658648161415	0.72993708854133	0.734592259052478	0.730007067096882	0.723712277317733	0.72289488101108	0.721905234488822	0.71373240260399	0.70900104550428	0.702680998756598	0.70580678575683	0.702902842631702	0.694753428893465	0.69207425862677	0.690477434524278	0.691177358254331	0.694288835104709	0.688267725582101	0.690104096805901	0.686795967829307	0.691875069528502	0.696692446935616	0.696133774644332	0.693479020032381	0.697789105722267	0.700538432794376	0.702215047916804	0.699815467694776	0.702183212074847	0.703574351621816	0.698628886475697	0.700540479678479	0.704176288618418	0.706056066455305	0.703672172473491	0.70270782432109	0.711020497540655
32	0.682640805926728	0.686353984965002	0.692893777326235	0.695681790941098	0.697221249694609	0.704773463429526	0.708581916455338	0.711546500745223	0.711142263209523	0.719628040828923	0.718513550936036	0.721735148009446	0.720151129490546	0.72334309950748	0.716742046126038	0.715264763536171	0.721084794361099	0.718763887054242	0.710209427763597	0.706023974979762	0.704319120292323	0.701075230182617	0.698624735991996	0.698464949936757	0.702111793002077	0.701912001616489	0.703903877481475	0.704198374869065	0.706106679489888	0.704690485184658	0.70929470873134	0.709042854042966	0.71376881050938	0.710654381047134	0.705876350478121	0.703032262059666	0.702500169680238	0.698271745631001	0.702021054784821	0.709735910405304	0.705553341500856	0.69969994324593	0.69499617413464	0.692664302618162	0.695885522853084	0.701616837349593	0.702997231131578	0.706085021226866	0.71738294730341
33	0.673929664761897	0.677344573652153	0.688204746713741	0.696964030595673	0.700734492205311	0.700549132788499	0.705185915298071	0.704715581939694	0.707245407114978	0.712807438437933	0.714780343511366	0.716924392535935	0.714293504656129	0.7187066407518	0.716836319660975	0.710469065403471	0.715720980836024	0.714112833690507	0.715103493167992	0.714136087451654	0.709018407568237	0.70492503470689	0.702263310827543	0.700971442610152	0.700776209136433	0.705193521978626	0.703797602921445	0.714957609248816	0.711004422272423	0.710864046263661	0.715415763858601	0.712822179338632	0.710668089040462	0.710947808664253	0.710480609336907	0.701871859425776	0.700472710238645	0.707705144957889	0.708569009463911	0.716021375699521	0.70683880582815	0.710408857097843	0.704060034041853	0.71073968664033	0.705306749725212	0.701756673957504	0.699804735456635	0.707062822837092	0.710476322917637
34	0.653206414353053	0.669119144854582	0.672926985979548	0.678208685337547	0.68915610675439	0.69742808992595	0.701401314163939	0.702279632050515	0.7047497411607	0.708845207795585	0.701245459415207	0.702985074506508	0.702794437537685	0.704767978694657	0.700860475842101	0.706957181340978	0.707621781926915	0.702800100118939	0.71000883508394	0.708515018245866	0.699986683259412	0.699495612424783	0.700819771585244	0.698074200790919	0.696808143913873	0.697063928600749	0.695637628731482	0.692404589594094	0.693393616568255	0.695850758099467	0.69817752489738	0.698649064971569	0.700715973322563	0.707849797421645	0.704453441881853	0.71090900339132	0.706351306498278	0.70348451903252	0.698452044526168	0.701836299946172	0.699958580517067	0.694366118001892	0.690520415759946	0.695018958596769	0.700188380586885	0.696431694503543	0.697824084115327	0.706278383075482	0.702455009794909
35	0.655228196304128	0.664850853331068	0.675581042598446	0.68589539939823	0.695192192302689	0.697704615572667	0.69919016709953	0.700735869647712	0.704189174440568	0.708429637187607	0.708682755667706	0.708949247011727	0.710001182826087	0.719706515595723	0.715317833871359	0.718117709585377	0.715780124095012	0.711388251518352	0.714097896563823	0.712395184499453	0.712640210936444	0.702518090623496	0.696918522755268	0.702020198325068	0.699193620374778	0.699585634375171	0.695988340226201	0.689282088882639	0.690621049378436	0.697081579511927	0.69473058980743	0.695950791409801	0.698251241701721	0.692247605999327	0.679451514593058	0.683547745406725	0.679981106218368	0.683986192899488	0.685534074966379	0.684518198436727	0.683650975790332	0.684979550818855	0.689212326338235	0.688372701241231	0.689813485631591	0.69072249682712	0.697647120802918	0.701525478086518	0.701725883035522
36	0.647408651189094	0.656009259913823	0.668096639989768	0.672054188994772	0.67754063216625	0.677919050801153	0.684785189425489	0.694714193307873	0.695446741423269	0.707323382701631	0.707411348790299	0.700737700250948	0.703770448161709	0.703874408351953	0.706029941133256	0.713561364860368	0.713146916519229	0.711287822187713	0.715832683650282	0.725753785666698	0.72292381874597	0.714014273770839	0.70348073371691	0.701900163074918	0.701439044478004	0.698441557908388	0.692355691593271	0.695389899377791	0.690106001908691	0.681614199272996	0.686247246655139	0.693078724461013	0.694227547045532	0.690723797500516	0.68909027116728	0.684621894581506	0.684396966339366	0.688864324351252	0.682973401761353	0.681271436272938	0.683943320974336	0.686758205080949	0.685703948046673	0.687767367734923	0.690783279045027	0.691417256357986	0.689494060807887	0.691671252027036	0.689990054510889
37	0.642400771435687	0.644421407235355	0.654698501107965	0.663571407622472	0.671697509298696	0.677018226890949	0.683401027919551	0.691444452092586	0.697836869397109	0.702692388342701	0.708043730101623	0.710444691641214	0.714799100082168	0.716736061315448	0.719625677736896	0.720596206714794	0.722099265660937	0.722429984212547	0.720382877610452	0.716658138265456	0.715765960110048	0.718094939480099	0.717060439836631	0.714710459466163	0.715297491763103	0.713095529511528	0.71159563296401	0.711588694687325	0.709226901562478	0.7047439048283	0.701637050379066	0.701827235618456	0.697588290758329	0.699688149222772	0.69906250921628	0.697191521958987	0.693473818379664	0.687957789234581	0.689268455359595	0.686523133352167	0.689481105325586	0.685495286197544	0.681154317701326	0.684981147019161	0.688218478091708	0.689681516090206	0.692396623415433	0.690504811992819	0.693891892293839
38	0.651881440247639	0.649862459166557	0.648080236930297	0.652123003504438	0.65933692580849	0.66702159619511	0.668568282119861	0.684710156842477	0.689313547846706	0.698106594762195	0.701451052091279	0.706285813806832	0.708796978462775	0.711772683463339	0.713449288441011	0.719043033870737	0.719855135731131	0.718859668880149	0.723658215795865	0.724173820516891	0.723536656921048	0.725617068915593	0.722684585087236	0.720343496317971	0.718189052342412	0.717186628105173	0.726390468983069	0.727224050989731	0.728372563597274	0.727516007554439	0.722583803178688	0.716959712323945	0.712213681985871	0.708143217993631	0.706094162070103	0.700811575593404	0.703900046077505	0.700984975967867	0.697263177013326	0.703355575979755	0.70198994439335	0.697659205923391	0.697896686801393	0.697938798936355	0.702121118276847	0.703371496876948	0.702860114053529	0.695718873198055	0.692786210877895
39	0.649178596196738	0.653493979094055	0.652821643803911	0.658733483889319	0.660178410373683	0.664541364006757	0.669872644286511	0.675715960440845	0.684425877484248	0.692490502047424	0.695133670269895	0.695625621920497	0.697978622367241	0.700606552736277	0.705783909259812	0.704719754631922	0.704635337757351	0.708093821317576	0.710874721102621	0.711137245365848	0.714966958127794	0.716167728003931	0.718735329881508	0.719723490893338	0.718868706421	0.717669992862737	0.716828209188807	0.723416094109814	0.729518607664627	0.728060648256993	0.728084237744889	0.73030746168492	0.729543349649531	0.723593669816196	0.723184931573027	0.728226798815308	0.725213925769241	0.720827117994862	0.720735094322344	0.718418220268952	0.713526025144507	0.714000011455561	0.71333570554947	0.7069986948939	0.70313310789568	0.696041568025645	0.691117722210235	0.695812241058567	0.693916571609126
40	0.644226314422241	0.652147339121112	0.656029832232786	0.658755257226431	0.660001385500888	0.668898211036046	0.668222982090228	0.673422602169501	0.67888910754968	0.683044743119555	0.683192845308286	0.690356689265552	0.692474861094145	0.691066898527071	0.698609056872163	0.702471404480304	0.706523861427865	0.712680909217246	0.714247024884476	0.715467404237505	0.716844990861465	0.719767996389507	0.714983159545489	0.72018305734451	0.719401887293154	0.718735015589752	0.718610645023901	0.715207110255956	0.712066991835397	0.710061207039753	0.713157122673499	0.716927546720264	0.717067728869302	0.710399815108392	0.707050137879278	0.707730730322621	0.712570200389312	0.70769961115507	0.704952885949768	0.706050179760365	0.702860137647587	0.706349548144706	0.704990231473883	0.704510903483035	0.703113741534692	0.697704411042626	0.699544102767921	0.70236897076431	0.69301467698874
41	0.635876943988593	0.643222809617937	0.646657686610286	0.655448785310413	0.661647055049366	0.665590027624916	0.663846819478305	0.667205539165713	0.673544594666681	0.679356001054817	0.684192723302062	0.695604828513073	0.699690502085319	0.701092616644542	0.704825622727339	0.705369326849221	0.710130248063797	0.712904529786131	0.7162626145257	0.716783929670408	0.718705296863783	0.718774092866388	0.715186680115879	0.713844361175117	0.712662731324585	0.711511095201673	0.710406474545662	0.707431111535323	0.705965480462881	0.70847308753808	0.707100573943844	0.707832875852071	0.702245045920686	0.702969347193795	0.705059354042502	0.703976815017308	0.702721562308483	0.703299646082759	0.703769863998698	0.696777671128891	0.695802256677941	0.692963840867886	0.691499465837429	0.692094806901234	0.69374799847738	0.692286829660026	0.689705189013282	0.69147003694004	0.697648079691781
42	0.640519917047404	0.649123348183507	0.652834207331316	0.655986866464968	0.657463977665388	0.660065733537084	0.663423318373808	0.670319000776259	0.671640343804172	0.672566290690598	0.672719710146695	0.672353822227629	0.680517059557425	0.681717529527394	0.68180402251951	0.681823181016147	0.684751149564765	0.691363541208838	0.690491706643942	0.693814730151928	0.698218217753798	0.702340605724848	0.706150622525498	0.713945490898581	0.719015644920568	0.717421219795986	0.720682919224108	0.72136935995242	0.718649431406394	0.718178822598317	0.720013006740096	0.721267554410707	0.721801615826582	0.721203735013356	0.721078433651197	0.718260414974371	0.715019875765967	0.713876553156408	0.714340827248015	0.710616802243208	0.708561655920864	0.708506585721812	0.706373681878255	0.703781621627373	0.698270436268788	0.698093410449279	0.695374290262508	0.692021574099363	0.6951625931036
43	0.646228569310606	0.649378116919102	0.646654510410163	0.650436150310897	0.656136584197321	0.663322489446952	0.669522443689709	0.675859098383417	0.68354855221626	0.691697190804996	0.69503268079825	0.698425386304668	0.697441978038234	0.700084810341493	0.704266991121776	0.704795182706836	0.708355025301676	0.711241717063891	0.712729713649968	0.709930244421963	0.716713220495386	0.719725318240753	0.720849777768399	0.724265296474292	0.725729756275293	0.726119101736495	0.727939542168713	0.726332490739037	0.723610698111206	0.722644702614173	0.723799968115448	0.725588222126579	0.725894818835772	0.725614222919638	0.728501179955305	0.725403461651548	0.727030860989792	0.728556582701583	0.724576336887173	0.725498780760862	0.7246148564086	0.718857757238263	0.715520972492095	0.7140716548962	0.708678323336414	0.711631884126747	0.716052267764758	0.714952724966228	0.713044556392199
44	0.656902171269255	0.661330285904391	0.663655475878988	0.66647753486445	0.673129336419365	0.672359152149225	0.677385654942037	0.680394051914059	0.685020505212575	0.690408533009071	0.693198294709977	0.699384834799695	0.703535930247859	0.707624087542448	0.709111236659129	0.710887491136851	0.713706753983018	0.715870165527907	0.717676408230319	0.720042361417729	0.722895588492523	0.723137836279186	0.721153674526693	0.723194632796887	0.724890616662425	0.727770087615674	0.726818431724498	0.732623263666134	0.734890438609903	0.740556277879847	0.738704887520129	0.739779939562336	0.741075186244844	0.742544485560508	0.740194975143923	0.741082102713903	0.743583372593182	0.741502028017591	0.743308589141353	0.744304189497192	0.741990817138557	0.741804347887704	0.740814786595826	0.739846001902497	0.743927752053901	0.74396387650764	0.738750385945205	0.738810330341758	0.737652752663562
45	0.663761536953006	0.663696873193163	0.662639427111558	0.665245692102763	0.671887022800604	0.677473748199662	0.682708274427424	0.685754198279439	0.68724498324493	0.696978991836929	0.70249772886356	0.706703400033411	0.708955242639209	0.714550277098444	0.720660834435917	0.724925334173524	0.724116916486008	0.726441894931238	0.729055065923054	0.728307234374136	0.729258117120765	0.732873190204984	0.733625219858015	0.733822289840074	0.737579935736172	0.739090633451742	0.742059349089841	0.741976940629829	0.742209756130549	0.746736546938176	0.747159100669981	0.750390428688055	0.750023202798395	0.749421529128461	0.751189613806312	0.749151175278	0.747008054823287	0.751513204567244	0.750473179450028	0.748327533746986	0.745245459506157	0.746458086224242	0.74967449308113	0.747743454486914	0.751363271238742	0.748442501732278	0.748684795607034	0.749246310931957	0.747648415493877
46	0.679139046503939	0.684414128048207	0.687386706373699	0.687925045866573	0.691793214279822	0.697322309854691	0.702089484659004	0.701803929108862	0.704483768877549	0.705725919827314	0.706192231470374	0.708637407314874	0.713917208715125	0.721024938702835	0.722931215506888	0.726362046631045	0.726049976247666	0.725111433961511	0.729784415679495	0.729197340474047	0.73024613410565	0.734825135478527	0.738239870146184	0.736050615280431	0.741796453912429	0.741093476431295	0.744531928052401	0.746511986040002	0.749470861323711	0.752888318795235	0.755368496304229	0.755555681114067	0.754355342880808	0.753311451662546	0.753035932451879	0.752625199055718	0.755351350985271	0.760792382819878	0.761917359258493	0.761503452517499	0.75650360613295	0.757474585488529	0.758593641579387	0.757613320765246	0.756083617254603	0.756146426595051	0.75448610601744	0.751658444445368	0.75031313801795
47	0.7007502580557	0.700228558184525	0.703342911389424	0.701840565199301	0.706862539441743	0.705783296177974	0.710010414439551	0.709389008548434	0.706739424382382	0.710946693982352	0.713079002432693	0.715086255959996	0.720102059431252	0.723695105833176	0.722536767719105	0.72646419232919	0.727670867274548	0.735224295421011	0.737479619047329	0.736590328118823	0.736325177350501	0.737539353935569	0.738186862308615	0.738471687633619	0.740152103993683	0.743425987901175	0.743810228917627	0.745571297491824	0.74763894422529	0.752018011324974	0.753512512239935	0.756686264344674	0.760323325952936	0.759513311403281	0.762976712385058	0.765271948406436	0.762501975641631	0.761119975889134	0.764669971312874	0.761996851661044	0.762672385766772	0.760820042561724	0.759929495617227	0.763344056467009	0.76152802203429	0.762559800822864	0.761896118691759	0.762607915368157	0.763601569715285
48	0.728392420394379	0.72622642724076	0.728521115655228	0.729947876030173	0.730246366014828	0.732570699714099	0.731067593900501	0.730555140757474	0.729737782123411	0.730983458243537	0.732364400698461	0.730473665129374	0.732863803539634	0.736216261334147	0.741889215262413	0.74418900207371	0.746569630015012	0.748002596903587	0.74915270777889	0.751574869289096	0.751109793914994	0.748187750094868	0.748606393020215	0.750608663519166	0.754938471980152	0.758085400726106	0.755777227021477	0.756057697519433	0.757365392179927	0.759060365914489	0.759303062734578	0.759841376944618	0.763081521027335	0.766915172799695	0.765103140190136	0.762745598625085	0.760437999623461	0.761879252731901	0.76224801934252	0.765319400180084	0.766949253175663	0.764966406055067	0.76343838363034	0.762271375492101	0.760994705731377	0.758412476647247	0.758694089735991	0.758549062770867	0.759040802864676
49	0.748593449511273	0.75157526904537	0.750609147640764	0.749737536682504	0.750275008170316	0.750414315315979	0.749943330641036	0.749988466376018	0.750067392292666	0.750143345874042	0.750461632743496	0.752344270418858	0.755106071298891	0.756826393118653	0.757253727357624	0.756238455932169	0.758169866555069	0.756185027276947	0.758518903459778	0.759249908798919	0.762358038733504	0.765372135198985	0.767227680171248	0.767433002202103	0.76849044740267	0.7692088732114	0.771779764493881	0.772241993666272	0.771723978761875	0.771189945445464	0.773177982823877	0.771722997038058	0.770345265933477	0.770184135637326	0.771217474053492	0.772877896557303	0.77459056165892	0.773884130479247	0.773584740582122	0.773756282616126	0.775411891708936	0.775803490995096	0.775781890828173	0.775251342406097	0.774702230894475	0.774138534904635	0.773507703192902	0.77295605158255	0.772400166384332
50	0.772864984889584	0.773594142083537	0.775311098154014	0.777465015449209	0.778812810973309	0.780302410654479	0.779567347195642	0.778999048770308	0.779836182488128	0.779812734678254	0.781841388931659	0.78294541240401	0.783962136669579	0.783980215193474	0.782896518149541	0.781637011629349	0.779651132152638	0.77959872832109	0.782155132827097	0.782888753927015	0.784987079687992	0.783591413927331	0.785221967856068	0.786148609321922	0.787283840177329	0.785717675141285	0.787183973602866	0.788679667278912	0.789923484094022	0.7902285438229	0.791816396709285	0.791773945163269	0.793309513566495	0.793219187674795	0.793200190840314	0.79309644232164	0.793079267047675	0.792976170207165	0.792207308317215	0.792745793054681	0.792730672468261	0.792723845656881	0.792728736113626	0.795147878899069	0.797652753316908	0.79921967799134	0.799487801901081	0.795738155203645	0.795222887362202
51	0.802137079829011	0.802917456043824	0.802010194926637	0.802658236880141	0.802682932309008	0.80272550160595	0.802866146126294	0.80316009783566	0.803370796984771	0.803809690470334	0.804232685726399	0.804688850155524	0.804693021659318	0.804586052317791	0.804869614458446	0.805379550579485	0.805836336501536	0.80514213093213	0.804590673788239	0.804139863917762	0.805110636957215	0.806418078481627	0.806757215010772	0.808789870417858	0.809902695900426	0.810821298987755	0.811614161641132	0.812296808678796	0.812876987587387	0.813364098968017	0.813721358055623	0.813981468396181	0.814130970571688	0.814302992237491	0.815985468271566	0.81834101010763	0.818368379057505	0.817609207309668	0.817597014478833	0.818368420783477	0.818329818079873	0.816503893610617	0.81653058301171	0.816949236390242	0.819418488399733	0.821829781025247	0.821199940721428	0.821286306288116	0.822469081622363
52	0.830728647537076	0.832637653671139	0.832302655676615	0.83349196553882	0.832703181867335	0.833710194385004	0.834499177822066	0.835748410577866	0.835961341013944	0.836593360130973	0.837021159348426	0.83734875395149	0.836869761606211	0.836073102408214	0.835194731736955	0.835666887291299	0.836513907455456	0.837607941080064	0.837412171788609	0.837121941707859	0.836709572357754	0.836599589520204	0.836897933542774	0.837648650009766	0.838889388109258	0.840187276638573	0.841525100854799	0.842781054200693	0.842557853260227	0.842800426010658	0.843369867304219	0.84394455623979	0.844561761485404	0.845104918861762	0.845021903675098	0.844951637387402	0.84606488629859	0.846738525943746	0.846768748909588	0.845867310974406	0.845843024094182	0.846461327595183	0.847308898485575	0.847999570590502	0.84870006348347	0.848032944864743	0.848905311519374	0.850649785972325	0.850364040482222
53	0.858780083920606	0.859495562380644	0.860059642786024	0.860249245494517	0.860986670260375	0.862472232130023	0.863334300710538	0.864846756404372	0.866774160514539	0.866384874630085	0.865581511152209	0.865990019008484	0.867154920474258	0.867683838922038	0.867931510285356	0.868149412948573	0.868850293817732	0.869589872755944	0.870292673538173	0.870889257314985	0.871451693868058	0.871980491532669	0.872476241613238	0.87207935303391	0.872038772486626	0.872752592616224	0.873666401146779	0.8747622224656	0.875165562607269	0.875295427707546	0.875584412602985	0.876131316105505	0.876429065395045	0.876700831327245	0.876931655258877	0.877132891391536	0.877002986280167	0.876906883939118	0.877497063245738	0.877971847797286	0.878902981813708	0.879223275183228	0.880270343971658	0.879982836249011	0.879930659797608	0.87919389061115	0.87905115802666	0.878831765412905	0.878645819603557
[truncated: 70 more columns]
