# Supplementary material for: Reconstructing spruce budworm outbreak severity: a comparison of paleoecological and tree-ring signals
Source: PLoS One. 2025 Aug 12;20(8):e0329406. doi: 10.1371/journal.pone.0329406 (PMC12342301; doi:10.1371/journal.pone.0329406)
Supplement: S15 Dataset — (ZIP) [file pone.0329406.s015.zip › Lake 8 wavelet data outlier/Coherence_Lepidopteran_scales_GSI/coherence_wavelet_wave.corr.txt]

V1	V2	V3	V4	V5	V6	V7	V8	V9	V10	V11	V12	V13	V14	V15	V16	V17	V18	V19	V20	V21	V22	V23	V24	V25	V26	V27	V28	V29	V30	V31	V32	V33	V34	V35	V36	V37	V38	V39	V40	V41	V42	V43	V44	V45	V46	V47	V48	V49	V50
1	6.9215819198791e-06-9.19211828094013e-06i	4.9567124566592e-06-1.4454510145504e-05i	2.6383772628426e-06-1.40461327579599e-05i	1.5224871525504e-06-1.06597334122904e-05i	1.62016448718392e-06-7.34894872422242e-06i	2.18250010273648e-06-5.22229460910088e-06i	2.7037870615273e-06-4.0504704052237e-06i	3.06830700113026e-06-3.3861361315798e-06i	3.31638975971845e-06-2.97438599724658e-06i	3.47656829566051e-06-2.71754234502096e-06i	3.53623484016367e-06-2.5444875132181e-06i	3.52080458459526e-06-2.37008340271101e-06i	3.49020206319756e-06-2.17027167500498e-06i	3.46634739170578e-06-1.94398613200925e-06i	3.4986021871555e-06-1.68279357160402e-06i	3.62562739633954e-06-1.4581633383017e-06i	3.78558259580093e-06-1.3258974727607e-06i	3.93117429366344e-06-1.26279900157354e-06i	4.0454284846963e-06-1.2610399074648e-06i	4.08514843936291e-06-1.29417229845838e-06i	4.04976824363434e-06-1.28975295273075e-06i	3.99861034713497e-06-1.21271216883867e-06i	3.97064050314252e-06-1.0771281655195e-06i	3.99679402424789e-06-8.791717629014e-07i	4.1514505213947e-06-6.638228232263e-07i	4.41439941404751e-06-5.5750911091646e-07i	4.66904391929863e-06-5.793617926546e-07i	4.88074224260461e-06-6.8926704513969e-07i	4.99117310058037e-06-8.8198135453654e-07i	4.94820735987666e-06-1.04171989738333e-06i	4.85222438633238e-06-1.07449998448313e-06i	4.78716604848304e-06-1.01591856718794e-06i	4.77617341577071e-06-8.8756260956565e-07i	4.87623443024508e-06-7.2102062635483e-07i	5.09865660504776e-06-6.1877463882789e-07i	5.35717747263387e-06-6.4416182529969e-07i	5.58453058861169e-06-7.7740854547638e-07i	5.73117988883689e-06-1.02462565613205e-06i	5.67143368782407e-06-1.31519967265868e-06i	5.43486937351953e-06-1.43732268035664e-06i	5.21457431714887e-06-1.3563851574857e-06i	5.06830007314007e-06-1.14079404426377e-06i	5.08075483027978e-06-7.9986178450892e-07i	5.33048429361187e-06-5.0563430322084e-07i	5.66137845766929e-06-3.9894127942541e-07i	5.9345340959659e-06-4.0220422329767e-07i	6.15299194828176e-06-4.2501205562735e-07i	6.35281141950877e-06-4.306687233144e-07i	6.58421949510557e-06-4.105511576566e-07i
2	1.3550953848926e-06-1.05734629343537e-05i	-3.09467588356e-08-1.55458855081236e-05i	-1.4525303484476e-06-1.38436303007328e-05i	-1.48357677697699e-06-9.23131182631243e-06i	-4.484618806035e-07-5.448567582635e-06i	6.8136393477514e-07-3.44950745771926e-06i	1.44444661891568e-06-2.58701969017641e-06i	1.8814375475145e-06-2.18500797409498e-06i	2.14844591905436e-06-1.95434333747984e-06i	2.3158776388872e-06-1.83146765733993e-06i	2.37012144435232e-06-1.76566209518569e-06i	2.34116021677391e-06-1.67143266898952e-06i	2.2980147060832e-06-1.53467050623708e-06i	2.25703997361608e-06-1.35902886411374e-06i	2.27561995745845e-06-1.12985225220306e-06i	2.40317918638941e-06-9.3434718370363e-07i	2.56267609156193e-06-8.3950688150128e-07i	2.70128402560238e-06-8.1117510385045e-07i	2.80912344426788e-06-8.4396360484586e-07i	2.83408193672786e-06-9.1582979157943e-07i	2.77271247972809e-06-9.4208955509941e-07i	2.69587975110543e-06-8.865800572594e-07i	2.63884364404919e-06-7.7088156668405e-07i	2.62982367892536e-06-5.7859233095104e-07i	2.76538177891604e-06-3.5525592709537e-07i	3.02293822388042e-06-2.5384839033737e-07i	3.26389737889268e-06-2.8887721351139e-07i	3.46197877484282e-06-4.1060106503861e-07i	3.55319788254074e-06-6.2666109366819e-07i	3.46926953771163e-06-8.0338102773171e-07i	3.33315135128699e-06-8.3083994516381e-07i	3.23938993838005e-06-7.6427903926013e-07i	3.19779505394915e-06-6.261425622072e-07i	3.2750979183675e-06-4.3904614746722e-07i	3.4901915899958e-06-3.2162945200342e-07i	3.74095640305431e-06-3.4206201942787e-07i	3.96454451286787e-06-4.7007645805254e-07i	4.11568526573698e-06-7.3204719120113e-07i	4.03239033797599e-06-1.05715754320387e-06i	3.74784487198043e-06-1.18963809175292e-06i	3.49322642639964e-06-1.10243216855507e-06i	3.31368647254927e-06-8.8345352181922e-07i	3.29946232882633e-06-5.2400809996922e-07i	3.55257908077691e-06-2.2427719548718e-07i	3.87745399093119e-06-1.5398533744975e-07i	4.10322239775049e-06-2.0047270041605e-07i	4.25098746088412e-06-2.4486612366952e-07i	4.3721428014246e-06-2.4984487924433e-07i	4.5242782123769e-06-2.0222157016659e-07i
3	-6.0256744711046e-06-1.06208071888742e-05i	-5.9102142865923e-06-1.40371475223291e-05i	-5.3686404884424e-06-1.10179554943202e-05i	-3.72416413127004e-06-5.96346146418433e-06i	-1.70979123429436e-06-2.57786402097215e-06i	-2.4507808229821e-07-1.27060901266781e-06i	5.0621134288497e-07-9.68839702246461e-07i	8.38006078925278e-07-9.04605813102889e-07i	1.01837587217495e-06-8.6237704114937e-07i	1.13528932077769e-06-8.591451937893e-07i	1.16099509033135e-06-8.8294814722503e-07i	1.11861583926644e-06-8.619463819899e-07i	1.07139328072206e-06-7.9655950020985e-07i	1.02049773638378e-06-6.9399406252262e-07i	1.01967858134216e-06-5.3025197706128e-07i	1.12246539635546e-06-3.9237470022545e-07i	1.2478573537103e-06-3.4573346412238e-07i	1.34911903630634e-06-3.4640199604448e-07i	1.43090251318727e-06-3.9437931360867e-07i	1.44060597733883e-06-4.803425182961e-07i	1.37134312547475e-06-5.2233627291059e-07i	1.29398306210445e-06-4.9234760644436e-07i	1.22834370008025e-06-4.1915992492921e-07i	1.18946059456435e-06-2.7120261323964e-07i	1.2825259497112e-06-8.199257838575e-08i	1.48682068952973e-06-5.58713135638e-09i	1.66508288035679e-06-4.392890167487e-08i	1.81312480027866e-06-1.4437748632187e-07i	1.87530502753339e-06-3.3483037957185e-07i	1.77461569023532e-06-4.887354293809e-07i	1.63709203369631e-06-5.0006838837869e-07i	1.54789938047401e-06-4.4063535820263e-07i	1.49255960658108e-06-3.2704820559333e-07i	1.53607731872867e-06-1.6122678680429e-07i	1.70400260408709e-06-5.617179752073e-08i	1.89510266774323e-06-6.8827571196e-08i	2.07018740431113e-06-1.5804064826869e-07i	2.20514730754311e-06-3.7404916704055e-07i	2.12475070739598e-06-6.6560039191501e-07i	1.85957607502852e-06-7.7526160506775e-07i	1.64041632978074e-06-6.9672899626477e-07i	1.47769243610378e-06-5.2550562479627e-07i	1.44700136719925e-06-2.2243244287239e-07i	1.66483236668833e-06+2.177819604291e-08i	1.92869542475886e-06+3.552826711691e-08i	2.0668706723547e-06-4.717604982934e-08i	2.12323033937717e-06-1.0204593222757e-07i	2.15391018737221e-06-1.06883680141e-07i	2.20390699459633e-06-4.642746524059e-08i
4	-1.25194145530383e-05-9.7063959600097e-06i	-1.03910590959116e-05-1.0965343088506e-05i	-7.4552897941853e-06-7.2449264927907e-06i	-4.22126349337857e-06-2.77625023680534e-06i	-1.67433253340783e-06-4.3301152551802e-07i	-3.12887983164235e-07+5.0027361929868e-08i	1.7121801085721e-07-8.4318291843664e-08i	2.93704571108217e-07-1.99848277129449e-07i	3.51431084911183e-07-2.29121822589083e-07i	4.04788215913969e-07-2.60834978617402e-07i	4.05975004866793e-07-3.08616363574834e-07i	3.65856360956669e-07-3.16903847697055e-07i	3.31271734803763e-07-2.961710388244e-07i	2.87541584652919e-07-2.53801232952628e-07i	2.74668337586136e-07-1.58516635345612e-07i	3.40964647498988e-07-7.9977209976016e-08i	4.16265130395616e-07-6.901727476466e-08i	4.69137776698908e-07-7.8997685338966e-08i	5.18483553463784e-07-1.15495802381935e-07i	5.20439578495188e-07-1.83565487699519e-07i	4.66134540251331e-07-2.18203461899011e-07i	4.14506478864249e-07-2.04814259789691e-07i	3.66357381183245e-07-1.75311168979403e-07i	3.1977375428436e-07-8.9181411083052e-08i	3.6868843342817e-07+3.8473689989225e-08i	4.97298338375787e-07+8.0904231678023e-08i	5.94343237951026e-07+5.0445333794965e-08i	6.80028167495675e-07-6.429001771365e-09i	7.17423841067631e-07-1.3424082078598e-07i	6.3376201044048e-07-2.36664823125321e-07i	5.35066276614907e-07-2.30597408627388e-07i	4.81039363103209e-07-1.91250785682565e-07i	4.35394142814478e-07-1.25389405417301e-07i	4.50543025260288e-07-1.3792269925145e-08i	5.53708702194567e-07+5.5600513254387e-08i	6.61164733071102e-07+4.7864782125096e-08i	7.6423155336525e-07+9.847954257146e-09i	8.66121715282987e-07-1.22239737665994e-07i	8.11435053447621e-07-3.2640454413049e-07i	6.2351664309502e-07-3.90824039579526e-07i	4.90769824530414e-07-3.328165736278e-07i	3.84415353274594e-07-2.3776064716681e-07i	3.5190675380831e-07-3.9460854813579e-08i	5.06651857858205e-07+1.17073406994072e-07i	6.80064290944456e-07+8.8843078642866e-08i	7.35003945055506e-07+2.857769971134e-09i	7.30348962296228e-07-4.1152030701416e-08i	7.11633375188958e-07-4.620856113685e-08i	6.94847959234833e-07+4.17472466013e-10i
5	-1.64490759346505e-05-8.7081613165989e-06i	-1.25873749103844e-05-8.1558204945957e-06i	-7.77340413373041e-06-4.51141330523094e-06i	-3.62820558863578e-06-1.14411114170254e-06i	-1.10278765482607e-06+2.2696758577061e-07i	-9.4794345447278e-08+2.74417916941762e-07i	1.08599547539207e-07+6.0782495097546e-08i	9.13162168153378e-08-2.9190550745064e-08i	8.51720286987644e-08-3.38407402682631e-08i	1.05644956149518e-07-4.6453116050338e-08i	1.01584070681821e-07-7.6675414705504e-08i	7.7596103607256e-08-8.32521663294267e-08i	6.32443953403326e-08-7.89320746758725e-08i	3.7777220779004e-08-6.9361755969756e-08i	2.45751133808817e-08-2.46609822380765e-08i	5.90445082682447e-08+1.10033153229703e-08i	9.23068675156475e-08+6.4420873588775e-09i	1.08978446035605e-07+4.45051254946e-10i	1.32659814896083e-07-1.4966791859726e-08i	1.33376402630796e-07-5.22503094211e-08i	1.03038726977298e-07-6.9243285999639e-08i	8.21925021591384e-08-6.23103164087905e-08i	6.04979559062322e-08-5.94761341398939e-08i	2.58710001257752e-08-2.3941900852582e-08i	4.53439789071937e-08+4.31388212346948e-08i	1.08601040557038e-07+5.7998429766806e-08i	1.42991828066599e-07+3.9832005419186e-08i	1.79897181602567e-07+2.1918504209185e-08i	2.0127290376204e-07-4.1645486595006e-08i	1.51400857596936e-07-9.2638075816015e-08i	1.02076303634264e-07-7.8578791889382e-08i	8.52464836743303e-08-6.06580173154902e-08i	5.958505979669e-08-3.76894276858185e-08i	6.02025291401487e-08+1.77696484298491e-08i	1.09354298807105e-07+4.9480514442812e-08i	1.49325650900446e-07+4.287744477201e-08i	1.90768938810635e-07+4.0140726626394e-08i	2.53377282954273e-07-1.614504340291e-08i	2.27028693241089e-07-1.25762878795537e-07i	1.26894539017641e-07-1.48839367231408e-07i	7.644782911516e-08-1.14461563002732e-07i	2.78962778670256e-08-8.37204006333766e-08i	2.0886777593604e-09+1.40924295277479e-08i	8.89551432509734e-08+9.28342383665056e-08i	1.7826121799896e-07+5.6332958032775e-08i	1.85205819333044e-07-1.808923683799e-09i	1.65503984538855e-07-2.2293727078755e-08i	1.45604311734644e-07-2.6464074051723e-08i	1.15770576909789e-07-7.169327271398e-09i
6	-1.79235303028359e-05-8.2791030109045e-06i	-1.31685209627862e-05-6.7244289935557e-06i	-7.49224994894078e-06-3.50770016118076e-06i	-3.12885315186364e-06-9.8951545115902e-07i	-8.33642229551934e-07-2.6605792849492e-08i	-6.81248997776291e-08+5.53746715688253e-08i	4.06580895760016e-08-1.30597290099676e-08i	1.49562747579717e-08-2.08388221089278e-08i	8.66372271990171e-09-2.54451395842621e-09i	2.04380621692802e-08-2.0276961305404e-09i	1.90532182429479e-08-1.48703254759905e-08i	9.465674927591e-09-1.57668684629379e-08i	7.7883734364705e-09-1.50249728714745e-08i	-2.2510557363225e-09-1.65044773234882e-08i	-1.01448817938598e-08+1.89078863295e-11i	4.3724281645246e-09+1.26116978793564e-08i	1.46855971876743e-08+6.2516622332272e-09i	1.55580736807549e-08+5.086310623531e-09i	2.47427445507939e-08+2.6285902903665e-09i	2.56977412234823e-08-1.20372149271999e-08i	1.31030745269339e-08-1.66765192052153e-08i	9.6024739227032e-09-1.21884833260225e-08i	4.7820147073619e-09-1.71390931224098e-08i	-1.3154508444805e-08-7.7876355207897e-09i	-7.1146864625532e-09+1.93847067107369e-08i	1.70979784757101e-08+2.08027968157297e-08i	2.20102421076586e-08+1.24177003668273e-08i	3.32824442220834e-08+1.28606097774142e-08i	4.45703008688626e-08-1.02883519248591e-08i	2.27038811177166e-08-2.9275343823239e-08i	5.8876371525313e-09-1.76572664510428e-08i	7.0929399184336e-09-1.27287703305372e-08i	-3.4064692903546e-09-1.06613775219181e-08i	-6.17547599604513e-09+9.78663222876297e-09i	1.23701385233134e-08+1.89572556161076e-08i	1.96221180248645e-08+1.32470910639741e-08i	2.86726811553361e-08+2.11925445846051e-08i	5.88058598863424e-08+6.0365566169224e-09i	4.95289216681178e-08-3.88591558675835e-08i	9.3229892951468e-09-4.09890688957218e-08i	1.767353901819e-09-2.50043935440662e-08i	-1.30904561907588e-08-2.47932041692626e-08i	-2.95635357352942e-08+1.07538517683832e-08i	7.311850637714e-09+4.22075429617908e-08i	4.20340067010879e-08+1.88799544342769e-08i	3.49173106663948e-08-6.8802698035891e-09i	2.33299546960702e-08-9.7621310836974e-09i	1.7840144846417e-08-1.19633305257751e-08i	1.4445243625374e-09-1.10803302677197e-08i
7	-1.79683501540204e-05-8.4898674953934e-06i	-1.31325172863395e-05-6.5797196246518e-06i	-7.42251092093931e-06-3.67999659300395e-06i	-3.16217548557751e-06-1.46145124211758e-06i	-9.70357414980573e-07-4.30845599946619e-07i	-2.03849711391797e-07-1.22378523943695e-07i	-3.42296400556671e-08-4.38769522755268e-08i	-1.15803126458909e-08-1.21453323043042e-08i	-3.94973320263511e-09+2.19824206452262e-09i	3.34438076649624e-09+2.31218868774913e-09i	3.02048763094185e-09-2.66114969362243e-09i	3.517790238636e-11-1.96476018150034e-09i	1.35058691394676e-09-1.67434550101678e-09i	-1.37086225038103e-09-3.91584175678636e-09i	-4.60649362373716e-09+8.3030719716189e-10i	2.8314268492272e-10+4.24175364900009e-09i	2.40609195989469e-09+7.2870886170744e-10i	5.8725084050013e-10+1.08586427245504e-09i	3.55070252930605e-09+1.89811805580081e-09i	4.2057442145814e-09-2.53089880249582e-09i	5.240676949087e-11-2.9715010254766e-09i	8.88849158483361e-10-5.41717925998388e-10i	1.17848451286979e-09-4.07793873800361e-09i	-5.52847982792722e-09-2.87606193635953e-09i	-3.91927594992093e-09+5.6398814231211e-09i	3.3600534333687e-09+4.19454791261979e-09i	1.5367431567435e-09+1.17308193120341e-09i	3.86732771031317e-09+4.35836591408779e-09i	8.72154748185856e-09-1.92066471374454e-09i	1.49131513206384e-09-7.3710548078359e-09i	-2.40483324225251e-09-1.65271351416883e-09i	1.03656416229211e-09-1.17042244052205e-09i	-2.39323002161784e-09-3.18650342140363e-09i	-4.16383209255568e-09+2.76566203871128e-09i	1.72560595380986e-09+4.17505188742948e-09i	9.05868364163496e-10+7.2331224588037e-10i	6.8565379442062e-10+6.23139539934131e-09i	1.16711907460353e-08+4.2351559266985e-09i	9.07069687385365e-09-9.87184156800526e-09i	-3.26416777684012e-09-7.54401387287068e-09i	-4.4600263503791e-10-1.85291499579819e-09i	-3.32851711121853e-09-6.77914086697988e-09i	-1.12237762485736e-08+2.6764057366937e-09i	3.082842412697e-10+1.27153597249017e-08i	1.02004123931222e-08+3.2583202008806e-09i	4.7143512146519e-09-4.13693740019827e-09i	1.20307394931088e-09-1.92191321291323e-09i	2.43861661189205e-09-2.57957075622474e-09i	-2.31186567552525e-09-5.7708289031732e-09i
8	-1.74894853523302e-05-9.0765890859424e-06i	-1.3007364469577e-05-7.1083507265906e-06i	-7.64404087773218e-06-4.31057622025961e-06i	-3.52894808116011e-06-2.03503276097487e-06i	-1.27449264205241e-06-7.6563197719887e-07i	-3.6503819803112e-07-2.39374291133143e-07i	-8.87050229270786e-08-6.35955220933337e-08i	-2.12237971447964e-08-1.29134406547821e-08i	-5.10636622149853e-09-5.4517520325459e-10i	-2.03011361855561e-10+6.0785055336199e-10i	2.25184480977288e-10-5.56291980786174e-10i	-3.64670133299606e-10-6.799859886502e-11i	4.20976253352233e-10+7.6060384720827e-11i	-9.2503611757855e-11-8.3214100404576e-10i	-1.0149799233327e-09+2.256011243059e-10i	2.48906099054653e-10+9.33738387240092e-10i	5.16715131149101e-10-2.42768772381799e-10i	-3.669476890909e-10+2.2421024060538e-11i	4.15417946609429e-10+5.61492432651225e-10i	6.60412564624304e-10-5.17722106395055e-10i	-4.47345675276996e-10-4.0687184692374e-10i	1.47268482369237e-10+4.65205995898433e-10i	6.42185364376895e-10-7.71321888773696e-10i	-1.15703735621363e-09-8.317400809265e-10i	-7.6401582221391e-10+1.22438145671453e-09i	9.44033253343061e-10+4.28979068284928e-10i	-2.55259076162714e-10-3.8610221444134e-10i	5.789790707976e-11+1.07470083970871e-09i	1.55617042838158e-09-2.4307039082768e-10i	-2.5100590794304e-10-1.47951791247766e-09i	-8.78446698730803e-10+3.25217637067772e-10i	5.92812805742595e-10+1.70706914633317e-10i	-3.389677749512e-10-8.56733942792157e-10i	-9.33251824802502e-10+5.99919418550043e-10i	6.54408616407919e-10+6.32331773979196e-10i	-1.46244246347807e-10-6.7987663991088e-10i	-9.0247826961897e-10+1.22476151035417e-09i	2.02297434139146e-09+1.32469513741327e-09i	1.4090211083375e-09-2.05715420975292e-09i	-1.4806466079153e-09-7.9877590556456e-10i	3.80633962100226e-10+6.77927118404946e-10i	3.305526603419e-11-1.67515893180173e-09i	-2.55423106495313e-09+2.1766061272763e-10i	8.526916043025e-11+2.70787875059037e-09i	2.12329010865282e-09+1.3248184621639e-10i	1.5873438461218e-10-1.2397189200841e-09i	-4.43029942344814e-10+1.18484334627317e-10i	7.67487512732205e-10+4.5540003716733e-11i	8.648672399437e-11-1.48225702970896e-09i
9	-1.69348452381138e-05-9.8036312210034e-06i	-1.29168287131383e-05-7.8655607846921e-06i	-7.98490702827955e-06-5.06583155550131e-06i	-3.99785556330083e-06-2.62551224603372e-06i	-1.61949454948712e-06-1.10191790113539e-06i	-5.30386151282023e-07-3.79537113541642e-07i	-1.4062958064856e-07-1.10818283031465e-07i	-3.09316530896283e-08-2.95976358806153e-08i	-6.49878199909476e-09-7.89125836816368e-09i	-1.68597103955292e-09-2.03576004486469e-09i	-6.19969521457517e-10-4.71453154851205e-10i	-2.84462380925246e-10+7.4647926483718e-11i	6.8726073601834e-11+1.39911494315826e-10i	4.42726073928758e-11-8.03356391406492e-11i	-1.13130537972848e-10+8.223813452559e-11i	1.27301430910312e-10+1.72059478210479e-10i	1.39392838512841e-10-9.8396001212285e-11i	-8.03599604927874e-11-4.49442354119019e-11i	6.07077003621741e-11+8.70799670496277e-11i	1.12089513696955e-10-1.04215323926634e-10i	-1.02388162419651e-10-5.7956730953837e-11i	4.6046699661923e-11+1.28750129782868e-10i	1.89652439354107e-10-1.42914618008327e-10i	-1.40114349180002e-10-2.02888789879119e-10i	-6.9507830668634e-11+1.60751260497861e-10i	2.11172125308879e-10-2.7439643763578e-11i	-1.10521480395128e-10-1.74791307071152e-10i	-1.01845914834023e-10+1.69318156754275e-10i	1.89412685447538e-10-3.4453419317743e-11i	-1.35000422523156e-10-2.28190103156545e-10i	-1.95678517270934e-10+1.537475113026e-10i	1.47509688729934e-10+9.6583730574825e-11i	-3.0490317389316e-11-1.44353214953536e-10i	-1.46831330986657e-10+1.2252261323887e-10i	1.72656455393053e-10+8.6643606635144e-11i	-3.1099799586984e-11-2.1299394176935e-10i	-2.49522900775874e-10+1.96400699511054e-10i	3.0012569458271e-10+2.97433606333851e-10i	2.07190980230714e-10-3.01376529726035e-10i	-2.74984586590608e-10-3.3699552181617e-11i	1.73249971619509e-10+1.97049858607163e-10i	1.09358798281328e-10-3.52922755789805e-10i	-4.49307105958989e-10-2.6949874774503e-11i	-1.7902233129923e-11+4.51506750558727e-10i	2.91187125211915e-10+3.257511018904e-12i	-9.6525750386735e-11-1.49013255746222e-10i	-1.34643552919279e-10+2.01377117216679e-10i	2.27790479617157e-10+2.61598701671736e-10i	2.93362519404394e-10+5.4416786036454e-11i
10	-1.64375673658368e-05-1.05747581370877e-05i	-1.28575103792189e-05-8.6887843065967e-06i	-8.34333028240806e-06-5.87431048165846e-06i	-4.49039873290696e-06-3.26772300093553e-06i	-1.99917908996505e-06-1.49584462512872e-06i	-7.29407779742844e-07-5.64936207286719e-07i	-2.12177925754409e-07-1.79108065182242e-07i	-4.56486629397988e-08-5.12290979845634e-08i	-5.8862698710269e-09-1.56439786445399e-08i	-3.5502330420888e-10-5.65021709658184e-09i	-4.7635717391857e-10-2.00358883059583e-09i	-4.94099457776705e-10-4.7021688849873e-10i	-2.19125591733295e-10+3.5525796662217e-11i	-2.6270157561557e-11+1.03944118081513e-10i	5.4238439742162e-11+1.01073519038929e-10i	1.19385836784615e-10+6.0383226903645e-11i	1.18155399010402e-10-2.4357182101091e-11i	6.98884893780681e-11-4.88810613251552e-11i	6.70615486623191e-11-3.8119875551136e-11i	6.38323218011252e-11-5.28090426788764e-11i	3.85614219329645e-11-4.15039035305524e-11i	6.6783624471233e-11-2.91291802560891e-11i	9.67243576204491e-11-8.8855233647973e-11i	5.88967777428e-11-1.20699908035698e-10i	4.94631976388848e-11-8.41605064239821e-11i	4.3534642475913e-11-1.02927439764631e-10i	-4.6037212931887e-11-1.08641501364531e-10i	-8.79455025076515e-11-4.46388774560367e-11i	-7.44686266223658e-11-3.60981272284033e-11i	-1.09239635168486e-10-1.4877665064708e-11i	-9.0946300427868e-11+7.20103780047446e-11i	-1.82449585047874e-11+8.04560450953662e-11i	-1.70483292822997e-11+4.20653671400643e-11i	-1.73573772236592e-11+5.40858115173924e-11i	2.75339078434724e-11+3.14475304574261e-11i	8.9529889973938e-13-3.68156599142346e-12i	-2.39044822699503e-11+7.33157728602437e-11i	5.9423768937419e-11+1.07177723904223e-10i	7.52050832152973e-11+1.18394761085224e-11i	3.43569045849222e-11-1.45179610874127e-11i	7.1338854791757e-11-3.62275999216313e-11i	1.89480788479492e-11-9.80037241918702e-11i	-8.21508338593656e-11+1.3274862981909e-12i	-3.2355684542509e-11+1.26457690837234e-10i	3.5789696636225e-11+1.24283135819412e-10i	4.483019077364e-11+1.53741486620165e-10i	9.714214729117e-11+2.56072916037614e-10i	2.09844349020486e-10+3.88073511122605e-10i	3.75134008886838e-10+6.0002132853824e-10i
11	-1.60125616413213e-05-1.13761001613199e-05i	-1.28193650352832e-05-9.5525009029245e-06i	-8.69715683459074e-06-6.74038263031266e-06i	-5.00279835973984e-06-3.99016378833755e-06i	-2.43656532122234e-06-1.97358757702983e-06i	-9.97110739975984e-07-8.08117163918509e-07i	-3.33520681961057e-07-2.69347730959799e-07i	-8.27240768059649e-08-7.19780337070932e-08i	-8.7468919067247e-09-1.67900461057346e-08i	4.60784372124676e-09-5.57391251395903e-09i	3.17308587948555e-09-3.2721026066607e-09i	8.6189174062413e-10-1.82024881098284e-09i	-2.2099421174807e-11-6.88729852074482e-10i	-7.63495276168773e-11-9.86250761938596e-11i	6.68083204724504e-11+8.03856233988336e-11i	1.71697109447588e-10+6.0898838082149e-11i	2.04583611755396e-10-1.5277698333717e-11i	1.93701082789637e-10-7.3235039147339e-11i	1.73585175029753e-10-9.6869760918982e-11i	1.57895277787011e-10-1.01701390102575e-10i	1.51514223835487e-10-1.06137818254305e-10i	1.59317932744561e-10-1.27966886757741e-10i	1.69651501356747e-10-1.70490760570673e-10i	1.5988663162131e-10-2.08189978114486e-10i	1.17647320557131e-10-2.21215367768681e-10i	3.928119214448e-11-2.15687602067465e-10i	-6.0005929051611e-11-1.89346835100238e-10i	-1.40129056046813e-10-1.36940382240683e-10i	-1.76702386986771e-10-6.6620666056904e-11i	-1.73204867880679e-10+1.7200233006648e-11i	-1.39086773168309e-10+9.4737461259085e-11i	-9.4390785574214e-11+1.32209736015356e-10i	-5.8899944094486e-11+1.27871092128224e-10i	-3.0372403630497e-11+1.05483115265524e-10i	-4.3147585773045e-12+8.47894801765396e-11i	1.3933441970933e-11+8.66968422482669e-11i	3.2484566124905e-11+1.14224347949826e-10i	6.1325388320165e-11+1.19111485694635e-10i	8.73160550786144e-11+6.25169662573422e-11i	9.79695097188869e-11-2.13572343704451e-11i	8.64901739390806e-11-7.4071406270028e-11i	5.10260209311431e-11-5.27752409497602e-11i	3.01034234048538e-11+4.10527349216847e-11i	7.1349786652014e-11+1.38542322678299e-10i	1.7134492590771e-10+1.95338069904636e-10i	2.87224397327088e-10+2.48707508150362e-10i	3.77690540743292e-10+3.64958093168634e-10i	4.62771250069057e-10+6.17505983132801e-10i	6.7262078284813e-10+1.0475995587705e-09i
12	-1.56464040458117e-05-1.22194916066564e-05i	-1.27933856936852e-05-1.04707167972988e-05i	-9.04022174676452e-06-7.68771399495128e-06i	-5.53292996666639e-06-4.82731264032541e-06i	-2.94053993066511e-06-2.57872506092105e-06i	-1.35864942881944e-06-1.15537266192135e-06i	-5.41867827855124e-07-4.18037522992214e-07i	-1.79395960040044e-07-1.08925216559584e-07i	-4.15288067263354e-08-1.05985019139367e-08i	5.9066988226749e-10+7.23434024779189e-09i	7.7711218769066e-09+4.32142976252772e-09i	5.40520140030846e-09+6.2012328415387e-10i	2.45429274277027e-09-5.8387837968833e-10i	8.99239245950566e-10-4.6533988844926e-10i	4.02112933932183e-10-1.61230814129767e-10i	3.41728236305431e-10-4.1448736304147e-11i	3.75016994793985e-10-6.932091552239e-11i	3.95550288411295e-10-1.35511494342109e-10i	3.94663639279765e-10-1.82432998574133e-10i	3.84113183081638e-10-2.08271949730391e-10i	3.74523836815218e-10-2.35806167535235e-10i	3.71434862943305e-10-2.83136543452889e-10i	3.67382104565747e-10-3.46122347368705e-10i	3.36455135280151e-10-4.00442820572249e-10i	2.48898684379195e-10-4.22401610439845e-10i	1.00860030965701e-10-4.03711209729966e-10i	-7.164093571876e-11-3.45123012289436e-10i	-2.12589349250263e-10-2.47961921259848e-10i	-2.83126560791173e-10-1.17640994959461e-10i	-2.84422655005935e-10+2.721914428637e-11i	-2.47520818377369e-10+1.52650860901536e-10i	-2.02362615966457e-10+2.26691338315648e-10i	-1.58110877853511e-10+2.43215533519813e-10i	-1.08993084762182e-10+2.24962029538298e-10i	-5.1185925643783e-11+2.06039278668646e-10i	8.029372098566e-12+2.08246717033536e-10i	5.6125745694447e-11+2.18983895124316e-10i	8.971930707807e-11+1.94289002738337e-10i	1.18017009331986e-10+1.07531943205199e-10i	1.47541079552821e-10-4.094269204103e-12i	1.74179020432424e-10-6.4193061443896e-11i	2.00880664697049e-10-3.284721871704e-11i	2.53924646502057e-10+4.8939050648576e-11i	3.66164663941187e-10+1.00861477873121e-10i	5.32422205662379e-10+9.9858836821453e-11i	6.86537853369243e-10+1.2766116632564e-10i	7.61795349199886e-10+3.27478104509171e-10i	8.12737480878429e-10+8.2154250589785e-10i	1.06890293651351e-09+1.61183229872353e-09i
13	-1.53144822317606e-05-1.31196397299401e-05i	-1.2755871909987e-05-1.14627482367883e-05i	-9.3437511088026e-06-8.74313235961549e-06i	-6.04317093178873e-06-5.81926016954475e-06i	-3.47463073003133e-06-3.37126859457343e-06i	-1.79556878891866e-06-1.68489248332259e-06i	-8.45967696651719e-07-7.06882213293198e-07i	-3.67036772160567e-07-2.27956276891294e-07i	-1.4451253199141e-07-3.5677947786813e-08i	-4.76124079975179e-08+1.98507688302511e-08i	-9.3641176801345e-09+2.33048554318722e-08i	2.59447518933e-09+1.40710075297706e-08i	4.18538092879257e-09+6.17329693898718e-09i	2.9317572340618e-09+2.06085275514116e-09i	1.69243964654023e-09+4.8279275229511e-10i	1.04899705413303e-09-1.38455526908e-11i	8.25582147767192e-10-1.90564090502624e-10i	7.8403690407902e-10-2.87345660080767e-10i	7.91928303107533e-10-3.46553503368501e-10i	7.99752131570157e-10-3.87045822750778e-10i	7.98983412262044e-10-4.38819387989194e-10i	7.93062231126561e-10-5.20264843786427e-10i	7.72375260276725e-10-6.17635412351599e-10i	7.01875160120755e-10-6.92776421361526e-10i	5.41294260833371e-10-7.1150220585511e-10i	2.88213818502688e-10-6.62558048754424e-10i	-8.81203423634e-13-5.51371669466745e-10i	-2.4077305753089e-10-3.85841412013412e-10i	-3.75369364498866e-10-1.76773415338419e-10i	-4.10886388620254e-10+4.9089361202971e-11i	-3.95431123992211e-10+2.4609839756458e-10i	-3.68902395979024e-10+3.71223728147317e-10i	-3.34290036933951e-10+4.13858431114004e-10i	-2.72293066909712e-10+4.03785810814155e-10i	-1.75560374933946e-10+3.87839238398609e-10i	-6.5857749251849e-11+3.90766376336463e-10i	2.3733413059074e-11+3.88844550552311e-10i	8.505127713892e-11+3.28347726555594e-10i	1.46544377628013e-10+1.87440684984492e-10i	2.41587516904993e-10+1.7234403265386e-11i	3.73110690713692e-10-1.0044110322991e-10i	5.20262776962723e-10-1.44010016192545e-10i	6.72147183370806e-10-1.83624541057572e-10i	8.32932037140621e-10-2.96934806040996e-10i	9.80995610991872e-10-4.42854855362215e-10i	1.04774959722058e-09-4.2623345442053e-10i	9.96670614651427e-10+4.099305811047e-12i	9.63499040926e-10+1.00014469169187e-09i	1.28597160078755e-09+2.47559594587456e-09i
14	-1.49806132031986e-05-1.40793808803183e-05i	-1.26621774397358e-05-1.25297357694205e-05i	-9.54613995975239e-06-9.90787845624301e-06i	-6.44781593165101e-06-6.97531091065499e-06i	-3.93583303476671e-06-4.38263971561574e-06i	-2.2069973341111e-06-2.46097637670319e-06i	-1.16805436246117e-06-1.23025162486463e-06i	-6.03698528121842e-07-5.36322067075094e-07i	-3.11797661695383e-07-1.89551260917405e-07i	-1.59245748647698e-07-3.8908402736187e-08i	-7.68729872017585e-08+1.3081452767934e-08i	-3.28607935906685e-08+2.20173846978672e-08i	-1.12832274538589e-08+1.65516417326424e-08i	-2.25381243470627e-09+9.30978745441617e-09i	7.2593094927411e-10+4.23702318746907e-09i	1.38556661699698e-09+1.48142021008946e-09i	1.42429730966662e-09+1.9099283491993e-10i	1.40551922899888e-09-3.5308147042841e-10i	1.42714699888191e-09-5.5482124391479e-10i	1.46659145998204e-09-6.2656704344378e-10i	1.50248147962282e-09-6.8882386122874e-10i	1.52601414168143e-09-7.9199032083496e-10i	1.51284714577933e-09-9.1733800365689e-10i	1.40800772128693e-09-1.00561643097884e-09i	1.15616932420895e-09-1.00648838709543e-09i	7.59482995454337e-10-9.07901637800374e-10i	3.02914446525454e-10-7.25278079650267e-10i	-9.0844209690719e-11-4.75975747626647e-10i	-3.43542086608441e-10-1.757293550849e-10i	-4.65572244331792e-10+1.41651860582071e-10i	-5.23197506183576e-10+4.15640724124683e-10i	-5.65999202063937e-10+5.86349094194531e-10i	-5.86932147813016e-10+6.38708742111019e-10i	-5.47590878993089e-10+6.18194696853631e-10i	-4.34282766369548e-10+5.94728527671618e-10i	-2.83070039403221e-10+5.98710591890244e-10i	-1.44896716208607e-10+5.85843523776318e-10i	-2.6689066840051e-11+4.74282678819868e-10i	1.21061383698799e-10+2.29764661390596e-10i	3.46065201355071e-10-9.2010008287359e-11i	6.28188735238782e-10-4.0589614217231e-10i	8.84636454664829e-10-6.97989176847771e-10i	1.03885414808865e-09-1.03329380102544e-09i	1.06572664209676e-09-1.42832618382453e-09i	9.6521726996333e-10-1.71114759904977e-09i	7.334520185585e-10-1.53077124055473e-09i	4.27709198284846e-10-5.35032508274176e-10i	2.8554701209348e-10+1.4117620087273e-09i	7.1507791904909e-10+4.07966433825454e-09i
15	-1.46064299841055e-05-1.50726393580889e-05i	-1.24627225603004e-05-1.36284565960358e-05i	-9.5761383990999e-06-1.11195649883652e-05i	-6.64108847602167e-06-8.21981565956313e-06i	-4.1800130534557e-06-5.5411514355977e-06i	-2.41990359547125e-06-3.43894822751446e-06i	-1.32580637282207e-06-1.98798333199998e-06i	-7.2178645252694e-07-1.08143344584533e-06i	-4.11958497063234e-07-5.54417496231209e-07i	-2.50378236470715e-07-2.63517257057576e-07i	-1.55577961541161e-07-1.11018839693277e-07i	-9.29845281631918e-08-3.73105988466427e-08i	-5.09816420986549e-08-6.5676860547336e-09i	-2.48209028689764e-08+2.9435237339267e-09i	-1.0308941857514e-08+3.7545859002246e-09i	-3.18894577905017e-09+2.13938740072806e-09i	-3.4954740023561e-11+5.67042100731311e-10i	1.30514677271159e-09-3.6329143273021e-10i	1.91353469411491e-09-7.4707592619111e-10i	2.24147519186976e-09-8.4108279131707e-10i	2.45823935561058e-09-8.6662556311013e-10i	2.6171272770174e-09-9.3567564476992e-10i	2.69580424301263e-09-1.04036886854275e-09i	2.61379244192498e-09-1.10404555903519e-09i	2.29210579953792e-09-1.05997587461619e-09i	1.73598995931976e-09-8.9588532818844e-10i	1.06544665075173e-09-6.3781696913799e-10i	4.50464335894104e-10-3.11363158279523e-10i	-1.060505426937e-13+6.50077256826961e-11i	-2.95811329065062e-10+4.50294243667245e-10i	-5.18148510312929e-10+7.64962542601311e-10i	-7.22155522523072e-10+9.28496730517846e-10i	-8.84427351193649e-10+9.25475143579135e-10i	-9.42221116788778e-10+8.30208433873989e-10i	-8.73279173930224e-10+7.49193187473124e-10i	-7.26026575739712e-10+7.20906784343812e-10i	-5.64961730742939e-10+6.66809527072346e-10i	-3.93789019853851e-10+4.52446818686775e-10i	-1.54585932775406e-10+8.806905041946e-12i	1.79112213530776e-10-6.10647638857297e-10i	5.1560137240033e-10-1.29996141911922e-09i	6.7511594184192e-10-2.00754777128383e-09i	5.1884223121689e-10-2.7274305848854e-09i	4.248567139042e-11-3.35165010430481e-09i	-6.5076094451787e-10-3.54488093276487e-09i	-1.42383582249095e-09-2.81209724851106e-09i	-2.09851138632222e-09-7.4208817741288e-10i	-2.38244748165542e-09+2.74434646844424e-09i	-1.90089279039331e-09+7.25695967270628e-09i
16	-1.41809782043093e-05-1.6035233467978e-05i	-1.2149263358725e-05-1.46592176746212e-05i	-9.4197088185669e-06-1.22343355901455e-05i	-6.58715325611861e-06-9.36252964794224e-06i	-4.13384959767107e-06-6.62069742636327e-06i	-2.31396213539128e-06-4.3807392344748e-06i	-1.15171343108099e-06-2.76113876050029e-06i	-5.1827190490669e-07-1.69227081125803e-06i	-2.2992939269951e-07-1.02451299921219e-06i	-1.22996206432741e-07-6.13796161278159e-07i	-8.8264568105163e-08-3.58811377151114e-07i	-7.1079470170053e-08-2.00110753040862e-07i	-5.3706753054801e-08-1.04312373762158e-07i	-3.56402257008295e-08-5.03306293814633e-08i	-2.03434369944716e-08-2.2765758618073e-08i	-9.6764825844035e-09-1.02271987508319e-08i	-3.3050896991179e-09-5.11092124316198e-09i	1.1199708331116e-10-3.07582342752257e-09i	1.87399398398432e-09-2.08936367161523e-09i	2.84253081261388e-09-1.44309406862952e-09i	3.4748323923854e-09-1.0057515653865e-09i	3.95632311283052e-09-7.7275464097584e-10i	4.28870194800513e-09-6.7927496536295e-10i	4.36103781367773e-09-6.0426619667216e-10i	4.05813810842923e-09-4.5330628090915e-10i	3.37942191574912e-09-2.0721816514213e-10i	2.478617812683e-09+1.0507026050095e-10i	1.57859170451647e-09+4.5912185619079e-10i	8.29084407472194e-10+8.41645719961187e-10i	2.3458446336751e-10+1.2078101581115e-09i	-2.8690094704262e-10+1.45855118005858e-09i	-7.8189955110022e-10+1.49341603906052e-09i	-1.20185798129585e-09+1.3036618314297e-09i	-1.45960213208784e-09+1.00498268843192e-09i	-1.53084038078465e-09+7.5168673950451e-10i	-1.48350188314532e-09+5.9350409845378e-10i	-1.40158586690289e-09+4.1149658621165e-10i	-1.29727307233958e-09+8.7943294934e-12i	-1.13049750781568e-09-7.2098666600837e-10i	-9.3355321195882e-10-1.71087785458993e-09i	-8.9737398928491e-10-2.79522442300731e-09i	-1.29143934301477e-09-3.83157586383144e-09i	-2.26720465186967e-09-4.70065923458533e-09i	-3.73413172577869e-09-5.16777395033634e-09i	-5.42162268382225e-09-4.77950439759513e-09i	-7.03381056480439e-09-2.9609472511749e-09i	-8.3251602793497e-09+7.221039310677e-10i	-9.07197861950877e-09+6.31161578860155e-09i	-9.084979302127e-09+1.33165763144598e-08i
17	-1.37656565348877e-05-1.68865549591424e-05i	-1.18204170890579e-05-1.55018241412903e-05i	-9.212646965246e-06-1.30793710834991e-05i	-6.4479114420966e-06-1.01662503159762e-05i	-3.96589674784562e-06-7.31563625943448e-06i	-2.0393238603246e-06-4.92084847247246e-06i	-7.5047028345907e-07-3.14680306840494e-06i	-3.064915145237e-08-1.96229791751095e-06i	2.7090797017966e-07-1.22823549927385e-06i	3.20543273360359e-07-7.8614220233638e-07i	2.55090919382183e-07-5.12130157947997e-07i	1.63215543315556e-07-3.31224765361714e-07i	8.7970592182904e-08-2.06564958850899e-07i	4.0688441821313e-08-1.21671207283789e-07i	1.67019002248919e-08-6.72255115371453e-08i	6.9921372236904e-09-3.51885083965767e-08i	4.127038430338e-09-1.79504608616827e-08i	3.78679526697673e-09-9.25035712948657e-09i	4.10521641274306e-09-4.85128029843905e-09i	4.54248642443327e-09-2.43266956062298e-09i	5.05343042172014e-09-9.7257683770471e-10i	5.64577349267305e-09-7.041881462611e-11i	6.20648229765813e-09+4.9195028671189e-10i	6.50664929181291e-09+8.9423398649317e-10i	6.32831125068001e-09+1.25296963157063e-09i	5.61509510187638e-09+1.59494377065979e-09i	4.52082686496317e-09+1.90045789831423e-09i	3.30507535431152e-09+2.16488115505407e-09i	2.16152562122174e-09+2.39843817520262e-09i	1.12967143386327e-09+2.56712386859243e-09i	1.5781474264142e-10+2.56427527953612e-09i	-7.6532833474321e-10+2.28055084927801e-09i	-1.55608037870788e-09+1.72326337188216e-09i	-2.11284074180249e-09+1.05485433076612e-09i	-2.43172260815172e-09+4.7988203746017e-10i	-2.62510889994681e-09+6.541079906097e-11i	-2.82059268268624e-09-3.3087480187461e-10i	-3.06366322595623e-09-9.3832185046563e-10i	-3.35399238747109e-09-1.86177286559784e-09i	-3.78772412222242e-09-2.97984984764562e-09i	-4.62979062196623e-09-4.03485954139488e-09i	-6.18818291258322e-09-4.78771103566006e-09i	-8.5764711586953e-09-5.04852740317872e-09i	-1.15920985096495e-08-4.5537873317396e-09i	-1.48324103545959e-08-2.8557003086257e-09i	-1.79331010943999e-08+6.108747990557e-10i	-2.07197578354863e-08+6.2977554472697e-09i	-2.32053080002807e-08+1.42873091711467e-08i	-2.55408996052677e-08+2.40928578960231e-08i
18	-1.35216943199089e-05-1.76029727267218e-05i	-1.17141530715268e-05-1.61251424584827e-05i	-9.2803316878986e-06-1.36074971870066e-05i	-6.6362814466129e-06-1.05534523661792e-05i	-4.1650508902126e-06-7.50105828621647e-06i	-2.13587129089514e-06-4.87186987674495e-06i	-6.7363465176858e-07-2.88724039323742e-06i	2.2699539207018e-07-1.56857946967599e-06i	6.61131443109452e-07-7.99126330181806e-07i	7.66017704396676e-07-4.06288494941721e-07i	6.79944135592919e-07-2.28783687636692e-07i	5.14971075072162e-07-1.51592643712346e-07i	3.45202160374064e-07-1.10653351195117e-07i	2.08132396469578e-07-7.9763103405527e-08i	1.13992010055697e-07-5.3079690005301e-08i	5.74632638706566e-08-3.16820692575091e-08i	2.75368963896372e-08-1.66818453038014e-08i	1.36209226128702e-08-7.4496940344361e-09i	8.07775780744476e-09-2.29656568230501e-09i	6.412972531569e-09+4.6448616817329e-10i	6.41000599727355e-09+1.98769775826463e-09i	7.09271305751302e-09+2.90609357905008e-09i	7.95539232129675e-09+3.5419464246426e-09i	8.59581745749654e-09+4.05267039906635e-09i	8.68736479594008e-09+4.4761393009699e-09i	8.09736751100938e-09+4.76707550293361e-09i	6.94059505186064e-09+4.8741790388924e-09i	5.47588787505859e-09+4.80461190354657e-09i	3.92719587066861e-09+4.60419782076635e-09i	2.38697191802326e-09+4.273786235482e-09i	8.709887291572e-10+3.72990240520393e-09i	-5.649387075552e-10+2.88292550709661e-09i	-1.79450252307487e-09+1.77063238347454e-09i	-2.71966971728891e-09+5.9833053839478e-10i	-3.38770195704528e-09-3.8800582729912e-10i	-3.9865170373287e-09-1.09325307811617e-09i	-4.71376104340416e-09-1.63704570844002e-09i	-5.66559487075557e-09-2.20756629380106e-09i	-6.87829940328933e-09-2.8337646845092e-09i	-8.47866358843692e-09-3.29433443258699e-09i	-1.07544777016282e-08-3.2442630128591e-09i	-1.40232725801476e-08-2.4158726679299e-09i	-1.83994670573384e-08-6.831427253921e-10i	-2.36919862537986e-08+2.0636677409526e-09i	-2.95515502433938e-08+6.0827349974398e-09i	-3.57513829565387e-08+1.18013126000274e-08i	-4.23816613687366e-08+1.96453753265815e-08i	-4.98492505122551e-08+2.97535702264807e-08i	-5.87305945336504e-08+4.16558420755107e-08i
19	-1.36614372543666e-05-1.83263440319141e-05i	-1.21254052397201e-05-1.67343353510168e-05i	-1.00138099385174e-05-1.40911938990985e-05i	-7.6477137872164e-06-1.08561395185131e-05i	-5.33307365427811e-06-7.54737747767016e-06i	-3.30353758601001e-06-4.60917106702555e-06i	-1.69539416403816e-06-2.32124819536146e-06i	-5.50845198298955e-07-7.72573118804972e-07i	1.61561382616733e-07+1.06625439007096e-07i	5.20187074293468e-07+4.79771040874044e-07i	6.24294027602452e-07+5.352550527891e-07i	5.72457694509883e-07+4.35642214687176e-07i	4.47337349039037e-07+2.93136054380118e-07i	3.07726364272885e-07+1.68178046252942e-07i	1.8757185934805e-07+8.1906415962491e-08i	1.00240732703711e-07+3.2665593394819e-08i	4.53974464517344e-08+9.8283151133341e-09i	1.59150747717728e-08+2.251341059364e-09i	3.1063414460152e-09+1.79155492226374e-09i	-3.1777905428284e-10+3.71728509691691e-09i	7.2702569350842e-10+5.83090993350082e-09i	3.42246703081077e-09+7.41908102506749e-09i	6.30168699450404e-09+8.4507041312622e-09i	8.59801508721238e-09+9.07196578676425e-09i	9.91617344935907e-09+9.35913848485333e-09i	1.01521007636263e-08+9.2850943317844e-09i	9.45831461265903e-09+8.81244748114939e-09i	8.12712227768087e-09+7.97955142870757e-09i	6.4302427539556e-09+6.88434904848352e-09i	4.53722334355337e-09+5.59335171410102e-09i	2.56146594343977e-09+4.09383934372055e-09i	6.4557023319939e-10+2.36441934028652e-09i	-1.04221453685015e-09+5.0036711394306e-10i	-2.41977667258562e-09-1.25109001698798e-09i	-3.59169242566649e-09-2.61029261284619e-09i	-4.81173127910007e-09-3.43445785203154e-09i	-6.32488017808964e-09-3.75692763445688e-09i	-8.24728511109071e-09-3.63475147711397e-09i	-1.06151369980098e-08-2.944775034786e-09i	-1.35542608570985e-08-1.3398767154701e-09i	-1.73837649738915e-08+1.569583108523e-09i	-2.25290669306762e-08+5.9655542023935e-09i	-2.93235318718934e-08+1.17298586503188e-08i	-3.79053372495556e-08+1.8587266987119e-08i	-4.83309485635469e-08+2.63496692078547e-08i	-6.08222876666511e-08+3.50480456380827e-08i	-7.594583092595e-08+4.48268930641568e-08i	-9.45716074497679e-08+5.56122951345154e-08i	-1.17580191546569e-07+6.6660577626247e-08i
20	-1.42872075216038e-05-1.94242954732165e-05i	-1.31768346475761e-05-1.78299462314675e-05i	-1.15603961333546e-05-1.51768388588604e-05i	-9.6625675535479e-06-1.18656543583712e-05i	-7.69795999763821e-06-8.37252773665421e-06i	-5.83669624303424e-06-5.13911790811757e-06i	-4.1917628152203e-06-2.48607297096755e-06i	-2.82315750014492e-06-5.711460733865e-07i	-1.74960505868784e-06+6.0508464884972e-07i	-9.6041334147779e-07+1.15829092334231e-06i	-4.2458219668186e-07+1.26406309620884e-06i	-9.785124380176e-08+1.10499584290047e-06i	7.0688674966296e-08+8.33484081641756e-07i	1.31839202434828e-07+5.5429227536819e-07i	1.30188673828094e-07+3.24182355636571e-07i	9.9967156591358e-08+1.62207757772108e-07i	6.36616995513664e-08+6.3812605309593e-08i	3.32095488713621e-08+1.36309020171296e-08i	1.27942828917431e-08-5.5465709791551e-09i	2.02017896340785e-09-7.96400025381262e-09i	-1.48554878138814e-09-3.3163356006428e-09i	-4.4918581088094e-10+2.89716209590589e-09i	2.79342255888395e-09+8.18153737009911e-09i	6.514541699754e-09+1.17623227923942e-08i	9.6082996110122e-09+1.36190952857654e-08i	1.1540964725664e-08+1.39636423221716e-08i	1.22351740692161e-08+1.30695011852746e-08i	1.18798814573765e-08+1.12506912958509e-08i	1.07343458442347e-08+8.8280109608405e-09i	9.02406135833567e-09+6.05823621746984e-09i	6.95072496223476e-09+3.10439345885981e-09i	4.73181800608901e-09+1.0119961074781e-10i	2.56950569181963e-09-2.74019165859638e-09i	5.4906177011005e-10-5.10429877392674e-09i	-1.42518765503248e-09-6.66386607977212e-09i	-3.56205593388886e-09-7.1990810052828e-09i	-6.02481679403995e-09-6.60158142666423e-09i	-8.83840685956538e-09-4.73307479470551e-09i	-1.19804966766881e-08-1.2766207393313e-09i	-1.56051128363828e-08+4.2357856323787e-09i	-2.02156202633001e-08+1.21776773926699e-08i	-2.66463827457293e-08+2.25257649516513e-08i	-3.58884899454601e-08+3.47311785705646e-08i	-4.89289908013395e-08+4.7863119119614e-08i	-6.67381099104597e-08+6.09094659234558e-08i	-9.03768897214845e-08+7.29982603737823e-08i	-1.2105599273267e-07+8.3351796435815e-08i	-1.59955474508831e-07+9.0948238817025e-08i	-2.07707450499297e-07+9.4055297572458e-08i
21	-1.51788313454363e-05-2.13914497394032e-05i	-1.45542832841329e-05-2.00432209950855e-05i	-1.35059768312415e-05-1.76412222335144e-05i	-1.21753869714815e-05-1.45048006696823e-05i	-1.06913859613663e-05-1.10353141440143e-05i	-9.15306604502067e-06-7.63308283471883e-06i	-7.62904666186844e-06-4.62520788863449e-06i	-6.16734003847341e-06-2.22084228573138e-06i	-4.80684575469919e-06-4.996459117455e-07i	-3.58361489652092e-06+5.7107773981338e-07i	-2.52990434344977e-06+1.10142375635351e-06i	-1.66853917319059e-06+1.23855435499126e-06i	-1.00706309506334e-06+1.1312387516948e-06i	-5.35329980814884e-07+9.05322731707402e-07i	-2.27789130097291e-07+6.51762868462277e-07i	-4.9350822602018e-08+4.25431857664365e-07i	3.7530848910197e-08+2.51050290386483e-07i	6.6836458144204e-08+1.32302865152499e-07i	6.53349470841109e-08+6.09933465221388e-08i	5.14723394220146e-08+2.43519540812528e-08i	3.61493033933477e-08+9.8012325542738e-09i	2.44762713647747e-08+7.3338206667706e-09i	1.77473766793233e-08+1.01139018636424e-08i	1.5181547008715e-08+1.40546255732629e-08i	1.52326733365478e-08+1.7033708962105e-08i	1.64142616168629e-08+1.81742447059765e-08i	1.7670949998128e-08+1.73445903397118e-08i	1.84116930052751e-08+1.48375597606796e-08i	1.83798067971e-08+1.11399610465026e-08i	1.75204378238688e-08+6.7616654284409e-09i	1.5911638097141e-08+2.1521673661918e-09i	1.37246487623305e-08-2.2844175741882e-09i	1.11581285951209e-08-6.133088819457e-09i	8.35546054746091e-09-8.95579010802483e-09i	5.3765430622907e-09-1.03473036567403e-08i	2.26699222729852e-09-9.98874993315022e-09i	-8.3938543949111e-10-7.60913520548193e-09i	-3.7238889414584e-09-2.86075539933125e-09i	-6.27792439007767e-09+4.76214744486279e-09i	-8.8218206520056e-09+1.58138329814184e-08i	-1.23598105963196e-08+3.05789572722203e-08i	-1.86106740618098e-08+4.87045791515111e-08i	-2.98066352294806e-08+6.90068110293182e-08i	-4.83968091920146e-08+8.95658109530986e-08i	-7.6802962414087e-08+1.0801857194727e-07i	-1.17250106792463e-07+1.21819073875001e-07i	-1.71538803731161e-07+1.28266425940368e-07i	-2.40566253941856e-07+1.24293808416053e-07i	-3.23505717577054e-07+1.06258755576744e-07i
22	-1.56892550907541e-05-2.45712221207338e-05i	-1.54216505664757e-05-2.37661255629169e-05i	-1.48206857784242e-05-2.19262676867732e-05i	-1.39772663630063e-05-1.92721712730439e-05i	-1.29648891341998e-05-1.61043266642589e-05i	-1.18308482819738e-05-1.27472073418373e-05i	-1.06011582452998e-05-9.4969603487978e-06i	-9.29403796256944e-06-6.58357958986938e-06i	-7.93407565420171e-06-4.15239806116128e-06i	-6.56033605155413e-06-2.26392939163277e-06i	-5.22551193969798e-06-9.0723370984085e-07i	-3.98755201988347e-06-2.05729204239e-08i	-2.89804395033149e-06+4.8635248165466e-07i	-1.99212689398698e-06+7.1272443769708e-07i	-1.28321336230629e-06+7.5180171056202e-07i	-7.6342187444073e-07+6.8170724743419e-07i	-4.08524750969036e-07+5.61371342663978e-07i	-1.85112253608026e-07+4.30512210894451e-07i	-5.7666712976719e-08+3.12269339255882e-07i	6.029579440029e-09+2.17148428760487e-07i	3.1776536421051e-08+1.47179988059925e-07i	3.79799696598732e-08+9.95439043911902e-08i	3.62415421198642e-08+6.92901542995851e-08i	3.28233096944144e-08+5.11134301448288e-08i	3.03721622335931e-08+4.03492758653456e-08i	2.94606221859084e-08+3.34256669956646e-08i	2.97086519339337e-08+2.79644464366624e-08i	3.04521178577253e-08+2.2659756719808e-08i	3.1065189929811e-08+1.70263479169048e-08i	3.10875681763705e-08+1.11107702873716e-08i	3.02648223969313e-08+5.2504136443613e-09i	2.85435323289563e-08-7.99545984928e-11i	2.60340329162851e-08-4.3542506102683e-09i	2.29684411434304e-08-7.056722821744e-09i	1.96909147095526e-08-7.7294813073995e-09i	1.66765454867025e-08-5.9715023248888e-09i	1.45045142024639e-08-1.3631434908558e-09i	1.36840777480499e-08+6.6350563446562e-09i	1.43019948593057e-08+1.86852521386584e-08i	1.5594283274456e-08+3.53652287557236e-08i	1.56402410538316e-08+5.67604544258774e-08i	1.13475885751366e-08+8.20123062277781e-08i	-1.241592939782e-09+1.09034277440113e-07i	-2.6436662039782e-08+1.3451420839907e-07i	-6.8322203017445e-08+1.54142550650476e-07i	-1.30169465144357e-07+1.62884372760705e-07i	-2.13749008596357e-07+1.5515667658818e-07i	-3.18423267684681e-07+1.24976524869148e-07i	-4.40054084515854e-07+6.6375194617745e-08i
23	-1.48700820287504e-05-2.88308421739256e-05i	-1.46246742499118e-05-2.87795288669878e-05i	-1.41435811982391e-05-2.77315679231904e-05i	-1.35111046559844e-05-2.58115096864865e-05i	-1.27901307733544e-05-2.32160546304656e-05i	-1.20130357638038e-05-2.01802042651296e-05i	-1.11844961971866e-05-1.69435966300638e-05i	-1.02932988718192e-05-1.37232003066384e-05i	-9.3275214526923e-06-1.0695381648917e-05i	-8.28720953889641e-06-7.98740346489461e-06i	-7.19060595606866e-06-5.67656682855662e-06i	-6.07296094150919e-06-3.79462339637911e-06i	-4.97964460808127e-06-2.33535406503441e-06i	-3.9567738300438e-06-1.26376301135219e-06i	-3.04261432169422e-06-5.2578032984386e-07i	-2.26198806398912e-06-5.759470988421e-08i	-1.62446449539353e-06+2.0615228394586e-07i	-1.12585349252391e-06+3.2593922388727e-07i	-7.51796182747725e-07+3.53085158764245e-07i	-4.82105644664136e-07+3.27661784521208e-07i	-2.94773208469036e-07+2.78311356648182e-07i	-1.68994252033309e-07+2.23456187202775e-07i	-8.6995864374034e-08+1.73309928465429e-07i	-3.4770202865244e-08+1.32161357360299e-07i	-2.00257020651e-09+1.00537085372982e-07i	1.84613351615472e-08+7.69974632948248e-08i	3.13124684539235e-08+5.94467427980167e-08i	3.94498536899296e-08+4.59416108843994e-08i	4.45466690517089e-08+3.50660045186892e-08i	4.75025172906323e-08+2.59969486932564e-08i	4.87966224078129e-08+1.84012623880842e-08i	4.87541876212868e-08+1.22758308508518e-08i	4.77359582454735e-08+7.7985138482908e-09i	4.6262813637654e-08+5.2233855242692e-09i	4.50766588994619e-08+4.8416203611037e-09i	4.51085785006151e-08+7.0166074525214e-09i	4.72991105900576e-08+1.22636472543736e-08i	5.22351486739727e-08+2.12882708609806e-08i	5.96496671879113e-08+3.48687795729652e-08i	6.79353058652401e-08+5.35141341152325e-08i	7.38759899332763e-08+7.69430722837721e-08i	7.2751202311012e-08+1.03546040946485e-07i	5.8837699105258e-08+1.30022964524602e-07i	2.6210451061328e-08+1.51307164242371e-07i	-3.0287442976867e-08+1.60750516133329e-07i	-1.13970663921657e-07+1.50472668607267e-07i	-2.25125154563749e-07+1.11846176507412e-07i	-3.59745253067106e-07+3.6262437358929e-08i	-5.08445661297779e-07-8.3554186038371e-08i
24	-1.17965255204949e-05-3.33502493520392e-05i	-1.10910537009517e-05-3.40491765598873e-05i	-1.02436079887437e-05-3.38180013639501e-05i	-9.3694184201148e-06-3.27121855718988e-05i	-8.5607687399609e-06-3.08482577518449e-05i	-7.8727825240283e-06-2.83838199611765e-05i	-7.3194934488589e-06-2.54965413110237e-05i	-6.8797956765238e-06-2.23657105545756e-05i	-6.510245483959e-06-1.91581685466792e-05i	-6.1603526763069e-06-1.60188363691944e-05i	-5.7861674859891e-06-1.30651091435386e-05i	-5.3592942855063e-06-1.03841763585251e-05i	-4.87029090445481e-06-8.03258974962999e-06i	-4.32707398605228e-06-6.03774948804581e-06i	-3.75000342327629e-06-4.40114545771019e-06i	-3.16563434102238e-06-3.10310623220431e-06i	-2.60084046214723e-06-2.10858008966819e-06i	-2.07840060559881e-06-1.37326886673466e-06i	-1.61447377588172e-06-8.493815107989e-07i	-1.21785532090649e-06-4.9039883735191e-07i	-8.90585958345305e-07-2.54488291379035e-07i	-6.29371053889975e-07-1.06485046330135e-07i	-4.27307452148107e-07-1.8585099911027e-08i	-2.75543474951509e-07+2.9960635871807e-08i	-1.64652836903036e-07+5.380450654357e-08i	-8.56381762788342e-08+6.27744289399283e-08i	-3.05693151322078e-08+6.31768735467458e-08i	7.0960546669077e-09+5.89313935418795e-08i	3.24495577454539e-08+5.24348919809246e-08i	4.92661231076273e-08+4.51438161628474e-08i	6.02716475044177e-08+3.79263614876654e-08i	6.74778955383279e-08+3.12661456200763e-08i	7.25165953994878e-08+2.53983713539851e-08i	7.69047149993096e-08+2.04396826686077e-08i	8.21738148632418e-08+1.65401998810795e-08i	8.98048136843624e-08+1.40424368762819e-08i	1.00940700068293e-07+1.3584327815237e-08i	1.15914352667626e-07+1.6053926528386e-08i	1.33714163150767e-07+2.2319430396838e-08i	1.51576734035502e-07+3.2730639537075e-08i	1.64898430735177e-07+4.6490092768615e-08i	1.67581710990691e-07+6.1067244350628e-08i	1.52814089103104e-07+7.1828510644313e-08i	1.14183754479859e-07+7.1981791225123e-08i	4.70109881387108e-08+5.28476686460636e-08i	-5.02027852452236e-08+4.4493641410604e-09i	-1.74317818457182e-07-8.351558778627e-08i	-3.16321650815255e-07-2.20170206425195e-07i	-4.60764448391907e-07-4.11302511840584e-07i
25	-6.0210393948031e-06-3.65823066602692e-05i	-4.3545090464192e-06-3.77037601022546e-05i	-2.6138224041912e-06-3.79820357275106e-05i	-9.627629135838e-07-3.74440341090753e-05i	4.558286797816e-07-3.61663848570831e-05i	1.5394952038558e-06-3.42614475476051e-05i	2.2371162065822e-06-3.18622422701011e-05i	2.5500457750598e-06-2.91088860853175e-05i	2.5244046961637e-06-2.61379834415858e-05i	2.2372634783422e-06-2.30752759992596e-05i	1.7802998597696e-06-2.00310688083239e-05i	1.2443787585349e-06-1.70976519459084e-05i	7.076081130718e-07-1.43480408117286e-05i	2.281562754605e-07-1.18356508824678e-05i	-1.5812701043103e-07-9.59479228265e-06i	-4.3617195114944e-07-7.6419946972797e-06i	-6.0759959168107e-07-5.97814384041065e-06i	-6.8550479572468e-07-4.59129287619834e-06i	-6.8928396338574e-07-3.45989098128342e-06i	-6.4028160409305e-07-2.55610609251768e-06i	-5.586219235212e-07-1.84892746117523e-06i	-4.6126587916084e-07-1.30680095201028e-06i	-3.61128204694317e-07-8.99648037662432e-07i	-2.66996153610188e-07-6.00222618508971e-07i	-1.83980147016294e-07-3.84850638446136e-07i	-1.14258127133098e-07-2.33664714885614e-07i	-5.7920903029236e-08-1.30482098601207e-07i	-1.37708500037295e-08-6.24759931603184e-08i	2.00304720578138e-08-1.97614269065866e-08i	4.55249316798638e-08+5.0306226974456e-09i	6.47404413013427e-08+1.71664115261696e-08i	7.9653249432143e-08+2.02203685432266e-08i	9.22468588770989e-08+1.65044790357807e-08i	1.04559522256748e-07+7.520402456928e-09i	1.18615143290614e-07-5.597559264504e-09i	1.36169891531839e-07-2.1721133079195e-08i	1.58276925773948e-07-3.9544403458535e-08i	1.84758067899568e-07-5.7659738536941e-08i	2.1374370352341e-07-7.4915938059805e-08i	2.41467123822923e-07-9.0992141549797e-08i	2.62459625991381e-07-1.07039035473711e-07i	2.70201771254411e-07-1.26203624688204e-07i	2.5818527946834e-07-1.53880640002797e-07i	2.21270962458147e-07-1.97598057515423e-07i	1.57200320326186e-07-2.66495457889062e-07i	6.8096466570695e-08-3.70355868080372e-07i	-3.8279645203978e-08-5.18123938117581e-07i	-1.47884358201554e-07-7.15865945584636e-07i	-2.40850819591401e-07-9.64290195187536e-07i
26	1.8378464675346e-06-3.64890120561181e-05i	4.7442388172687e-06-3.73378195940991e-05i	7.6838610055512e-06-3.74197221656028e-05i	1.04484802402722e-05-3.67735793949164e-05i	1.28466907454797e-05-3.54799320021687e-05i	1.47260777326547e-05-3.36479346626679e-05i	1.59887601122835e-05-3.14013566207415e-05i	1.65982262177698e-05-2.88659895823692e-05i	1.65771953489484e-05-2.61599846904595e-05i	1.59979175412168e-05-2.33876674312441e-05i	1.49674912373789e-05-2.06365476248859e-05i	1.36112415109333e-05-1.7976736566402e-05i	1.20569753544203e-05-1.54618432154613e-05i	1.04221981424916e-05-1.31305623100675e-05i	8.805405971216e-06-1.10084459349321e-05i	7.28162795061059e-06-9.10962964420796e-06i	5.90167371298681e-06-7.43847842009548e-06i	4.69413242882177e-06-5.99120194365064e-06i	3.66905925144088e-06-4.75748509448845e-06i	2.82239515722045e-06-3.72213135911332e-06i	2.14039356438381e-06-2.86666483945098e-06i	1.60358029384665e-06-2.17080690799088e-06i	1.18999319649409e-06-1.61374510408427e-06i	8.7761100054965e-07-1.17513993045145e-06i	6.45991099352506e-07-8.35857175616064e-07i	4.77208031405242e-07-5.7845397483134e-07i	3.56231416563085e-07-3.87472670705644e-07i	2.709088068163e-07-2.49600137213698e-07i	2.11722550993419e-07-1.53732527849098e-07i	1.71466193667158e-07-9.0955888817872e-08i	1.44936350849159e-07-5.4426695760547e-08i	1.28670887497073e-07-3.9127886810191e-08i	1.20702252895197e-07-4.1493558134809e-08i	1.20257348239419e-07-5.8936094767372e-08i	1.27338104754636e-07-8.9358045500765e-08i	1.42162510522812e-07-1.30764787608339e-07i	1.64519407920834e-07-1.81091642514259e-07i	1.93163119054237e-07-2.38311506616283e-07i	2.254135447812e-07-3.00806789907106e-07i	2.57112997442914e-07-3.67901171561832e-07i	2.83024814770501e-07-4.4038681717904e-07i	2.97665810538631e-07-5.20873069819256e-07i	2.96478405562774e-07-6.13818982584859e-07i	2.77189288077826e-07-7.25166657568114e-07i	2.41163113223625e-07-8.61534767407415e-07i	1.9451595503301e-07-1.02895619714216e-06i	1.486874459584e-07-1.23118248691295e-06i	1.2010861490763e-07-1.46768216968462e-06i	1.2862069707676e-07-1.73165488385965e-06i
27	9.5634817542286e-06-3.13490331829023e-05i	1.34530993891356e-05-3.10400639319881e-05i	1.73227084953434e-05-3.00163953972618e-05i	2.09414606286595e-05-2.83605917118184e-05i	2.40934300509199e-05-2.61928757666582e-05i	2.65995833407737e-05-2.36565277811255e-05i	2.83345686535047e-05-2.09023221113613e-05i	2.92361701469729e-05-1.80743298493137e-05i	2.93066363219357e-05-1.52988158245509e-05i	2.86064809827431e-05-1.2677125009926e-05i	2.72424809196806e-05-1.02826170097425e-05i	2.53522589025612e-05-8.1610565111126e-06i	2.30879794502983e-05-6.3335016669681e-06i	2.06013610994759e-05-4.8006531566198e-06i	1.80315757903589e-05-3.5477620429296e-06i	1.54968523488771e-05-2.5494395445687e-06i	1.30898980788991e-05-1.7739690391497e-06i	1.08767169047679e-05-1.1869264646595e-06i	8.8980829136454e-06-7.5404744767309e-07i	7.17281308547635e-06-4.4334827786631e-07i	5.70202289467821e-06-2.265397107287e-07i	4.47368116315875e-06-7.979372598616e-08i	3.46695155919564e-06+1.605086165653e-08i	2.65598085663337e-06+7.572629734885e-08i	2.01294979753422e-06+1.1007132575821e-07i	1.5103339388973e-06+1.2670665720601e-07i	1.12242578333109e-06+1.3070802959009e-07i	8.26241433950237e-07+1.25177205685187e-07i	6.0196981123169e-07+1.11672135320174e-07i	4.33118061676378e-07+9.0518814294314e-08i	3.06468828107733e-07+6.106921844596e-08i	2.11908812142415e-07+2.1977646207135e-08i	1.42135564598216e-07-2.8460709438862e-08i	9.22221890795937e-08-9.19183840422297e-08i	5.9029755204763e-08-1.69656058139903e-07i	4.0501165449445e-08-2.62251090574461e-07i	3.4928812054964e-08-3.69521606790937e-07i	4.0334040550949e-08-4.90683483021583e-07i	5.4105302582491e-08-6.24703620309945e-07i	7.3004770647215e-08-7.70743186999108e-07i	9.3579741620886e-08-9.28544756432875e-07i	1.1292799102141e-07-1.09861874082409e-06i	1.2968813978591e-07-1.28212020695573e-06i	1.4506823950512e-07-1.48035942457289e-06i	1.6368565528809e-07-1.69394494561718e-06i	1.9396332341018e-07-1.92161896502932e-06i	2.4781968705716e-07-2.15892678828802e-06i	3.3943303079042e-07-2.39697558975932e-06i	4.8299830371505e-07-2.62166222492101e-06i
28	1.35674922203309e-05-2.11734095790102e-05i	1.75234227906112e-05-1.91137315216192e-05i	2.13575796937014e-05-1.6414418528e-05i	2.48520648407515e-05-1.32180083747462e-05i	2.780726158842e-05-9.7004681117518e-06i	3.00609107946908e-05-6.0542165561776e-06i	3.15027388579623e-05-2.4702969746177e-06i	3.208283022286e-05+8.77958838697e-07i	3.18129644318184e-05+3.847888819943e-06i	3.07612326663708e-05+6.3359150319647e-06i	2.90412002795662e-05+8.281056251439e-06i	2.67975286602111e-05+9.6639082034212e-06i	2.41902305892569e-05+1.05019868439056e-05i	2.13796146763862e-05+1.08426029157987e-05i	1.851355669368e-05+1.07544707099617e-05i	1.57181428531098e-05+1.03191120303956e-05i	1.30920958760406e-05+9.6228774926661e-06i	1.07048320911337e-05+8.750143540331e-06i	8.59758066898187e-06+7.77800333567367e-06i	6.7867541828254e-06+6.77257396139794e-06i	5.26868487915871e-06+5.78689111268677e-06i	4.02490036706362e-06+4.86024591102392e-06i	3.0272621017124e-06+4.01872790662634e-06i	2.24248652085159e-06+3.27667218015889e-06i	1.63577498200333e-06+2.63867239299597e-06i	1.173466218516e-06+2.10182388794028e-06i	8.247735446148e-07+1.6579055825843e-06i	5.6276588446699e-07+1.29529106806867e-06i	3.6479250527572e-07+1.00048189692639e-06i	2.12541046315524e-07+7.59256085850565e-07i	9.1871496402745e-08+5.57498817274152e-07i	-7.493182962273e-09+3.81814669193252e-07i	-9.2392527391487e-08+2.20009729430134e-07i	-1.66769455633144e-07+6.1490583833036e-08i	-2.323187888878e-07-1.0242194396553e-07i	-2.89202033986635e-07-2.78299840590644e-07i	-3.36745415251086e-07-4.7057410131063e-07i	-3.74010542578427e-07-6.81669988577534e-07i	-4.0013023931954e-07-9.12274511794161e-07i	-4.1434062597607e-07-1.16165443512973e-06i	-4.1570630162016e-07-1.42791850838215e-06i	-4.0261185135681e-07-1.70812274419268e-06i	-3.7216242522122e-07-1.9981515253086e-06i	-3.1968563270674e-07-2.29236270906239e-06i	-2.3854800115169e-07-2.58305354057186e-06i	-1.2048404066684e-07-2.85987973866869e-06i	4.342584843037e-08-3.10943462264827e-06i	2.6111120558938e-07-3.31525185757434e-06i	5.373591011638e-07-3.45850466831552e-06i
29	1.05511504817959e-05-8.8070545874086e-06i	1.33666742262966e-05-5.2204766546651e-06i	1.5950372496779e-05-1.1675503071119e-06i	1.81388885769193e-05+3.1572544242762e-06i	1.97929412564453e-05+7.5362333283182e-06i	2.08110014239369e-05+1.17471580588337e-05i	2.11388781065928e-05+1.55821448563698e-05i	2.07740173193788e-05+1.88644221221003e-05i	1.97640980008053e-05+2.14611489110236e-05i	1.82003294933617e-05+2.32911035149043e-05i	1.62065702913425e-05+2.43268437985289e-05i	1.39258828733101e-05+2.45916917581099e-05i	1.15063491506135e-05+2.41524924140763e-05i	9.0878884134533e-06+2.31094682043756e-05i	6.7914906440613e-06+2.15846165862897e-05i	4.7117859615575e-06+1.97100109767944e-05i	2.9133152254369e-06+1.76171248420489e-05i	1.4303422730087e-06+1.54279772809822e-05i	2.696289900146e-07+1.32485598850792e-05i	-5.846751361137e-07+1.11646949497856e-05i	-1.16498390519933e-06+9.24021981748261e-06i	-1.51397800695583e-06+7.5172004892689e-06i	-1.67881491047476e-06+6.01774951772092e-06i	-1.70636788143307e-06+4.74695524317545e-06i	-1.63976098964772e-06+3.69641816014357e-06i	-1.51622855802196e-06+2.8479314507096e-06i	-1.36614019961796e-06+2.17692904974671e-06i	-1.21291684974887e-06+1.65544274492575e-06i	-1.07352432537422e-06+1.25444039695007e-06i	-9.59259263082506e-07+9.45537811590131e-07i	-8.7661606378175e-07+7.02166666795505e-07i	-8.28114471406938e-07+5.00327713893281e-07i	-8.13048146595989e-07+3.19061510286116e-07i	-8.28165417980048e-07+1.40739231545714e-07i	-8.68307268851429e-07-4.8767670180023e-08i	-9.27010923608545e-07-2.6001847173867e-07i	-9.97056418859428e-07-5.00033450524564e-07i	-1.07090790685616e-06-7.7241835365317e-07i	-1.14099693661132e-06-1.07755824109138e-06i	-1.19981832423045e-06-1.41283334201594e-06i	-1.23985648288877e-06-1.77279859094112e-06i	-1.25341848028355e-06-2.14927931684401e-06i	-1.23250221075648e-06-2.53137117614555e-06i	-1.16885628646262e-06-2.90538809938367e-06i	-1.05437834117026e-06-3.25486623267937e-06i	-8.8194235639773e-07-3.5607878154634e-06i	-6.4664424770826e-07-3.80221643101622e-06i	-3.4732117666264e-07-3.95751353703074e-06i	1.193901924793e-08-4.00622039369178e-06i
30	-2.3411247050268e-08+8.36200040540982e-07i	9.2710579316694e-07+4.87857052861292e-06i	1.64307702818894e-06+9.11481075069112e-06i	2.044860150379e-06+1.33351760256306e-05i	2.0774041051402e-06+1.73234473745383e-05i	1.7169942371905e-06+2.0874973123404e-05i	9.745933099083e-07+2.38136602680727e-05i	-1.047101777167e-07+2.60059672500258e-05i	-1.4460921636432e-06+2.73703871243322e-05i	-2.9526373434543e-06+2.78815527126258e-05i	-4.5152225541322e-06+2.75688279340578e-05i	-6.0233587040234e-06+2.65099481111138e-05i	-7.3756445652728e-06+2.48208291614168e-05i	-8.4886168718424e-06+2.2643009610112e-05i	-9.3030750950416e-06+2.01302941627759e-05i	-9.7873581825717e-06+1.74360511607953e-05i	-9.9374856572864e-06+1.47023302630819e-05i	-9.7744796423548e-06+1.20515808519657e-05i	-9.33950263261182e-06+9.58133746230948e-06i	-8.68764227587956e-06+7.36185645168718e-06i	-7.88123517615801e-06+5.43638025484072e-06i	-6.98355418266198e-06+3.82349397795622e-06i	-6.05351292551403e-06+2.52092849558188e-06i	-5.14180492104072e-06+1.51014663464789e-06i	-4.28863555380777e-06+7.6110848691779e-07i	-3.52296566622295e-06+2.3672791853423e-07i	-2.86299978886702e-06-1.0331779564375e-07i	-2.31754194759427e-06-2.9960304236353e-07i	-1.88781355568892e-06-3.9082323655971e-07i	-1.56937154609389e-06-4.1243074072828e-07i	-1.35385850682617e-06-3.9587572731013e-07i	-1.23043130895162e-06-3.6826385003171e-07i	-1.18682212776024e-06-3.5225780318029e-07i	-1.21006451998382e-06-3.6609323240969e-07i	-1.28695753810877e-06-4.2363323643579e-07i	-1.4043454731184e-06-5.344328797452e-07i	-1.54927236001756e-06-7.0381425932792e-07i	-1.70904610020071e-06-9.3296070034935e-07i	-1.87123255944797e-06-1.21903112849469e-06i	-2.02360402570915e-06-1.55528403186255e-06i	-2.15408809359614e-06-1.93119752649789e-06i	-2.25079236237946e-06-2.33258714903411e-06i	-2.30220144761878e-06-2.74175790641089e-06i	-2.29763927819163e-06-3.13777437924792e-06i	-2.22805022848132e-06-3.496976605384e-06i	-2.08707615217839e-06-3.79388973976704e-06i	-1.8723044848294e-06-4.00265288395438e-06i	-1.58645921704124e-06-4.09901567288344e-06i	-1.23823359685688e-06-4.0628229529224e-06i
31	-1.48981386783329e-05+3.7300944124813e-06i	-1.55291662911235e-05+6.9976155893795e-06i	-1.62163285442682e-05+1.02093643655684e-05i	-1.69607257223371e-05+1.31904429948098e-05i	-1.77488573951241e-05+1.57756229054228e-05i	-1.85519684626963e-05+1.78234912829209e-05i	-1.93273946696211e-05+1.92285016174928e-05i	-2.00218463121486e-05+1.99295481669383e-05i	-2.05762890208349e-05+1.99141271672271e-05i	-2.09318477552738e-05+1.92177182360418e-05i	-2.10360114551384e-05+1.79186266088419e-05i	-2.08483730451155e-05+1.61290761146995e-05i	-2.03452063331266e-05+1.3983753766656e-05i	-1.95223436547558e-05+1.16272270242439e-05i	-1.83960477209348e-05+9.201666896595e-06i	-1.70018315598066e-05+6.8361318378491e-06i	-1.53914334532834e-05+4.6383447705893e-06i	-1.36283652218885e-05+2.6894913646694e-06i	-1.17825965596159e-05+1.0421487648072e-06i	-9.92500102040891e-06-2.7892027942408e-07i	-8.12216838304211e-06-1.27365866741902e-06i	-6.43209243789374e-06-1.96201537132072e-06i	-4.90109107317916e-06-2.37843437746965e-06i	-3.5621317103985e-06-2.56626147334659e-06i	-2.4345473986057e-06-2.57266637504907e-06i	-1.5249639134984e-06-2.44449458363165e-06i	-8.2913766408699e-07-2.22526142165353e-06i	-3.3434131819323e-07-1.95331006112036e-06i	-2.193159123085e-08-1.66100037212112e-06i	1.302162155941e-07-1.37469211126748e-06i	1.4563597453737e-07-1.11524048112586e-06i	4.7688313033863e-08-8.98730559793162e-07i	-1.41500264463867e-07-7.37227082985744e-07i	-4.01619099148843e-07-6.39389553142514e-07i	-7.1436283169329e-07-6.10880207902932e-07i	-1.06333144314809e-06-6.5455751680222e-07i	-1.43373949991719e-06-7.7049063612836e-07i	-1.81202062485313e-06-9.558489904635e-07i	-2.18540306501674e-06-1.20472193423749e-06i	-2.54153029043908e-06-1.50791720063989e-06i	-2.86820550080341e-06-1.85278499248956e-06i	-3.15334283384497e-06-2.2231244733626e-06i	-3.38519957287269e-06-2.59925104473015e-06i	-3.55293261668962e-06-2.95832778099771e-06i	-3.64746497587316e-06-3.27507804858771e-06i	-3.66256982065651e-06-3.5229822861678e-06i	-3.59599659957952e-06-3.67600824326956e-06i	-3.45039926227485e-06-3.71082899932921e-06i	-3.23380516719237e-06-3.60935895181056e-06i
32	-2.91252733507759e-05-4.3518516567e-07i	-3.0348769714965e-05+1.51429487622e-06i	-3.13426285306406e-05+3.3218339915511e-06i	-3.20699933071209e-05+4.8779796725707e-06i	-3.24963281373962e-05+6.0895870556763e-06i	-3.25916324650388e-05+6.888319340134e-06i	-3.23329122976288e-05+7.2368767474775e-06i	-3.17066486510118e-05+7.1322118862102e-06i	-3.07109621197164e-05+6.6053522852716e-06i	-2.93571747997606e-05+5.7178680185776e-06i	-2.76705190582672e-05+4.555432217297e-06i	-2.56898304213013e-05+3.2192650584128e-06i	-2.34661759488426e-05+1.8164796546146e-06i	-2.10604926194098e-05+4.504328821436e-07i	-1.85404244148284e-05-7.878793120905e-07i	-1.59766363011024e-05-1.8265362881319e-06i	-1.34389371747918e-05-2.6169587335356e-06i	-1.09925570051482e-05-3.1355031086276e-06i	-8.69489665928908e-06-3.38249354191722e-06i	-6.59300802976838e-06-3.37908555810421e-06i	-4.72197641020076e-06-3.16256151138598e-06i	-3.1042778988692e-06-2.78076502792896e-06i	-1.75008385820048e-06-2.28638848855647e-06i	-6.5839343791179e-07-1.73174491631403e-06i	1.81196396643e-07-1.16450553721821e-06i	7.86318799054981e-07-6.24695096941379e-07i	1.17951282039256e-06-1.4303889362184e-07i	1.38598099053321e-06+2.5942389674711e-07i	1.43162076702454e-06+5.7068502983169e-07i	1.34146213148619e-06+7.8638005257824e-07i	1.13857645579491e-06+9.0800757356227e-07i	8.43458224604225e-07+9.41070378837665e-07i	4.73830514463852e-07+8.93392500367986e-07i	4.4792798335852e-08+7.73783787826229e-07i	-4.30783616697135e-07+5.91137398989003e-07i	-9.41705255393138e-07+3.53970441816785e-07i	-1.47783368812302e-06+7.036254587853e-08i	-2.02946153224124e-06-2.5178662001077e-07i	-2.58675166705333e-06-6.0427594719565e-07i	-3.13930285987838e-06-9.779985975278e-07i	-3.6759058815485e-06-1.36231925794575e-06i	-4.18455021660188e-06-1.74454282743365e-06i	-4.65272488826195e-06-2.10959115530985e-06i	-5.06802258817373e-06-2.44000633546582e-06i	-5.41900473846989e-06-2.71638662938099e-06i	-5.69622396610637e-06-2.91832522767274e-06i	-5.89324370987815e-06-3.02585830108044e-06i	-6.00745941275496e-06-3.02134077254913e-06i	-6.04052731602741e-06-2.89156898444499e-06i
33	-3.97121429383371e-05-8.5792828076971e-06i	-4.06731441240381e-05-7.6420606748477e-06i	-4.116959329044e-05-6.7624489230716e-06i	-4.1172498153937e-05-5.9944203207444e-06i	-4.0669593228171e-05-5.3802194156585e-06i	-3.9667038940144e-05-4.946393323381e-06i	-3.81900879048442e-05-4.7013660657463e-06i	-3.62825643710606e-05-4.6348523913149e-06i	-3.4005101671831e-05-4.7191902577471e-06i	-3.14321987389014e-05-4.9124418327583e-06i	-2.86482764031486e-05-5.1629028921696e-06i	-2.57430215706289e-05-5.414498760725e-06i	-2.28063875147553e-05-5.6124527952142e-06i	-1.99236598892743e-05-5.708601481105e-06i	-1.71709944190531e-05-5.6657971727857e-06i	-1.46117837244566e-05-5.460972830926e-06i	-1.22941238166794e-05-5.0866216068258e-06i	-1.02495369935734e-05-4.5506416430497e-06i	-8.49298180923491e-06-3.87468606886493e-06i	-7.02405790234308e-06-3.0913160703714e-06i	-5.82920770352199e-06-2.24036352624538e-06i	-4.88463913772843e-06-1.36495952913349e-06i	-4.15964985244421e-06-5.0767530670896e-07i	-3.62002609544393e-06+2.9284029382062e-07i	-3.2312157075574e-06+1.00444415171693e-06i	-2.96102882472179e-06+1.60314400304526e-06i	-2.78169331809231e-06+2.0737734915175e-06i	-2.67117486144647e-06+2.40977917605064e-06i	-2.61375367365961e-06+2.6122889802366e-06i	-2.59992219600439e-06+2.6886847098403e-06i	-2.62572292988105e-06+2.65091822074159e-06i	-2.69167892125222e-06+2.51379535632215e-06i	-2.80147989372419e-06+2.29341201030737e-06i	-2.96057727277973e-06+2.00587309301246e-06i	-3.17481676326666e-06+1.66636834416482e-06i	-3.44920503087637e-06+1.2886273835411e-06i	-3.78687491393203e-06+8.8473522633175e-07i	-4.18828746842675e-06+4.6525997556248e-07i	-4.65069211982043e-06+3.962463759464e-08i	-5.16785775432792e-06-3.8335853209751e-07i	-5.73008395758964e-06-7.9488326908903e-07i	-6.32449710080969e-06-1.18557496405974e-06i	-6.93562499940697e-06-1.54505285101438e-06i	-7.54622313373108e-06-1.86173239271115e-06i	-8.13829555887137e-06-2.12295608180007e-06i	-8.69421971357914e-06-2.31550818596127e-06i	-9.19785497100373e-06-2.42651827554473e-06i	-9.63549988481538e-06-2.44469395726078e-06i	-9.99657095830817e-06-2.36175462775212e-06i
34	-4.69839996104343e-05-1.73874412902528e-05i	-4.74074412907121e-05-1.68806839064913e-05i	-4.7251710718687e-05-1.62978871454683e-05i	-4.65127738279654e-05-1.56723253217235e-05i	-4.52093336001922e-05-1.50348239861539e-05i	-4.33828213803058e-05-1.44115991007559e-05i	-4.10959396233929e-05-1.38226335297548e-05i	-3.8429778368326e-05-1.32807277084037e-05i	-3.54796549406142e-05-1.27912824256095e-05i	-3.23499474148596e-05-1.23527886666583e-05i	-2.91482930239513e-05-1.19579232794829e-05i	-2.59795904457795e-05-1.15950893505379e-05i	-2.29402706986681e-05-1.1250203386555e-05i	-2.01132811284168e-05-1.09085209170031e-05i	-1.75641622002152e-05-1.05563073794048e-05i	-1.53384945488528e-05-1.01821981048206e-05i	-1.34608655758074e-05-9.7781432681842e-06i	-1.19353653452237e-05-9.3398927511967e-06i	-1.07474861157436e-05-8.867033738857e-06i	-9.86718296229574e-06-8.36264325496524e-06i	-9.2527661377005e-06-7.83265332702088e-06i	-8.85524650520829e-06-7.28504507323324e-06i	-8.6227461774063e-06-6.72898934103461e-06i	-8.50461533106749e-06-6.17403762207881e-06i	-8.45495683539959e-06-5.62944174868695e-06i	-8.43534360375234e-06-5.10364943203572e-06i	-8.41660852559966e-06-4.60399043167688e-06i	-8.37968223746071e-06-4.136539897321e-06i	-8.31553967450855e-06-3.70612476545562e-06i	-8.22438430088447e-06-3.31642783317637e-06i	-8.11424410411812e-06-2.97014217517232e-06i	-7.9991741797805e-06-2.66913415139354e-06i	-7.89725865952715e-06-2.41458349989705e-06i	-7.82858428141651e-06-2.20708072207061e-06i	-7.81332538288659e-06-2.04667243393794e-06i	-7.87004252457833e-06-1.93285299875246e-06i	-8.01426075720734e-06-1.8645054262343e-06i	-8.25736345397653e-06-1.83979736763697e-06i	-8.60581594599935e-06-1.85604093218728e-06i	-9.06071961239068e-06-1.90952978735707e-06i	-9.61768912305117e-06-1.99537443272208e-06i	-1.02670395487612e-05-2.1073659695954e-06i	-1.09942624412468e-05-2.2379077851086e-06i	-1.17807584344245e-05-2.3780597848305e-06i	-1.26047782551759e-05-2.5177373494512e-06i	-1.34425064461459e-05-2.6460942414659e-06i	-1.42692066347992e-05-2.7520945517539e-06i	-1.50603385929272e-05-2.8252455871183e-06i	-1.57925596311099e-05-2.8564263188732e-06i
35	-5.26471771481608e-05-2.53556490493974e-05i	-5.25528904513721e-05-2.48656365350174e-05i	-5.18151518188572e-05-2.41999878611223e-05i	-5.04415356071069e-05-2.33961204885013e-05i	-4.84621090730021e-05-2.24962128002358e-05i	-4.59286932516661e-05-2.15450201494108e-05i	-4.29128734880012e-05-2.05875462348619e-05i	-3.9502849306498e-05-1.96667129154156e-05i	-3.57993069063494e-05-1.88211701953829e-05i	-3.19105786068868e-05-1.80833771220488e-05i	-2.79474135231735e-05-1.74780648657558e-05i	-2.4017716110992e-05-1.7021166942509e-05i	-2.02216103348746e-05-1.67192703748354e-05i	-1.66471567968226e-05-1.65696077627804e-05i	-1.33669913628533e-05-1.65605760237976e-05i	-1.04360728366852e-05-1.66727351826014e-05i	-7.8906325314999e-06-1.68802121097989e-05i	-5.7483198897527e-06-1.71524112981064e-05i	-4.009445363397e-06-1.74559190080331e-05i	-2.6591432831923e-06-1.7756479299049e-05i	-1.6702200862926e-06-1.80209209159606e-05i	-1.0064210423737e-06-1.8218922468233e-05i	-6.258425817759e-07-1.83245190073718e-05i	-4.842356925895e-07-1.83172746693518e-05i	-5.379843946691e-07-1.81830718153586e-05i	-7.465960419462e-07-1.79144951243362e-05i	-1.0746002553398e-06-1.75108172856787e-05i	-1.4928137125859e-06-1.69776192321305e-05i	-1.9789826644025e-06-1.63261002948569e-05i	-2.5178592017809e-06-1.5572150572664e-05i	-3.1007981462114e-06-1.47352679106604e-05i	-3.7249782025988e-06-1.38374044607258e-05i	-4.3923548561427e-06-1.29018228192126e-05i	-5.1084460916234e-06-1.19520299639903e-05i	-5.8810389785413e-06-1.10108401965997e-05i	-6.718889332447e-06-1.00995982754303e-05i	-7.63047139100262e-06-9.23757357986195e-06i	-8.62282205607098e-06-8.4415182144644e-06i	-9.70051571613023e-06-7.72536880247619e-06i	-1.08648005639195e-05-7.100064859023e-06i	-1.21129241521105e-05-6.5734564504865e-06i	-1.34376725937835e-05-6.1502794271233e-06i	-1.48271422751434e-05-5.8321858018557e-06i	-1.62647538153381e-05-5.6178270285313e-06i	-1.77295049588866e-05-5.5029960439632e-06i	-1.91964429946757e-05-5.4808375399055e-06i	-2.06373200450255e-05-5.5421337113017e-06i	-2.20213785878083e-05-5.6756648812683e-06i	-2.33162022191547e-05-5.8686326879895e-06i
36	-5.82246613112046e-05-3.16826816940235e-05i	-5.76530899468472e-05-3.07601195441648e-05i	-5.63556612954902e-05-2.95492145610214e-05i	-5.43338723032893e-05-2.80925090964552e-05i	-5.16100180867619e-05-2.64416511867546e-05i	-4.8226915202582e-05-2.4655147328155e-05i	-4.42466953725194e-05-2.27956985076478e-05i	-3.97487218027573e-05-2.09272701864539e-05i	-3.48267362610919e-05-1.91120693376078e-05i	-2.95853935998985e-05-1.74076118450131e-05i	-2.41363774172298e-05-1.58640603261929e-05i	-1.85943130763491e-05-1.45219956324479e-05i	-1.30727007610226e-05-1.34107559982205e-05i	-7.6800815421725e-06-1.2547438288703e-05i	-2.5166249629553e-06-1.19366092239774e-05i	2.3287099047368e-06-1.15707247025948e-05i	6.7803329745393e-06-1.14312065724545e-05i	1.07774435189427e-05-1.14900824618955e-05i	1.42747039059725e-05-1.17120591449091e-05i	1.72422034545018e-05-1.20568760794451e-05i	1.96647872305911e-05-1.24817748372239e-05i	2.1540853252075e-05-1.29439225205095e-05i	2.28807396698286e-05-1.34026420940107e-05i	2.37048310495087e-05-1.38213279089999e-05i	2.40415108809863e-05-1.41689577575354e-05i	2.39250776585749e-05-1.44211502053245e-05i	2.33937265434494e-05-1.45607541381702e-05i	2.24876801303975e-05-1.45779929809888e-05i	2.12475324207385e-05-1.44702159262073e-05i	1.97128515523864e-05-1.42413304725628e-05i	1.79210703531869e-05-1.39010032616504e-05i	1.5906679886506e-05-1.34637192452194e-05i	1.37007297382971e-05-1.29477832618193e-05i	1.13306292585238e-05-1.23743346963367e-05i	8.8202354643018e-06-1.17664273105692e-05i	6.1902049895639e-06-1.11482052932661e-05i	3.4585787332011e-06-1.05441859435363e-05i	6.4155856574665e-07-9.97864182262557e-06i	-2.24557401145307e-06-9.47506280225925e-06i	-5.18745611403805e-06-9.0556725264192e-06i	-8.16762429053375e-06-8.74097476282889e-06i	-1.11675470666694e-05-8.5493123582444e-06i	-1.41657773973613e-05-8.4964335915542e-06i	-1.71372870087783e-05-8.5950756139614e-06i	-2.00530331073156e-05-8.8545901015684e-06i	-2.28797917532518e-05-9.2806500754277e-06i	-2.55802726637164e-05-9.8750873860553e-06i	-2.81135091586427e-05-1.06359166394751e-05i	-3.04354964933773e-05-1.15576031881213e-05i
37	-6.6696425460667e-05-3.54530892054765e-05i	-6.61017150123116e-05-3.34094885991929e-05i	-6.47376163664191e-05-3.0882908771228e-05i	-6.25956287442117e-05-2.79128382736726e-05i	-5.96860422919665e-05-2.45517903508186e-05i	-5.60382570741898e-05-2.08636094232877e-05i	-5.17004028620527e-05-1.69212652840448e-05i	-4.67382632202717e-05-1.28042454237613e-05i	-4.1233542276482e-05-8.5956810387796e-06i	-3.52815454364156e-05-4.3793583334888e-06i	-2.8988374135674e-05-2.367723807779e-07i	-2.24677577547802e-05+3.7556244129947e-06i	-1.58376617626538e-05+7.5288428166863e-06i	-9.2168192056416e-06+1.10233345160535e-05i	-2.7213325888884e-06+1.4190446970331e-05i	3.5385146888752e-06+1.69933111518019e-05i	9.4611130906831e-06+1.94071551040854e-05i	1.49559443567849e-05+2.1419071702974e-05i	1.99454831142247e-05+2.30272999956426e-05i	2.43665319722184e-05+2.42401038078764e-05i	2.81709681703007e-05+2.50743474289314e-05i	3.13259080491133e-05+2.55538754153957e-05i	3.38133218376474e-05+2.57078020550267e-05i	3.56291543429599e-05+2.55688067487177e-05i	3.67820262285482e-05+2.51715161136919e-05i	3.72916051149113e-05+2.45510340611218e-05i	3.71867454472e-05+2.3741659769568e-05i	3.65035009016997e-05+2.2775812664512e-05i	3.52831131756334e-05+2.16831652802411e-05i	3.35700765769834e-05+2.04899708308138e-05i	3.14103692329055e-05+1.92185634586689e-05i	2.88499293465183e-05+1.78870057837962e-05i	2.59334391767273e-05+1.65088601666624e-05i	2.27034607819204e-05+1.50930660138896e-05i	1.91999466406491e-05+1.36439139851756e-05i	1.54601257626723e-05+1.21611172791793e-05i	1.15187427208171e-05+1.06399883747169e-05i	7.40860423144175e-06+9.07173492248402e-06i	3.16136669955004e-06+7.44388953700087e-06i	-1.19152018472586e-06+5.74088419875815e-06i	-5.6178128899727e-06+3.94477068451706e-06i	-1.00835245310407e-05+2.0360744483543e-06i	-1.45521372239927e-05-5.2481154234e-09i	-1.89840834526488e-05-2.1987983481643e-06i	-2.33365935089586e-05-4.5627382012437e-06i	-2.75639902232536e-05-7.1128920138546e-06i	-3.1618491740111e-05-9.8620437965813e-06i	-3.54515595861365e-05-1.28195322577538e-05i	-3.90158045437996e-05-1.5991243967719e-05i
38	-8.39251182285799e-05-3.90005325176448e-05i	-8.4660617374559e-05-3.55602215985376e-05i	-8.47314433782776e-05-3.14218193313567e-05i	-8.41225161023317e-05-2.6621078474775e-05i	-8.28334486355583e-05-2.1210494184007e-05i	-8.0878962719585e-05-1.5258248420962e-05i	-7.8288802063549e-05-8.8465757727842e-06i	-7.51071345267232e-05-2.0696128956717e-06i	-7.13914570514623e-05+4.9691805166307e-06i	-6.72110400268989e-05+1.21599206238386e-05i	-6.26449692305251e-05+1.93893951167379e-05i	-5.77798624543442e-05+2.65442252431205e-05i	-5.27073533199293e-05+3.35139637781865e-05i	-4.75214457520207e-05+4.01940057371151e-05i	-4.23158484793169e-05+4.64882022535194e-05i	-3.71813994043946e-05+5.23110869206721e-05i	-3.22036846685513e-05+5.75896465127065e-05i	-2.74609469674923e-05+6.22645926852811e-05i	-2.30223626710263e-05+6.62911162784143e-05i	-1.89467483397543e-05+6.96391295984086e-05i	-1.52817352995559e-05+7.22930231723248e-05i	-1.20634271708516e-05+7.42509809220058e-05i	-9.3165308878228e-06+7.55239108772152e-05i	-7.0549280460356e-06+7.61340572503728e-05i	-5.2826316155132e-06+7.61133641468877e-05i	-3.9950542901677e-06+7.55016619485432e-05i	-3.1805000130194e-06+7.43447452956767e-05i	-2.8217803360295e-06+7.26924075523805e-05i	-2.8978528427905e-06+7.05964916184648e-05i	-3.3853802366072e-06+6.81090117866867e-05i	-4.2601159661183e-06+6.5280396647591e-05i	-5.4980352373624e-06+6.21578991375546e-05i	-7.0761484705331e-06+5.87842167012807e-05i	-8.9729569409342e-06+5.5196361875048e-05i	-1.11685364616029e-05+5.14248208077422e-05i	-1.36442632343186e-05+4.74930335740088e-05i	-1.63822249243422e-05+4.34172248067464e-05i	-1.93643879652287e-05+3.92066054911274e-05i	-2.25716173746953e-05+3.48639562586283e-05i	-2.59826662999539e-05+3.03865890859785e-05i	-2.95732676010268e-05+2.57676682568187e-05i	-3.33154677792796e-05+2.09978535575606e-05i	-3.71773435956526e-05+1.60672101564474e-05i	-4.1123233390398e-05+1.09673120031248e-05i	-4.511459852262e-05+5.6934506360255e-06i	-4.91116061342666e-05+2.468507743138e-07i	-5.30754937501957e-05-5.3632103970268e-06i	-5.6971740613776e-05-1.11174805387628e-05i	-6.07740319870808e-05-1.69850956141178e-05i
39	-1.13931870838658e-04-5.2368287187648e-05i	-1.17616939281373e-04-4.8777160610215e-05i	-1.20865320215265e-04-4.4418833161351e-05i	-1.23650722522328e-04-3.9329583101952e-05i	-1.25955140390303e-04-3.3563393477533e-05i	-1.27769185835202e-04-2.7191089144814e-05i	-1.29092149990417e-04-2.0298885695115e-05i	-1.29931790321298e-04-1.2986390519297e-05i	-1.30303852850839e-04-5.364121405254e-06i	-1.30231350284745e-04+2.449369553054e-06i	-1.29743628013419e-04+1.033066057534e-05i	-1.28875259770633e-04+1.8154793821935e-05i	-1.27664822713731e-04+2.5798650870242e-05i	-1.26153607398887e-04+3.3144241330737e-05i	-1.24384321193276e-04+4.0081780415962e-05i	-1.22399843845698e-04+4.6512441510666e-05i	-1.20242091112799e-04+5.2350685053263e-05i	-1.17951036537672e-04+5.7526084384605e-05i	-1.15563932879791e-04+6.1984591523177e-05i	-1.13114763628286e-04+6.568920986461e-05i	-1.10633941967645e-04+6.8620065349967e-05i	-1.08148260111087e-04+7.0773891551535e-05i	-1.05681076790769e-04+7.2162966384416e-05i	-1.03252715702419e-04+7.2813557963492e-05i	-1.00881033707488e-04+7.2763953911915e-05i	-9.85821054784747e-05+7.20621618431996e-05i	-9.6370961884947e-05+7.07633786501609e-05i	-9.4262313534492e-05+6.89273326799642e-05i	-9.22711891494328e-05+6.66156060178247e-05i	-9.0413421338762e-05+6.38890441719615e-05i	-8.87059200427241e-05+6.08053576925645e-05i	-8.71666864341653e-05+5.7417014882743e-05i	-8.58145369948445e-05+5.37695169306849e-05i	-8.46685281582774e-05+4.99001366122866e-05i	-8.37470953135078e-05+4.58371892439077e-05i	-8.30669447940518e-05+4.15998898632397e-05i	-8.26417621932396e-05+3.71988337868793e-05i	-8.24808232556124e-05+3.26371189441092e-05i	-8.25876129463917e-05+2.79121080819011e-05i	-8.29585724195569e-05+2.30178076354544e-05i	-8.35821010126059e-05+1.79478185297319e-05i	-8.44379399453205e-05+1.26987933816802e-05i	-8.54970553904686e-05+7.2743156120399e-06i	-8.67221208556745e-05+1.6891000092731e-06i	-8.80686728044763e-05-4.0265975815958e-06i	-8.94869802017664e-05-9.8224806301354e-06i	-9.09246298267338e-05-1.56237427898808e-05i	-9.23297868919246e-05-2.13267452049442e-05i	-9.36550472587923e-05-2.67949463325159e-05i
40	-1.49272825881211e-04-8.9946949406726e-05i	-1.5596779459218e-04-8.8905625711933e-05i	-1.62367017393429e-04-8.7229685267987e-05i	-1.68419948165309e-04-8.4948318752043e-05i	-1.74078763771507e-04-8.2105002079876e-05i	-1.79299004550602e-04-7.8756602479818e-05i	-1.84040161441955e-04-7.497200501344e-05i	-1.88266202272249e-04-7.08302969294e-05i	-1.91946031624194e-04-6.6418567562709e-05i	-1.95053880618151e-04-6.1829399780727e-05i	-1.97569624803107e-04-5.715814425566e-05i	-1.99479030116276e-04-5.2500079284199e-05i	-2.00773928466185e-04-4.7947565848187e-05i	-2.01452325849871e-04-4.3587309719173e-05i	-2.01518446949666e-04-3.9497839512023e-05i	-2.00982720781277e-04-3.574730180425e-05i	-1.99861712093652e-04-3.2391662118806e-05i	-1.98178002772003e-04-2.9473384296178e-05i	-1.95960026408711e-04-2.7020641309021e-05i	-1.93241857458741e-04-2.5047088778075e-05i	-1.90062954013916e-04-2.3552209282199e-05i	-1.86467850306549e-04-2.2522211987509e-05i	-1.8250579175587e-04-2.1931449090185e-05i	-1.78230301948179e-04-2.1744288943309e-05i	-1.73698667717085e-04-2.1917366287966e-05i	-1.68971325847714e-04-2.2402113381375e-05i	-1.64111133288868e-04-2.3147462531145e-05i	-1.59182502541618e-04-2.4102601000254e-05i	-1.54250385482011e-04-2.5219653719733e-05i	-1.49379092560618e-04-2.6456167905572e-05i	-1.44630940255932e-04-2.7777276596877e-05i	-1.40064727814954e-04-2.9157425297153e-05i	-1.35734054451106e-04-3.0581557203792e-05i	-1.31685499814516e-04-3.2045667751251e-05i	-1.27956703002232e-04-3.3556658062802e-05i	-1.24574387734905e-04-3.5131438974314e-05i	-1.21552392541296e-04-3.6795261994464e-05i	-1.18889773737787e-04-3.8579280185995e-05i	-1.16569054561872e-04-4.0517369632234e-05i	-1.14554695038589e-04-4.2642269899668e-05i	-1.12791853287343e-04-4.4981128627556e-05i	-1.11205499617701e-04-4.7550559924381e-05i	-1.09699929952438e-04-5.0351347500444e-05i	-1.08158705383677e-04-5.336294038392e-05i	-1.06445021060713e-04-5.65379008082e-05i	-1.04402481674096e-04-5.9796469845103e-05i	-1.01856234524598e-04-6.3021416362296e-05i	-9.86143868620345e-05-6.60533290731512e-05i	-9.44696143413995e-05-6.86865004140804e-05i
41	-1.68576521622842e-04-1.56225716558585e-04i	-1.75696283789944e-04-1.59746588542809e-04i	-1.82400513464391e-04-1.62760494345625e-04i	-1.88613605933211e-04-1.65264610667833e-04i	-1.9426163963607e-04-1.67265085375595e-04i	-1.99273666788494e-04-1.68776551329728e-04i	-2.03583053235468e-04-1.69821353009588e-04i	-2.07128841474654e-04-1.70428513335855e-04i	-2.09857107347609e-04-1.70632480141674e-04i	-2.11722278117705e-04-1.70471702380672e-04i	-2.12688377727307e-04-1.69987094850953e-04i	-2.12730164112357e-04-1.69220456500253e-04i	-2.11834123659757e-04-1.68212910912699e-04i	-2.09999289272585e-04-1.6700343814263e-04i	-2.07237851044906e-04-1.65627564571936e-04i	-2.0357553215964e-04-1.64116271977976e-04i	-1.99051707165079e-04-1.62495178694258e-04i	-1.9371924506256e-04-1.60784034929826e-04i	-1.87644065417607e-04-1.58996561391937e-04i	-1.80904401742061e-04-1.57140645818182e-04i	-1.73589772442318e-04-1.55218896417432e-04i	-1.65799665472396e-04-1.53229535131055e-04i	-1.57641948297338e-04-1.51167597663522e-04i	-1.49231019747093e-04-1.49026392002446e-04i	-1.4068572477116e-04-1.46799153246035e-04i	-1.32127056998799e-04-1.44480820547621e-04i	-1.23675677428018e-04-1.42069852399605e-04i	-1.15449280601198e-04-1.39569989789754e-04i	-1.07559842376619e-04-1.36991873384487e-04i	-1.0011078595551e-04-1.3435442116217e-04i	-9.319410520954e-05-1.3168587707513e-04i	-8.6887486541018e-05-1.29024449488274e-04i	-8.1251472380209e-05-1.26418470315947e-04i	-7.6326710775139e-05-1.23926021791199e-04i	-7.213133607402e-05-1.21613997312414e-04i	-6.8658525098601e-05-1.19556585291722e-04i	-6.5874271101123e-05-1.17833189654685e-04i	-6.3715413864388e-05-1.16525826700766e-04i	-6.2087958310951e-05-1.15716064351055e-04i	-6.0865705853761e-05-1.15481595173646e-04i	-5.9889212574787e-05-1.15892557696938e-04i	-5.8965076543287e-05-1.17007740089624e-04i	-5.7865543845021e-05-1.188708150556e-04i	-5.6328410136812e-05-1.21506763657074e-04i	-5.4057182974336e-05-1.24918647858597e-04i	-5.0721461195033e-05-1.29084886299265e-04i	-4.5957482797292e-05-1.33957174934559e-04i	-3.9368793568688e-05-1.39459173936557e-04i	-3.0526996572604e-05-1.45486055220534e-04i
42	-1.51795571686608e-04-2.34093191871014e-04i	-1.55831982984545e-04-2.41104281855895e-04i	-1.59208192175951e-04-2.47445269582882e-04i	-1.61850651576886e-04-2.5306202662635e-04i	-1.63690517782582e-04-2.57907205439262e-04i	-1.64665221632147e-04-2.61940781996942e-04i	-1.64720051304308e-04-2.65130460996434e-04i	-1.63809711537011e-04-2.67451943830799e-04i	-1.61899819001505e-04-2.68889064581129e-04i	-1.58968291927185e-04-2.69433803962245e-04i	-1.55006591320388e-04-2.69086195319557e-04i	-1.50020771656139e-04-2.67854140225702e-04i	-1.44032300800861e-04-2.65753153816738e-04i	-1.37078612142434e-04-2.62806061622992e-04i	-1.29213356398355e-04-2.59042670210936e-04i	-1.20506326223594e-04-2.54499433420891e-04i	-1.11043033377984e-04-2.49219134363291e-04i	-1.00923925630435e-04-2.43250600667779e-04i	-9.0263238539043e-05-2.36648466850706e-04i	-7.9187485505139e-05-2.29472993206634e-04i	-6.7833597809805e-05-2.21789945509223e-04i	-5.6346734472345e-05-2.13670534239762e-04i	-4.4877789515351e-05-2.05191406301159e-04i	-3.3580631405527e-05-1.96434676512492e-04i	-2.2609115922926e-05-1.87487980937104e-04i	-1.211391938558e-05-1.78444529621713e-04i	-2.239243940789e-06-1.69403132972079e-04i	6.880549533941e-06-1.60468174113492e-04i	1.5124322552244e-05-1.51749499506679e-04i	2.2387494031794e-05-1.43362202085914e-04i	2.8585268432979e-05-1.35426275453006e-04i	3.365569682953e-05-1.28066124290332e-04i	3.7562512588085e-05-1.21409925107936e-04i	4.0297686600799e-05-1.15588842519277e-04i	4.1883651767154e-05-1.10736119081129e-04i	4.2375152718062e-05-1.06986070790044e-04i	4.1860684623136e-05-1.04473034879836e-04i	4.0463494245923e-05-1.03330330732392e-04i	3.8342127028902e-05-1.03689307490794e-04i	3.5690515586776e-05-1.05678562259722e-04i	3.2737617103368e-05-1.09423419479887e-04i	2.9746619154633e-05-1.15045764100413e-04i	2.7013744667553e-05-1.22664317596172e-04i	2.4866696207102e-05-1.32395435932093e-04i	2.3662786623356e-05-1.44354491783742e-04i	2.3786806336169e-05-1.58657879540603e-04i	2.5648676291127e-05-1.75425651096607e-04i	2.9680929131761e-05-1.94784753847934e-04i	3.6336048868572e-05-2.1687280078538e-04i
43	-1.0239316287231e-04-2.95492272522682e-04i	-1.02391207537832e-04-3.02421529670463e-04i	-1.01727498192351e-04-3.08235614243892e-04i	-1.00367073142747e-04-3.12842882335239e-04i	-9.8281700999004e-05-3.16161271984183e-04i	-9.545086619783e-05-3.18119827108194e-04i	-9.1862695349199e-05-3.18660107160686e-04i	-8.7514799833191e-05-3.17737455711875e-04i	-8.2415009856453e-05-3.15322103799896e-04i	-7.6581975577354e-05-3.11400087179617e-04i	-7.0045611953596e-05-3.05973960418402e-04i	-6.2847365663388e-05-2.99063295045974e-04i	-5.5040284788681e-05-2.90704953535218e-04i	-4.6688874895959e-05-2.80953135633988e-04i	-3.7868728659725e-05-2.69879198337922e-04i	-2.8665920186967e-05-2.57571255441767e-04i	-1.9176159648982e-05-2.44133566988333e-04i	-9.503708636378e-06-2.29685732920294e-04i	2.39938251927e-07-2.14361708723111e-04i	9.937594769856e-06-1.98308663750594e-04i	1.9468131078771e-05-1.81685705208326e-04i	2.8708406735489e-05-1.64662492437449e-04i	3.7535361362679e-05-1.47417767240154e-04i	4.582823035111e-05-1.30137826610975e-04i	5.3470847723927e-05-1.13014964516718e-04i	6.0353993356931e-05-9.62459094656894e-05i	6.6377737217626e-05-8.0030284705217e-05i	7.14537293041115e-05-6.45691181688588e-05i	7.55073807016372e-05-5.00634299270261e-05i	7.84798788215199e-05-3.6712926004817e-05i	8.03299786542554e-05-2.47148290862927e-05i	8.1035511975348e-05-1.42628788131687e-05i	8.05945581048277e-05-5.5465369994225e-06i	7.90262232357783e-05+1.2495640948715e-06i	7.63709806707171e-05+5.9458895857415e-06i	7.26905316341196e-05+8.3679428945966e-06i	6.80671556804493e-05+8.3458357400001e-06i	6.26025310042275e-05+5.7134437826033e-06i	5.64160179804213e-05+3.071074801352e-07i	4.96424136910008e-05-8.0361563573089e-06i	4.2429200570062e-05-1.94809573372924e-05i	3.49333280451571e-05-3.41963600926104e-05i	2.73175814809017e-05-5.2359232376484e-05i	1.97466070765214e-05-7.41580839755164e-05i	1.23826738226049e-05-9.97973411391662e-05i	5.381263374637e-06-1.29501970719444e-04i	-1.113415006258e-06-1.63522334585534e-04i	-6.97288511565e-06-2.02139119195225e-04i	-1.2088743171514e-05-2.45668148843749e-04i
44	-4.7714863581739e-05-3.31361605842652e-04i	-4.6464707379683e-05-3.36005660843123e-04i	-4.497460014126e-05-3.39184022617454e-04i	-4.3257808874206e-05-3.40806919811893e-04i	-4.1331314350147e-05-3.40798057194744e-04i	-3.9215744866158e-05-3.39096329804142e-04i	-3.6935255950309e-05-3.35657375368678e-04i	-3.4517357261913e-05-3.30454932241557e-04i	-3.1992688730034e-05-3.23481973492941e-04i	-2.9394748645988e-05-3.1475159201578e-04i	-2.6759576968793e-05-3.04297616406975e-04i	-2.4125397521638e-05-2.92174942851572e-04i	-2.1532223072692e-05-2.78459574105176e-04i	-1.9021427540632e-05-2.63248362767129e-04i	-1.6635289795035e-05-2.4665846218556e-04i	-1.4416513798632e-05-2.28826494358366e-04i	-1.2407730236943e-05-2.09907449924851e-04i	-1.0650985381237e-05-1.90073340633038e-04i	-9.187223813329e-06-1.69511629395688e-04i	-8.055772878136e-06-1.4842346712398e-04i	-7.293838380336e-06-1.27021768898285e-04i	-6.936023139299e-06-1.05529164685383e-04i	-7.0138825654347e-06-8.41758617630494e-05i	-7.5555343861112e-06-6.31974573220811e-05i	-8.5853429512972e-06-4.28327404653717e-05i	-1.01237020610004e-05-2.33215231145533e-05i	-1.21869438025888e-05-4.9025392741654e-06i	-1.47874042437453e-05+1.21885482074682e-05i	-1.79336797328892e-05+2.77209947211288e-05i	-2.16311097188932e-05+4.14706367636505e-05i	-2.58825231030975e-05+5.32213332448012e-05i	-3.06892848643961e-05+6.27661487702793e-05i	-3.60526777550175e-05+6.99082435896734e-05i	-4.19756499907487e-05+7.44614364906632e-05i	-4.84649538539732e-05+7.62504091757148e-05i	-5.55336918698661e-05+7.51105238438154e-05i	-6.32042766824419e-05+7.08872301166085e-05i	-7.15117980383732e-05+6.34350434056132e-05i	-8.05077755968481e-05+5.26160846105699e-05i	-9.02642599658482e-05+3.82981809227303e-05i	-1.00878226888192e-04+2.0352539664006e-05i	-1.12476191450061e-04-1.348978392988e-06i	-1.25218951246481e-04-2.6936942951524e-05i	-1.39306350374321e-04-5.6547733143473e-05i	-1.54981940741374e-04-9.0327128578795e-05i	-1.72537404298811e-04-1.28434007627431e-04i	-1.92316590213351e-04-1.71044025619028e-04i	-2.14719015416101e-04-2.18353123556792e-04i	-2.40202676008352e-04-2.70580697235647e-04i
45	-7.350998774916e-06-3.67038954337841e-04i	-8.194788703951e-06-3.71634190734694e-04i	-9.398371823341e-06-3.74872518668903e-04i	-1.0999709073455e-05-3.76694483572096e-04i	-1.3034355811297e-05-3.77054035556122e-04i	-1.5534712529991e-05-3.75919684570938e-04i	-1.8529304825745e-05-3.73275484913947e-04i	-2.2042111635059e-05-3.69121829218428e-04i	-2.6091960392378e-05-3.63476035538854e-04i	-3.0692006866376e-05-3.56372714981503e-04i	-3.5849316057316e-05-3.47863911379049e-04i	-4.1564558739479e-05-3.38019008650212e-04i	-4.783183609593e-05-3.26924405592148e-04i	-5.4638642523218e-05-3.14682961801556e-04i	-6.1965974202309e-05-3.01413222099539e-04i	-6.9788588571173e-05-2.872484301515e-04i	-7.807541752947e-05-2.723353448552e-04i	-8.6790135187893e-05-2.56832875471791e-04i	-9.5891879362819e-05-2.4091055337876e-04i	-1.05336124908408e-04-2.24746859741593e-04i	-1.15075706441919e-04-2.08527429371716e-04i	-1.2506198808584e-04-1.9244315162612e-04i	-1.35246178512689e-04-1.76688189493081e-04i	-1.45580790778922e-04-1.61457938096727e-04i	-1.56021248069706e-04-1.46946943845234e-04i	-1.66527638395842e-04-1.33346805445171e-04i	-1.77066623294522e-04-1.208440780989e-04i	-1.87613507457177e-04-1.09618202463881e-04i	-1.98154477683936e-04-9.9839480425226e-05i	-2.08689020374079e-04-9.1667120424083e-05i	-2.19232526633246e-04-8.524737596332e-05i	-2.29819092754421e-04-8.0711801905335e-05i	-2.40504521084951e-04-7.8175654170113e-05i	-2.51369521948566e-04-7.7736459281879e-05i	-2.62523111234553e-04-7.9472780715089e-05i	-2.74106190458022e-04-8.3443208947504e-05i	-2.86295286585022e-04-8.9685601321121e-05i	-2.99306417848707e-04-9.8216596025245e-05i	-3.13399039400286e-04-1.09031421552652e-04i	-3.28880009280739e-04-1.22104018676113e-04i	-3.46107501295973e-04-1.37387486235256e-04i	-3.65494777438925e-04-1.54814854763123e-04i	-3.87513719099809e-04-1.74300183245218e-04i	-4.1269800405763e-04-1.95739964204291e-04i	-4.41645805789056e-04-2.1901481104605e-04i	-4.75021883597291e-04-2.43991389482166e-04i	-5.13558927052612e-04-2.70524542254323e-04i	-5.58058016787221e-04-2.98459543785412e-04i	-6.09388066252321e-04-3.27634409318411e-04i
46	3.8972749850878e-05-4.36209418726238e-04i	3.657041269786e-05-4.45747947722208e-04i	3.3440759835624e-05-4.54459397690167e-04i	2.9545687915449e-05-4.6230990853474e-04i	2.4853273441592e-05-4.69274161122244e-04i	1.9338514115588e-05-4.75335808729788e-04i	1.2983971089289e-05-4.80487788937435e-04i	5.780292674413e-06-4.8473250962858e-04i	-2.273398234845e-06-4.88081904583788e-04i	-1.1169268613996e-05-4.90557355871283e-04i	-2.089070469219e-05-4.92189481789018e-04i	-3.1412416506846e-05-4.9301779044477e-04i	-4.2700724864952e-05-4.93090200131806e-04i	-5.4714034870387e-05-4.92462428444797e-04i	-6.7403497142347e-05-4.911972525789e-04i	-8.0713854972994e-05-4.89363643479583e-04i	-9.4584473060832e-05-4.87035776497441e-04i	-1.089505412056e-04-4.84291921006494e-04i	-1.23744444537687e-04-4.81213211138901e-04i	-1.38897290534227e-04-4.77882299461838e-04i	-1.54340582271242e-04-4.74381895171345e-04i	-1.70008027072427e-04-4.70793188307325e-04i	-1.85837469903897e-04-4.67194161707288e-04i	-2.01772941461761e-04-4.63657793011306e-04i	-2.1776681180623e-04-4.60250150092099e-04i	-2.33782041485361e-04-4.57028384878378e-04i	-2.49794523214148e-04-4.54038632708795e-04i	-2.65795508165138e-04-4.51313827110941e-04i	-2.81794111611805e-04-4.4887144322522e-04i	-2.97819892872676e-04-4.46711186932456e-04i	-3.13925504069818e-04-4.44812651006651e-04i	-3.30189400996701e-04-4.43132964175575e-04i	-3.46718607273131e-04-4.41604463675792e-04i	-3.63651519872083e-04-4.40132426552059e-04i	-3.81160740002658e-04-4.38592899370032e-04i	-3.99455908243229e-04-4.3683066996931e-04i	-4.18786516811464e-04-4.34657428160211e-04i	-4.39444665061331e-04-4.31850164647268e-04i	-4.61767716893656e-04-4.28149858745497e-04i	-4.86140810989863e-04-4.23260505467576e-04i	-5.12999166906411e-04-4.16848531161741e-04i	-5.42830122415281e-04-4.08542643974081e-04i	-5.76174830385155e-04-3.97934160948623e-04i	-6.13629537324308e-04-3.84577847571563e-04i	-6.55846360807081e-04-3.67993298078423e-04i	-7.03533479725704e-04-3.47666875999825e-04i	-7.57454649966736e-04-3.23054224405197e-04i	-8.18427958985031e-04-2.93583344350408e-04i	-8.87323736064665e-04-2.58658228428625e-04i
47	1.43372340849077e-04-5.3201054189172e-04i	1.44663391788792e-04-5.48829862471657e-04i	1.45265418399211e-04-5.65358897206293e-04i	1.45141778510872e-04-5.81564024800076e-04i	1.44261316717376e-04-5.97413672382214e-04i	1.42598851286259e-04-6.12878258869921e-04i	1.40135571733513e-04-6.27930074594857e-04i	1.36859336578401e-04-6.42543095641984e-04i	1.32764862504663e-04-6.56692731518838e-04i	1.27853798044207e-04-6.70355504766842e-04i	1.22134676907074e-04-6.83508660944696e-04i	1.15622748137619e-04-6.96129707068771e-04i	1.08339682310162e-04-7.08195876111191e-04i	1.00313154916394e-04-7.19683514569605e-04i	9.1576309873587e-05-7.30567389482266e-04i	8.2167107635627e-05-7.4081991062741e-04i	7.2127563666228e-05-7.50410263085144e-04i	6.1502883995431e-05-7.59303444927813e-04i	5.0340505201656e-05-7.67459204619099e-04i	3.8689046433314e-05-7.7483087282113e-04i	2.6597181014758e-05-7.8136408380666e-04i	1.4112434797932e-05-7.86995382617476e-04i	1.27991776712e-06-7.916507155556e-04i	-1.1859005459991e-05-7.95243803581591e-04i	-2.526810159182e-05-7.9767440074653e-04i	-3.8917707490147e-05-7.9882644290232e-04i	-5.2786219278765e-05-7.98566095596976e-04i	-6.6861630012064e-05-7.96739714221162e-04i	-8.1143114807289e-05-7.93171734058074e-04i	-9.5642662636835e-05-7.87662512805653e-04i	-1.10386753852552e-04-7.79986153269577e-04i	-1.25418081902146e-04-7.69888339129499e-04i	-1.40797316544739e-04-7.57084221804915e-04i	-1.56604904145522e-04-7.41256401323619e-04i	-1.72942898318582e-04-7.22053048551243e-04i	-1.89936811307247e-04-6.99086219998904e-04i	-2.07737473083688e-04-6.7193041951634e-04i	-2.26522881280209e-04-6.4012146333897e-04i	-2.46500020824227e-04-6.03155706044283e-04i	-2.6790662765053e-04-5.604896848625e-04i	-2.91012866239636e-04-5.11540238382174e-04i	-3.16122886128096e-04-4.55685152927495e-04i	-3.43576218113724e-04-3.92264385729175e-04i	-3.73748966801576e-04-3.20581908469667e-04i	-4.07054752571372e-04-2.39908207898679e-04i	-4.4394535315712e-04-1.49483472066534e-04i	-4.84910992969285e-04-4.8521481426971e-05i	-5.30480227200066e-04+6.3785786232156e-05i	-5.81219367756771e-04+1.8826283918147e-04i
48	3.40816481514871e-04-5.87188591337303e-04i	3.52034153596632e-04-6.07136866034991e-04i	3.6286104319436e-04-6.26969655918213e-04i	3.73254433798678e-04-6.46639953279294e-04i	3.83175205704916e-04-6.66098645198463e-04i	3.92588367809464e-04-6.85294242178703e-04i	4.01463562504904e-04-7.0417256500016e-04i	4.0977553877246e-04-7.22676387965845e-04i	4.17504589134752e-04-7.40745036480489e-04i	4.24636946697306e-04-7.58313936626471e-04i	4.31165139043573e-04-7.75314114095466e-04i	4.3708829622618e-04-7.91671639528779e-04i	4.42412410489177e-04-8.07307017044226e-04i	4.47150545638499e-04-8.22134512518804e-04i	4.51322994130965e-04-8.36061418092302e-04i	4.54957379962222e-04-8.4898724939767e-04i	4.58088705294045e-04-8.60802872248929e-04i	4.60759338471451e-04-8.71389555965407e-04i	4.63018940648283e-04-8.80617951216096e-04i	4.64924327682469e-04-8.88346991260063e-04i	4.66539263302887e-04-8.944227167597e-04i	4.67934178820324e-04-8.98677025967491e-04i	4.69185813893509e-04-9.00926354036776e-04i	4.7037677211141e-04-9.00970287475851e-04i	4.71594984463198e-04-8.98590122332177e-04i	4.72933073188464e-04-8.93547377528354e-04i	4.74487608084649e-04-8.85582277828561e-04i	4.76358247147581e-04-8.74412224137941e-04i	4.78646753483783e-04-8.59730272159678e-04i	4.81455880804159e-04-8.41203643779207e-04i	4.84888120526902e-04-8.18472298826321e-04i	4.89044304613608e-04-7.91147597993919e-04i	4.9402205975898e-04-7.58811090571954e-04i	4.99914110463154e-04-7.21013463192292e-04i	5.06806430837266e-04-6.7727368788099e-04i	5.14776247717308e-04-6.27078409290899e-04i	5.23889900766071e-04-5.69881611957658e-04i	5.3420056869426e-04-5.05104608714971e-04i	5.45745874484629e-04-4.3213639096085e-04i	5.58545386501237e-04-3.50334380239754e-04i	5.72598036544246e-04-2.59025618566344e-04i	5.8787948019489e-04-1.57508432051414e-04i	6.04339429103391e-04-4.5054598703193e-05i	6.21898989117074e-04+7.9087953210969e-05i	6.40448042234361e-04+2.15691895109022e-04i	6.59842714206452e-04+3.65546681170904e-04i	6.79902973095683e-04+5.29454155973395e-04i	7.00410407139296e-04+7.08223585265259e-04i	7.21106232763868e-04+9.02666116084683e-04i
49	6.00584509840696e-04-5.1651799199717e-04i	6.23564803759847e-04-5.31127762157805e-04i	6.46447460412696e-04-5.45524420364633e-04i	6.69189247705308e-04-5.59670220350659e-04i	6.91751451603291e-04-5.7352554672804e-04i	7.14100765775447e-04-5.87048559187722e-04i	7.36210196252201e-04-6.00194784497476e-04i	7.58059974064061e-04-6.1291665427737e-04i	7.79638468292639e-04-6.25162986741615e-04i	8.0094309142842e-04-6.36878410845882e-04i	8.21981188385713e-04-6.48002731579438e-04i	8.42770899977964e-04-6.58470235502008e-04i	8.63341991109154e-04-6.6820893605673e-04i	8.83736633394831e-04-6.77139758703126e-04i	9.04010131397206e-04-6.85175666516946e-04i	9.24231581152394e-04-6.92220727605312e-04i	9.44484449196451e-04-6.9816912649179e-04i	9.64867059874951e-04-7.02904122540928e-04i	9.85492978364486e-04-7.06296959516284e-04i	0.00100649127656214-0.00070820573149805i	0.00102800666883011-0.00070847421162019i	0.00105019950453786-0.00070693065141359i	0.00107324560444492-0.00070338655994724i	0.00109733592823426-0.00069763547342826i	0.00112267606096028-0.00068945172743133i	0.00114948550683595-0.00067858924545759i	0.00117799677966774-0.00066478035904314i	0.00120845428037072-0.00064773467612137i	0.00124111295337091-0.00062713801575925i	0.00127623671533683-0.0006026514287053i	0.00131409665158241-0.00057391032437339i	0.00135496897764842-0.00054052372591165i	0.00139913276599634-0.00050207367583887i	0.00144686744042775-0.00045811481534458i	0.00149845004375881-0.00040817416071795i	0.00155415228741609-0.00035175110047269i	0.00161423739495007-0.00028831763655174i	0.00167895675495866-0.000217318892512i	0.00174854640253956-0.00013817391079525i	1.8232233521081e-03-5.027676007993e-05i	1.90318180818291e-03+4.700202772325e-05i	0.00198858928450711+0.00015431367301931i	0.00207958266558539+0.00027232900087322i	0.00217626424832158+0.00040173591677634i	0.00227869780487885+0.00054323649513143i	0.00238690471109198+0.00069754367271049i	0.00250086018767624+0.00086537754257022i	0.00262048970403243+0.00104746124740051i	0.00274566559657684+0.00124451647501584i
50	8.20709257545028e-04-2.87890687606719e-04i	8.49823544719392e-04-2.91656169577792e-04i	8.78926370639583e-04-2.95305479262709e-04i	9.07991875766465e-04-2.98859825956522e-04i	9.37002558302591e-04-3.02341769576995e-04i	9.65950437902727e-04-3.05774721771756e-04i	9.9483822139444e-04-3.09182371753182e-04i	0.00102368045885588-0.00031258803619167i	0.00105250467766042-0.00031601393318269i	0.00108135248143652-0.00031948038102511i	0.0011102806003176-0.00032300492330302i	0.00113936187838117-0.00032660138254478i	0.00116868618381149-0.00033027884553598i	0.00119836122707446-0.00033404058418083i	0.00122851327227811-0.00033788291663244i	0.001259287726916-0.00034179401424004i	0.00129084959536178-0.00034575266068319i	0.00132338378180871-0.00034972697047173i	0.00135709522883381-0.00035367307477987i	0.00139220887841668-0.00035753378334456i	0.00142896944306178-0.00036123723188784i	0.00146764097566068-0.00036469552521141i	0.00150850622788762-0.00036780338675611i	0.00155186578824607-0.00037043682601262i	0.00159803699237095-0.0003724518357093i	0.00164735259983717-0.00037368313118551i	0.00170015923352029-0.00037394294478101i	0.00175681557949309-0.00037301988843422i	0.00181769034750951-0.00037067789798251i	0.00188315999431438-0.00036665527289772i	0.00195360621430848-0.00036066382537121i	0.00202941320447927-0.00035238815278554i	0.00211096471296163-0.0003414850476785i	0.0021986408831021-0.00032758305931933i	0.00229281490744646-0.00031028222098075i	0.0023938495086339-0.00028915395690311i	0.00250209326674101-0.00026374118280916i	0.00261787681515517-0.00023355861363812i	0.00274150892954532-0.00019809329192233i	0.00287327253691898-0.00015680534992191i	0.00301342067408063-0.00010912901825596i	3.16217242701702e-03-5.447389330921e-05i	3.3197088848018e-03+7.77352486139e-06i	3.48616914351159e-03+7.824801306464e-05i	0.0036616463973485+0.00015760351370379i	0.00384618415564558+0.00024651072240129i	0.00403977262566024+0.00034565436636609i	0.00424234530200929+0.00045573016669983i	0.00445377580423675+0.00057744147942577i
51	8.67165454608969e-04+3.8631675168337e-05i	8.91926506666944e-04+4.3215230476808e-05i	9.16456340138076e-04+4.7269344354451e-05i	9.40760596839312e-04+5.0681579749578e-05i	9.64856872519819e-04+5.3335550910385e-05i	9.88775769686389e-04+5.511169200105e-05i	1.01256191173054e-03+5.588811388446e-05i	1.03627490606515e-03+5.554154729687e-05i	1.05999024376522e-03+5.394836981718e-05i	1.08380012311725e-03+5.098571321669e-05i	1.10781418451951e-03+4.653264697379e-05i	1.13216014434702e-03+4.047143296194e-05i	1.15698431570147e-03+3.268884557747e-05i	1.18245200440966e-03+2.307755087458e-05i	1.20874776921332e-03+1.153753762608e-05i	1.23607553580554e-03-2.02240736385e-06i	1.26465855521054e-03-1.768318789955e-05i	1.29473919796808e-03-3.551385965644e-05i	1.32657857666339e-03-5.557007313485e-05i	1.36045599052986e-03-7.789250770469e-05i	0.00139666818713284-0.00010250530640549i	0.00143552843750853-0.00012941452136829i	0.00147736542256841-0.00015860657987025i	0.00152252193007332-0.0001900467811247i	0.00157135336301917-0.00022367783395828i	0.00162422606184233-0.00025941844554007i	0.00168151544443452-0.0002971619713164i	0.00174360396953848-0.00033677513627866i	0.00181087893066512-0.0003780968376622i	0.00188373008921516-0.00042093703915043i	0.00196254715699368-0.00046507576665206i	0.00204771713976143-0.00051026221573772i	0.00213962155486406-0.00055621398087271i	0.00223863353730994-0.00060261641667129i	0.00234511484992277-0.00064912214152568i	0.00245941281437015-0.00069535069413078i	0.00258185718095956-0.0007408883536294i	0.00271275695609538-0.00078528813433467i	0.00285239720720197-0.00082806996623613i	0.00300103586573747-0.00086872107274791i	0.00315890054964876-0.00090669655739276i	0.00332618542725067-0.00094142021131143i	0.00350304814505004-0.00097228555361656i	0.0036896068424769-0.00099865711664425i	0.00388593727683007-0.00101987198806207i	0.00409207008198887-0.00103524162153582i	0.00430798818458393-0.00104405392720161i	0.00453362440135303-0.00104557565250089i	0.00476885924132514-0.00103905506297646i
52	6.66924135904492e-04+3.27626088106045e-04i	6.77350297527755e-04+3.33739321247777e-04i	6.87110670944038e-04+3.38237456765355e-04i	6.9623929615217e-04+3.4093763642528e-04i	7.04782638874536e-04+3.41653757590641e-04i	7.12800223247122e-04+3.40197482460337e-04i	7.20365201884078e-04+3.3637932453342e-04i	7.27564855413285e-04+3.30009808266538e-04i	7.34501013934365e-04+3.20900697245776e-04i	7.4129039329694e-04+3.08866285587886e-04i	7.48064839630496e-04+2.9372474672784e-04i	7.54971476172907e-04+2.75299533245566e-04i	7.62172747135364e-04+2.53420820939914e-04i	7.69846354099348e-04+2.27926989976149e-04i	7.78185081256853e-04+1.98666135616747e-04i	7.87396506668116e-04+1.65497600794977e-04i	7.97702597610239e-04+1.28293522605677e-04i	8.09339189013696e-04+8.6940384665589e-05i	8.22555344918987e-04+4.1340567232402e-05i	8.37612603820657e-04-8.586113038054e-06i	8.54784109687423e-04-6.2900881780489e-05i	8.74353631343554e-04-1.21644512063885e-04i	8.96614473755851e-04-1.84835863895901e-04i	9.2186828558204e-04-2.52470465871367e-04i	9.50423768090191e-04-3.24519146618309e-04i	9.82595291246556e-04-4.00926723568093e-04i	0.00101870142338377-0.00048161075646377i	0.00105906338139795-0.00056646037293272i	0.00110400340887756-0.00065533517339642i	0.00115384308993836-0.00074806422257962i	0.00120890160682719-0.00084444513492074i	0.00126949394956504-0.00094424326127984i	0.00133592908603216-0.00104719098449238i	0.00140850810095987-0.00115298713152716i	0.00148752231229381-0.00126129651027155i	0.00157325137334147-0.00137174957928147i	0.00166596136902249-0.0014839422591884i	0.00176590291441639-0.00159743589483821i	0.0018733092636602-0.00171175737763249i	0.0019883944371016-0.00182639943793304i	0.00211135137447317-0.00194082111775255i	0.00224235012173267-0.00205444843426681i	0.0023815360591242-0.00216667524491775i	0.00252902817796472-0.0022768643250059i	0.00268491741365853-0.00238434866866616i	0.0028492650424947-0.00248843302395154i	0.00302210114989294-0.00258839567238811i	0.00320342317793273-0.00268349046278116i	0.00339319456022818-0.00277294910822187i
53	2.91285041201081e-04+4.94872128266482e-04i	2.80696127794398e-04+4.96889140334875e-04i	2.69074868731897e-04+4.96380748430483e-04i	2.5646489893768e-04+4.93155003955564e-04i	2.42919216531446e-04+4.87020180180125e-04i	2.2850039169202e-04+4.77785807776667e-04i	2.1328072389236e-04+4.65263756570965e-04i	1.97342345388226e-04+4.49269358554513e-04i	1.80777269367699e-04+4.29622566875605e-04i	1.63687381717442e-04+4.06149145248146e-04i	1.46184375925513e-04+3.78681881992911e-04i	1.28389631210446e-04+3.47061822756569e-04i	1.10434034532753e-04+3.11139515839368e-04i	9.2457747697901e-05+2.70776264002407e-04i	7.4609921289582e-05+2.25845376617552e-04i	5.7048357668478e-05+1.76233416064093e-04i	3.993912572559e-05+1.21841432361873e-04i	2.34561304812645e-05+6.25861801552325e-05i	7.78064096311138e-06-1.59868768074953e-06i	-6.8992199293194e-06-7.07614553576126e-05i	-2.0389019664274e-05-1.44931213760724e-04i	-3.2488590390862e-05-2.24116769443994e-04i	-4.2992629254302e-05-3.0830559796115e-04i	-5.1691320686436e-05-3.97462846263187e-04i	-5.8370976773205e-05-4.91530388709615e-04i	-6.2814692012345e-05-5.90425941085313e-04i	-6.4803009065697e-05-6.9404223689285e-04i	-6.4114592475931e-05-8.02246270108486e-04i	-6.0526907750091e-05-9.14878608554983e-04i	-5.381690370342e-05-1.03175278205951e-03i	-4.376169649563e-05-1.15265474963341e-03i	-3.013925436652e-05-1.27734245003292e-03i	-1.272908267443e-05-1.40554544023546e-03i	8.68709055414e-06-1.53696462659113e-03i	3.43246277586e-05-1.6712720936786e-03i	6.439529228392e-05-1.80811103620102e-03i	9.910655421446e-05-1.94709579959118e-03i	0.00013866088921429-0.00208781203534396i	0.00018325506758153-0.00222981697744447i	0.00023307943040789-0.00237263984659657i	0.00028831714951847-0.0025157823892612i	0.00034914346776598-0.00265871955876884i	0.00041572491627626-0.0028009003459562i	0.00048821850539903-0.00294174876687339i	0.00056677088641374-0.00308066501509475i	0.00065151748147946-0.00321702678602423i	0.00074258157990133-0.00335019078029547i	0.00084007339950957-0.0034794943929105i	0.00094408911280802-0.00360425759412272i
[truncated: 70 more columns]
