# Supplementary material for: Reconstructing spruce budworm outbreak severity: a comparison of paleoecological and tree-ring signals
Source: PLoS One. 2025 Aug 12;20(8):e0329406. doi: 10.1371/journal.pone.0329406 (PMC12342301; doi:10.1371/journal.pone.0329406)
Supplement: S15 Dataset — (ZIP) [file pone.0329406.s015.zip › Lake 8 wavelet data outlier/Coherence_Lepidopteran_scales_GSI/coherence_wavelet_wave.txt]

V1	V2	V3	V4	V5	V6	V7	V8	V9	V10	V11	V12	V13	V14	V15	V16	V17	V18	V19	V20	V21	V22	V23	V24	V25	V26	V27	V28	V29	V30	V31	V32	V33	V34	V35	V36	V37	V38	V39	V40	V41	V42	V43	V44	V45	V46	V47	V48	V49	V50
1	3.4335395065313e-07-4.5598681965564e-07i	2.45884080250147e-07-7.17034519083063e-07i	1.30880088828914e-07-6.96776434877206e-07i	7.5524928361454e-08-5.28789751011575e-07i	8.0370337853665e-08-3.64554029240345e-07i	1.08265717468894e-07-2.59058623630456e-07i	1.34124825805201e-07-2.00928780694317e-07i	1.52207305042362e-07-1.67973626793041e-07i	1.64513768541051e-07-1.47548233155897e-07i	1.72459630305337e-07-1.348071742892e-07i	1.75419465790075e-07-1.26222567350074e-07i	1.74654028167531e-07-1.1757102770987e-07i	1.73135950834418e-07-1.0765911062374e-07i	1.7195260925253e-07-9.6433925967596e-08i	1.73552649759653e-07-8.3477133931549e-08i	1.79853898218566e-07-7.23340630363e-08i	1.87788681090216e-07-6.5772845095697e-08i	1.9501094403849e-07-6.264276448507e-08i	2.00678669758407e-07-6.2555502365109e-08i	2.02649029065342e-07-6.4199077125029e-08i	2.00893949067892e-07-6.3979849810746e-08i	1.98356195982906e-07-6.0158142892161e-08i	1.96968715989874e-07-5.343232447032e-08i	1.98266094955979e-07-4.3612443165326e-08i	2.05938028901746e-07-3.2929782747185e-08i	2.18981946052088e-07-2.7655954660958e-08i	2.31613913411886e-07-2.8739984972815e-08i	2.42115480321756e-07-3.419197601693e-08i	2.4759354470052e-07-4.3751816562739e-08i	2.45462174013281e-07-5.1675851905078e-08i	2.40700815476555e-07-5.3301950178385e-08i	2.37473513165888e-07-5.039594382088e-08i	2.3692820951803e-07-4.4028681878505e-08i	2.41891864506706e-07-3.5767153148951e-08i	2.52925401827419e-07-3.0695109768957e-08i	2.65749661113729e-07-3.1954473722453e-08i	2.77027804097212e-07-3.8564348215571e-08i	2.84302530767459e-07-5.082787013805e-08i	2.81338743819369e-07-6.5242166997707e-08i	2.69603667526083e-07-7.1300235462996e-08i	2.58675648644015e-07-6.7285225808339e-08i	2.51419527118533e-07-5.659055206073e-08i	2.52037361324332e-07-3.9678169942457e-08i	2.64425511724358e-07-2.5082638276374e-08i	2.80839941227948e-07-1.9789993957295e-08i	2.94390177089919e-07-1.9951856474024e-08i	3.05227059107948e-07-2.1083268256313e-08i	3.15139360321369e-07-2.1363874513721e-08i	3.26618654778754e-07-2.0365916860964e-08i
2	7.1218428217691e-08-5.55699192394754e-07i	-1.626438660538e-09-8.17029962232863e-07i	-7.633922269105e-08-7.27566193373993e-07i	-7.7970899594601e-08-4.85161063927209e-07i	-2.3569374236089e-08-2.86355059281585e-07i	3.5809780639724e-08-1.81292403474192e-07i	7.5914373991971e-08-1.35963473978758e-07i	9.8880880576793e-08-1.14835335794828e-07i	1.12913779481205e-07-1.02712519166361e-07i	1.21713325294155e-07-9.6254661731892e-08i	1.24564164141989e-07-9.2796182899438e-08i	1.23042077113737e-07-8.7843858730702e-08i	1.20774520534105e-07-8.0656182955648e-08i	1.18621051431131e-07-7.1425156253723e-08i	1.19597541544164e-07-5.9380544290243e-08i	1.2630154769045e-07-4.9105574836174e-08i	1.34684071178176e-07-4.4121145452203e-08i	1.41968753356948e-07-4.2632139810681e-08i	1.47636364643127e-07-4.4355373119968e-08i	1.4894808382061e-07-4.8132374295106e-08i	1.45722749045787e-07-4.9512483108191e-08i	1.41684726166227e-07-4.6595124499054e-08i	1.38687135043501e-07-4.0514471625612e-08i	1.38213081522354e-07-3.0408513561876e-08i	1.45337476543652e-07-1.8670839724508e-08i	1.58873619749655e-07-1.3341262590789e-08i	1.71537475354178e-07-1.5182238330638e-08i	1.81947846340611e-07-2.1579560230645e-08i	1.86741960132225e-07-3.2934816702784e-08i	1.82331019863164e-07-4.2222514143902e-08i	1.75177188924707e-07-4.3665645721115e-08i	1.70249461674546e-07-4.0167469022962e-08i	1.68063399848869e-07-3.2907564749863e-08i	1.72126131197508e-07-2.3074520721009e-08i	1.83430599786008e-07-1.6903565826856e-08i	1.966098018093e-07-1.7977420370709e-08i	2.08360704311524e-07-2.4705350529472e-08i	2.16304061641922e-07-3.8473491179849e-08i	2.11926411256733e-07-5.555999927741e-08i	1.9697183236096e-07-6.2522650425269e-08i	1.83590098726813e-07-5.7939453662396e-08i	1.74154192252588e-07-4.6430806221316e-08i	1.73406627785921e-07-2.7539783301752e-08i	1.86709438370665e-07-1.1787118106771e-08i	2.03783572580328e-07-8.092857391446e-09i	2.15649062828571e-07-1.0536048446006e-08i	2.23415007321622e-07-1.2869190350673e-08i	2.29782450543455e-07-1.3130853957878e-08i	2.37778083149889e-07-1.0627962090004e-08i
3	-3.35516603889877e-07-5.91378969386482e-07i	-3.29087645741235e-07-7.81604795874364e-07i	-2.98932183081852e-07-6.13492651651074e-07i	-2.07365815668295e-07-3.32052510882571e-07i	-9.5203176182527e-08-1.43538484489012e-07i	-1.36462343352357e-08-7.07489962902069e-08i	2.818643978027e-08-5.39461280509275e-08i	4.66611588442714e-08-5.03695099572289e-08i	5.67043599441073e-08-4.80181625321023e-08i	6.32142375374537e-08-4.78382094902073e-08i	6.46455648589644e-08-4.91635857841979e-08i	6.2285838580872e-08-4.79941829262815e-08i	5.96564312762161e-08-4.43533648537163e-08i	5.68225078255891e-08-3.86424012936507e-08i	5.67768963145554e-08-2.95250504159549e-08i	6.25001864231229e-08-2.18478823413468e-08i	6.94821573026563e-08-1.9250843750303e-08i	7.51205262540028e-08-1.92880683898299e-08i	7.96743259238955e-08-2.19595015596895e-08i	8.02146261597798e-08-2.67460333636435e-08i	7.63579895385013e-08-2.90842947483905e-08i	7.20504907077604e-08-2.74144907162968e-08i	6.83956142398284e-08-2.33393149884524e-08i	6.6230557435989e-08-1.5100878780719e-08i	7.14125452862142e-08-4.5654426863051e-09i	8.27879154004107e-08-3.110980102173e-10i	9.27137627317057e-08-2.4460126369657e-09i	1.00956910024795e-07-8.03910734328e-09i	1.04419177821977e-07-1.8643747247188e-08i	9.88126777263988e-08-2.72133604715758e-08i	9.1155199643613e-08-2.78443928868176e-08i	8.61888483671578e-08-2.45350922368769e-08i	8.31074650156958e-08-1.82104266958246e-08i	8.55305821387391e-08-8.9772961058641e-09i	9.48808584805616e-08-3.1277114004284e-09i	1.05521533589799e-07-3.832399684452e-09i	1.15270456550692e-07-8.799888184791e-09i	1.22785181850049e-07-2.0827495214868e-08i	1.18308605099179e-07-3.7061408496925e-08i	1.0354337134546e-07-4.3167473136142e-08i	9.13403003386339e-08-3.8794685603968e-08i	8.22796435706582e-08-2.92607679691585e-08i	8.05707289490705e-08-1.23852986392396e-08i	9.26998138375736e-08+1.2126354336274e-09i	1.0739201760005e-07+1.978255477012e-09i	1.15085777035166e-07-2.626817644993e-09i	1.18223949229238e-07-5.682036888311e-09i	1.19932239057458e-07-5.951408351733e-09i	1.2271611977415e-07-2.585135579334e-09i
4	-7.38547112901638e-07-5.72601113460658e-07i	-6.12990860136778e-07-6.46869104436408e-07i	-4.39803533145593e-07-4.27393750863264e-07i	-2.49021386153814e-07-1.63776955256065e-07i	-9.8772466823182e-08-2.55442785019732e-08i	-1.8457933128469e-08+2.951221366052e-09i	1.0100517644786e-08-4.9741168600271e-09i	1.732626251164e-08-1.17894784510112e-08i	2.07316733578453e-08-1.35163876760405e-08i	2.38793249423404e-08-1.53872147603653e-08i	2.3949336167787e-08-1.820594112822e-08i	2.15826513273876e-08-1.86948375894526e-08i	1.95424300624234e-08-1.74717647316628e-08i	1.69626947238549e-08-1.4972279019433e-08i	1.62032742721586e-08-9.3512362647159e-09i	2.0114235769179e-08-4.7180271310195e-09i	2.45563727403448e-08-4.0714770488536e-09i	2.76754435334188e-08-4.6602428720476e-09i	3.05864567288995e-08-6.8133450681794e-09i	3.0701846840281e-08-1.0828921783404e-08i	2.74982761748076e-08-1.28722901640435e-08i	2.44526261150064e-08-1.20824324179003e-08i	2.16122075850126e-08-1.03419818203661e-08i	1.88641395336747e-08-5.261002693125e-09i	2.17497213559815e-08+2.2696454809318e-09i	2.93366954582621e-08+4.7727141292584e-09i	3.50615822011273e-08+2.9758784227326e-09i	4.01163199499482e-08-3.79260601761e-10i	4.23223709305732e-08-7.9191539033246e-09i	3.73869801255173e-08-1.39613654539592e-08i	3.15647071299405e-08-1.36034356608972e-08i	2.83775436388676e-08-1.12822939928728e-08i	2.56848342059156e-08-7.3969899284889e-09i	2.65784992688178e-08-8.136355809948e-10i	3.26644637943606e-08+3.2799935145459e-09i	3.90035254998039e-08+2.823646145624e-09i	4.5083658260143e-08+5.809519409866e-10i	5.10943774194637e-08-7.2111842732425e-09i	4.78682939599191e-08-1.92553040467092e-08i	3.67825839341818e-08-2.30555482336005e-08i	2.89515644258475e-08-1.9633563417626e-08i	2.26774860847718e-08-1.4026010464208e-08i	2.07597340861791e-08-2.3278804509374e-09i	2.9888479631551e-08+6.9064113474896e-09i	4.01184509496601e-08+5.2410437369101e-09i	4.33594589661e-08+1.685859792067e-10i	4.30848515503213e-08-2.4276465433597e-09i	4.19807789304895e-08-2.7259421176909e-09i	4.0990571246316e-08+2.46275960576e-11i
5	-1.02806724591566e-06-5.4426008228743e-07i	-7.86710931899024e-07-5.0973878091223e-07i	-4.85837758358151e-07-2.81963331576934e-07i	-2.26762849289736e-07-7.1506946356409e-08i	-6.89242284266292e-08+1.41854741106634e-08i	-5.9246465904549e-09+1.71511198088601e-08i	6.78747172120044e-09+3.7989059435966e-09i	5.70726355095861e-09-1.8244094215665e-09i	5.32325179367277e-09-2.11504626676644e-09i	6.60280975934487e-09-2.90331975314615e-09i	6.34900441761383e-09-4.79221341909401e-09i	4.8497564754535e-09-5.20326039558917e-09i	3.95277470877079e-09-4.93325466724203e-09i	2.36107629868775e-09-4.33510974810975e-09i	1.5359445863051e-09-1.54131138987978e-09i	3.69028176676529e-09+6.8770720768564e-10i	5.76917921972797e-09+4.0263045992985e-10i	6.81115287722533e-09+2.781570343412e-11i	8.29123843100516e-09-9.3542449123287e-10i	8.33602516442478e-09-3.26564433881874e-09i	6.43992043608114e-09-4.32770537497743e-09i	5.13703138494615e-09-3.89439477554941e-09i	3.78112224413951e-09-3.71725838374337e-09i	1.61693750786095e-09-1.49636880328637e-09i	2.83399868169961e-09+2.69617632716843e-09i	6.78756503481489e-09+3.62490186042538e-09i	8.93698925416244e-09+2.48950033869909e-09i	1.12435738501604e-08+1.3699065130741e-09i	1.25795564851275e-08-2.6028429121878e-09i	9.46255359980851e-09-5.78987973850093e-09i	6.37976897714148e-09-4.91117449308638e-09i	5.32790522964564e-09-3.79112608221814e-09i	3.72406623729312e-09-2.35558923036366e-09i	3.76265807125929e-09+1.11060302686557e-09i	6.83464367544407e-09+3.09253215267573e-09i	9.33285318127789e-09+2.6798402982506e-09i	1.19230586756647e-08+2.5087954141497e-09i	1.58360801846421e-08-1.0090652126819e-09i	1.4189293327568e-08-7.8601799247211e-09i	7.93090868860256e-09-9.302460451963e-09i	4.77798931969749e-09-7.15384768767078e-09i	1.7435173666891e-09-5.23252503958604e-09i	1.30542359960023e-10+8.80776845484245e-10i	5.55969645318584e-09+5.8021398979066e-09i	1.1141326124935e-08+3.5208098770485e-09i	1.15753637083153e-08-1.130577302374e-10i	1.03439990336784e-08-1.3933579424222e-09i	9.10026948341528e-09-1.65400462823268e-09i	7.23566105686179e-09-4.4808295446237e-10i
6	-1.18683242978032e-06-5.4821275590327e-07i	-8.71972622960542e-07-4.4526777183199e-07i	-4.9611014466363e-07-2.32267429178073e-07i	-2.0718152762933e-07-6.5522193862579e-08i	-5.52008235068546e-08-1.7617409762628e-09i	-4.51098857008274e-09+3.66671380558983e-09i	2.69223408705801e-09-8.6476880677463e-10i	9.9035132094803e-10-1.37987268464547e-09i	5.73680905093625e-10-1.68488664502166e-10i	1.35333578678583e-09-1.3426682605517e-10i	1.26163634732353e-09-9.8466006518267e-10i	6.2678332806155e-10-1.04402595313126e-09i	5.15718388814299e-10-9.94900265692305e-10i	-1.4905690474872e-10-1.09286778849535e-09i	-6.71757991077002e-10+1.252012984901e-12i	2.89526642065687e-10+8.3510177877422e-10i	9.72428014935473e-10+4.13962838406503e-10i	1.03020030525515e-09+3.3679739950492e-10i	1.63837654404535e-09+1.7405590017716e-10i	1.70161302716719e-09-7.9706156088995e-10i	8.6763899274537e-10-1.10425979001873e-09i	6.35841670978224e-10-8.07078016258404e-10i	3.1664800619583e-10-1.13488978962377e-09i	-8.71044763856785e-10-5.15669526662388e-10i	-4.711092334383e-10+1.28358633468779e-09i	1.13216732394778e-09+1.37748721785755e-09i	1.45743995068607e-09+8.2225595346659e-10i	2.20384508396057e-09+8.5158383938291e-10i	2.95128680469062e-09-6.8125807288554e-10i	1.50337025893385e-09-1.93850914721257e-09i	3.8985839225535e-10-1.16920138450927e-09i	4.69669254630513e-10-8.42853900111233e-10i	-2.25564280949936e-10-7.05958501218998e-10i	-4.0891805674447e-10+6.48035979027601e-10i	8.1910657734767e-10+1.2552820434751e-09i	1.29930686753164e-09+8.7717525561858e-10i	1.89860296877562e-09+1.40329492893457e-09i	3.89391489260272e-09+3.9971930953998e-10i	3.27962903817395e-09-2.57311509497876e-09i	6.1733519295717e-10-2.71415036044798e-09i	1.1702788960307e-10-1.65570200979837e-09i	-8.6680345140226e-10-1.64171780051555e-09i	-1.95759219064478e-09+7.1208181692578e-10i	4.8416474388284e-10+2.79483337947511e-09i	2.78334242549087e-09+1.25016343414384e-09i	2.31210012533271e-09-4.5558699600858e-10i	1.54482662459754e-09-6.464136003422e-10i	1.18131094142519e-09-7.9216919860505e-10i	9.5651265688207e-11-7.33700061997581e-10i
7	-1.26054944491386e-06-5.9559712867215e-07i	-9.21297015792679e-07-4.6159284794925e-07i	-5.20717925744765e-07-2.5816603209717e-07i	-2.21838873290938e-07-1.02526472170724e-07i	-6.80743357257052e-08-3.02254896638227e-08i	-1.43008477872569e-08-8.5853280409324e-09i	-2.40134199311104e-09-3.07813835779753e-09i	-8.124038407856e-10-8.52042160980459e-10i	-2.77089101306584e-10+1.54215205651493e-10i	2.3462128034299e-10+1.62209003158041e-10i	2.11898920820007e-10-1.86689970997581e-10i	2.467866272989e-12-1.37835546110223e-10i	9.4748909615532e-11-1.17461830040555e-10i	-9.6171303094543e-11-2.74711484948612e-10i	-3.23163391776505e-10+5.8249269828272e-11i	1.9863557380136e-11+2.97575468080025e-10i	1.68796681857757e-10+5.1121752595833e-11i	4.11979238311986e-11+7.61775897153655e-11i	2.49095552123884e-10+1.33160342552949e-10i	2.95049266610271e-10-1.77552365869575e-10i	3.67653811425e-12-2.08462320475617e-10i	6.2356215441831e-11-3.80036133013785e-11i	8.2675258763544e-11-2.86083216796229e-10i	-3.87844299480765e-10-2.01766898259421e-10i	-2.7495240691487e-10+3.95659553401156e-10i	2.35720778702998e-10+2.94263802608188e-10i	1.07808491965232e-10+8.2296246708331e-11i	2.71308036450107e-10+3.05756270700546e-10i	6.11850378182151e-10-1.34742078044077e-10i	1.04621539863196e-10-5.17108079862759e-10i	-1.68708377933827e-10-1.15944262273908e-10i	7.27189958006557e-11-8.21096731234774e-11i	-1.67894367008791e-10-2.23545572333347e-10i	-2.92108968714147e-10+1.94021917306459e-10i	1.21057949593017e-10+2.92896080835126e-10i	6.35501787211012e-11+5.07431590673833e-11i	4.8101272657279e-11+4.37156552735641e-10i	8.18779291937762e-10+2.97112612274477e-10i	6.363445620387e-10-6.9254796918805e-10i	-2.28994028051089e-10-5.29241829013547e-10i	-3.1288814454752e-11-1.29989172595424e-10i	-2.33508383405697e-10-4.75583021458001e-10i	-7.87391429858752e-10+1.87760241582262e-10i	2.1627335057321e-11+8.92031795112729e-10i	7.15598486774019e-10+2.28583797920516e-10i	3.30730020052997e-10-2.90222201747138e-10i	8.4400303088196e-11-1.34829665102464e-10i	1.71078412326601e-10-1.80966892174437e-10i	-1.62186342597888e-10-4.0484602694367e-10i
8	-1.29991377617044e-06-6.7462152005992e-07i	-9.66778148415913e-07-5.28331328749766e-07i	-5.68146737448172e-07-3.20385494430892e-07i	-2.62290635411926e-07-1.51254714913434e-07i	-9.4727232371709e-08-5.69059371724059e-08i	-2.71316263966488e-08-1.77916006352667e-08i	-6.59304027508509e-09-4.72676545973158e-09i	-1.57746816074789e-09-9.5979721911452e-10i	-3.79532940150976e-10-4.0520389414588e-11i	-1.50889097465640e-11+4.51787626822762e-11i	1.67369366853991e-11-4.13466488481172e-11i	-2.71042698218051e-11-5.0540260987811e-12i	3.1289247233354e-11+5.6532219174908e-12i	-6.8753720791182e-12-6.18492501685454e-11i	-7.54388341507603e-11+1.67679038860746e-11i	1.85000564977103e-11+6.94005208535677e-11i	3.84050818995047e-11-1.8043896963557e-11i	-2.72735501687941e-11+1.6664525836525e-12i	3.08761236129846e-11+4.17331747455639e-11i	4.9085457543026e-11-3.84799257824497e-11i	-3.32491662440688e-11-3.02409309535006e-11i	1.09457954405718e-11+3.45766425165214e-11i	4.77307127792262e-11-5.73288423804386e-11i	-8.5997316020824e-11-6.18194513794206e-11i	-5.67858157344644e-11+9.1002696237645e-11i	7.01656913546709e-11+3.18840600119797e-11i	-1.89722443463576e-11-2.86972187832467e-11i	4.3032876901883e-12+7.98776178175623e-11i	1.15663059099263e-10-1.8066314888673e-11i	-1.8656125727099e-11-1.09965826768276e-10i	-6.52909415175827e-11+2.41719454953355e-11i	4.40610754033638e-11+1.26878673413814e-11i	-2.5193930608038e-11-6.3677131277048e-11i	-6.93643568840256e-11+4.45892775605004e-11i	4.86392114219615e-11+4.69983402911471e-11i	-1.08696686428139e-11-5.05321335941351e-11i	-6.70770987103892e-11+9.10309438934163e-11i	1.50358467515667e-10+9.8458555163835e-11i	1.04726120451499e-10-1.52898901430999e-10i	-1.10049717558595e-10-5.9369374386882e-11i	2.8290788496329e-11+5.03872345412784e-11i	2.456847347261e-12-1.24506932528686e-10i	-1.89844359737702e-10+1.6177721831972e-11i	6.337668267122e-12+2.01264292297921e-10i	1.57814481526552e-10+9.846772133077e-12i	1.17980037235242e-11-9.21426600229692e-11i	-3.29283974747311e-11+8.806400859698e-12i	5.7043850676055e-11+3.3847810273243e-12i	6.428164220461e-12-1.10169412874544e-10i
9	-1.33353549951322e-06-7.719875837968e-07i	-1.01713652459809e-06-6.1937410011633e-07i	-6.28772027898933e-07-3.98909238249862e-07i	-3.14811398665127e-07-2.06746134095916e-07i	-1.27527204568052e-07-8.6770597431028e-08i	-4.17652922858092e-08-2.9886674910466e-08i	-1.10738855560631e-08-8.7263929690344e-09i	-2.43571505222928e-09-2.33066777956944e-09i	-5.11747014958586e-10-6.2139765801303e-10i	-1.32761900140367e-10-1.60306058316247e-10i	-4.88195406485986e-11-3.71246096147738e-11i	-2.24000088519332e-11+5.8781558692401e-12i	5.4118391754734e-12+1.10173398006722e-11i	3.48624937425097e-12-6.3260351756289e-12i	-8.90847163612013e-12+6.47584729955483e-12i	1.00243595303525e-11+1.35488349019569e-11i	1.09764982154328e-11-7.7481995720525e-12i	-6.32795036209895e-12-3.53913676668036e-12i	4.78043184856336e-12+6.85711771937362e-12i	8.82649611120456e-12-8.20644252104871e-12i	-8.06256256828584e-12-4.56380658198955e-12i	3.6259503863902e-12+1.01384374181333e-11i	1.49341937816344e-11-1.12538209728985e-11i	-1.10333136202628e-11-1.5976491072275e-11i	-5.4733986869962e-12+1.26583685561493e-11i	1.66287628642309e-11-2.1607365487092e-12i	-8.7030212259603e-12-1.37639529448489e-11i	-8.0198632465741e-12+1.33329693640069e-11i	1.49153143445293e-11-2.7130367649549e-12i	-1.06306171301016e-11-1.79688446465383e-11i	-1.54087176826167e-11+1.21068578661935e-11i	1.16156601183927e-11+7.6054922017873e-12i	-2.4009620435484e-12-1.13671033837475e-11i	-1.15622427933857e-11+9.6480512192363e-12i	1.35958439093714e-11+6.8227564899018e-12i	-2.448955759197e-12-1.67722219209554e-11i	-1.96486971948971e-11+1.54655859705034e-11i	2.36334175136922e-11+2.34214288478852e-11i	1.63152673338143e-11-2.37319146091312e-11i	-2.16536793151342e-11-2.6536734478531e-12i	1.36425803835693e-11+1.55167040461233e-11i	8.6114657466158e-12-2.77909255629052e-11i	-3.53807175415672e-11-2.1221696575267e-12i	-1.4097125225322e-12+3.55539286999109e-11i	2.29295492820541e-11+2.565129189364e-13i	-7.6009265480716e-12-1.17340586017521e-11i	-1.06025154097271e-11+1.58574543092776e-11i	1.79373762647065e-11+2.05996069288368e-11i	2.31008508404869e-11+4.2850533871846e-12i
10	-1.37134500159523e-06-8.8222553809959e-07i	-1.07266982997414e-06-7.2488347354578e-07i	-6.96063111091375e-07-4.90078984167906e-07i	-3.74622699362427e-07-2.72617930877303e-07i	-1.66786495306796e-07-1.24794563829241e-07i	-6.08526608964016e-08-4.71312102843735e-08i	-1.77014719670072e-08-1.49425364755338e-08i	-3.80835341135113e-09-4.27391510518606e-09i	-4.9107672601544e-10-1.3051378857823e-09i	-2.9618703476071e-11-4.71383435326896e-10i	-3.9741283785395e-11-1.67154388903078e-10i	-4.12214780102593e-11-3.92290151794957e-11i	-1.82810983071371e-11+2.9638280772418e-12i	-2.19165333053082e-12+8.67179696385996e-12i	4.52497693723988e-12+8.4323100883985e-12i	9.96006081022141e-12+5.03762111214858e-12i	9.85740847402794e-12-2.03205858773833e-12i	5.83062131059903e-12-4.07802429818417e-12i	5.59477673980167e-12-3.18024557010364e-12i	5.32537044527179e-12-4.40572592677066e-12i	3.21708267684922e-12-3.46256653351311e-12i	5.57159022188294e-12-2.43017442032066e-12i	8.06947046379816e-12-7.41296919530654e-12i	4.9136103883303e-12-1.00696904775442e-11i	4.12659047019204e-12-7.02129988261653e-12i	3.63198598836828e-12-8.58697804284467e-12i	-3.8407691622747e-12-9.0636878648903e-12i	-7.337072608889e-12-3.72410954210813e-12i	-6.2127306688026e-12-3.01157618033582e-12i	-9.11358866736814e-12-1.24120626658534e-12i	-7.58742165002747e-12+6.00764515466139e-12i	-1.5221311093668e-12+6.71224596888727e-12i	-1.42229933581423e-12+3.50940803367827e-12i	-1.44808243012522e-12+4.512243547409e-12i	2.297084845657e-12+2.6235885606124e-12i	7.4692540797919e-14-3.07143813194315e-13i	-1.99429097670191e-12+6.11655097207069e-12i	4.9575759414161e-12+8.94156858416186e-12i	6.27417139449705e-12+9.8773778513436e-13i	2.86631034411696e-12-1.21119706629801e-12i	5.95162165793039e-12-3.02237776227005e-12i	1.58079067538743e-12-8.17620480677477e-12i	-6.8536379430489e-12+1.1074885104312e-13i	-2.6993535772684e-12+1.05500478497408e-11i	2.985844589918e-12+1.03686301808112e-11i	3.7400703321688e-12+1.28262664737465e-11i	8.1043256077444e-12+2.1363520868784e-11i	1.75067875153069e-11+3.23759993121345e-11i	3.12964891072954e-11+5.00582739178059e-11i
11	-1.41532386509324e-06-1.00551469594084e-06i	-1.13308249336931e-06-8.4432977071857e-07i	-7.68727321847756e-07-5.95771283210763e-07i	-4.42189080635122e-07-3.52683984097311e-07i	-2.15363982680037e-07-1.74442144872915e-07i	-8.81329707288693e-08-7.14281408250023e-08i	-2.94793419850782e-08-2.38072008823605e-08i	-7.31184445961182e-09-6.36201946634494e-09i	-7.7312332269384e-10-1.48404443222497e-09i	4.0727969274268e-10-4.92668917045124e-10i	2.80463817833939e-10-2.89215742738495e-10i	7.61811868055e-11-1.6088878471159e-10i	-1.9533313216255e-12-6.08756936009343e-11i	-6.74840858978544e-12-8.71730752146476e-12i	5.90507705571922e-12+7.10515242690291e-12i	1.51760238000648e-11+5.3827476717837e-12i	1.80828073989845e-11-1.3503705115867e-12i	1.71209186454662e-11-6.4731241001932e-12i	1.53429067971241e-11-8.5621581047164e-12i	1.39561027050661e-11-8.9892178247036e-12i	1.33920918900361e-11-9.3813463784955e-12i	1.40818488260377e-11-1.13107816742162e-11i	1.49952158809793e-11-1.50693966161469e-11i	1.41321151800629e-11-1.8401568162479e-11i	1.03986522692969e-11-1.95528608314888e-11i	3.4719996673067e-12-1.90642707549713e-11i	-5.3038249179741e-12-1.67360538869486e-11i	-1.23857757214964e-11-1.21039341125831e-11i	-1.56184320112744e-11-5.8884905920001e-12i	-1.53092920766185e-11+1.5203001746237e-12i	-1.22936500600833e-11+8.3736876610871e-12i	-8.3430455701315e-12+1.16858001094177e-11i	-5.2060687350899e-12+1.13023145451996e-11i	-2.68456657100741e-12+9.32347826311677e-12i	-3.8137438114936e-13+7.49440205076419e-12i	1.2315539128645e-12+7.66299063265124e-12i	2.8712571238529e-12+1.00961013764917e-11i	5.4204497425108e-12+1.05280674064851e-11i	7.71772183156829e-12+5.52577134747215e-12i	8.65936308396829e-12-1.88773065634152e-12i	7.64472356229099e-12-6.54704920819507e-12i	4.51010567717225e-12-4.66471634429118e-12i	2.66079185331275e-12+3.62858340617214e-12i	6.3064897472316e-12+1.2245526980895e-11i	1.51448948789061e-11+1.72656092316825e-11i	2.53872898840254e-11+2.19828456931412e-11i	3.33834428186995e-11+3.22580428160567e-11i	4.09035861327507e-11+5.45803335120587e-11i	5.94518395898646e-11+9.25955939968316e-11i
12	-1.46519486934447e-06-1.14428442188053e-06i	-1.19802627012884e-06-9.8052181733527e-07i	-8.46564263731985e-07-7.19909767727463e-07i	-5.18126757807457e-07-4.52049793205989e-07i	-2.75364486747125e-07-2.41482625506079e-07i	-1.27229628387165e-07-1.08193939736663e-07i	-5.07427750754455e-08-3.91467861937021e-08i	-1.67993897806928e-08-1.02002139263469e-08i	-3.88893156326952e-09-9.924881513714e-10i	5.5312804043706e-11+6.77453949362525e-10i	7.27720431465022e-10+4.046767997138e-10i	5.0616571937662e-10+5.8070944073984e-11i	2.29830261576236e-10-5.4676819270144e-11i	8.42085328758115e-11-4.35763780010332e-11i	3.76555409133897e-11-1.50983293638261e-11i	3.20008646765634e-11-3.8814334332562e-12i	3.51181635780533e-11-6.491501143923e-12i	3.70409872742035e-11-1.26898644356823e-11i	3.69579577324236e-11-1.70837908012161e-11i	3.5969968783303e-11-1.95034585122468e-11i	3.5071982197453e-11-2.20818780993257e-11i	3.47827177341672e-11-2.65140929236167e-11i	3.44032004492942e-11-3.24123476579812e-11i	3.15070693901095e-11-3.74991444967413e-11i	2.33079162644152e-11-3.9555457637883e-11i	9.4449561356195e-12-3.78052101595534e-11i	-6.7087575613428e-12-3.23187657316413e-11i	-1.99077579031423e-11-2.32201938387231e-11i	-2.65131581053232e-11-1.10163959549109e-11i	-2.66345298012154e-11+2.5489147819247e-12i	-2.317888711557e-11+1.42948665737556e-11i	-1.89500837248638e-11+2.12283272790614e-11i	-1.48061654511938e-11+2.27757221924421e-11i	-1.02065693893623e-11+2.10663875553608e-11i	-4.7932646642853e-12+1.92943818339874e-11i	7.519040648848e-13+1.95010956167302e-11i	5.2558501230607e-12+2.0506569986674e-11i	8.4016920454716e-12+1.81940367351352e-11i	1.1051607517121e-11+1.00697419684157e-11i	1.3816365226501e-11-3.834045326966e-13i	1.63108536848343e-11-6.0113073904855e-12i	1.8811307595205e-11-3.0759512662161e-12i	2.37785684279651e-11+4.5828578701492e-12i	3.42891942053282e-11+9.4450916300961e-12i	4.98582474143897e-11+9.3512001186411e-12i	6.42902827654289e-11+1.19547268092524e-11i	7.13377101773707e-11+3.06664225942658e-11i	7.61081449526923e-11+7.69326844088595e-11i	1.00096552142029e-10+1.50938733744742e-10i
13	-1.51938907531531e-06-1.30163311929692e-06i	-1.26554278054281e-06-1.13724866309527e-06i	-9.27017521215142e-07-8.67428594071927e-07i	-5.99558493396567e-07-5.77343732175749e-07i	-3.44727029753298e-07-3.34472207093326e-07i	-1.78142986525671e-07-1.67162506279975e-07i	-8.39306257247533e-08-7.01315980624519e-08i	-3.64146598899185e-08-2.26161271087496e-08i	-1.43374590816096e-08-3.5397007405534e-09i	-4.72374915887494e-09+1.96944570771989e-09i	-9.2903814101247e-10+2.31213450178255e-09i	2.5740454030299e-10+1.39602075968815e-09i	4.15242380578311e-10+6.1246862844127e-10i	2.90867157341568e-10+2.04462489466415e-10i	1.67911279706916e-10+4.7899107679743e-11i	1.04073689202645e-10-1.373652806653e-12i	8.19081231157379e-11-1.89063523582018e-11i	7.77863128948079e-11-2.85083001931692e-11i	7.8569238839768e-11-3.43824622381514e-11i	7.93454609355174e-11-3.83998091371551e-11i	7.92691943206194e-11-4.35363973823805e-11i	7.86817387479094e-11-5.16168100205403e-11i	7.66293312923429e-11-6.12771939562339e-11i	6.96348354703771e-11-6.87321262530032e-11i	5.37031924419526e-11-7.0589959378256e-11i	2.85944324176836e-11-6.57340839739232e-11i	-8.74264526046e-14-5.47029980085608e-11i	-2.38877128006334e-11-3.82803164576866e-11i	-3.72413577551334e-11-1.75381440917636e-11i	-4.07650928459503e-11+4.8702814758777e-12i	-3.92317363878877e-11+2.44160534488564e-11i	-3.65997532156683e-11+3.6830058536038e-11i	-3.31657722682151e-11+4.10599568072675e-11i	-2.70148938035077e-11+4.00606263035139e-11i	-1.74177952408798e-11+3.84785259392811e-11i	-6.5339162776652e-12+3.87689348043939e-11i	2.3546528035481e-12+3.85782655374275e-11i	8.4381554250975e-12+3.25762204091073e-11i	1.45390437004208e-11+1.85964712828764e-11i	2.39685174048357e-11+1.7098693670949e-12i	3.70172689337185e-11-9.9650195580004e-12i	5.16166049656577e-11-1.42876031998752e-11i	6.66854466225174e-11-1.8217861852623e-11i	8.26373244984398e-11-2.94596639672156e-11i	9.73270915540428e-11-4.39367664544503e-11i	1.03949925801701e-10-4.22877146207e-11i	9.88822488852167e-11+4.067026472997e-13i	9.55912119460181e-11+9.92269209820052e-11i	1.27584541993212e-10+2.45610225545593e-10i
14	-1.57464299260902e-06-1.47991261390641e-06i	-1.33094745229754e-06-1.31702623657275e-06i	-1.00341435895825e-06-1.04143743457803e-06i	-6.77743162892641e-07-7.33189242506238e-07i	-4.13703486246559e-07-4.6066825327623e-07i	-2.31982018341066e-07-2.58678276649224e-07i	-1.22776590776883e-07-1.29314272651091e-07i	-6.34559910239501e-08-5.63739129531136e-08i	-3.27736920005172e-08-1.99241219765335e-08i	-1.67386473977804e-08-4.0897420480135e-09i	-8.08027742097542e-09+1.37501834235831e-09i	-3.45406544159818e-09+2.31429248321232e-09i	-1.18600318980528e-09+1.73977702494285e-09i	-2.36902849624843e-10+9.7857086214907e-10i	7.630409162079e-11+4.45362201211201e-10i	1.45639750165997e-10+1.55715118018579e-10i	1.49710812744271e-10+2.0075648777914e-11i	1.47737010154415e-10-3.711311784697e-11i	1.50010349424987e-10-5.8318399389319e-11i	1.54156437667576e-10-6.5859747593499e-11i	1.57928911274991e-10-7.2403689456058e-11i	1.60402477670799e-10-8.3247727713219e-11i	1.59018467714081e-10-9.6423279856385e-11i	1.47998580684967e-10-1.05702406491292e-10i	1.21527330019202e-10-1.0579405958788e-10i	7.98308160404632e-11-9.54314040786639e-11i	3.18399590264771e-11-7.6235467155001e-11i	-9.5488212844353e-12-5.00307874908693e-11i	-3.61104136397274e-11-1.84712730932175e-11i	-4.89372539125288e-11+1.48893177221853e-11i	-5.49943634274316e-11+4.3688849368738e-11i	-5.94933375065035e-11+6.16323564244305e-11i	-6.16936423866411e-11+6.71359864540457e-11i	-5.75584008963648e-11+6.49797130641344e-11i	-4.56483526808274e-11+6.25131358710229e-11i	-2.97540726749871e-11+6.2931698811867e-11i	-1.52303911552315e-11+6.15792148803888e-11i	-2.8053425790332e-12+4.98528255545695e-11i	1.27250104472469e-11+2.41510350144169e-11i	3.63756234079418e-11-9.6713607670381e-12i	6.60302069456321e-11-4.26645763647509e-11i	9.29859529413013e-11-7.33670745871477e-11i	1.091960911374e-10-1.08611631648273e-10i	1.12020714122443e-10-1.50134295973883e-10i	1.01455967781642e-10-1.79862235251369e-10i	7.7094646645805e-11-1.60902506094494e-10i	4.49573914510959e-11-5.62383647814948e-11i	3.0014432356977e-11+1.48393201541272e-10i	7.5163307344433e-11+4.28821889684582e-10i
15	-1.62660621868077e-06-1.67852438538913e-06i	-1.38787794418879e-06-1.51769681395494e-06i	-1.06642117806157e-06-1.23830077430159e-06i	-7.39567151293036e-07-9.15377904306835e-07i	-4.65496033891696e-07-6.17075588874436e-07i	-2.69486126403567e-07-3.82969320955453e-07i	-1.47644899756184e-07-2.21386475270393e-07i	-8.0379828165914e-08-1.20430958832211e-07i	-4.5876662120082e-08-6.174122958837e-08i	-2.78827062402499e-08-2.93458983150566e-08i	-1.73255258134884e-08-1.23633177465211e-08i	-1.0354974618434e-08-4.1549955856903e-09i	-5.67743494929765e-09-7.3139288591379e-10i	-2.76411381863211e-09+3.2779769017137e-10i	-1.14802788578032e-09+4.1811947070724e-10i	-3.55128463346855e-10+2.38247186614277e-10i	-3.8926416349899e-12+6.31471350841412e-11i	1.4534419834922e-10-4.0456983966339e-11i	2.13095700763005e-10-8.3196123124646e-11i	2.49615921897517e-10-9.3664947579284e-11i	2.7375528634945e-10-9.6509450410308e-11i	2.91449417038115e-10-1.04199029065083e-10i	3.00211068057155e-10-1.15857911422232e-10i	2.91078041999484e-10-1.22949096664124e-10i	2.55254264831296e-10-1.18041393494406e-10i	1.93323903682809e-10-9.9767886310478e-11i	1.18650631925204e-10-7.1028790026649e-11i	5.01647624269996e-11-3.46741298234193e-11i	-1.181003656799e-14+7.2394124349916e-12i	-3.29422417344318e-11+5.01458205586403e-11i	-5.77022304555144e-11+8.51880185786103e-11i	-8.0420928664221e-11+1.03399568376981e-10i	-9.8491899183335e-11+1.03063077385675e-10i	-1.04927948143985e-10+9.2453953690954e-11i	-9.72504120791363e-11+8.34319062949101e-11i	-8.08520182077912e-11+8.0281866258822e-11i	-6.2915460214654e-11+7.42574691140649e-11i	-4.38532666256921e-11+5.03855363493403e-11i	-1.72150511690172e-11+9.807575515816e-13i	1.99463551797309e-11-6.80031498366739e-11i	5.7418575217857e-11-1.44766745240651e-10i	7.5182490897884e-11-2.23565217005282e-10i	5.7779484838525e-11-3.03733051486395e-10i	4.731303772632e-12-3.73247597697511e-10i	-7.2470261410846e-11-3.94766234870044e-10i	-1.58561688637435e-10-3.1316172924806e-10i	-2.33695138009672e-10-8.264067575053e-11i	-2.65314925930437e-10+3.05616843858742e-10i	-2.11687868785452e-10+8.0815200875127e-10i
16	-1.67313263196832e-06-1.89190562103478e-06i	-1.43342220028818e-06-1.72955737588555e-06i	-1.11137764834831e-06-1.44345938703322e-06i	-7.7718059401849e-07-1.10463140455168e-06i	-4.8772930596641e-07-7.81138279097761e-07i	-2.73011177514239e-07-5.16858404247203e-07i	-1.35884090395981e-07-3.2577099372325e-07i	-6.1147942253254e-08-1.99661368605933e-07i	-2.7128055937446e-08-1.20876437870608e-07i	-1.45116199761449e-08-7.24183037316355e-08i	-1.0413832319301e-08-4.233410524886e-08i	-8.3862607565672e-09-2.36099249358325e-08i	-6.3365530782457e-09-1.23072212611191e-08i	-4.20498669214886e-09-5.93822352678322e-09i	-2.40020595134253e-09-2.68600184603888e-09i	-1.14167291856628e-09-1.20664877395006e-09i	-3.89948658513282e-10-6.03008409444973e-10i	1.3213896254084e-11-3.6289884044789e-10i	2.21101847950353e-10-2.4651208743599e-10i	3.35373977129057e-10-1.7026242777034e-10i	4.09975629505857e-10-1.18662883438465e-10i	4.66783969858701e-10-9.1172906952832e-11i	5.05999450433748e-10-8.0143773881729e-11i	5.14533946120493e-10-7.1293917632589e-11i	4.78796539732629e-10-5.3483019290928e-11i	3.98718692248644e-10-2.4448487899836e-11i	2.92437960543346e-10+1.2396639989203e-11i	1.86249020013188e-10+5.4169165806153e-11i	9.78189344072408e-11+9.93009719312318e-11i	2.7677281140851e-11+1.42502622854682e-10i	-3.3849804274697e-11+1.72086124073609e-10i	-9.2251862672606e-11+1.76199629677009e-10i	-1.41800359504578e-10+1.53811614388759e-10i	-1.72210119901643e-10+1.18572168037585e-10i	-1.80615114029811e-10+8.8687225575221e-11i	-1.75029915039473e-10+7.0024159125228e-11i	-1.65365112098417e-10+4.8550132185174e-11i	-1.53057841189374e-10+1.03759271326e-12i	-1.33380944772237e-10-8.5065099228915e-11i	-1.10144612036178e-10-2.01856707385425e-10i	-1.05876032169341e-10-3.29792566382138e-10i	-1.52369552782271e-10-4.52065754370208e-10i	-2.67494529061527e-10-5.54603938024386e-10i	-4.40568877016533e-10-6.09716135683509e-10i	-6.39666298039026e-10-5.63906428529905e-10i	-8.29879139048497e-10-3.49345256448682e-10i	-9.82238117079517e-10+8.5196918952659e-11i	-1.07035094801898e-09+7.4467150179715e-10i	-1.07188482431532e-09+1.5711467895105e-09i
17	-1.72070706686096e-06-2.1108193698928e-06i	-1.47755213613224e-06-1.93772801766129e-06i	-1.15158087065575e-06-1.63492138543739e-06i	-8.0598893026208e-07-1.27078128949703e-06i	-4.95737093480703e-07-9.1445453242931e-07i	-2.54915482540576e-07-6.15106059059058e-07i	-9.3808785432383e-08-3.93350383550618e-07i	-3.831143931547e-09-2.45287239688869e-07i	3.3863496272457e-08-1.53529437409231e-07i	4.00679091700449e-08-9.82677752920476e-08i	3.18863649227729e-08-6.40162697434996e-08i	2.04019429144444e-08-4.14030956702143e-08i	1.0996324022863e-08-2.58206198563623e-08i	5.0860552276641e-09-1.52089009104736e-08i	2.08773752811149e-09-8.40318894214316e-09i	8.740171529613e-10-4.39856354957209e-09i	5.1587980379225e-10-2.24380760771034e-09i	4.7334940837209e-10-1.15629464118582e-09i	5.13152051592882e-10-6.06410037304881e-10i	5.67810803054158e-10-3.04083695077873e-10i	6.31678802715018e-10-1.21572104713089e-10i	7.05721686584132e-10-8.802351828263e-12i	7.75810287207266e-10+6.1493785838986e-11i	8.13331161476613e-10+1.11779248311647e-10i	7.91038906335001e-10+1.56621203946329e-10i	7.01886887734548e-10+1.99367971332474e-10i	5.65103358120396e-10+2.37557237289278e-10i	4.1313441928894e-10+2.70610144381758e-10i	2.70190702652718e-10+2.99804771900327e-10i	1.41208929232909e-10+3.20890483574053e-10i	1.9726842830178e-11+3.20534409942015e-10i	-9.5666041842901e-11+2.85068856159751e-10i	-1.94510047338485e-10+2.1540792148527e-10i	-2.64105092725311e-10+1.31856791345765e-10i	-3.03965326018966e-10+5.9985254682521e-11i	-3.28138612493351e-10+8.176349882621e-12i	-3.5257408533578e-10-4.1359350234327e-11i	-3.82957903244529e-10-1.17290231308204e-10i	-4.19249048433886e-10-2.3272160819973e-10i	-4.73465515277802e-10-3.72481230955702e-10i	-5.78723827745779e-10-5.0435744267436e-10i	-7.73522864072903e-10-5.98463879457508e-10i	-1.07205889483691e-09-6.3106592539734e-10i	-1.44901231370619e-09-5.6922341646744e-10i	-1.85405129432449e-09-3.5696253857821e-10i	-2.24163763679998e-09+7.635934988196e-11i	-2.58996972943579e-09+7.8721943090871e-10i	-2.90066350003509e-09+1.78591364639334e-09i	-3.19261245065846e-09+3.01160723700288e-09i
18	-1.7907170131439e-06-2.33121249437187e-06i	-1.55133910761978e-06-2.13549916575607e-06i	-1.2290211158427e-06-1.80208013452893e-06i	-8.7886190955846e-07-1.39762416250571e-06i	-5.51589713038573e-07-9.93386802860542e-07i	-2.82859600875619e-07-6.45195791866506e-07i	-8.9211381578798e-08-3.82365580147308e-07i	3.0061655060997e-08-2.07731507336423e-07i	8.7555545561871e-08-1.05830606819801e-07i	1.01445935929263e-07-5.3805958256692e-08i	9.00469647358413e-08-3.02984842053125e-08i	6.81991060876857e-08-2.00758514236985e-08i	4.57161186261774e-08-1.46541427323006e-08i	2.75635741000093e-08-1.05632580437151e-08i	1.50962909632306e-08-7.029496577581e-09i	7.61002591904882e-09-4.19574789140826e-09i	3.64679068225204e-09-2.20922493064856e-09i	1.80385810243249e-09-9.8658448671921e-10i	1.06976078527005e-09-3.0414082302178e-10i	8.49288465292157e-10+6.1513244127496e-11i	8.48895598591634e-10+2.63236552202759e-10i	9.39308465414415e-10+3.84862361969759e-10i	1.0535555706954e-09+4.6907018988834e-10i	1.13836892025837e-09+5.3670684017664e-10i	1.15049279856684e-09+5.927880493236e-10i	1.0723577549223e-09+6.3131757042281e-10i	9.19163038792386e-10+6.4550160087577e-10i	7.25187639059265e-10+6.3628862431587e-10i	5.20089886161702e-10+6.09747208778931e-10i	3.16113581802209e-10+5.65989848709241e-10i	1.1534755176812e-10+4.93961742984442e-10i	-7.4816463903722e-11+3.81794147319489e-10i	-2.37651149491558e-10+2.34489957996089e-10i	-3.60173711789272e-10+7.9238640457174e-11i	-4.4864314977228e-10-5.1384731802471e-11i	-5.2794595951054e-10-1.44782661132348e-10i	-6.24256982639409e-10-2.16798688983934e-10i	-7.50311084144607e-10-2.92354377079219e-10i	-9.10913046217326e-10-3.75283637667026e-10i	-1.12285389517961e-09-4.3627821897537e-10i	-1.42424652799813e-09-4.2964711631488e-10i	-1.85714247010088e-09-3.1994099154288e-10i	-2.4366945378912e-09-9.047056321661e-11i	-3.13759813349591e-09+2.7329747631988e-10i	-3.91359710799752e-09+8.0555415531939e-10i	-4.73465885184484e-09+1.5628818955908e-09i	-5.61272576222618e-09+2.60169376666873e-09i	-6.60168014990068e-09+3.94035119754798e-09i	-7.77786217727280e-09+5.51660341793284e-09i
19	-1.91680560542329e-06-2.57132820751057e-06i	-1.70128840024467e-06-2.34795704189979e-06i	-1.40501520187113e-06-1.97710379588833e-06i	-1.07303356031034e-06-1.52320057508532e-06i	-7.4827159722072e-07-1.05895559786871e-06i	-4.63511945682475e-07-6.46702449612725e-07i	-2.37876950757254e-07-3.25689125499983e-07i	-7.7287853698003e-08-1.08398000675324e-07i	2.2668315057459e-08+1.49603760837239e-08i	7.29862811144383e-08+6.7315598157375e-08i	8.75932941212446e-08+7.51004353651993e-08i	8.03202545437531e-08+6.11239815784749e-08i	6.27648996359554e-08+4.11292620041044e-08i	4.31763956450674e-08+2.35966842847182e-08i	2.63177866811262e-08+1.14921054288671e-08i	1.406455226933e-08+4.5832361088987e-09i	6.36961384152861e-09+1.37898883919287e-09i	2.23300842841511e-09+3.1588061211709e-10i	4.35843797780315e-10+2.51369050962862e-10i	-4.4586866022516e-11+5.21563930504408e-10i	1.02007343638626e-10+8.181218884331e-10i	4.8019866920939e-10+1.04095461049631e-09i	8.8417556145694e-10+1.18569933360413e-09i	1.20636820327341e-09+1.27286716240049e-09i	1.39131604516983e-09+1.31315971926494e-09i	1.42441847722289e-09+1.30277075030007e-09i	1.32707489920997e-09+1.23645473128872e-09i	1.1402982898333e-09+1.11959295515714e-09i	9.02212931591439e-10+9.65927566779687e-10i	6.36607625980252e-10+7.84790627740571e-10i	3.59393538693514e-10+5.74397411900258e-10i	9.0578510785569e-11+3.31746371970038e-10i	-1.46230782976328e-10+7.0205386952897e-11i	-3.39513435045212e-10-1.75537632885967e-10i	-5.03942304626358e-10-3.6624429911277e-10i	-6.75123218431617e-10-4.81881074427941e-10i	-8.87429745001232e-10-5.2712608599032e-10i	-1.15715806734828e-09-5.0998382351211e-10i	-1.48938605223384e-09-4.1317477716952e-10i	-1.90176792562229e-09-1.8799509531607e-10i	-2.43907705499038e-09+2.2022468387307e-10i	-3.16100282668822e-09+8.370135236649e-10i	-4.11431895607384e-09+1.64579014587703e-09i	-5.31841281137422e-09+2.60793772185435e-09i	-6.78120694017173e-09+3.69706295891537e-09i	-8.53383869964639e-09+4.91751263702034e-09i	-1.06557891177124e-08+6.2895607760173e-09i	-1.32691300262471e-08+7.8028363384842e-09i	-1.64974128304963e-08+9.3529960629803e-09i
20	-2.12380610477646e-06-2.88743879758303e-06i	-1.95874818951398e-06-2.65043736482213e-06i	-1.71846316675441e-06-2.25605059427582e-06i	-1.4363492604842e-06-1.76384007339226e-06i	-1.14430860002471e-06-1.24458369437335e-06i	-8.67630087540746e-07-7.63934447646415e-07i	-6.23109270532978e-07-3.69556958186321e-07i	-4.19664873243204e-07-8.4901371772137e-08i	-2.60080348029542e-07+8.9946371198877e-08i	-1.42766297378615e-07+1.72180975910218e-07i	-6.3114521149695e-08+1.8790410347799e-07i	-1.4545674417615e-08+1.64258614803208e-07i	1.0507934402504e-08+1.23898150016236e-07i	1.95980146964726e-08+8.23960397073624e-08i	1.93526621511423e-08+4.81899954851691e-08i	1.48602067356293e-08+2.41123274564037e-08i	9.4633682574563e-09+9.48580053262856e-09i	4.9366289754818e-09+2.02624570783444e-09i	1.90188153077731e-09-8.2450270903486e-10i	3.0030139960793e-10-1.18385572071468e-09i	-2.208281475638e-10-4.92976236502655e-10i	-6.6771870282234e-11+4.30665722220935e-10i	4.1524474777924e-10+1.21619280652281e-09i	9.6839241754117e-10+1.74847974420924e-09i	1.42828228256169e-09+2.02449062671654e-09i	1.71557467071938e-09+2.07570785010994e-09i	1.81876950705107e-09+1.94279297488313e-09i	1.76595494431262e-09+1.67242526721563e-09i	1.59567005660797e-09+1.31229168074419e-09i	1.34143474669424e-09+9.0056220177279e-10i	1.03323144743958e-09+4.614708486305e-10i	7.0338895496738e-10+1.5043412142101e-11i	3.81959306343986e-10-4.07331927109241e-10i	8.1618520448858e-11-7.58758552381668e-10i	-2.11855412447334e-10-9.90589619436287e-10i	-5.2950278257729e-10-1.07014979412041e-09i	-8.95594374757524e-10-9.81330950357364e-10i	-1.3138370403355e-09-7.0357577771298e-10i	-1.78091148614799e-09-1.897708082966e-10i	-2.31971390193083e-09+6.2965330145638e-10i	-3.00506993141371e-09+1.81022257494636e-09i	-3.96100849378837e-09+3.34847499392284e-09i	-5.33485594873059e-09+5.16282058356818e-09i	-7.27333799885696e-09+7.11489522540847e-09i	-9.92067939341904e-09+9.05424628089868e-09i	-1.34346050360757e-08+1.08512563274154e-08i	-1.79950809839261e-08+1.23903186712161e-08i	-2.37775235461922e-08+1.35195365872716e-08i	-3.08758972466049e-08+1.39814036346081e-08i
21	-2.39051614061491e-06-3.36894222680529e-06i	-2.29215598447651e-06-3.15660950492538e-06i	-2.1270580636342e-06-2.77831840473478e-06i	-1.91750329199817e-06-2.28436296103275e-06i	-1.68378777815949e-06-1.73795307278079e-06i	-1.44151757264994e-06-1.20213521738169e-06i	-1.20149955998978e-06-7.284245973788e-07i	-9.71295192041514e-07-3.49760743036202e-07i	-7.57030768742915e-07-7.8689300212759e-08i	-5.64383980355444e-07+8.9939108189658e-08i	-3.98434967066604e-07+1.73463371935508e-07i	-2.62778453359627e-07+1.95060087911557e-07i	-1.58602499005323e-07+1.78158939464634e-07i	-8.4309188933561e-08+1.42579395828311e-07i	-3.5874539993352e-08+1.02646219689436e-07i	-7.7722675282387e-09+6.70013190959016e-08i	5.9107383202977e-09+3.95379431800188e-08i	1.05260825645376e-08+2.08363955958796e-08i	1.02896093906299e-08+9.6058501483469e-09i	8.10638549064124e-09+3.83519244413047e-09i	5.69315853553936e-09+1.54359740125555e-09i	3.85477118942735e-09+1.15500437927729e-09i	2.79503668233659e-09+1.59283973182175e-09i	2.39094383078107e-09+2.21346482601809e-09i	2.39899572286112e-09+2.68264105989238e-09i	2.58508421619588e-09+2.86226418387503e-09i	2.78300023428516e-09+2.73160180885078e-09i	2.89965994769354e-09+2.33676923394417e-09i	2.8946381845834e-09+1.75443392718719e-09i	2.75929605220833e-09+1.06489557570489e-09i	2.50592597211215e-09+3.3894512094524e-10i	2.16149673475923e-09-3.5977322355869e-10i	1.75729513680334e-09-9.659009630636e-10i	1.31590257816402e-09-1.41044855944259e-09i	8.4675247248078e-10-1.62959821084766e-09i	3.5702890339018e-10-1.573129537864e-09i	-1.3219492302376e-10-1.19836370211036e-09i	-5.86475758101772e-10-4.50540743277232e-10i	-9.88711136088411e-10+7.49991226060714e-10i	-1.38934969223239e-09+2.49052263160135e-09i	-1.94654819287709e-09+4.81588399388828e-09i	-2.93099750040083e-09+7.67049056240748e-09i	-4.6942508940201e-09+1.08678917252445e-08i	-7.6220198310956e-09+1.41057313213392e-08i	-1.20957086299741e-08+1.70118590719936e-08i	-1.84657347062807e-08+1.91853019317265e-08i	-2.70156687118344e-08+2.02006962546315e-08i	-3.78868109044624e-08+1.95750481993733e-08i	-5.09489579170845e-08+1.67347053608468e-08i
22	-2.61783037217233e-06-4.09983081905248e-06i	-2.57317922415196e-06-3.96549644757384e-06i	-2.47290525539646e-06-3.65850699518819e-06i	-2.33217652421138e-06-3.21565778645624e-06i	-2.16325634015325e-06-2.68708713200324e-06i	-1.97403597442721e-06-2.12693504865666e-06i	-1.76885606577368e-06-1.58461514588098e-06i	-1.55075653482587e-06-1.09850305245726e-06i	-1.32384004865358e-06-6.9284830280206e-07i	-1.09462475229537e-06-3.7774789737229e-07i	-8.71902699443778e-07-1.51376464117762e-07i	-6.65342919589585e-07-3.432694262312e-09i	-4.83553070504854e-07+8.1150334460893e-08i	-3.32396296582224e-07+1.18921623059873e-07i	-2.14110542176246e-07+1.25441860711423e-07i	-1.27380742943585e-07+1.13746250343964e-07i	-6.81643898760447e-08+9.36676051471027e-08i	-3.08869017014029e-08+7.18331071010961e-08i	-9.6219783425386e-09+5.21036949092618e-08i	1.0060653675544e-09+3.62322971224876e-08i	5.302073405288e-09+2.45577142248322e-08i	6.3371471452709e-09+1.66093963526315e-08i	6.0470818497721e-09+1.15614074325847e-08i	5.47673274073376e-09+8.52853045508169e-09i	5.06774657583975e-09+6.73247768899555e-09i	4.91565157779955e-09+5.57723905725363e-09i	4.95703657688504e-09+4.66600720043252e-09i	5.08108757004684e-09+3.78089329442462e-09i	5.18338169945917e-09+2.84093097130619e-09i	5.18711562138093e-09+1.85388737376398e-09i	5.04983638935022e-09+8.7605767292145e-10i	4.76263056643521e-09-1.334082307404e-11i	4.34390808767898e-09-7.2652840620378e-10i	3.8323988283012e-09-1.17744935778689e-09i	3.28552721492173e-09-1.28970246264739e-09i	2.78256469319123e-09-9.9637491156632e-10i	2.42015045285302e-09-2.2744728231834e-10i	2.2832565432073e-09+1.10709220543885e-09i	2.38635909154203e-09+3.11772740498714e-09i	2.60198385149513e-09+5.9008645993725e-09i	2.60965213593509e-09+9.47076458855789e-09i	1.8934016848521e-09+1.36841618606544e-08i	-2.071659673347e-10+1.8192912374712e-08i	-4.4110887627406e-09+2.24443657904014e-08i	-1.13998999390478e-08+2.57194524789598e-08i	-2.17194237338356e-08+2.71780690478097e-08i	-3.56650869329688e-08+2.58886644438093e-08i	-5.31305085250706e-08+2.08529557788764e-08i	-7.34252162502588e-08+1.10750318880073e-08i
23	-2.62868395983241e-06-5.09662100212547e-06i	-2.58530158368924e-06-5.08755000530027e-06i	-2.50025554388435e-06-4.90229493285582e-06i	-2.38844843089192e-06-4.56287338299422e-06i	-2.26099705052541e-06-4.10405741539989e-06i	-2.12362476280555e-06-3.5673898204007e-06i	-1.97715827629644e-06-2.99523301870192e-06i	-1.81961535826079e-06-2.42594199910134e-06i	-1.64888841771544e-06-1.89069422283185e-06i	-1.46498551551687e-06-1.41198678852498e-06i	-1.27113155809413e-06-1.00348472458275e-06i	-1.07355796590555e-06-6.708009839072e-07i	-8.80285117568323e-07-4.1283617396435e-07i	-6.9946540171136e-07-2.23403848784967e-07i	-5.37863304851323e-07-9.2945709161773e-08i	-3.99866774752434e-07-1.01814024799e-08i	-2.87167465122387e-07+3.6442919483803e-08i	-1.99024659796553e-07+5.7618458866341e-08i	-1.32900044722769e-07+6.2417227524632e-08i	-8.52250426475807e-08+5.79229674426579e-08i	-5.21090336551427e-08+4.91989618917893e-08i	-2.98742453985754e-08+3.95018463172933e-08i	-1.53788414085162e-08+3.0637156416215e-08i	-6.1465615573116e-09+2.33630480000714e-08i	-3.540077432063e-10+1.77726137069916e-08i	3.2635338206219e-09+1.36113571074832e-08i	5.5353146948648e-09+1.05087987379826e-08i	6.9738147652416e-09+8.12140614874813e-09i	7.87481294143407e-09+6.19885239607082e-09i	8.39733802490934e-09+4.59565467779009e-09i	8.62610565089099e-09+3.25291435425183e-09i	8.61860416956329e-09+2.17008080983408e-09i	8.43860494545304e-09+1.3785955063259e-09i	8.17818730998865e-09+9.2337283124061e-10i	7.96850279526061e-09+8.5588564731682e-10i	7.97414543686765e-09+1.24037267765049e-09i	8.36138046058054e-09+2.16792703391185e-09i	9.23395696091339e-09+3.76327017138385e-09i	1.05446710410232e-08+6.1639876219357e-09i	1.20093788648234e-08+9.4600517805518e-09i	1.30595533621722e-08+1.36017420442955e-08i	1.28607171233977e-08+1.83045269295698e-08i	1.04011340066854e-08+2.29850299813309e-08i	4.6333969208557e-09+2.67475804694718e-08i	-5.3541140784359e-09+2.84169450092786e-08i	-2.01473573288342e-08+2.66000610888586e-08i	-3.97968808519241e-08+1.97717974645446e-08i	-6.35945769858554e-08+6.4103538397128e-09i	-8.98813437421346e-08-1.47704328860636e-08i
24	-2.20935220873924e-06-6.24611432747028e-06i	-2.0772255312694e-06-6.37701527518784e-06i	-1.91850879278565e-06-6.33371884617896e-06i	-1.7547832406346e-06-6.12661239280991e-06i	-1.60333254832351e-06-5.77752036236315e-06i	-1.47448072130782e-06-5.31595978957805e-06i	-1.37085610419722e-06-4.77520603527319e-06i	-1.28850581870015e-06-4.18883780041202e-06i	-1.21929336010253e-06-3.58810243918572e-06i	-1.15376250137085e-06-3.00014198691169e-06i	-1.0836819615314e-06-2.44694318624127e-06i	-1.00373356937985e-06-1.9448356156892e-06i	-9.121489160741e-07-1.50441075843971e-06i	-8.1041069693389e-07-1.13080034829345e-06i	-7.0233208342583e-07-8.24283423206356e-07i	-5.92886541994711e-07-5.81175753501482e-07i	-4.87107208782801e-07-3.9491255881389e-07i	-3.89260291994184e-07-2.5719730768537e-07i	-3.02372185479425e-07-1.59079291074774e-07i	-2.28090155740764e-07-9.1846006062057e-08i	-1.66796405494471e-07-4.7662700994433e-08i	-1.17873888003086e-07-1.9943412312248e-08i	-8.00297224444565e-08-3.480773340144e-09i	-5.16060923133799e-08+5.6112790943068e-09i	-3.08375638449551e-08+1.00769591152611e-08i	-1.60390356961738e-08+1.17569213909484e-08i	-5.7252776497325e-09+1.18322945912541e-08i	1.3290086156664e-09+1.10371654992503e-08i	6.07742525144152e-09+9.82044621628547e-09i	9.22697261280448e-09+8.45491240425177e-09i	1.12881794988607e-08+7.103166977144e-09i	1.26378260522278e-08+5.8557859061521e-09i	1.35815160097569e-08+4.7568199426022e-09i	1.44033598410812e-08+3.8281151489361e-09i	1.53902010429437e-08+3.097787316847e-09i	1.6819398485109e-08+2.6299853185409e-09i	1.89050206571512e-08+2.5441868125228e-09i	2.17094118641854e-08+3.0067139661424e-09i	2.50431096159296e-08+4.1801700644299e-09i	2.83885616619058e-08+6.1300686061374e-09i	3.08835607170469e-08+8.7070543749837e-09i	3.13861079415569e-08+1.14371855469879e-08i	2.86203038937057e-08+1.34526457274858e-08i	2.13852909251902e-08+1.34813533998578e-08i	8.80461202739951e-09+9.89775449110387e-09i	-9.40239855147986e-09+8.3331422251902e-10i	-3.26477026275125e-08-1.56414995262104e-08i	-5.92433709982264e-08-4.12353223005336e-08i	-8.62958292248469e-08-7.70321830284878e-08i
25	-1.19472553365656e-06-7.25884900949183e-06i	-8.6404403013636e-07-7.48137355618445e-06i	-5.1864805425889e-07-7.53659043371801e-06i	-1.9103635772737e-07-7.42983739183492e-06i	9.044786572532e-08-7.17631967100256e-06i	3.0547453826258e-07-6.79833223487769e-06i	4.4390007746296e-07-6.32226961220301e-06i	5.0599316823711e-07-5.77593454918194e-06i	5.0090533378546e-07-5.18643280143758e-06i	4.439292998813e-07-4.57871467446015e-06i	3.5325623377713e-07-3.97466746229759e-06i	2.4691601879314e-07-3.39260383564014e-06i	1.4040723288392e-07-2.84701188477759e-06i	4.527193895989e-08-2.34849058269471e-06i	-3.137637283785e-08-1.90384792036187e-06i	-8.654747676171e-08-1.51636380269965e-06i	-1.2056302887625e-07-1.18621397763563e-06i	-1.36021379232824e-07-9.11027892696419e-07i	-1.36771261072916e-07-6.86529322923074e-07i	-1.27047961486648e-07-5.0719568752561e-07i	-1.10844628631257e-07-3.66873674610307e-07i	-9.1526742727119e-08-2.59302150741771e-07i	-7.1656911503393e-08-1.78512780173309e-07i	-5.2978746889034e-08-1.19099252004531e-07i	-3.65062848643662e-08-7.63640385400037e-08i	-2.26716839008746e-08-4.63649517771591e-08i	-1.14929627999446e-08-2.58909275728219e-08i	-2.7324827228021e-09-1.23968071581809e-08i	3.97454905199915e-09-3.92116373248852e-09i	9.03329055492454e-09+9.9820197024753e-10i	1.28461305783296e-08+3.4062474643951e-09i	1.58052064926586e-08+4.0122292870878e-09i	1.83040951027836e-08+3.2749034229482e-09i	2.07472369529567e-08+1.4922368464189e-09i	2.35362254048599e-08-1.110696433116e-09i	2.70195286330047e-08-4.310018687482e-09i	3.14061198094823e-08-7.8466034561916e-09i	3.66606439179234e-08-1.14411412012189e-08i	4.241212247808e-08-1.48652048606649e-08i	4.79131457965304e-08-1.80551276521234e-08i	5.20785857997373e-08-2.12392346890787e-08i	5.36148219916153e-08-2.50419708240319e-08i	5.12304480288433e-08-3.05337862272474e-08i	4.39057198220098e-08-3.92084205458569e-08i	3.11924942319407e-08-5.28793962747305e-08i	1.35120503337049e-08-7.34879118241723e-08i	-7.595643633221e-09-1.02808810552219e-07i	-2.9343973222349e-08-1.42045794386158e-07i	-4.7790855548349e-08-1.91339408780415e-07i
26	3.8635962658414e-07-7.67086985853483e-06i	9.973533536372e-07-7.84930966251695e-06i	1.61533279371896e-06-7.86652755721134e-06i	2.19652239472355e-06-7.73069277230827e-06i	2.70068404893673e-06-7.45873690851731e-06i	3.09577649403422e-06-7.07360690963215e-06i	3.3612227656927e-06-6.60132205412126e-06i	3.48934723152321e-06-6.06832679064134e-06i	3.48492603597281e-06-5.49945933732485e-06i	3.36314787798344e-06-4.9166514260198e-06i	3.14652743171333e-06-4.33829973024479e-06i	2.8614110484241e-06-3.77914333416196e-06i	2.53466683858359e-06-3.2504521332741e-06i	2.19099726427127e-06-2.76036069420032e-06i	1.8511085790123e-06-2.31424068104969e-06i	1.53077371021992e-06-1.91506372802586e-06i	1.24067406731192e-06-1.5637474596001e-06i	9.8681978303061e-07-1.25949505936923e-06i	7.7132469297253e-07-1.00013804039458e-06i	5.9333549253403e-07-7.82481729245456e-07i	4.49962318880617e-07-6.02642046807049e-07i	3.37111230166787e-07-4.56355936784383e-07i	2.50165253277047e-07-3.39248118289424e-07i	1.84494986087357e-07-2.47042738734531e-07i	1.35802899932832e-07-1.75717325659911e-07i	1.00320630734738e-07-1.21604968456234e-07i	7.48884302971626e-08-8.14560949512898e-08i	5.69515611281219e-08-5.24719651574585e-08i	4.45091835396844e-08-3.23182828940495e-08i	3.6046326897978e-08-1.91211202132911e-08i	3.04691144672532e-08-1.14418033397871e-08i	2.70497220109506e-08-8.2256249387858e-09i	2.53745229431546e-08-8.7229460729206e-09i	2.52809932606114e-08-1.23897877047342e-08i	2.67695389533439e-08-1.87852150339178e-08i	2.98859863705252e-08-2.74899102853163e-08i	3.45859450900733e-08-3.80698282556619e-08i	4.06075435929837e-08-5.00988229068362e-08i	4.73873604390359e-08-6.32368378292157e-08i	5.4051349466221e-08-7.73416940834966e-08i	5.94986380420902e-08-9.25799239727119e-08i	6.2576528256382e-08-1.09500074303303e-07i	6.2326907109468e-08-1.29039545517572e-07i	5.8271869672843e-08-1.52447510702636e-07i	5.0698299350293e-08-1.81115374382335e-07i	4.0891942324228e-08-2.16311394407484e-07i	3.1257685074913e-08-2.58824234942064e-07i	2.5249725929228e-08-3.08542168804897e-07i	2.7039170774821e-08-3.64035596073541e-07i
27	2.1300234089502e-06-6.98220336939665e-06i	2.99633725019887e-06-6.91338829200059e-06i	3.85819469830504e-06-6.68539204565353e-06i	4.66418010751479e-06-6.31660370044013e-06i	5.36620148699213e-06-5.83379986123124e-06i	5.92438367534059e-06-5.268892568964e-06i	6.3108077231167e-06-4.65546299379206e-06i	6.51161662681775e-06-4.0255993234998e-06i	6.52731118305441e-06-3.40742385178938e-06i	6.37136930950795e-06-2.82350860526197e-06i	6.06757283257652e-06-2.29019257827691e-06i	5.64657373956345e-06-1.81766869610528e-06i	5.14226282418031e-06-1.4106271291104e-06i	4.58843154886734e-06-1.06922393586724e-06i	4.01607693942028e-06-7.9017416407823e-07i	3.45153147320618e-06-5.6782310555814e-07i	2.91544335476971e-06-3.9510668574979e-07i	2.42251328700826e-06-2.6435781647299e-07i	1.98182266541829e-06-1.6794497613724e-07i	1.59756249582778e-06-9.874460311021e-08i	1.26998122191892e-06-5.045598447402e-08i	9.96399203406679e-07-1.7772032049177e-08i	7.72175674985512e-07+3.574923018713e-09i	5.91552485144987e-07+1.6866115309402e-08i	4.48333598576024e-07+2.4515600755498e-08i	3.36388642531864e-07+2.822069962117e-08i	2.49991922894332e-07+2.9111904003115e-08i	1.84024358595176e-07+2.7880053021331e-08i	1.34073533296374e-07+2.4872140552184e-08i	9.64660814877284e-08+2.01607739055969e-08i	6.82581715277878e-08+1.36016221078346e-08i	4.719732227508e-08+4.8949642084195e-09i	3.16570980756761e-08-6.3389023891118e-09i	2.05401575087765e-08-2.04724926291885e-08i	1.31473833110153e-08-3.77865911803957e-08i	9.0206090955251e-09-5.84097901059234e-08i	7.779508471483e-09-8.2301581453801e-08i	8.983386256065e-09-1.09287321509141e-07i	1.2050586178834e-08-1.3913691363794e-07i	1.6259964146933e-08-1.71663529328226e-07i	2.0842517963488e-08-2.06809833310495e-07i	2.5151850610784e-08-2.44689506981284e-07i	2.8884749373319e-08-2.85559812219671e-07i	3.2310277154497e-08-3.2971257843474e-07i	3.6456835118529e-08-3.77283345162664e-07i	4.3200419048093e-08-4.27991968174696e-07i	5.5195560382291e-08-4.80846277061159e-07i	7.5600113006419e-08-5.33865620082566e-07i	1.07575642410925e-07-5.8390887889477e-07i
28	3.20150184856976e-06-4.99625935337906e-06i	4.13497716057971e-06-4.51024005068769e-06i	5.03971771348424e-06-3.87328700154642e-06i	5.86430640507129e-06-3.11903464243361e-06i	6.5616399798325e-06-2.28900566791761e-06i	7.09343037873113e-06-1.42860487269707e-06i	7.43365649678751e-06-5.8291246475924e-07i	7.57053983137136e-06+2.071706988595e-07i	7.50685998436243e-06+9.0798085379981e-07i	7.2586843350531e-06+1.49507686150131e-06i	6.85281073833175e-06+1.95406906940137e-06i	6.32337473643118e-06+2.28037867833079e-06i	5.70813431776164e-06+2.47813890352089e-06i	5.04491727701837e-06+2.5585135937075e-06i	4.3686176498852e-06+2.53771716240513e-06i	3.70898782052791e-06+2.43498619379376e-06i	3.08932324914015e-06+2.27069671985259e-06i	2.52600400809793e-06+2.06475892999903e-06i	2.02875888616517e-06+1.83536438812373e-06i	1.60146073491348e-06+1.5981146482251e-06i	1.24324407976309e-06+1.36552446788776e-06i	9.4975001689362e-07+1.14686531718293e-06i	7.14338733890283e-07+9.48293510180421e-07i	5.2915635589169e-07+7.73191675482674e-07i	3.85991496710075e-07+6.22643772832807e-07i	2.76901155114244e-07+4.95964394401899e-07i	1.94620640635334e-07+3.91213623063224e-07i	1.32795065600497e-07+3.05647991649013e-07i	8.6079568797138e-08+2.36082290702969e-07i	5.0153008501928e-08+1.79160579045399e-07i	2.1678786380545e-08+1.31552203243874e-07i	-1.7681557295784e-09+9.00962646141423e-08i	-2.18017333221411e-08+5.19153830372883e-08i	-3.93523513280085e-08+1.45098456379507e-08i	-5.48199342961289e-08-2.41683604909969e-08i	-6.82425927638208e-08-6.56700176892297e-08i	-7.9461336842207e-08-1.11040701610094e-07i	-8.825473595298e-08-1.60852697986089e-07i	-9.4418163655223e-08-2.15268119449185e-07i	-9.7771368389816e-08-2.74113945382929e-07i	-9.8093624929795e-08-3.36943900166168e-07i	-9.5003746119229e-08-4.03063295287708e-07i	-8.7818638327908e-08-4.71500974396134e-07i	-7.5435764211321e-08-5.40925569108351e-07i	-5.6289832657162e-08-6.0951947130682e-07i	-2.8430447768382e-08-6.74841755672052e-07i	1.024713570996e-08-7.33728866820199e-07i	6.1614039927292e-08-7.82295267108672e-07i	1.26799863068559e-07-8.16098429178185e-07i
29	2.63778762044898e-06-2.20176364685216e-06i	3.34166855657415e-06-1.30511916366628e-06i	3.98759312419476e-06-2.9188757677796e-07i	4.53472214422982e-06+7.8931360606904e-07i	4.94823531411133e-06+1.88405833207956e-06i	5.20275035598423e-06+2.93678951470842e-06i	5.2847195266482e-06+3.89553621409245e-06i	5.19350432984469e-06+4.71610553052508e-06i	4.94102450020133e-06+5.36528722775591e-06i	4.55008237334042e-06+5.82277587872606e-06i	4.05164257283562e-06+6.08171094963224e-06i	3.48147071832753e-06+6.14792293952747e-06i	2.87658728765338e-06+6.03812310351907e-06i	2.27197210336332e-06+5.7773670510939e-06i	1.69787266101533e-06+5.39615414657243e-06i	1.17794649038938e-06+4.92750274419859e-06i	7.2832880635923e-07+4.40428121051224e-06i	3.5758556825216e-07+3.85699432024554e-06i	6.740724750365e-08+3.3121399712698e-06i	-1.4616878402844e-07+2.79117373744641e-06i	-2.9124597629983e-07+2.31005495437065e-06i	-3.7849450173896e-07+1.87930012231722e-06i	-4.1970372761869e-07+1.50443737943023e-06i	-4.2659197035827e-07+1.18673881079386e-06i	-4.0994024741193e-07+9.24104540035893e-07i	-3.79057139505489e-07+7.11982862677401e-07i	-3.41535049904489e-07+5.44232262436678e-07i	-3.03229212437217e-07+4.13860686231437e-07i	-2.68381081343556e-07+3.13610099237517e-07i	-2.39814815770626e-07+2.36384452897533e-07i	-2.19154015945437e-07+1.75541666698876e-07i	-2.07028617851735e-07+1.2508192847332e-07i	-2.03262036648997e-07+7.9765377571529e-08i	-2.07041354495012e-07+3.5184807886429e-08i	-2.17076817212857e-07-1.2191917545006e-08i	-2.31752730902136e-07-6.5004617934668e-08i	-2.49264104714857e-07-1.25008362631141e-07i	-2.6772697671404e-07-1.93104588413292e-07i	-2.85249234152831e-07-2.69389560272845e-07i	-2.99954581057611e-07-3.53208335503984e-07i	-3.09964120722193e-07-4.4319964773528e-07i	-3.13354620070887e-07-5.37319829211002e-07i	-3.08125552689119e-07-6.32842794036388e-07i	-2.92214071615655e-07-7.26347024845917e-07i	-2.63594585292566e-07-8.13716558169843e-07i	-2.20485589099432e-07-8.9019695386585e-07i	-1.61661061927064e-07-9.50554107754055e-07i	-8.6830294165661e-08-9.89378384257686e-07i	2.98475481198e-09-1.00155509842295e-06i
30	-6.200838060672e-09+2.21480770613729e-07i	2.4555859310677e-07+1.29216635707358e-06i	4.3519486813893e-07+2.41420140060665e-06i	5.4161346561314e-07+3.53203171398512e-06i	5.5023324536662e-07+4.58838829009969e-06i	4.5477300688273e-07+5.52906590499717e-06i	2.5813641096432e-07+6.30742354890832e-06i	-2.773414222367e-08+6.88809063362971e-06i	-3.8302031960554e-07+7.24947875913919e-06i	-7.8205257410424e-07+7.38486902811508e-06i	-1.19592791473044e-06+7.30203893771896e-06i	-1.59538156275015e-06+7.02157791427625e-06i	-1.95355580350455e-06+6.57418811697951e-06i	-2.24834407446816e-06+5.99735825678412e-06i	-2.46406618181242e-06+5.33182593601434e-06i	-2.59233619642754e-06+4.61821317905578e-06i	-2.63209982615495e-06+3.89414407870428e-06i	-2.58892511191029e-06+3.1920512853362e-06i	-2.47371458973093e-06+2.53776835897976e-06i	-2.3010590920725e-06+1.94990380413336e-06i	-2.08746945177642e-06+1.43991106172683e-06i	-1.84970448099722e-06+1.01271269028741e-06i	-1.60336838395227e-06+6.6770767614693e-07i	-1.36188813805941e-06+3.9998615662008e-07i	-1.13591277360412e-06+2.0159158817326e-07i	-9.33113026514532e-07+6.2701123272877e-08i	-7.58310653865767e-07-2.7365347868777e-08i	-6.13837540776422e-07-7.9354591585481e-08i	-5.00017197820902e-07-1.03515698888265e-07i	-4.15672808606016e-07-1.0923878719522e-07i	-3.58590780741678e-07-1.04853930759433e-07i	-3.25899140494611e-07-9.7540489523817e-08i	-3.14348560982736e-07-9.33010355424e-08i	-3.20504675179113e-07-9.6965567208191e-08i	-3.40871003908435e-07-1.12205944886927e-07i	-3.71963050124873e-07-1.41552978125549e-07i	-4.10349222137384e-07-1.8641630826044e-07i	-4.52667817430333e-07-2.47109357626935e-07i	-4.95625459424652e-07-3.22879622878823e-07i	-5.35983445708936e-07-4.11941508251175e-07i	-5.7054420929097e-07-5.11508126810619e-07i	-5.96157860251704e-07-6.17822499694601e-07i	-6.09774367383162e-07-7.26197828877536e-07i	-6.0856600484859e-07-8.31089038309829e-07i	-5.90134247363689e-07-9.26229413810549e-07i	-5.527950395876e-07-1.00487154083789e-06i	-4.9590937577004e-07-1.06016575252012e-06i	-4.2019874779033e-07-1.08568895715509e-06i	-3.2796569951641e-07-1.07610274438428e-06i
31	-4.18064881421966e-06+1.04672235365528e-06i	-4.35772495091784e-06+1.96363948193412e-06i	-4.55055333846425e-06+2.86490600942817e-06i	-4.75944273377698e-06+3.70144291551555e-06i	-4.98060470672049e-06+4.4268844999443e-06i	-5.20597013020224e-06+5.0015481333629e-06i	-5.42356675233664e-06+5.39581582787277e-06i	-5.61844065561743e-06+5.59254036433548e-06i	-5.77402588023301e-06+5.58821299260477e-06i	-5.87380117657113e-06+5.39278984376497e-06i	-5.90303112654852e-06+5.02824458156288e-06i	-5.85037687803457e-06+4.52606895326086e-06i	-5.70918049348952e-06+3.92405822399365e-06i	-5.47827246162918e-06+3.26278026544773e-06i	-5.16221635140937e-06+2.58213046815314e-06i	-4.77097766940785e-06+1.91832463630625e-06i	-4.31907498009747e-06+1.30159149299019e-06i	-3.82433068551728e-06+7.5471299652429e-07i	-3.30637936717737e-06+2.9244310929714e-07i	-2.7851092437102e-06-7.826935703935e-08i	-2.27920643998577e-06-3.5740837916953e-07i	-1.80494491318836e-06-5.5057194812678e-07i	-1.37532218123787e-06-6.67425580776e-07i	-9.99589414000419e-07-7.2013277746751e-07i	-6.83171764936304e-07-7.21930092238556e-07i	-4.27928529485823e-07-6.85963099356088e-07i	-2.32668890190382e-07-6.24442873343263e-07i	-9.3821360213408e-08-5.48129103047117e-07i	-6.154344703917e-09-4.66102469983427e-07i	3.6540690019713e-08-3.85759930752008e-07i	4.0867713571687e-08-3.12953778700517e-07i	1.3382080382102e-08-2.52197736255916e-07i	-3.9707169171608e-08-2.06877355409331e-07i	-1.12700549167694e-07-1.7942262687199e-07i	-2.00461291824634e-07-1.71422462358595e-07i	-2.98387297426941e-07-1.8367899276153e-07i	-4.02329543954776e-07-2.16211624407957e-07i	-5.0848109553787e-07-2.68226053927527e-07i	-6.13258000185068e-07-3.38063662486861e-07i	-7.13192823911642e-07-4.23144957427797e-07i	-8.04862955351002e-07-5.19920209436674e-07i	-8.84876914074827e-07-6.23843212504321e-07i	-9.49939511625674e-07-7.2939016293452e-07i	-9.97008005608653e-07-8.30152665157304e-07i	-1.02353525198882e-06-9.1903770369771e-07i	-1.02777390574255e-06-9.8860347827239e-07i	-1.00909242721939e-06-1.03154493558562e-06i	-9.6823555585454e-07-1.04131617987822e-06i	-9.0745589295005e-07-1.01284211053326e-06i
32	-8.65899557378545e-06-1.293813238396e-07i	-9.02274321915387e-06+4.5020256025324e-07i	-9.31821921288127e-06+9.875871544026e-07i	-9.53446605472944e-06+1.45023203336494e-06i	-9.66121615811368e-06+1.81044506350967e-06i	-9.68955030424445e-06+2.04790959242455e-06i	-9.61263233827477e-06+2.15153632962451e-06i	-9.42644304216867e-06+2.12041928019703e-06i	-9.13042366533643e-06+1.96378298368611e-06i	-8.72794028706347e-06+1.69993233258474e-06i	-8.22649453497743e-06+1.35433810118056e-06i	-7.63763228005622e-06+9.5709322813603e-07i	-6.97653585006734e-06+5.4004263238135e-07i	-6.2613219171161e-06+1.3391449706909e-07i	-5.51210115732102e-06-2.3423792092537e-07i	-4.74988239077044e-06-5.4303248741429e-07i	-3.99541992658424e-06-7.7802648639727e-07i	-3.2681067506488e-06-9.3219065147326e-07i	-2.58500824285999e-06-1.00562134662468e-06i	-1.96011301456766e-06-1.00460814697512e-06i	-1.40385198597144e-06-9.4023516274349e-07i	-9.22907341070237e-07-8.26726389090965e-07i	-5.20303044005857e-07-6.79747364562919e-07i	-1.95741540208952e-07-5.14850843962608e-07i	5.3870011025176e-08-3.4620956757999e-07i	2.33773977624145e-07-1.85722963497501e-07i	3.50671259561939e-07-4.2525717504301e-08i	4.12054613800152e-07+7.7127185953347e-08i	4.2562340053281e-07+1.69665674475347e-07i	3.98819077817522e-07+2.33792188405565e-07i	3.38500805551473e-07+2.69952266739153e-07i	2.50761630476727e-07+2.79781897558014e-07i	1.40870654776453e-07+2.6560717948192e-07i	1.3316978620469e-08+2.30047296489177e-07i	-1.2807273550071e-07+1.75746200205481e-07i	-2.79970647487244e-07+1.05236041977294e-07i	-4.39362584176653e-07+2.0918910047114e-08i	-6.03362523441402e-07-7.4856609994824e-08i	-7.69045871801243e-07-1.79652313957518e-07i	-9.33320324278941e-07-2.90760722660687e-07i	-1.09285335710446e-06-4.0501993861358e-07i	-1.24407422266728e-06-5.1865568570277e-07i	-1.38326338531784e-06-6.2718520291032e-07i	-1.50673213021268e-06-7.2541822369692e-07i	-1.61107974780546e-06-8.0758657668953e-07i	-1.69349751728568e-06-8.6762328116009e-07i	-1.75207183755803e-06-8.9959305515873e-07i	-1.78602836918457e-06-8.9824998589081e-07i	-1.79585951564702e-06-8.5966860245579e-07i
33	-1.25085412061112e-05-2.7023047506047e-06i	-1.28112376118209e-05-2.4070982772036e-06i	-1.2967609300559e-05-2.1300379367542e-06i	-1.29685242752257e-05-1.8881240860059e-06i	-1.28101191497087e-05-1.6946629237103e-06i	-1.24943343369218e-05-1.5580162672968e-06i	-1.20291239121622e-05-1.4808375173738e-06i	-1.14282916488162e-05-1.4598870227433e-06i	-1.07109358500388e-05-1.4864517860486e-06i	-9.90052220890523e-06-1.54732221786908e-06i	-9.02364162088336e-06-1.62621250810189e-06i	-8.10854369118328e-06-1.70546024081679e-06i	-7.18356192547494e-06-1.76781185455792e-06i	-6.27555962136073e-06-1.79809679287631e-06i	-5.4085243290481e-06-1.78461428060689e-06i	-4.60242347273854e-06-1.72009865564691e-06i	-3.87240634666208e-06-1.60218540882246e-06i	-3.22840185246983e-06-1.43336229915162e-06i	-2.67512163945733e-06-1.22044963497433e-06i	-2.21243960171062e-06-9.7370354723481e-07i	-1.83608537246918e-06-7.0567029153331e-07i	-1.5385649176911e-06-4.2993531075247e-07i	-1.31020760232164e-06-1.5990770135861e-07i	-1.14023676970464e-06+9.22389126105e-08i	-1.01776917167563e-06+3.1638008254799e-07i	-9.32665636403115e-07+5.04958718862364e-07i	-8.76178491454104e-07+6.5319771866922e-07i	-8.41367358971607e-07+7.59032877376132e-07i	-8.23280818170949e-07+8.22819468652127e-07i	-8.18924175708709e-07+8.46882615614571e-07i	-8.27050897637193e-07+8.34986916965548e-07i	-8.47825733111e-07+7.91795921139564e-07i	-8.82410872240091e-07+7.22379516966995e-07i	-9.32523406453885e-07+6.31810433326035e-07i	-1.00000461739969e-06+5.2487313842293e-07i	-1.08643150595111e-06+4.058921914986e-07i	-1.19279085434545e-06+2.7867413380972e-07i	-1.31922788612044e-06+1.4654770922119e-07i	-1.46487622458549e-06+1.248097874999e-08i	-1.62777319188505e-06-1.2075037106161e-07i	-1.80486334895803e-06-2.5037254073363e-07i	-1.99209175682731e-06-3.7343271336181e-07i	-2.18458498273249e-06-4.8666115254828e-07i	-2.37691134334786e-06-5.8640895771198e-07i	-2.563402471222e-06-6.6868926386556e-07i	-2.73850760738733e-06-7.2933937617413e-07i	-2.89714277296195e-06-7.6430536332835e-07i	-3.03499228278463e-06-7.7003034432591e-07i	-3.14872254428506e-06-7.4390609254788e-07i
34	-1.56790287970793e-05-5.8023623990678e-06i	-1.58203355047671e-05-5.6332524110078e-06i	-1.57683666612542e-05-5.4387673251342e-06i	-1.55217760583913e-05-5.2300111117387e-06i	-1.50868050675013e-05-5.0172705642875e-06i	-1.4477279741193e-05-4.8092942105025e-06i	-1.37141245134676e-05-4.6127505312759e-06i	-1.28243999382407e-05-4.4319111593894e-06i	-1.18399143567332e-05-4.2685783919121e-06i	-1.07954997724149e-05-4.1222486555989e-06i	-9.72707580234916e-06-3.99047814164037e-06i	-8.66964818051039e-06-3.86939684444012e-06i	-7.6553968985078e-06-3.75430496197308e-06i	-6.71200231208419e-06-3.64028211751579e-06i	-5.86133592748851e-06-3.52274495072469e-06i	-5.11860845669463e-06-3.39790095834228e-06i	-4.49202496055331e-06-3.26306383353919e-06i	-3.98295033422113e-06-3.11681526949278e-06i	-3.58654319985843e-06-2.95901750572415e-06i	-3.29277726661497e-06-2.79069737573346e-06i	-3.08774025047939e-06-2.61383445620125e-06i	-2.95508398841299e-06-2.4310921257942e-06i	-2.87749631249856e-06-2.24553078767459e-06i	-2.83807487207359e-06-2.060337869774e-06i	-2.82150333729468e-06-1.878600800719e-06i	-2.81495820647673e-06-1.70313866589838e-06i	-2.80870612422943e-06-1.53639747910495e-06i	-2.79638345396082e-06-1.38040457832712e-06i	-2.77497844161653e-06-1.23677076036418e-06i	-2.74455898520774e-06-1.10672501130065e-06i	-2.70780410416027e-06-9.9116603699282e-07i	-2.66940412390473e-06-8.907166603516e-07i	-2.63539389935657e-06-8.0577057172099e-07i	-2.61247657514096e-06-7.3652482729756e-07i	-2.60738452866884e-06-6.8299498331289e-07i	-2.62631160395503e-06-6.4501230374671e-07i	-2.67443866510782e-06-6.2220403781346e-07i	-2.75556445718375e-06-6.1395871247974e-07i	-2.87184652559298e-06-6.1937935181362e-07i	-3.02365241151979e-06-6.3722911572226e-07i	-3.20951868661659e-06-6.6587632919734e-07i	-3.42621339350661e-06-7.0324902088441e-07i	-3.66889491844523e-06-7.4681212538009e-07i	-3.93135646765491e-06-7.935822440977e-07i	-4.20634009199614e-06-8.4019403909498e-07i	-4.48589833606328e-06-8.8302801284963e-07i	-4.76177642587936e-06-9.1840137253132e-07i	-5.02578504278358e-06-9.4281260187588e-07i	-5.27013449874058e-06-9.5321792273302e-07i
35	-1.8613587985897e-05-8.9645756921076e-06i	-1.85802526045595e-05-8.7913301062154e-06i	-1.83194226096622e-05-8.5559877606159e-06i	-1.7833775940624e-05-8.2717777254384e-06i	-1.71339429780609e-05-7.9536123110312e-06i	-1.6238245224645e-05-7.6173149242246e-06i	-1.5171991921783e-05-7.2787967753312e-06i	-1.39663663104075e-05-6.9532330330697e-06i	-1.2656966337629e-05-6.6542885375107e-06i	-1.1282093262258e-05-6.3934392948772e-06i	-9.8809028094303e-06-6.17942909429714e-06i	-8.49154496534791e-06-6.01789128437821e-06i	-7.1494188971509e-06-5.91115472926873e-06i	-5.88565872925448e-06-5.85824100533165e-06i	-4.72594511836779e-06-5.8550478033913e-06i	-3.68970893588842e-06-5.89470205427249e-06i	-2.78975988543739e-06-5.96805622535303e-06i	-2.03233798723682e-06-6.06429317129588e-06i	-1.41755300262749e-06-6.17159935121167e-06i	-9.4014912384596e-07-6.27786346117806e-06i	-5.9051197454574e-07-6.3713576914511e-06i	-3.5582357189566e-07-6.44136181159976e-06i	-2.2126876676453e-07-6.4786958260472e-06i	-1.7120317096131e-07-6.47613456577762e-06i	-1.9020620682153e-07-6.42868669172101e-06i	-2.639615620336e-07-6.33373049197573e-06i	-3.7992856380777e-07-6.19100882341101e-06i	-5.2778934960888e-07-6.0024948437213e-06i	-6.9967603092481e-07-5.77214811441252e-06i	-8.9019765782612e-07-5.50558663379434e-06i	-1.09629769813836e-06-5.20970393111426e-06i	-1.31697867341484e-06-4.89226126410009e-06i	-1.55293195207807e-06-4.56148320256628e-06i	-1.80610843635641e-06-4.22568071824117e-06i	-2.0792612710745e-06-3.89291988478854e-06i	-2.37548610450761e-06-3.57074721390837e-06i	-2.69777903211395e-06-3.26597546001504e-06i	-3.04862797440636e-06-2.98452738647877e-06i	-3.42965022194118e-06-2.73133033369896e-06i	-3.84128707749344e-06-2.51025200433974e-06i	-4.28256540397782e-06-2.32406781598674e-06i	-4.75093470721446e-06-2.17445214455551e-06i	-5.24218642418582e-06-2.06198906481604e-06i	-5.75045885857768e-06-1.98620179370378e-06i	-6.26832659175462e-06-1.94560290976457e-06i	-6.78696750809811e-06-1.93776869552449e-06i	-7.2963944746773e-06-1.95944016475201e-06i	-7.78573306525774e-06-2.00665056264358e-06i	-8.24352235034055e-06-2.07487498498522e-06i
36	-2.18096055228315e-05-1.18675965491467e-05i	-2.15955081677923e-05-1.15220261996487e-05i	-2.11095215352746e-05-1.10684493232315e-05i	-2.03522063465331e-05-1.05228012966104e-05i	-1.93319138342822e-05-9.9044282743548e-06i	-1.80646820859901e-05-9.235245430803e-06i	-1.65737842012631e-05-8.538739099089e-06i	-1.48889477934684e-05-7.8388692550186e-06i	-1.30452863511279e-05-7.1589371855739e-06i	-1.10820011507275e-05-6.5204870047264e-06i	-9.04092627360049e-06-5.94230846368337e-06i	-6.96499771798862e-06-5.43960220661725e-06i	-4.89673001603282e-06-5.02335765460006e-06i	-2.87678013140675e-06-4.6999788961593e-06i	-9.4266924796009e-07-4.47117651854921e-06i	8.7228063256501e-07-4.33412467662242e-06i	2.53975521983313e-06-4.28186442618696e-06i	4.03697997376765e-06-4.30391796663869e-06i	5.34697247065945e-06-4.38706527540387e-06i	6.45852886420691e-06-4.51622568871445e-06i	7.36597246821721e-06-4.67538289264848e-06i	8.06870321738652e-06-4.84849267875572e-06i	8.57059354286932e-06-5.0203183745754e-06i	8.87927902941124e-06-5.17714835447194e-06i	9.00539147294739e-06-5.30736242002051e-06i	8.96177829266674e-06-5.40182785233482e-06i	8.76274650864204e-06-5.45412024247045e-06i	8.42336257047844e-06-5.46057751251854e-06i	7.95883204803982e-06-5.4202067315425e-06i	7.38397624658999e-06-5.33447155779508e-06i	6.7128166338462e-06-5.20699289065414e-06i	5.95827276089099e-06-5.04319645654825e-06i	5.13197508131634e-06-4.84993882276232e-06i	4.24419050087805e-06-4.6351383117905e-06i	3.30385530397051e-06-4.40743032724521e-06i	2.31870698579523e-06-4.17585872134367e-06i	1.29550324797261e-06-3.94960710477602e-06i	2.4031293482227e-07-3.73776741511438e-06i	-8.4113985825263e-07-3.54913841261901e-06i	-1.94310055166261e-06-3.39204455805291e-06i	-3.05940231894415e-06-3.27416608648675e-06i	-4.18310370033605e-06-3.20237380219672e-06i	-5.30617113098154e-06-3.18256664460962e-06i	-6.41922960092984e-06-3.21951565467212e-06i	-7.51140035438335e-06-3.31672375300553e-06i	-8.57023847534047e-06-3.47631592150736e-06i	-9.58177589012036e-06-3.69897832882558e-06i	-1.05306674320579e-05-3.983967292499e-06i	-1.14004299460707e-05-4.3292096621237e-06i
37	-2.64684939846954e-05-1.4069567775074e-05i	-2.62324829868614e-05-1.32585643370196e-05i	-2.56911400804918e-05-1.22558904678213e-05i	-2.48410917292932e-05-1.10772172097615e-05i	-2.36864215805215e-05-9.743384457648e-06i	-2.22387970575083e-05-8.2797288865951e-06i	-2.05173184726006e-05-6.7152085781314e-06i	-1.85480920507565e-05-5.0813681638344e-06i	-1.63635420965157e-05-3.4111982808355e-06i	-1.40014905852075e-05-1.7379495063814e-06i	-1.15040438994542e-05-9.3963181581e-08i	-8.91633557382621e-06+1.4904205359963e-06i	-6.28518023568828e-06+2.98782325182778e-06i	-3.65769712570904e-06+4.37461320174516e-06i	-1.07996155358919e-06+5.63148261215059e-06i	1.40426048488137e-06+6.74379999969833e-06i	3.75464521823512e-06+7.7017346069838e-06i	5.93527045128457e-06+8.50016423837082e-06i	7.91537021938355e-06+9.1383900592676e-06i	9.66986462137905e-06+9.61969157111035e-06i	1.11796561271245e-05+9.9507613715255e-06i	1.24316948477554e-05+1.01410621790659e-05i	1.34188256639052e-05+1.02021480064849e-05i	1.4139439271188e-05+1.01469876826215e-05i	1.45969567821798e-05+9.9893227896273e-06i	1.47991832972482e-05+9.743084323883e-06i	1.47575697105397e-05+9.4218839234208e-06i	1.44864239329701e-05+9.0385872457693e-06i	1.40021127429284e-05+8.6049698439637e-06i	1.33222937182391e-05+8.1314503129079e-06i	1.24652132907559e-05+7.6268919629021e-06i	1.14491020484678e-05+7.0984629494398e-06i	1.02916921575726e-05+6.5515454988389e-06i	9.0098743821348e-06+5.98968721696847e-06i	7.61950387377491e-06+5.41459085325785e-06i	6.13535497480665e-06+4.82614259051947e-06i	4.57121607809402e-06+4.22248218473877e-06i	2.94010653765167e-06+3.60012038978195e-06i	1.25458920613074e-06+2.95410952044257e-06i	-4.728550986688e-07+2.27827140408407e-06i	-2.22943052282579e-06+1.56548328359392e-06i	-4.00164936203029e-06+8.0801668030081e-07i	-5.77501948443792e-06-2.08271598598e-09i	-7.53383851084668e-06-8.7259370273549e-07i	-9.26113327136879e-06-1.81072385512745e-06i	-1.09387767692085e-05-2.8227530663322e-06i	-1.2547806762475e-05-3.9137546743124e-06i	-1.40689607452366e-05-5.0874347479247e-06i	-1.54834322940533e-05-6.3461293741593e-06i
38	-3.52861655340785e-05-1.63977039935367e-05i	-3.55954048317165e-05-1.4951231433919e-05i	-3.56251834980333e-05-1.32112476182438e-05i	-3.53691611162868e-05-1.11927847298131e-05i	-3.48271750103718e-05-8.9179142625456e-06i	-3.40054149101689e-05-6.4153032001188e-06i	-3.2916386504873e-05-3.7195269273023e-06i	-3.157866009175e-05-8.701650324666e-07i	-3.00164101571571e-05+2.0892830415917e-06i	-2.82587613120466e-05+5.1126168311778e-06i	-2.63389650298139e-05+8.1522364238014e-06i	-2.42934396058554e-05+1.11604719263136e-05i	-2.21607122321198e-05+1.40908860010099e-05i	-1.99803066902741e-05+1.68994976695137e-05i	-1.77916226473385e-05+1.95458813132871e-05i	-1.5632852736636e-05+2.19941027348093e-05i	-1.35399814978729e-05+2.42134636541317e-05i	-1.15459059322183e-05+2.61790363931428e-05i	-9.6797111203685e-06+2.78719810208429e-05i	-7.9661263798069e-06+2.92796472203453e-05i	-6.4251782161264e-06+3.03954720167308e-05i	-5.0720463318217e-06+3.12186918431933e-05i	-3.9171187130853e-06+3.17538929612957e-05i	-2.9662318518921e-06+3.20104279102798e-05i	-2.2210729942955e-06+3.20017275320092e-05i	-1.679713415673e-06+3.17445384391139e-05i	-1.3372355298312e-06+3.12581149060425e-05i	-1.1864124846003e-06+3.05633924634794e-05i	-1.2183970337177e-06+2.9682168365728e-05i	-1.4233770526169e-06+2.86363119289489e-05i	-1.791158122237e-06+2.744702576365e-05i	-2.3116390610183e-06+2.61341772822358e-05i	-2.9751539413372e-06+2.47157185488022e-05i	-3.7726636629288e-06+2.32072114178873e-05i	-4.6957911370961e-06+2.16214737361475e-05i	-5.7367060212583e-06+1.99683608409542e-05i	-6.8878771063797e-06+1.82546943501288e-05i	-8.1417222117715e-06+1.64843470058778e-05i	-9.4901960684299e-06+1.46584879197214e-05i	-1.09243654751823e-05+1.27759869170935e-05i	-1.24340273565211e-05+1.08339699333029e-05i	-1.40074287140484e-05+8.8285098922876e-06i	-1.563114747912e-05+6.7554297118423e-06i	-1.72901897708138e-05+4.6111866741983e-06i	-1.89683520866408e-05+2.3938011151289e-06i	-2.06488867728285e-05+1.037879656115e-07i	-2.23154962161802e-05-2.2549521985556e-06i	-2.39536662264444e-05-4.6743247658493e-06i	-2.55523328192254e-05-7.1413530073266e-06i
39	-5.07508788427457e-05-2.33274199633405e-05i	-5.23923902186825e-05-2.1727754931083e-05i	-5.38393794237006e-05-1.97863407623685e-05i	-5.50801350961344e-05-1.75193375852616e-05i	-5.61066365584538e-05-1.4950792112787e-05i	-5.6914701939208e-05-1.21122532319771e-05i	-5.75040154742214e-05-9.0421256227275e-06i	-5.78780327214619e-05-5.7847793334556e-06i	-5.80437677367801e-05-2.389444441945e-06i	-5.80114715151825e-05+1.0910700975338e-06i	-5.77942159420159e-05+4.6017861320565e-06i	-5.74074018648303e-05+8.0870412720318e-06i	-5.68682134536384e-05+1.14919924950245e-05i	-5.61950435602239e-05+1.47640810576439e-05i	-5.54069161539228e-05+1.78544033966817e-05i	-5.45229319913552e-05+2.0718937259715e-05i	-5.35617624194532e-05+2.33195791038605e-05i	-5.2541213627368e-05+2.56249574189387e-05i	-5.14778798329309e-05+2.76109965662253e-05i	-5.03868989595936e-05+2.92612164320166e-05i	-4.9281818540894e-05+3.05667641294959e-05i	-4.81745731510379e-05+3.15261846305332e-05i	-4.70755679222937e-05+3.21449471245405e-05i	-4.59938560318969e-05+3.24347527264562e-05i	-4.49373918073369e-05+3.2412656633474e-05i	-4.39133357011744e-05+3.21000438062641e-05i	-4.29283832046254e-05+3.15215016653539e-05i	-4.19890871484109e-05+3.07036361647064e-05i	-4.11021420672572e-05+2.9673879004711e-05i	-4.02746005866927e-05+2.8459333778006e-05i	-3.95139952287612e-05+2.70857076121852e-05i	-3.88283446043694e-05+2.55763724792403e-05i	-3.82260305032569e-05+2.39515968542862e-05i	-3.77155416015193e-05+2.2227983871457e-05i	-3.73050899313905e-05+2.04181465702768e-05i	-3.70021173184275e-05+1.85306442769698e-05i	-3.6812720001408e-05+1.65701966685232e-05i	-3.67410298547925e-05+1.45381837155503e-05i	-3.67885992541054e-05+1.24334306553802e-05i	-3.69538429136679e-05+1.02532676584136e-05i	-3.72315933258035e-05+7.9948442607768e-06i	-3.76128262298485e-05+5.656669372834e-06i	-3.8084608526071e-05+3.2403392270573e-06i	-3.8630313152366e-05+7.524085165361e-07i	-3.92301338549144e-05-1.7936453119553e-06i	-3.98619179760018e-05-4.375417701173e-06i	-4.0502318080011e-05-6.9595862120296e-06i	-4.11282443940932e-05-9.4999849825952e-06i	-4.17185807751155e-05-1.19357916701388e-05i
40	-7.04473929653412e-05-4.24493075245442e-05i	-7.36069974605869e-05-4.19578681811931e-05i	-7.66270284721998e-05-4.11669296138808e-05i	-7.94836314082089e-05-4.0090267987775e-05i	-8.21542367536549e-05-3.87484012029358e-05i	-8.46178623423556e-05-3.71681670173919e-05i	-8.68553904434265e-05-3.53820748512148e-05i	-8.88498161354557e-05-3.3427448915639e-05i	-9.05864643356321e-05-3.13453899037774e-05i	-9.20531737521773e-05-2.91795911107778e-05i	-9.32404469089065e-05-2.69750520617361e-05i	-9.41415662227053e-05-2.47767381250538e-05i	-9.4752676867712e-05-2.26282378798591e-05i	-9.5072837799838e-05-2.05704710014141e-05i	-9.51040428036492e-05-1.86404980609115e-05i	-9.48512137191621e-05-1.68704799603557e-05i	-9.43221680668911e-05-1.52868289095028e-05i	-9.35275630775277e-05-1.39095851724793e-05i	-9.24808176198042e-05-1.27520446218853e-05i	-9.11980126951017e-05-1.18206518525414e-05i	-8.96977700430685e-05-1.11151626741857e-05i	-8.80011070226634e-05-1.06290686798906e-05i	-8.61312643770001e-05-1.0350265718056e-05i	-8.41135018751942e-05-1.02619378905591e-05i	-8.19748553025948e-05-1.03436195204232e-05i	-7.97438470237126e-05-1.05723896852312e-05i	-7.74501415682221e-05-1.09241476434549e-05i	-7.51241375887108e-05-1.13749129764781e-05i	-7.27964882888597e-05-1.19020916603918e-05i	-7.0497544159834e-05-1.24856486490315e-05i	-6.82567146632876e-05-1.31091289280231e-05i	-6.61017493486441e-05-1.37604723809591e-05i	-6.40579436762685e-05-1.44325731432327e-05i	-6.21472803137859e-05-1.51235413115691e-05i	-6.03875225496236e-05-1.58366337824608e-05i	-5.87912823005129e-05-1.65798314076998e-05i	-5.73650904823655e-05-1.73650513124837e-05i	-5.61085017358178e-05-1.82069957846552e-05i	-5.50132681272707e-05-1.91216522066475e-05i	-5.40626170220048e-05-2.01244715963682e-05i	-5.32306664988426e-05-2.12282659334905e-05i	-5.24820072590408e-05-2.24408760331273e-05i	-5.17714729925438e-05-2.37626717572892e-05i	-5.10441118522802e-05-2.51839543387735e-05i	-5.02353605460344e-05-2.66823361329029e-05i	-4.92714103162003e-05-2.82201759379192e-05i	-4.80697416771253e-05-2.97421480265946e-05i	-4.65397933099647e-05-3.11730202896291e-05i	-4.45837211528966e-05-3.24157116844255e-05i
41	-8.42882608114211e-05-7.81128582792924e-05i	-8.78481418949718e-05-7.98732942714045e-05i	-9.12002567321956e-05-8.13802471728126e-05i	-9.43068029666057e-05-8.26323053339165e-05i	-9.71308198180349e-05-8.36325426877975e-05i	-9.96368333942471e-05-8.43882756648641e-05i	-1.01791526617734e-04-8.4910676504794e-05i	-1.03564420737327e-04-8.5214256667927e-05i	-1.04928553673805e-04-8.5316240070837e-05i	-1.05861139058853e-04-8.5235851190336e-05i	-1.06344188863653e-04-8.4993547425476e-05i	-1.06365082056179e-04-8.4610228250127e-05i	-1.05917061829878e-04-8.410645545635e-05i	-1.04999644636292e-04-8.3501719071315e-05i	-1.03618925522453e-04-8.2813782285968e-05i	-1.0178776607982e-04-8.2058135988988e-05i	-9.95258535825398e-05-8.12475893471288e-05i	-9.68596225312799e-05-8.03920174649132e-05i	-9.38220327088034e-05-7.94982806959683e-05i	-9.04522008710306e-05-7.85703229090908e-05i	-8.67948862211589e-05-7.7609448208716e-05i	-8.28998327361982e-05-7.66147675655273e-05i	-7.8820974148669e-05-7.5583798831761e-05i	-7.46155098735464e-05-7.4513196001223e-05i	-7.03428623855802e-05-7.33995766230177e-05i	-6.60635284993995e-05-7.22404102738105e-05i	-6.18378387140088e-05-7.10349261998023e-05i	-5.77246403005992e-05-6.9784994894877e-05i	-5.37799211883093e-05-6.84959366922433e-05i	-5.00553929777551e-05-6.71772105810852e-05i	-4.65970526047698e-05-6.5842938537565e-05i	-4.34437432705092e-05-6.45122247441372e-05i	-4.06257361901045e-05-6.32092351579737e-05i	-3.81633553875694e-05-6.19630108955997e-05i	-3.606566803701e-05-6.08069986562072e-05i	-3.43292625493006e-05-5.97782926458611e-05i	-3.29371355505617e-05-5.89165948273423e-05i	-3.18577069321939e-05-5.8262913350383e-05i	-3.10439791554755e-05-5.78580321755273e-05i	-3.04328529268805e-05-5.7740797586823e-05i	-2.99446062873935e-05-5.79462788484688e-05i	-2.94825382716435e-05-5.85038700448119e-05i	-2.89327719225105e-05-5.94354075278002e-05i	-2.8164205068406e-05-6.07533818285368e-05i	-2.70285914871682e-05-6.24593239292984e-05i	-2.53607305975164e-05-6.45424431496324e-05i	-2.29787413986461e-05-6.69785874672797e-05i	-1.96843967843441e-05-6.97295869682787e-05i	-1.52634982863018e-05-7.27430276102671e-05i
42	-8.0410903044566e-05-1.24006548714054e-04i	-8.2549117446475e-05-1.27720544259161e-04i	-8.4337601965041e-05-1.31079565498425e-04i	-8.5737396071858e-05-1.34054938897194e-04i	-8.6712031243605e-05-1.3662158296612e-04i	-8.7228362621877e-05-1.38758295716687e-04i	-8.7257407628942e-05-1.40447969308094e-04i	-8.6775171935552e-05-1.41677732001694e-04i	-8.5763441607772e-05-1.4243902020025e-04i	-8.4210519235093e-05-1.42727585835418e-04i	-8.2111881443192e-05-1.42543446571314e-04i	-7.9470735478491e-05-1.41890788120236e-04i	-7.6298453547084e-05-1.40777829339211e-04i	-7.261486529545e-05-1.39216661631737e-04i	-6.8448391201176e-05-1.37223074476386e-04i	-6.383600263536e-05-1.34816378622392e-04i	-5.8822997874841e-05-1.32019237633039e-04i	-5.3462587271654e-05-1.28857517044121e-04i	-4.7815285004733e-05-1.25360158482516e-04i	-4.1948109213903e-05-1.21559083727295e-04i	-3.593359671855e-05-1.1748913098349e-04i	-2.9848642830556e-05-1.13188022689531e-04i	-2.377318087397e-05-1.0869636112788e-04i	-1.7788719829719e-05-1.04057645108696e-04i	-1.19767619582154e-05-9.93182982194001e-05i	-6.4171252585326e-06-9.45276967622545e-05i	-1.1861981572666e-06-8.97381837263789e-05i	3.6448441500608e-06-8.50050541462332e-05i	8.0118307856444e-06-8.03864971574105e-05i	1.18593618509375e-05-7.59434811180527e-05i	1.51425184735475e-05-7.17395704244979e-05i	1.78284843529162e-05-6.78406661616184e-05i	1.98980479092413e-05-6.43146674703923e-05i	2.13469558708016e-05-6.12310563844413e-05i	2.21870916521481e-05-5.86604156895164e-05i	2.24474552113128e-05-5.66738968062813e-05i	2.21749252314129e-05-5.5342662405449e-05i	2.14347894111875e-05-5.47373359694549e-05i	2.03110342731787e-05-5.49274972830843e-05i	1.89063920414222e-05-5.59812682895635e-05i	1.73421485591419e-05-5.79650372987683e-05i	1.57577225881473e-05-6.09433706133766e-05i	1.43100327578585e-05-6.49791587439556e-05i	1.31726734550345e-05-7.01340391158318e-05i	1.25349245685723e-05-7.64691282749336e-05i	1.26006217229213e-05-8.40460840012857e-05i	1.35869129748088e-05-9.29285015704026e-05i	1.5722924510697e-05-1.03183629022873e-04i	1.9248351385544e-05-1.14884364301223e-04i
43	-5.7466219665264e-05-1.65839430737701e-04i	-5.7465122270893e-05-1.69728344823381e-04i	-5.7092627995187e-05-1.72991389463048e-04i	-5.6329115251312e-05-1.7557713125251e-04i	-5.5158739707336e-05-1.77439514473732e-04i	-5.356998739266e-05-1.78538716371843e-04i	-5.1556194592441e-05-1.78841938299034e-04i	-4.9116020739074e-05-1.7832411768148e-04i	-4.6253860387456e-05-1.76968547254226e-04i	-4.2980180585067e-05-1.74767389849675e-04i	-3.9311770534259e-05-1.71722079170285e-04i	-3.5271891396687e-05-1.67843599365727e-04i	-3.0890315401717e-05-1.63152638799411e-04i	-2.6203245074489e-05-1.57679616051334e-04i	-2.1253105369134e-05-1.51464578881238e-04i	-1.6088203744868e-05-1.44556979484391e-04i	-1.0762255719152e-05-1.37015331831399e-04i	-5.333776131262e-06-1.28906759120577e-04i	1.34660790863e-07-1.2030644132622e-04i	5.577286490321e-06-1.11296974455493e-04i	1.0926119143717e-05-1.01967654408335e-04i	1.61120485140076e-05-9.24136992705326e-05i	2.10660092995927e-05-8.2735424486789e-05i	2.57202246551506e-05-7.30373857101423e-05i	3.0009498630519e-05-6.34275042805234e-05i	3.38725335035355e-05-5.40161903401281e-05i	3.72532454397189e-05-4.49154786485001e-05i	4.01020496770182e-05-3.62381923186736e-05i	4.23770846024176e-05-2.80971500506413e-05i	4.40453427665373e-05-2.06044330613987e-05i	4.50836761904518e-05-1.38707288399081e-05i	4.54796433788239e-05-8.0047700837089e-06i	4.52321663864668e-05-3.1128886406977e-06i	4.43519682016928e-05+7.012941367117e-07i	4.28617636975243e-05+3.3370177017164e-06i	4.07961815153656e-05+4.6963491608024e-06i	3.8201399493835e-05+4.683941939787e-06i	3.51344825901781e-05+3.2065619055607e-06i	3.16624195498811e-05+1.723582456018e-07i	2.7860862677311e-05-4.5101402626796e-06i	2.38125836900005e-05-1.09333176379224e-05i	1.96056674759152e-05-1.91920581971382e-05i	1.53314742319556e-05-2.93856256106073e-05i	1.10824085131363e-05-4.16198174189283e-05i	6.949540711234e-06-5.60093639754489e-05i	3.0201319549938e-06-7.26805236569239e-05i	-6.248830442715e-07-9.17738073116046e-05i	-3.913399454769e-06-1.13446744887663e-04i	-6.784577710892e-06-1.37876586777763e-04i
44	-2.8371427631394e-05-1.97028789653405e-04i	-2.7628080306219e-05-1.99790161277916e-04i	-2.6742057241195e-05-2.0168002649596e-04i	-2.5721247046317e-05-2.02645006941232e-04i	-2.4575746548804e-05-2.02639737197547e-04i	-2.3317821407484e-05-2.01627884037197e-04i	-2.1961834585277e-05-1.99583069495785e-04i	-2.0524143423479e-05-1.96489678304701e-04i	-1.9022966532912e-05-1.92343532226464e-04i	-1.7478222116763e-05-1.871524163418e-04i	-1.5911339662876e-05-1.80936445254772e-04i	-1.43450471925e-05-1.73728260432301e-04i	-1.2803136439935e-05-1.65573053383251e-04i	-1.1310208484414e-05-1.56528413007744e-04i	-9.891402492194e-06-1.46663999103349e-04i	-8.572110391434e-06-1.36061047596049e-04i	-7.377680539403e-06-1.24811716471355e-04i	-6.333113798579e-06-1.13018284526572e-04i	-5.462755962967e-06-1.00792217876528e-04i	-4.7899912117625e-06-8.82531215686049e-05i	-4.3369422487875e-06-7.55275956670359e-05i	-4.1241840335388e-06-6.27480167420754e-05i	-4.1704795253042e-06-5.00512668600519e-05i	-4.4925476248056e-06-3.75774329487498e-05i	-5.1048754612106e-06-2.54684998582425e-05i	-6.0195892605547e-06-1.38670606102636e-05i	-7.24640014008848e-06-2.91506729320887e-06i	-8.79264316954164e-06+7.24735412493743e-06i	-1.06634297682659e-05+1.64830020786596e-05i	-1.28619347915562e-05+2.46585881515133e-05i	-1.53898403142129e-05+3.16455940823242e-05i	-1.82479579575426e-05+3.73209753494677e-05i	-2.14370504505835e-05+4.15676903370915e-05i	-2.49588708129311e-05+4.427503503401e-05i	-2.88174339757117e-05+4.53387645568144e-05i	-3.30205307470068e-05+4.46609846833234e-05i	-3.75814877646802e-05+4.2149799208753e-05i	-4.25211695169355e-05+3.77187024792308e-05i	-4.78702097764071e-05+3.12857110912375e-05i	-5.3671450090921e-05+2.27722346224862e-05i	-5.99825525821486e-05+1.21016924884055e-05i	-6.68787435704101e-05-8.02107351463e-07i	-7.44556338777471e-05-1.60168021071871e-05i	-8.2832051515102e-05-3.36234832957464e-05i	-9.21528133132862e-05-5.37088319918344e-05i	-1.02591354398123e-04-7.6367317839427e-05i	-1.1435212870739e-04-1.01703386122428e-04i	-1.27672690429603e-04-1.29833544058402e-04i	-1.42825365675913e-04-1.60888245167514e-04i
45	-4.630839047134e-06-2.31220052350825e-04i	-5.162393393774e-06-2.34114869883644e-04i	-5.920603247483e-06-2.3615488864903e-04i	-6.929382502183e-06-2.37302654615881e-04i	-8.211129629237e-06-2.37529158172484e-04i	-9.786255660301e-06-2.36814561830383e-04i	-1.1672730594938e-05-2.35148820426399e-04i	-1.3885660216572e-05-2.32532181303999e-04i	-1.643690506569e-05-2.2897555415387e-04i	-1.9334752757233e-05-2.24500742606691e-04i	-2.2583653962473e-05-2.19140532222614e-04i	-2.6184031242731e-05-2.12938632131499e-04i	-3.0132168576192e-05-2.05949470164958e-04i	-3.4420187926342e-05-1.98237843808522e-04i	-3.9036117637366e-05-1.89878431619924e-04i	-4.3964055891637e-05-1.80955171848566e-04i	-4.9184431012355e-05-1.71560516806723e-04i	-5.4674359123224e-05-1.61794573055969e-04i	-6.0408098661598e-05-1.51764138671861e-04i	-6.635760054323e-05-1.41581649743102e-04i	-7.2493152438849e-05-1.31364048872945e-04i	-7.8784115665526e-05-1.2123158882093e-04i	-8.5199753612988e-05-1.11306584605074e-04i	-9.1710151381353e-05-1.01712127440345e-04i	-9.82872273369464e-05-9.2570773884165e-05i	-1.04905838502102e-04-8.4003223558304e-05i	-1.11544982961287e-04-7.6126998875972e-05i	-1.18189103644953e-04-6.9055140367941e-05i	-1.24829498782458e-04-6.2894931499155e-05i	-1.31465844825621e-04-5.7746667302776e-05i	-1.38107837563432e-04-5.3702481712245e-05i	-1.44776956314519e-04-5.0845249097738e-05i	-1.51508354354908e-04-4.9247576139114e-05i	-1.58352876002505e-04-4.8970900696768e-05i	-1.65379196964154e-04-5.006471465831e-05i	-1.72676079632277e-04-5.2565927711868e-05i	-1.80354729027077e-04-5.649838848848e-05i	-1.88551228108108e-04-6.1872578390614e-05i	-1.97429023378626e-04-6.8685491557074e-05i	-2.07181423291212e-04-7.6920711703396e-05i	-2.18034063204657e-04-8.654869294997e-05i	-2.30247281860972e-04-9.7527247176238e-05i	-2.44118345908449e-04-1.09802234935592e-04i	-2.59983451280904e-04-1.23308450603328e-04i	-2.78219423655707e-04-1.37970685337833e-04i	-2.9924503515247e-04-1.5370494380084e-04i	-3.23521851277506e-04-1.70419782649698e-04i	-3.51554521206403e-04-1.8801773087863e-04i	-3.83890426113016e-04-2.0639674448507e-04i
46	2.6011189863775e-05-2.91134858440064e-04i	2.4407822176274e-05-2.97501062767052e-04i	2.231902949116e-05-3.03315258069472e-04i	1.9719380874206e-05-3.08554845444937e-04i	1.6587569948212e-05-3.13202926399091e-04i	1.2906909680958e-05-3.17248590803333e-04i	8.665761037687e-06-3.20687125057864e-04i	3.857882515287e-06-3.23520136232045e-04i	-1.517311284135e-06-3.25755589168828e-04i	-7.454592443946e-06-3.27407754686631e-04i	-1.3942872602416e-05-3.28497068047639e-04i	-2.0965272734563e-05-3.29049897750265e-04i	-2.8499314675844e-05-3.29098225418306e-04i	-3.6517237163721e-05-3.28679238084737e-04i	-4.4986437148021e-05-3.2783483450057e-04i	-5.3870035200826e-05-3.26611047249202e-04i	-6.3127562113636e-05-3.25057382437717e-04i	-7.2715762267315e-05-3.23226078606017e-04i	-8.2589508150519e-05-3.21171286290672e-04i	-9.270281952066e-05-3.18948169462041e-04i	-1.03009980165732e-04-3.16611929885711e-04i	-1.13466745032547e-04-3.14216755412198e-04i	-1.24031630612923e-04-3.11814693341224e-04i	-1.34667281878138e-04-3.09454450404006e-04i	-1.45341909657251e-04-3.07180121615337e-04i	-1.56030793081946e-04-3.0502985131131e-04i	-1.66717842469823e-04-3.03034431136285e-04i	-1.77397218679101e-04-3.01215841582845e-04i	-1.88075005424938e-04-2.99585745907923e-04i	-1.98770931185549e-04-2.98143947810521e-04i	-2.09520137036405e-04-2.96876827101352e-04i	-2.20374985937464e-04-2.9575577063903e-04i	-2.31406907585252e-04-2.94735618946916e-04i	-2.42708270877381e-04-2.93753152037127e-04i	-2.54394273300245e-04-2.92725640917553e-04i	-2.66604833153376e-04-2.91549493899416e-04i	-2.79506466514496e-04-2.90099029009649e-04i	-2.93294126313134e-04-2.88225405400533e-04i	-3.08192975939379e-04-2.8575574750538e-04i	-3.24460064623906e-04-2.82492495697137e-04i	-3.42385866571351e-04-2.78213016273466e-04i	-3.62295640721958e-04-2.72669501652301e-04i	-3.84550563283883e-04-2.65589188684968e-04i	-4.09548581058203e-04-2.56674918984725e-04i	-4.37724930308836e-04-2.45606060171276e-04i	-4.69552263740398e-04-2.32039801029679e-04i	-5.05540327251006e-04-2.15612826897023e-04i	-5.46235128710129e-04-1.95943374279725e-04i	-5.92217543225084e-04-1.72633655957773e-04i
47	1.01379554448971e-04-3.76188261834365e-04i	1.02292465323301e-04-3.88081317471389e-04i	1.02718162421983e-04-3.99769110018718e-04i	1.02630735818514e-04-4.11227865630275e-04i	1.02008155313757e-04-4.22435258915022e-04i	1.00832614733926e-04-4.33370372888725e-04i	9.9090813058221e-05-4.44013613856998e-04i	9.677416496328e-05-4.54346580133043e-04i	9.3878934580347e-05-4.64351883612887e-04i	9.0406287597514e-05-4.74012923226365e-04i	8.636225825902e-05-4.83313609153732e-04i	8.1757629267535e-05-4.92238036453733e-04i	7.6607724033112e-05-5.00770106406571e-04i	7.0932112083599e-05-5.08893093460335e-04i	6.4754229707654e-05-5.16589155216664e-04i	5.8100918999637e-05-5.23838782442653e-04i	5.1001889378854e-05-5.30620185699487e-04i	4.3489106335699e-05-5.36908614886763e-04i	3.5596112596448e-05-5.42675607870199e-04i	2.7357287090638e-05-5.47888164444512e-04i	1.8807047055982e-05-5.52507842235303e-04i	9.978998344671e-06-5.56489771811319e-04i	9.05038532492e-07-5.59781589300547e-04i	-8.385583178888e-06-5.62322286209126e-04i	-1.7867245983286e-05-5.64040977946787e-04i	-2.7518974874517e-05-5.64855594767359e-04i	-3.7325493605215e-05-5.64671501422287e-04i	-4.7278311982716e-05-5.63380054766416e-04i	-5.7376846726833e-05-5.60857111797957e-04i	-6.7629575321243e-05-5.56961504091313e-04i	-7.805522220231e-05-5.51533498208528e-04i	-8.8683976196417e-05-5.44393265354917e-04i	-9.9558737301654e-05-5.35339387167596e-04i	-1.10736389688368e-04-5.24147427973868e-04i	-1.22289096159125e-04-5.10568607007003e-04i	-1.34305607272304e-04-4.94328606795296e-04i	-1.46892575924033e-04-4.75126556125526e-04i	-1.60175865447151e-04-4.52634227510042e-04i	-1.74301836287436e-04-4.26495489855272e-04i	-1.89438593136509e-04-3.96326056951385e-04i	-2.0577717113058e-04-3.61713571409819e-04i	-2.23532636469439e-04-3.22218061721061e-04i	-2.42945073682643e-04-2.77372807167075e-04i	-2.6428042888686e-04-2.26685641404627e-04i	-2.87831175857429e-04-1.69640720667468e-04i	-3.13916769693656e-04-1.05700776773556e-04i	-3.42883851400484e-04-3.4309868550228e-05i	-3.75106165938547e-04+4.5103361988073e-05i	-4.10984156297771e-04+1.3312193023065e-04i
48	2.55323873084971e-04-4.39894410930965e-04i	2.63727631818063e-04-4.54838731506478e-04i	2.71838634470483e-04-4.69696536224598e-04i	2.79624879818079e-04-4.84432609094787e-04i	2.87057061195677e-04-4.99010156999413e-04i	2.94108964894193e-04-5.13390606399596e-04i	3.00757848404611e-04-5.27533368741073e-04i	3.06984794836866e-04-5.41395573190452e-04i	3.12775040264545e-04-5.54931765159996e-04i	3.1811827116994e-04-5.68093568870829e-04i	3.23008889565752e-04-5.80829311975806e-04i	3.27446243727829e-04-5.93083610034267e-04i	3.31434822767003e-04-6.04796908424784e-04i	3.34984413479717e-04-6.15904979125742e-04i	3.38110218031799e-04-6.26338369715625e-04i	3.40832931037335e-04-6.36021801975298e-04i	3.43178774489672e-04-6.44873517643172e-04i	3.45179488784397e-04-6.528045692097e-04i	3.46872277750633e-04-6.59718054165861e-04i	3.48299705189389e-04-6.6550829186353e-04i	3.49509539923775e-04-6.70059943120163e-04i	3.50554545819485e-04-6.73247073916791e-04i	3.51492212663395e-04-6.74932165999004e-04i	3.52384423226468e-04-6.74965078890343e-04i	3.53297051320379e-04-6.73181969750892e-04i	3.54299485223657e-04-6.69404179637666e-04i	3.5546407054176e-04-6.63437097013552e-04i	3.56865466414896e-04-6.55069011766678e-04i	3.58579909034401e-04-6.44069975490981e-04i	3.60684376706384e-04-6.30190686284419e-04i	3.63255651239445e-04-6.13161418779501e-04i	3.66369271254402e-04-5.92691022464138e-04i	3.70098374135038e-04-5.68466013508236e-04i	3.74512424768728e-04-5.40149787212188e-04i	3.79675830965044e-04-5.07381979767228e-04i	3.85646447481433e-04-4.69778009198563e-04i	3.92473972911013e-04-4.26928826089025e-04i	4.00198246273079e-04-3.78400904900334e-04i	4.08847452958286e-04-3.23736506376295e-04i	4.18436252675813e-04-2.62454240593215e-04i	4.28963845179968e-04-1.94049958695157e-04i	4.40411992763295e-04-1.17997999205192e-04i	4.52743021730612e-04-3.3752812041417e-05i	4.65897828248284e-04+5.9249019995843e-05i	4.7979391702578e-04+1.61586346433395e-04i	4.94323504160523e-04+2.73850589663575e-04i	5.09351718089379e-04+3.96642454388354e-04i	5.24714934867442e-04+5.30568204906957e-04i	5.40219285864994e-04+6.76235514893234e-04i
49	4.76684241358463e-04-4.09960601928405e-04i	4.94923712729363e-04-4.21556384189408e-04i	5.13085689350643e-04-4.32983019380581e-04i	5.31135857886607e-04-4.44210548269955e-04i	5.49043490987796e-04-4.55207528103364e-04i	5.6678215340162e-04-4.65940750205503e-04i	5.84330420000229e-04-4.7637491614856e-04i	6.01672600142138e-04-4.86472270884363e-04i	6.18799462361306e-04-4.96192191402611e-04i	6.35708952950068e-04-5.05490729676294e-04i	6.52406901570776e-04-5.14320108893733e-04i	6.68907706596603e-04-5.22628172262817e-04i	6.85234992447495e-04-5.30357784015503e-04i	7.01422230756895e-04-5.37446182647418e-04i	7.17513316784918e-04-5.43824286906006e-04i	7.33563092091771e-04-5.49415955597433e-04i	7.49637804111026e-04-5.54137202922394e-04i	7.65815492927481e-04-5.57895371777127e-04i	7.8218629528153e-04-5.60588268269045e-04i	7.98852655605781e-04-5.62103261594954e-04i	8.15929433765621e-04-5.62316354409117e-04i	8.33543899139941e-04-5.61091229861245e-04i	8.51835600758058e-04-5.58278282600274e-04i	8.70956103420783e-04-5.53713642205176e-04i	8.91068580093935e-04-5.47218198702893e-04i	9.12347251386794e-04-5.38596641046839e-04i	9.34976663629859e-04-5.27636520636436e-04i	9.59150797957975e-04-5.14107353135671e-04i	9.85072003896167e-04-4.97759772972743e-04i	0.00101294975224306-0.00047832475594847i	0.00104299920355491-0.00045551292632286i	0.00107543959025169-0.00042901396556296i	0.00111049241229289-0.00039849614059608i	0.00114837944849678-0.00036360596990011i	0.00118932058789227-0.00032396804605495i	0.00123353148798155-0.00027918503346066i	0.00128122106943508-0.00022883785978161i	0.00133258885951524-0.00017248611929306i	0.00138782219940326-0.00010966870567547i	1.44709333355469e-03-3.990469092022e-05i	1.51055640219814e-03+3.730553412626e-05i	0.00157834436107964+0.00012247884344196i	0.00165056585550254+0.0002161476712338i	0.00172730207857323+0.00031885800845208i	0.00180860364629116+0.00043116709191958i	0.00189448752466763+0.00055364077992719i	0.00198493404637133+0.00068685061071281i	0.00207988405642646+0.00083137054300975i	0.00217923622817949+0.00098777338081595i
50	6.90131472635151e-04-2.42086247193417e-04i	7.14613572352741e-04-2.45252627484595e-04i	7.39086034342783e-04-2.48321318916792e-04i	7.63527113411516e-04-2.51310156310188e-04i	7.87922092360208e-04-2.5423811021876e-04i	8.12264260545159e-04-2.57124867413071e-04i	8.36555894127965e-04-2.59990348066892e-04i	8.6080922821719e-04-2.62854159084775e-04i	8.85047410482412e-04-2.65734983583551e-04i	9.09305425265682e-04-2.68649907147907e-04i	9.33630976732814e-04-2.71613682114811e-04i	9.58085319207462e-04-2.7463793179881e-04i	9.82744022523623e-04-2.7773029724534e-04i	0.00100769766002595-0.00028089352978692i	0.00103305240675027-0.00028412453337169i	0.00105893053533667-0.00028741336132963i	0.00108547079737143-0.00029074217293292i	0.00111282867812785-0.00029408415578722i	0.00114117651308427-0.00029740242075415i	0.00117070345514498-0.00030064887674654i	0.00120161528217775-0.00030376309335066i	0.00123413403531253-0.00030667115980934i	0.0012684974794186-0.00030928454944139i	0.001304958378291-0.00031149899907197i	0.00134378357832756-0.00031319341350262i	0.00138525289586196-0.00031422880545468i	0.00142965780482772-0.00031444728177577i	0.00147729992305762-0.00031367108700268i	0.00152848929726203-0.00031170171562727i	0.00158354248856816-0.00030831910461357i	0.00164278046242938-0.00030328091786634i	0.00170652628871517-0.00029632193445524i	0.00177510265985652-0.0002871535524556i	0.00184882923703082-0.00027546342027947i	0.00192801983651201-0.00026091520733967i	0.00201297947046711-0.00024314852581625i	0.00210400125863297-0.000221779015179i	0.0022013632294398-0.00019639860095993i	0.00230532503124071-0.0001665759390633i	0.00241612457634211-0.00013185705664194i	2.53397464248584e-03-9.176620025159e-05i	2.65905945829275e-03-4.580690160862e-05i	2.79153130091574e-03+6.53672918983e-06i	2.93150713574701e-03+6.579847368678e-05i	0.00307906532945703+0.0001325282297049i	0.003234242468888+0.00020728998278885i	0.00339703031935778+0.00029065951759404i	0.00356737295672805+0.00038322186350087i	0.00374516410812641+0.00048556847006793i
51	7.72556591926715e-04+3.4416909887086e-05i	7.94616181464971e-04+3.8500393435927e-05i	8.16469778660599e-04+4.2112198292715e-05i	8.38122409801084e-04+4.5152154432227e-05i	8.59589750916803e-04+4.7516573937371e-05i	8.80899065741831e-04+4.909893575828e-05i	9.0209010919847e-04+4.9790649018948e-05i	9.23215985454438e-04+4.9481893290315e-05i	9.443439494117e-04+4.806253351589e-05i	9.65556140405499e-04+4.5423106548222e-05i	9.86950236926114e-04+4.1455875540624e-05i	1.00864002132834e-03+3.605594774709e-05i	1.03075584376692e-03+2.912245062246e-05i	1.05344497499104e-03+2.055976049198e-05i	1.07687183814714e-03+1.027877748157e-05i	1.10121811037379e-03-1.80176012801e-06i	1.12668268572229e-03-1.575392943234e-05i	1.15348149179582e-03-3.163925204414e-05i	1.18184715346185e-03-4.95073069228e-05i	1.2120284980494e-03-6.939433526685e-05i	1.24428989758404e-03-9.132184607923e-05i	0.00127891044483036-0.00011529523119575i	0.00131618296119105-0.00014130239869503i	0.00135641283584288-0.00016931243369069i	0.00139991669685929-0.00019927429554984i	0.00144702091646547-0.00023111556059361i	0.00149805995397989-0.00026474121932583i	0.00155337454140624-0.0003000325372122i	0.00161330971803691-0.00033684598800617i	0.00167821272180418-0.0003750122685969i	0.00174843074645563-0.00041433540434845i	0.00182430857492746-0.00045459195391618i	0.00190618610053383-0.00049553032257123i	0.0019943957487754-0.00053687019314278i	0.00208925981368807-0.00057830208380174i	0.00219108772370029-0.00061948704205911i	0.00230017325293831-0.00066005648453354i	0.00241679169481166-0.00069961219224958i	0.00254119701552332-0.00073772647145028i	0.00267361900587869-0.00077394249013261i	0.00281426045041489-0.00080777480072346i	0.0029632943334347-0.00083871005948876i	0.00312086110200898-0.00086620795338337i	0.00328706600640449-0.00088970234508009i	0.00346197653870167-0.00090860264683173i	0.00364561999058432-0.00092229543359179i	0.00383798115140955-0.0009301463054133i	0.00403900016769517-0.00093150200853179i	0.00424857058508827-0.00092569282368296i
52	6.29492560387685e-04+3.09237848727685e-04i	6.3933354652375e-04+3.15007972457601e-04i	6.48546112273561e-04+3.19253647027604e-04i	6.57162387117615e-04+3.21802277248232e-04i	6.65226228857693e-04+3.22478205620984e-04i	6.72793820796735e-04+3.21103664933294e-04i	6.79934209808144e-04+3.17499803744314e-04i	6.8672977783457e-04+3.11487780955796e-04i	6.93276639691306e-04+3.02889925051933e-04i	6.99684960470692e-04+2.91530953019814e-04i	7.06079186347576e-04+2.77239243435345e-04i	7.12598183166986e-04+2.5984815772375e-04i	7.1939527784711e-04+2.39197403183891e-04i	7.26638198346029e-04+2.15134431005345e-04i	7.3450890871046e-04+1.87515862208385e-04i	7.43203336539334e-04+1.56208934200828e-04i	7.52930991043766e-04+1.21092960470947e-04i	7.63914470756662e-04+8.2060795820515e-05i	7.76388860828063e-04+3.9020299482355e-05i	7.90601020724747e-04-8.104211542401e-06i	8.06808764022449e-04-5.9370526557631e-05i	8.2527993282514e-04-1.148171302158e-04i	8.46291370156763e-04-1.74461823993671e-04i	8.70127794436799e-04-2.38300387446763e-04i	8.97080580862475e-04-3.06305286466406e-04i	9.27446455169611e-04-3.78424435643557e-04i	9.61526105824221e-04-4.54580021737349e-04i	9.99622721203343e-04-5.34667395163287e-04i	0.00104204045875255-0.00061855403636569i	0.00108908285345809-0.0007060786039291i	0.00114105117324381-0.00079705007132071i	0.00119824272909927-0.00089124695924483i	0.00126094914787009-0.00098841667073421i	0.0013294546157001-0.00108827493630104i	0.00140403410011501-0.00119050537672038i	0.00148495155868821-0.0012947591913157i	0.00157245814214036-0.00140065497995077i	0.00166679039960737-0.00150777870729348i	0.00176816849367752-0.00161568381829069i	0.00187679443265938-0.00172389151416128i	0.00199285032741042-0.0018318911985568i	0.00211649667994214-0.00193914110383357i	0.00224787071093253-0.00204506910760118i	0.00238708473322909-0.00214907374983441i	0.00253422457842406-0.00225052546083078i	0.00268934808363266-0.00234876801013669i	0.00285248364570975-0.0024431201862236i	0.00302362885029986-0.00253287771614545i	0.00320274918333064-0.00261731543362424i
53	2.91285041201081e-04+4.94872128266482e-04i	2.80696127794398e-04+4.96889140334875e-04i	2.69074868731897e-04+4.96380748430483e-04i	2.5646489893768e-04+4.93155003955564e-04i	2.42919216531446e-04+4.87020180180125e-04i	2.2850039169202e-04+4.77785807776667e-04i	2.1328072389236e-04+4.65263756570965e-04i	1.97342345388226e-04+4.49269358554513e-04i	1.80777269367699e-04+4.29622566875605e-04i	1.63687381717442e-04+4.06149145248146e-04i	1.46184375925513e-04+3.78681881992911e-04i	1.28389631210446e-04+3.47061822756569e-04i	1.10434034532753e-04+3.11139515839368e-04i	9.2457747697901e-05+2.70776264002407e-04i	7.4609921289582e-05+2.25845376617552e-04i	5.7048357668478e-05+1.76233416064093e-04i	3.993912572559e-05+1.21841432361873e-04i	2.34561304812645e-05+6.25861801552325e-05i	7.78064096311138e-06-1.59868768074953e-06i	-6.8992199293194e-06-7.07614553576126e-05i	-2.0389019664274e-05-1.44931213760724e-04i	-3.2488590390862e-05-2.24116769443994e-04i	-4.2992629254302e-05-3.0830559796115e-04i	-5.1691320686436e-05-3.97462846263187e-04i	-5.8370976773205e-05-4.91530388709615e-04i	-6.2814692012345e-05-5.90425941085313e-04i	-6.4803009065697e-05-6.9404223689285e-04i	-6.4114592475931e-05-8.02246270108486e-04i	-6.0526907750091e-05-9.14878608554983e-04i	-5.381690370342e-05-1.03175278205951e-03i	-4.376169649563e-05-1.15265474963341e-03i	-3.013925436652e-05-1.27734245003292e-03i	-1.272908267443e-05-1.40554544023546e-03i	8.68709055414e-06-1.53696462659113e-03i	3.43246277586e-05-1.6712720936786e-03i	6.439529228392e-05-1.80811103620102e-03i	9.910655421446e-05-1.94709579959118e-03i	0.00013866088921429-0.00208781203534396i	0.00018325506758153-0.00222981697744447i	0.00023307943040789-0.00237263984659657i	0.00028831714951847-0.0025157823892612i	0.00034914346776598-0.00265871955876884i	0.00041572491627626-0.0028009003459562i	0.00048821850539903-0.00294174876687339i	0.00056677088641374-0.00308066501509475i	0.00065151748147946-0.00321702678602423i	0.00074258157990133-0.00335019078029547i	0.00084007339950957-0.0034794943929105i	0.00094408911280802-0.00360425759412272i
[truncated: 70 more columns]
