# Supplementary material for: Reconstructing spruce budworm outbreak severity: a comparison of paleoecological and tree-ring signals
Source: PLoS One. 2025 Aug 12;20(8):e0329406. doi: 10.1371/journal.pone.0329406 (PMC12342301; doi:10.1371/journal.pone.0329406)
Supplement: S15 Dataset — (ZIP) [file pone.0329406.s015.zip › Lake 8 wavelet data outlier/Coherence_Lepidopteran_scales_Percent_defoliation/coherence_wavelet_phase.txt]

V1	V2	V3	V4	V5	V6	V7	V8	V9	V10	V11	V12	V13	V14	V15	V16	V17	V18	V19	V20	V21	V22	V23	V24	V25	V26	V27	V28	V29	V30	V31	V32	V33	V34	V35	V36	V37	V38	V39	V40	V41	V42	V43	V44	V45	V46	V47	V48	V49	V50
1	0.0689916982781013	0.162266677472183	0.270312922869525	0.409567568060353	0.594991343318242	0.80221523892438	0.96267933263107	1.06155715633349	1.13199718399281	1.18712089511215	1.24195924903882	1.31514186799567	1.39070264754232	1.45604481047589	1.52307321013684	1.575208765117	1.59983899104157	1.620935644184	1.63837285548423	1.61632510864916	1.53726917258399	1.46412928118203	1.46316936917297	1.52610555710357	1.65109369488298	1.79522857052729	1.89689874612233	1.94067322329303	1.93355168101034	1.88898465881779	1.8406754765672	1.82468817910446	1.84905491355681	1.89537055631505	1.93104420483694	1.9388512267249	1.92254421166898	1.88325533572213	1.83494842513978	1.81512782232212	1.84195995699719	1.91564222758825	2.0252320719089	2.10499877953805	2.11622481000795	2.08475586054829	2.04054071849512	2.04307472083664	2.13285749444821
2	0.0586531883146286	0.137509949049243	0.228458090047907	0.352128215684594	0.552104897399756	0.844902705595539	1.0713788632687	1.16178818027428	1.21133744709407	1.24586448634451	1.28584497408244	1.36333749599991	1.44906105424687	1.51889792098636	1.59988085604613	1.66145964742761	1.67505781870205	1.69391891431498	1.72350980886116	1.69559300394735	1.55369725640436	1.41053362241278	1.39632390972344	1.48124726769956	1.66339236721474	1.86482993033688	1.99802935862695	2.04570503770661	2.02042468639616	1.93872767824698	1.84799282112091	1.81556959509313	1.85431745732491	1.93016112689732	1.98461904170852	1.99220673630144	1.96400499485416	1.89798852462105	1.81359312445308	1.76963788849516	1.79642622478846	1.8983251249435	2.0679031880977	2.18805714561141	2.18537102970313	2.11037612860181	2.00883539726142	1.99416684206294	2.12861541835816
3	0.046307088227424	0.105387909443202	0.168464880047769	0.247696858363418	0.397577902049095	0.839054275247078	1.3274924293436	1.3414242096365	1.32440255909228	1.31403150584932	1.32328473620782	1.41188169035801	1.51910493298885	1.59248136382982	1.70530006385443	1.792639664258	1.77147264205907	1.7849623256233	1.85498992253986	1.85027752181465	1.58088797083005	1.26518633024244	1.24089307162937	1.37537488084957	1.68003418122112	1.97986398023745	2.16221590097433	2.21512961964306	2.15947596983121	2.011134944544	1.82527369405811	1.76113206043543	1.83733878746944	1.98278322802871	2.0760004515434	2.08115204196303	2.03380408162008	1.91955829970892	1.76661103297028	1.67247568653434	1.69227210433777	1.8407650626773	2.14389793626344	2.35721422584268	2.31878704213536	2.14960684255217	1.9061520992048	1.86674361739709	2.09969619674035
4	0.033424314229209	0.0701855425977605	0.100636205966134	0.116373372333463	0.0937235022254177	-0.0473258578376666	2.56433572928161	1.65374914363542	1.45354027652307	1.36722296561321	1.32082644797113	1.44376562943493	1.60164277276871	1.65996205309222	1.85482386494886	2.03969056348467	1.87588669408088	1.87512288183004	2.05831417951261	2.20929230525753	1.7622432354925	0.814631267162618	0.878153189825547	1.12597552663214	1.75026706941364	2.19257381961055	2.44221247802045	2.50614932474201	2.40609428614007	2.16015106839865	1.69430634487032	1.57233658438158	1.75338465565369	2.08854496601449	2.2586035773829	2.24388988343622	2.16683935151696	1.9593686337178	1.67105706879238	1.46344190528064	1.44789280002871	1.64544873616008	2.30611633246805	2.75984658805497	2.61767926477912	2.25436440398162	1.53678263108095	1.56034556645005	2.02184632949579
5	0.0224648323093119	0.0400707059146989	0.0470361745390799	0.028886875815822	-0.0530916205839031	-0.305198011019765	-0.712748372060774	0.814335812870226	1.40724003701662	1.31629282625714	1.19836204794517	1.42129143483022	1.71039235319196	1.64099987735657	1.95106234120298	2.81459662763296	1.78360368624037	1.88394632663132	2.32136688601916	2.81407581794133	-2.30757149128359	-0.341356762927792	0.113134935970955	0.282573860761992	2.24099196637555	2.59049950882001	2.91048856655112	3.02257857417085	2.85659379138104	2.78444703005172	0.799009004096601	1.01090933310738	1.4147295666977	2.47622537815653	2.67886765273598	2.5558167603936	2.45449410210301	2.04566356766865	1.49447120320675	1.01237123021596	0.889163481208733	0.933725189568891	-2.24350483516155	-2.55892604402617	-2.96831403416328	-2.61761368681463	0.220931454227826	0.972562002191134	1.82555573753194
6	0.0154365722788724	0.0213096468526731	0.0197946429273084	0.00455913237902184	-0.0330797225369226	-0.0933263640491179	-0.109546516359949	0.136889682985164	1.50904115458105	1.04483142169468	0.866421216085962	1.282963704803	1.94965325817486	1.64139172617603	0.207157759470237	-0.632936429437976	0.723945356471885	1.79545154786256	2.57908583964845	3.13125399192221	-2.31840799080846	-1.00092140885601	-0.790777975809039	-2.13862389281099	-3.10077622160335	3.07502887385182	-2.71651970172252	-2.35901229625098	-2.86378244255821	-2.66893316679999	-1.39635241574532	0.095564839837681	0.0914436021850928	-1.72409503542557	-2.81048674549327	3.09415370754769	-3.10475405594764	2.21432444764469	1.24763717847906	-0.07284933720364	-0.092006258152245	0.0366098401984594	-0.617669867723967	-1.38396730016671	-2.28084290671126	-2.01512151588927	-0.84919477936113	0.152992276780424	0.354311979846792
7	0.0124010405392579	0.0133091330549798	0.0115394212802051	0.00633421457209348	-0.00286925783481808	-0.0197771482905503	-0.0641712819343205	-0.203077809688534	-0.715410536966816	-0.144211326312639	0.354402824264511	0.813971629625774	2.66893074652989	2.71930522000314	0.106298733049255	-0.118756759923797	0.10679021916483	2.21840429205444	2.89266388683411	3.13834268772578	-2.80566401891183	-0.401152933961086	0.275697257195283	-2.94528921005703	-3.08157829773664	-3.09535177126292	-2.11087014502314	-0.822141697744685	-2.72748442458444	-2.95046976409004	-2.7753997344616	0.216329236244007	-0.0158030383282746	-0.6161413488032	-1.85483414226019	-2.81444633973689	-1.22890048299594	1.49230273984103	2.4532837488617	-2.51275825778639	-1.03036186277908	-0.0646768168965802	-0.236538990570159	-0.461362523586684	-2.99682259712402	-2.8728724948584	-1.80822499967895	-0.286710642231528	-0.132472592099901
8	0.011866492361211	0.0113086192869979	0.0107854448413843	0.0115449144634837	0.014936511070312	0.0177694498676502	-0.00330540892829321	-0.110745175236607	-0.278772700360145	-0.256029377742987	-0.153695599800259	-0.474433393034287	-2.14723043496265	-2.22131894841473	-1.10962171173615	-0.656142041001641	-0.920907554132693	-2.29355539100205	-3.02354472100748	3.06745623670994	2.82931013936032	1.92548675265689	2.09013318468362	2.81280341123676	2.93975259912435	2.81529818793142	1.75847889562621	0.805826225779225	1.78702277064593	2.66942381513948	2.51486852784033	1.45036327675679	0.634807314248725	0.26534328570034	0.114280191986863	0.391899957389103	0.241264028710269	1.23862377542546	2.2722543071636	2.43215235466483	1.46244017776299	0.350850863318675	0.201104631111127	0.529193279361108	1.76117326556185	2.22012212095816	1.84499614247909	0.447205129073174	0.377218162774177
9	0.0122901008468191	0.0112427412807643	0.0112817317614528	0.0146998149471442	0.0252685273395408	0.0470888218806044	0.0757787101540126	0.049269714202036	-0.189307646491084	-0.390527678842845	-0.50542969001519	-0.856431451084968	-1.42245991564953	-1.5864863373048	-1.35055704686487	-1.2264522762103	-1.53934781163638	-2.22047421235188	-2.84460530211997	3.03756975619355	2.69741083720026	2.39444524970988	2.41422453276506	2.62026110610392	2.6791421134084	2.49764195363504	2.01260307161581	1.64099430268633	1.80338264038984	2.14256199643135	2.10716011595444	1.6799577284765	1.16371272648743	0.766675413211697	0.448812009449124	0.332942432347347	0.747503828368753	1.40997512429897	1.74490960857816	1.67587564451649	1.2092113308664	0.707441957027891	0.576795031936402	0.806761507809972	1.21036884694317	1.39910881744213	1.24798293179251	0.959228171324579	0.928794627913665
10	0.012744272771103	0.0109695088406893	0.0103075689637486	0.0134577009917335	0.0256594382855697	0.0564496101524911	0.122914030338017	0.241867122478263	0.090844279050985	-0.634503406082904	-0.736103390297886	-0.905889058920632	-1.14511293020573	-1.3025675172923	-1.36945150886871	-1.50449025412332	-1.84181050534811	-2.34581313386554	-2.84872973557501	3.04186158945522	2.75954145547554	2.58939958028984	2.5466488150063	2.56646171390804	2.53988881476297	2.40468058812977	2.18104681204695	1.99886818218808	1.96373766169556	2.00680147859822	1.96358668771198	1.76127556550468	1.45188828221446	1.11476217648484	0.819658036104234	0.712348696886722	0.943377132468383	1.26228859179466	1.37235129273214	1.27915112630611	1.04966732295808	0.821251457530709	0.726288231251242	0.777698204750081	0.890396635765918	0.976365345406852	1.03564708993275	1.12651159059737	1.26948000242771
11	0.012795465772816	0.00956128096690828	0.00659869866005795	0.00621691866304313	0.013278940205233	0.0375304598644168	0.101013438528879	0.275601293438409	0.99805944539233	-1.81758142370956	-1.01939327603476	-0.959137834428796	-1.045555691135	-1.17525746209833	-1.33691694039104	-1.58580185526562	-1.98088063575743	-2.47755316491194	-2.92972072785547	3.02232523579241	2.80367554580305	2.67355988499514	2.60605213609147	2.56404143660262	2.50732805142337	2.41372546830305	2.2935009314232	2.18312676834889	2.11028354160178	2.06181216209705	1.99250017184796	1.86292016713149	1.66389187303297	1.41564955963922	1.17192698841045	1.02616917418126	1.03605118035486	1.1075004488706	1.11567131408734	1.03875387484645	0.910008943101282	0.780008215981734	0.690310171550913	0.65259213303892	0.66124499912746	0.731559334461963	0.915253685648285	1.20350117977126	1.45820951992683
12	0.0124679888183377	0.006991810627601	0.000216933699986025	-0.00659240937281684	-0.01043877278555	-0.00574134907612524	0.0165054892547169	0.0689523424782864	0.127915628064094	-1.05518962926169	-1.18589788111464	-1.02673833075764	-1.02055958402689	-1.10505825046009	-1.26809924842203	-1.54905896942111	-2.01769603914411	-2.60638495656253	-3.06211279427763	2.94855407904554	2.79033158724771	2.69615745524699	2.63525431893954	2.58551126325303	2.53103459900996	2.46458265150537	2.38921392744096	2.3146529142069	2.24849321197825	2.18836661140853	2.12119177902037	2.02866254962184	1.89316752706088	1.70284929470486	1.4664136538089	1.23797347591632	1.08419350562122	1.00076325849685	0.934902485527702	0.853697953227358	0.754401952713537	0.648449397508819	0.549549686007364	0.471592576449989	0.439063200054256	0.510878804069549	0.79784787829968	1.27352398034246	1.60908918935389
13	0.0124400196635352	0.00429999697411839	-0.00712136052937255	-0.0218828203117985	-0.039168666065815	-0.0574439582531858	-0.0770643371928776	-0.109907672146764	-0.208280850287449	-0.491523527497463	-0.824156868810195	-0.929611896231752	-0.957826913575113	-1.01415415406372	-1.13518787155185	-1.38299081190134	-1.94909781587398	-2.81640531980453	2.9920506599616	2.80304632663487	2.71994079219513	2.67682444859534	2.64606851328488	2.61496742646699	2.57809032596949	2.53447240292261	2.4863618777316	2.43772215563615	2.39203642278856	2.35003812158146	2.30783643484621	2.25466890295314	2.16882396383819	2.01287192738999	1.74504293944371	1.39443034522836	1.0956205915052	0.906259482472652	0.782789639303453	0.6797930752033	0.574974899313764	0.461769174143643	0.342900675052772	0.230803116740822	0.156097282314856	0.197249241014463	0.599372622926612	1.44515282353962	1.82281173752648
14	0.0142633274398619	0.00381776804978039	-0.0118198931115654	-0.033918866600466	-0.0632137106381678	-0.0995542254443126	-0.143172148685489	-0.199439328807883	-0.284496313975265	-0.416802247927454	-0.578097411797488	-0.707632951129044	-0.783003143061057	-0.830603364513441	-0.880204070172344	-0.968830485945759	-1.38492416764854	2.78362400530095	2.58004943800975	2.5714350394619	2.5981895786508	2.62606973443314	2.64224619883466	2.64398162055795	2.63328246833044	2.61391464169006	2.59021494594284	2.56668777514126	2.54765814762315	2.53649044488447	2.53360790651955	2.53193570915442	2.50808614634118	2.40629295109016	2.11105628170258	1.54189189181309	1.03567466843976	0.766650235948827	0.610835978076406	0.488965175970448	0.367272098767557	0.231441507040222	0.0779312548849202	-0.0865098574671163	-0.243055089058702	-0.352924258718412	-0.156076522061128	2.11407065469838	2.17869802425548
15	0.0204090153455777	0.00915498017834432	-0.00859515973636043	-0.0351154070450533	-0.0722926522625896	-0.120043966482946	-0.174877175047006	-0.232052147349143	-0.29165171222218	-0.35877173509149	-0.433032095486713	-0.501583840772872	-0.546576427224358	-0.553365597739453	-0.501142086063695	-0.31960692215167	0.32336381329044	1.54228011289888	2.04107311692537	2.28175373378228	2.44474456686686	2.55823599472887	2.6310216767817	2.67243049113912	2.69221379010097	2.6990540311983	2.70043052354906	2.70320396790266	2.71423848051125	2.7404791790058	2.78747093023361	2.85465388478469	2.92659558472866	2.96043042389292	2.83182121699028	1.78351037787053	0.718831289040794	0.490441979818916	0.369536968170249	0.255603353567726	0.122042040674633	-0.0438173906122505	-0.247848252817596	-0.489016357317197	-0.769392774988246	-1.14691702486784	-1.97848442882396	3.07208440199857	2.60447527060211
16	0.0338477936324813	0.0245455502996928	0.00857583012737695	-0.017248286414906	-0.0566116981795777	-0.111344150151731	-0.175771091029432	-0.2338004859189	-0.27222393192257	-0.294995874228437	-0.311645114020062	-0.321637641928371	-0.312710061914312	-0.26299655042547	-0.13720989973292	0.123477882593159	0.580967674170218	1.15567289208244	1.65274472846799	2.0301582937638	2.30938092428079	2.50383256955388	2.63052507657319	2.70943383105737	2.75793157377731	2.7893975049688	2.81436857040867	2.8422678230812	2.88305761657194	2.9484898033302	3.05187044970535	-3.07954887815393	-2.88114692362013	-2.64702419949784	-2.33233977994813	-1.49701324034267	-0.289416299336125	-0.00259736682563641	0.0315808937828338	-0.0312769893790858	-0.16281987989565	-0.361510184890567	-0.628602536069322	-0.955792806733883	-1.33562806527449	-1.79713209887513	-2.38403819385842	-2.97349311554579	2.89855304659122
17	0.0568319342870414	0.0531440438043807	0.0443943919015328	0.0270572235396603	-0.00500299823495	-0.0610224375983072	-0.145456220071744	-0.229312432087532	-0.25845563560234	-0.238025021119701	-0.205309899983413	-0.170610638703807	-0.12365650463893	-0.045739087443734	0.0869350061377505	0.299824996962474	0.608673874544197	1.00507923740295	1.45659285006274	1.90205747402111	2.26398315961826	2.51360102329253	2.67301508391854	2.77368016877245	2.83949293468605	2.88683293682466	2.92782691523538	2.97338082845484	3.03599380710399	3.13283057849606	-2.99484644561914	-2.75313375170682	-2.42044193196343	-2.03905979251235	-1.63731273880118	-1.18429222826249	-0.727456695288148	-0.422604798737969	-0.302154980088732	-0.320268665392473	-0.451345383191061	-0.694777341076934	-1.0452690154672	-1.45576695608681	-1.86482043079035	-2.25646074034867	-2.63370529967151	-2.97311662517023	3.03816908762787
18	0.0888152742378918	0.0939384236410343	0.0977377953786465	0.0986048478013239	0.0923803102171513	0.0659413877109017	-0.0268528381914144	-0.262600909372583	-0.344159844747763	-0.218916913652144	-0.124510040726676	-0.0628615082165564	-0.00780084134961287	0.0593761449782296	0.154549881401187	0.294914332270234	0.505198537291748	0.832759119965788	1.34626745217084	1.95889045257498	2.4029803101241	2.65558759664097	2.80045390630011	2.88941756975309	2.94891700812358	2.99382500161448	3.03435834451574	3.07993913183188	-3.14051039784933	-3.04036664351941	-2.86331569497572	-2.53495443647288	-2.00376706010199	-1.46062496889932	-1.08293029562537	-0.818864027295437	-0.619051329001017	-0.4834614210607	-0.427718846642891	-0.467154888528485	-0.630028339372705	-0.973723919076771	-1.50817883971718	-2.02839318002309	-2.3958903574924	-2.66010207252644	-2.87140419019506	-3.04746225140377	3.09146165972388
19	0.12461158428714	0.138588220010416	0.155126908474117	0.17587998848998	0.204730922552669	0.252446247373486	0.360620524284563	0.910341202356577	-0.581094754337008	-0.121478115213314	-0.0336313021247554	0.00553364341024495	0.0299824208204603	0.0509458465854108	0.0752935961685733	0.11084221920634	0.173693070100917	0.322226780887631	1.02306821348735	2.60496728673677	2.90142935292223	2.995671535043	3.04290705757604	3.07221858076425	3.09307845534194	3.10984922378275	3.12537282986625	-3.14070982988007	-3.11775979513973	-3.07997891404275	-3.00135782875223	-2.75912857526884	-1.41377377824679	-0.509354199615312	-0.335423816957544	-0.268542269351603	-0.235333633288237	-0.222725590901579	-0.233069040469524	-0.281125285390995	-0.420866419741028	-0.970927479323375	-2.4067695975121	-2.84388816972027	-2.98364626971049	-3.05717010163634	-3.1064536964027	3.14006470943905	3.11190698105376
20	0.156124457327655	0.174596602357313	0.196006850133576	0.221538951602903	0.253251200195265	0.294119008321834	0.344275118762232	0.377480921671385	0.312339321778238	0.180128988351637	0.0965755628812753	0.0485428228904107	0.00532548043250575	-0.0485978515869247	-0.123637062276598	-0.233627866997666	-0.410051028121173	-0.747778838421259	-1.47162356298677	-2.27228423844585	-2.6523369849017	-2.82756193989156	-2.92288467393219	-2.98161705621793	-3.02223366562078	-3.05484910667149	-3.08674897650423	-3.1252258948469	3.10256718235819	3.01038164385391	2.83160791892953	2.41445057236455	1.55451981200296	0.900848252536771	0.612086236248956	0.456782967981687	0.358670170914039	0.30197761174764	0.294896967678912	0.370500733316424	0.63841221825871	1.40733596742919	2.23814877238423	2.58487690528347	2.75856043739801	2.87857056680473	2.97742771763957	3.06400130972626	3.14018009531604
21	0.17900406142227	0.197299460064357	0.216405938371136	0.235681135567286	0.253869772320458	0.268482037628338	0.274890999740413	0.266157828423368	0.236087817371154	0.184842812264996	0.118123201107535	0.0385998310531062	-0.0581352935447996	-0.181267905498891	-0.342363812686978	-0.554702730271489	-0.832264470643671	-1.18161313090365	-1.57843593971448	-1.95763944570156	-2.26357331894024	-2.48811799248029	-2.64941529839422	-2.76828011944349	-2.86151472772807	-2.94235805567933	-3.02235027109655	-3.11334532203364	3.05352220943515	2.89309682304591	2.66637437129054	2.3615999802557	2.00806444863104	1.67240181081327	1.3965455444979	1.18200415861566	1.02334321739925	0.927619165342302	0.914561589205399	1.00932537211241	1.22724071708644	1.54088053999484	1.87379818125974	2.17031281392261	2.42659161294811	2.6556774106138	2.86443365027646	3.05228874150279	-3.06625525440452
22	0.196500009983894	0.213767914296163	0.230340230316143	0.245058069893195	0.256330956386646	0.262057237270324	0.259611430185168	0.24597419816473	0.218003341301662	0.172632825002025	0.10665826269163	0.0160647090412482	-0.104585984530021	-0.261938456660839	-0.462143219638103	-0.707351901535124	-0.991302910421687	-1.29718649074467	-1.60125926414864	-1.88110107299256	-2.12283240335494	-2.32300326342135	-2.48588452139612	-2.61959784480076	-2.73339551447943	-2.83641843009657	-2.9373855763927	-3.04461389617842	3.11731933850549	2.97563512265021	2.81019833372924	2.62278901125413	2.42032852125164	2.21115852641865	2.0004460900955	1.79108190909536	1.59239735596752	1.42844205850989	1.33082228799885	1.31964764922312	1.39498305635677	1.54298699484556	1.74651406623533	1.99303721343017	2.27446856441161	2.57843054145968	2.88157850374746	-3.12522161997755	-2.88935324262545
23	0.215869422247112	0.234387446663449	0.251875952267502	0.267159124595353	0.278775523507526	0.284965820688326	0.28365992653581	0.272450185832246	0.248524974879722	0.208522969525008	0.148264205584436	0.0623401566578527	-0.0563576642290641	-0.216797574725124	-0.428488108237049	-0.696177192676343	-1.00934397121111	-1.33635982875999	-1.63963343443796	-1.89797217684825	-2.10929460138809	-2.28068686390814	-2.42111800018133	-2.53886053880555	-2.64103146963541	-2.73368759522656	-2.82195805379349	-2.91009058565815	-3.0014093447129	-3.09825979841234	3.08106212758187	2.96898578034564	2.84638089835986	2.70736431963289	2.53921662695211	2.32115979623483	2.03829474298513	1.72654205788747	1.47831991716934	1.34820398682195	1.32866963471798	1.39905184467067	1.55133573400056	1.79672763453007	2.16082496799007	2.63539650946122	3.11059663569152	-2.80008100601076	-2.5283661074842
24	0.244880173375531	0.268782194588161	0.292292628647131	0.314331252224858	0.333628368247667	0.348750675145318	0.358114231253479	0.359962919109947	0.352284078859483	0.332617369517887	0.29767399152509	0.242590995167122	0.159434561024214	0.0341327660454164	-0.159395769263102	-0.465067049896673	-0.914805524043929	-1.41302689798691	-1.79875133676569	-2.05380879961253	-2.22544653811531	-2.34878693609384	-2.44323619481099	-2.51954620963712	-2.58411152825484	-2.64103890723802	-2.69311421056124	-2.74226349968809	-2.78980123329915	-2.83662911195711	-2.88350859824047	-2.93155080051324	-2.98319294191549	-3.04438354397761	-3.13041452046872	2.99785084147369	2.62622329229304	1.7845559547451	1.159553063019	0.952617328166319	0.900205614779524	0.915020718194448	0.972648097280787	1.07958748573041	1.35481056914541	-2.71895722431532	-2.18050936894478	-2.01471001620686	-1.88948765363837
25	0.290746092131061	0.325868989837806	0.362141962191621	0.39858854707822	0.434157065170039	0.467821092108282	0.498671087788077	0.525978806649285	0.549226196120476	0.568100534300959	0.582462129565953	0.592286554483408	0.59756407654378	0.598074185426489	0.592655290268288	0.575299009539973	0.460740772330598	-2.46672551068836	-2.51540539757651	-2.53249674504319	-2.54371171797453	-2.55251632801402	-2.5597910333318	-2.5658030673976	-2.57060930135003	-2.57414886791427	-2.5762447184359	-2.57656795853663	-2.57457686525577	-2.56942223719387	-2.5597863440109	-2.54357178521331	-2.51722396782882	-2.47406950459162	-2.39962092434743	-2.25561842631677	-1.9151778472217	-1.07742013860897	-0.324552937764968	-0.0432387921055382	0.0579190850031824	0.0706041678476583	0.00353429406414568	-0.168404629993511	-0.464746792106821	-0.806888614019258	-1.05551331283437	-1.17976715041101	-1.21588355573964
26	0.357541977118834	0.411370578093752	0.468511113974407	0.527808279986325	0.588159495121223	0.648743047048642	0.709215375062579	0.769857346834053	0.831691003844922	0.896628515627681	0.967754686630223	1.04990455631469	1.15081446767925	1.2833015204504	1.46875142774045	1.73863136504016	2.11377672329844	2.53944385921958	2.90094595556521	-3.12646103743903	-2.95128863392164	-2.82648607034507	-2.73228057305257	-2.65695894622094	-2.59346206732477	-2.53729060307198	-2.48533824349959	-2.43521611093353	-2.38481168326686	-2.33193686570182	-2.27397048121918	-2.20741703503999	-2.12731122442562	-2.02645651693595	-1.89480908634874	-1.72051852733022	-1.49679218127993	-1.23774064199997	-0.986315750932538	-0.787752314034191	-0.660232187921134	-0.599612253854071	-0.594065271113821	-0.629341111474165	-0.688375893255201	-0.752107824183595	-0.80352316719235	-0.831592853991004	-0.831798909942515
27	0.44198524002019	0.524674892170147	0.612776811961279	0.703906013479605	0.795969067167669	0.887652714198744	0.978682423910431	1.0698373916052	1.16281833276643	1.26008244015357	1.36471147680107	1.4803071761334	1.61082620652132	1.76016561357589	1.93121432564758	2.12417630903206	2.33462891880792	2.55297191847649	2.76695520829602	2.96620170388762	-3.13796486782754	-2.97991773047021	-2.84070142006094	-2.71706436321298	-2.60568279966219	-2.50358789202989	-2.40825296952731	-2.31752856585299	-2.22951999963212	-2.14244995167863	-2.05453035197184	-1.9638727896857	-1.86848866975919	-1.76646357951555	-1.65641300369796	-1.53827426380166	-1.41425656272712	-1.28935862240492	-1.17067772875093	-1.06539417835424	-0.978486893851703	-0.911489485542917	-0.862606736304311	-0.827618876478706	-0.800959956595024	-0.776683161641586	-0.749217844068019	-0.7138665354875	-0.667029566497365
28	0.531676128057069	0.664368774417312	0.802781949916624	0.939577899987186	1.06956467136304	1.19075054591	1.30389811121393	1.411423888913	1.51640410494508	1.62194189731033	1.73083567216243	1.84541183785405	1.96741409028264	2.09789186287039	2.23707938678987	2.3843019017018	2.53797820366388	2.69578631217666	2.85500339818053	3.01294217891725	-3.11583926669305	-2.9665605770173	-2.82329052453786	-2.68631587353732	-2.55550888935212	-2.43051372415861	-2.31089687274293	-2.1962462046044	-2.08621857795963	-1.98054499731462	-1.87900842618191	-1.78141403640417	-1.68757339454494	-1.59731984680351	-1.51055965549855	-1.4273429066065	-1.34791659566484	-1.27271307831274	-1.20224377161322	-1.13691008239645	-1.07678819750289	-1.02146064211357	-0.969944383097714	-0.920721522299294	-0.871842936739977	-0.821062267024249	-0.76596454460204	-0.704071058363214	-0.632923048687796
29	0.614475433468022	0.885443058176907	1.13745432339313	1.34160606864418	1.49869957942082	1.62194056113656	1.72445697204438	1.81602130421096	1.90331336792724	1.99078548422641	2.08136713481935	2.17693145475599	2.2785846265962	2.38684392744396	2.50175343852879	2.62297118374106	2.74984942285791	2.88151928903924	3.01698110004881	-3.12799207002113	-2.98803813582817	-2.84726986237971	-2.70652196636818	-2.566562915923	-2.42815239890699	-2.29211378317455	-2.15939892168592	-2.03112050126493	-1.90853205441297	-1.79294863888321	-1.68561890502568	-1.58757475231962	-1.49949115498317	-1.42158444286459	-1.35356677479579	-1.29466336274105	-1.24368908908266	-1.19917099374068	-1.15949250896961	-1.12302844785713	-1.08824210345692	-1.05372814402462	-1.01820128305976	-0.980442679430682	-0.939219154772153	-0.893185692934723	-0.840773594443965	-0.780059640244407	-0.708610091164975
30	2.62529434841748	2.34047491214238	2.28754442681686	2.25889298752784	2.24490838983593	2.24363974626162	2.25444245238635	2.27696926626719	2.31093291350129	2.35603958010224	2.41196560095425	2.47834444487666	2.55475652250658	2.64072237636724	2.73570226266611	2.83910512387355	2.95030831203877	3.06868643643902	-3.0895415961723	-2.95854556164674	-2.82199062301121	-2.68032822250742	-2.53406648607247	-2.38391644395621	-2.23098874455728	-2.07699799311531	-1.9243946897042	-1.77632951156721	-1.63639504658358	-1.50818692550372	-1.39481942813757	-1.29854285304759	-1.22053326124306	-1.16083301133944	-1.11838571243993	-1.09113838684181	-1.07622884826904	-1.07028434403831	-1.06981156103945	-1.07159342653462	-1.07298377002452	-1.07203154845664	-1.0674384320487	-1.05840483799041	-1.04442762974542	-1.02508989332575	-0.999850522221311	-0.967808815983925	-0.927381352042287
31	-2.7414756310996	-3.00640175047396	3.06235251838228	2.89826613590318	2.77810198738617	2.69439975086672	2.64073012636129	2.61208618420547	2.60470454314159	2.61577593138803	2.64318568337132	2.68531176808994	2.74087690839737	2.80884713851836	2.88837203328617	2.97876523035856	3.07952541157405	-3.09278875712363	-2.97172420462387	-2.83993614854768	-2.69635964159765	-2.53940828833086	-2.36723884739022	-2.17850421748331	-1.97380529493689	-1.75759361923146	-1.53923997117287	-1.33150205802863	-1.14656989765601	-0.992627963533382	-0.873210932451797	-0.788623365108727	-0.737563643001517	-0.717962822514734	-0.726978868588543	-0.760503975126562	-0.812738416353203	-0.876422999923856	-0.943952304538926	-1.008876834721	-1.06694190943575	-1.11623445330006	-1.1566723957328	-1.18931399402162	-1.21580471456279	-1.23805517675474	-1.25812773288969	-1.27829395965643	-1.30126541011845
32	-3.03046794249323	3.09845217813463	2.97026109630143	2.86642662826994	2.78504710178909	2.72422680076293	2.68218591233104	2.65731973238101	2.64821891928517	2.65365974218815	2.67257315262468	2.70400136253298	2.74705095744181	2.80085320035011	2.86454530146439	2.93729080293204	3.01836309771562	3.10732652894972	-3.07880975318488	-2.97221968762965	-2.85210633782475	-2.70909298592699	-2.52100729497571	-2.23237063550244	-1.719590076183	-0.984425142927683	-0.450762796387033	-0.172119048025644	-0.0194497693756322	0.0681180729159883	0.113675533093042	0.125113426054606	0.102996485567416	0.0434095307943436	-0.0601152200375348	-0.212642480139802	-0.409605334813581	-0.628976161856137	-0.838147482244329	-1.01395526197013	-1.15132338425434	-1.25625850945942	-1.33758263018208	-1.40323858040029	-1.45954801053107	-1.51149127715163	-1.5631768057276	-1.61826149340391	-1.68027997425416
33	2.67207264068705	2.60651501865423	2.55415238626185	2.51298099154164	2.48184016289169	2.46003197535068	2.44711279089058	2.44276911690584	2.4467319848076	2.45870341425555	2.47827822222244	2.50485021441981	2.53749662141512	2.57483988190254	2.6148909839623	2.65488014963374	2.69107249082234	2.71854314779092	2.73085506914416	2.71958807855391	2.67386694134214	2.5808707213878	2.43039949413748	2.22743748036112	2.00394693054825	1.80336815492204	1.64912195623769	1.54015655076214	1.46555792139371	1.41430455447579	1.37782963451121	1.34968695132305	1.32446654705633	1.29618794916861	1.25466546491713	1.17103199451464	0.879762754476609	-0.913493718310299	-1.48715857370191	-1.60690299517998	-1.66168590484678	-1.69773317819817	-1.72755292682434	-1.75617414978062	-1.78621605739532	-1.81933575618348	-1.8567407172912	-1.89938622911299	-1.94803977137138
34	2.01710199217233	2.02757012457077	2.03544052300613	2.0424685251233	2.05000960167987	2.05917238150298	2.07091091480487	2.08607742492206	2.10544333727609	2.12968759728408	2.15934510801704	2.19470521924532	2.23565429722621	2.28147389528624	2.33064179528304	2.3807294069674	2.42851310305817	2.4703721191385	2.5029213477203	2.52369445703926	2.53165368233894	2.52738051720496	2.51292446668799	2.49138581678109	2.46636983434103	2.44147449664077	2.41994777416211	2.40457771452949	2.39780030592654	2.40196964267041	2.41974053593021	2.45454021769541	2.51110814390023	2.59597480369807	2.71732833693851	2.88268794694467	3.09193268557285	-2.95554504212167	-2.72642150161261	-2.53262737555707	-2.38418400990614	-2.27706770753009	-2.20283481092578	-2.15364795222664	-2.12353896401856	-2.10825390058481	-2.10480565116047	-2.11107335318091	-2.12550652381261
35	1.52422776047088	1.55179357092234	1.57628265281795	1.59898523398976	1.62118632501393	1.64422431098327	1.66955906036068	1.69884799679271	1.73402449736097	1.77736136816443	1.83147660926239	1.89919140231254	1.98308482394478	2.08456312097674	2.2024480009045	2.33169629226783	2.46356459760301	2.58803142603575	2.69719095774716	2.78721611588581	2.85808454094801	2.91214973142197	2.95277358926964	2.98347368783609	3.00752309951236	3.02781880349407	3.04687782612957	3.06688165547865	3.08972905656193	3.11707648602452	-3.13283299814157	-3.09245254370906	-3.04411595423982	-2.98742092604996	-2.92257622917766	-2.85055642573146	-2.77317277502349	-2.69297719985467	-2.61296494775072	-2.5361383560596	-2.46507579421354	-2.40164783628252	-2.34693889861974	-2.30133707020856	-2.26470888451398	-2.23658416745473	-2.21630860839249	-2.20315134038552	-2.19637181549969
36	1.13926999212961	1.1576886515236	1.17450441196861	1.19038877661703	1.20616615132711	1.22288673080634	1.24194794863013	1.26530033490539	1.29580795179083	1.3379047494607	1.39883451498475	1.49102382829225	1.63625364708035	1.86941401314981	2.22051863850047	2.63658827474513	2.98324918601437	-3.07155406265766	-2.93027481805439	-2.8415226337327	-2.78381570474754	-2.7448457932577	-2.71737518339762	-2.69692198484471	-2.68055574528682	-2.66626402288299	-2.65260885038614	-2.63853495817159	-2.6232609380069	-2.60621778663292	-2.58701547718391	-2.56542619029408	-2.54137672485774	-2.51494445501476	-2.48635215601997	-2.45595782850263	-2.42423679260437	-2.39175500706797	-2.3591346576458	-2.32701509458647	-2.29601357402994	-2.26669051145616	-2.23952301868127	-2.2148887382006	-2.19306002746783	-2.17420695645833	-2.15840668368711	-2.14565658661329	-2.13588885281987
37	0.771330956157866	0.767377236768356	0.759821569627397	0.748203179333341	0.731849636903147	0.709755256766391	0.68037359432506	0.641245272975956	0.588293681079365	0.514416754785398	0.406544088508572	0.239590112507354	-0.0322398118409223	-0.457064846956501	-0.958528923379923	-1.34817650416139	-1.59162198358261	-1.74291036621037	-1.84264689157492	-1.91242523367242	-1.96356482830164	-2.00229394730192	-2.03223400138803	-2.05559823183235	-2.07379935121137	-2.08777526185765	-2.09817319343768	-2.1054589576943	-2.10998461446211	-2.11203194112447	-2.11184115475212	-2.1096301898022	-2.10560758757486	-2.09998080427611	-2.09296104503611	-2.08476534936534	-2.07561646129102	-2.06574093781657	-2.05536593091912	-2.04471508368789	-2.03400398312218	-2.02343559274505	-2.01319603949675	-2.00345105256472	-1.99434325541338	-1.98599040895747	-1.97848460675709	-1.97189234294229	-1.9662553165845
38	0.397665199345455	0.36807723214196	0.332530949259461	0.290119853091309	0.239780745602948	0.180302102862837	0.110373502915044	0.0287092905243172	-0.065711681446413	-0.17326011980577	-0.293156251900431	-0.423019191304607	-0.558768591006475	-0.69514645774125	-0.826786138913906	-0.949336599257637	-1.06010358866782	-1.15805057095922	-1.24338724827315	-1.31706165031188	-1.38034806243016	-1.43458190770598	-1.48101805448695	-1.52077056517637	-1.55479854549124	-1.58391474281974	-1.60880340312495	-1.63004033640265	-1.6481118761119	-1.66343141841775	-1.67635322545104	-1.68718363361543	-1.69618998721116	-1.70360766219517	-1.70964552880194	-1.71449016178638	-1.71830906060489	-1.72125309661247	-1.72345836340218	-1.72504757077044	-1.72613109261641	-1.72680775416979	-1.72716542388185	-1.7272814595509	-1.72722304609904	-1.72704745311218	-1.72680223303983	-1.72652537514406	-1.72624542535062
39	0.094826418619497	0.0575019032420725	0.0163880383195075	-0.0286018995278133	-0.077480907597302	-0.130164849828345	-0.186449701324997	-0.245993289211277	-0.308306257409627	-0.372756881164508	-0.438592760922879	-0.504979290793894	-0.571050834161389	-0.635967107136904	-0.698965773735923	-0.759403355304391	-0.816779762072031	-0.870745730499102	-0.921095779188327	-0.967751145647351	-1.01073747333738	-1.05016124579078	-1.08618771871628	-1.11902186057633	-1.14889283556529	-1.17604192167959	-1.20071341226245	-1.22314792195721	-1.24357752699875	-1.26222225188608	-1.27928752631064	-1.294962350705	-1.30941801019349	-1.32280725653961	-1.33526393195369	-1.34690303671497	-1.35782124664941	-1.36809787130297	-1.37779621592364	-1.38696527801779	-1.39564168005408	-1.40385172015683	-1.41161341613792	-1.41893842574768	-1.42583374560192	-1.43230311893222	-1.43834811333838	-1.44396885956937	-1.44916446754385
40	-0.0755656282676116	-0.10515167580709	-0.136101870890179	-0.168304143597806	-0.201620405794136	-0.235887195944565	-0.270917561376585	-0.306504245444702	-0.342424133452451	-0.378443785859944	-0.414325769496026	-0.449835407767127	-0.484747526065233	-0.518852777278276	-0.551963192255667	-0.583916698785701	-0.614580470733561	-0.643853085194588	-0.671665561516639	-0.69798141982418	-0.722795923766082	-0.746134665029015	-0.76805161322952	-0.788626704663531	-0.807962988848153	-0.826183304626372	-0.843426428707914	-0.859842638003233	-0.875588659140921	-0.890822045762743	-0.905695121838671	-0.920348744897843	-0.934906256572372	-0.949468073574065	-0.964107403969071	-0.978867531529056	-0.993760988659843	-1.00877074781828	-1.02385333241967	-1.03894352309357	-1.0539601572753	-1.06881242261091	-1.08340604138015	-1.09764882619729	-1.11145523114581	-1.12474969302135	-1.1374687213863	-1.14956182915954	-1.16099148490593
41	-0.133024972194094	-0.151881333866499	-0.170978341460816	-0.190232120414041	-0.209552975997506	-0.228846235878947	-0.248013258605985	-0.266952596345643	-0.285561298076464	-0.303736339860033	-0.32137617226526	-0.338382381636831	-0.354661471460826	-0.370126781892572	-0.384700578331796	-0.398316351867857	-0.410921382815368	-0.422479619856688	-0.432974916930878	-0.442414642391632	-0.450833623845548	-0.458298311387025	-0.46491092743127	-0.470813223405869	-0.476189291071629	-0.48126670093858	-0.486315100170022	-0.491641352005254	-0.49758040278375	-0.504481381191478	-0.512688999564926	-0.522521116262768	-0.534244232108137	-0.548049553064046	-0.564032819243913	-0.582181139780014	-0.602369426932972	-0.624367699118103	-0.647858745304075	-0.672463827958794	-0.697772735820952	-0.723373960055645	-0.748881171606324	-0.773953329689516	-0.79830724690289	-0.821722839497145	-0.844042294610903	-0.865164879604801	-0.885039161960544
42	-0.122168623561222	-0.132049407077091	-0.141675091364165	-0.150976964330198	-0.159881446708065	-0.168309860142196	-0.17617816726783	-0.183396687864201	-0.189869802322076	-0.195495664527077	-0.2001659622835	-0.203765786550152	-0.206173703595227	-0.207262169922653	-0.206898492260788	-0.204946617964624	-0.201270147894276	-0.195737094164265	-0.188227052053156	-0.178641598197471	-0.166918822231848	-0.153052867888796	-0.13711908011161	-0.119304665180816	-0.0999435054499125	-0.0795518477723191	-0.0588591537619184	-0.0388259920675701	-0.0206394092644658	-0.0056768186986966	0.00456727721622551	0.00859187555500464	0.005031080312704	-0.00718563307549891	-0.0286726755248048	-0.0594521016681741	-0.0988741659769467	-0.145629239482245	-0.197873160306779	-0.253456101833018	-0.310204711545943	-0.366183386360641	-0.419871165100944	-0.470229000989451	-0.516672796145772	-0.558989659708092	-0.597235246825268	-0.631638141575399	-0.662523569061458
43	-0.0866223852305737	-0.09084999657575	-0.0946503436431691	-0.0979554514403764	-0.100688854269135	-0.102764027039637	-0.104082440396032	-0.104531140410985	-0.10397972538719	-0.102276555864997	-0.0992439872908649	-0.0946723560626105	-0.0883123778690257	-0.0798655342481261	-0.0689719379518485	-0.0551951045992362	-0.0380030753750076	-0.0167455603867457	0.00937253114599845	0.041319116416538	0.0802588010533962	0.12755957415573	0.184756139385101	0.253423014196684	0.334886781190471	0.42970298791691	0.536895186240901	0.653165920747961	0.772576816822124	0.887202017883399	0.988639950112729	1.06945692966355	1.12360094670536	1.14558956117248	1.12891531628963	1.06433970587158	0.939538995210986	0.744504444665331	0.488843914471308	0.216779305058	-0.0192199729428027	-0.197991801342703	-0.326069264349653	-0.417302841323775	-0.483390108771796	-0.532465388837472	-0.569900483920511	-0.599231055656163	-0.622818302075756
44	-0.0704458869454542	-0.0744595855209359	-0.0784012564503439	-0.0822629397271865	-0.0860372307574777	-0.0897175643404555	-0.0932986037671078	-0.0967767793805157	-0.100151042065534	-0.103423929772972	-0.106603096588987	-0.109703536581705	-0.112750871015713	-0.115786298492248	-0.118874211052763	-0.122114209459882	-0.125660627207444	-0.12975539322936	-0.134785749796138	-0.141391051013925	-0.150673678295549	-0.164651752857803	-0.187343551994015	-0.2277866856181	-0.310478062517478	-0.525200780357834	-1.30591368130032	-2.37836064067784	-2.68457553871407	-2.77494573268549	-2.79738680445809	-2.78619474189536	-2.75140031979207	-2.69522490580927	-2.61639072981416	-2.51180359891873	-2.37806947754706	-2.21403085871926	-2.02444611697805	-1.82232807140178	-1.62573903249724	-1.44988724446402	-1.30187937722113	-1.18162025572727	-1.08538811903517	-1.00860121332181	-0.947105627231562	-0.897540576103913	-0.857313684390968
45	-0.0993297178276839	-0.108645931937244	-0.118692561041708	-0.129566981730036	-0.14138241719042	-0.154270694274828	-0.168385454546768	-0.183905853345277	-0.201040749273806	-0.220033324091461	-0.241165959350483	-0.264764999934095	-0.29120470989289	-0.320909209998609	-0.35435040503626	-0.392038800672706	-0.434502693202795	-0.482249733912264	-0.535704044532431	-0.59511340392758	-0.660426924076686	-0.731156460353271	-0.806254324333494	-0.884058129846888	-0.962354763446551	-1.03858429791643	-1.11014618139702	-1.17471826753351	-1.2304930789108	-1.2762801080875	-1.31148365732069	-1.3360042840547	-1.35011665497564	-1.35436000373397	-1.34945660625624	-1.33625841545018	-1.31571409680103	-1.2888464337591	-1.25673124286615	-1.22047198358832	-1.18116807929059	-1.13987862997294	-1.09758579492873	-1.05516303402409	-1.01335255728977	-0.972754285138018	-0.933826240707155	-0.89689437865307	-0.862168825736933
46	-0.13606924634975	-0.148793477781741	-0.162323126174363	-0.176704175385884	-0.191981921291226	-0.208199833878269	-0.225398124530065	-0.243611981756264	-0.26286944696996	-0.283188917339749	-0.304576287263504	-0.327021775261469	-0.350496529782652	-0.374949164504797	-0.400302437426742	-0.426450351135478	-0.453256003030398	-0.480550539940317	-0.508133556631336	-0.535775210323088	-0.563220199339826	-0.590193581129688	-0.616408204415257	-0.641573334737842	-0.665403898993202	-0.687629694130803	-0.708003914617889	-0.726310449194899	-0.742369557673	-0.75604172900125	-0.767229706629342	-0.775878817655851	-0.781975842461809	-0.785546709115763	-0.786653300057557	-0.785389631544803	-0.781877624321048	-0.776262639796369	-0.768708918339659	-0.759395029083337	-0.748509424023803	-0.736246180558472	-0.722801012019611	-0.708367621280487	-0.693134465039992	-0.677281984275841	-0.660980339468029	-0.644387668713068	-0.62764886479679
47	-0.117459915152002	-0.127539602753313	-0.137947052395083	-0.1486712675391	-0.159697898881652	-0.17100896429829	-0.182582590867236	-0.194392789996411	-0.20640927766553	-0.218597352395741	-0.230917843641707	-0.243327142740889	-0.25577732725196	-0.268216387409285	-0.280588560510905	-0.292834775410527	-0.304893205043474	-0.316699920300581	-0.32818963385353	-0.339296518051262	-0.34995507708067	-0.360101050521083	-0.369672323465968	-0.378609817691964	-0.386858338972258	-0.394367357493044	-0.401091701270615	-0.406992146234616	-0.412035890943838	-0.416196908424473	-0.41945617207609	-0.421801756732214	-0.423228819607256	-0.423739468895751	-0.423342530165528	-0.422053222411861	-0.419892756764447	-0.416887871438442	-0.413070316680458	-0.40847630326503	-0.403145927621334	-0.397122585975704	-0.390452389029494	-0.383183587689312	-0.375366019253336	-0.367050582254686	-0.358288746890563	-0.349132106645754	-0.339631975375598
48	-0.0329364053252846	-0.0383461497173386	-0.0438017566529409	-0.0492888256265086	-0.0547919374857581	-0.0602946845980699	-0.0657797126936464	-0.0712287748238473	-0.076622797686261	-0.0819419603562046	-0.0871657852318051	-0.0922732407525081	-0.0972428551956086	-0.102052840600228	-0.106681225621492	-0.111105995888338	-0.115305240234876	-0.119257301005504	-0.122940926504809	-0.126335423580067	-0.129420808290443	-0.132177952634414	-0.134588725375105	-0.13663612511964	-0.138304403969101	-0.139579180254387	-0.140447539103109	-0.140898119835887	-0.140921189458687	-0.140508701792981	-0.139654342059621	-0.138353556998275	-0.136603570855715	-0.134403387808069	-0.131753781590188	-0.128657273286632	-0.125118098391584	-0.121142164368317	-0.116737000032616	-0.111911698149506	-0.106676852669819	-0.101044492044352	-0.0950280100403578	-0.08864209545027	-0.0819026620278839	-0.0748267799153661	-0.0674326097375864	-0.0597393404408928	-0.0517671318438786
49	0.0953344125542003	0.0938079850726441	0.0923237023367911	0.0908908395953634	0.0895189288689639	0.0882177351974617	0.08699723064219	0.0858675662039222	0.0848390418311682	0.0839220747068994	0.0831271660146628	0.0824648663967764	0.0819457403272936	0.0815803296302855	0.0813791163793419	0.0813524854166761	0.0815106867296117	0.0818637979183976	0.0824216869820681	0.0831939756385411	0.0841900033813314	0.0854187924583207	0.0868890139382161	0.0886089550079065	0.0905864876192353	0.0928290385771653	0.0953435611332783	0.098136508119537	0.101213806627642	0.104580834209614	0.108242396545893	0.112202706498608	0.116465364440309	0.121033339722489	0.125908953124257	0.13109386009961	0.136589034622289	0.142394753410332	0.148510580298241	0.154935350513381	0.16166715460472	0.168703321766381	0.176040402295554	0.183674148924035	0.191599496764746	0.199810541618793	0.208300516394653	0.217061765398351	0.226085716261732
50	0.246358522013708	0.247420629291129	0.248543144999579	0.249732674744589	0.250995994308885	0.252340035275667	0.253771870829029	0.255298701705616	0.256927842279979	0.258666706772683	0.260522795575183	0.26250368168899	0.264616997278787	0.266870420340033	0.269271661481396	0.271828450821023	0.274548524993416	0.277439614260536	0.280509429716755	0.283765650572596	0.287215911496761	0.290867789989969	0.294728793757541	0.298806348040659	0.303107782858822	0.307640320108264	0.312411060453155	0.317426969938295	0.322694866243888	0.328221404494879	0.334013062529487	0.340076125523954	0.346416669863431	0.353040546142385	0.359953361172171	0.367160458868585	0.374666899888583	0.382477439882964	0.39059650623112	0.399028173124866	0.407776134871429	0.41684367729085	0.426233647090677	0.435948419111099	0.445989861346634	0.456359297666383	0.467057468173628	0.478084487167153	0.489439798691007
51	0.405039950437904	0.407511601082638	0.410041666118559	0.412636566566891	0.415302894187879	0.418047404045733	0.420877007709867	0.423798767043178	0.426819888534913	0.429947718140939	0.433189736597996	0.436553555181138	0.440046911874935	0.443677667929484	0.447453804771683	0.451383421240894	0.455474731115898	0.45973606089708	0.464175847804135	0.468802637945148	0.47362508460784	0.478651946617993	0.483892086703588	0.489354469796071	0.495048161192312	0.500982324492308	0.50716621921849	0.513609198012638	0.520320703295868	0.527310263266092	0.534587487095659	0.542162059179764	0.550043732273767	0.558242319344885	0.566767683951057	0.575629728947402	0.584838383308866	0.594403586846793	0.604335272587781	0.614643346575784	0.62533766485377	0.636428007380011	0.647924048637356	0.659835324702425	0.672171196556968	0.684940809446737	0.698153048125623	0.711816487865953	0.725939341171205
52	0.558454512924286	0.561234786365856	0.564059408976153	0.566936430979971	0.56987393928761	0.572880071741221	0.575963030256586	0.579131093078345	0.582392626342624	0.585756095119216	0.589230074085822	0.592823257969075	0.596544471870882	0.600402681583895	0.604407003986384	0.608566717594236	0.612891273336084	0.61739030560644	0.622073643640978	0.626951323247618	0.632033598916539	0.637330956321568	0.642854125214259	0.648614092700182	0.654622116874329	0.660889740778673	0.667428806629718	0.674251470246874	0.681370215593512	0.688797869321109	0.696547615182793	0.704633008155232	0.71306798807706	0.72186689257717	0.731044469027091	0.740615885207681	0.750596738331282	0.761003062005844	0.771851330667172	0.783158460939218	0.794941809310252	0.807219165435192	0.820008740291807	0.833329148332159	0.847199382681907	0.861638782351372	0.876666990336498	0.892303901409235	0.908569598330598
53	0.69508385787361	0.696750181047488	0.698460961744412	0.700223199360633	0.702044010828138	0.703930635408061	0.705890440008833	0.707930925139105	0.710059731594253	0.712284647966519	0.714613619062249	0.717054755305026	0.719616343200609	0.722306856938128	0.725134971202026	0.728109575270427	0.731239788478007	0.734534977124835	0.738004772916993	0.741659093030005	0.745508161892087	0.749562534790919	0.75383312341492	0.758331223447819	0.763068544343422	0.768057241415913	0.773309950389361	0.778839824558279	0.784660574718691	0.79078651203579	0.797232594019441	0.804014473781799	0.811148552751348	0.818652037013694	0.826542997440042	0.834840433747885	0.843564342612856	0.852735789913395	0.862376987137501	0.872511371909562	0.883163692499945	0.894360096054786	0.906128220120848	0.918497286831526	0.931498198854423	0.945163635865741	0.959528149897121	0.974628257379267	0.99050252506423
[truncated: 70 more columns]
