# Supplementary material for: Reconstructing spruce budworm outbreak severity: a comparison of paleoecological and tree-ring signals
Source: PLoS One. 2025 Aug 12;20(8):e0329406. doi: 10.1371/journal.pone.0329406 (PMC12342301; doi:10.1371/journal.pone.0329406)
Supplement: S15 Dataset — (ZIP) [file pone.0329406.s015.zip › Lake 8 wavelet data outlier/Coherence_Lepidopteran_scales_Percent_defoliation/coherence_wavelet_power.corr.txt]

V1	V2	V3	V4	V5	V6	V7	V8	V9	V10	V11	V12	V13	V14	V15	V16	V17	V18	V19	V20	V21	V22	V23	V24	V25	V26	V27	V28	V29	V30	V31	V32	V33	V34	V35	V36	V37	V38	V39	V40	V41	V42	V43	V44	V45	V46	V47	V48	V49	V50
1	0.0115981762188976	0.00701728794016195	0.00270452956722204	0.00073729504270166	0.000178619034107848	5.37308856451052e-05	2.42104871229661e-05	1.50984262849025e-05	1.12940389412589e-05	9.26292078898371e-06	7.81524113022602e-06	6.28324765581436e-06	4.75792459556816e-06	3.54770530685361e-06	2.71796797130859e-06	2.25818423034611e-06	2.04776423726551e-06	1.92697179099485e-06	1.74746193645483e-06	1.46029081724084e-06	1.22739312142928e-06	1.19469013502693e-06	1.27393995579128e-06	1.39998145958673e-06	1.62430127004229e-06	1.80422971515475e-06	1.76234805887713e-06	1.6003492434608e-06	1.37863895518452e-06	1.13181108679181e-06	9.71485177596939e-07	8.99977426960143e-07	8.59110880834695e-07	8.4460346633552e-07	8.65985663333544e-07	8.99610773401793e-07	9.27974316572812e-07	9.47635044727562e-07	9.24253174761264e-07	8.49944345606631e-07	7.74198567736205e-07	7.01022599533585e-07	6.32642653023707e-07	6.05830321340547e-07	6.11483127021465e-07	6.32244841183382e-07	7.01431339352306e-07	8.59014784504164e-07	1.04438335658019e-06
2	0.0197793089440478	0.0113094214601357	0.00379393081176102	0.000786704646762967	0.000121414737345186	2.31498202281816e-05	8.97554204938606e-06	5.9208837955542e-06	4.87847638470313e-06	4.39492737524382e-06	4.0056079689254e-06	3.29574830545547e-06	2.41563629973208e-06	1.69728095104901e-06	1.22888042442424e-06	1.01053673467825e-06	9.57630022471246e-07	9.59733485914024e-07	8.90250462569428e-07	6.92372736310064e-07	5.24272471378102e-07	5.23204667480714e-07	5.9616651174424e-07	6.91120961997744e-07	8.81086101239589e-07	1.06062586907092e-06	1.04160326716573e-06	9.19657326505591e-07	7.54345708211255e-07	5.67902530139368e-07	4.62418887444239e-07	4.30736613386475e-07	4.12950726878506e-07	4.09113410522428e-07	4.3342896293572e-07	4.6541238862263e-07	4.92933817375108e-07	5.1741852711615e-07	5.07012573450333e-07	4.52795528227871e-07	4.00196304018961e-07	3.486516343714e-07	2.9940692912864e-07	2.85306969078869e-07	2.89729448882548e-07	2.95686967250591e-07	3.39272347626716e-07	4.66873961140902e-07	6.24507527327939e-07
3	0.0271561661000989	0.0148010618435635	0.00438119515141719	0.000685180497116382	5.56690080537088e-05	3.50192215551634e-06	1.04193624162275e-06	9.14844947254979e-07	9.63810753828747e-07	1.04935221347217e-06	1.11271856310351e-06	9.55246148167116e-07	6.56504439118914e-07	4.08161542771308e-07	2.6044881007443e-07	2.09920510845324e-07	2.20624153727483e-07	2.57035624476652e-07	2.55683275499261e-07	1.71005548390159e-07	9.52890806794869e-08	1.05145230644962e-07	1.38678214373062e-07	1.7086758244407e-07	2.57664184370747e-07	3.63884699782793e-07	3.58872865081196e-07	3.00449618564278e-07	2.2677292258222e-07	1.42330858759709e-07	1.04498044378086e-07	1.01891627904933e-07	9.84866996090319e-08	9.79330327463971e-08	1.11055778714325e-07	1.2631310168525e-07	1.39363529535106e-07	1.54107767954947e-07	1.53003984398901e-07	1.29668643347859e-07	1.09324284115031e-07	8.83138038535819e-08	6.78290989646059e-08	6.6551162787208e-08	6.84022706454438e-08	6.45173163294997e-08	7.8035646242502e-08	1.38698516256995e-07	2.1449158720101e-07
4	0.0314420231452583	0.016744297227254	0.0046497298740497	0.000625350514121813	3.3486577386564e-05	2.99789008548492e-07	1.69707645309921e-08	4.07800414945316e-08	7.72165339433162e-08	1.18247484790205e-07	1.67611294100277e-07	1.5367763299312e-07	9.2783292673354e-08	4.40965205002504e-08	1.98702072224049e-08	1.53690522034812e-08	2.11591579097109e-08	3.64492585125078e-08	4.49284663376178e-08	2.40217561966466e-08	3.61830182148447e-09	8.26754964372732e-09	1.50648494668252e-08	1.74770846798417e-08	3.67836910164883e-08	7.51566847838189e-08	7.32841306100363e-08	5.52280899533362e-08	3.6780993830239e-08	1.48380630312274e-08	8.40032849465632e-09	1.05545286064656e-08	1.00422056971423e-08	9.59163365631489e-09	1.30615069866943e-08	1.63844210565576e-08	1.90950945544568e-08	2.33835645167545e-08	2.40924135912187e-08	1.86370858068784e-08	1.48857400641442e-08	1.01711379356175e-08	5.33760378512033e-09	7.18181088989826e-09	7.45950082175869e-09	4.60421280646509e-09	6.77797337609941e-09	2.31241862641991e-08	4.03511831756122e-08
5	0.0326354596281855	0.017586897628303	0.00501129714820721	0.000717054591506699	4.69922087526392e-05	1.2815207908125e-06	1.83326961779719e-08	1.44797222979864e-09	3.21549201683921e-09	6.85465117643926e-09	1.65916660650373e-08	1.60441233802859e-08	7.8581406400895e-09	2.24707555177749e-09	2.41575836542062e-10	2.24974078722817e-10	6.83257170857245e-10	3.33468632643068e-09	6.81552474335696e-09	4.45515012374062e-09	5.9691033764454e-10	7.90251381578073e-10	1.03836021910967e-09	3.84980180291451e-10	2.75806047953627e-09	1.23046670657554e-08	1.04164594931031e-08	6.39178357610927e-09	4.01158843863609e-09	6.60071595245624e-10	1.05836117810292e-10	5.53134303227574e-10	3.63062444343606e-10	2.44760949786777e-10	6.99963293754895e-10	9.56269416413019e-10	1.15278942869384e-09	1.70560366953941e-09	1.93218596112392e-09	1.30964521790135e-09	1.15708880908357e-09	7.36008801975123e-10	1.63148061493763e-11	6.1743190436345e-10	5.48284307298325e-10	7.31140085050246e-11	5.98351009306265e-10	3.02241473447188e-09	3.48992490803584e-09
6	0.0321729139089416	0.0180689508813727	0.00564627797768126	0.000963586473346579	8.8475757500266e-05	4.51141023404081e-06	1.4958636400057e-07	3.85453201449034e-09	8.17770922366724e-11	2.47131517358602e-10	1.88518894116444e-09	1.55957547980987e-09	6.8739298053481e-10	1.55991385335263e-10	3.43820656561268e-11	2.6330055800991e-11	8.782404862499e-11	3.83870674992988e-10	1.49573590218958e-09	1.81358148169586e-09	6.63382815921118e-10	2.138661946754e-10	1.18963711888429e-10	2.81156618100601e-10	1.59894311650506e-09	3.18485590738355e-09	1.40154048424448e-09	6.54281409313423e-10	5.4095381177219e-10	2.54437332400722e-10	4.96037661820794e-11	4.92942951207839e-11	2.75361305504204e-11	1.54344366350807e-11	2.99889151822232e-11	2.49816924256829e-11	2.94452213800214e-11	5.06738045008139e-11	6.80712358706029e-11	4.36783372793818e-11	9.7622134645609e-11	2.73902001437085e-10	3.03487084471613e-10	1.98423581469399e-10	1.14684037905431e-10	1.72068344304368e-10	2.89159164412415e-10	5.46245312205636e-10	2.07134330535172e-10
7	0.0313122070094981	0.0185772500082399	0.00651403149628693	0.00134167391248715	0.000161641252535344	1.15197882200737e-05	5.12620501051289e-07	1.52073317171356e-08	2.97068744205549e-10	1.27395669761666e-10	6.08015944610165e-10	1.92397380526512e-10	1.17332623962229e-10	4.84809323973965e-11	3.04573664356433e-11	1.2158054540525e-10	9.08965245374019e-11	4.27192922311267e-11	6.94365548833797e-10	1.15003192916921e-09	3.30936872739588e-10	1.73646617047052e-11	4.04148696866607e-12	5.70093127088857e-10	2.40653201146155e-09	1.69682121967725e-09	1.09153112433898e-10	1.45701678478888e-10	5.8722104590596e-11	2.09877124234938e-10	3.97442672404869e-11	9.59159304827491e-12	3.41801590437415e-11	1.43727003390142e-11	9.84155540104786e-13	9.63188103814112e-14	1.41651713626104e-12	2.46588510736263e-13	2.48243908853107e-12	1.7911335716898e-11	6.43783053783371e-12	2.11035046954013e-10	4.23114368061114e-10	1.20577513346466e-10	3.43935144399248e-11	1.61150000009041e-10	6.45030760730048e-11	2.87654247642676e-10	9.68085368542837e-10
8	0.0306230313725538	0.0192137728876359	0.00754481225450758	0.00184621265716658	0.000279572802378001	2.61396342394245e-05	1.58559131621395e-06	8.25260551122713e-08	7.43293017258938e-09	2.05262652209261e-09	1.13770385177232e-09	2.36151558684704e-10	1.85409025787072e-10	2.06424540851804e-10	1.26406844418067e-10	3.28280771063363e-10	2.38815887590277e-10	1.78893241771778e-10	9.20503962424109e-10	1.45818177312892e-09	6.5150854672674e-10	2.15115914288006e-10	3.63105415711038e-10	1.89259809330906e-09	4.40192946924219e-09	2.35264052436674e-09	2.61513640540224e-10	3.76034228203894e-10	1.22856366896421e-10	3.01688809170364e-10	1.65867827181758e-10	5.89483228451734e-11	6.81300273708557e-11	2.81486017359686e-11	2.3595977721711e-12	3.87435078856118e-13	2.42263659184637e-12	4.23970426769884e-12	3.19602938278441e-11	8.10311216562442e-11	4.94954987387389e-11	3.51520026226354e-10	7.05431368115286e-10	3.28560348901244e-10	2.582089282341e-10	4.12384751092468e-10	1.26014808927553e-10	5.34023828563935e-10	2.53606848052103e-09
9	0.0302454787951237	0.0199977610973143	0.00871880070365522	0.00249562201865734	0.000464048758704413	5.50261268517112e-05	4.13432647698469e-06	2.30451960811106e-07	2.33853023799097e-08	9.48521976229516e-09	5.28214503662769e-09	2.51639144000369e-09	1.80822578131433e-09	1.67681844143081e-09	1.46338119502594e-09	1.57422231237141e-09	1.50166751469435e-09	1.69149513478289e-09	2.86717431431979e-09	4.01344620609018e-09	3.77117442861924e-09	3.58964636762514e-09	5.23649167757447e-09	9.9991585087744e-09	1.38461946050026e-08	9.80752608430027e-09	4.92096155618654e-09	3.23317271694608e-09	1.93433802473156e-09	1.39281069579816e-09	9.17140557777479e-10	4.94299320079897e-10	2.85834606075339e-10	1.28941247686591e-10	4.03216719908149e-11	1.63512434050882e-11	1.91771289439668e-11	6.19116181213157e-11	2.41931861182369e-10	5.26309034945271e-10	7.95762298903742e-10	1.55679938446962e-09	2.36869873994712e-09	2.32294377463354e-09	2.40098099486989e-09	2.53344018996621e-09	2.43565485361845e-09	4.1324152428334e-09	9.69710726278064e-09
10	0.0301707347796263	0.0209341337925281	0.0100452937471454	0.00332022676554494	0.000746030078451716	0.000110050933013205	9.8454251909044e-06	4.63933874730243e-07	1.39821369975523e-08	1.11261221681565e-08	1.82926798367684e-08	1.7459521444111e-08	1.46168797624113e-08	1.24650208461665e-08	1.05228316114219e-08	9.00124906648969e-09	8.15823416916958e-09	8.92150097835527e-09	1.21441498682501e-08	1.72697111179465e-08	2.30150067387322e-08	3.0439324460282e-08	4.23711008028947e-08	5.78141258274839e-08	6.54342667501297e-08	5.5972114715319e-08	3.96782550690332e-08	2.64305180757337e-08	1.64621853374785e-08	9.85090171812508e-09	5.70746650393161e-09	3.106770590694e-09	1.62108255888501e-09	8.15644487512403e-10	4.19885068248228e-10	2.64809431641419e-10	2.86696076199551e-10	6.53146914446222e-10	1.71863670566675e-09	3.52528951200074e-09	5.8811776955507e-09	8.9918249132848e-09	1.21295456517102e-08	1.4124009238651e-08	1.51653063566165e-08	1.55137600566949e-08	1.69079631085985e-08	2.45607752251849e-08	4.60495191033744e-08
11	0.0303538295775666	0.0220170653226326	0.0115415065233634	0.00436579879619314	0.00117994870208503	0.000220359814788784	2.58793262193445e-05	1.47249777520966e-06	1.9277388068411e-08	2.6573821952998e-09	3.370992816109e-08	7.08397627575743e-08	8.14173404415263e-08	7.33100068014664e-08	5.83014379601031e-08	4.37625597068588e-08	3.5305685601796e-08	3.72598359074709e-08	5.22077904056254e-08	8.14151350137043e-08	1.2561442835792e-07	1.85325370178374e-07	2.56742892137218e-07	3.22053857444823e-07	3.49411727944297e-07	3.20857931732088e-07	2.54023867445055e-07	1.7874341864727e-07	1.13649708070844e-07	6.63853282520154e-08	3.63833945683356e-08	1.90871205350357e-08	9.89435109371169e-09	5.36939839426873e-09	3.35042547076984e-09	2.72067836902543e-09	3.27124330831422e-09	5.79050501242516e-09	1.1712893327435e-08	2.1787421104311e-08	3.53197036542557e-08	5.05917647847962e-08	6.46214989268153e-08	7.38657601520355e-08	7.62472661135958e-08	7.33035418909043e-08	7.47566314226576e-08	1.04532394991428e-07	2.0180186903618e-07
12	0.0307297776989738	0.023213273023725	0.0132052563684967	0.00567830884072038	0.00184667187511966	0.000448596137190013	7.76005363692813e-05	8.35835354771402e-06	3.82928488217602e-07	1.56841532290048e-08	9.54477416399854e-08	2.39200986750692e-07	3.35530875015261e-07	3.27351154752234e-07	2.50572534210009e-07	1.63734881156699e-07	1.11534431916928e-07	1.18390499795472e-07	1.94863298267253e-07	3.491921302635e-07	5.9183348601898e-07	9.22367668892406e-07	1.30106195383405e-06	1.63035283186885e-06	1.78623067086371e-06	1.69980905933237e-06	1.41057010417623e-06	1.03080697154433e-06	6.71183376140486e-07	3.95383477364525e-07	2.15383186684227e-07	1.11846078785888e-07	5.7813759281614e-08	3.18700829937571e-08	2.10387514500622e-08	1.90718943597392e-08	2.45684880304312e-08	4.02440979567007e-08	7.13379450682916e-08	1.21008834807203e-07	1.85321302053933e-07	2.52273633161293e-07	3.05095636620151e-07	3.27683907753192e-07	3.10595456369313e-07	2.60519544176096e-07	2.22703960667333e-07	3.14981369188216e-07	7.31783390098874e-07
13	0.0311878309868946	0.0244115637728444	0.0149395323960043	0.00722288526069632	0.00279807838041866	0.000881455232573574	0.000227654595232751	4.81054848017907e-05	8.59891334158247e-06	1.85425201212146e-06	1.08902629791583e-06	1.23528491418607e-06	1.3833191041285e-06	1.25186254475063e-06	8.71321136245632e-07	4.5429859354586e-07	2.06496293457563e-07	2.37608726156726e-07	5.85569570349344e-07	1.28346127980558e-06	2.38708545453588e-06	3.90887535588591e-06	5.68131816661039e-06	7.28191961166172e-06	8.16896398469907e-06	7.99418464256476e-06	6.83485231011727e-06	5.13340949404513e-06	3.41790888085897e-06	2.04554820238448e-06	1.12304652807961e-06	5.81563298921726e-07	2.94445577002996e-07	1.54205791917045e-07	9.50805105588426e-08	8.62945962209129e-08	1.20437453880884e-07	2.05449972268084e-07	3.55158678067512e-07	5.71970840020304e-07	8.28536879576761e-07	1.06569167945656e-06	1.21241261232195e-06	1.21066923829235e-06	1.02883452798242e-06	6.90118585906869e-07	3.77406068263967e-07	5.98981159444613e-07	2.20641803655128e-06
14	0.0315379128660225	0.0253654499548956	0.0164588125890257	0.0087523024230519	0.00391374479193324	0.00152705190962766	0.000543611260299547	0.000185051324867299	6.38867373673397e-05	2.49097675662779e-05	1.27129425780313e-05	8.68618627293807e-06	6.73551058436445e-06	4.90087706980164e-06	2.86907951175327e-06	1.09018598652744e-06	1.23809922622446e-07	2.63447471790423e-07	1.57950299477975e-06	4.18391577229914e-06	8.35822809599553e-06	1.42821162590499e-05	2.1443436684952e-05	2.82643971153732e-05	3.25468432536011e-05	3.26678553966014e-05	2.86145298889476e-05	2.19677521126647e-05	1.48956613889403e-05	9.02937380924769e-06	4.97943802873009e-06	2.55225768129844e-06	1.23768024943909e-06	5.72669930685558e-07	2.71433100081273e-07	2.07585219785733e-07	3.5507109731591e-07	7.34226885072929e-07	1.3588878501097e-06	2.17730738946899e-06	3.03551607876863e-06	3.70935110481497e-06	3.99381529233753e-06	3.75750202848556e-06	2.92054867341429e-06	1.52983075848985e-06	1.99999786861689e-07	8.00527141592633e-07	6.546933926769e-06
15	0.0315277371200345	0.0257174281698807	0.01729610573946	0.00975646658584823	0.00476583986732617	0.00212429149082692	0.000926552421945859	0.000423407568175052	0.000211417369360937	0.000116807311559395	7.12024001781627e-05	4.69172163634197e-05	3.16872499074829e-05	2.01749979270907e-05	1.08938457582239e-05	4.30514036397756e-06	1.17598280685775e-06	1.67707281497819e-06	5.62232159335889e-06	1.33736148290647e-05	2.62619933987413e-05	4.55374822793685e-05	7.00831831431069e-05	9.479500661262e-05	0.000111837131477132	0.000114760567591957	0.000102503870569157	7.9966974253104e-05	5.48284705673985e-05	3.33826948642731e-05	1.8341727797218e-05	9.27383090095722e-06	4.33989948857322e-06	1.77499354978873e-06	5.04158294236721e-07	1.06612517161375e-07	5.40570935718307e-07	1.86119765066037e-06	3.98622666063265e-06	6.54589023031785e-06	8.91746480155549e-06	1.04894525854977e-05	1.0949221776315e-05	1.02411623231183e-05	8.24467217842139e-06	4.9835034661202e-06	2.22507770599932e-06	5.83572742549651e-06	2.61178309177566e-05
16	0.0309796158801835	0.0252055358260656	0.0170634675617556	0.00972549840042802	0.00480444586668626	0.00218639456773728	0.0010150541306773	0.000538920291239039	0.000344768730969591	0.000254633830743864	0.000199626392618791	0.000155095085625704	0.000114223487061286	7.72853011246898e-05	4.71567644525675e-05	2.67274056090876e-05	1.69991122856217e-05	1.67952177705444e-05	2.47421507666488e-05	4.22820943255986e-05	7.47321181029089e-05	0.0001276657811776	0.000199397218152008	0.000275367395947221	0.000331316855902364	0.000345705247941946	0.000312791447028204	0.000245918847241677	0.000168732782205924	0.000101953651888338	5.52809510717172e-05	2.7795656268378e-05	1.33925875944094e-05	6.02707482899913e-06	2.13133416463067e-06	5.37004756868549e-07	1.33940171975584e-06	4.72731096222803e-06	1.01830669728416e-05	1.62772204873893e-05	2.12468293366325e-05	2.40951922977496e-05	2.52182537888774e-05	2.56522742521563e-05	2.57100428322312e-05	2.56707228301897e-05	3.04769924377099e-05	5.6068067409747e-05	0.000130011117554611
17	0.0300552845075724	0.0240380025665631	0.01593913850765	0.0087310110920078	0.00397932813956855	0.00157676937286515	0.000623585598810208	0.000319144592934039	0.000251347059913401	0.000266426521276642	0.000299473136549842	0.00031137154145691	0.000286918439883407	0.000234465276929522	0.000173991965138058	0.00012330301776456	9.07227642859873e-05	7.63804228944788e-05	7.97803999772989e-05	0.000108315232355583	0.000179300268599196	0.000309630157368705	0.000495779258481878	0.000699060559930506	0.000853707591782687	0.000899471726854184	0.000817334504370508	0.000640661732497019	0.000433571677886482	0.000254713535725369	0.000132742211649694	6.5326678200372e-05	3.40905180683409e-05	2.05427561636449e-05	1.39270352334668e-05	1.10340730629377e-05	1.23928315897794e-05	1.85257898817771e-05	2.78618809108952e-05	3.68553641596127e-05	4.22781067229963e-05	4.42424304417708e-05	4.71366298990676e-05	5.69696998253209e-05	7.80400228440787e-05	0.000115030530486332	0.000183429044217891	0.000321881513273073	0.000591209818660973
18	0.0295209030617291	0.023197189280124	0.0149919413221597	0.00776090699476438	0.00308920489947348	0.000893310522055523	0.000185016111333907	4.57664676200053e-05	4.80936063673693e-05	0.000117405024298332	0.000253486521952284	0.000405932390160138	0.000503518389435129	0.000512121850658719	0.000446878899279768	0.000346266075054627	0.000244575851874941	0.000164100247538591	0.000125527037446506	0.000162209555620676	0.000320714386539475	0.000636150509533265	0.00108996270129174	0.00158223458324037	0.00195437206169966	0.00206422971935547	0.00186723886039229	0.00144282996321902	0.000945762802680866	0.000520662954172463	0.000240379392894987	9.98260815488482e-05	5.11662312664336e-05	4.45319904153234e-05	4.95146488901295e-05	5.5525757691313e-05	6.21868224798195e-05	7.01089894010125e-05	7.64815793475157e-05	7.61315201408148e-05	6.69046384740236e-05	5.56772530154601e-05	5.97169123480653e-05	0.000101810621929165	0.000205382984054499	0.000399185668450393	0.000733601301790252	0.00129569966738057	0.002197770655077
19	0.0308427874960647	0.0244597854273307	0.0160877451357053	0.0084753520982499	0.00335820780576207	0.000880161837602049	0.00011025164325488	1.94878130668528e-06	3.12517848607285e-07	3.50734062359655e-05	0.000192270477334367	0.000465563394335631	0.000736400834596858	0.000880052337890329	0.000847344815505729	0.000668522873965321	0.000415287926290897	0.000171560937391206	3.01158782100412e-05	9.81583513752754e-05	0.000481820767989095	0.00123202078618826	0.00227081021767019	0.00335695522060845	0.0041486837222258	0.00435771860343792	0.00390500060655124	0.00296710390468743	0.0018766287726358	0.000948222982631377	0.000347528947439472	7.05500965231689e-05	1.23191191369023e-05	5.45932504283691e-05	0.000117630876963655	0.000166492929686978	0.000193060641674335	0.000196995074969894	0.000176658993244016	0.000131072456814056	6.92275824956923e-05	1.97754436500687e-05	3.35763301023348e-05	0.000178286888344668	0.00053434670330179	0.00120349772323155	0.00232802106206351	0.00409790677987183	0.00670725023977952
20	0.0361621777005238	0.0304098999502121	0.0220330210711567	0.0135475292449381	0.00693500450424228	0.00290545315068138	0.00101384052148577	0.000350593489801392	0.000201994458709103	0.000276727343156415	0.000537775531336044	0.000946676874677879	0.00136248585722712	0.00160970859693984	0.00158617493995722	0.0013070024653962	0.000881174039548555	0.000473831649749259	0.000288311917650817	0.000551529792435256	0.00146005679830092	0.00306940292167353	0.00517398112917561	0.00727874198535394	0.00874124966473431	0.00905125736904465	0.00809156128945757	0.00620525090406112	0.0040174478006529	0.0021294637838373	0.000878274279080301	0.000281847271929698	0.000148964768253993	0.000240649069420336	0.000380433000193882	0.000481478854032507	0.000519143672881536	0.000493504682154609	0.000409731650533661	0.000281530587574761	0.000147909443910472	8.77769536066565e-05	0.000221293548379325	0.000701348126417086	0.00171313995964478	0.00349766681723511	0.00638815583073687	0.0108086980317576	0.0171597032453742
21	0.0482430834908491	0.0446992044126262	0.0374479721867988	0.0284649967168278	0.0198137402712464	0.012896748993366	0.00817768696335705	0.00539715706501271	0.00400618977990909	0.00349790536957035	0.00350501559660835	0.00374788905267145	0.00398691911450987	0.00404639270324386	0.00386550373049529	0.00350990154137289	0.00313745941475595	0.00296435596326876	0.00325918366223205	0.00432870225336457	0.00642726625152634	0.00957447577393157	0.0133736868777288	0.0169917744983664	0.0194013903220866	0.0198124697377601	0.018056424464816	0.014679571696448	0.0106793515778143	0.00704758942117324	0.00439173567161416	0.0028186131553392	0.00207448212716507	0.00179204492374798	0.00168284197272585	0.00160161351137063	0.00150904495070353	0.00140595736747432	0.00129809437464756	0.00120677663185438	0.00120171374273346	0.00141990036446899	0.00205426584376492	0.00333477112570702	0.00555193018378029	0.00915346593785205	0.0148688029949695	0.0237207163180259	0.0367494382201979
22	0.0697304292325428	0.0713052620584372	0.0682181467103151	0.0614924658615499	0.0527413817391622	0.0436152948734657	0.0353600649720804	0.0286298869555255	0.0235433788684367	0.0198688413907891	0.0172209401186874	0.0152118194931612	0.0135534596619217	0.0121165806703865	0.010937804824573	0.0101751315345518	0.0100455789949048	0.0107931159214057	0.0126934427732306	0.0160330615831421	0.0209814822929991	0.027356006023518	0.0344118180994371	0.0408557248156673	0.0451888897185371	0.0462684026015172	0.0437956490989472	0.0384449763458574	0.0315537939087446	0.0245586048374262	0.0184919731292231	0.0137748536215444	0.0103292638573305	0.00785657590021868	0.00608326243141891	0.0048607698092696	0.00413154950209496	0.0038506057415086	0.0039471107599266	0.00434911628573555	0.00503196441902474	0.0060370236523092	0.00745560082028651	0.00944799690766072	0.0123976589249396	0.0172213105978124	0.025673918579061	0.0403132225752869	0.0637962752374015
23	0.100534770757975	0.110776741964839	0.116303288907207	0.116919503001139	0.113146224474247	0.105988135808517	0.0966299068503628	0.0861658463156172	0.0754333835930579	0.0649710785693484	0.055079432905605	0.0459382700294887	0.0377281418866462	0.0307121971991489	0.0252576523310035	0.021806911479017	0.0208303517200813	0.0227843931543714	0.0280585893924111	0.0368595943439988	0.048998874456668	0.0636392337004035	0.0791563803122395	0.0932892274967672	0.103632323271001	0.10831927055574	0.106596106152793	0.0990079720605152	0.0871201132598668	0.0729372475266786	0.0583158461491798	0.0446118969367734	0.0326312493950184	0.022779338778833	0.0152415123750643	0.0100760200600279	0.0072058203233171	0.00637256411598174	0.00712375858374657	0.00885684184879902	0.0108959480700224	0.0125808810413814	0.013409954506566	0.0133397945698695	0.0133090040039277	0.0158622318470646	0.0254759037064707	0.0480344057876754	0.0891056538004834
24	0.134129325462128	0.154896072992066	0.172208384188706	0.184825241063205	0.191922688772417	0.193114862769136	0.188422520864101	0.178217598719745	0.163166528327713	0.144185945013169	0.122414860140556	0.0991981911765911	0.0760694021236188	0.0547177755600548	0.0369294074284614	0.0244963864957873	0.0190889586632525	0.0220789394878804	0.0342995332261601	0.0557459272111677	0.0852724357895051	0.120406721853771	0.157431700826011	0.191833722937432	0.219078270800684	0.235512657646898	0.239104651920374	0.229771687512073	0.209220863070672	0.180413822471656	0.146888055532073	0.112157621785389	0.0793116909627622	0.0508060756324144	0.0283697904977822	0.0129475071442911	0.00464504751958432	0.00269620032464375	0.00549620255348164	0.0107497521186065	0.0157787617207729	0.0180403673667413	0.0158999098989708	0.00963419694989082	0.0024627710703197	0.00115348210080286	0.0155796487236075	0.0567416515024335	0.1333270316971
25	0.156870179186135	0.185953265119147	0.213995557565698	0.239431967998246	0.260581573699301	0.275687391441668	0.283023423947244	0.281090017533616	0.268883740805704	0.2461941255205	0.213860147816631	0.173920486129117	0.129610657598551	0.08518795093089	0.0455910590311168	0.0159587679996552	0.00104162327855292	0.00454992143659162	0.0285005111127927	0.0726569950255766	0.134191972819214	0.207710642206396	0.285734827625949	0.359645734300553	0.420946385967051	0.462584976383197	0.480036782518817	0.471903041306226	0.439928225400911	0.388500584411248	0.32381765061493	0.252932004454086	0.182850467757367	0.119780910260681	0.0685491242978957	0.0321719368442057	0.0115776686932284	0.00550014042768485	0.0106183453458245	0.02204765346143	0.0342831681108372	0.0426220604586116	0.0449278861022049	0.0433579248292192	0.0454303530168065	0.0637091267629027	0.113599156637608	0.209344971883487	0.359164548363923
26	0.153939410397808	0.185032908941759	0.218114342756425	0.252380146311816	0.28650156662279	0.318455038340491	0.345494234157937	0.364351247642409	0.371701749804554	0.364849828186473	0.342506776776046	0.305482884071589	0.257103280645699	0.203202611989478	0.151635493035793	0.111336809874751	0.0910549555684856	0.0979473974583759	0.136265948384636	0.206366753294397	0.304253131463364	0.421791427391211	0.54762902951001	0.668702704891557	0.772086900190344	0.84684007432693	0.885499649733215	0.884962286330172	0.846639059528971	0.775941919318434	0.681283929364535	0.572829001580296	0.461207975669849	0.356354388592749	0.266542480319736	0.197662852648383	0.152763040027804	0.131907907023376	0.132456433372628	0.149868124595899	0.179096152597481	0.216460262153196	0.261631806201297	0.319093042435709	0.398311355892886	0.512063688228385	0.672921303498597	0.888716280320094	1.15849894212825
27	0.119659677847264	0.145071600920198	0.175230335696515	0.210983588150051	0.25269195298867	0.299818340068713	0.35060886380459	0.402012476575622	0.449958623509971	0.490029795630456	0.518445402517499	0.533152582560562	0.534743903649652	0.526924686101909	0.516339564346488	0.511714596677585	0.522434925426105	0.556815044493193	0.620398517059873	0.714633202823974	0.836207335496549	0.977211124418737	1.12612663148781	1.26947533202519	1.39380842748382	1.48765147178515	1.54303866286629	1.55638883575459	1.52864653337007	1.46477983323904	1.37284004236382	1.26282293775774	1.14553698621393	1.03161368184989	0.930724611671213	0.851022759391875	0.798808993182346	0.778432294790276	0.792447394144775	0.84205006515162	0.927758599798878	1.05019470559243	1.21066572391968	1.41114889022875	1.65334769792406	1.9368095539912	2.25660828103475	2.60157662712842	2.95419907378608
28	0.0652033821331947	0.0797654202859965	0.10040902215358	0.129637707207012	0.169945237655311	0.223336188758246	0.290805613477691	0.371919318699776	0.464652680015185	0.56560523306622	0.67061003434435	0.775628313613713	0.877708082932133	0.975736098193022	1.07074935766241	1.16568540991326	1.26460278803422	1.37154633976524	1.48932762678578	1.61851668873688	1.75689565996251	1.89951862844189	2.03937858377952	2.16853435869782	2.27943789231529	2.3661609392764	2.42526698732268	2.45619352819909	2.4611572739261	2.44471488871021	2.41316439324832	2.37395168322304	2.33517944154014	2.30524223844488	2.2925611704311	2.30536994915298	2.35149960968495	2.43810619673485	2.57128044444905	2.75547768750415	2.99272159778627	3.28157730692029	3.61596815708397	3.98403524656525	4.36740549841653	4.74139603576602	5.07673388654859	5.34316953265483	5.51482084781591
29	0.0170598351331943	0.0217842244211467	0.0322254204383645	0.0516736396266262	0.083957459362119	0.133062267591471	0.202585563819851	0.295122502279187	0.41172581338078	0.551592210959321	0.712079478918405	0.889065818628204	1.07755888033493	1.2723869001536	1.46878781591504	1.66275897242657	1.85111988128181	2.03133915500543	2.20125064605782	2.35881134048717	2.50202892760742	2.62911911171754	2.73886237479211	2.83104607274281	2.90683156409187	2.96890004305739	3.02130648681289	3.06908293993418	3.11773400855938	3.17281216758013	3.23972490604382	3.32382335905984	3.43069708995028	3.56650365364348	3.73812692617284	3.95298478138565	4.21836904201374	4.54026985917861	4.9217020447013	5.36062664023417	5.84767415733667	6.36404180811789	6.88013559051722	7.35569236920366	7.74214124153442	7.98773270168761	8.04540531434775	7.88250292422547	7.49048294745022
30	5.0906622587211e-05	0.00216001625753445	0.0092184291910233	0.0244005409181893	0.0516530070156954	0.095399733294147	0.160024514372745	0.249193684269991	0.365146776055891	0.50811692930275	0.676026274543438	0.86453593630648	1.06743774734566	1.27728947422237	1.48614862399876	1.68626641415453	1.87065549414997	2.03351664480982	2.17056857981897	2.2793455357205	2.35950053829063	2.41308916924542	2.44473740260311	2.46155370479989	2.47266105485553	2.48831068955922	2.51867925726227	2.5725992721056	2.65656884856776	2.77437852080215	2.92756060962659	3.11663526484081	3.34286148397054	3.60998221317736	3.92534865370938	4.29985431368014	4.74629861858712	5.2760985166606	5.89462850226388	6.59584933342907	7.35723738237953	8.13629155117482	8.86999072454153	9.47839963881404	9.87308209849018	9.9700474454433	9.70572102444036	9.05314291942569	8.03465261540626
31	0.0123337327523581	0.0191745960338354	0.0312160849123434	0.0511466367205766	0.0822021923580344	0.127836486661418	0.191196273458734	0.27447509125092	0.378275855429904	0.501136635067086	0.639350565685949	0.787142759024004	0.937176133807041	1.08127768032903	1.21123783458366	1.3195528834604	1.40004376107705	1.44836262500263	1.4624507136493	1.44300574332207	1.39394784158024	1.32276443532646	1.24051657460505	1.16125940272937	1.10070939294563	1.07418512019588	1.09411462435144	1.16765906350031	1.29515126446713	1.4700076752957	1.6805102544608	1.91340494695387	2.15872402705229	2.4147504749065	2.6917480876099	3.01309163139868	3.4127939573201	3.9291111016174	4.5948061892914	5.4256023295516	6.4091506589206	7.49727248961391	8.60412470923747	9.61218038887938	10.386529252475	10.7961627327153	10.7389632842438	10.1655459308585	9.09641257537938
32	0.0294155208583386	0.0441945384037262	0.0657544080684111	0.0961237039695691	0.137275291396031	0.190743095997579	0.257169835112716	0.335879319484171	0.4245868518861	0.519346747654099	0.614784721623185	0.704587831303374	0.782151927029857	0.841246192859352	0.876567286384722	0.884121958339129	0.861471981941889	0.80795543896717	0.725018639198552	0.616726688822478	0.490376604830707	0.35696278291437	0.231115691117522	0.130127463158051	0.0718393973812493	0.0714880478533981	0.138016864207989	0.270737258804171	0.457427730847863	0.674880397989167	0.892496837899114	1.07884735168028	1.21027841120496	1.27988436627932	1.30466955038521	1.32869400368162	1.42050862025155	1.66421014418872	2.14482095373772	2.93015352979434	4.05252504148287	5.49431924643149	7.18120687047385	8.98573845763438	10.7421226564848	12.2706188561719	13.4076028393812	14.0355882085689	14.1068322484052
33	0.0472292248566364	0.0731527622597012	0.107973922248734	0.152622130617904	0.207317383899059	0.271303063984825	0.34267321973818	0.418363737507693	0.494351763541686	0.566059996472515	0.628902886660984	0.678859798227468	0.712938167933732	0.729414018466665	0.727809258397013	0.708666447759962	0.673275972638067	0.623554892688397	0.562237885081159	0.493411851648799	0.423236069220202	0.360501697253075	0.316577056424406	0.304327316401665	0.335819707441882	0.419000851494981	0.553973749370968	0.729878457015454	0.923555047504133	1.10103710643725	1.22245708030194	1.25020075914544	1.15927338439077	0.948038916867951	0.646983026618531	0.323103601395993	0.0780349252540094	0.0390288524581739	0.343289912509936	1.11763138702462	2.45667149775039	4.40351773083438	6.93686644113425	9.9675874167767	13.346260367301	16.881055025082	20.3632135492206	23.5956799013642	26.4195557100378
34	0.106967630782988	0.151302451665263	0.205593733360522	0.26916401397942	0.340310681637675	0.416317819828785	0.493652764468436	0.568356000260379	0.636588737264589	0.695255447616918	0.742582691179253	0.778525214773625	0.804895502270684	0.825173923841803	0.844040988675663	0.866757010336344	0.898568139655053	0.944315555246962	1.00835551060403	1.09477300050948	1.2077254580249	1.35163571646418	1.53091766928797	1.74899942116146	2.00661088909866	2.29958964162115	2.61675850158739	2.93864986855454	3.23790854189344	3.482041619696	3.6387962235028	3.68388747276318	3.61017605152687	3.43684344469821	3.21677114560217	3.04030492159774	3.03392656412525	3.35304091169295	4.16901914385224	5.6516642759373	7.94919174041971	11.1684585079503	15.3583788736994	20.4991569466452	26.4991637409249	33.2001108581234	40.3898299952561	47.8207154722541	55.2309815757356
35	0.278006205593092	0.349991364387812	0.429619210787835	0.513913742857885	0.598858049523291	0.679697132441856	0.751445565950749	0.809568786159031	0.850768456250873	0.873770967519704	0.880002545962977	0.874040993606521	0.863764204926118	0.860164292823298	0.876852458332268	0.929329099947656	1.03412209626626	1.20789499168159	1.46659627820669	1.82467174415382	2.29431290594711	2.88468787616612	3.60111458097382	4.44419690759888	5.40904355939834	6.48480297018995	7.6548405841985	8.89791991747783	10.1906969106282	11.5116861698854	12.8466183490293	14.194813379198	15.5758950694492	17.0359272040736	18.6519145521026	20.5336247169122	22.8218664933265	25.682698648389	29.2975045789308	33.8493957208379	39.506927970851	46.4065543270726	54.6355238674093	64.2170205631482	75.0991915498747	87.1493537244528	100.154135491727	113.825682604858	127.813426729319
36	0.634502363214992	0.737988931057475	0.83910719809629	0.931070382415432	1.00619383276933	1.05654730401365	1.07485009965999	1.05556496335986	0.996112083602933	0.898095901976622	0.768419953552964	0.62016252307944	0.473099793170766	0.353791853426328	0.295186362530982	0.335739182255723	0.518095118174305	0.88741036220314	1.4894287817158	2.36844654908143	3.56531509427586	5.11564273097632	7.04836130295208	9.38482455752457	12.1385961569168	15.3160622269555	18.9179610295233	22.9418574938802	27.3855032338368	32.2509180547064	37.5489159438319	43.3036895821984	49.5569764998923	56.371270666657	63.8315268962829	72.044839852484	81.1376685109186	91.2503202366066	102.52860148487	115.112775490967	129.124227608328	144.650507924433	161.729675686503	180.335084681139	200.361895384174	221.616652506043	243.811205198978	266.562060937414	289.395954939712
37	1.28937064746198	1.43198437305798	1.55524755136075	1.64837783136853	1.70055000191814	1.70207865000197	1.64587980789843	1.52914312959927	1.3551094920966	1.13481811190254	0.888667306522639	0.647628082085071	0.453962396734189	0.361328743570032	0.434204790515581	0.74661614887389	1.38022605786822	2.4219058988733	3.96096375140353	6.08625103716864	8.8833904219139	12.4323683088489	16.8057115797957	22.0674222961873	28.2727797027676	35.4690417307929	43.6969950542695	52.9932207087429	63.3928679119043	74.9326673529858	87.6538704353774	101.604774493568	116.842485994767	133.433583336151	151.453367089731	170.983428189324	192.107324725088	214.904238376508	239.440585827339	265.759692475615	293.869797337244	323.730847418493	355.240749431974	388.221961834912	422.409508555659	457.44164881718	492.854512877455	528.081979638133	562.461903316077
38	2.70475585445897	3.0057537997844	3.29388771831597	3.561070754961	3.80136053162686	4.01259394906509	4.19822025552279	4.36922495817114	4.54600724859557	4.76005345858501	5.05524287695464	5.48863308272691	6.13060101778843	7.06426232066052	8.38415156465321	10.1942143849732	12.6052317955528	15.7318592561143	19.6895104781873	24.5913421131717	30.5455961749986	37.6535310556762	46.0081211746135	55.6936344458598	66.7861128688519	79.3546929053894	93.4636172464905	109.174715432289	126.550073022104	145.654570720505	166.557956781097	189.33611693849	214.071223732462	240.850478903778	269.763206874931	300.896114018735	334.326599128293	370.114088500757	408.289478405313	448.842901980402	491.710198152392	536.758644327467	583.772714079515	632.440820837066	682.344186832246	732.94910578059	783.603917214385	833.541950141181	881.891499484335
39	6.2719013468318	7.1735472741804	8.15364764541571	9.21887757638941	10.3799446835806	11.6529105219387	13.0604878745082	14.6331992951667	16.4102744519223	18.44016830439	20.7806007013688	23.4980507732496	26.6666848461348	30.3667509497892	34.6825310896285	39.6999979046136	45.5043683301139	52.1777771065578	59.7973024988563	68.4335626741923	78.1500637683398	89.0034225097225	101.044512642128	114.320502391768	128.877667790448	144.764791412965	162.03689424228	180.759003951018	201.009637262911	222.883666078099	246.494243627734	271.973484070495	299.471613000095	329.154335219461	361.198200318872	395.783789535853	433.086605312359	473.265625941164	516.449599892605	562.721304003806	612.100178497403	664.523975060013	719.830299197205	777.739173510087	837.837965460712	899.570177354366	962.229651895778	1024.96167139905	1086.77219903652
40	13.9374106794954	16.1571914370458	18.6320000243781	21.3804718778654	24.4224887652452	27.7792392189669	31.4731349910621	35.5275425858117	39.9663035324858	44.8130391262603	50.0902635805892	55.818361438374	62.0145172119881	68.6917134124058	75.8579330523458	83.5157104697543	91.6621671053939	100.289645539205	109.387016569126	118.941683513268	128.942250299537	139.381761714033	150.261372321299	161.594261333064	173.409588626316	185.756284029903	198.706476450702	212.358396583523	226.838619244462	242.303539580913	258.939992408673	276.964918587858	296.623953468527	318.188762224988	341.952883750406	368.225783051818	397.324770717698	429.564448122094	465.243398519249	504.62798209233	547.933313790326	595.301801314742	646.779978577631	702.294755871843	761.630579328436	824.409299423002	890.074740454673	957.883994589535	1026.90730206525
41	25.6076106684687	29.442335877032	33.6393491124124	38.1966321281225	43.1053893632754	48.3493561978772	53.9042493422891	59.7374178408864	65.8077594535995	72.0659699727818	78.4551905274778	84.9121084232288	91.3685492966992	97.7535718518658	103.996041829285	110.027621147508	115.786064805051	121.218676928805	126.285744034567	130.963744172666	135.248130667599	139.155512595942	142.725102433987	146.019372551439	149.123950693811	152.146880697399	155.217465571952	158.484980890088	162.117582034017	166.301716153992	171.242279937804	177.163635282001	184.311412703182	192.954811797487	203.388872756036	215.935973204697	230.945634624901	248.791636305598	269.865461318362	294.565258015597	323.279798028688	356.36733724727	394.129811884479	436.78338324822	484.426925107053	537.010561969957	594.306750136213	655.886588234948	721.104007206822
42	37.1339136528613	41.7899530844383	46.6815761957642	51.755971422818	56.9485615117514	62.1836096409292	67.3754310174759	72.4302548602266	77.2487496120754	81.7291839125652	85.7711485941398	89.2797130679644	92.16983636835	94.3708033212949	95.8304151602151	96.5186373218311	96.4304010124004	95.5872746680112	94.037770431427	91.856130776039	89.1395499856437	86.0039193680841	82.5783350660565	78.998760708982	75.4013784941369	71.9162742962973	68.6621675421791	65.7428990532297	63.2463179837035	61.2460565304049	59.8064502683415	58.990563773291	58.8709359136592	59.5422956245795	61.1351525058669	63.82887620426	67.8626829877599	73.5428813106492	81.2448155762234	91.4082008323071	104.52495699981	121.119208345483	141.719774259338	166.826188409181	196.869982083193	232.173586435891	272.909681954489	319.064095373895	370.405373653158
43	43.7976085680503	47.974676015251	52.1026298182991	56.0916415057292	59.8443442987753	63.2586349094048	66.2311630464383	68.6614294387764	70.4563579448636	71.5351504357901	71.8341787961595	71.3116215153791	69.9515183546083	67.7669009721695	64.8016652673692	61.1308866741572	56.8593452266199	52.1181232725479	47.0592628915452	41.8486170208441	36.6571895196613	31.6514234941443	26.9830503443141	22.779238854732	19.1338686051635	16.1007805697749	13.6898183329686	11.8663586054786	10.5548382377235	9.6465221636528	9.01143556511679	8.51402420195603	8.03173584282839	7.47536424831202	6.8096986397999	6.07280877018905	5.39219738256738	4.99608961392457	5.21831434834637	6.49556503245006	9.35629308161326	14.4010585194952	22.274800851913	33.6321501878338	49.0975207749969	69.2222622020467	94.4415376013207	125.033812478508	161.085844884225
44	46.4790568052408	49.7405783238983	52.7472577307933	55.4088039295394	57.6346462067296	59.3375159402067	60.4374150867814	60.8658140144221	60.5698788870294	59.516492306221	57.6958041537839	55.1240364621413	51.8452702517321	47.9319665075936	43.4840196409309	38.6262102700411	33.5040135806773	28.2778265473856	23.1157965382461	18.185557975974	13.6453038418581	9.63472480159607	6.26643007242463	3.61851070745222	1.72890896229091	0.592210370419682	0.159374860438718	0.340770456486884	1.01267304168738	2.02715818294058	3.22505032551104	4.4513286498629	5.57213797855561	6.4923388377229	7.17237394743624	7.64314731092142	8.01762056446915	8.49793717988772	9.37708906172043	11.0344346920181	13.9247479220857	18.5608992007193	25.4907180018953	35.2690241675924	48.4262131611838	65.4351035943784	86.6779768015359	112.415836382368	142.761878003988
45	52.764552477188	56.1880227509442	59.3821729326934	62.275904312078	64.8001885652037	66.8908425780177	68.4914479799087	69.5562886001695	70.0531595793711	69.9658886926582	69.2964055501292	68.0661994348853	66.3170228675506	64.1107261536196	61.5281479852143	58.6670375221319	55.6390421780733	52.5658595254521	49.5747173680917	46.7934084842528	44.3451607601539	42.3436642916788	40.8885997397632	40.0620127665466	39.9258549448921	40.5209609094317	41.8676553897104	43.9680849038081	46.810252169745	50.3736035430692	54.6358894619466	59.5808945312093	65.2065275027851	71.5326816844447	78.6082317610914	86.5165302303845	95.3788095773463	105.35498569081	116.641491100763	129.465937078714	144.078601877107	160.740956010611	179.711650169993	201.230591841844	225.501907935193	252.676719048341	282.836725343231	315.979616731746	352.007267838159
46	73.412256615708	79.5052515852032	85.7143870054653	92.0017880513182	98.3301841744203	104.664488497122	110.973466784395	117.231434251835	123.419910716931	129.529159910738	135.55953781322	141.522578165228	147.441751120071	153.352843320591	159.303924193181	165.354883265901	171.576545835845	178.049398021235	184.861975588217	192.108992245381	199.889300622891	208.303791270573	217.453340334497	227.436914098284	238.349927800288	250.282937156679	263.320714584816	277.541729647725	293.018016764342	309.815375304136	327.993810722429	347.608093468434	368.708288011662	391.340090161298	415.544809005836	441.358841598251	468.812514316682	497.928203936713	528.717702059555	561.178845816782	595.291501997592	631.013056544248	668.273622002923	706.971227254385	746.967292284805	788.082712198132	830.094876442878	872.735929919167	915.69254226251
47	117.37970545181	129.58539851145	142.644226412293	156.577941752183	171.407660336577	187.154295253341	203.839037665202	221.483862975871	240.112037427714	259.748597448525	280.420772399977	302.158320963142	324.993752339229	348.962405785077	374.102365700091	400.454194405908	428.060470701644	456.965128952277	487.212600534349	518.84676654461	551.909737386142	586.440480814587	622.473324933995	660.036366232859	699.149814900077	739.824310326739	782.059238973813	825.84108487835	871.141840297503	917.917500747355	966.106665426674	1015.62926117541	1066.38540611822	1118.25442831646	1171.09405530815	1224.7397924105	1279.00451097406	1333.67827211236	1388.52841631516	1443.29995417361	1497.71629748632	1551.48037251585	1604.27615738302	1655.77068286525	1705.61652970271	1753.45484562146	1798.91889162301	1841.63810991813	1881.24268574657
48	183.390077072442	204.41260542272	227.278011886397	252.082105583841	278.919088848986	307.880806182475	339.055941568004	372.52916180109	408.380203371592	446.682900578538	487.504152997387	530.902831216382	576.928620948592	625.620807231788	677.007002452577	731.101824356192	787.905532988273	847.40263859707	909.560495819232	974.327902877343	1041.63372791386	1111.38558784628	1183.46860811735	1257.7442942985	1334.04954855566	1412.19586538666	1491.96874168694	1573.12733601185	1655.40441081915	1738.5065894572	1822.1149567001	1905.88602773133	1989.45310567648	2072.42804213852	2154.40340876924	2234.95508081079	2313.64522586888	2390.02568305662	2463.64170921353	2534.03606030809	2600.75336753988	2663.34475924954	2721.37267171307	2774.41578444777	2822.07400900541	2863.97345459426	2899.77128947733	2929.16041415234	2951.87386102752
49	252.889168968796	282.288444849327	314.353665151047	349.229744600204	387.057669688494	427.972752211257	472.102754871127	519.56589966448	570.468772781986	624.904142903873	682.948713012888	744.660829132368	810.078172663018	879.21546617098	952.062225493636	1028.58059379308	1108.70329560829	1192.33175093931	1279.33439084109	1369.54521681292	1462.76264634581	1558.74868624736	1657.22847372406	1757.89022260181	1860.38560846372	1964.33062185699	2069.30691307361	2174.86364537457	2280.51986596796	2385.7673956634	2490.07422903692	2592.88842730969	2693.64247616107	2791.75807057481	2886.65127879348	2977.73802778278	3064.4398435451	3146.18977143408	3222.4383945653	3292.65986273374	3356.35784015462	3413.07127802542	3462.37991750849	3503.90943035522	3537.33610807754	3562.39101631143	3578.863538737	3586.60424449141	3585.52702424457
50	297.171930735545	330.68867751073	367.131843003913	406.645197572476	449.365407551033	495.419867196406	544.924403932795	597.980877234239	654.674695686597	715.072280969917	779.218511597489	847.134183134697	918.81352518589	994.221818562746	1073.29315861277	1155.92841257163	1241.9934198931	1331.3174846973	1423.69220866767	1518.87071083908	1616.56727769637	1716.45748280819	1818.17880984918	1921.33180633666	2025.48178778354	2130.1611033359	2234.87196444957	2339.0898279224	2442.26731383248	2543.83862785789	2643.22444631841	2739.83721135228	2833.08677320023	2922.38630690341	3007.15842211269	3086.84137742909	3160.89530499752	3228.8083471829	3290.10260525069	3344.33980018975	3391.12654823921	3430.11915833444	3461.02786553563	3483.62042344094	3497.72498945084	3503.2322493127	3500.09674135272	3488.33735586275	3468.03700088163
51	297.670561264442	329.471257479616	363.853389722012	400.921325529067	440.77031282744	483.484519147669	529.134997920306	577.777605276643	629.450894316041	684.174017182752	741.944668419514	802.737105830311	866.500287384803	933.156164426906	1002.59817250792	1074.68996145519	1149.26440572592	1226.12293461077	1305.03521939023	1385.73925107517	1467.94183787216	1551.31954602173	1635.52010121001	1720.16426042562	1804.84815603151	1889.14610508121	1972.61386769409	2054.79232880617	2135.21156804301	2213.39527305002	2288.86544260511	2361.14731747668	2429.77446952356	2494.29397319948	2554.27157864468	2609.29680211691	2658.98784779779	2702.99627513408	2741.01132791583	2772.7638452866	2798.02968080007	2816.63256340544	2828.44634372615	2833.39658000492	2831.46143038592	2822.67183150821	2807.11095737484	2784.9129667899	2756.26106195436
52	258.410357728751	284.287355027842	312.078031411265	341.839335746044	373.619251801188	407.455373966384	443.373464140894	481.386010009083	521.490807124819	563.669589216671	607.886732828264	654.088063751513	702.199793624174	752.127615479625	803.755986894473	856.947628624483	911.543265208081	967.361631918567	1024.19976964531	1081.83362578183	1140.0189750141	1198.49266907522	1256.97421912239	1315.1677084792	1372.76402717132	1429.44341308571	1484.87827783938	1538.73628870427	1590.68367136224	1640.38869202826	1687.52527175352	1731.7766806736	1772.83925576543	1810.42608247053	1844.27057846669	1874.12991703761	1899.78822798327	1921.05951588842	1937.79023883977	1949.86149533679	1957.19077311975	1959.73322084637	1957.48241185324	1950.4705784709	1938.76830532354	1922.48368050875	1901.76091427086	1876.77844549187	1847.74656675655
53	199.97980302329	218.767431343579	238.807488417513	260.122569968569	282.728000751415	306.63094189141	331.829507647676	358.311905876384	386.055617599454	415.02663202899	445.178754117924	476.453002161885	508.777113127553	542.065173193686	576.217390432035	611.120025602076	646.645495668913	682.652662869193	718.987319946714	755.482879569247	791.961272943902	828.234059304904	864.103744301261	899.365301420617	933.807886518562	967.216731358822	999.37519789679	1030.06697095133	1059.07836300725	1086.20070127498	1111.23276390735	1133.98322953341	1154.27310211089	1171.93807160414	1186.83077023754	1198.82288411154	1207.80708084246	1213.69871561779	1216.43728064938	1215.98756643485	1212.34050746145	1205.51368994029	1195.55150475574	1182.52493494853	1166.53097359668	1147.69167477638	1126.1528472244	1102.08240722388	1075.66841393572
[truncated: 70 more columns]
