# Supplementary material for: Reconstructing spruce budworm outbreak severity: a comparison of paleoecological and tree-ring signals
Source: PLoS One. 2025 Aug 12;20(8):e0329406. doi: 10.1371/journal.pone.0329406 (PMC12342301; doi:10.1371/journal.pone.0329406)
Supplement: S15 Dataset — (ZIP) [file pone.0329406.s015.zip › Lake 8 wavelet data outlier/Coherence_Lepidopteran_scales_Percent_defoliation/coherence_wavelet_power.txt]

V1	V2	V3	V4	V5	V6	V7	V8	V9	V10	V11	V12	V13	V14	V15	V16	V17	V18	V19	V20	V21	V22	V23	V24	V25	V26	V27	V28	V29	V30	V31	V32	V33	V34	V35	V36	V37	V38	V39	V40	V41	V42	V43	V44	V45	V46	V47	V48	V49	V50
1	0.000592260122017232	0.000358337356945712	0.000138106628253523	3.76499238942148e-05	9.12116947860698e-06	2.74376421668895e-06	1.23630696645058e-06	7.71000166318779e-07	5.76729371512616e-07	4.73010453814341e-07	3.99084785230286e-07	3.20853637077331e-07	2.42963113194346e-07	1.81163343120684e-07	1.38792859493142e-07	1.1531403235821e-07	1.04568948956759e-07	9.84006904636301e-08	8.92340312969983e-08	7.45696565801884e-08	6.26767507357215e-08	6.10067748402504e-08	6.50536618360923e-08	7.1489963113831e-08	8.29448397947716e-08	9.21328742620394e-08	8.99941901802396e-08	8.17217310992338e-08	7.04001095003973e-08	5.77958602897901e-08	4.96088280572948e-08	4.59572893741421e-08	4.38704418269179e-08	4.31296216393925e-08	4.42215021526763e-08	4.59385662337872e-08	4.738694873999e-08	4.83909225576069e-08	4.71969288729216e-08	4.34023532955673e-08	3.95344000245406e-08	3.5797673918776e-08	3.23058563520205e-08	3.09366863605903e-08	3.12253465188025e-08	3.22855421160024e-08	3.58185461913075e-08	4.38655346739852e-08	5.3331368874454e-08
2	0.00107008859592694	0.000611855700583737	0.000205257024241134	4.25618343515038e-05	6.56870905743379e-06	1.25243802470615e-06	4.85589522691642e-07	3.2032818969329e-07	2.63932474058487e-07	2.37771788563461e-07	2.16709057906243e-07	1.78304645864523e-07	1.30689341248615e-07	9.18253006179032e-08	6.64841694749887e-08	5.46714669659809e-08	5.18091389877458e-08	5.19229393357981e-08	4.81638094742893e-08	3.74583445433813e-08	2.83638823968602e-08	2.8306112695375e-08	3.22534516901326e-08	3.73906217821829e-08	4.76680045614e-08	5.73813599983953e-08	5.6352210323794e-08	4.9754762415521e-08	4.08111699972313e-08	3.07243302998747e-08	2.50175160009425e-08	2.33034601530789e-08	2.23412185310654e-08	2.21336142874986e-08	2.34491200725962e-08	2.51794686496398e-08	2.66684168800837e-08	2.79930743159217e-08	2.74300975011586e-08	2.44968786530415e-08	2.16511862105107e-08	1.88625466616414e-08	1.61983384408623e-08	1.54355106547669e-08	1.56747730686875e-08	1.59970832405799e-08	1.83551139797511e-08	2.52585417905846e-08	3.3786740727626e-08
3	0.00155654940967085	0.000848373956403834	0.000251123325047213	3.92734856007749e-05	3.19086137945838e-06	2.00724757824426e-07	5.97221727041452e-08	5.24374964176152e-08	5.52441406631804e-08	6.01472447324202e-08	6.37793058174831e-08	5.47532307225969e-08	3.76298183399725e-08	2.33951878961555e-08	1.49285226816076e-08	1.20323187753997e-08	1.26458350187508e-08	1.473288416593e-08	1.46553696156555e-08	9.80177335843342e-09	5.46182262006394e-09	6.02676188114509e-09	7.9488206074793e-09	9.79386536394157e-09	1.47689122462006e-08	2.08573077859138e-08	2.0570037177928e-08	1.72213071126545e-08	1.29982729326951e-08	8.15818453031052e-09	5.98966616601584e-09	5.84027040787793e-09	5.64510518796359e-09	5.61336986033995e-09	6.36554534837999e-09	7.24007148642216e-09	7.98810181186532e-09	8.83321873757033e-09	8.76995157252812e-09	7.43240594095477e-09	6.26629875788395e-09	5.06201054844703e-09	3.88785896958697e-09	3.8146096458351e-09	3.92071228320126e-09	3.69803271478239e-09	4.47288246228571e-09	7.94998428004397e-09	1.22943257971854e-08
4	0.00190937297245369	0.00101682733393928	0.000282363145326413	3.79755260804291e-05	2.03353217782765e-06	1.82052226002354e-08	1.03057996515211e-09	2.47644080298126e-09	4.68911183789888e-09	7.18078955911894e-09	1.01784949827988e-08	9.3323485436074e-09	5.63443104495264e-09	2.67783990977457e-09	1.20665379744292e-09	9.33313125366817e-10	1.2849276284174e-09	2.21344627692177e-09	2.72836130558539e-09	1.45876401848734e-09	2.19727835966697e-10	5.02061707836785e-10	9.14839871249741e-10	1.06132715985888e-09	2.23375528761298e-09	4.56402382131974e-09	4.45030962702767e-09	3.35382433216752e-09	2.23359149616412e-09	9.01067860185152e-10	5.10124940539911e-10	6.40942587093472e-10	6.09830864043355e-10	5.82469072694095e-10	7.93183323626875e-10	9.94973211175507e-10	1.15958369727954e-09	1.42000868969692e-09	1.46305481488033e-09	1.13177029863998e-09	9.03963133101833e-10	6.17660504339885e-10	3.24135516276797e-10	4.36128284210405e-10	4.52991500936864e-10	2.79599040159583e-10	4.11604530425601e-10	1.40425748237849e-09	2.45039761614899e-09
5	0.00209969326028707	0.00113150207903352	0.000322415770063157	4.61337057972431e-05	3.02337473190371e-06	8.24502120712545e-08	1.17948510749742e-09	9.31593293500086e-11	2.06877641472934e-10	4.41013089466593e-10	1.06747108239301e-09	1.03224339759892e-09	5.05575381145666e-10	1.44571868917336e-10	1.55424547904178e-11	1.4474334426889e-11	4.39592545359084e-11	2.14546339611864e-10	4.38495781336788e-10	2.86634501090536e-10	3.84038903458706e-11	5.08430253085509e-11	6.68057989271224e-11	2.47687729577414e-11	1.77447508517545e-10	7.91655052583657e-10	6.70171955379255e-10	4.11233212244372e-10	2.58096723735895e-10	4.2467545903573e-11	6.80926163728047e-12	3.55874371543238e-11	2.33586343240359e-11	1.57473779289111e-11	4.50340895176541e-11	6.15242583232067e-11	7.41679210752768e-11	1.09734766124142e-10	1.24312569408073e-10	8.42596754794823e-11	7.44445336963511e-11	4.73531777589691e-11	1.04965852802485e-12	3.97242025406776e-11	3.52753991477787e-11	4.7039935284989e-12	3.84965799728246e-11	1.944554763458e-10	2.24534046457315e-10
6	0.00219301877842263	0.00123164313625424	0.000384870132319839	6.56814373937011e-05	6.03081828964597e-06	3.07513562135566e-07	1.01963318018901e-08	2.62738436242768e-10	5.57421374474818e-12	1.68453519579048e-11	1.2850109755521e-10	1.06306140726656e-10	4.68551191457289e-11	1.06329205455437e-11	2.34360231834302e-12	1.79474905418626e-12	5.98639552440966e-12	2.61659730644239e-11	1.01954610960838e-10	1.2362008168782e-10	4.52185020205325e-11	1.45778707617339e-11	8.10898431085777e-12	1.91646222943162e-11	1.08989577072491e-10	2.17090961397849e-10	9.55339205322484e-11	4.45981181890516e-11	3.6873311221773e-11	1.73433419635474e-11	3.38116687303081e-12	3.3600722388699e-12	1.87695934390904e-12	1.05206539485064e-12	2.04414975669521e-12	1.70283987211599e-12	2.00708967810503e-12	3.4541044419827e-12	4.63997445047026e-12	2.97726883349972e-12	6.65426747087472e-12	1.86701221499284e-11	2.06867452894905e-11	1.35252480230996e-11	7.81726670527176e-12	1.17287825187229e-11	1.97101039496825e-11	3.72339984709734e-11	1.41190032648359e-11
7	0.00226126502792054	0.00134158814630431	0.000470422018124064	9.68912953424278e-05	1.16732018064576e-05	8.31921372492268e-07	3.7019773511039e-08	1.09822368539894e-09	2.14533316657147e-11	9.20009798904265e-12	4.39089199796102e-11	1.38943086290964e-11	8.47337778264753e-12	3.50113413972891e-12	2.19953124168443e-12	8.78014875530819e-12	6.56424927293054e-12	3.0850473590208e-12	5.01448055607974e-11	8.30515390254512e-11	2.38991769742843e-11	1.25401899082394e-12	2.91862951093452e-13	4.11702583134065e-11	1.73791859335837e-10	1.22538870592091e-10	7.88268025184499e-12	1.05220979777533e-11	4.24071805083328e-12	1.5156638465281e-11	2.87020079881241e-12	6.92673432937217e-13	2.46837912993261e-12	1.03794934108401e-12	7.10724895309408e-14	6.9558289960311e-15	1.02296227816379e-13	1.78078145512317e-14	1.79273619810175e-13	1.29349799736824e-12	4.64919034498795e-13	1.52402598513074e-11	3.05559337614584e-11	8.70771306542779e-12	2.48378695780502e-12	1.16377251580926e-11	4.65820087587374e-12	2.07734475608784e-11	6.99119543781585e-11
8	0.00234299735789375	0.00147006410185927	0.000577260786597347	0.000141255492482963	2.13903819429742e-05	1.99996836414347e-06	1.21315104941511e-07	6.31414724208998e-09	5.68700581726024e-10	1.57048414296307e-10	8.70468075592672e-11	1.80681811454059e-11	1.41858215231465e-11	1.57937386386145e-11	9.6715083130752e-12	2.51170751155012e-11	1.82720314928903e-11	1.36872926692681e-11	7.04286367228625e-11	1.1156687919642e-10	4.98475407302124e-11	1.64587239155371e-11	2.77815419152257e-11	1.44804486473936e-10	3.36795825030988e-10	1.80002771953054e-10	2.00086582345366e-11	2.87707376987174e-11	9.39985788920722e-12	2.3082498730867e-11	1.26907057671223e-11	4.51019244300865e-12	5.21269341957479e-12	2.15367638472552e-12	1.80535077622781e-13	2.96430276634477e-14	1.85358237882359e-13	3.24383820028096e-13	2.44531258467316e-12	6.19976845655807e-12	3.78694784855414e-12	2.68951327082941e-11	5.39732272602786e-11	2.51384658827153e-11	1.97558115418742e-11	3.1551950898999e-11	9.64151330352505e-12	4.08586728124839e-11	1.94037019947802e-10
9	0.00245171461788363	0.00162102916403938	0.000706750628097576	0.000202296449836361	3.76160395023996e-05	4.46044714589242e-06	3.35130705894492e-07	1.86805586668916e-08	1.89562506438804e-09	7.68876965135266e-10	4.28173489591756e-10	2.03980030191122e-10	1.46575744775352e-10	1.35923795825497e-10	1.18622458969291e-10	1.27607298967997e-10	1.21725968430386e-10	1.37113496404456e-10	2.32414676787052e-10	3.25332086762909e-10	3.05693407463115e-10	2.90978646169038e-10	4.24472803994929e-10	8.10537113614817e-10	1.12237990825325e-09	7.95003287236129e-10	3.98895764324652e-10	2.62082702210594e-10	1.56798470385832e-10	1.12901976720685e-10	7.43439020221269e-11	4.0068166116954e-11	2.31699053851613e-11	1.04520462030952e-11	3.26849620424353e-12	1.32544049801226e-12	1.55450828467437e-12	5.01858873496593e-12	1.96111255044254e-11	4.2662890650208e-11	6.45049157197516e-11	1.26194987153974e-10	1.92007981273127e-10	1.88299059418727e-10	1.94624798048571e-10	2.05362010942126e-10	1.97435479503744e-10	3.34975780236391e-10	7.86052678761953e-10
10	0.00259108209146531	0.00179783686298509	0.000862696282402553	0.000285143208299214	6.40695425580434e-05	9.45124484910196e-06	8.45531442351231e-07	3.98429392992243e-08	1.20079491067738e-09	9.55518521770736e-10	1.57098709978936e-09	1.49943492161615e-09	1.25530702722762e-09	1.07050400065344e-09	9.03707541066325e-10	7.73033054294385e-10	7.00634393166661e-10	7.66184237236962e-10	1.04294739486897e-09	1.48313388882751e-09	1.97654356883452e-09	2.61414874584356e-09	3.63885736585339e-09	4.9651142791018e-09	5.61953687846264e-09	4.8069211810592e-09	3.40759404372843e-09	2.26986987736307e-09	1.41378305586138e-09	8.46001770028319e-10	4.90160891141496e-10	2.66811454829873e-10	1.3921961191181e-10	7.00480727444176e-11	3.60599994915056e-11	2.27420041636019e-11	2.46216432632482e-11	5.6092676743831e-11	1.47597624728556e-10	3.02754128744118e-10	5.05079319909604e-10	7.72223701960914e-10	1.04169317536742e-09	1.21297898991417e-09	1.30240625557283e-09	1.33233168326204e-09	1.45206673731492e-09	2.10929515980684e-09	3.95476229335709e-09
11	0.00276181516474172	0.00200327489932592	0.00105013134038773	0.000397232556462946	0.000107360430772274	2.00499603065944e-05	2.35469186592216e-06	1.33978701937105e-07	1.75399886752006e-09	2.41788220716563e-10	3.06717775296662e-09	6.4455238028736e-09	7.40794979196075e-09	6.67028481510767e-09	5.30469458797593e-09	3.98184027282158e-09	3.21237152786507e-09	3.39017452747031e-09	4.75024961484523e-09	7.40774912588045e-09	1.14293266443607e-08	1.68622682835475e-08	2.33603608774383e-08	2.93028339334172e-08	3.17920546568652e-08	2.91940197964432e-08	2.31129639679665e-08	1.62633938151465e-08	1.03406881960787e-08	6.04022651620459e-09	3.31042943384893e-09	1.73668692479826e-09	9.00260997580604e-10	4.88547445815239e-10	3.04846406607877e-10	2.47547373182609e-10	2.97641829785432e-10	5.26862830074267e-10	1.06572537518034e-09	1.98238017554699e-09	3.21364699361032e-09	4.6032116915146e-09	5.87974032233224e-09	6.72085135161455e-09	6.93753831899546e-09	6.66969658988938e-09	6.80190938677119e-09	9.51112784488535e-09	1.8361421604253e-08
12	0.00296228179803081	0.00223770756900712	0.00127295716102868	0.000547376264392082	0.000178015035975515	4.32436636829066e-05	7.48051803875647e-06	8.05726576301471e-07	3.69134492838306e-08	1.51191727069859e-09	9.20094868544129e-09	2.30584397994603e-08	3.23444254452986e-08	3.1555918717866e-08	2.41546315254193e-08	1.57836761106613e-08	1.07516696266974e-08	1.14125792265529e-08	1.87843858558277e-08	3.36613398778251e-08	5.70514235499234e-08	8.89141790551686e-08	1.25419460619193e-07	1.57162364320467e-07	1.72188639150508e-07	1.63857789207382e-07	1.35975801236831e-07	9.93674851475086e-08	6.47005753754029e-08	3.8114082363771e-08	2.07624571764431e-08	1.07817116874107e-08	5.57311700960919e-09	3.0722046764852e-09	2.02808855580803e-09	1.83848793405715e-09	2.36834726273059e-09	3.87944097816511e-09	6.87681825279781e-09	1.16649808619431e-08	1.7864558775512e-08	2.43186136573242e-08	2.94105365769918e-08	3.1587995362469e-08	2.99407068924099e-08	2.51135010250954e-08	2.14681634047825e-08	3.03634990726351e-08	7.05422811003141e-08
13	0.00318520916342944	0.00249314986526571	0.0015257725202211	0.000737672341768071	0.00028576738475492	9.00229094202147e-05	2.32503345018409e-05	4.91300696948968e-06	8.7820591251291e-07	1.89374519273192e-07	1.11222115599984e-07	1.26159489249669e-07	1.412782020099e-07	1.27852560524949e-07	8.89879154669513e-08	4.63974568703876e-08	2.10894398655562e-08	2.42669486115668e-08	5.98041448309095e-08	1.31079735267947e-07	2.43792730147596e-07	3.99212936850375e-07	5.8023229291738e-07	7.43701512431819e-07	8.34295240048028e-07	8.16445048337732e-07	6.98042586482546e-07	5.24274450728526e-07	3.49070593965113e-07	2.0891157455642e-07	1.14696597326693e-07	5.93949848457923e-08	3.00716888710637e-08	1.57490176753383e-08	9.71056030228060e-09	8.81325600208609e-09	1.23002616591934e-08	2.09825792171828e-08	3.62723100663041e-08	5.84153082531666e-08	8.46183648415978e-08	1.08838954020943e-07	1.2382354400497e-07	1.23645493439776e-07	1.05074737886044e-07	7.04817223296875e-08	3.85444331628385e-08	6.11738686985408e-08	2.25341190008767e-07
14	0.00341249140632125	0.002744613454805	0.00178089009113892	0.000947023886173735	0.000423478260141794	0.000165231337303395	5.88202764727095e-05	2.00230769398299e-05	6.91272574599654e-06	2.69530733103657e-06	1.37557635728412e-06	9.39869931660607e-07	7.28801302862763e-07	5.30288765625732e-07	3.10442521022324e-07	1.17961208343776e-07	1.33965839388686e-08	2.85057618530754e-08	1.7090669312336e-07	4.52711524646412e-07	9.04383928981752e-07	1.54536538943249e-06	2.32024052194742e-06	3.05828773992762e-06	3.52166052895198e-06	3.53475438521963e-06	3.09617309670344e-06	2.3769729347381e-06	1.6117527084677e-06	9.7700379411334e-07	5.38789283664277e-07	2.76161502542915e-07	1.33920504915046e-07	6.19645068278584e-08	2.93698294288964e-08	2.24613081280119e-08	3.84196973772797e-08	7.94454264061572e-08	1.47035510255646e-07	2.35590820072544e-07	3.28451428493478e-07	4.0136228487861e-07	4.32142114839163e-07	4.06572351059285e-07	3.16011629942274e-07	1.65532016612834e-07	2.16405428232026e-08	8.66193017533154e-08	7.08396774947077e-07
15	0.00361424218879474	0.00294816635665921	0.00198277202158246	0.00111845112809353	0.000546341129651976	0.00024352220072799	0.000106217101493106	4.85381329502656e-05	2.42362327774783e-05	1.33904286181512e-05	8.16242274818486e-06	5.37844445086191e-06	3.63252824097329e-06	2.31279931031276e-06	1.24883675563812e-06	4.93527964691232e-07	1.3481102870341e-07	1.92254436101702e-07	6.4452554347063e-07	1.53310980575202e-06	3.01059362878486e-06	5.22027600645658e-06	8.03411917184142e-06	1.08670061185169e-05	1.28206625587974e-05	1.31557962254548e-05	1.17507264195749e-05	9.16716638924815e-06	6.28536614338421e-06	3.82688880254104e-06	2.10263889754299e-06	1.06312326718459e-06	4.97512643137419e-07	2.03479766025084e-07	5.77951462207306e-08	1.22217289465215e-08	6.19693787242291e-08	2.13361937302749e-07	4.5696868494256e-07	7.50400593089195e-07	1.02227056068649e-06	1.20247837412273e-06	1.25518489093468e-06	1.17401514703029e-06	9.45143697011396e-07	5.71293410836355e-07	2.55076020449912e-07	6.68989727465507e-07	2.99406728822218e-06
16	0.00376258493197758	0.00306130229852979	0.00207241904429867	0.0011811964963978	0.000583517100225215	0.000265545424699346	0.000123281947458587	6.54537930746276e-05	4.18733930459415e-05	3.09261876723733e-05	2.42453379602089e-05	1.8836851769112e-05	1.38728502301942e-05	9.38657569544356e-06	5.72735737125594e-06	3.24613881607012e-06	2.06460286629275e-06	2.03983914962468e-06	3.00502252898685e-06	5.13531128395029e-06	9.0764825037304e-06	1.55054648335794e-05	2.42175039031681e-05	3.34443531758465e-05	4.02396148018682e-05	4.19871363751794e-05	3.79896377667034e-05	2.98677218174518e-05	2.04931986992378e-05	1.23826349506331e-05	6.71406883585289e-06	3.37588167181651e-06	1.62657756886999e-06	7.32009751934961e-07	2.58858142201113e-07	6.52211445877333e-08	1.62675119927547e-07	5.74148790741761e-07	1.23676983283194e-06	1.9769265305676e-06	2.58050326458209e-06	2.92644711358758e-06	3.06284694051069e-06	3.11556027503424e-06	3.12257647529226e-06	3.11780092068955e-06	3.70153952074898e-06	6.80966692475878e-06	1.57903143083661e-05
17	0.00386738100431459	0.00309310379291766	0.00205097780638524	0.00112346786925885	0.00051204233495193	0.000202891705093237	8.02402352503144e-05	4.10661138819647e-05	3.23422273628619e-05	3.42825857187045e-05	3.85348779281583e-05	4.0065912016611e-05	3.69193951204521e-05	3.01699542368376e-05	2.23885160930271e-05	1.58660866629686e-05	1.16738038254184e-05	9.82829480550082e-06	1.02657888103202e-05	1.39375247632196e-05	2.30715650911349e-05	3.98418384184309e-05	6.37946809687632e-05	8.9952019241728e-05	0.000109851314928251	0.000115740041305464	0.000105170987004864	8.2437516564716e-05	5.57900847900648e-05	3.27754105724041e-05	1.70806803600675e-05	8.40594785530771e-06	4.38661700146368e-06	2.64335095359121e-06	1.79206926138927e-06	1.41981569174876e-06	1.59465472595701e-06	2.38381665828707e-06	3.58514353614331e-06	4.74238516098798e-06	5.44015967633598e-06	5.69292015958475e-06	6.06533293781106e-06	7.33060886082912e-06	1.00418447826513e-05	1.4801619608924e-05	2.36028376663386e-05	4.14182886792731e-05	7.60742631359107e-05
18	0.00402449681453151	0.00316240374383979	0.0020438067212413	0.0010580213421315	0.000421142105692683	0.000121782363597835	2.5222695563999e-05	6.23920625883058e-06	6.55645815509389e-06	1.6005477383623e-05	3.4557062769742e-05	5.53395540677932e-05	6.8643162782061e-05	6.98160470334635e-05	6.09216697359201e-05	4.72054229887117e-05	3.3342297650036e-05	2.23712981307493e-05	1.71127272524384e-05	2.21135457312039e-05	4.37220373747925e-05	8.67245047966791e-05	0.000148591369652018	0.000215701329555447	0.000266433723937	0.000281410291298887	0.000254555114045961	0.000196696712791734	0.000128933026836361	7.09804302439558e-05	3.27702068924524e-05	1.36089924607127e-05	6.97533995869853e-06	6.07091365723009e-06	6.75018465100101e-06	7.56966121550785e-06	8.47774434449199e-06	9.55774977223452e-06	1.04265059849557e-05	1.03787834556239e-05	9.12091015146335e-06	7.59031412196439e-06	8.14102885050325e-06	1.38795389416992e-05	2.7999250678678e-05	5.4419793585784e-05	0.000100009681140768	0.000176638877647438	0.0002996155294414
19	0.00445473017646316	0.00353281117236393	0.00232360851743439	0.00122412433548821	0.000485037536022682	0.000127124809929627	1.59240250990554e-05	2.81469205574427e-07	4.51380307649511e-08	5.06577303269498e-06	2.77702881924555e-05	6.72429267966837e-05	0.000106360912426279	0.000127108994508593	0.00012238493424061	9.65570644575873e-05	5.99814675442325e-05	2.47791379101654e-05	4.34974016113418e-06	1.41773492424803e-05	6.95910353459956e-05	0.000177945011454071	0.000327980951882736	0.000484856620828712	0.000599208699030813	0.000629400327896648	0.000564012706157972	0.000428549050652416	0.000271047966223752	0.000136955115852705	5.01948045244167e-05	1.01897937718583e-05	1.77929286623673e-06	7.8850914543796e-06	1.69898332749814e-05	2.40471480776169e-05	2.78844143533958e-05	2.8452678124342e-05	2.55154677004512e-05	1.89312470134952e-05	9.99877850944895e-06	2.85623553293125e-06	4.84954516321988e-06	2.57505902045347e-05	7.71775373479392e-05	0.000173825327093679	0.000336244111461694	0.000591874810114268	0.000968751285792435
20	0.00553360546036273	0.00465338093870217	0.00337153494231831	0.00207306878543234	0.00106120762720989	0.000444597987228123	0.000155139811880007	5.36484850442098e-05	3.09095776513347e-05	4.23453462842707e-05	8.2291438344641e-05	0.00014486230243929	0.000208490186671191	0.000246320682216273	0.000242719517102275	0.000200000012143052	0.000134838933571889	7.25066235241469e-05	4.4118039986765e-05	8.4396141633037e-05	0.000223420678323824	0.000469685894142928	0.000791732468805527	0.00111380699271722	0.00133760270954221	0.00138504068021789	0.00123818615419153	0.000949539338310813	0.000614757531211765	0.000325854613056561	0.000134395206689792	4.3128807558399e-05	2.2794873191501e-05	3.68245799687083e-05	5.82145838839941e-05	7.36768133210318e-05	7.94403557982743e-05	7.55170284959294e-05	6.26979192860849e-05	4.30803479138996e-05	2.26333854459862e-05	1.34317969950345e-05	3.38627611919826e-05	0.000107321629081551	0.000262147946773644	0.000535219652938694	0.000977527799331111	0.00165396760513899	0.00262581054612293
21	0.00782122007771717	0.00724668262708227	0.0060711051355733	0.00461477558489885	0.00321222467576188	0.0020908346827235	0.0013257753202949	0.000874992851720962	0.000649487753984749	0.000567084144023001	0.00056823686160328	0.000607611764977057	0.000646363573185652	0.000656005494734642	0.000626679581813527	0.000569028976172371	0.000508648261928917	0.000480584546006808	0.000528382326574384	0.000701773819679176	0.00104199525017523	0.00155222420994078	0.00216815636050784	0.00275472457907617	0.00314537406282321	0.00321201869551987	0.00292732676556196	0.00237986779817517	0.00173134785203449	0.00114256270312495	0.000711992864580697	0.000456956566759219	0.000336317251921231	0.000290528231688329	0.000272824132960017	0.000259655288291246	0.000244647974644053	0.000227935305855612	0.000210448442577079	0.000195643912855813	0.000194823111879206	0.000230195759378634	0.000333039766524675	0.00054063664665876	0.00090008483457951	0.00148396964691132	0.00241054617783574	0.00384562779366225	0.00595785806492155
22	0.0119769881465823	0.0122474834568246	0.0117172365568911	0.0105620249700712	0.00905892751380791	0.00749141910437859	0.00607349020641534	0.0049175061802759	0.00404384101376167	0.00341269773387177	0.00295789080813896	0.00261280166725998	0.00232795965122582	0.00208115946887934	0.00187869141457118	0.00174769367004509	0.00172544155932688	0.00185383946260057	0.00218024204508054	0.00275385926414317	0.00360380636526611	0.00469870275412847	0.00591061810482814	0.00701743180449131	0.00776170177744361	0.00794712029767698	0.00752239697794903	0.00660335854888268	0.00541972019653598	0.00421821753102273	0.00317620507163408	0.002365986562279	0.0017741676359054	0.00134945557434957	0.00104486897378298	0.000834892069784038	0.000709640252587397	0.000661384991183834	0.000677960817181168	0.000747009802974982	0.000864296675984845	0.00103692694165433	0.00128058357926394	0.0016228000919746	0.00212943783113949	0.00295795444210963	0.00440978525275198	0.00692425092242815	0.0109577302294572
23	0.0182947890481941	0.0201585691240281	0.0211642610822757	0.0212763964835107	0.0205897550941773	0.0192871637505013	0.0175842024430518	0.0156800077189044	0.0137269705756705	0.0118230953101923	0.0100230656349537	0.0083596048719473	0.00686556891503903	0.00558884418523822	0.00459625478592621	0.0039683071070176	0.00379059789608506	0.0041461840834533	0.00510595458719278	0.00670751519938164	0.00891655757530613	0.0115807331827556	0.0144044619459797	0.0169762831770018	0.0188584653699707	0.019711371396491	0.0193977989975131	0.0180169502479612	0.0158536602006188	0.0132727368570704	0.0106120111024529	0.00811823846958245	0.00593806321494513	0.00414526431476483	0.00277357029388882	0.00183358115857602	0.00131127729978753	0.00115964571579559	0.00129634413583787	0.001611721517196	0.00198278734728527	0.00228940259133419	0.00244027302189917	0.00242750568546602	0.00242190258014901	0.00288652556013884	0.00463597102383621	0.0087410486373558	0.0162149784297583
24	0.0258595335957721	0.0298632695690585	0.0332010056790965	0.0356334792123453	0.0370018353630101	0.0372316811734914	0.0363270186567893	0.0343595553438638	0.031457776339801	0.0277984048324986	0.0236010371148872	0.0191249672547946	0.0146658402481972	0.0105493422151048	0.00711982445880487	0.00472279367230317	0.00368026578945305	0.00425672070949968	0.00661279648373116	0.0107475652515057	0.0164401439468557	0.0232138770414792	0.0303521272661532	0.0369846831482297	0.0422373100316052	0.0454057862564078	0.046098306674823	0.0442989529105879	0.0403368459423151	0.0347829774530908	0.0283193596460887	0.0216234874706807	0.0152909390241297	0.00979518397754656	0.00546956862680682	0.00249622142529772	0.000895544370873357	0.000519815354590324	0.00105964325169933	0.00207250409334101	0.00304207463514919	0.00347810208090581	0.00306543146165512	0.00185743004995826	0.000474811239169396	0.000222386186130904	0.00300368654051134	0.0109395364380706	0.0257048549488847
25	0.0320422624082103	0.0379827660523119	0.0437106774868619	0.0489063121322175	0.0532263251469237	0.0563118355893974	0.0578102917000385	0.0574153746038218	0.0549221236623606	0.050287548686532	0.0436830187263841	0.035524953714117	0.0264742395477581	0.0174004689221811	0.00931241797849855	0.00325973384240194	0.000212761702670657	0.000929365781083368	0.0058215070613302	0.0148408990955454	0.0274100178150923	0.0424269222938677	0.0583641223172939	0.0734611450834014	0.0859824004085551	0.094487488165477	0.0980521895930903	0.0963907937073554	0.0898596260437001	0.0793550293372047	0.0661429099351144	0.0516638261025763	0.0373489894621311	0.0244664178875768	0.014001826478441	0.0065714315358768	0.00236485162615621	0.00112345726753311	0.00216890048623072	0.00450344801900289	0.00700267109078006	0.0087059710945632	0.00917695844679877	0.00885627856142651	0.00927959220939557	0.0130132098281895	0.0232037344842617	0.0427607500528883	0.0733628581678853
26	0.0333133595306893	0.0400421685691598	0.047201178049648	0.0546164918442043	0.0620005602876249	0.0689154723873574	0.0747669073731063	0.0788476718002268	0.0804383620635313	0.0789555674513566	0.0741204046900809	0.0661082247960437	0.0556386048415828	0.0439741951283779	0.032814778776018	0.0240939156956156	0.0197048076516934	0.021196371079986	0.0294887223395028	0.0446589332121749	0.0658420993726338	0.0912780517434418	0.118510020938531	0.144711049429315	0.16708397432801	0.183260984228444	0.191627135115246	0.191510846633966	0.183217483488652	0.167918222282318	0.147433697600577	0.123963437497497	0.0998080158434195	0.0771171062488248	0.0576813010660945	0.042775359858277	0.0330587863257126	0.0285456175274076	0.0286643217334161	0.0324323102443453	0.0387574209010225	0.0468432256469091	0.0566186033980778	0.0690535400839345	0.0861968314009146	0.110813479826124	0.145623978040311	0.192323232176688	0.250705726852589
27	0.0274348301196882	0.0332611185157711	0.0401757265115333	0.0483730108844788	0.0579356465567731	0.0687404928254213	0.0803854296617246	0.0921709317563532	0.103163727489235	0.112350997751032	0.118865952176105	0.122237923363727	0.122602771611111	0.120810029820806	0.118383138637571	0.117322754683777	0.119780645289318	0.127663106140535	0.142241131083184	0.163846676425034	0.191720440894615	0.224048916659445	0.258191342179276	0.291057444761809	0.319563767138146	0.341079519350076	0.353778351617178	0.356839196605634	0.350478613268447	0.335835651663317	0.314756265613817	0.289532224989367	0.262641628140715	0.236521998219178	0.213390776816273	0.195117229562542	0.183145980503223	0.178474137248721	0.181687432460764	0.193060025777392	0.212710747976864	0.240782140307117	0.27757394190766	0.323539481080908	0.379069324248239	0.444059703685328	0.517381175937084	0.596473382618687	0.677320474090805
28	0.0158383670137928	0.0193755900409939	0.0243900683114231	0.0314899245774854	0.0412809114829758	0.0542499546693604	0.0706387596048641	0.0903418576823785	0.112867453178879	0.137389549025617	0.162895964896133	0.188405654666939	0.213201559392337	0.237013264131273	0.260092663165803	0.283153308015758	0.307181045342659	0.333158397539119	0.361768313009109	0.393149258451009	0.4267624984634	0.461406635707056	0.495379617333148	0.52675247711714	0.553691737184538	0.574757384416127	0.589114665450715	0.596626943017346	0.597832672291128	0.593838699538312	0.586174858948391	0.576649811739688	0.567231757435896	0.559959797079291	0.556879475127299	0.55999081892203	0.571196042789626	0.592233401077364	0.624582376591773	0.669325201932887	0.726953441449047	0.797118555368269	0.878344480123638	0.967750603827384	1.06087397492165	1.15171894640069	1.23317490436712	1.29789402491776	1.33958935480675
29	0.00439036817729885	0.00560619518999015	0.0082932489844162	0.0132982705431028	0.0216065486537495	0.0342437274845712	0.0521356276675975	0.0759501151268593	0.10595811124354	0.141952889399833	0.183254472246798	0.228802110170132	0.277311016223309	0.327450231026957	0.377994232409105	0.427912932455921	0.476387828820895	0.522767466028089	0.566494383518771	0.607042809304537	0.643900019940695	0.676606824878008	0.704849379751123	0.728572960359531	0.748076443653603	0.764049838046689	0.777536696574524	0.789832021691691	0.80235243011393	0.816526857635706	0.833746927777843	0.855389761310458	0.88289383877822	0.917843814018412	0.962011260439432	1.01730517640076	1.08560212086247	1.16844366609975	1.26660567739949	1.37956342648768	1.5049056647464	1.63779347310308	1.77061080111693	1.89299588463871	1.99244894605386	2.05565219056676	2.07049430371427	2.02857118640306	1.9276843948566
30	1.38798965609143e-05	0.00058893716967983	0.00251344200661351	0.00665290617924253	0.0140834012943955	0.0260111231656179	0.0436313311278726	0.0679436659812811	0.0995587454760818	0.138540136059691	0.184321298217109	0.235719220000694	0.291041219499311	0.348258141662788	0.405204433664984	0.459767358608634	0.510041787105918	0.554446538591395	0.591814303033857	0.621472780052988	0.643327365723197	0.657938522714004	0.666567541553112	0.671152574367429	0.674181038288287	0.678447974491553	0.686728087313794	0.70142959746223	0.724324242133693	0.756445525797471	0.798211241922627	0.849763211456023	0.911444705165568	0.984276252462092	1.0702621881008	1.17237267113208	1.29409751669029	1.43854960189089	1.60719430436138	1.79838500035102	2.00598053164057	2.21839280196361	2.41843884932635	2.58432400075972	2.69193576984393	2.71837376390642	2.6463040960444	2.46837603609496	2.19068053500636
31	0.0035628071222403	0.00553890607872689	0.00901729361963767	0.0147745702980201	0.0237454923239663	0.0369277293666344	0.0552302744434237	0.0792867682169751	0.109271372986376	0.144761785299036	0.184687214711925	0.22737948716575	0.270719162751679	0.312345329507743	0.349886516144637	0.381175148331845	0.404426298474783	0.418384018816965	0.422453601284568	0.416836593022382	0.402665389118637	0.382102859357499	0.358344174955064	0.335449401562691	0.317958508056186	0.310296523662449	0.316053497708655	0.337298051718524	0.374126328344498	0.424636557354469	0.485443784441174	0.552719351846964	0.623583913561179	0.697541479385885	0.777556920550243	0.870382433270852	0.985843204325468	1.1349901362375	1.3272874112982	1.56727691529348	1.8513914703355	2.16571384832914	2.48544681567338	2.77664073296953	3.0003244872482	3.11865404004552	3.10213101279218	2.93648972059971	2.62765248454095
32	0.00900243830386127	0.0135254652556794	0.0201237300775173	0.0294180653367341	0.0420122542581808	0.0583757453038236	0.0787052381416564	0.102793789229879	0.129942181107147	0.158942861375228	0.188151063284685	0.215634749814805	0.239372761789341	0.257458196509468	0.268267998818201	0.270580059464789	0.263648174216792	0.247269767093354	0.221887472262256	0.188745390340254	0.150076728265512	0.109246252868926	0.0707315284458051	0.0398247056157855	0.0219860034376354	0.0218784750867759	0.0422392080326738	0.0828574642848846	0.139992929082056	0.206542973508508	0.273143139578315	0.330174562250957	0.370398225475559	0.391700697702925	0.399286050069711	0.406638585475305	0.434737881253344	0.509321226024525	0.656409193018899	0.896755372779234	1.2402502351224	1.68150243797895	2.19776396651427	2.75002970265459	3.28756022826299	3.75534704059369	4.10331395950748	4.29550499936925	4.31730879731092
33	0.0153137044722198	0.0237192074604673	0.0350096945491411	0.049486524737547	0.0672210301697935	0.0879678833790463	0.1111090947087	0.135651149421435	0.160289668847578	0.183540499041407	0.203916811620061	0.220114947041427	0.231164590226571	0.236506755099183	0.235986424275841	0.229779518578081	0.218304435538008	0.202182766662431	0.182301209502254	0.159984909813287	0.137230964634631	0.116889838235224	0.102647619127448	0.0986757373288535	0.108886897282831	0.135857728617813	0.179621628535843	0.23665734564356	0.299455455901218	0.357002616750733	0.396372087717759	0.405367757243805	0.375885271565614	0.30739415785773	0.209779154713065	0.104763799971468	0.0253022103894162	0.0126547982578283	0.111309052486654	0.362383181636469	0.79655639947664	1.42780596914035	2.24922435134698	3.23191177633919	4.32741989085235	5.47354924028701	6.60261173762729	7.65071351324145	8.56633302068718
34	0.0367457954886052	0.051975807121462	0.0706260877660392	0.0924639139726825	0.116904400130312	0.143014567619306	0.16958086659265	0.19524311417778	0.218682599386826	0.23883593853079	0.255093914894772	0.267440982990752	0.276499771936994	0.283465867441117	0.289947130050941	0.297750596203721	0.308678437118309	0.324393706916917	0.346392876996923	0.376079235266805	0.414880953818631	0.464317375721349	0.525904773002551	0.600820776988819	0.689316130649069	0.78996094482224	0.898915606885551	1.0094925566931	1.11229466540776	1.19615988784254	1.25000863228251	1.26549849413622	1.24017695723672	1.18063329458466	1.10503349269976	1.04441336182046	1.04222225206584	1.15184523303092	1.43215217282758	1.94147423976485	2.73072678019553	3.83661757535516	5.27594978965569	7.04192308772761	9.10306084481356	11.404987423407	13.8748182226847	16.4274951029549	18.9730887630324
35	0.101180215502924	0.127379177012879	0.156359690744937	0.187038642325786	0.217954079036331	0.247375421676182	0.273488227140146	0.29464214323296	0.309636741967361	0.318008494109813	0.320276473878353	0.318106769965192	0.314366538011942	0.313056351854127	0.319130001105746	0.338228847824607	0.376368204923107	0.439612760810554	0.533766960950266	0.664088342566723	0.835014001790459	1.04988066847819	1.31062379912108	1.61746317816532	1.96861862071408	2.36014070483801	2.78597529252052	3.23839337635468	3.70889889793154	4.18967225924391	4.67552013907599	5.16619502671539	5.66883899737297	6.20021694164343	6.78835470560001	7.47320215202048	8.30600656934082	9.34720496039614	10.6628117191488	12.3194701584864	14.3785261103126	16.8896415730874	19.8845708038288	23.3717515969597	27.3323121291524	31.7179624532806	36.4510460870584	41.4267986254373	46.51763090342
36	0.244658431280754	0.284561925443773	0.323552224017589	0.359012404649699	0.387979334611715	0.407395182366409	0.414452576523613	0.40701640060408	0.384091902383537	0.346297740175355	0.296295855303846	0.239129117292695	0.18242304512456	0.136418971586819	0.113821218925596	0.12945802318838	0.199772839654173	0.342177491694133	0.574310405074914	0.913251787329019	1.37475358415893	1.97254604255804	2.71778502249002	3.61870433776629	4.6805340151201	5.90573648750248	7.29459642208663	8.84617487739361	10.559604895836	12.4356652962615	14.4785258553844	16.6975150544231	19.1087265113504	21.7362573414623	24.6128653604529	27.7798453119542	31.2859586449371	35.1853066233419	39.534110911102	44.3864557561165	49.7891462640436	55.7759409648795	62.3615151636521	69.5355943190076	77.2577532489358	85.4533973255645	94.0114181614799	102.783944471795	111.588489593308
37	0.526733032903585	0.584993518641124	0.635348928763542	0.673394462792268	0.694707811037673	0.695332293565661	0.672373971530693	0.624684763828746	0.55358863185966	0.463595310668008	0.363037910416471	0.264568690579146	0.185452484533181	0.147609832246857	0.177381117415488	0.305007244647032	0.563849238374199	0.989395750579341	1.61813087191398	2.48635213941844	3.62903808040918	5.07886469913417	6.86546064000556	9.01497199220033	11.5499814043136	14.4897946620855	17.8510739165768	21.6487632335902	25.8972217534356	30.6114546783628	35.808314010441	41.5075301518839	47.7324322072664	54.5102187491177	61.8716515283371	69.8500620311902	78.4795853656372	87.7925687906051	97.8161448155385	108.56801270973	120.051538271716	132.250359073122	145.122768016761	158.596235923009	172.562514903532	186.873826802385	201.340671791442	215.731778371141	229.776647087149
38	1.17064894544524	1.30092426278877	1.42563188374462	1.54127172590403	1.6452718607744	1.73669607451968	1.8170372408188	1.8910500115062	1.96756338757213	2.06020500976794	2.18796633090579	2.37554251694757	2.65339350484746	3.05749268363595	3.62875568655628	4.41217136095217	5.45568698344066	6.80892673462649	8.52184297507828	10.6434111841958	13.2204797306599	16.2968743925445	19.9128355508271	24.1048353124279	28.9057855153243	34.3456092026492	40.4521113381555	47.2520524465815	54.7723038606672	63.0409466836503	72.0881687490822	81.946814261754	92.6524484268867	104.242813144807	116.756569036518	130.231243601491	144.700335913357	160.189566346093	176.712307154679	194.26428784976	212.817738792514	232.315216142219	252.663437622392	273.727545038453	295.326286632862	317.228668285372	339.152643970254	360.766389805017	381.692621966787
39	2.87596542249439	3.28941301469821	3.73883570526245	4.22729435266034	4.75969890892209	5.34341436181006	5.98885560388584	6.71001867952333	7.52489225953975	8.45569525024372	9.52889495080926	10.7749752081194	12.2279448143392	13.924601312361	15.9035920150026	18.2043394710671	20.8659197032753	23.9259954012003	27.4199106196114	31.380047150853	35.8355255822082	40.812307379631	46.3337205771502	52.4213940525378	59.0965475699449	66.381550262842	74.3016318719012	82.8866106815053	92.1724903482885	102.20277415607	113.029348249454	124.7127932612	137.321994779456	150.932936346884	165.626574357554	181.485713907776	198.59083122425	217.014825424431	236.816733812703	258.034513510549	280.677078785753	304.715885822491	330.076469012177	356.630445385474	384.188603275026	412.495761988536	441.228114780373	469.993732891665	498.336803102947
40	6.77099310931061	7.84939429581408	9.05169164336528	10.386938513035	11.8647937514659	13.4955510502561	15.2900983585423	17.2597874577359	19.4162009031705	21.7708142573122	24.3345652465196	27.117356972789	30.1275379175952	33.3714151701366	36.8528669919751	40.5731246006706	44.530789551045	48.7221417590994	53.1417744995664	57.7835681245273	62.641986259443	67.7136499620927	72.9991201364171	78.504799431649	84.2448541323802	90.243055048095	96.534443431626	103.166741157069	110.201440077347	117.714519188103	125.796745510518	134.553512011963	144.10415185273	154.580643853386	166.125593399441	178.889343009919	193.026046699325	208.688542307114	226.021885841433	245.155478882407	266.193827343712	289.206114920066	314.214948450363	341.184819911281	370.011010155566	400.509808744963	432.411017582801	465.353721435972	498.88622973663
41	13.1802960694207	15.1540379482744	17.3142503072394	19.6598943502099	22.1864429817811	24.8855247646582	27.7446410338499	30.7469862674487	33.8714050480185	37.0925203865593	40.3810668915018	43.7044573734858	47.0276023310055	50.3139881159412	53.5270017614573	56.6314694999589	59.5953536861142	62.3915316329139	64.9995627187583	67.4073401420875	69.6125237185691	71.6236621780928	73.4609382723344	75.1565066735726	76.7544401792352	78.3103492002003	79.8907862927839	81.572583937319	83.4422920955289	85.5958755441924	88.138795079465	91.186530285189	94.8655077528326	99.3142851332767	104.684720291032	111.142741731109	118.868248963365	128.053627046944	138.900373218596	151.613415350439	166.392855094725	183.423087581291	202.859520073029	224.813411291959	249.335651794017	276.400570549337	305.891050292157	337.586334501071	371.153889946264
42	20.2494235212973	22.7883994898213	25.4558411447402	28.2229499129577	31.0545112955323	33.9092253909298	36.7403675884213	39.4968039224494	42.1243680913507	44.5675851612804	46.7717012008787	48.6849497920833	50.2609574083387	51.4611624931891	52.2571006369381	52.6323937492554	52.5842777759077	52.1245141595784	51.2795569641705	50.0898912110321	48.6085177294008	46.8986329869824	45.0306341547527	43.0786632997552	41.1169816758532	39.2165261629324	37.4420354247989	35.8501347014406	34.4887288473557	33.3979700951322	32.6129411542846	32.1680316481649	32.1027976085408	32.4688954900797	33.3374932333589	34.8064025578118	37.0060700295941	40.103528126804	44.3034551890243	49.8456313890459	56.9983046392807	66.0472841424551	77.2809393899923	90.9716701320799	107.354793871171	126.60613492423	148.819857357889	173.988232376034	201.985046763021
43	25.3033586630143	27.7165916963179	30.1014501175395	32.4060369828514	34.5741002135322	36.5466512893812	38.2639812543357	39.668028282987	40.7050191427373	41.328274023845	41.5010328136562	41.1991338120928	40.4133562497812	39.1512289561547	37.4381120757579	35.3173792240489	32.8495653678875	30.1104012096791	27.1877265972574	24.1773603776624	21.1780972596461	18.2860970507766	15.5890201087924	13.1603361383577	11.0542825454772	9.30196508054784	7.90907071495467	6.8555964043527	6.09788676348053	5.57312186984756	5.20621087835217	4.91883952323446	4.64020523864693	4.31877056524262	3.93419304622933	3.5084668644691	3.11525466375352	2.88640981886655	3.0147965582962	3.75270744473743	5.40544672050981	8.319978207935	12.8689052560356	19.4304298027797	28.3652970619224	39.992040324351	54.5620680384822	72.2362591380318	93.0647366809343
44	28.4492559778848	30.4455929722105	32.2859442609343	33.9150437803668	35.2774543166977	36.3197598253417	36.9929944932026	37.2552121798516	37.0740739474792	36.4293090460169	35.3148883398991	33.7407411345939	31.7338488776699	29.3385640421209	26.6160307618963	23.6426257105996	20.507392450695	17.3085079870659	14.1488932446477	11.1311551808602	8.35212176356523	5.8972959220243	3.83560436574569	2.2148456627764	1.05824379863766	0.362484645319391	0.0975513814761728	0.208581382942412	0.619844647570798	1.24079845888004	1.97401342795061	2.72460322790722	3.4106367596975	3.97388032772463	4.39012141005233	4.678275964941	4.90748641324446	5.20148227464355	5.7396002711963	6.75404103916928	8.52316602987234	11.3608969036016	15.6025533077131	21.5877336073848	29.6410863076462	40.0520178345353	53.0545178660771	68.8083434784628	87.3827803399198
45	34.2169817818235	36.4370483698682	38.5084044876818	40.3849437406718	42.0219023472796	43.3776585682669	44.4156259783017	45.1061583602405	45.4283713696393	45.3717775732259	44.9376282927775	44.1398589901498	43.0055455177943	41.5747968253173	39.9000355321809	38.0446504299685	36.0810431091656	34.0881325299956	32.1484239207073	30.3447888865793	28.7571387722511	27.4591998154523	26.5156133558534	25.9795847139755	25.8912885097194	26.2772053609181	27.1505155347758	28.5126110144818	30.355711751506	32.6664890309302	35.4305143621069	38.6372723164957	42.2854067526374	46.3878181675061	50.9762010249873	56.1046081078677	61.851656774518	68.3210499618141	75.640171073659	83.9566224370859	93.4327055594943	104.237979954172	116.540176522991	130.494871494926	146.234437957583	163.85687524036	183.415164612341	204.907808017743	228.271172694871
46	50.4375342000532	54.6236967881804	58.8896531086843	63.2093814469602	67.5572752538664	71.9092282605998	76.2437811377504	80.5432872789941	84.7950499647322	88.9923799386942	93.1355217751845	97.2323996748125	101.299138692368	105.36032586693	109.448987064335	113.606269093834	117.880832131657	122.327973774251	127.008522089553	131.98754967084	137.332972737342	143.114107651095	149.400260878103	156.259426722652	163.757159760635	171.955675856839	180.913217488704	190.683696788225	201.316604652921	212.857148219867	225.346553945579	238.822451601059	253.319237736824	268.868307436541	285.498041908738	303.233447571812	322.095360016507	342.099153097759	363.252928177887	385.555199268647	408.992133945385	433.534454426793	459.134144877299	485.721146534909	513.200248674479	541.448398147441	570.312651456053	599.608980055445	629.122111841155
47	85.4405668243758	94.3250782438408	103.830585636412	113.972922695678	124.767459594706	136.229418948635	148.374225783011	161.217875971583	174.777304988231	189.070736822985	204.117991700191	219.940730933181	236.562617936067	254.00937611754	272.308727072742	291.490196073857	311.58477618495	332.624447185087	354.641550627534	377.668027517466	401.734529973958	426.869422586247	453.097692745952	480.439791858136	508.910430898504	538.517354268884	569.260115374845	601.128875960864	634.103249219739	668.151204332906	703.228047720322	739.275494211177	776.22083989118	813.976247780351	852.438157900003	891.486834739782	930.986067548294	970.783042026086	1010.70840555505	1050.57655160684	1090.18615191425	1129.32096680946	1167.75096429179	1205.2337764067	1241.51651703244	1276.33797796803	1309.43121027382	1340.5264853163	1369.354615312
48	141.427144074473	157.639341556838	175.272733645889	194.401206619917	215.09740763228	237.432165517515	261.473871776075	287.287819924814	314.935501317131	344.473855642528	375.954474655848	409.422758300743	444.917023309571	482.467565600113	522.095679350557	563.812637504316	607.618640603929	653.501743230172	701.436769863302	751.384234609277	803.289281853086	857.080667415502	912.669802094651	969.949881466792	1028.79512740234	1089.06016783296	1150.57958180485	1213.16763670783	1276.61824373386	1340.70515606174	1405.18243197904	1469.78518214488	1534.23061649498	1598.21940193484	1661.43733701679	1723.55734432101	1784.24177534383	1843.14501643302	1899.91637780483	1954.20324104851	2005.65443389797	2053.92379456598	2098.67388174261	2139.5797806148	2176.33295013435	2208.64505241671	2236.25170176428	2258.91606853912	2276.43227211416
49	206.620306149522	230.640660234988	256.839194804536	285.334310836844	316.241199789878	349.670416673538	385.726348594792	424.505587531798	466.095218556001	510.571037294345	557.995713072856	608.416916866345	661.865435847635	718.353298927004	777.871940135022	840.39042895984	905.853798728077	974.181505738095	1045.26605303454	1118.97181337338	1195.13408598906	1273.55842116882	1354.02024529893	1436.26481692482	1520.00754142369	1604.93466810772	1690.70438896238	1776.94835280276	1863.27360245511	1949.26493571714	2034.48768342518	2118.49089008785	2200.81087438913	2280.97513859418	2358.50658770133	2432.92801128019	2503.76677353157	2570.55965041515	2632.85774692555	2690.23142295285	2742.27515281869	2788.6122416843	2828.89932170181	2862.83055210453	2890.14145044276	2910.61228686073	2924.07097961734	2930.39543787433	2929.51530695335
50	257.238749854618	286.251604528686	317.797633485754	352.001287601475	388.980868348589	428.846651079423	471.698898634167	517.62578287918	566.70123541964	618.98275236528	674.509181573047	733.298524155054	795.34578512621	860.620910771219	929.0668525311	1000.59779884115	1075.09761729575	1152.41854967754	1232.38020168649	1314.76886757093	1399.33722724492	1485.80444984595	1573.85673303706	1663.1483017075	1753.30288312595	1843.91566812781	1934.55575968158	2024.76910131823	2114.08186858719	2202.00429711641	2288.03491121507	2371.66510749841	2452.38403897651	2529.68373668197	2603.06439845912	2672.03976823774	2736.14252418234	2794.9295907379	2847.98728794233	2894.93623156299	2935.43589971205	2969.18878562439	2995.94406220915	3015.50069172391	3027.70992332477	3032.47713212032	3029.76296545664	3019.58377519794	3002.01132841933
51	272.992253592598	302.156520588695	333.688210267044	367.683037599009	404.228354004354	443.40134912435	485.267185721649	529.877089188151	577.26641638761	627.452731660273	680.433920682271	736.186375408277	794.663285435437	855.793072713089	919.478007493016	985.593043681477	1053.98491123938	1124.47150191519	1196.84158233758	1270.85486531086	1346.24246603808	1422.70776495931	1499.9276929796	1577.55444813995	1655.21764535452	1732.52689282111	1809.07478026161	1884.44025543814	1958.19235661406	2029.89425999819	2099.10759294701	2165.39695603106	2228.33459022416	2287.50511966566	2342.510295878	2392.97366617673	2438.54508743577	2478.90500648374	2513.76843028101	2542.88851268844	2566.05969006796	2583.12030507869	2593.95466672835	2598.49450483602	2596.71978833975	2588.65888908384	2574.38808555025	2554.03041413904	2527.75388871594
52	251.078882841559	276.221712371518	303.223927147621	332.140860315321	363.019134274834	395.895276808739	430.794318914028	467.728393981432	506.695360108138	547.677469263206	590.640108679142	635.530641148351	682.277371790947	730.78866926509	780.952269252733	832.634787319978	885.681466880022	939.916185948135	995.141743656643	1051.14044409495	1107.67499097376	1164.48970192237	1221.31204597135	1277.85450202761	1333.816730013	1388.88803992725	1442.75013754268	1495.08011889049	1545.55367931176	1593.84849678785	1639.64774370044	1682.6436762686	1722.54124682759	1759.06168099912	1791.94595978631	1820.95814581735	1845.88849344143	1866.5562842017	1882.81233239063	1894.5411099149	1901.66244550668	1904.13276032104	1901.9458100283	1895.13291248122	1883.76264971633	1867.94004321585	1847.80521177129	1823.53153169598	1795.32332927049
53	205.860128527877	225.200199486434	245.829526361337	267.771369294203	291.041503657935	315.647301147898	341.586820573762	368.847923048462	397.407427432445	427.230322864302	458.26905595023	490.462910652611	523.737499072756	558.004381128139	593.160830549082	629.089763638538	665.659845833891	702.725789272745	740.128852296684	777.697549140117	815.248574969072	852.587947993009	889.512366619147	925.81077561317	961.266131043587	995.657349500697	1028.76142278551	1060.35567505618	1090.22013540225	1118.13999509489	1143.9081154396	1167.32754933766	1188.21403744029	1206.39843824151	1221.72905067561	1234.07378782457	1243.32216123921	1249.38703716044	1252.20612859299	1251.74319071325	1247.98889144071	1240.96133410193	1230.70621487736	1217.29660403543	1200.8323466965	1181.43908588772	1159.26691779294	1134.48869620598	1107.29801009153
[truncated: 70 more columns]
