# Supplementary material for: Reconstructing spruce budworm outbreak severity: a comparison of paleoecological and tree-ring signals
Source: PLoS One. 2025 Aug 12;20(8):e0329406. doi: 10.1371/journal.pone.0329406 (PMC12342301; doi:10.1371/journal.pone.0329406)
Supplement: S15 Dataset — (ZIP) [file pone.0329406.s015.zip › Lake 8 wavelet data outlier/Coherence_Lepidopteran_scales_Percent_defoliation/coherence_wavelet_rsq.txt]

V1	V2	V3	V4	V5	V6	V7	V8	V9	V10	V11	V12	V13	V14	V15	V16	V17	V18	V19	V20	V21	V22	V23	V24	V25	V26	V27	V28	V29	V30	V31	V32	V33	V34	V35	V36	V37	V38	V39	V40	V41	V42	V43	V44	V45	V46	V47	V48	V49	V50
1	0.977053350277154	0.983710374175549	0.97966567186855	0.970210551931685	0.95255610348982	0.919292776263641	0.859268810204666	0.77265110812825	0.711091069349077	0.74652744657579	0.840504669339644	0.908675543963837	0.934842679700122	0.937852717989686	0.933726460606126	0.930668582710572	0.93064729471668	0.931591442459543	0.931012168105287	0.928120231183888	0.922638850998327	0.913136465086906	0.899064901362621	0.883958410407066	0.873431403225002	0.870688162285241	0.875688784058816	0.887292069790037	0.904534546425434	0.925799257649681	0.947228736234757	0.963345230163552	0.971000864104248	0.971979159235242	0.970581420329378	0.96972387773133	0.969610202511565	0.968649855696247	0.964837719908479	0.95691143649133	0.945337254625168	0.933036151415831	0.924664533474921	0.923030256420857	0.925259009014264	0.92399975149783	0.913534026651046	0.893964040366761	0.869049326674714
2	0.964237088025557	0.981481001304315	0.980275688935616	0.972424922844438	0.956974644536858	0.927466573898361	0.872207978214841	0.782808000612583	0.691587600485473	0.685073329348345	0.775368156114863	0.868805997686467	0.915940548242274	0.928752966060492	0.927720444266432	0.92467906073905	0.923109990543388	0.921289697339917	0.916790154791316	0.909172383716226	0.899063155803122	0.886181752518868	0.870568961243198	0.855546818355943	0.846149261244137	0.844959012600391	0.851517728483735	0.864625978028588	0.883557622176101	0.907010028377659	0.931197072157608	0.950231539695497	0.960315711013449	0.96286834596587	0.962226943389255	0.9614612289121	0.960841294601961	0.958765190259953	0.953220168191398	0.942982437075461	0.928606948818152	0.913172917888698	0.901506183977188	0.89633815659356	0.894501325630616	0.888833615365163	0.87444966994041	0.851945894515316	0.824738349380455
3	0.941599795308654	0.976204656978391	0.979997533950041	0.974293448803867	0.96113374819427	0.935657733000926	0.887292050321078	0.803802898010799	0.697869289237394	0.643391586111358	0.700247520943338	0.806030312246386	0.879732864913747	0.910190771741392	0.916943356973559	0.915902703650821	0.913316914338723	0.90883121297311	0.900780650391876	0.889431549216253	0.876304747718918	0.861931271474751	0.846463011773904	0.832643209742956	0.824805125797658	0.825041447850144	0.832720016346719	0.846766254392681	0.866749574949465	0.891665582665162	0.917828150505909	0.939093744724615	0.951182683878976	0.955165445419604	0.955309739762521	0.954741776200798	0.95376090471078	0.950760198925838	0.943742162844807	0.931523068265783	0.914679281455204	0.896277219692561	0.881077570168747	0.871649334548552	0.864872703336869	0.854456710397545	0.836761560716832	0.81267827164743	0.784862693164996
4	0.904678576527696	0.965301859513106	0.977735333438532	0.975342296781194	0.964684584773144	0.943094384294102	0.901931238862002	0.828580084551213	0.722409605124968	0.631297155325368	0.633159595556042	0.722308769236548	0.816445766767301	0.871097776573982	0.892357328672895	0.897233255599521	0.895502369842719	0.889351969413465	0.878671182214814	0.864826200469791	0.850360062985614	0.836537091882466	0.823329940019407	0.812476415545167	0.807295201183494	0.80938115635592	0.818140902025783	0.832855064292437	0.853535704298677	0.879539368521612	0.907286217416684	0.930364174629539	0.944025990452364	0.949057219619926	0.949738856342948	0.949308093021625	0.948101046416297	0.944478084924706	0.936407902144298	0.922675934104336	0.903774443845237	0.882606493087927	0.863726427566797	0.849603180504907	0.837582544797988	0.822720594958763	0.802614066531278	0.778002970674238	0.750397789230902
5	0.844360696891817	0.944354827869877	0.97287342889665	0.977258638164231	0.971294157604657	0.955968970585762	0.925702343537208	0.869365376592806	0.77608395276861	0.659440989706872	0.582205359353273	0.602144671026472	0.688409235426354	0.770096183526467	0.81718068210555	0.836087734563863	0.838864460067518	0.831388639271549	0.816087088376354	0.796559866457345	0.778236092278518	0.765143416872518	0.757660199586688	0.755230850925369	0.758248507752399	0.766436841243103	0.778817021762962	0.795403518896982	0.817507168201761	0.845880706801793	0.877697682988584	0.905787319447637	0.923634884234569	0.93105396486795	0.932665005906158	0.932310325090889	0.930471512945232	0.925295467732062	0.914483200198639	0.896606013094927	0.871962854817953	0.843385230193831	0.815690169106056	0.792003990638434	0.771020974387412	0.749907560330354	0.727293561216087	0.702489108763443	0.674600628095966
6	0.746140760115857	0.902033423525236	0.960338634828165	0.978604729330413	0.981461789803988	0.976134381563275	0.962190407255184	0.933886415805512	0.879887480221287	0.786581873432367	0.655603138071235	0.530019118668416	0.47380108759911	0.497406642689206	0.552054458218575	0.59573764144736	0.616731591431972	0.616251854080254	0.598504393478605	0.57195506471382	0.549971213186439	0.544784549994969	0.559133943820461	0.586487208648467	0.617446926330043	0.644658738232449	0.665627085402746	0.682813576683009	0.701680645863587	0.728091506152592	0.764092678712	0.803193348156839	0.833488922914641	0.849399191442907	0.855078135224393	0.85583213254836	0.852245154939336	0.84150760315683	0.820540166141922	0.787611704763873	0.742959898824656	0.69021377362962	0.637193835537886	0.592176380680509	0.559289681843445	0.538127388854659	0.523494934656717	0.507302602546411	0.483420401775035
7	0.615090492969505	0.825827586162007	0.927324581575947	0.968198937423678	0.983044738214309	0.986696710710874	0.983967435875577	0.974633518809902	0.954441782304293	0.914076296983964	0.838215026063428	0.70957807171635	0.525584789302414	0.323671942702093	0.177601889332011	0.136239108038655	0.175705946726039	0.237419757201883	0.285140083844006	0.314213459818024	0.337048882589637	0.369497171926098	0.419227106628019	0.479083782067807	0.532193181831584	0.565646333695369	0.578050882197917	0.576091908508647	0.568882365416392	0.565329274574303	0.57221639559234	0.589893295693628	0.609988333287427	0.623884313043425	0.631810199715834	0.636765020480024	0.636251476896539	0.624499643212185	0.598224559245299	0.557999934101065	0.506807405599812	0.450899271465404	0.401299978096997	0.36980050105929	0.361051149602466	0.369063468160095	0.380363486164135	0.381237851110108	0.36459068258399
8	0.468852004681454	0.711565511714476	0.863196726368092	0.937920244651468	0.971106085614316	0.984931745514661	0.989542395425776	0.988565817877914	0.981833542684274	0.965629311791247	0.930965511420954	0.860216928605386	0.725479154564468	0.504051888183494	0.232729003646548	0.03932073738466	0.0196146197720244	0.125855558134248	0.263640663304347	0.385686975445106	0.483850674371433	0.562414532440872	0.624359420445124	0.667769613950435	0.688972995254495	0.687416544971858	0.667159878980141	0.634626705337228	0.595659051752098	0.554005254359179	0.511453132656413	0.469220216741214	0.430173458295636	0.40040010959148	0.387738678243437	0.396767497829223	0.422370456814075	0.448988317440067	0.462794461278759	0.461430763199112	0.449369120697921	0.432548702424061	0.41792914782429	0.41303320332166	0.422849234851216	0.445594995706875	0.47115849140976	0.48578396737304	0.480486919057634
9	0.330968573389895	0.569217951452571	0.761417521582937	0.878669543309206	0.939833598536694	0.969325546776456	0.982372022920789	0.986208741782474	0.982950436948169	0.970646523057059	0.94227935414136	0.88303624704892	0.76876147144119	0.577110120504025	0.326411630981206	0.108644267434129	0.0312264004018819	0.111135852647161	0.275211127938439	0.447032162381336	0.588838395182261	0.691015771643721	0.755828336218068	0.789011777468708	0.796640139662055	0.78422878302102	0.756453610508747	0.716854423092181	0.667595859815774	0.609739543244295	0.544391801427869	0.47449224530511	0.406255428111304	0.349316698158689	0.315641275224019	0.316429286551009	0.352505588330851	0.403040990274468	0.439253874066747	0.450953773159713	0.444682346442503	0.430230567859897	0.416387760887403	0.411397865217227	0.421914010845006	0.448950151884771	0.484194324440959	0.513075020469327	0.523597855678198
10	0.217322104462202	0.420264332203371	0.625862677651787	0.782678222725434	0.880598951211014	0.934779781087359	0.962105777676418	0.973273069354627	0.972888208652693	0.960440296679142	0.930003789555132	0.868901337083948	0.758179488596039	0.582295262891593	0.353708032332642	0.134649809892331	0.0172311073054028	0.0547343848476	0.211496954511141	0.404689309428805	0.573756606716037	0.69668918164563	0.773994883135378	0.813894666267194	0.825230954381727	0.81504661631067	0.788145599431082	0.747363524523882	0.694140580624126	0.629374799219214	0.554539039456988	0.472796931636874	0.389711494891531	0.313523647558518	0.255501677344302	0.229452051620393	0.244674573725579	0.290271793780373	0.335415036733324	0.357546751532249	0.355638527420484	0.33935622906189	0.320146114554854	0.309335949603036	0.316606450234925	0.345038473331945	0.38634305002189	0.424466024089746	0.445833364963631
11	0.132445743678518	0.28638245615688	0.473650928109842	0.650207637787587	0.784487966478168	0.871784131821297	0.922304724025248	0.947446999884483	0.95423880430804	0.944324722796367	0.913748749548675	0.852672307190581	0.746845481919403	0.585032624253002	0.375091878658218	0.161182116311766	0.0204220535118296	0.0175659784879631	0.146365289686833	0.336890967214457	0.5193283986104	0.659354395094687	0.751365378257013	0.802184803477929	0.821005323920663	0.815421416100789	0.790540612865187	0.749304887652518	0.69325347259042	0.623476499616123	0.541613595463628	0.450676295290015	0.35552028108703	0.263188516329801	0.183748430392249	0.131175048914486	0.119462556498347	0.147967551970189	0.191203231269465	0.218964513285219	0.220728341296832	0.203594581635846	0.181332071027551	0.168871044489258	0.178326008169197	0.21252510260548	0.261226057164982	0.307345419534235	0.337693142766022
12	0.0737234989945044	0.180051383720727	0.328358107807615	0.495585630948601	0.650182765738858	0.770635519853447	0.852325274083846	0.900632248838011	0.922290934827974	0.920691681307207	0.89411817616842	0.835445197195252	0.733912319547967	0.581524670786221	0.385823109949217	0.183974511586646	0.0411622401516736	0.0156336781321376	0.111737269473331	0.278148775611964	0.452761079500417	0.59717437856104	0.699011107091132	0.760427026377322	0.788316186390189	0.789374980643645	0.768460798499185	0.728559438681333	0.671441394565621	0.598589513594746	0.512138277844883	0.41556587189117	0.313987456198574	0.214261278540412	0.125446901521821	0.0594710657971342	0.0289548628101596	0.0370571519862715	0.0661161607668282	0.0878909662531858	0.0880649013314322	0.0720591749984774	0.0550431758457166	0.0527983284896107	0.0749082507916517	0.119377098814781	0.173473271748901	0.22195335135843	0.254860821653051
13	0.0361630793089755	0.103667354149784	0.208262783011864	0.343382940630109	0.491412641806774	0.629825262021222	0.741715302412214	0.820416107505521	0.866289496281981	0.881065590536434	0.8637480609967	0.809096816825005	0.709410106476244	0.561185421111358	0.376601256850727	0.192873523557701	0.0649688428981439	0.0356625625206619	0.10636715154345	0.240175083371807	0.390545454231309	0.524282038499771	0.626228126289056	0.693627514328598	0.729388164118469	0.737740313038997	0.722283534180927	0.685570223327727	0.629534574790827	0.556320387437775	0.469140843191024	0.372806141446641	0.273695353792805	0.179310620422408	0.0978300499925382	0.0376591625538865	0.005561130096519	0.00127826953268053	0.0121178595536895	0.0192764169843135	0.0142147976395631	0.00398496762090159	0.00226278043643699	0.0193257177183567	0.0566156407122921	0.106480804981708	0.156898140077608	0.197634606817667	0.223417701426815
14	0.0149729761176554	0.053880110067416	0.120825053991436	0.216276348844412	0.335239774902425	0.465524290247324	0.590716663056387	0.695846196239124	0.770914677941802	0.810113826216357	0.808729375001901	0.7611103026334	0.662508869939643	0.516068308945654	0.3419892347435	0.179567102545146	0.073396397209801	0.0500145630273361	0.105038266433789	0.210964083950613	0.334946710175493	0.451671905945804	0.546859323501775	0.614946887742501	0.655332127676561	0.669425871239469	0.659043493331195	0.625937549721526	0.572120450621602	0.500598145984733	0.416063935474726	0.325073583545232	0.235440341959959	0.155048550632725	0.0905926611772467	0.0464840681829151	0.0235458188896563	0.0173259572582082	0.0182683273732769	0.0175674918218363	0.0152345845733099	0.0196244352938645	0.0387749662019718	0.0739172615202074	0.119222484749672	0.165466637240364	0.204322760417257	0.230876044241199	0.24379243319975
15	0.00626852719138628	0.0255033279248328	0.0647641172541264	0.125606510758216	0.208503920633095	0.310397648813349	0.423220394516999	0.534427378263202	0.629258577326015	0.693086746470968	0.712734499172279	0.677870236601914	0.584953996414022	0.444029282446468	0.283067104313231	0.141912811240885	0.0557565996032635	0.039868570111243	0.0867985050505182	0.175060926521359	0.280479866303638	0.383563669726663	0.471750928316697	0.538421858138626	0.580838981952566	0.598331520371325	0.591232569279999	0.560623410977901	0.508710301754782	0.439473916065204	0.359057972308202	0.275377298401275	0.19681848824218	0.130509753699139	0.0809108315496813	0.0491483640945822	0.0330608726807082	0.028035572028089	0.0293067032850564	0.0355949141112308	0.0506326761681063	0.0791023250563931	0.120878128184213	0.169953793570178	0.217780768478425	0.257047197381165	0.28363220360424	0.296649389699672	0.29744282879699
16	0.00697312847644984	0.0133637700131117	0.0343111734246319	0.0705813928848378	0.12351275592961	0.193640427979516	0.279036258036855	0.373654681044002	0.466232493008494	0.540446772518978	0.577180202332136	0.559831717962682	0.482555958799721	0.357813383011194	0.21627749700103	0.0956369929664313	0.0247134631827876	0.0138086253178635	0.055688161031871	0.133157982343025	0.227059364722905	0.32126921610527	0.404409224782042	0.469449950202431	0.512513588075149	0.531748486512418	0.526696469498676	0.498250374352067	0.449048936282344	0.38391715154993	0.309812823905157	0.234898376666204	0.166891310551606	0.111398154487707	0.070990170752636	0.0453227318432725	0.032167627138567	0.0291492187318633	0.0358147075356478	0.0546947138340488	0.0892263738397873	0.139084343925457	0.197817947719175	0.25559934894072	0.303798360802847	0.337550525405769	0.355823441034988	0.360230062406244	0.35368491123896
17	0.0145812726777141	0.012923696746425	0.0225299538709534	0.0434219139121196	0.0764841406382922	0.122787980596793	0.182548289745359	0.253575534320203	0.329302533963272	0.397142953378869	0.43908296985976	0.43692643986213	0.38209428558911	0.284137708478219	0.169738120437188	0.0711258533921905	0.012412415764611	0.00262646737200056	0.0370015948759985	0.102652082406683	0.184410453172501	0.268680912276758	0.345071411774896	0.406493354664894	0.44856866354869	0.46897346892897	0.467060666837653	0.44384500797512	0.402207179838244	0.346991478678432	0.284630877506397	0.222147731401633	0.165788678125362	0.119856518585151	0.0862344795442108	0.0647538643299277	0.0542554885515887	0.0540385992634804	0.0651052547145213	0.0900607182159109	0.130692052385002	0.18452315736186	0.243952244378715	0.299359315018086	0.343194652661406	0.371919352424752	0.385605625601516	0.386554392495214	0.377988832418372
18	0.026896248426644	0.0203077524895253	0.0230485345589049	0.0348274439401754	0.0560965357911079	0.0876992412468716	0.130209074646271	0.182773538847196	0.241377351351313	0.297015335708613	0.335478173867523	0.341287063712759	0.306077428486026	0.236080260529606	0.151334711756368	0.076398095845103	0.0300556923978061	0.0203310014115393	0.0451956379303464	0.0961746367218928	0.162242213854441	0.232683534705783	0.298636430328301	0.353583434870551	0.393242828662689	0.415259463841177	0.418949562142797	0.405186774911623	0.37636796868707	0.336297598688193	0.289822348090793	0.24216053307538	0.198058802425287	0.161050708004749	0.133086650575303	0.114670274374091	0.105469473460834	0.10520356210421	0.114371498725921	0.134140924348644	0.164973334860438	0.204766388733417	0.248351452080613	0.289170491287393	0.321767728311925	0.3432702571151	0.353396553078917	0.353638779878659	0.346342492088576
19	0.0421442680915853	0.0324230592327661	0.0308552372544717	0.0371105723765081	0.0514074041764599	0.0743032441359241	0.106211185169456	0.146492040204689	0.192057643536199	0.235910036487403	0.267035016414318	0.273627967213353	0.249584666486995	0.19979745420867	0.139020956656549	0.084975720166381	0.0513243275310078	0.0444168833616109	0.0636627549350857	0.10369733088343	0.156842458908393	0.215094212481488	0.271393992157091	0.320237323263166	0.357815411912403	0.381910151666637	0.391714916501091	0.387672702519681	0.371342594622941	0.345247550424379	0.31263698100218	0.277123842973444	0.242218158306038	0.210847808116683	0.184998980754463	0.165604432700069	0.152754729036791	0.146193447314366	0.145865110173075	0.152096246874259	0.165086666766733	0.183972385213692	0.206313988256012	0.228604541124192	0.247439949483745	0.260504842785598	0.2669033078815	0.266937211860683	0.261661073164889
20	0.0595993740964083	0.0476195425659127	0.0430565147322024	0.0456086306679037	0.0553322839572519	0.0724801438335159	0.0970888582213439	0.128218776416308	0.162867765372203	0.195024575662442	0.216040193085326	0.217570118507574	0.196389002182787	0.157493477700106	0.112421766702557	0.0741393560880791	0.0523996682067095	0.0517436679546206	0.071788745298374	0.108634041406676	0.156498504063133	0.209130907381348	0.260805631736208	0.306884307398744	0.344023979521141	0.370155689112847	0.384351906800511	0.386665968979895	0.377982338072701	0.359878385085105	0.334474974648064	0.304247979794381	0.271785953712301	0.239507310716972	0.209387006292153	0.182776235432209	0.160406400027293	0.14261355738233	0.129678186229213	0.122015819649838	0.119974266588714	0.123317284383464	0.130838220008298	0.140490998403099	0.1499699798473	0.157339073368371	0.161388870153863	0.161670378832996	0.158328952324605
21	0.0792892356714896	0.0654497012855273	0.0585058040790944	0.058130852132472	0.0641745777702769	0.0765042085359826	0.0946295720852444	0.117081164102011	0.140664360238605	0.160082668590485	0.168808489443262	0.16172584459855	0.138415225874909	0.104472693970648	0.0694812440994514	0.0432037403242537	0.0325514368152989	0.040418750246799	0.0659929213950791	0.105778005550663	0.15479099187062	0.20763328791163	0.259292211259617	0.305628728942401	0.343583832329728	0.371181417622733	0.38741655774757	0.392102938428431	0.385726161379496	0.369322517995999	0.344382207729638	0.312763753050557	0.276602115956926	0.238195783357596	0.199867118854909	0.16380407800383	0.131904700163752	0.105647783519183	0.0859954246616016	0.0733097419207242	0.0672762986720792	0.0668826705704708	0.0705362489136697	0.076346303352533	0.0824819174084032	0.0874666899281251	0.0903232516537021	0.0905698805394933	0.0881262149488166
22	0.100284436920361	0.0848515000070914	0.0758015683137017	0.0726966034058618	0.075111300331536	0.0824767862857696	0.0937669693063412	0.107062859802199	0.119182776332067	0.125807727710654	0.122613711808849	0.107377823112282	0.0818885253136593	0.0520388010465442	0.0257844788598392	0.0103793957178298	0.0104572490622109	0.0274366253859617	0.0598815706902157	0.104311488366943	0.156119793567595	0.210409599094741	0.262639787703611	0.309036650950381	0.346781618925902	0.374026028401453	0.389800783204149	0.393884166271389	0.386674053329536	0.369090527587515	0.342516678686256	0.308770203124073	0.270084767843868	0.229066577335478	0.188580552621227	0.15152163696208	0.120456287943617	0.097187595214833	0.0823836922159182	0.0754477096975964	0.0747314511202948	0.0780235328335087	0.0831012369985757	0.0881365718810229	0.0918695039601415	0.0935889329917837	0.0930151813556491	0.0901632334655623	0.0852283310213564
23	0.119277431281277	0.102531462503821	0.0915338707641927	0.0856914326927364	0.0843139286174534	0.0864913319620192	0.0908871320981268	0.0955217154577012	0.0977272640997418	0.0945554385525741	0.0838216760865648	0.0654888729188852	0.0424934862184547	0.0201959918494945	0.00464030961173913	0.000685981329429321	0.010909122805712	0.0354188684951365	0.0722674695354345	0.118105600604213	0.16886900305048	0.220385995402631	0.268847297407288	0.311112897748234	0.344861691001316	0.368615192413421	0.381680058313636	0.3840540064804	0.376329821838124	0.359617594270844	0.33548977017882	0.30593844841348	0.273320184710568	0.240252497590042	0.209424372538045	0.1833005015151	0.163744062529938	0.151648463916447	0.146720125147141	0.147540690111687	0.151934153611479	0.157519279744601	0.162238781207184	0.164688107502754	0.164187009336218	0.160655139729936	0.154403210683964	0.14593354973394	0.135797241085947
24	0.131447572425208	0.113751807256626	0.10105998274762	0.0926654027335568	0.0877394605851781	0.0852700312841733	0.0839760508605625	0.0822697794528452	0.0783871383192012	0.0708123248629364	0.0589900983741404	0.0440229892456976	0.0288245758829764	0.017419640642045	0.0136946477739962	0.020283975258597	0.0380555292465359	0.0661885406827757	0.102584741863039	0.14437411365829	0.188385808814336	0.231533525461009	0.271099573422646	0.304916721434955	0.33145737488529	0.349848512423886	0.359835815448593	0.361720009133261	0.356283210656791	0.344714912582198	0.328538101915006	0.309527644610474	0.289607242766412	0.270710415151774	0.254598052082551	0.242642204541582	0.235610830063882	0.233511935558945	0.235562236881205	0.240321313227329	0.245978419604824	0.250718333874868	0.253058625533844	0.252064785336584	0.247403531373311	0.239256722496149	0.228157326784273	0.214813372564222	0.199965384724575
25	0.133527363526226	0.1154885215523	0.101718293003877	0.0914989746527263	0.0840344900285328	0.0784455043032301	0.0737682364762495	0.0690022127994729	0.063262008649675	0.0560630613538679	0.047681125782321	0.0393911922018045	0.0333425509591904	0.0319996728535472	0.0373875904984734	0.0505221769911668	0.0712405590824395	0.0983785491608197	0.130111934916953	0.164308071932027	0.198815164768649	0.231673496390141	0.261255617606286	0.286347134575238	0.306179409868612	0.320425041739426	0.329166575280926	0.332847672086803	0.332213574938821	0.328244483694886	0.322082151084122	0.314947531427163	0.308046645561345	0.302463850660957	0.299046889308418	0.298295885294243	0.300276670685975	0.304583602608086	0.310373963694814	0.316482648191278	0.321604150639729	0.324506243725318	0.324226246852066	0.320203962935645	0.312325182042987	0.300877725182408	0.286446092606216	0.269781812220182	0.251683099231539
26	0.125977328302788	0.108575932354627	0.0948095012805924	0.084042661248585	0.0756230478186722	0.0689043200500858	0.0632749525431176	0.0582134193582336	0.0533865090722845	0.0487867461613922	0.0448622187189522	0.0425464163216994	0.0430989282969983	0.0477610757820551	0.0573642935948644	0.0720770581721709	0.0913837874042527	0.114249907689033	0.139359817082117	0.165335670501693	0.190897821210436	0.214965857817392	0.236713477228474	0.255590755258798	0.271323584961455	0.283896695360934	0.293524587010948	0.300613452952427	0.305716178411096	0.309481644407715	0.3125989163315	0.315736762851499	0.319479630190194	0.324262869409872	0.330312560776285	0.337598131635316	0.345808062328332	0.354358951768324	0.3624448771009	0.369126989218314	0.373453737218745	0.374592658045461	0.371948831904495	0.365245887447137	0.354553666076298	0.34026004069407	0.322998194236156	0.303549906011099	0.282747319847076
27	0.11205681990721	0.0964981599970286	0.084022324526251	0.0741186232761214	0.0663007260807908	0.0601310934807453	0.0552453566180505	0.0513840832733866	0.0484350147529936	0.0464788479051075	0.0458165015910761	0.0469437826469213	0.0504471056421185	0.0568322616644518	0.0663486174401959	0.0788885644314089	0.0940026685103013	0.111006960525978	0.129122881096363	0.147598698251474	0.165790396342072	0.183203625244335	0.199507750763945	0.214532739992611	0.228255974798184	0.240782736864151	0.252322038615417	0.263158477628747	0.27362043826236	0.284044972964761	0.294739975920073	0.305944833895447	0.317791634194001	0.33027017386696	0.343201237853865	0.35622350532279	0.368799483845258	0.380244561474269	0.389780351353014	0.396609189729825	0.400001720347468	0.39938523118387	0.394418253196198	0.385038012353145	0.371471915953333	0.354211430616755	0.333954486821887	0.311528558628358	0.287809061718156
28	0.095249190658781	0.0826000193169143	0.0724812733048484	0.0645114205980532	0.0583479300566666	0.0537017878044473	0.0503480867856037	0.0481351214122932	0.0469923834321007	0.0469347662759109	0.0480567961292419	0.0505090536298621	0.0544527053815644	0.0599990256783539	0.0671540777101761	0.075792988248132	0.0856761321201625	0.09649837057336	0.107948623001164	0.119758817168934	0.131732733408893	0.143755928788381	0.155792677294837	0.167875683137906	0.180092183695852	0.192568016471514	0.205449988073535	0.218886405006322	0.233005658655847	0.247893103310567	0.263567020745803	0.279955169735846	0.296874202436428	0.314014958898838	0.330937112743455	0.347076567076347	0.361768143399187	0.374284356025164	0.383888553295378	0.389897857338593	0.39174879372217	0.389056970566655	0.381662173835708	0.369651970050252	0.353360097853126	0.333339948323449	0.310317408350702	0.285130387652105	0.258663818749809
29	0.0775139724135252	0.0683931752760533	0.0612105558666517	0.0557097144501472	0.051671062743239	0.0489166639731761	0.0473104142543027	0.0467541842655212	0.0471799955813844	0.0485381335072671	0.0507816996102611	0.0538497906164616	0.0576539523990904	0.0620742886581302	0.0669701924468294	0.0722049219719795	0.0776757549468561	0.0833377859197287	0.0892128918149859	0.0953832400232903	0.101975010125173	0.109139424001761	0.117035833471482	0.125818382131896	0.135625545003612	0.146571014050547	0.158734497277746	0.172151520201293	0.186801955504944	0.202597645964135	0.219370105518176	0.236859869834269	0.25470956666818	0.27246307777139	0.289573116983017	0.305419006757162	0.319335324750511	0.330650485936429	0.33873248046803	0.343037311787381	0.343154622852785	0.338844895070715	0.330063542284063	0.316969003626117	0.299914156357661	0.279422551052872	0.256152724448166	0.230854939467133	0.204325076450094
30	0.0593000074562463	0.0537249624603656	0.0494940905494203	0.0464700686300998	0.0445435281429453	0.0436328287048543	0.0436800283805793	0.0446427994379327	0.0464819641312361	0.049144835822429	0.052546023176699	0.0565499396925325	0.0609623011023867	0.0655393436958769	0.0700203428633199	0.0741797663038647	0.0778835524236618	0.0811279051866181	0.0840450983906426	0.0868761141507727	0.0899237801029071	0.0935040577068421	0.09790780329881	0.103376927584366	0.11009274090166	0.118171905355996	0.127665741618239	0.138560070617252	0.150774275185247	0.16415944663788	0.178496299273476	0.193494065340727	0.208791878854649	0.223964218359543	0.238531765965437	0.251978512140831	0.263775099545851	0.273407346821247	0.280407812086828	0.284387395735324	0.285063582436678	0.28228212508026	0.276029761543657	0.266436749921943	0.253769330462738	0.238413391460124	0.220851434566183	0.201635330523768	0.181357370121546
31	0.0407455218866707	0.0380776185265795	0.0362345877495732	0.0351779740876223	0.0348882062070714	0.0353637081749324	0.0366175011732046	0.0386706635401648	0.0415419225600197	0.0452329468540363	0.0497099350964381	0.0548841639668048	0.0605971512788258	0.0666188570538337	0.0726673818341835	0.078453150630883	0.0837395420831049	0.088400708093791	0.0924545558509632	0.0960586847133977	0.0994736872028383	0.103010472843424	0.106979741084597	0.111654840770947	0.117250620727107	0.123915180639675	0.131729560877133	0.140711040820284	0.150817266071118	0.161949927152196	0.173957812083476	0.186639734165368	0.199748181388529	0.212994625476204	0.226057312846295	0.238592062110017	0.250246143037199	0.260674766026549	0.269559158187766	0.276624753760779	0.281657789533913	0.284518638299709	0.285150538852954	0.283582923661234	0.279929189064135	0.274379367751024	0.267188643279521	0.258662933924768	0.249142863503933
32	0.022908225367503	0.0219673407932031	0.0214717000401874	0.0214450383663744	0.0219248194614836	0.0229630601376219	0.0246258891502267	0.0269911584148656	0.0301431783446135	0.0341635410860921	0.0391172825221952	0.0450346810628374	0.0518910998500687	0.0595902541702553	0.0679588636332782	0.0767604183536726	0.085730559496452	0.0946270842865391	0.103278947214139	0.111617322546975	0.119679649852912	0.127589406872969	0.135522575144162	0.143672857872535	0.152223612202318	0.161329203127445	0.17110480524407	0.181622166566157	0.192908865679739	0.204949291766348	0.217686380620808	0.231023786213122	0.244828589955281	0.258934865574271	0.273148464205809	0.287253298524901	0.301019220529484	0.314211342172089	0.326600385309108	0.337973416291333	0.34814416746613	0.356962106737971	0.364319499185158	0.370155897894839	0.374459768619389	0.377267245834887	0.378658287435642	0.378750703807428	0.377692664056638
33	0.00840208996009032	0.00792199025580975	0.00768254463280534	0.00773604401377393	0.00814934181261088	0.00900684535173635	0.0104130423228546	0.0124937980913323	0.0153952218082889	0.0192784566004919	0.0243085476317584	0.0306360207459358	0.0383715018457565	0.047556880204472	0.0581404755607831	0.0699662861820533	0.0827857988253226	0.0962937254837545	0.110179031686314	0.124175619566737	0.138097675299348	0.151852282301986	0.165431198226296	0.178889584774289	0.192320411035206	0.205830855927459	0.219523778834604	0.233484805491632	0.247774230465851	0.26242253145324	0.277428411049146	0.292758597596119	0.308348956353561	0.324106701931639	0.339913641477277	0.355630423767139	0.371101742309535	0.386162365266984	0.40064376727787	0.414381043237449	0.427219713955312	0.439022004699012	0.449672198052149	0.459080730890526	0.467186811484332	0.473959460445731	0.479397009697863	0.483525209548125	0.486394182532049
34	0.00160884470487223	0.000869163282461532	0.000354562198093535	0.000133641683485633	0.000294653222904789	0.000949367775684121	0.00223624918283484	0.00432181810328467	0.00739858349169666	0.0116775200728709	0.0173731236599048	0.0246800637078256	0.0337427808091966	0.0446229156003812	0.0572730252690958	0.0715264309069929	0.0871101415907863	0.103680586626134	0.120873431541985	0.138353671187711	0.155853250402072	0.173189507503039	0.190264936849853	0.207053658863498	0.223581407068654	0.239904675223149	0.256092481580405	0.272212189256884	0.288319475704896	0.304451877495339	0.320625145831283	0.336831712768544	0.353040727707447	0.369199286620869	0.385234601659775	0.401056935482515	0.416563157607633	0.4316407806702	0.44617231601914	0.460039763494897	0.473129030420678	0.485334067884198	0.496560522827726	0.506728733142125	0.51577593732314	0.523657625162843	0.530348014868085	0.535839698234377	0.540142543361352
35	0.00758571702617494	0.0066994145977602	0.00618793460021125	0.00613578731761206	0.0066497115531116	0.00786051091839991	0.00992302017478479	0.0130129503289553	0.0173192102041707	0.0230305291219739	0.030316073375081	0.03930141164537	0.0500434443569318	0.0625100174202958	0.0765706795991557	0.0920033407433308	0.108517412126809	0.125788851242911	0.143498784847575	0.16136683892658	0.179172969911907	0.196765833450376	0.214059507951771	0.231022470010948	0.247663002555559	0.264014340696931	0.280121591597107	0.296031331852183	0.311784007965144	0.327408844734275	0.342920808748781	0.358319171823015	0.373587287805633	0.388693282612791	0.403591433979951	0.418224073708204	0.432523880201391	0.446416446711094	0.45982301658397	0.472663276737586	0.484858099625611	0.496332125919156	0.507016087419745	0.516848783255304	0.525778641787159	0.533764824412468	0.540777853446887	0.546799772125764	0.551823868219484
36	0.0285982528612908	0.0282039189575375	0.0283998236297975	0.0292747975327468	0.0309337833352717	0.0334956843179418	0.037088726317919	0.0418427262219227	0.0478780176295251	0.0552914804587813	0.0641411238472283	0.0744317592634027	0.086105044450573	0.0990370684275175	0.113045373306903	0.127905059676491	0.143371154586318	0.159202737222136	0.175184110066235	0.191139559059518	0.206940302948966	0.222504216292542	0.237790201668798	0.252789515650166	0.267516111241529	0.281997477715864	0.29626682580697	0.310356951018554	0.32429576624057	0.338103311983145	0.351789984457703	0.365355722578098	0.378789928913497	0.392071943403671	0.40517192944334	0.418052064235829	0.430667947996493	0.442970160868922	0.454905904509011	0.46642066960553	0.47745987332357	0.487970413510412	0.497902090676893	0.507208854885975	0.515849842853853	0.523790180481963	0.531001537070093	0.537462428822094	0.54315828012261
37	0.0606396441289036	0.061302262421705	0.062695624060885	0.0648896191088894	0.0679583048004684	0.0719753233908415	0.0770077002845025	0.0831082541185608	0.0903072662470786	0.0986045186903511	0.107963173339153	0.118307043894723	0.129522451420881	0.141465035289646	0.153970796442993	0.166869629239621	0.17999902156052	0.193215675795525	0.20640346429919	0.219477099572766	0.232381824728846	0.245090060520796	0.257596196380688	0.269910644881754	0.282054023004583	0.294052009803369	0.305931148169543	0.317715650211471	0.32942513700746	0.341073180203552	0.352666494841905	0.364204641116723	0.375680113310831	0.387078717820994	0.398380163872155	0.409558808036593	0.420584506559056	0.431423538242229	0.442039566192258	0.452394610089106	0.462450002783874	0.472167306721256	0.481509167521373	0.490440084401592	0.498927080147761	0.506940257057834	0.514453229547461	0.521443428703984	0.527892278731678
38	0.0941138837495129	0.0959723437398965	0.0985607316719877	0.101916665427805	0.106072607404665	0.111051772185237	0.116863719651758	0.123500137275831	0.130931478839982	0.139105191358135	0.147946162109841	0.157359723401427	0.167237099407041	0.177462675537845	0.187922067257996	0.19850979542953	0.209135494281317	0.219727937882628	0.230236645517679	0.240631270518097	0.250899284439332	0.261042599557686	0.271073749025043	0.281012121045353	0.290880581322168	0.300702662793005	0.310500378876893	0.320292633883665	0.330094158211481	0.339914877655807	0.349759625922788	0.359628119138169	0.369515124902281	0.379410772568478	0.389300963926136	0.399167853529629	0.408990375429285	0.418744798314644	0.428405294529027	0.437944510550058	0.447334127810805	0.456545403547297	0.465549682002464	0.474318867010304	0.482825847862989	0.491044871492969	0.49895185538801	0.506524637260426	0.513743159241747
39	0.120199792388282	0.123088259366948	0.126625608093335	0.130822241960299	0.135680015565852	0.141189697451131	0.147328828344176	0.154060350541028	0.161332374417684	0.169079352371452	0.177224745579045	0.185685021440501	0.194374565134415	0.203210897140056	0.21211951848231	0.221037779974222	0.229917368267628	0.238725261259394	0.247443257429434	0.256066370923749	0.264600479181038	0.27305961597309	0.281463244123972	0.289833750423944	0.298194308205002	0.306567169258021	0.314972384878857	0.323426916812754	0.331944079214867	0.340533247202677	0.349199770948135	0.357945042315749	0.366766670798431	0.375658735061269	0.38461208477238	0.393614674178096	0.402651914036068	0.411707032225195	0.42076143586467	0.429795069375012	0.438786763862389	0.447714573728721	0.456556096685731	0.465288773520997	0.473890164128276	0.482338196538654	0.490611386009996	0.498689021662408	0.50655131868116
40	0.138964724558952	0.142693566443161	0.147010138303857	0.151907622951029	0.15737057444083	0.163373453257983	0.169879740536473	0.176841854115655	0.184202032580245	0.19189424702216	0.199847055825356	0.207987161999393	0.216243301760273	0.224550022222602	0.232850916561131	0.241100975970241	0.249267865952023	0.257332102626985	0.265286254558206	0.273133399324425	0.280885110699882	0.288559246530826	0.296177764239214	0.303764728689716	0.311344612110312	0.318940928952081	0.326575205538285	0.334266256127967	0.342029721811929	0.349877823383271	0.357819280709558	0.365859356352769	0.373999988102786	0.382239982276433	0.390575246238438	0.398999044207364	0.40750226489168	0.416073692905293	0.424700278374612	0.433367400842801	0.442059124675795	0.450758443838131	0.459447514270555	0.468107872275934	0.476720637390802	0.485266698250397	0.493726879989609	0.502082091789198	0.510313453291544
41	0.160209828350138	0.164647333852692	0.169657085027032	0.175219185677288	0.181305964147323	0.18788112916209	0.194899479218863	0.202307291471518	0.210043461878143	0.218041388136361	0.226231490725146	0.234544172085917	0.242912939762293	0.251277384094003	0.259585714806122	0.267796621991283	0.275880322578397	0.283818762956589	0.291605050166585	0.299242260752615	0.306741818998061	0.314121644664591	0.321404251114875	0.328614937898309	0.335780177861366	0.342926255989814	0.350078180926092	0.357258862940966	0.364488534310207	0.37178437836108	0.379160330056083	0.386627011918101	0.394191772649587	0.401858800614555	0.409629289490041	0.41750163825599	0.425471671953799	0.433532873170918	0.441676616993777	0.449892404277908	0.458168089612028	0.466490101412622	0.474843652284613	0.483212938217927	0.491581325440664	0.499931523883018	0.50824574627335	0.516505851927044	0.524693474326688
42	0.193512864749645	0.198496591299165	0.204040680057281	0.210113658193058	0.216677619870079	0.2236878875699	0.231093115432981	0.238835894652529	0.246853881718836	0.255081419596034	0.263451565749224	0.27189838794824	0.280359348560281	0.28877757894399	0.297103852383003	0.305298096533189	0.313330339203468	0.321181045147127	0.328840865541334	0.336309876125765	0.343596417760079	0.350715671669064	0.357688101930555	0.364537883666951	0.371291412134524	0.377975960712659	0.384618529022681	0.391244899037814	0.397878898664873	0.404541859297211	0.411252245853876	0.418025433967754	0.424873608233284	0.431805756770933	0.438827739955669	0.445942414326201	0.453149795969391	0.460447250756517	0.467829701524662	0.475289844574439	0.482818369687316	0.490404179285353	0.498034603418293	0.505695608031255	0.51337199450471	0.521047588825589	0.528705418995402	0.536327879450233	0.543896881391616
43	0.238409949695617	0.243721117616934	0.249552422430963	0.255865192083787	0.262615852935181	0.269755970911132	0.277232597971906	0.28498894499084	0.292965377792386	0.301100704734018	0.309333694873812	0.317604739297006	0.325857548618743	0.334040770459032	0.342109413829712	0.350025982982455	0.357761249389567	0.365294623508384	0.37261412318752	0.379715968333068	0.386603857905028	0.39328800301255	0.399783998010814	0.406111610754875	0.412293565304811	0.418354377736243	0.424319290693405	0.430213337024057	0.436060548827364	0.441883316508473	0.4477018934066	0.453534035260229	0.459394759918769	0.465296210871375	0.471247607854004	0.477255268547485	0.483322686787618	0.489450654450047	0.495637416009186	0.501878846539831	0.508168645533688	0.514498540291644	0.520858493812407	0.527236913039064	0.533620854071335	0.539996221534289	0.546347959747209	0.552660233691302	0.558916598060164
44	0.285187714987782	0.290614899067693	0.296497916842589	0.302796550684318	0.30946692508819	0.316461745784811	0.323730733159993	0.331221254026705	0.338879141728754	0.346649679352171	0.35447870593178	0.362313792648915	0.370105426788378	0.377808137029329	0.385381495296891	0.392790937967828	0.400008361976696	0.407012467881146	0.41378884031765	0.420329774454246	0.426633873133849	0.432705451945931	0.438553797614245	0.444192328635772	0.449637706414565	0.45490894098683	0.46002652884578	0.465011652412671	0.469885462334784	0.474668455802766	0.479379957016726	0.484037700108628	0.488657510362949	0.493253076429038	0.497835804244695	0.502414742392037	0.506996568365485	0.511585625537088	0.516184001270534	0.520791637509276	0.525406466128546	0.530024562311319	0.534640310128937	0.539246575345857	0.543834881210555	0.54839558363896	0.552918042749608	0.557390788181974	0.561801676034404
45	0.322857104609207	0.328204445729829	0.333936141149919	0.340014033656306	0.346397133548314	0.353041924460331	0.359902792245017	0.366932575033637	0.374083224423615	0.381306559358097	0.388555086385564	0.395782853402686	0.402946299429464	0.410005061029253	0.416922697004042	0.423667296988416	0.430211946218909	0.43653502745108	0.442620350896097	0.448457113207403	0.454039696044287	0.459367322789693	0.464443598045958	0.469275958285376	0.473875063471829	0.478254158806366	0.482428433362177	0.486414398736872	0.490229306459509	0.493890618209156	0.497415538318762	0.500820613843776	0.504121403859517	0.507332216711748	0.510465911701306	0.51353376009839	0.516545359380191	0.519508594071207	0.522429636437154	0.525312980442825	0.528161502743894	0.530976544968889	0.533758012101388	0.536504482349623	0.539213324459623	0.541880818968082	0.544502280390217	0.547072177790568	0.549584251589911
46	0.345797762715721	0.350932555136652	0.356384699191229	0.362119496935267	0.368099947849469	0.37428705946268	0.38064023939911	0.387117765165169	0.393677323030417	0.400276602451344	0.406873928031195	0.413428907405194	0.419903071050071	0.426260479114741	0.432468271103054	0.438497136604901	0.444321689103659	0.449920729877936	0.455277394746143	0.460379182397558	0.465217868833854	0.469789317581905	0.474093199496974	0.478132638940975	0.481913804808703	0.485445465322974	0.488738524864448	0.491805559550988	0.494660366079748	0.497317535745124	0.499792062782179	0.502098993457737	0.504253119794931	0.50626871957861	0.5081593424107	0.509937640089185	0.511615238464412	0.513202647152056	0.514709203009914	0.516143043065458	0.517511102561047	0.518819133914845	0.520071742634064	0.521272436525399	0.522423684895438	0.523526984797242	0.52458293174092	0.525591292633463	0.526551079038422
47	0.355376993024886	0.36034573898534	0.365574543971466	0.371032325144209	0.376686063142707	0.382501093640962	0.388441455839992	0.394470293721265	0.400550302735745	0.406644211587775	0.41271528612341	0.418727840269456	0.424647737682323	0.43044286739049	0.43608357731547	0.441543051115999	0.44679761621819	0.451826973996251	0.45661434662365	0.461146538861332	0.465413916721493	0.469410308298373	0.473132834891546	0.476581682721681	0.479759826979483	0.482672720646495	0.485327960530011	0.487734942356642	0.489904515692317	0.491848648037141	0.493580105817814	0.495112158293451	0.496458308709152	0.497632055458804	0.498646684613694	0.499515093972507	0.500249647807181	0.500862060717393	0.501363308451329	0.501763563180873	0.502072150509491	0.502297525413237	0.502447264341896	0.50252807081298	0.502545791993144	0.502505443960418	0.502411243560536	0.502266644998958	0.502074379537748
48	0.357454553509407	0.362469378247879	0.36769752393985	0.373110885523096	0.378679711749964	0.384372870766022	0.390158157218688	0.396002636620182	0.401873020643148	0.407736065141709	0.413558981101383	0.419309847551944	0.424958014827537	0.430474486493294	0.435832268799451	0.441006677649088	0.445975594705193	0.450719666309546	0.455222441203508	0.459470445477317	0.463453195575996	0.467163152414699	0.470595621585243	0.473748606181258	0.476622619879561	0.479220468573549	0.481547009076583	0.483608893242258	0.485414305346237	0.486972699814695	0.488294545445046	0.489391081221099	0.490274087744963	0.490955677249675	0.491448104164557	0.491763597312283	0.491914214042796	0.491911715964457	0.491767465417914	0.491492341447661	0.491096673749415	0.4905901928949	0.489981995044404	0.489280519336327	0.488493536177261	0.487628144732494	0.48669077802341	0.485687214165015	0.484622592415406
49	0.358599238275915	0.363879325287449	0.36933480886743	0.374939580780118	0.380666163304499	0.386485949703791	0.392369475095187	0.398286713507985	0.404207395613503	0.410101340468657	0.41593879371374	0.421690764069288	0.427329349734405	0.432828046424601	0.438162029300913	0.443308401907882	0.448246406405974	0.452957590785159	0.457425930297189	0.461637901955184	0.4655825125312	0.469251281953791	0.472638185299785	0.47573955763591	0.478553966764324	0.48108205944866	0.483326386948907	0.485291215694753	0.486982328709797	0.488406823003032	0.489572907612773	0.490489706365606	0.491167068740255	0.491615391540386	0.491845453411865	0.491868263613115	0.491694925879259	0.49133651772312	0.490803985094188	0.490108051971799	0.489259144198156	0.488267326655364	0.487142252751449	0.485893125095292	0.484528666201343	0.483057098063627	0.481486129467248	0.479822949957208	0.47807422945294
50	0.376879059638542	0.382504111971346	0.3882862200661	0.394199723499543	0.400217842578884	0.406312904713871	0.412456592413401	0.418620208886203	0.424774956406012	0.430892221934998	0.436943864027413	0.442902494790633	0.44874175068215	0.454436546173297	0.459963304802733	0.465300162850097	0.470427141744714	0.475326286338745	0.479981767265047	0.484379946712021	0.488509408027223	0.492360950560408	0.495927552035022	0.499204301465146	0.502188306193851	0.504878577011036	0.507275895516749	0.509382667940939	0.511202769530697	0.512741383394234	0.514004837372594	0.51500044212185	0.515736333155568	0.516221319143135	0.516464738304227	0.516476324300197	0.516266082612364	0.515844178024548	0.515220833498679	0.514406240450963	0.51341048020253	0.512243456191145	0.510914836386833	0.509434005250013	0.507810024501638	0.506051601936096	0.504167067494537	0.50216435582414	0.50005099457362
51	0.406098842684366	0.412032258958873	0.418109767194512	0.424305855776245	0.43059415960039	0.436947672199267	0.443338971386317	0.449740454831698	0.456124581529462	0.462464114794548	0.468732362250527	0.474903408249335	0.480952334305827	0.486855423427702	0.49259034466174	0.498136314739427	0.503474234361951	0.508586797385321	0.513458571917964	0.518076053092669	0.522427687991465	0.526503873858838	0.530296931313751	0.533801054748131	0.537012242468947	0.539928209399091	0.542548285300679	0.544873301529864	0.54690546928521	0.548648252185186	0.550106235819267	0.551284996676821	0.552190972583496	0.552831336480518	0.55321387508071	0.553346873637104	0.553239007774633	0.552899243069385	0.552336742818201	0.551560784227126	0.550580683062067	0.549405726649056	0.548045114984226	0.54650790961326	0.54480298986461	0.542939015967786	0.540924398554695	0.538767274025812	0.536475485261117
52	0.434308764481516	0.44040682415811	0.446634342083628	0.452966624135045	0.459378386013775	0.465843942288512	0.472337401987185	0.478832867863621	0.485304636286105	0.49172739460345	0.498076412845708	0.504327726712811	0.510458308992319	0.516446226819884	0.522270782541816	0.527912636344049	0.533353909259175	0.538578265635365	0.543570974629538	0.548318950754883	0.552810773953797	0.557036690067868	0.56098859292598	0.56465998956212	0.568045950301394	0.571143045614664	0.573949271740186	0.576463967108296	0.57868772158808	0.580622280510002	0.582270445313339	0.583635972530471	0.584723472659477	0.585538310300384	0.586086506745672	0.586374646028987	0.586409785252726	0.586199369839881	0.585751154191587	0.585073128081951	0.584173448987381	0.583060380429929	0.581742236313218	0.580227331145066	0.578523935972376	0.576640239800086	0.574584316225867	0.572364094994373	0.569987338157918
53	0.458956958482035	0.465036723273224	0.471233996923225	0.47752548776285	0.483887518860903	0.490296190267157	0.496727542866546	0.503157721740346	0.50956313691264	0.51592061939293	0.522207570508527	0.528402102651431	0.534483169739683	0.540430685907148	0.54622563118106	0.55185014317533	0.557287594110685	0.562522652761107	0.56754133121105	0.572331016581097	0.576880488134079	0.581179920402763	0.585220873179569	0.588996269374835	0.592500361881189	0.595728690676981	0.598678031462271	0.601346337148381	0.60373267351914	0.605837150352109	0.607660849235045	0.609205749240745	0.610474651536268	0.611471103904498	0.612199326050784	0.612664136458536	0.612870881448202	0.612825366986685	0.612533793691095	0.612002695373681	0.611238881384878	0.610249382929914	0.609041403461549	0.607622273187754	0.605999407678401	0.604180270509052	0.602172339842372	0.599983078818042	0.597619909599661
[truncated: 70 more columns]
