# Supplementary material for: Reconstructing spruce budworm outbreak severity: a comparison of paleoecological and tree-ring signals
Source: PLoS One. 2025 Aug 12;20(8):e0329406. doi: 10.1371/journal.pone.0329406 (PMC12342301; doi:10.1371/journal.pone.0329406)
Supplement: S15 Dataset — (ZIP) [file pone.0329406.s015.zip › Lake 8 wavelet data outlier/Coherence_Lepidopteran_scales_Percent_defoliation/coherence_wavelet_significance.txt]

V1	V2	V3	V4	V5	V6	V7	V8	V9	V10	V11	V12	V13	V14	V15	V16	V17	V18	V19	V20	V21	V22	V23	V24	V25	V26	V27	V28	V29	V30	V31	V32	V33	V34	V35	V36	V37	V38	V39	V40	V41	V42	V43	V44	V45	V46	V47	V48	V49	V50
1	0.966041929067779	0.949740389125059	0.929910769556726	0.894283225002058	0.866550986150077	0.83456536726854	0.816232595571075	0.82102910141714	0.821396372914176	0.83212243283563	0.847391755141692	0.858542424970112	0.865471696810059	0.868728033797607	0.876258784132148	0.877241536597348	0.866871063344107	0.860572408895496	0.864273109727254	0.858517528206747	0.854382526172124	0.850248348112874	0.853438477355453	0.859863703240102	0.85495543756332	0.854637670454152	0.857462746807686	0.862710392253227	0.853665796901601	0.856332875003691	0.85026711723021	0.85327331207448	0.850860408265591	0.847377299484026	0.851658428104053	0.846941665077792	0.846960811449934	0.863762480019388	0.8638489180845	0.859197891444405	0.838527716532191	0.8350580158722	0.847516045779973	0.850509635003275	0.851428717931016	0.863036088140102	0.870883962406253	0.876235466465197	0.868116903899592
2	0.957180865288182	0.941245127953639	0.91535445707588	0.878811808763208	0.836796585692252	0.813201041561331	0.791410949599834	0.79148005224738	0.786005344219924	0.807582825071166	0.818028139524778	0.826526356638954	0.835309823293967	0.837936629715052	0.850195275414265	0.84784028810034	0.829732585410262	0.827124336818724	0.82523216150497	0.819857476017841	0.817234752796826	0.816003245479767	0.822481144577002	0.830762400877863	0.827878681369241	0.816184767632218	0.829674459609491	0.830033943448417	0.831799635754911	0.829278609023152	0.83157332487108	0.822064720577255	0.819541505630271	0.819490791771	0.818607089749724	0.822245369307035	0.822915923590446	0.835736359909923	0.831376322321408	0.828952910780763	0.809022534313184	0.800301231864614	0.807541126976203	0.820207641857033	0.822381182213846	0.83432066151533	0.84689078482168	0.845559787494924	0.842341317092584
3	0.946994464582038	0.929686306508172	0.899707287561823	0.865062341742202	0.813666269853364	0.788438169156807	0.758224430283606	0.756500253876699	0.756000440831518	0.776336432712666	0.788852275610237	0.797765565985065	0.807978257833018	0.819104090910107	0.807876019508147	0.806497966090994	0.798736244095582	0.785334933952289	0.781296189733819	0.791294995050903	0.791736545542459	0.789631335697714	0.789741394585854	0.795318887558774	0.783141605746181	0.781643293091163	0.793204253229952	0.801856623855853	0.804371077720914	0.811371279928606	0.809179677155331	0.791263167418475	0.780591906438322	0.786038972908603	0.793833517415872	0.785171699301367	0.794251094337573	0.803470174144533	0.791004984955358	0.788586469499351	0.78652566975925	0.774914809632074	0.768537214403683	0.786684799260288	0.786168015686382	0.79818499247185	0.80986344446	0.807651013311145	0.805291319722952
4	0.936008568431016	0.912856175589185	0.884001358911276	0.847664297179415	0.800393029909649	0.745614205408056	0.721058258417742	0.718822269373947	0.730996586228089	0.742157309318379	0.747662504495556	0.758297522237894	0.76368730477172	0.771639824590532	0.775855993627285	0.771702611214438	0.766114229250867	0.75233772446216	0.752551379923416	0.758990550003686	0.76318327494967	0.76294671259049	0.743917286837815	0.756079170549657	0.750597116048242	0.749658839809678	0.762224499583851	0.780836126549143	0.785399708778915	0.779466455431777	0.775213022199969	0.764804873613754	0.742652161355415	0.753034537956437	0.760314502770195	0.75263172099131	0.753600799345474	0.763187652692175	0.764193561898845	0.756827424440861	0.755832456794191	0.74702700209036	0.739950374437653	0.752499148317193	0.752770042340097	0.762399942123865	0.766172711806127	0.763682742166489	0.764628918351699
5	0.924089385176142	0.899871570887453	0.870407734808565	0.82853540019283	0.779175006272088	0.720261358372312	0.705521456447346	0.688543999046888	0.705123468172323	0.722888850744556	0.720762371888376	0.726362913899691	0.734776981565951	0.738140706416259	0.740163044039048	0.735769525697011	0.728248146529288	0.731270375539105	0.736625342836196	0.727093429333724	0.734855707093069	0.732609093859935	0.722775512138006	0.721195870423484	0.709675885975212	0.707435845664276	0.730772642051272	0.743034041333565	0.757790850667595	0.752008015222721	0.739930740374282	0.726475611354213	0.728269100169599	0.730745041000353	0.727894753408266	0.720863390505058	0.724603763210753	0.736118425870223	0.74108321195722	0.726457113181757	0.717078584383703	0.719479717724858	0.719775734736492	0.708303881028748	0.72250174115342	0.728693798122664	0.734112944363823	0.733714231170613	0.731999337002317
6	0.915107293313536	0.893119968039022	0.858842279950969	0.815909409072989	0.7720351284321	0.727689180748911	0.68352986183702	0.685116422560478	0.688664683153907	0.710846790283389	0.702070257292849	0.711266284229832	0.731149297311124	0.7205826812937	0.717878521022469	0.709013509731924	0.706182832670891	0.711095387457867	0.714779229751511	0.719353861508915	0.714373364030893	0.700856636428397	0.703740269822416	0.699778498251627	0.686800913995947	0.698588784311071	0.702384564592552	0.733063211486891	0.736350123014555	0.729094703221727	0.717056935249924	0.710240269619632	0.717375708344878	0.709456952715404	0.699986425238902	0.70635676915296	0.718944043310979	0.709441748791786	0.707435976715032	0.698109964190018	0.702369498053296	0.701254288307139	0.706694311039554	0.703528845808502	0.708555789448184	0.714054661289943	0.708889041794151	0.706744915594284	0.701802534420697
7	0.906825271545562	0.88535935785039	0.856869271718533	0.813390492838107	0.768232714886978	0.71644255212541	0.693119740575437	0.673554085858535	0.666454577369607	0.688622222654562	0.690490486476468	0.699760126980069	0.705791795014536	0.703083670095486	0.69992618373607	0.698104655377005	0.692851042620376	0.683575356198496	0.699657713003004	0.709532156534879	0.700966830830826	0.68207539066738	0.681585452234759	0.679197809394678	0.678723707990724	0.679810027533702	0.69296709412868	0.708908058281175	0.707872565753701	0.709089504411753	0.710104606025679	0.707957037511557	0.705368618333337	0.701708657333493	0.70293195595821	0.703862330334634	0.705967662415963	0.687177361296867	0.68689647038203	0.690479145940618	0.692203319155469	0.697940328262484	0.706706456612682	0.710835619537103	0.71219762137488	0.718381658157911	0.693957904081128	0.696586964315763	0.67778469822254
8	0.909049651573806	0.890205535249852	0.859508408916661	0.820196326939399	0.765312508657803	0.727038869618567	0.705574232045069	0.670652949913399	0.668380967679775	0.685154854012677	0.679727889391454	0.684849040995682	0.682101858796636	0.677081864769057	0.675202783210749	0.689370234887426	0.672764457410369	0.672436467481466	0.680334484858792	0.698435027883726	0.686074540482509	0.665880443245545	0.672661578386736	0.676801637907938	0.673238894377306	0.678470306250496	0.691902744428788	0.698145526135337	0.698383540132147	0.691677868601365	0.685082568861067	0.692651094755946	0.692644068154593	0.699508501559715	0.692560147579548	0.693862951853277	0.704024837099129	0.682413963840265	0.673630770782036	0.678400424273683	0.684050673294902	0.706095859407916	0.708768907952715	0.710165394767456	0.710402321096414	0.70859717461004	0.69651782663835	0.685112842299766	0.680806191447726
9	0.906605157789483	0.888611697078269	0.863180301566082	0.835459312508082	0.78163650244558	0.74168532147994	0.723147166926898	0.689663266883397	0.672176808047666	0.672432095040763	0.681921803906179	0.685694166313855	0.687213467133551	0.686406352149304	0.683398833747827	0.692753633758253	0.686797615665193	0.672382547922634	0.678700987469247	0.692284964198316	0.682585540003901	0.679865661906886	0.678301683593385	0.676520972930019	0.668226330592491	0.677403637034013	0.692508546239583	0.703914401119863	0.707873024684921	0.690211749801825	0.677816212478282	0.688819856577998	0.698474740639622	0.701747050469884	0.692333074099763	0.696074750598675	0.686607929769813	0.677145214567202	0.677161359316114	0.683406626639623	0.695155891057178	0.70614430584887	0.714022630969451	0.718736092082566	0.72424818606721	0.709953533095012	0.70378571910088	0.683421377151276	0.678400547534179
10	0.897084145545136	0.886459860236358	0.863395559848198	0.838056143748263	0.800024635681574	0.759892186030554	0.726059529381225	0.712363489431405	0.684710327245236	0.676467343130017	0.687162208457151	0.693629752343424	0.692265719711798	0.704507853453049	0.702959169758434	0.695224881360063	0.682575111806996	0.683199901546762	0.671618823437914	0.672629645081095	0.68533807051567	0.691144173098646	0.684322326229238	0.678596058866309	0.662992053140443	0.674876663904924	0.68250792913266	0.687665359102317	0.688212587601147	0.697053203780297	0.706058863515787	0.693971840947893	0.694832961275195	0.705810941923846	0.687100045745155	0.683622578804979	0.681940864328697	0.685607925025178	0.692801101107178	0.697553222037495	0.699079627000055	0.706182170355282	0.704044819306661	0.712053062254617	0.71219347488569	0.701581509488343	0.689288299043231	0.674468992710099	0.663867692707113
11	0.885626567562847	0.878755884980932	0.850690436485553	0.828138043007368	0.800923025003201	0.770369546998187	0.741481691591889	0.719509600929395	0.697015811850803	0.678788597433409	0.684505745856261	0.678870841965801	0.687331638581302	0.70390353922596	0.704161925915001	0.700870718800059	0.688526702713674	0.680051723773636	0.683854696683111	0.690943072388243	0.691087536349264	0.686572370378517	0.687984343129178	0.67880515797465	0.68960800502855	0.690508645642383	0.702910643027442	0.704475765055504	0.700641771678083	0.701172740183845	0.710790555204857	0.712964487187474	0.707039628830602	0.698384147699703	0.699280470876557	0.684057521590027	0.68172383322365	0.687388086945628	0.69247656523375	0.692397189390303	0.694228231895463	0.706524062160211	0.699023242963347	0.707073391616952	0.695674090530682	0.696472740808757	0.680734512016659	0.673992125795146	0.671688743328711
12	0.87586039132465	0.866947436665565	0.84955570925894	0.825641466598951	0.798645809445501	0.778109795591112	0.752875842143988	0.720214570855091	0.693457449285513	0.679272513281975	0.673109952951782	0.682612988016089	0.686540476284781	0.693896502224679	0.705472774701709	0.700588079547477	0.697267313002435	0.684154908018809	0.689055417406127	0.683727206670805	0.67595899536611	0.674391248766912	0.684651589798429	0.668550373474964	0.690686475318293	0.698513265562373	0.710556932476062	0.7095495447608	0.706503510978655	0.704536762525571	0.700369129382303	0.702333246099406	0.708982540395823	0.688537440698172	0.698242857408077	0.693329788035947	0.689090109715832	0.697025481313477	0.687193999516287	0.700967723054392	0.703072769132804	0.696592046222837	0.703328264795644	0.702799719932383	0.707218454618181	0.704232591998934	0.68548982182851	0.681335308041179	0.686696048233503
13	0.860654077715835	0.851187753892752	0.840702184016332	0.819909259478896	0.79934643939427	0.770983960483714	0.745899084999936	0.726912386980588	0.698911667954677	0.680449495888308	0.675424172583425	0.672592458183304	0.683845464266665	0.69635349709856	0.704391019063008	0.698067278299587	0.703656053300329	0.697238652582878	0.691090141565579	0.679381701567243	0.677230165637484	0.677983874751599	0.677897586366692	0.673269391507834	0.68874790108133	0.689210787054575	0.702045409670386	0.707997342147501	0.705460582276406	0.708131877642176	0.704128841096964	0.715989373424921	0.707660793800619	0.697310162353507	0.698077585297015	0.70415895304476	0.701812356954035	0.697746899016246	0.70309173820823	0.693436993062351	0.703782662367199	0.700397728999365	0.70160911477165	0.701267569747943	0.706322422100627	0.706050623021875	0.700394950213175	0.696875158926429	0.701547043169452
14	0.852919778764244	0.84843873847421	0.835159260619398	0.814912194898157	0.794438860669977	0.77331959033487	0.751954646806274	0.729149516681814	0.703659050171898	0.700105984656715	0.678238252864523	0.664201354583101	0.670895831012685	0.68316867636226	0.692715228262899	0.702115737689802	0.699297753331731	0.689162041613297	0.687907443604346	0.687942043255335	0.676919927707651	0.680615745261356	0.682767947377198	0.674929177581859	0.674708376659217	0.676606848884631	0.697447364321504	0.711682149789979	0.714276732319384	0.712609472611166	0.713122844856592	0.714776458580749	0.710705645552602	0.709603866480119	0.698290139063223	0.695070443479849	0.698653367174243	0.705125174139359	0.702809752868613	0.695658467680694	0.690285192156015	0.696169094575893	0.702489002824443	0.710418946184424	0.708798264863835	0.706901299935612	0.702416754418811	0.707246751612582	0.699452438662412
15	0.830971944442641	0.833767613932584	0.827508662100797	0.817030055776971	0.791424123416472	0.785944477417829	0.754982058420789	0.73350141921837	0.716501382729877	0.697599034342993	0.685945412773281	0.666440906526661	0.667409269462057	0.667959418136519	0.671815135812475	0.674811730421725	0.683165909865062	0.680353262530371	0.69448585635866	0.70355226167273	0.700014532396836	0.694364785350729	0.685492924016641	0.68799280166148	0.684493411429933	0.685803360581469	0.692221606115794	0.714423688441481	0.721623578056605	0.724022562700103	0.718659425204947	0.712613014508584	0.718690884394777	0.709658747101064	0.713980075002634	0.697031961992064	0.698574821424141	0.712679898652432	0.70365731046244	0.697984540761097	0.691348852383028	0.702985557670197	0.707002104544146	0.704313153385519	0.706007613941104	0.700608447702465	0.702790544988804	0.70412392461382	0.700614089823078
16	0.82662748851094	0.829919723424371	0.832933134576206	0.82660585743979	0.809417910185086	0.788724041675357	0.768952158763581	0.748598808789951	0.726829000039305	0.702107407892059	0.686202859821289	0.674328651610918	0.666055740240471	0.669427707162598	0.66429788384909	0.663457753469929	0.671402123382797	0.683889551873459	0.698294410942094	0.702941151847373	0.703037603759833	0.692400602726167	0.690847984123101	0.697293945331689	0.694217480087188	0.692945222915988	0.693314249696324	0.708270435090138	0.71881673401297	0.724621628908136	0.725368650877338	0.728172734037588	0.731090182418697	0.724311811464903	0.72199738857785	0.711648893812865	0.716784318275352	0.712309384850115	0.709087754307404	0.705147484544851	0.700933278394971	0.707369406421137	0.701907639159043	0.693047137823047	0.685893142573914	0.685059594747787	0.688396446193036	0.705859241400115	0.703564539352696
17	0.823740349968794	0.826611324770971	0.829471813467603	0.830691974779479	0.813720098145835	0.794210143138695	0.774344332067424	0.746041433308233	0.728703369103329	0.712642130535978	0.690626400328303	0.676080127109821	0.667203281277804	0.67664329570464	0.669142611161374	0.669939151176298	0.676781049026875	0.685711498657696	0.696962834806699	0.691141020166	0.698353044909168	0.693361933102709	0.693696181030413	0.688699296394646	0.689412103471431	0.693860087458025	0.697465109429667	0.710641115381425	0.709103116477443	0.71698224381187	0.720886284794261	0.723714071080235	0.724373851278754	0.729160953612114	0.716552343866124	0.706953446440844	0.708408648513946	0.718330838918944	0.718455391423916	0.711340947926042	0.705309148832521	0.701342379147051	0.699818623272483	0.698947169819887	0.694379195483333	0.695790553890621	0.690059757760532	0.693008026691493	0.697045934133805
18	0.808724135325704	0.82026862902047	0.822787894774542	0.814682716640022	0.80310605212693	0.78931664105055	0.764227096626052	0.751995937552085	0.744876382313508	0.723881053401973	0.709416451952959	0.694930697912016	0.680080720704778	0.68494127780623	0.679967413524947	0.686914790314036	0.682950762623532	0.684018568275158	0.68499840028396	0.680813912502703	0.676818721893086	0.685328771124333	0.673981923091345	0.681495828793188	0.693337242532612	0.700133761741451	0.700883345176013	0.717511563992041	0.709832500709997	0.711619426811957	0.716030139587289	0.714192043533793	0.709678545212677	0.714074839680298	0.705096391415987	0.70338329756152	0.698552809074821	0.701267085832376	0.702315886653683	0.705383195409195	0.704864300853189	0.707749579222727	0.706399893943144	0.691964717701318	0.693288131785392	0.700776325661532	0.698325130495872	0.697222576323971	0.696454588194334
19	0.785102883189315	0.798595794805399	0.806283289377819	0.805822822649917	0.794587461207681	0.784014655733835	0.779760403423762	0.765680618760443	0.739654773703952	0.721241971079575	0.707754622859462	0.708745523827776	0.703531146182497	0.698007342455627	0.704107457185053	0.705470830070164	0.694535624091403	0.695162724674207	0.687475548780863	0.689647233271378	0.6830427431145	0.68568715462732	0.685448386330799	0.682286826371174	0.687723619619471	0.698944058846967	0.701775708025458	0.70474581364248	0.709940739420425	0.707230896126331	0.709777936849698	0.717400678904926	0.716358750377283	0.709304149151971	0.705396754709173	0.705223447458402	0.70670110960547	0.700649650149118	0.698236182437279	0.687646866768858	0.689217424226626	0.705370397598703	0.711421851294051	0.696239046459185	0.69852545669908	0.703681970644994	0.70369585420313	0.701496636036584	0.701583163522342
20	0.781623522155067	0.788586192625035	0.797435603439085	0.798799628587247	0.784655296618013	0.777729568636386	0.76515472047477	0.755070754023682	0.747008013605036	0.734583774069485	0.720013819315242	0.712619026453492	0.714445551803242	0.708980313879854	0.706902749221543	0.69388513155477	0.694827418455739	0.684833912984674	0.675247690864986	0.679868098291859	0.689853298140387	0.69005094764396	0.687566259606425	0.689508862412152	0.698948594727182	0.710127574540504	0.712936841897487	0.718098524190368	0.72265694888389	0.720683666007489	0.712698987041635	0.708234893893084	0.704576849249815	0.70893746280081	0.701806118996123	0.704859640204117	0.702932922602827	0.705273665088296	0.705893505399594	0.711906615710489	0.712881997934662	0.705384123386139	0.704718685628489	0.705439966965512	0.707013624238196	0.715651991068003	0.715339527800385	0.720494218422974	0.718426039631234
21	0.765083626389895	0.776057098433039	0.783223255146517	0.792854404648661	0.781110971904162	0.778373692658563	0.772825459733328	0.762851601644562	0.749036438455546	0.742310077570396	0.727416475495669	0.720043892978938	0.709583159497494	0.70196950947624	0.701970543394795	0.687202585156237	0.685131852496927	0.681142358424997	0.690997232857313	0.691178172136408	0.685304839844996	0.687096087503087	0.688009032089606	0.697896493778097	0.707667982827945	0.720588460990032	0.731514447386768	0.729863545269141	0.734621352330837	0.731876605959073	0.724135294070769	0.704355785371426	0.713234756603523	0.713500878850057	0.707734694435903	0.707051106227566	0.708989718809643	0.703557737349121	0.70031735124245	0.688892931100999	0.695125957816923	0.685756211218548	0.685007505670806	0.69620050731267	0.71639959201266	0.711623414754394	0.720386671447256	0.715487060688399	0.722157291646577
22	0.742246328667311	0.760678566380347	0.764922103110774	0.768159336409405	0.77892606357415	0.777278600141397	0.7701477658134	0.7596675265515	0.755156587370191	0.747043786301101	0.736875517833117	0.726516229335817	0.708314522853255	0.687806886879074	0.686679429501925	0.678451437549139	0.670376903480155	0.672879911017726	0.677712386704351	0.676684378298411	0.679481110931736	0.685969558212832	0.690655886135084	0.705359232223746	0.710383368087497	0.711669048612464	0.718919945758989	0.720697319315996	0.712765943896597	0.716979400784056	0.710997466295074	0.706065181551398	0.704159937748628	0.696806169683921	0.691513025092032	0.694103972129504	0.697380806277367	0.689505582755997	0.691244761535152	0.690778068171232	0.698504870021556	0.701136473627478	0.698797564569871	0.704397496355236	0.71301944301975	0.721595713423132	0.719763878011917	0.73127028957261	0.719098320667287
23	0.733224597933411	0.741575608702497	0.752922036501579	0.769618589847997	0.777994952604763	0.772817131421484	0.772264136872639	0.764336332804747	0.756885966216256	0.746744419004245	0.735831979571803	0.726557775638701	0.71040217373481	0.707098405915461	0.694929678211601	0.686837659180479	0.681297256135539	0.675050174767643	0.674675343956419	0.6749172634729	0.682093699844647	0.688082158227403	0.691952930946134	0.69197681074136	0.695801385041409	0.708900880157958	0.705747623401643	0.713352953375495	0.709680365397009	0.710870610582549	0.715748707737939	0.712325736907665	0.715615355862416	0.699765432274751	0.693261820098202	0.692342690825094	0.689559091625811	0.692956532834987	0.696194371101883	0.698238568570851	0.694876245091327	0.701400566977051	0.716730992638342	0.723916142178347	0.725240686293223	0.726587572415272	0.7255964073209	0.735326524865993	0.727251401352948
24	0.724630317985065	0.739567062855925	0.749900370226804	0.758856155172975	0.759954628691318	0.762958499849476	0.766400999006601	0.765294095706676	0.761456806737638	0.748383585045347	0.741809924412594	0.726298447928868	0.715407738815351	0.700540055279658	0.703595431155542	0.699905433595916	0.695923315632606	0.697497925234692	0.701677477380164	0.696889290720363	0.700894207808356	0.705868951930633	0.704588172575385	0.710094017559698	0.710082447975697	0.706655079796065	0.709234047925863	0.713879566232318	0.715631614041084	0.72086032464312	0.725285866330764	0.720462294910049	0.711686779039975	0.702059733395517	0.699840680254453	0.704618496727316	0.709145727594595	0.704134829000084	0.70603169421762	0.709194463560134	0.702904989949742	0.703144349048009	0.716852861547882	0.721960313532797	0.736967076612454	0.742038027824057	0.740602669043439	0.736071414640568	0.724480933160581
25	0.719569704515835	0.732492156435039	0.739497089590465	0.74701991768288	0.746096355520556	0.746670592631876	0.748892083481064	0.755256729456001	0.752423161386217	0.74840242389646	0.733333014601218	0.718229469471892	0.713416082797433	0.71194784460821	0.710329120896887	0.701901167426087	0.702646021556038	0.703451829476096	0.698949045511375	0.702866189539966	0.703026819351461	0.701026970069251	0.712522365702031	0.718449871864809	0.721468008596487	0.715630080862347	0.715368870527196	0.710915050474331	0.708224653729051	0.705551973453108	0.700214088100322	0.711721419047471	0.703105436606277	0.711762313468522	0.716880352230146	0.70741014250893	0.717399608844853	0.714833549149375	0.713253005891728	0.712621792338788	0.70907071712915	0.720443467979549	0.714957105596751	0.723693128966161	0.726824424439387	0.72806027806346	0.718249625333812	0.722673954417642	0.714153730095461
26	0.707400529247876	0.71985185828565	0.731017068628855	0.740707997502792	0.746571869304014	0.742773749173081	0.748134782845593	0.746542910850338	0.743264009520796	0.737965535212649	0.736460298046893	0.730622858976791	0.72513465540595	0.720214086539906	0.718927748622298	0.721539142262804	0.716610446949746	0.714288916718396	0.719610419821309	0.725697981557386	0.713316127152507	0.708522402713227	0.713782077198463	0.715511188340723	0.711862255465657	0.71178299276826	0.700767223740765	0.70797918917416	0.712456752797744	0.706557961471888	0.699241569910182	0.707005208044929	0.705546423424693	0.706817101130366	0.708256447010455	0.712527811299448	0.712474737456413	0.720142279879957	0.720835340363162	0.720556767849283	0.718656636330056	0.714551028994113	0.725695109941879	0.733652634200023	0.727782827387235	0.721197483077651	0.726121503808914	0.721756134022202	0.71920001502795
27	0.696157935350406	0.712267673714503	0.71722871291189	0.729142772403993	0.728347465988815	0.736086729708562	0.741956917465912	0.743355979234801	0.740311726301628	0.736267211431492	0.730694025116356	0.735861629433029	0.736532521150624	0.735077632504686	0.737643355556955	0.738529960116199	0.73292874214625	0.726851752644725	0.720872750601081	0.710686928388866	0.706644304560183	0.708954857293026	0.708859341060828	0.708684712501861	0.707353370700348	0.703778120904874	0.702922763131236	0.702595284620148	0.702480305682048	0.698299135231004	0.696870252616245	0.703072458912268	0.706282359470086	0.71296598587282	0.713830388466786	0.71811405646947	0.721966888430313	0.722282011111304	0.723959331651402	0.72181775167827	0.720867114940441	0.71714065224904	0.723198775520627	0.723922383416492	0.722138828767434	0.722957157632415	0.723237428821619	0.722319144977215	0.721340573852595
28	0.686905523178227	0.700576439192337	0.70368187693286	0.718723678731213	0.721837927926821	0.728120544748014	0.72915967905266	0.730833595933508	0.732102148288373	0.734032145677287	0.736286945697342	0.736124422837209	0.738762795419142	0.736184473782776	0.741876275929675	0.73016279416457	0.726047698012699	0.72752339971617	0.717592587522679	0.715593242077882	0.713926578460975	0.711210653390198	0.710636908048449	0.713560310294041	0.707913977908682	0.709285392852423	0.695724710337933	0.700061868123645	0.695989529591221	0.700854635639881	0.697887298464218	0.70068909384692	0.702439529714625	0.7024267440279	0.701762458374782	0.712172470778088	0.716795970507017	0.72009019669348	0.723744641593152	0.725836671325935	0.730648041008859	0.720650892040393	0.723867130629206	0.729750052026683	0.723721044574349	0.722980653265055	0.72498564644618	0.725709128086072	0.729647601292724
29	0.683887507874151	0.700774229569886	0.71166656122075	0.717734683349496	0.726433090528085	0.720958155357524	0.728087738066509	0.734825589060441	0.740685210948127	0.743762632267733	0.745461448011103	0.742416596225156	0.740859930378197	0.737426756666547	0.736611271984619	0.737416743050841	0.732407948929975	0.73573111401321	0.733587854208804	0.732266195164174	0.73027671331035	0.721902319653039	0.718230185011781	0.720267363157331	0.717006094582989	0.712782375352636	0.709915811828078	0.713814882578604	0.702717476205457	0.706315328011402	0.705318392577739	0.707838855205515	0.704678104008651	0.697816197189054	0.702572160707375	0.69928834830726	0.705599909672629	0.701220475227495	0.706682974220051	0.706558846444661	0.711624852431964	0.71407134666843	0.726823435441029	0.731965244268766	0.731530044332144	0.723159811339542	0.719272667764446	0.722169617840923	0.724013343769976
30	0.680616443472326	0.685237769805031	0.69784478112894	0.703177254656406	0.710709867853835	0.716216096521839	0.723010075734254	0.724989900801384	0.724997916782724	0.72723636588727	0.728286062562254	0.728259561826211	0.730699181055594	0.730162632462461	0.728220385971775	0.726814343715669	0.72664028710703	0.723974232118273	0.717697530881958	0.713804664586296	0.710973772496516	0.700747784988006	0.69607199906955	0.696850373124729	0.693414213606513	0.691853271367039	0.690939214878743	0.694270689723938	0.697314723202136	0.69830180393914	0.69508184114965	0.696030333983988	0.697238691458606	0.692952753780558	0.692133509722884	0.690658281395264	0.686410699969421	0.691971619066535	0.699566531040475	0.70822972327305	0.710822287568906	0.714529226475511	0.717288607133719	0.727528136694632	0.731626134312611	0.727338356376345	0.725706026904008	0.722695986084764	0.723249500141737
31	0.672399037472216	0.679041129777281	0.679187322689023	0.684591580650979	0.697925645480162	0.707107201959304	0.713572071667907	0.718046602194274	0.717856509407257	0.716783776284613	0.714621649115222	0.718162104137315	0.717443135302767	0.713562533404881	0.717075691089831	0.714231029379373	0.721878348814242	0.723384210743917	0.723871130328596	0.711448412228993	0.704645287084451	0.70221882240979	0.702192472698926	0.701374673906523	0.69503581010298	0.692543163556505	0.690012533147173	0.689666216917756	0.690836528266764	0.694880691823709	0.699531373655613	0.698502812362818	0.684021775266749	0.687533377230754	0.68497495665465	0.689805705699715	0.695171590028111	0.688379780251589	0.696773582665664	0.694625132443112	0.687520700943513	0.694848870297405	0.701600099643179	0.707071334644715	0.703346539645266	0.701295872135524	0.705043614840734	0.712996390010168	0.714608177107215
32	0.655575090502335	0.665643220762673	0.674131598982772	0.680744721335076	0.68583707554456	0.698703210452274	0.707512996410311	0.712976550815698	0.712829666348023	0.713232985566165	0.711785689503367	0.716958766652276	0.713887037969414	0.71512517505575	0.716982278850978	0.713518442789693	0.71668535643972	0.707456394046898	0.701148582389539	0.703360535506204	0.703500905335834	0.70151268206068	0.700630586949693	0.698763182079761	0.69402558864658	0.691690417641728	0.685745120215394	0.685424789909016	0.688586230366531	0.689514369053671	0.691479290976773	0.686441463076686	0.69435564331056	0.686694322030975	0.689250120828764	0.691503541996623	0.686998467928195	0.685157333781034	0.684875684832726	0.693554302379096	0.698611027209112	0.700724231039953	0.705388876068683	0.705979449533376	0.705614348949821	0.70878126399523	0.711619170297766	0.708333988992006	0.711741061777337
33	0.658242761136414	0.661042803435108	0.669979694736899	0.675258353048979	0.678136621636665	0.685323922509001	0.692384976319931	0.697760507701806	0.699902032176816	0.705135464916364	0.708740252469763	0.713695518665579	0.718568674354894	0.717077566099191	0.717971762754744	0.71160673874959	0.708207419109747	0.706825542742393	0.709930171879272	0.706067537900197	0.70464544362023	0.702056118744206	0.702085728268592	0.6971950311148	0.68848946908433	0.684281771048829	0.681453656416938	0.677698628529	0.676885294097435	0.679091804816265	0.68403847553061	0.685695279035603	0.690405885570064	0.693980324517828	0.697351882765946	0.697502425037746	0.699501138325316	0.700474973393178	0.698928274267676	0.697008546107796	0.69819956191009	0.699087435276597	0.695376893657794	0.695817051436979	0.699114244686363	0.701062704139189	0.698952265122384	0.695632675264802	0.695618371739836
34	0.64587643362567	0.656790451671981	0.661981509356197	0.673394065632507	0.679307957882306	0.687439463900476	0.692543180242475	0.695741195556236	0.69747370826271	0.696800067239854	0.702393303379802	0.706850668301422	0.710728502359552	0.713185061560099	0.714813950497551	0.718668462150399	0.720444996265477	0.719229299613602	0.71222146909251	0.707645874130396	0.708496281273243	0.70194190011977	0.698025101996684	0.703275018161506	0.701922870283775	0.695485109689532	0.688743115021401	0.68536598756877	0.682168424941002	0.686274526789465	0.686248753113551	0.687047143651423	0.691673183645097	0.693340048935021	0.695908077355938	0.699648333539704	0.699694531947293	0.701383191363616	0.702191230912307	0.697405468873009	0.702777828535384	0.696942033910647	0.693360962814831	0.691825841045924	0.693273042041469	0.692189912079887	0.689441559423252	0.687881425947913	0.691967130605444
35	0.638017336292535	0.640442175011746	0.65146008018927	0.661919576840123	0.668904541512361	0.680243884508841	0.689588414770477	0.695738503357482	0.702363701175599	0.701683561787512	0.711179389247619	0.716925492137703	0.716258198618338	0.720051028779366	0.725177987266127	0.727527463304139	0.721227456696399	0.722659081832123	0.719213299832297	0.718686919956435	0.714418971868144	0.710954784494054	0.706306807397999	0.70460089237214	0.701506060519532	0.699606772767356	0.697099119661208	0.689528902800579	0.687795166929666	0.683331017894026	0.684605604260972	0.684101511221515	0.683392207546247	0.682289226148015	0.685177900474701	0.686111584490452	0.684041326495948	0.680587167332179	0.678559825128101	0.681013928522568	0.679196549845423	0.680440179696392	0.681723563132121	0.681866455896027	0.682354723848892	0.679292346236403	0.678376392788281	0.675541461217343	0.680514802847345
36	0.643618914873983	0.649024359013183	0.647104047126669	0.662409728377092	0.66933809888491	0.676691905804903	0.682241279784377	0.687359829289646	0.69518006324538	0.701914553949001	0.709113193545413	0.712171074077286	0.716756129438725	0.717160644430554	0.719996986396935	0.717187567333726	0.713647227516412	0.715936979856098	0.7191767172647	0.718338389939465	0.71469994216556	0.71744778691652	0.715601040919861	0.713704400235622	0.713576627098821	0.709613060025243	0.704745076232979	0.705378161235711	0.701206231426011	0.700046052221316	0.697291148344072	0.696727072143481	0.696108663284738	0.688262447010685	0.690986305049071	0.688323562864673	0.687519656866621	0.690172050739701	0.692433050997388	0.693295368703443	0.694487889509381	0.693118157112	0.690873775299936	0.690279261170383	0.691858972788937	0.686575695869369	0.683256617496773	0.680291372297551	0.687332464472028
37	0.646447915479729	0.655955787103827	0.660226214004869	0.662745930765733	0.672327931029638	0.677521792289454	0.682992034511819	0.684246110238939	0.68741133044213	0.694278110335978	0.701774623813801	0.709080085412912	0.713679129846409	0.726334116219357	0.726915874799723	0.723578441829238	0.723433118707667	0.724352832465245	0.724091497328195	0.725053377413209	0.724124493796582	0.721769579200594	0.728367556361983	0.725471040457558	0.72411558568382	0.719522892898788	0.714315154060761	0.714365050491371	0.707565315815654	0.697176282022906	0.696632123318656	0.698159559029548	0.69920753776153	0.702741632268249	0.700687542609068	0.703065995662453	0.700066722950478	0.701505293043962	0.702370854045959	0.700026641365844	0.701114188881831	0.701412093547222	0.709812662129379	0.704615140812896	0.702072648096438	0.702952815873699	0.700418718676032	0.693476943099198	0.689593803746747
38	0.661302571593185	0.661545363656374	0.663372880599308	0.669075924161737	0.672172823698937	0.680167758938837	0.686093937601608	0.686821325244838	0.693331833684384	0.697858626384753	0.704317638146874	0.713036565160676	0.715372640529503	0.715689399350225	0.717153516632835	0.724082473205595	0.726886177540958	0.720452989383448	0.726559434611908	0.725114754554687	0.727221674501403	0.73095787521002	0.72664188671665	0.729138435202441	0.723256945610542	0.728713395790713	0.727129928412038	0.722419630985271	0.721012467271133	0.714865402964301	0.715483348489177	0.709227300776725	0.707451327732444	0.711427849991203	0.710262808658876	0.710277113278303	0.707708001073467	0.710688267883718	0.707381636638486	0.704009456312992	0.701965703657186	0.700363904532617	0.694942470965855	0.696713728543139	0.699926132744391	0.699466287048208	0.696283693931142	0.689510013044792	0.690479377337392
39	0.663137688773837	0.66631932060637	0.669469720232207	0.67699302045344	0.685513963885841	0.689932949315357	0.691229007347334	0.694968428130948	0.699676147276066	0.702342639126183	0.707445129930468	0.709605542241724	0.712166159223192	0.716558603010413	0.71621673390148	0.718244972853227	0.720636347416808	0.724577482050564	0.724779374635635	0.726556697701908	0.728693839746282	0.728223582041845	0.728529794646582	0.729338460464789	0.725637069984537	0.721288119981736	0.723973465279554	0.724498502490972	0.715311815910094	0.715444460779875	0.713298942419748	0.716310209793257	0.71940262011116	0.716784572547071	0.71131530271255	0.708734198557017	0.708575680537891	0.706843870626143	0.702863078518193	0.714993421256756	0.712166310727132	0.704038466715835	0.704554149409142	0.702618642857954	0.694575348277319	0.686140334250888	0.68257561540498	0.681143307100132	0.683615694404948
40	0.66701623529018	0.667516717096186	0.673431115653767	0.67954993666561	0.684998407848017	0.684960180729214	0.678568466476109	0.682903684232627	0.686337842307586	0.692044139225651	0.695284954721898	0.700090625627409	0.700418450808495	0.699276918918318	0.704749741471095	0.709878713008315	0.711252897543171	0.710968784975867	0.712085281300482	0.714949179694208	0.716490333847171	0.719267489055798	0.718870737398987	0.718850033020038	0.726057652578948	0.725582432429948	0.719362488945423	0.716776660895533	0.710028347322285	0.711509715769245	0.706882699288158	0.710501309825108	0.71115733708247	0.710185772641089	0.7138355230782	0.709555617199227	0.704534093569874	0.699821644522569	0.702181777426711	0.697831046084165	0.696485819740919	0.696028774839258	0.691096167351469	0.691291571434304	0.68990468496836	0.684776723562361	0.679982650348199	0.679005853017494	0.677186745583272
41	0.662588108863226	0.663735668624184	0.670277942848476	0.681278875103171	0.672507638855056	0.673391204519083	0.675113689565862	0.677123375417883	0.679881067874291	0.685206511532985	0.692010472177032	0.695169651847439	0.70018883939847	0.704551606410948	0.705234189104108	0.70998703989097	0.70531470203261	0.710816283014049	0.709606044270704	0.713057913757667	0.71597770182311	0.719370095085861	0.723747287720669	0.728679773910019	0.731462251340984	0.733291431882376	0.730592617291082	0.727609229868106	0.725655674518908	0.722576709050378	0.718193338467136	0.715365253886639	0.711599009392862	0.713026846821733	0.710553471219994	0.705722070384575	0.706164384698292	0.705029014556511	0.706274217311465	0.703840929827691	0.706982028207356	0.709295318289603	0.708840349867454	0.706945463889529	0.709535100319806	0.713584231050193	0.708014302871363	0.707065600837266	0.704144261510641
42	0.671600212404932	0.673493464454234	0.668178839839295	0.668658989032254	0.668836658279987	0.668972737224196	0.670029108666972	0.673353972988764	0.675438598991387	0.680357880840158	0.683357147495318	0.686330542235697	0.690245077655807	0.692227444963569	0.698141916353269	0.7015125264203	0.706692279634413	0.706690077498581	0.702984419174223	0.706723189136952	0.712159305586651	0.716368668267192	0.713626332633841	0.71748358859651	0.722736152891193	0.723046760625802	0.72610218152134	0.726188840587236	0.725097359653845	0.724066644093743	0.729974517715701	0.729479153729963	0.730266660776911	0.728319624828108	0.725949186324366	0.729228858838734	0.727331951192463	0.72533320994454	0.727342153202454	0.725298091418004	0.723871705273139	0.722745916876368	0.729403654205833	0.730843091486488	0.728046558632407	0.727175554843683	0.72395234521981	0.721146559610352	0.72002232179995
43	0.679202583913799	0.678085717481011	0.67971519069254	0.682137757000264	0.680198874327804	0.683371098624802	0.684875203352745	0.685317278434318	0.686548777297431	0.685698107435825	0.689050517745243	0.690740256048583	0.687721625563454	0.692944984487653	0.694320500877441	0.697846526064883	0.698803307181185	0.700507688410506	0.70419842036566	0.705908102183043	0.711785659127722	0.710984014683158	0.715279370722912	0.71563900195765	0.719521467824545	0.722120256442756	0.724462881459135	0.725616658084738	0.722190128194302	0.721998213414698	0.724166811244904	0.725344165843747	0.726090648345638	0.726879001612171	0.726450693348395	0.725838647653491	0.726410981391268	0.724984219030087	0.726674935061726	0.731373515159935	0.728088510457297	0.726479242214326	0.727646495136888	0.72642702426957	0.726744398717944	0.722883657735913	0.724245023666684	0.721270992292287	0.717570498358647
44	0.687747352949207	0.692891252706794	0.692857572346497	0.693048386737684	0.695589553972032	0.699961289598288	0.700635497138189	0.702541640720137	0.702427747552684	0.702026910750618	0.701979287130192	0.703371297069328	0.706647849654656	0.713344935117188	0.716438404599487	0.717813173887654	0.720570592592393	0.725491667189086	0.728259449534251	0.729616035443791	0.731965674612079	0.731930308088171	0.731523732218321	0.733835367423312	0.73708915825478	0.740708471083339	0.737253325939782	0.73453817852559	0.735309561989063	0.73535716395095	0.734856759978663	0.735571176943564	0.735795752296091	0.737054422143862	0.737361067380109	0.734928904834859	0.73532416806688	0.737730892347865	0.741705326925709	0.74074978774049	0.739070754609664	0.738184489324314	0.738443787940758	0.738019983403784	0.736452579004659	0.735673295313976	0.738407870706279	0.732390807768463	0.732288167897354
45	0.704375760415431	0.710378785991165	0.710492205061047	0.705064034033619	0.708464235043303	0.711388417265177	0.70973334917397	0.714253422364925	0.7169689982869	0.722227721753103	0.722726002143339	0.725530129604757	0.729298054865882	0.7317208744634	0.731587553952233	0.734505327824526	0.738759176036535	0.741812528538451	0.740234081440983	0.743221615300062	0.744976699264571	0.746549567063481	0.745246856302946	0.749193169247261	0.749352871514035	0.74951516207075	0.751806094503601	0.755303236081274	0.756276151135386	0.756916106641339	0.755788218808305	0.758103221967858	0.760651912838916	0.763685114611124	0.764442168373711	0.764428851240644	0.76242988032969	0.75997966696851	0.758539877342912	0.759607859208443	0.761398002718323	0.761452507732232	0.762337807902573	0.762247813016047	0.757965823403032	0.75812696391446	0.757727814469182	0.758176693942208	0.75944897845504
46	0.717724223939752	0.720625400920052	0.723631730698072	0.720326627734219	0.722717656720983	0.721579660808365	0.72502500116863	0.72800293313649	0.729260664425579	0.729929850690727	0.732545452295148	0.731244549663748	0.736101538616644	0.736432793512984	0.739915868335289	0.743672992539451	0.748158344150983	0.754796367374384	0.75641537324934	0.762269169115561	0.765723344310696	0.767488358931673	0.771256023314798	0.774077099935338	0.77571952325365	0.778740846876136	0.778877850092051	0.780943020206001	0.780895414000125	0.782847296755872	0.783554214056744	0.784263802284261	0.783507534913661	0.78365413016838	0.783532111610705	0.783299849681669	0.783734414551515	0.782472424181733	0.782883998082826	0.782744776339617	0.781752259373211	0.781139220727947	0.782032439840176	0.782695399739925	0.785049853939622	0.785076031422106	0.786094974165347	0.78403538387052	0.783140549851165
47	0.737687600996985	0.735775458931618	0.737406080007856	0.736729433930309	0.738259226910252	0.741737279018228	0.743494747074957	0.743410323438342	0.750042257015389	0.747779999842733	0.745410087032733	0.747601226565685	0.750666280739005	0.749429180664319	0.751487616594356	0.753102733039171	0.756371621391271	0.759713521423318	0.762152071439826	0.765645513205752	0.7685609133147	0.771613759883206	0.772239275578082	0.774701266653321	0.776598051623444	0.778240006703134	0.77904568258147	0.780007240938317	0.781587097950461	0.783225666435334	0.783505547501171	0.784422865537545	0.786531924203382	0.787348588310791	0.788279659268108	0.790720417974078	0.791526964607908	0.791113218424925	0.791235733063739	0.793399051583977	0.794356632850667	0.791708412813023	0.793404489894278	0.793475962393324	0.791768141688963	0.792902791010347	0.793633594603182	0.795462956439592	0.792592989676928
48	0.74515818894287	0.74816852325041	0.75133806654388	0.754584910451361	0.754323434753876	0.757749370004232	0.764122927751356	0.761729668396188	0.758777910906214	0.756993972352546	0.76081240808707	0.761014562514651	0.760227422200702	0.762460476547078	0.765876061336862	0.766582520650807	0.769034439043213	0.772242038636911	0.776799504230693	0.776876549240058	0.778381916596107	0.782349426340041	0.785094609951804	0.78905278231127	0.792462986152749	0.795012933455938	0.795583078056951	0.793799639940691	0.792897181385441	0.794533157357928	0.797093466190292	0.79823556481875	0.797778972645128	0.798736411791776	0.799706787977601	0.799074069570129	0.797241368583674	0.797208797979175	0.798674504283885	0.797510428937152	0.796221085949852	0.795382615852134	0.793330714558503	0.792726695349791	0.794107720359216	0.791645033575902	0.790237166501311	0.788488276955214	0.789247003715971
49	0.754509684933774	0.756662445692458	0.759171259256167	0.759962229117335	0.759875615806265	0.757136774111095	0.760179469042859	0.760636089382832	0.764073660172697	0.767343070718257	0.770564096590857	0.773738282926346	0.776662492194794	0.777593123945427	0.778404385077236	0.780111235576393	0.780306439128624	0.780280229405885	0.78071116082986	0.781042893958953	0.781275475955508	0.784724643553713	0.786973484372508	0.790692779599361	0.793038755256163	0.793438308850771	0.793628407110123	0.793888112801977	0.795419725046342	0.795393108644571	0.79502081059736	0.795777716042528	0.796672856778138	0.797660471249651	0.79889290354029	0.800029670469986	0.798550280573405	0.798686397699079	0.798962871385797	0.799240442145703	0.798949440991147	0.79847326796689	0.797961322273664	0.796264095276448	0.796733440609201	0.79632352133884	0.795449351444051	0.797152865822193	0.796088834227999
50	0.776949838429398	0.778014150924537	0.77884589510712	0.778229922844528	0.780800420193083	0.783405730351156	0.782472251675106	0.785389568261011	0.784178212929044	0.786379046124638	0.788286867858115	0.789123442275625	0.790159424772361	0.792486146832274	0.795546010410009	0.798595148155181	0.799152647170725	0.797652053820051	0.798308572561345	0.799368325561232	0.802773647809787	0.805073947352189	0.804674486631884	0.803747402412885	0.802897828109886	0.802608619459214	0.803570075666827	0.803843576743267	0.80569438168154	0.807947664217253	0.806190785828761	0.807237532478706	0.807140152083269	0.808260508721747	0.809717205706556	0.810286316419292	0.810918856968459	0.812613792929381	0.814249913099605	0.815322308412141	0.814878540263124	0.813834083224065	0.814848762349935	0.815297123401164	0.816341220118213	0.817661993486375	0.818601012356014	0.819255025200919	0.818938181726389
51	0.804762560583802	0.805092693491288	0.807192906544607	0.807882149662744	0.808379470248751	0.809050525725518	0.810290149063741	0.81225648816917	0.813739708636092	0.816256544896785	0.816595130110503	0.816927012700768	0.817169656047187	0.818241167675651	0.819628423588072	0.821356624925681	0.823422696214927	0.82542911950413	0.826281892422551	0.827435241867274	0.829036987663052	0.830559544732169	0.832000699409178	0.833358574919473	0.834631615356003	0.83581856800615	0.836924415338539	0.837999613329841	0.838942057300274	0.839274772082444	0.839768404907261	0.840929785167297	0.841632397454735	0.841738129783343	0.841438036543508	0.840630932349256	0.84042401235907	0.839756227109434	0.839370934195505	0.839731945319728	0.840158739247937	0.84072216497824	0.841253774712787	0.841647721970932	0.841665026803284	0.841802529652425	0.841678821074253	0.843034339975497	0.842123105457756
52	0.841862780141231	0.843596730904217	0.841840116199444	0.843299337682434	0.843049483779507	0.842747326214651	0.844782157570543	0.844122702084452	0.843616081991154	0.844708170641904	0.843011128256033	0.841302488644408	0.84083957512188	0.842057292880454	0.843297595249083	0.845929797475797	0.848069472281193	0.850179458692867	0.85224556506627	0.854082623323877	0.855287040918131	0.857873988936474	0.85975439075227	0.861372703047702	0.863112755229524	0.864726546489544	0.865643432585685	0.865452728808382	0.865163066259529	0.864770897266383	0.864199398737494	0.863522610380987	0.862754885127629	0.861896344312648	0.861591383830221	0.863424833012179	0.864538492570109	0.865602082114845	0.86541463813781	0.865296926101862	0.865160324860726	0.865058480081654	0.865027878274478	0.866008530399672	0.866748983189139	0.868457073343266	0.870155950397835	0.871793017177529	0.871914606427681
53	0.87483573542201	0.873703476454458	0.872385322146382	0.872322271619816	0.872887613393754	0.872571285212881	0.872809247487574	0.873943068526373	0.874797383218459	0.874893111492396	0.875171740338434	0.875770373305963	0.876409255169162	0.877810249922466	0.877981993243856	0.878700032051164	0.880034795156062	0.880647651539296	0.881454464349863	0.882012428415868	0.882449895466717	0.883170870657656	0.884299304304419	0.885450465954105	0.886499389528239	0.887364717478783	0.888615367519057	0.889687395373225	0.890802759634096	0.891932337390386	0.893072520054221	0.893944308956726	0.893613036020132	0.894221369945426	0.894658729696951	0.895168088381453	0.895354270658879	0.896056565759152	0.897086104379478	0.897177988096714	0.89703877186756	0.896789001551379	0.896627704394722	0.896721821859449	0.897548697016384	0.897297063837266	0.896760247661806	0.896638584972212	0.896490328673305
[truncated: 70 more columns]
