# Supplementary material for: Reconstructing spruce budworm outbreak severity: a comparison of paleoecological and tree-ring signals
Source: PLoS One. 2025 Aug 12;20(8):e0329406. doi: 10.1371/journal.pone.0329406 (PMC12342301; doi:10.1371/journal.pone.0329406)
Supplement: S15 Dataset — (ZIP) [file pone.0329406.s015.zip › Lake 8 wavelet data outlier/Coherence_Lepidopteran_scales_Percent_defoliation/coherence_wavelet_wave.corr.txt]

V1	V2	V3	V4	V5	V6	V7	V8	V9	V10	V11	V12	V13	V14	V15	V16	V17	V18	V19	V20	V21	V22	V23	V24	V25	V26	V27	V28	V29	V30	V31	V32	V33	V34	V35	V36	V37	V38	V39	V40	V41	V42	V43	V44	V45	V46	V47	V48	V49	V50
1	0.489423873819284+0.03381986047194i	0.37658801893641+0.06164972766836i	0.228300440138111+0.063260923309267i	0.11346279995599+0.049256150864374i	0.0504195935898272+0.0341244313178992i	0.0232110037842553+0.0240051156950351i	0.0128058442000503+0.0183960373171357i	0.0086293252196071+0.0154547624981837i	0.0065041075226226+0.0138587442779072i	0.0051898488588654+0.0128563188964884i	0.0041126455917112+0.0120525554908135i	0.0028875463410984+0.0110475728913753i	0.00177984335647849+0.00977579727714256i	0.00098243396106675+0.00852379124350146i	0.000358270303429+0.00750156948697695i	-3.020519421942e-05+6.84542105439134e-03i	-0.00018929541092906+0.00651600639189037i	-0.00031692669623322+0.00631562392132747i	-0.00040662479677199+0.00600808673652587i	-0.00025054190025695+0.00549913159408757i	0.00016917332201984+0.00504396909589918i	0.00053010114802505+0.00495081818731655i	0.00055230818859742+0.00511186032481868i	0.0002408014562321+0.00538458213583976i	-0.00046568528324652+0.00578703888521837i	-0.00136177025828661+0.00596540426743203i	-0.00193731282445165+0.00572871523938646i	-0.0020832490078053+0.00537305453367712i	-0.00189800247392692+0.00500064074155969i	-0.00151615208525006+0.00460304860573809i	-0.00119709141786836+0.00432744072560227i	-0.00108545885669313+0.00418302012210618i	-0.00115978888851167+0.00405989236602558i	-0.00133509706729734+0.00396790896465666i	-0.00149433109337995+0.0039670483859882i	-0.00155458594052059+0.00403131891756091i	-0.00151192875150887+0.00411957850682484i	-0.00136316502347105+0.00421978983723613i	-0.00114343602458579+0.0042275513504357i	-0.00101594383371411+0.00407498160661293i	-0.00107361103290712+0.00386175323993122i	-0.0012893587857316+0.0035895434002456i	-0.00159046580116936+0.00325556450203971i	-0.00180530269572744+0.00305168279248373i	-0.00184800821912498+0.00304533339513481i	-0.00178075803670544+0.00315419202259395i	-0.00172698217521681+0.00340195273775533i	-0.00192068733006604+0.00375989392498i	-0.00248099558820364+0.00393918497676771i
2	0.621355134675119+0.036486309347932i	0.466211462361138+0.064515871211488i	0.265517362169192+0.061737434794277i	0.11651640858025+0.042813041432254i	0.0415205007463015+0.0255768395520376i	0.0141349899307421+0.0159258613218892i	0.006349943775853+0.011639604802575i	0.00428282261456407+0.00988071975326163i	0.00343858619750468+0.0091504036719461i	0.00296196996972247+0.008792571663701i	0.00248996643183805+0.008500419207076i	0.00165489703104902+0.0078622193438656i	0.00083529676328879+0.00682765515116257i	0.00029910088844193+0.00575802470880913i	-0.00014267156123571+0.00490402745192179i	-0.00040280451683098+0.00443068096528062i	-0.00045073106236089+0.00430740680506575i	-0.00053247232198523+0.00430285779780156i	-0.00063522254317755+0.0041271847474528i	-0.00045838131771318+0.00365393703834081i	5.479130652025e-05+3.20403187055494e-03i	0.00051084528636912+0.00316021273685661i	0.00059318034549521+0.00336528362756872i	0.00032903285054375+0.00366450384599663i	-0.00038411617656087+0.00413643757714955i	-0.00132094232582012+0.00436226807307456i	-0.00187156377960708+0.0041108306225048i	-0.00194068666628924+0.00377450438763309i	-0.00167065804011464+0.00346180928132072i	-0.00119961594819708+0.00311196357878576i	-0.00082359040977228+0.00289465146534749i	-0.00070389237899534+0.00281802932647282i	-0.00079557708715183+0.0027304655620465i	-0.00099552214846922+0.00264993584344874i	-0.00117162360467528+0.00266773057463777i	-0.00123502259867024+0.00275511534632164i	-0.00119055555582874+0.00287011771522124i	-0.00102312570917488+0.00301459603145257i	-0.00075763273603991+0.00305888030307489i	-0.00058826686630309+0.0029193765616834i	-0.00062635968535804+0.00272877999236523i	-0.00084068703274091+0.00247431134990873i	-0.00115485107897479+0.00212855442086898i	-0.00136826186673127+0.00192772177521583i	-0.00137360261876652+0.00194630158785773i	-0.00123643504814024+0.00206465279006028i	-0.00109342836317245+0.00233445400546925i	-0.00124236671040039+0.00275700813973918i	-0.00185132645082077+0.00296727098789978i
3	0.707794687655019+0.032799358796227i	0.520198463207554+0.055026498849011i	0.280571189571413+0.047718673485394i	0.109113898597002+0.027593819652595i	0.0295785748679237+0.0124212585560941i	0.00537621939128846+0.00598648361285266i	0.00105734136022041+0.00425967207857977i	0.000935057661434+0.00400485282977049i	0.00102958266791985+0.00409370162449243i	0.00111854244096898+0.00426013408463034i	0.00111117817494568+0.00439734543673675i	0.00066501424082118+0.00414943990574819i	0.00018000415462866+0.0034791826861004i	-5.956361500544e-05+2.74633048595761e-03i	-0.00029425519328848+0.00217450142185346i	-0.00043345556138095+0.00192172262113339i	-0.00040257118740104+0.00197907084129945i	-0.00046329861129038+0.00213009289555029i	-0.00060959650114376+0.00208694320143562i	-0.00049048756672506+0.00170905934815586i	-1.339414499821e-05+1.32720597914237e-03i	0.00041948816667593+0.00132962407549995i	0.00051870805786414+0.00151484417364901i	0.00034512240732847+0.00174350273579297i	-0.00023794412622588+0.00216954936083335i	-0.00103165720878928+0.00237970482438412i	-0.0014361018836058+0.00213828595522847i	-0.00141565498095926+0.00188427114115705i	-0.00113692946659721+0.00170289506256534i	-0.00069143049403576+0.00146740007738029i	-0.00034990050327789+0.00134516738654115i	-0.00025965879371794+0.00134770059530283i	-0.0003554180152361+0.00130171005580093i	-0.00053880413303239+0.0012329741421808i	-0.00069349338580731+0.00125387741662951i	-0.0007464774226101+0.00133341013400455i	-0.00071692252716315+0.00143614162294078i	-0.00057681967206211+0.00158629870192362i	-0.00032723263374549+0.00164972031907394i	-0.00015715947335247+0.00154030761285107i	-0.0001722734128495+0.0014111883463883i	-0.00034078330652731+0.00123148956595481i	-6.07210132004142e-04+9.40895885006225e-04i	-7.85134599448403e-04+7.83534970609755e-04i	-7.64873877766217e-04+8.24350449004945e-04i	-5.97430029154937e-04+9.1424288401158e-04i	-0.00039529385429179+0.00113420691822596i	-0.00046701511926329+0.00153169289637781i	-0.00100479471258511+0.00171924309836995i
4	0.740301385577674+0.024753284820187i	0.539211160809702+0.037907091922844i	0.283404608803556+0.028617438971111i	0.103755297491119+0.012129157461862i	0.0240669524009235+0.0022622669383403i	0.00228463737926439-0.00010820321813022i	-4.56006872687271e-04+2.96976729915952e-04i	-6.9896067028452e-05+8.4066670492482e-04i	0.00013579717370626+0.00115281253795369i	0.00029040830214377+0.00140679242955022i	0.00042306101806334+0.00165704942676209i	0.00020746332010046+0.00162438049072017i	-3.92434435252e-05+1.27181575519208e-03i	-7.811248263326e-05+8.73714197904799e-04i	-1.65007094090095e-04+5.65247707406165e-04i	-2.34024854135886e-04+4.61974198007283e-04i	-1.82522013974875e-04+5.79577461459266e-04i	-2.38976759790161e-04+7.60870899289219e-04i	-4.14768246214213e-04+7.82280447760783e-04i	-3.85865670078949e-04+5.19888392053044e-04i	-4.7812396231069e-05+2.46683665683529e-04i	2.60612356934479e-04+2.76312818974867e-04i	3.27407954029396e-04+3.94567521208158e-04i	2.37628151968429e-04+4.98503282420638e-04i	-1.43015577689743e-04+7.88299918584541e-04i	-6.67054717160125e-04+9.30866020020779e-04i	-8.65365056295892e-04+7.27970505027843e-04i	-7.90075516713002e-04+5.82668905517233e-04i	-5.94041481901039e-04+5.37529412556871e-04i	-2.82828021462001e-04+4.23001673914226e-04i	-4.7167357243966e-05+3.79947084654645e-04i	-6.61010814808e-07+4.29155680061514e-04i	-7.6009472992366e-05+4.11652319578277e-04i	-2.02479815239726e-04+3.55492022546545e-04i	-3.0308187630122e-04+3.68866954140967e-04i	-3.3333717252188e-04+4.18081528633047e-04i	-3.24046839688971e-04+4.77703203724273e-04i	-2.42013012050164e-04+5.91159540891214e-04i	-6.4899175768149e-05+6.45133562981558e-04i	6.1104102833809e-05+5.66992774001065e-04i	6.2481523842217e-05+5.05816293265283e-04i	-3.1421079353482e-05+4.20116218845114e-04i	-2.04728379450211e-04+2.26333213257217e-04i	-3.28524833809062e-04+1.31882599531428e-04i	-3.12393910404182e-04+1.80491776412434e-04i	-1.79015504017418e-04+2.19764221428425e-04i	1.1695423868649e-05+3.43711937420213e-04i	6.638487962718e-06+6.35192661610472e-04i	-3.6578146211623e-04+7.55199558914882e-04i
5	0.732973567057823+0.016468898810194i	0.537772886944564+0.021560480047804i	0.286977287575347+0.013508277168632i	0.108629537239302+0.003138841071047i	0.0277813667102336-0.0014763451760599i	0.00438195067928389-0.00138049358367384i	4.15732439188533e-04-3.5932537695756e-04i	1.05993638891101e-04+1.12312674388179e-04i	3.7471925001277e-05+2.27060632989891e-04i	8.459427298183e-05+3.25181733623098e-04i	1.90222062588676e-04+4.86916999084156e-04i	7.6568010887325e-05+5.08322387362668e-04i	-5.0058122962682e-05+3.56260413039034e-04i	-1.3494728747781e-05+1.91906984601556e-04i	-2.34126042549901e-05+5.85723346670267e-05i	-5.76467108116009e-05+1.95521442784992e-05i	-2.2405200884835e-05+1.03689807283564e-04i	-7.2195740432546e-05+2.22961068359554e-04i	-2.28519256875862e-04+2.45018099860238e-04i	-2.5648541952144e-04+8.7141619517246e-05i	-6.66214612224848e-05-7.34368901378852e-05i	1.07504212275027e-04-3.8192392202046e-05i	1.29939662724728e-04+1.476375888205e-05i	7.64711601530502e-05+2.22028723823821e-05i	-1.32386578807385e-04+1.67033996336577e-04i	-3.83533611224696e-04+2.35723699534773e-04i	-4.03190915267673e-04+9.4874160985515e-05i	-3.22166986962995e-04+3.852447073932e-05i	-2.46677486368687e-04+7.2270180539521e-05i	-9.76879788107849e-05+3.64520307689207e-05i	2.9118076811449e-05+2.99217075372773e-05i	5.06916970587604e-05+8.08748153680103e-05i	1.20195907621142e-05+7.63893960236922e-05i	-4.99491145111871e-05+3.91971262894303e-05i	-9.60806163505374e-05+4.79295532862586e-05i	-1.04576932737751e-04+6.938209617693e-05i	-1.06526557436742e-04+8.7401832680713e-05i	-7.6633327847458e-05+1.49061843510686e-04i	1.3602642144879e-05+1.77873510942875e-04i	7.7818667791648e-05+1.24558146525551e-04i	8.6980032928987e-05+1.07202026557049e-04i	6.5493376416036e-05+8.85044131776687e-05i	-1.0214248487588e-05-1.28211431240809e-05i	-8.42040874992794e-05-5.54893458136529e-05i	-9.36058755271506e-05-1.63842072932116e-05i	-3.00461340938918e-05-1.7362377985391e-05i	9.68600262189975e-05+2.17545350191224e-05i	1.25655246389087e-04+1.84367461878236e-04i	-6.0420362322173e-05+2.32013136933946e-04i
6	0.707137028689318+0.0109166389687i	0.529880553018822+0.011293276940318i	0.296214398035476+0.005864224181241i	0.122391416277306+0.000558002535025i	0.0370667586855622-0.001226605537051i	0.00833819838060076-0.00078044088500485i	0.00151581094476937-0.0001667192439972i	2.42501320273255e-04+3.3404845393706e-05i	2.2005093374467e-06+3.55874849897254e-05i	3.11185390269495e-05+5.36055702339206e-05i	1.10857758692971e-04+1.30452335697799e-04i	4.4201802619956e-05+1.49303214292678e-04i	-3.82338922339576e-05+9.60438435011025e-05i	-3.4735698824236e-06+4.91221463802716e-05i	2.262507123249e-05+4.7551762157505e-06i	1.63128359449156e-05-1.19674529104714e-05i	2.76830336975003e-05+2.44738085029963e-05i	-1.72091653412471e-05+7.53094946532442e-05i	-1.28993350363395e-04+8.1323496043175e-05i	-1.6790183863416e-04+1.735942153862e-06i	-6.90447149232857e-05-7.4470224557603e-05i	3.11095815709772e-05-4.85486350625725e-05i	3.02449829656022e-05-3.05721710018939e-05i	-3.55554791276093e-05-5.57376415677283e-05i	-1.57530542873841e-04-6.433407731131e-06i	-2.22020045368393e-04+1.4800358687922e-05i	-1.34473110639544e-04-6.087208419503e-05i	-7.15150974349849e-05-7.11131974976906e-05i	-8.81883061000273e-05-2.51499782640291e-05i	-5.59972270398632e-05-2.86322861728864e-05i	4.8196819798952e-06-2.73480097495433e-05i	2.75563888030632e-05+2.6414679733541e-06i	2.06036078696417e-05+1.8893372296925e-06i	-2.3653295476712e-06-1.53084893545708e-05i	-2.04190847499271e-05-7.0192848527837e-06i	-1.96848537184818e-05+9.345298572918e-07i	-2.13807425973684e-05-7.879930632285e-07i	-1.68410348211411e-05+2.24534494987415e-05i	1.03305366205007e-05+3.08467067837918e-05i	2.59890107336111e-05-1.8966385642011e-06i	3.87921180611788e-05-3.5792228875374e-06i	6.52103642571573e-05+2.3884081556383e-06i	5.59964452476511e-05-3.97797134733011e-05i	1.03162452774438e-05-5.45736142445308e-05i	-2.75246627129879e-05-3.201995505354e-05i	-2.2231881799577e-05-4.66982623160279e-05i	4.4290359687585e-05-5.03353639362992e-05i	9.10754547989484e-05+1.40435835695976e-05i	5.32213579845878e-05+1.96877917312258e-05i
7	0.677782973448372+0.008405645024603i	0.522058844527685+0.006948560902392i	0.309145708071052+0.003567520912078i	0.140307854988876+0.000888751945931i	0.0487014089672981-0.0001397372827152i	0.0129988376012797-0.000257113461795i	0.00273697215323967-0.00017587649506596i	4.62675175963757e-04-9.5272372882892e-05i	4.98357964581642e-05-4.33063352402491e-05i	4.27870960320567e-05-6.2135176891768e-06i	8.85849369131976e-05+3.2778733504921e-05i	3.64821950729277e-05+3.86289655548561e-05i	-3.6943840642037e-05+1.88900949116409e-05i	-2.43288049530216e-05+1.09313934916014e-05i	2.10210841830459e-05+2.242969070408e-06i	4.19401098879784e-05-5.0042188224363e-06i	3.6312800859547e-05+3.8926607214739e-06i	-1.5104225529117e-05+1.9967596783789e-05i	-9.78282632993467e-05+2.4868057591444e-05i	-1.29903204792207e-04+4.22182467605e-07i	-6.57900022365712e-05-2.29714099587194e-05i	1.4695241440815e-05-6.2330293874306e-06i	7.41001749796317e-06+2.09630527266536e-06i	-8.97052856997134e-05-1.78391919986667e-05i	-1.87577376481873e-04-1.1270870189537e-05i	-1.57623432009536e-04-7.293845926511e-06i	-2.05786441379925e-05-3.43246295788848e-05i	3.14721004931495e-05-3.38742370186436e-05i	-2.68729130477379e-05-1.18112972229074e-05i	-5.44840084529918e-05-1.05418117483512e-05i	-2.25481311991921e-05-8.6469780646509e-06i	1.15869781191355e-05+2.5464498207093e-06i	2.23923677466455e-05-3.538969065199e-07i	1.18518852652457e-05-8.3923164727052e-06i	-1.06492697670395e-06-3.64787064589155e-06i	-1.12578606998881e-06-3.8202366237882e-07i	1.52854332431837e-06-4.29521282134407e-06i	1.4915635001643e-07+1.89633192186663e-06i	-4.66127316754071e-06+3.83388333680068e-06i	-1.31107030400971e-05-9.5358206913327e-06i	5.00068625343237e-06-8.33419440878908e-06i	5.55310035537248e-05-3.5965848948914e-06i	7.66004890437048e-05-1.84646640114816e-05i	3.76651888136791e-05-1.87251317834604e-05i	-2.22299481269578e-05-3.2409038974324e-06i	-4.68823766361184e-05-1.29105041432808e-05i	-7.2360660873521e-06-2.99019525754012e-05i	6.2316406040832e-05-1.83729959337247e-05i	1.18141403471714e-04-1.5742695326376e-05i
8	0.651205118036888+0.007727883292633i	0.515825549557668+0.005833523433703i	0.323238625850405+0.003486407557169i	0.159895489333757+0.001846061765662i	0.0622190400362745+0.0009294044978311i	0.0190241594868755+0.0003380844327892i	4.68616472278195e-03-1.548974712643e-05i	0.00106255439906362-0.00011815621057454i	3.08464845016469e-04-8.8290662397483e-05i	1.63112313873684e-04-4.2698626863073e-05i	1.2404779787586e-04-1.9217157595079e-05i	5.08734160475001e-05-2.61263409805805e-05i	-2.76195304834196e-05-4.24861098287371e-05i	-3.23811691955741e-05-4.25491711152002e-05i	1.86195812266951e-05-3.74705378629231e-05i	5.34275210844758e-05-4.11360699390455e-05i	3.48001819968864e-05-4.57879715744306e-05i	-3.29247517900802e-05-3.73312918336328e-05i	-1.12125412893183e-04-1.3298001253834e-05i	-1.41721436218516e-04+1.052601092898e-05i	-9.03971341713428e-05+2.91843598013481e-05i	-1.89568181544828e-05+5.11858019355795e-05i	-3.51956431538734e-05+6.1565111654932e-05i	-1.53230006703817e-04+5.227788284283e-05i	-2.41901552803054e-04+4.9499448084621e-05i	-1.70985998866402e-04+5.7859920893793e-05i	-1.12290432163616e-05+5.91258202140723e-05i	4.99766839797215e-05+5.20614146213459e-05i	-8.8499839956505e-06+4.02893759783233e-05i	-5.75676843455202e-05+2.93996651715967e-05i	-3.88208697506263e-05+2.8110553230675e-05i	3.4328541665771e-06+2.83663101841497e-05i	2.47337392860797e-05+1.82164882023556e-05i	1.90537806232684e-05+5.1778869287841e-06i	5.67938294617794e-06+6.5188129572407e-07i	2.14083256272265e-06+8.847582283154e-07i	5.6247612130386e-06+1.38401099593907e-06i	2.49884697615716e-06+7.24399803251702e-06i	-1.35772858533712e-05+1.60719062094732e-05i	-2.541765746954e-05+2.18224805652408e-05i	2.8314606406742e-06+2.60287075282408e-05i	6.55242720216827e-05+2.39814269817067e-05i	9.6852254227807e-05+1.9744331099033e-05i	5.82305179664688e-05+3.40551784475751e-05i	-1.13161240670058e-05+5.87207733534771e-05i	-4.56961195593844e-05+6.0194500230032e-05i	-1.1312183189897e-05+4.02161018444213e-05i	7.75437959765114e-05+3.71909871776287e-05i	1.74238565675184e-04+6.9031693725944e-05i
9	0.628751173780878+0.007727804423381i	0.511263297902857+0.005748243177886i	0.337584201327224+0.003808695994714i	0.180602541494546+0.002655015177637i	0.0778618147530443+0.0019678722404302i	0.0267907072365352+0.0012624760992166i	0.00733053407841263+0.0005565641656842i	1.73358141132671e-03+8.548224139389e-05i	5.43030161896743e-04-1.04045649600269e-04i	3.2561907482336e-04-1.34048219215288e-04i	2.2992064365314e-04-1.27232036326179e-04i	1.188237002829e-04-1.37028340780168e-04i	2.2722788334086e-05-1.52058968067899e-04i	-2.322896252663e-06-1.48037226231767e-04i	3.0216089810292e-05-1.34971179688206e-04i	4.8427296597305e-05-1.35033375769835e-04i	4.405516435582e-06-1.40040442365068e-04i	-8.9954280936127e-05-1.18408219416478e-04i	-1.85125976316294e-04-5.6655655254084e-05i	-2.27817012015699e-04+2.3784034751217e-05i	-2.00488482651017e-04+9.5412325516844e-05i	-1.58922170412027e-04+1.4720679090297e-04i	-1.95424815000735e-04+1.73965013586499e-04i	-3.13516738897526e-04+1.80062458997138e-04i	-3.80759841655109e-04+1.89810516695877e-04i	-2.86354880975753e-04+2.14967388947458e-04i	-1.08446881298209e-04+2.29279636515257e-04i	-1.4419947459585e-05+2.05080751952262e-04i	-3.6652955904247e-05+1.54736658819351e-04i	-7.3016192802435e-05+1.13473897661156e-04i	-5.59541041144166e-05+9.41199843824094e-05i	-8.757549890999e-06+7.99067846797149e-05i	2.42025107669974e-05+5.61324030038315e-05i	2.95694418945518e-05+2.84824242883425e-05i	2.06851034203337e-05+9.9617535680859e-06i	1.38174383520547e-05+4.7782890784519e-06i	1.16119996795163e-05+1.07636820064213e-05i	4.555510829603e-06+2.80819265068981e-05i	-9.7423400821259e-06+5.5387462016454e-05i	-8.7000053050069e-06+8.24896949750486e-05i	3.60809798815097e-05+9.53984477668653e-05i	1.08424297255156e-04+9.2712588223812e-05i	1.47499853999027e-04+9.5963013351793e-05i	1.20560947470016e-04+1.25825384444776e-04i	6.2481223361481e-05+1.65780630212182e-04i	3.1091359869242e-05+1.79309891409053e-04i	5.6607185172029e-05+1.69221823399422e-04i	1.33447457877245e-04+1.90297884084069e-04i	2.13198488806005e-04+2.85154408798173e-04i
10	0.610093130369376+0.007775614236415i	0.50820604714071+0.00557499434205i	0.352043807677653+0.003628844343514i	0.202387182750736+0.002723830629401i	0.0959121535586132+0.0024615922517919i	0.0367911196542496+0.0020790531723424i	0.0109387267812592+0.0013513351196057i	0.00232293807205264+0.00057306080151842i	4.13647800538822e-04+3.7681250434552e-05i	2.98403390336154e-04-2.19635325278887e-04i	3.5208563353435e-04-3.18978841915186e-04i	2.86371667904858e-04-3.65270849342848e-04i	1.75370365592551e-04-3.86783725734338e-04i	1.03936997107592e-04-3.78155940233989e-04i	7.2062095694423e-05-3.5305433550549e-04i	2.2081312279659e-05-3.32532779792273e-04i	-8.4937424121395e-05-3.0569491333773e-04i	-2.32159643564996e-04-2.37030650177625e-04i	-3.70616799228816e-04-1.11753314837642e-04i	-4.59322371834183e-04+4.5961191098887e-05i	-4.94476953484225e-04+1.98677428907612e-04i	-5.21768025394752e-04+3.21475225209991e-04i	-5.98822431229379e-04+4.05246894227903e-04i	-7.08728792415215e-04+4.59420285587656e-04i	-7.4073778992334e-04+5.08620965551547e-04i	-6.15427725434408e-04+5.58465575412369e-04i	-4.00981653505554e-04+5.73411084902117e-04i	-2.37062165833353e-04+5.19543460067402e-04i	-1.7257416276905e-04+4.16345577510089e-04i	-1.47237990670834e-04+3.16022781931321e-04i	-1.01577027307539e-04+2.45165338600214e-04i	-3.7069037785338e-05+1.92249993879231e-04i	1.6777542894768e-05+1.40431163174664e-04i	4.41801680595949e-05+9.00681939502913e-05i	4.91233527480155e-05+5.26100918919236e-05i	4.32616271534015e-05+3.73616420648985e-05i	3.49164376787294e-05+4.81493559299443e-05i	2.72583036832416e-05+8.553425154253e-05i	2.8708898888485e-05+1.42765222808104e-04i	5.9967578607701e-05+1.99755180182923e-04i	1.341150421109e-04+2.33624696001085e-04i	2.26936518605553e-04+2.43821997982076e-04i	2.89238357791963e-04+2.56917472088623e-04i	2.97454737945375e-04+2.92908872715536e-04i	2.72136213186836e-04+3.36251818467299e-04i	2.45027061104015e-04+3.62470251682973e-04i	2.32931508326779e-04+3.92897960509353e-04i	2.3661278074863e-04+4.97059024642776e-04i	2.23708227778329e-04+7.19830301963385e-04i
11	0.594520366186651+0.007607580182327i	0.506355355925805+0.004841553363198i	0.366621001535658+0.00241925662544i	0.225485702561655+0.001401844333016i	0.117216518149566+0.001556602628694i	0.0506239247589965+0.0019008317230974i	0.0172723941441744+0.001750702535077i	0.00398488771069924+0.00112691782356461i	2.56782962210486e-04+3.98213969319228e-04i	-4.2975822999429e-05-1.70592997773185e-04i	3.28252950492881e-04-5.33712237888963e-04i	5.21575261973688e-04-7.43630481398456e-04i	4.88266251601847e-04-8.42504386289862e-04i	3.56026550029243e-04-8.52667316136872e-04i	1.90967996637546e-04-8.01581019935702e-04i	-1.0712279590418e-05-7.1383527650792e-04i	-2.55652215257971e-04-5.88069298977953e-04i	-5.18766116178076e-04-4.05985290646982e-04i	-7.62327716034621e-04-1.63976840028179e-04i	-9.66833987256729e-04+1.15861681318511e-04i	-0.00114112422323576+0.00040098543318024i	-0.00131114439629997+0.00066277500884181i	-0.00148709816364386+0.00088242010629811i	-0.0016225618409489+0.00105738158475259i	-0.00162492746536711+0.00119540525696283i	-0.00144323489284906+0.00128604338107534i	-0.00113764624212062+0.00129004667190321i	-0.00082929535614208+0.00118067083500014i	-5.90997954924532e-04+9.87081306870456e-04i	-4.14604023338121e-04+7.75404731676322e-04i	-2.66443710512876e-04+5.93921473480118e-04i	-1.35780760625855e-04+4.51508041365867e-04i	-3.1556628940303e-05+3.37990512973724e-04i	3.8641805170419e-05+2.47064533993696e-04i	7.6718247882158e-05+1.82029257229985e-04i	9.2224665029219e-05+1.52252011243275e-04i	9.9471793492974e-05+1.67939026172675e-04i	1.16054803005441e-04+2.32313850101268e-04i	1.62352967851567e-04+3.31744422489468e-04i	2.55539849783617e-04+4.34101425524706e-04i	3.93629438569257e-04+5.06362202651197e-04i	5.4569341536803e-04+5.39842377863987e-04i	6.68907057587552e-04+5.52422039357673e-04i	7.3691570232416e-04+5.63226615737176e-04i	7.43721482316478e-04+5.78690989710743e-04i	6.87557387233867e-04+6.17240636029401e-04i	5.68797762639953e-04+7.39671215285883e-04i	0.00039621151371332+0.0010297770635173i	0.00017223751305396+0.00152335032229667i
12	0.581163834129965+0.007246319671377i	0.505138187807066+0.00353188810271i	0.381000930121808+0.000082651942766i	0.249834663816707-0.001647036239458i	0.142470133915365-0.001487267378568i	0.070222006469632-0.0004031734819256i	0.0292028897434169+0.0004820517589708i	0.00956268316374613+0.00066041636989485i	0.00203492628952504+0.0002617279337118i	2.047318311082e-04-3.61242878969585e-04i	3.84596149733657e-04-9.49376803735211e-04i	0.00083934154860306-0.00138743496266474i	0.0010042189535267-0.0016370528430407i	0.00085189405864214-0.00169492089414009i	0.00049473785159441-0.00158420602570585i	2.916055432191e-05-1.34128361442744e-03i	-4.78534810475048e-04-9.98534660021943e-04i	-9.81277113231304e-04-5.81832543873797e-04i	-0.00145896366465219-0.00011620301659592i	-0.00192283642268336+0.00037586193442732i	-0.00239491457459491+0.00087763620840731i	-0.00287352471651894+0.00137192831667065i	-0.00330730645564158+0.0018341037880923i	-0.00359558823278761+0.00223467248631748i	-0.00363060750436297+0.00254051703401994i	-0.00336930700913844+0.00270800649122707i	-0.00287482698475846+0.00269098033925639i	-0.00227936516812273+0.00247706866449441i	-0.00170310382122117+0.00211602689284602i	-0.00120720886986143+0.00169970217862224i	-0.00080478599635161+0.00131147514273823i	-4.901395932799e-04+9.94613522265579e-04i	-2.52566663057925e-04+7.56135357657525e-04i	-7.7934446126261e-05+5.86741163333209e-04i	5.0107423969492e-05+4.78291121993325e-04i	1.4959428050118e-04+4.32751185837356e-04i	2.43019009970387e-04+4.59365133607439e-04i	3.58941658983851e-04+5.59958102672081e-04i	5.25925188770621e-04+7.1246116547023e-04i	7.579822096572e-04+8.69298269562228e-04i	0.00104004682476418+0.00097749076926255i	0.00132726748773704+0.0010057509622076i	0.00156169906217661+0.00095651849654785i	0.00169076313920879+0.00086224021766258i	0.00167251826709287+0.00078547579991086i	0.0014762034019514+0.00082743127061414i	0.00109251366629841+0.00112006101351406i	0.00054504721910098+0.0017791644770551i	-0.00010858143870405+0.0028341668317974i
13	0.568811923859599+0.007076396555201i	0.503272843238649+0.002164085041057i	0.393701619103212-0.002803738566848i	0.273691353989152-0.005990094885365i	0.17025756579604-0.006672174204078i	0.0954757112834724-0.0054905433490469i	0.0484570559559806-0.0037417210847936i	0.0222064245313258-0.0024505316082459i	0.00924150164067243-0.00195315302651398i	0.00386698933525393-0.00207018003856853i	0.00228302808504017-0.00246723435742789i	0.00214140983142732-0.0028690362693265i	0.00217953762248217-0.00309880402858732i	0.00190414539032958-0.00305994131205666i	0.00126873901262868-0.00272596955188691i	0.00040535239783179-0.00213292691661786i	-0.00054062388550634-0.00136024973891278i	-0.0014878590195673-0.00050164114878269i	-0.00243738835235817+0.00036723346042259i	-0.00344209294235373+0.00121196831401896i	-0.00454083474814196+0.00203681548333916i	-0.00569294437425623+0.0028544510243167i	-0.00675427187073466+0.00365071746847555i	-0.00751452918211898+0.00436889176049228i	-0.00778305441537788+0.00491763937640228i	-0.00747989711121259+0.00519584313046769i	-0.00667723574881708+0.00513139640499377i	-0.00556369219139869+0.00472316560520441i	-0.00435909027374952+0.00405730129296198i	-0.00323749694432529+0.00327760683144163i	-0.00229425637699798+0.00252761461240282i	-0.00155198490299375+0.00190407384104021i	-0.00098408145704751+0.00144453343367054i	-0.00054114983832139+0.00114330980705309i	-1.72194752705859e-04+9.78202637513917e-04i	1.66020814558237e-04+9.31562175846527e-04i	5.11418672227674e-04+9.94021947807642e-04i	0.0009003946406206+0.00114934183939021i	0.00136093018381267+0.00135384860187835i	0.00189456856087682+0.00153141612945438i	0.00246056129995795+0.00159446796660631i	0.00297699038424708+0.00148151163984967i	0.00334030364979687+0.00119250134755336i	0.00345025212136886+0.00081077705065269i	0.00322752607999867+0.00050794031941377i	0.00262402281994233+0.0005244052739487i	0.00163392085326303+0.00111632117479044i	0.00031240147638197+0.00247331416992588i	-0.00119309163954118+0.00463354834141662i
14	0.555698328694648+0.007926644766081i	0.498407897063796+0.001902814989911i	0.401453923140249-0.00474536345417i	0.292602531314674-0.00992855408447i	0.195386589773143-0.012367589257143i	0.121685260053327-0.012154462840389i	0.0722178549611414-0.0104108174293357i	0.0417270575923596-0.0084341395935646i	0.0240079080222612-0.0070206028646904i	0.0142817767077944-0.0063231499853235i	0.00934494227731463-0.00609713155745557i	0.00700873009465792-0.00599541641009088i	0.00575671481402946-0.00572920574810249i	0.00467240881152868-0.00511515943197834i	0.003376551074982-0.00408619044420717i	0.00185027353525809-0.00269316127401228i	0.00020349571910279-0.0010821782925374i	-0.00150443291791351+0.00056278649297547i	-0.00332904993935819+0.00209431004233957i	-0.00538859310625245+0.00345511709310874i	-0.00774416090251855+0.00467797617193927i	-0.0102896315568253+0.0058304365830064i	-0.0127220445405848+0.0069392926159761i	-0.0146197461590851+0.0079415130931327i	-0.0155961729392853+0.008689287364534i	-0.0154536148915234+0.009006399537193i	-0.014259344941917+0.0087695313931498i	-0.0123097112087046+0.0079755903296945i	-0.010009623472202+0.006759189335502i	-0.00773396009707378+0.00534921959250825i	-0.0057318490558175+0.00398892787392296i	-0.00409883597438706+0.00286266127272648i	-0.00280596815167135+0.00206098111805313i	-0.00175633001678078+0.00158861317268388i	-0.00083861860007842+0.00139820325925454i	4.120681218854e-05+1.42522543478528e-03i	0.00095092964173456+0.00160408443369936i	0.00193133799573406+0.00186024533697263i	0.00298835384038831+0.0020923375781387i	0.0040766040972235+0.00216899652862811i	0.0050887267899209+0.00195777664761436i	0.00586649747853939+0.00138252467721757i	0.00623506017476087+0.00048689214053175i	0.00604351013953887-0.00052413137889659i	0.00519089860147884-0.00128712059140256i	0.00363212462245073-0.0013378783923215i	0.00138251631022952-0.00021754769141831i	-0.00144742593441293+0.00239684008806798i	-0.00457333657651285+0.00657277334653393i
15	0.539734058959833+0.011016970359522i	0.487550319885074+0.004463638219812i	0.399836099016011-0.003436739771568i	0.300125116294677-0.010543349618787i	0.209342665831942-0.015160356241703i	0.139121475868512-0.016781380999726i	0.0911347373877172-0.0161018635937218i	0.0608840768541378-0.0143874588765393i	0.0423404585337625-0.012711133754569i	0.0307671504911872-0.0115377188028023i	0.0232869372596598-0.0107654577391636i	0.0182600304736547-0.0100130850080481i	0.01462113624903-0.0088955661807582i	0.0116181764178983-0.0071770764924373i	0.00880098213028963-0.00482105791151894i	0.00598891301192981-0.00198205002631576i	0.0031261617693658+0.00104766061886751i	0.00011226201683003+0.00393571131338546i	-0.00326668647662027+0.00642651092163822i	-0.00725551797228867+0.00842494434296733i	-0.0119483751317856+0.0099997694967232i	-0.017123650169999+0.0113012072350888i	-0.0222064488475131+0.0124380225417335i	-0.0264031572658713+0.0133840857330354i	-0.0289604493702439+0.0139673125791946i	-0.029432615773922+0.0139476902256133i	-0.0278346289423605+0.0131435397045894i	-0.0246171264712994+0.0115408432103124i	-0.020488002163978+0.0093306984942713i	-0.016172166175486+0.0068587183715244i	-0.012213055751374+0.0045152459161965i	-0.00888022632417665+0.0026203948062779i	-0.00618796804354523+0.00135127983757396i	-0.00398433843932136+0.0007298132564418i	-0.00205602416302013+0.00065808297699714i	-2.09577229609564e-04+9.70348315319001e-04i	0.00168228858961594+0.00147200634586815i	0.00365889663622731+0.00195368983026115i	0.00566045364281485+0.00219246672423239i	0.00752599829484996+0.00196668804426697i	0.00901160758669877+0.00110528791794036i	0.00983746594453373-0.00043132816807726i	0.00975298536411613-0.0024680040286935i	0.00858931528549914-0.00457059211822486i	0.00627099626806208-0.00607340249814872i	0.00279157607132823-0.00618654322320965i	-0.00179815236839978-0.00416349486600702i	-0.00732691928145506+0.00051010311708964i	-0.0133499677268609+0.0079501458710309i
16	0.519601203910371+0.017594073853632i	0.468811318033921+0.01150954331943i	0.385832348975905+0.003308913800732i	0.291254262370636-0.005024135179219i	0.20441196354216-0.011584486676083i	0.137261127903599-0.015346696438424i	0.0926577740292668-0.0164563840752797i	0.0667058065475725-0.0158863742264985i	0.0528263060471537-0.014746668749421i	0.045098458435507-0.0137036948394698i	0.0397236845025569-0.0127966823396745i	0.0348993692200702-0.0116287448226581i	0.0300378599873076-0.0097117883029012i	0.0250745729595356-0.0067508954759287i	0.0200933307995358-0.0027744368268479i	0.0151544478834456+0.0018808076247241i	0.0101804038716384+0.0066839682969003i	0.0048820824477611+0.0110771097719695i	-0.0012026907691667+0.0146433279848644i	-0.008515922242233+0.0172159042110353i	-0.0171911849599362+0.0188810915150177i	-0.0268143344981678+0.0198712454998178i	-0.0363804415554511+0.0204007384802654i	-0.0445095831493308+0.0205294448722303i	-0.0498566617099828+0.0201253440261821i	-0.0515492920526715+0.0189452997643592i	-0.0494686477869802+0.0167909555995178i	-0.0442612658794471+0.0136588774121515i	-0.0370938459219754+0.0098095980127438i	-0.0292707861017587+0.0057235914909261i	-0.0218735016392854+0.0019678219805146i	-0.0155429338216199-0.0009655815933242i	-0.0104451356567364-0.002783616865231i	-0.00638267313617318-0.00344198870295818i	-0.00297564150528993-0.00312110522492587i	0.0001595631969636-0.00215867278603882i	0.00327633277567924-0.00097561725880194i	6.42224075521953e-03-1.668095259552e-05i	0.00942114424549429+0.00029762710872455i	0.0119112852687187-0.0003726706724701i	0.0134352505124471-0.002207063748474i	0.0135620923779042-0.0051282065970409i	0.0119979340889123-0.0087222166007474i	0.0086315870686439-0.0122192465980919i	0.0034898006549258-0.0145650129049812i	-0.0033584497863062-0.0145841030002868i	-0.0118471467651324-0.0112051203472486i	-0.021805879558391-0.0037004794964682i	-0.0326901114434102+0.0081052107009339i
17	0.496702941481659+0.028259019791939i	0.444297283809113+0.023634008262972i	0.361944814970287+0.016078884438292i	0.268047230059137+0.007254384204772i	0.181024554116821-0.000905673081071i	0.113739949534983-0.006949316926628i	0.0709047770284465-0.0103868980242617i	0.0499242765470601-0.011653235589243i	0.0439850647890741-0.0116282684318912i	0.0455204075652553-0.0110443642229934i	0.0486181825218385-0.0101244513765107i	0.0499029109465012-0.0085975489605282i	0.0482379002781557-0.005995520366377i	0.0438957898745225-0.0020091546603923i	0.0377102522710122+0.0032866249573626i	0.0304442140792258+0.0094116616773163i	0.0224246428514642+0.0156287823521557i	0.0134434625427424+0.0211727226027721i	0.002920929141915+0.0254652440948129i	-0.0097136231216959+0.0282426470199893i	-0.0245540867122274+0.0295580275316377i	-0.0408620761726599+0.0296676320194133i	-0.0570098738651237+0.0288571284760547i	-0.070796928300458+0.0272896349314241i	-0.0800508321426671+0.0249469122072173i	-0.0832881586407467+0.0216897504315642i	-0.0801749581726954+0.0174045755569573i	-0.0716108803250458+0.0121607104732326i	-0.0594213548560001+0.0062982548091881i	-0.0457980920746637+0.0004012965916702i	-0.0327076651861761-0.004834478370344i	-0.0214662843984787-0.0087851748339644i	-0.012584085232851-0.0110627431926271i	-0.0058704134477211-0.0116065803311162i	-0.0007118293628365-0.0106857723954386i	0.00359329472558663-0.00882929426890915i	0.00754513815761922-0.00671779671050615i	0.0112650348865584-0.0050658913465445i	0.0144613559183083-0.0045075904114263i	0.0165357405308583-0.0054847001193648i	0.0167907959901759-0.0081387584619398i	0.014663232736578-0.0122203312527268i	0.0098840463639195-0.0170436772879504i	0.0024860541580949-0.021516935232883i	-0.0073468990154277-0.0242631642814121i	-0.0194884309620443-0.0238223574318069i	-0.0339602725619887-0.0189018913911044i	-0.0507566718335801-0.0086331187789659i	-0.0694036019719743+0.0072036708707468i
18	0.477138873291552+0.042488998582366i	0.422759900302088+0.039830628426241i	0.339739792455849+0.03331155744194i	0.244419940212043+0.024179406626845i	0.154298847886139+0.0142948632896i	0.0831479323855263+0.0054908509160516i	0.0379090852321175-0.0010182112790267i	0.018214580855388-0.0048962331631241i	0.0182009559719001-0.0065236624933734i	0.0294881530032747-0.0065605965163445i	0.0440450848895353-0.0055125714712971i	0.0560613231333715-0.0035287485811288i	0.0625589689882489-0.0004880224913442i	0.0629819021935244+0.0037440234748966i	0.058234797023451+0.0090725307394513i	0.0496402023820734+0.0150793355484053i	0.0381547736814387+0.0211023292657355i	0.0240303286816773+0.026421566880695i	0.0069547381945724+0.0304525343792966i	-0.0134373344212062+0.0328678799827822i	-0.0369178046761019+0.033615439149372i	-0.0621768183103024+0.0328459932824315i	-0.0867409909279292+0.0307946680583137i	-0.107392212838191+0.027670689435793i	-0.120972601591934+0.023601256408681i	-0.125289684304387+0.018649700947908i	-0.119782465506697+0.012894252375083i	-0.105700434092954+0.006525073718353i	-0.0857404954664468-0.0000927931796373i	-0.0632913870830411-0.0064287072897759i	-0.0415629789741924-0.0118741163404411i	-0.0228855477106088-0.0158808903416969i	-0.0083673993847442-0.0181025743725921i	0.0020456012039294-0.0184922671461659i	0.0091959330414659-0.0173295582769806i	0.0141904352338501-0.0151734914303752i	0.0179059638039993-0.012757601682156i	0.0206688913989045-0.0108515481681299i	0.0221857470542919-0.0101136600650049i	0.0217198806278765-0.0109553301002283i	0.018426396619971-0.0134357569933772i	0.0116961589943403-0.0172040906925565i	0.0013482039364426-0.0215026418109543i	-0.012428278526997-0.0252371700821202i	-0.0293518264540642-0.0271093722220941i	-0.0493703381070277-0.0257963422486236i	-0.0727740127024695-0.0201555666230592i	-0.0999126352854495-0.0094326925735539i	-0.130539026252952+0.00654953862843i
19	0.472006943827775+0.059123876442859i	0.419560344409008+0.058521268652438i	0.339432324655147+0.053081563062957i	0.245515538980551+0.043632102535777i	0.153688021896522+0.031911799748386i	0.0778117790947911+0.0200714936797677i	0.0266116123650855+0.0100355439081448i	0.00231969869326839+0.00298609149043777i	0.00126568114198341-0.00083121614966829i	0.0159231448320719-0.0019438849690991i	0.0375372852464827-0.0012629039589122i	0.058443333023157+0.0003234078657097i	0.0734706894689421+0.0022034894415492i	0.0802495521745627+0.00409192215274i	0.0786230886153398+0.0059310272347799i	0.0696044484758252+0.0077468635339813i	0.0543678901909432+0.0095394520750145i	0.0336522166799693+0.0112352151407603i	0.0077406683135495+0.0126899598699893i	-0.023063796829344+0.0137195381506456i	-0.0577494664802134+0.0141422547055261i	-0.094063474568837+0.013824105758699i	-0.12844713647506+0.012717192645051i	-0.156559371388029+0.010878618902089i	-0.174259350720141+0.008460691501005i	-0.1787158040184+0.005674958823589i	-0.169241020278653+0.002745300266921i	-0.14754293570416-0.000130254435681i	-0.117305410897298-0.002796252702028i	-0.0832496819368762-0.0051358248289105i	-0.0499992233723069-0.0070579599275474i	-0.0211072167664129-0.0084908574163531i	0.00148668146171014-0.00939000649602361i	0.0174729235183419-0.0097588228156729i	0.0277401930817068-0.0096701304345214i	0.0336975737118598-0.0092732144859043i	0.0365982553046435-0.0087754012076517i	0.037078118195435-0.0083975656611858i	0.035028055431754-0.0083150647191099i	0.0297930898014003-0.0086034415011112i	0.0205701114671795-0.0092074319441032i	0.00679994821151788-0.00994225455262956i	-0.0116450970426046-0.0105229869269862i	-0.0345760529188599-0.0106087233867027i	-0.0618335127322059-0.0098484125816303i	-0.0936322289592204-0.0079235047118825i	-0.130610318289098-0.004591400276315i	-0.173393471871733+0.000264935747298i	-0.221734402666335+0.006584269086403i
20	0.494335739107925+0.077811140258695i	0.451921884941215+0.079715693636907i	0.383133244420658+0.076073458879054i	0.298808900298774+0.067302487689095i	0.212155458236309+0.054907527217584i	0.135754567786058+0.041120620522529i	0.0788735829084374+0.0282804588360369i	0.0458042204723962+0.0181611307942388i	0.03559109649181+0.0114926783652207i	0.0430676565218749+0.0078427404846154i	0.0607409193813224+0.0058843941307047i	0.0808720201604821+0.0039288426186576i	0.0971335225406932+0.0005172875638597i	0.105455656018693-0.00512895672929i	0.104005667839935-0.012924879543228i	0.0925519889644439-0.0220249106115114i	0.0716402452616883-0.0311414324306129i	0.0419995301761915-0.0389527236040113i	0.0044240586716086-0.0444632688935194i	-0.0398834260240404-0.0472085342717368i	-0.0887562392211062-0.0472567001400916i	-0.138663037160248-0.045034645498418i	-0.184778311826876-0.041069415912559i	-0.221644172618436-0.035763267513225i	-0.244284033076794-0.029296753345499i	-0.249417997186258-0.021689830346946i	-0.236358916407065-0.01297580436372i	-0.20726730425751-0.003392596895355i	-0.166668535952308+0.006507622166031i	-0.120391318245285+0.015887948635623i	-0.0742703712827907+0.0237895926428531i	-0.0330051495605414+0.0293674501614362i	0.0005227491309545+0.032113936781185i	0.025348643477761+0.0319990082235597i	0.0420088818965502+0.0294914423454417i	0.0518227880720902+0.0254682271198509i	0.0561433082867025+0.0210473050259059i	0.0558141983118713+0.0173863698123844i	0.0509676706539294+0.0154816173991975i	0.0411581742929887+0.0159874538998174i	0.0257007636810378+0.0190719911738564i	0.0040121417195319+0.0243260449333597i	-0.0242281465109796+0.0307481796701822i	-0.0591672376362532+0.0368247267302078i	-0.101026738446158+0.040707001026226i	-0.150279471861385+0.040464266732117i	-0.207500154537705+0.034373596727333i	-0.272764192372073+0.02120671508831i	-0.344717831370121+0.000486934348675i
21	0.552571522271366+0.099982732266859i	0.530039152944787+0.105954857492061i	0.483204326926671+0.106231819363221i	0.419417967571709+0.100720709273594i	0.348338547618377+0.090382740579227i	0.279938236641913+0.077017892605884i	0.222516366032252+0.062756500212025i	0.181209546896587+0.049402442348922i	0.15733116900624+0.037849816799404i	0.148630702023006+0.027790545512217i	0.150305339586491+0.017837588293125i	0.156399775037016+0.006040004953515i	0.161157596862819-0.009379513267812i	0.159965356508039-0.029318406001487i	0.149728201840036-0.053362937204272i	0.128754352223438-0.079775481860489i	0.096405427511525-0.105893372864471i	0.052816114439119-0.12878824791158i	-0.001115033528257-0.145951352171957i	-0.063459070528865-0.155777706406719i	-0.130906267609827-0.157715456082225i	-0.198623831194042-0.152086594682592i	-0.260566575419813-0.139712728812173i	-0.310308334370639-0.121541240338526i	-0.34223270759497-0.098439370079424i	-0.352743091548429-0.07122352359565i	-0.341104422975537-0.040867985095866i	-0.309634813353241-0.008748684250527i	-0.263179682081981+0.023238464885194i	-0.208035513867714+0.052786992579019i	-0.150653924053499+0.077518698944241i	-0.0964948307850477+0.0954572257447765i	-0.049310565977486+0.105489004201421i	-0.010977677417023+0.107670120779626i	0.018182884636684+0.103290669875985i	0.0387851795331087+0.0946802781918902i	0.0516951846011876+0.0848009206744314i	0.0574931438536869+0.0767092829153946i	0.0562014572389868+0.0729804475957011i	0.0472872317044047+0.075178361305902i	0.0298529147954065+0.0834480625744093i	0.0028815818707088+0.09629438164674i	-0.034575947756068+0.110597585101385i	-0.083303997523179+0.121891540820914i	-0.143842945574055+0.124893368765004i	-0.216288382930999+0.11423328090644i	-0.299851150703839+0.085301930224044i	-0.392189698509953+0.035117480207707i	-0.488717731332517-0.036888538954209i
22	0.643273362182707+0.128055652858555i	0.648163883492516+0.140706474259502i	0.631609972665534+0.148113974718771i	0.59753221531663+0.149433468437388i	0.55178818198992+0.144621840883656i	0.501021803807549+0.134386860793987i	0.451416328708554+0.119898667276359i	0.407624700229695+0.10233745000057i	0.372096034370188+0.08242814665513i	0.344910082943745+0.060141439288213i	0.324098431620015+0.034699455718768i	0.306307761673897+0.004921168418962i	0.287586832625791-0.03018769902052i	0.264083393508803-0.070800296061321i	0.232519618097043-0.115822887319005i	0.190438973618913-0.162812872529328i	0.136324681103392-0.208305896852451i	0.069726246314797-0.248447001729795i	-0.008523496408904-0.279712345927686i	-0.096034652855946-0.299487271487765i	-0.188678496461678-0.3063409423435i	-0.28069239722062-0.299972456588953i	-0.365208020207662-0.28093651618655i	-0.435193087512077-0.250328992827851i	-0.484624446305773-0.209594960955769i	-0.509589632845659-0.160528239808309i	-0.509002773050018-0.105411293842116i	-0.484727667075439-0.047156212439131i	-0.441083996261424+0.01070867406406i	-0.383899020318814+0.064302356729873i	-0.319387399717768+0.109895940413404i	-0.253158945237757+0.14454726694437i	-0.189575255385964+0.166694839098002i	-0.131543015694059+0.176542460617535i	-0.080697746032846+0.176120124852595i	-0.037839375010461+0.168986658962662i	-0.003448423626764+0.159616804948337i	0.021867074289823+0.152571218529618i	0.037089503892032+0.151578025788359i	0.040707990281872+0.158664880931334i	0.030817983890477+0.17347835260245i	0.005366232417419+0.192915421865879i	-0.037492392716833+0.211166586953404i	-0.098939833788099+0.22022696877877i	-0.178942032378538+0.210870979127674i	-0.275617474556239+0.174014766557091i	-0.384609781550673+0.10232031436921i	-0.498642189118203-0.008164017399686i	-0.60751380504721-0.156573748945214i
23	0.747377699955151+0.163889667618068i	0.781204006746903+0.186532870592512i	0.796988807992268+0.205098012101255i	0.795861334803051+0.21782888522381i	0.780371831142291+0.223365100616234i	0.753931107270043+0.220855440292077i	0.720152632026355+0.209939669341384i	0.682222486070024+0.19061145428692i	0.642406507954718+0.163024344681644i	0.601768423955608+0.127333475002205i	0.560124145630563+0.083660276118052i	0.516206440696601+0.032222142785048i	0.467975577694396-0.026401968919867i	0.412998852206764-0.090966818145511i	0.348839044887367-0.159347023542042i	0.27342765370041-0.228523840367809i	0.185430030957951-0.294813222725262i	0.084613375221402-0.354285855495457i	-0.027803088076942-0.403258645392203i	-0.148888488108588-0.438717112145117i	-0.273943960696733-0.458567932598413i	-0.396756965219146-0.461700522414987i	-0.510209164914397-0.447916722515139i	-0.60717340556599-0.417829531313256i	-0.681526763564128-0.372816526437425i	-0.72904488640159-0.315051485156639i	-0.747958853677317-0.247562358055767i	-0.739047839844145-0.174214518213784i	-0.705274973736041-0.099520539796702i	-0.651099494757265-0.028231672870876i	-0.581671432907798+0.035251942038432i	-0.502115944906945+0.087539756093128i	-0.417053318383432+0.126824889133057i	-0.33040889610747+0.153226692992826i	-0.245480729263444+0.168800062099307i	-0.165176674141997+0.177175797991207i	-0.092313668334578+0.182863501639378i	-0.02988110283385+0.190304447133775i	0.018808186397053+0.202803511979614i	0.05013464077618+0.221498547048317i	0.06039541372775+0.244543634375918i	0.046257457672067+0.266685452419908i	0.005437795251806+0.279390706866876i	-0.062435338259093+0.271628441941166i	-0.154891861088595+0.231320975990677i	-0.265809045012991+0.147357963862577i	-0.384978687260813+0.01193662924361i	-0.498336457992681-0.177128007471136i	-0.589084810879566-0.414558072341199i
24	0.833001381760369+0.208163177855954i	0.889564960360356+0.245028438783735i	0.931627847946144+0.280337335627111i	0.958518103157403+0.311623677567379i	0.970439407300405+0.336338762200102i	0.968235699925951+0.352063423835036i	0.953102026229004+0.356699799501442i	0.926289963061648+0.348618970089553i	0.888848466856735+0.326757657446624i	0.841431283999948+0.29067407472634i	0.784191738113216+0.240581787907796i	0.716775182379928+0.177376491962549i	0.638409496477534+0.102655831249562i	0.548086128935642+0.018714964105856i	0.444818883137529-0.071508885348278i	0.327963008152256-0.164563822883409i	0.197569185400685-0.256683126355771i	0.054732641147736-0.344032211787477i	-0.098121255636952-0.42295962021682i	-0.257088322077753-0.490209487906466i	-0.416845350585344-0.543072789854974i	-0.570961716332162-0.579483860052471i	-0.712452255708978-0.598091350975029i	-0.834495103514613-0.598335474506431i	-0.931183781115006-0.580542898900384i	-0.99816255821374-0.546016596894104i	-1.03301929229124-0.49706805988253i	-1.03537420489757-0.43693068952499i	-1.00668426694599-0.36951347158943i	-0.949852597759274-0.298997597588962i	-0.868767942748022-0.22932958877029i	-0.767893044420406-0.163704199549247i	-0.651981047339668-0.104146095146029i	-0.525944912040484-0.051288289932186i	-0.394855835574537-0.004413934936576i	-0.264014962616121+0.038213538053396i	-0.139029589188863+0.07875044098632i	-0.025824204861072+0.118963864688683i	0.069479493566273+0.159316396023052i	0.140873516825044+0.19808879811964i	0.183011974404171+0.230721455003257i	0.192012424425172+0.249574844085807i	0.166467956827706+0.244295038961393i	0.108543552963597+0.202907177614346i	0.02493405257341+0.113642299347448i	-0.0726178198071584-0.0326589410032168i	-0.167568449117711-0.239900376191175i	-0.239843878667907-0.504328783173027i	-0.268219575128795-0.812940203141633i
25	0.864259450789275+0.258608465811092i	0.930502558235062+0.314431413391914i	0.985312021565782+0.373285717589285i	1.027147535174+0.43256310777858i	1.05482774859554+0.48908364650938i	1.06742449347487+0.5392925213424i	1.06416429533101+0.57952069703362i	1.04435859578893+0.60627942413203i	1.00737164989114+0.61655279501674i	0.952625531454742+0.608053221186285i	0.879637529196469+0.579411197078266i	0.788085911969536+0.530281225111468i	0.677902945496085+0.461358177361625i	0.549395877390755+0.374310743440536i	0.403394745870022+0.271649319033638i	0.241419142983848+0.156553110125565i	0.0658451764104097+0.032683683294408i	-0.11995846113268-0.095991599109292i	-0.311565717562989-0.225352760290602i	-0.503541168173363-0.351257218199667i	-0.689630956293597-0.469659666085872i	-0.86310261005284-0.576741312736406i	-1.01720672343362-0.6690641138338i	-1.14570087867655-0.74375149098785i	-1.24335483404626-0.79867740822091i	-1.30635454082896-0.83262862276224i	-1.3325433859613-0.84539843095224i	-1.3214767228863-0.83777850782135i	-1.27430863718099-0.81143683413174i	-1.19356463601027-0.76869732173803i	-1.08287057286072-0.71226155267017i	-0.946703490045921-0.644927819525395i	-0.790208210003067-0.569364722684788i	-0.619092909830167-0.487987959769648i	-0.439586391793956-0.402973981109481i	-0.258415189450596-0.316426211286324i	-0.082742085172396-0.23068860979049i	0.080000967986089-0.148774598283655i	0.222452252899063-0.074844063194373i	0.337885688206986-0.014618880616529i	0.42102349608282+0.024412600100446i	0.469060179375324+0.033172743435219i	0.48278080370863+0.00170629643342i	0.467564258132082-0.07949288645096i	0.433984031490641-0.217588628773696i	0.397689245230103-0.415160440986767i	0.378299998646281-0.668002418785103i	0.397201274475763-0.963476258879945i	0.47435880784898-1.27995475432283i
26	0.813307907515811+0.303851156450722i	0.872456226437958+0.380619204280349i	0.922096503331634+0.466667737333924i	0.960393898576368+0.559887216769858i	0.985415623018062+0.657167088074076i	0.995059590159779+0.754476999882597i	0.987054994005193+0.847056332004695i	0.959052542306009+0.92969746167189i	0.908800493053012+0.997092786490694i	0.83438332335111+1.04420544853334i	0.73448764517029+1.06662139678187i	0.60865696150173+1.06084639447522i	0.45750207326196+1.02452416559921i	0.282844169515408+0.956567627557521i	0.087778779797179+0.857209757806336i	-0.12334256798933+0.727990170593268i	-0.345011570631805+0.571695649563491i	-0.570740796637818+0.392267855328186i	-0.793317454310178+0.194681878458394i	-1.00512931926853-0.01521039194533i	-1.19855308030257-0.23088341695229i	-1.36638505872989-0.44539691382048i	-1.50228146777378-0.65171009950568i	-1.6011641624149-0.84303652628407i	-1.65954292742789-1.01321075439514i	-1.67571038291438-1.15702956841571i	-1.64978147833992-1.27053066397685i	-1.58357383965255-1.35118084681105i	-1.48035260471661-1.39796085994032i	-1.34448717990767-1.41135036762799i	-1.18108155984744-1.39323009734542i	-0.99564073122706-1.34672637424209i	-0.79382255474148-1.27602638915216i	-0.58129963518779-1.18619208178921i	-0.36372348294215-1.08299772860536i	-0.146749535734871-0.972810607730529i	0.063947049125239-0.862522880013537i	0.262751416240504-0.759523063850473i	0.444368702669842-0.671666596544364i	0.604319530416876-0.607171568226846i	0.739672488812704-0.574338692573359i	0.849936795252362-0.580989366786293i	0.937950162583603-0.633547347433759i	1.0105204418725-0.73576605196421i	1.07854247974633-0.88721912028247i	1.15634022064978-1.08180410016298i	1.26009393196094-1.30662074017539i	1.40539881099362-1.54163295077556i	1.60423375628148-1.76047069855752i
27	0.672210422678322+0.318095374270034i	0.708696932370622+0.410183851249121i	0.736199571229964+0.517592588575244i	0.752784298128089+0.639104525922152i	0.756048798937994+0.772204418404079i	0.743068015162525+0.913001329186743i	0.71046884357702+1.05626830932143i	0.65465316016876+1.19560812711068i	0.57215880163974+1.32373892263357i	0.46011896743503+1.43287987231938i	0.31675825786403+1.51520680115768i	0.14185292685739+1.56334253156636i	-0.06291440524898+1.57084651741182i	-0.29376083955733+1.53267157698482i	-0.54480294075756+1.44556019898706i	-0.80825768569803+1.30835700236364i	-1.0748286348981+1.12221651543859i	-1.33424275121592+0.89068694633443i	-1.57589085893437+0.61965274479182i	-1.78951797010403+0.31712372980621i	-1.96590718055295-0.00713192136689i	-2.09750119262991-0.34209923677511i	-2.17890823762768-0.67614362571477i	-2.20724485545587-0.99770765768729i	-2.18227804165714-1.29601868077506i	-2.10634505965467-1.56174349607846i	-1.98405107453145-1.7875307015109i	-1.82177120984857-1.9683945495411i	-1.62701111330331-2.10191364130537i	-1.40770348213626-2.18823979850332i	-1.17153156043045-2.22993329878851i	-0.92536961947147-2.23165745255657i	-0.67491248771377-2.19977648589541i	-0.42453237920009-2.1419049857833i	-0.17735651169868-2.06645425131696i	0.06448830971676-1.98221041604522i	0.29955727261216-1.89796128966307i	0.5268089710958-1.82216504907674i	0.74547367018987-1.76262819039989i	0.95513808325823-1.72613947519681i	1.15605183709022-1.71800003859118i	1.34958079280605-1.74140617774138i	1.5386556538052-1.79668550837408i	1.72801361241401-1.88045638032002i	1.92402760085105-1.98486184078385i	2.13397547429922-2.0971007044062i	2.36471942838802-2.19951198567413i	2.62092560009924-2.27044024941353i	2.90311975499143-2.2860054360143i
28	0.459713642871202+0.270390126744539i	0.464426429620106+0.363705819618255i	0.459785067243508+0.476055152796197i	0.443790985091282+0.607115710082799i	0.413732204354086+0.755119703377188i	0.366164376771735+0.916635092610544i	0.29706028370313+1.08645497678641i	0.20214523431766+1.25762562402268i	0.07740211378458+1.42163280621394i	-0.08030476975488+1.56875237619075i	-0.27256636804423+1.68855565194325i	-0.498821820099+1.77054453335731i	-0.7559041058428+1.80487659625316i	-1.03781969943027+1.78312775044497i	-1.33581505857409+1.6990304365855i	-1.63874616848098+1.54911990139691i	-1.93372865117252+1.33322111795031i	-2.20701094835532+1.05471569195275i	-2.4449862371613+0.72054252215253i	-2.63524261409342+0.34090807526628i	-2.76754641231233-0.07128945480775i	-2.83465964856408-0.50128602165932i	-2.83290812126259-0.93346060221313i	-2.76243995323599-1.35243489138539i	-2.62714371554648-1.74415689692721i	-2.43422884608473-2.09686040087833i	-2.19350653858024-2.40180572285524i	-1.91644342390284-2.65373363613467i	-1.61508907998431-2.85099965589161i	-1.30099704147211-2.9953946562794i	-0.98426320798286-3.09169378543445i	-0.67279252129517-3.14700344530634i	-0.37187427764211-3.16999171082672i	-0.08410164411966-3.17008909121884i	0.19038149214706-3.15673440575118i	0.45337400177391-3.13871742608062i	0.70795784453215-3.12364046797627i	0.95780973538285-3.1174914232463i	1.20660031945778-3.1242976633731i	1.45756265577308-3.14582029029671i	1.71325795501059-3.18125597244611i	1.97550554163924-3.22694020357022i	2.24539179511959-3.27608748279141i	2.52324513859687-3.31865140847043i	2.8084723180618-3.34142718563478i	3.0991981761522-3.32853475081648i	3.39172900454579-3.26239893713153i	3.67994994492032-3.12527710356119i	3.95484423997808-2.90127875512666i
29	0.216557340747497+0.152803170795485i	0.18956630088763+0.231870094250256i	0.152958870217635+0.330598801831471i	0.104796054373061+0.449210547157436i	0.04235376851421+0.586439201241388i	-0.037840584777338+0.739234556752353i	-0.139791104336524+0.902567720356725i	-0.26762545386551+1.06938227892229i	-0.42501880819439+1.23072693664259i	-0.61450676491628+1.37609144546046i	-0.8367730867518+1.4939485791809i	-1.09001552186036+1.57248209046259i	-1.36949483462434+1.60045623417518i	-1.66735717477731+1.56815935036907i	-1.9727896405041+1.46833536798151i	-2.27252767003782+1.29700613267911i	-2.55168688898034+1.0540869422112i	-2.79484809087684+0.74370935544168i	-2.98728846511031+0.37418947408931i	-3.11622984506357-0.04238515786969i	-3.17196838008569-0.49093473577218i	-3.14876013361461-0.95447305829314i	-3.04536211766888-1.41540087900399i	-2.8651650031527-1.85687825946169i	-2.61589789256974-2.26413367849754i	-2.3089321803739-2.62557224147058i	-1.95825554014903-2.93356820010512i	-1.57922355651242-3.18486503726976i	-1.18722116630087-3.38055391675833i	-0.79637566297824-3.5256510782531i	-0.41845588810958-3.62833922258544i	-0.06206872762722-3.69897062086441i	0.26777324372026-3.74894637336933i	0.56968536728981-3.78958567743104i	0.84556686569848-3.83108298561435i	1.09994421677349-3.88162408566296i	1.33909940737366-3.94670073744779i	1.57009656862016-4.02863443648133i	1.79981825813739-4.12629919856367i	2.03410389214816-4.23502493260083i	2.27705273906669-4.34666785704306i	2.53052011761267-4.44984982937703i	2.7938063653507-4.53038837306437i	3.06352072043576-4.57195526549419i	3.33360004105986-4.55700492682502i	3.59547409954201-4.46799743157834i	3.83838899735679-4.28890181333155i	4.04991844201975-4.00690648698436i	4.21669857928658-3.61419471101768i
30	-0.0122324383915709+0.006943829192963i	-0.0637614607406638+0.0657982525356422i	-0.124346027215487+0.1427081697196i	-0.195569059608385+0.23787768351784i	-0.279675472096082+0.350045392587248i	-0.379480673611801+0.476200418863071i	-0.498117718194106+0.611405176934537i	-0.638622616963995+0.748769625424081i	-0.803385882956043+0.879613132380233i	-0.993527010202718+0.993834872613513i	-1.20827208247838+1.08049262266095i	-1.44442821880701+1.12856472377465i	-1.6960485872342+1.12784359721898i	-1.95436686203038+1.06988498467197i	-2.20805137036716+0.94891881339258i	-2.44379029970599+0.76261876314326i	-2.64717562000042+0.51263088686316i	-2.80381120082662+0.20477821723494i	-2.9005362750792-0.15111247516132i	-2.92663410737296-0.54177638495451i	-2.87489073585088-0.95143873391677i	-2.74238086300615-1.36303066225031i	-2.53088583537003-1.75958051293522i	-2.2468885231527-2.12564236300775i	-1.90113663374395-2.44861427438575i	-1.50781367760109-2.71980749436978i	-1.08339963514307-2.93515382795401i	-0.64533634025978-3.09547810133699i	-0.21063207805287-3.20631045737202i	0.20545597075736-3.27726249063079i	0.59053397730757-3.32103531709474i	0.93587556068675-3.35216112796701i	1.23684957882492-3.38559918347779i	1.49294380654928-3.43531163307165i	1.7073978472398-3.51293552096963i	1.88649595860937-3.62664830890175i	2.03860019684509-3.78029976823409i	2.17302392323222-3.97285778375651i	2.29885437178368-4.19819319544243i	2.42383128764272-4.44521137333342i	2.55337848216152-4.6983258800219i	2.68986905185328-4.93826055828367i	2.83218551676664-5.14315762259602i	2.97561516898163-5.28995740991406i	3.11209937946688-5.35599771088853i	3.23083332187541-5.32075626892536i	3.31918867533539-5.16763092423725i	3.36390554278662-4.88562260539378i	3.35247117368079-4.47076377339642i
31	-0.195907643759792-0.082855448263338i	-0.262796434485034-0.035745722974173i	-0.33733510173007+0.026786566829567i	-0.420397413364892+0.104361689827969i	-0.513255068036196+0.195238805291609i	-0.617461124773254+0.296132894054152i	-0.734615455612518+0.402145369724777i	-0.86601994025828+0.506841846411014i	-1.01225187850847+0.60249985384623i	-1.17270389823264+0.68053335643291i	-1.34515387547321+0.73208092629824i	-1.52543578233159+0.74872235906617i	-1.70727964027579+0.72326710129764i	-1.88237508164682+0.65054015179593i	-2.04068938521225+0.52808012977382i	-2.17103996675819+0.3566624655153i	-2.26188727045592+0.14056965849452i	-2.30228168088947-0.11244960922398i	-2.28287230487815-0.39156144896472i	-2.19687029782073-0.68356101750584i	-2.04085740730075-0.97387511585958i	-1.81534227361626-1.24777252608596i	-1.52499147898062-1.49167300416655i	-1.17849633059703-1.69442859458612i	-0.78807558352968-1.84844752049102i	-0.36865383591938-1.95054212308596i	0.06320965012752-2.00240699610702i	0.49054048408548-2.01066861776665i	0.89720071181975-1.98648913920378i	1.26905360784714-1.94474961966811i	1.59493278248712-1.90287708801558i	1.86732730702894-1.87941133681386i	2.08272323972017-1.89242859568048i	2.24157541870774-1.95794899514622i	2.34791825329969-2.08845331884508i	2.40865728916985-2.29162343870875i	2.43261184022963-2.56940225572996i	2.42940091476725-2.91744536970679i	2.40827864731836-3.32501028878734i	2.37703074076714-3.77530145153295i	2.34103980697104-4.24626173982494i	2.30261516280141-4.71177407574209i	2.26066213273099-5.14321046041513i	2.21073812366864-5.51124090493119i	2.14550900563163-5.78779207342346i	2.05558156032401-5.94802673833945i	1.93064856214532-5.9722026417296i	1.76084580346002-5.84726577376363i	1.53818908788716-5.56804102672044i
32	-0.317172514894334-0.035391503861589i	-0.390817804517765+0.016870533121911i	-0.47016581934896+0.081351818204659i	-0.55520859535682+0.156750857942801i	-0.646070929508437+0.240638218299574i	-0.742917973320484+0.329422298419253i	-0.845795407026064+0.418423530805204i	-0.954412056010353+0.502072299768686i	-1.06788706396332+0.57423442720578i	-1.18449465122076+0.62865381795014i	-1.30144699791719+0.65948616011959i	-1.4147581276615+0.66188227191242i	-1.51922769998919+0.63256687003595i	-1.60857313514296+0.57035029138135i	-1.6757223248013+0.47650879152187i	-1.71325915959809+0.3549746053957i	-1.7139928358396+0.21229024487449i	-1.67160239686954+0.05730176512177i	-1.58129316306477-0.09940881850385i	-1.44039401792333-0.24632377060979i	-1.24882542460119-0.37196695410617i	-1.00937784386582-0.465979213998i	-0.727757962558501-0.520196349906635i	-0.412383763765622-0.529626983619016i	-0.07393611474184-0.493230863681467i	0.275299029277924-0.414411792801213i	0.622240678166505-0.301162124684587i	0.953901025713196-0.165825302736159i	1.25826869586156-0.02447612241116i	1.52510359912096+0.10404809819064i	1.74656829620567+0.19940172109536i	1.91763658543915+0.24118183445793i	2.03624156775181+0.21047049515634i	2.10315047707711+0.09135416482107i	2.12157970702964-0.12769308877062i	2.09658839204333-0.45266713472073i	2.03431051847178-0.883220457418i	1.94110208814936-1.41224451387471i	1.82268995869549-2.02588834350274i	1.68341167645132-2.70402551950051i	1.52563036829062-3.42115208742926i	1.34939551409021-4.14766924551359i	1.15239967593782-4.85147769794043i	0.93025413791561-5.49978741937129i	0.67707473718004-6.06102861696725i	0.38633548467068-6.50673855499715i	0.05191505735056-6.81329603382261i	-0.33076650992821-6.96338171686037i	-0.76364293020837-6.94705856517857i
33	-0.350362187031086+0.177760532262215i	-0.420611215127379+0.249320748914324i	-0.494450832783136+0.329232414660046i	-0.571248747353977+0.415292405746051i	-0.650392411793528+0.504514854026844i	-0.731258225499079+0.593230234825907i	-0.813151177551808+0.677270005619725i	-0.89522060888425+0.752235315720365i	-0.976363324050896+0.813838609518017i	-1.05512990701225+0.85829667675702i	-1.12965287329698+0.88274404724834i	-1.19761549599467+0.88562789316132i	-1.25627738529408+0.86704105838934i	-1.30256723264666+0.82894952679253i	-1.33324508198588+0.77527521489914i	-1.3451270282965+0.71180453502075i	-1.33535564834532+0.64590720803401i	-1.30169114911691+0.58606718169724i	-1.24279249821223+0.54124657649993i	-1.1584556974629+0.52012233304299i	-1.04977842222182+0.53025155592593i	-0.91922644439982+0.577233475819779i	-0.770586970180972+0.663941932603608i	-0.608806129444822+0.789901389634537i	-0.439720880755737+0.950871546836076i	-0.269707931159+1.13869123491921i	-0.10528238579117+1.34141275739862i	0.04731450337534+1.54373505138637i	0.18249673255299+1.72772011673591i	0.29564449533101+1.87375431315711i	0.38331158799814+1.96169633780496i	0.44330630074519+1.97213855652202i	0.47463555534441+1.88769892131416i	0.47731613954725+1.69425743726419i	0.45207101479118+1.38205397159547i	0.399941550861262+0.946572601918582i	0.321857004510181+0.389150829982009i	0.218209623864805-0.282731203991471i	0.08848666079979-1.05550701420446i	-0.06899120416298-1.90993031368201i	-0.25718219729019-2.82181550042339i	-0.48025517736764-3.76307551480108i	-0.74332509938125-4.70300208868925i	-1.05199557471906-5.60971788400045i	-1.41173275550404-6.45171836992178i	-1.82711563029527-7.19941440099959i	-2.3010264789375-7.82658503073883i	-2.83385937799191-8.31165453096745i	-3.42283209813063-8.63871788944362i
34	-0.247943274907209+0.518160418592027i	-0.301317359554305+0.613135234857641i	-0.356855953794195+0.711937253797834i	-0.414030994772304+0.811711900582766i	-0.472415002400099+0.909169997811465i	-0.53170646548234+1.00075752838969i	-0.59174077766607+1.08287928551823i	-0.65248614347702+1.15216566492706i	-0.71402588693909+1.20576547482488i	-0.77653041624934+1.24164194791611i	-0.84022343016415+1.25884490434506i	-0.90534756294402+1.25772994670107i	-0.97213443294236+1.24009622498079i	-1.04078300183773+1.20921799880569i	-1.11144842765665+1.16975193466256i	-1.18424148940663+1.12751144010573i	-1.259236538828+1.08911063976737i	-1.33648418006225+1.06149283287283i	-1.41602382917847+1.05137023976746i	-1.49789119354919+1.06461228728649i	-1.58211661576596+1.1056274308915i	-1.66871205756327+1.17678763159947i	-1.75764700503908+1.27794451970267i	-1.84881638287788+1.4060818405939i	-1.94200623205516+1.55514030305542i	-2.03686499430709+1.71603917106895i	-2.13288938696476+1.87690492297005i	-2.22943379376786+2.02350231596513i	-2.32575074380458+2.1398485613122i	-2.42106746466818+2.20897826019886i	-2.51469988479442+2.21381627236424i	-2.60620114336282+2.13810847601774i	-2.69553703468199+1.96735676381939i	-2.78327628825305+1.68970459914809i	-2.87077958262598+1.29672273416784i	-2.96036810073732+0.78405076319223i	-3.05545060621758+0.1518584332334i	-3.16058775486255-0.59489958870302i	-3.28147389474578-1.44645109468798i	-3.42482011677138-2.38840038163803i	-3.59812785212846-3.40214246619827i	-3.80934978363136-4.46548040009704i	-4.06644396144656-5.55341883615935i	-4.37683727794768-6.63909833840935i	-4.74682510466525-7.69482774334513i	-5.18094394593706-8.69316652220691i	-5.68136228023899-9.60800591683399i	-6.2473401568946-10.4155969285918i	-6.8748095135808-11.095475238026i
35	0.041882122161745+0.898714421752885i	0.01918159265133+1.00928959303383i	-0.00613602086938+1.11840952929032i	-0.03447715222305+1.22275118670189i	-0.0665101659812+1.3187907453845i	-0.10320352727776+1.40297983070566i	-0.14584822901144+1.47194908580949i	-0.19606052092394+1.52272696764676i	-0.25576205890206+1.55295837193566i	-0.32713595518482+1.56110538391994i	-0.41255876285982+1.54661147616795i	-0.51451006007901+1.5100111118131i	-0.6354628979328+1.45296910133918i	-0.77775983585058+1.37823816975539i	-0.94348051963832+1.28952879685138i	-1.13430768858803+1.19129209273248i	-1.35139907810848+1.08842370934871i	-1.59527288030962+0.98590391206907i	-1.86571422077387+0.88839525775652i	-2.1617095040206+0.79982420616083i	-2.48141448584596+0.72297590814461i	-2.82216057601779+0.65913202850146i	-3.18050220532548+0.60777965981793i	-3.55230617181386+0.56641529553474i	-3.9328817973833+0.53046181156023i	-4.31714858098358+0.49330899892014i	-4.69983594365781+0.44648005875545i	-5.07570774170971+0.3799183222557i	-5.43980258617892+0.28238096050101i	-5.78767973733224+0.14192016074201i	-6.11565949888068-0.0535724402882i	-6.42104663952851-0.31578515912373i	-6.7023254075238-0.6553976736643i	-6.95931514187647-1.0815120383964i	-7.19327627866977-1.60112898403807i	-7.40695766962639-2.2186922491699i	-7.60457756692692-2.93572011324621i	-7.79173241407098-3.75053938396662i	-7.97522978367278-4.65813306495309i	-8.16284450671592-5.65010892169956i	-8.36300032432405-6.71479221256002i	-8.58438329884549-7.83744192726183i	-8.83549769809017-9.00058591746525i	-9.1241799482468-10.1844662622883i	-9.4570912321783-11.3675820850116i	-9.8392139495062-12.5273128995044i	-10.2733810062954-13.6406015774949i	-10.7598691694804-14.6846724328179i	-11.2960879386472-15.6377570165836i
36	0.55231037469622+1.19945000416229i	0.57172494974575+1.30432258997284i	0.58616380507718+1.40086761924432i	0.59393315462034+1.48525854201681i	0.59299281898734+1.55356424121875i	0.58094717389731+1.60189985552i	0.55505542330924+1.62659018510926i	0.51226442862437+1.62433625572057i	0.44926620435751+1.59237424793131i	0.36258074466637+1.52861535584794i	0.24866315331749+1.43175536235285i	0.10403222119061+1.30134387825927i	-0.07458423758732+1.13780527683314i	-0.290093671837652+0.942406258942244i	-0.544880486789064+0.717168515357716i	-0.840653909850128+0.464728844753338i	-1.17831123857725+0.18815302065025i	-1.55782551512293-0.10928666087965i	-1.97816586605803-0.42435720322632i	-2.43725732363945-0.75411903021489i	-2.931984979828-1.09617230632382i	-3.45824494252139-1.44887951321953i	-4.01104192978353-1.81154966237677i	-4.58463064408327-2.18457188119127i	-5.17269551542621-2.56948927589737i	-5.7685611798568-2.96900765330336i	-6.36542432810249-3.38693754555728i	-6.95659643104926-3.82807170325146i	-7.53574637812329-4.29800351916461i	-8.09713224109294-4.80289450681011i	-8.63581212751537-5.34920086547968i	-9.14782529297903-5.9433702958885i	-9.63033618535978-6.59152065846733i	-10.0817357345584-7.2991119322797i	-10.5016958305758-8.0706224219184i	-10.8911744427972-8.9092394672618i	-11.2523701706352-9.8165742071014i	-11.5886261894473-10.7924093503785i	-11.9042846339295-11.8344884647601i	-12.2044935556889-12.9383549702613i	-12.4949698327636-14.0972487227059i	-12.7817229142469-15.3020676319534i	-13.0707461253945-16.5414010014321i	-13.3676844365008-17.8016400243791i	-13.6774900189501-19.0671689945979i	-14.0040793837468-20.3206382212365i	-14.3500081460004-21.5433164033457i	-14.716181150935-22.7155164443933i	-15.1016164856275-23.8170845869973i
37	1.31122666239197+1.27484545023411i	1.38714184041162+1.33802646540398i	1.45610562184578+1.38346328089096i	1.51551489389966+1.40677038669156i	1.56247159712808+1.40349640126897i	1.59381297118685+1.36924982014639i	1.60615899241923+1.29983148521886i	1.59597770234574+1.19136735670247i	1.559668085447+1.04043460607802i	1.49365897281662+0.84417392064199i	1.39452120144093+0.60038126413931i	1.25908903929283+0.30757318170704i	1.08458579576479-0.03497896192875i	0.868747677730396-0.427248738320065i	0.609939417441488-0.868489376210039i	0.30725506459422-1.35730232790034i	-0.03940235142999-1.89173649097555i	-0.42926780947127-2.46941300087324i	-0.86069224800462-3.08766893423155i	-1.33115421966521-3.74371212170118i	-1.83730615079908-4.43477863868453i	-2.37505413798925-5.15828445381399i	-2.93966826061495-5.91196314994414i	-3.52591860590289-6.69398252761975i	-4.12823073262217-7.5030341558543i	-4.74085325760428-8.33839142445676i	-5.35802971306833-9.19993324158504i	-5.9741668222375-10.0881320819725i	-6.5839918545265-11.0040065193255i	-7.1826926788691-11.9490395980497i	-7.7660354222531-12.9250653823428i	-8.3304561195498-13.9341267738981i	-8.8731242581341-14.9783082587779i	-9.3919775317077-16.059547701768i	-9.8857283027213-17.1794317373172i	-10.353843152959-18.3389797905267i	-10.7964974487741-19.5384223597602i	-11.2145070863265-20.7769799302863i	-11.6092395872428-22.0526497483779i	-11.9825065981689-23.362008603006i	-12.3364397402261-24.7000406296722i	-12.6733517864922-26.0599998265387i	-12.9955854237057-27.4333172976318i	-13.3053524415197-28.8095630542442i	-13.6045670940701-30.176471379794i	-13.8946785352084-31.5200372050691i	-14.1765085192612-32.8246886203995i	-14.4501018120612-34.0735376111484i	-14.7145977702002-35.2487074610784i
38	2.37255636387988+0.9965775242894i	2.53107424606862+0.97611582566444i	2.68425468024831+0.92702135430509i	2.82935613591322+0.84468536655541i	2.96346627118765+0.72452106713681i	3.0835544133949+0.56207539428107i	3.18653479558152+0.35314421099601i	3.26933933286767+0.09388620854951i	3.32899802940531-0.21906946466492i	3.36272442994905-0.58852686646837i	3.36800292200453-1.01664298261464i	3.34267420979697-1.50486773804307i	3.28501497201761-2.05390772847564i	3.19380762605731-2.66371607495169i	3.06839628430509-3.33350960225529i	2.90872541818839-4.06181323478513i	2.7153584377803-4.8465301660623i	2.48947432176107-5.68503506889327i	2.23284154522067-6.574286446529i	1.94776978266598-7.51095324577021i	1.63704112710946-8.4915501113085i	1.30382377114008-9.51257518943838i	0.9515721494852-10.5706442021981i	0.5839183595391-11.662614604788i	0.2045601874965-12.7856939880856i	-0.1828487726852-13.9375274599098i	-0.5748016292089-15.1162594913968i	-0.9680286157324-16.3205666040982i	-1.3595715830872-17.5496582576176i	-1.7468398189706-18.8032443420355i	-2.1276456985103-20.0814687587333i	-2.5002199436035-21.3848096723486i	-2.863207466921-22.7139481290875i	-3.2156457984954-24.0696078616969i	-3.5569288600255-25.452370239235i	-3.8867593140252-26.8624694661271i	-4.2050928551862-28.2995742758387i	-4.5120776487047-29.7625634716047i	-4.8079917067514-31.2493036948563i	-5.0931804083536-32.7564386888363i	-5.3679957054671-34.279199993026i	-5.632737920171-35.8112493663447i	-5.8876005188843-37.3445632045096i	-6.132617924576-38.8693687078277i	-6.3676163438735-40.3741405063086i	-6.592167754616-41.8456648238012i	-6.8055475956007-43.2691760632638i	-7.0066972642059-44.6285679659375i	-7.1941931714912-45.9066783288007i
39	3.78998908841117+0.3604722014334i	4.06483085190525+0.2339934645775i	4.34021787230996+0.07113402502332i	4.61376256285931-0.13199836980766i	4.88299745034878-0.3790979898888i	5.14542853458412-0.67356226624407i	5.39859365050259-1.01839459799219i	5.640124070785-1.41611284304206i	5.86780724595497-1.86866763985969i	6.07964830933663-2.3773746410469i	6.27392780181293-2.94286446522517i	6.44925301893415-3.565053688935i	6.60460046800729-4.24313951363294i	6.73934715530246-4.97561987491671i	6.85328880415163-5.76033974357912i	6.94664362376579-6.59456324258947i	7.02004088545674-7.47507002006045i	7.07449428656566-8.3982731303519i	7.11136085263677-9.36035454067434i	7.1322868983225-10.3574133550916i	7.1391432865977-11.3856209841057i	7.1339528436056-12.4413768319555i	7.1188132565155-13.5214576625176i	7.0958190659715-14.623153664976i	7.0669864367417-15.7443843874842i	7.0341842384021-16.8837881443547i	6.9990745971814-18.0407792218319i	6.9630655121929-19.2155681904332i	6.927277401771-20.4091418497465i	6.8925246093865-21.6232007477279i	6.8593120139155-22.8600537872792i	6.8278460207304-24.1224711089285i	6.7980584220365-25.4134981660404i	6.7696409644628-26.7362356309895i	6.7420879947935-28.0935914274182i	6.7147443007218-29.4880127137511i	6.6868552337793-30.9212069846035i	6.6576163876013-32.3938625483524i	6.6262204789907-33.9053794220873i	6.5918995981015-35.4536221051368i	6.5539616017486-37.0347057024015i	6.5118200580056-38.6428264322452i	6.4650177480664-40.2701466479928i	6.4132442357014-41.9067431217389i	6.356348379725-43.5406254991729i	6.29434686068-45.1578295723408i	6.2274298080641-46.7425873958056i	6.1559644571287-48.2775733768598i	6.080497461478-49.7442224111287i
40	5.49795127078059-0.41624872658525i	5.90375727594179-0.62308813488452i	6.31605422060705-0.86497424993952i	6.73254669348858-1.14393712065609i	7.15085969351988-1.46161842891612i	7.56858551992887-1.81920002398304i	7.98333388392225-2.21734088208009i	8.39278382787879-2.6561259667559i	8.79473587325966-3.13503037692395i	9.18716271024342-3.65290191409721i	9.56825670058208-4.20796477136776i	9.9364724976976-4.79784644524519i	10.2905631983105-5.4196292075737i	10.6296086273903-6.0699265675892i	10.9530346178097-6.7449841319756i	11.2606224679631-7.4408031701104i	11.5525081305381-8.1532840563205i	11.8291710855758-8.8783856401899i	12.0914132600271-9.6122955425618i	12.34032875172-10.3516054427415i	12.5772654753775-11.0934846639659i	12.8037801509234-11.8358448277526i	13.0215882817167-12.5774880748851i	13.2325109090381-13.3182313739793i	13.438419971367-14.058999779109i	13.6411840415409-14.8018821642631i	13.8426160675442-15.5501439489556i	14.044424515884-16.3081926161026i	14.2481690287126-17.0814933759517i	14.4552213800958-17.876434100428i	14.666732179094-18.7001405805488i	14.8836034443771-19.5602451751301i	15.1064668923328-20.4646139437042i	15.3356675597874-21.4210393074262i	15.5712522397374-22.4369070743153i	15.8129621529193-23.5188482169698i	16.0602293105839-24.6723870250165i	16.3121761370253-25.9015981032373i	16.5676180988995-27.2087850942725i	16.8250693100212-28.5941939322554i	17.0827513181863-30.055772858989i	17.3386055050847-31.5889903555992i	17.5903097121573-33.1867205794495i	17.835299817779-34.8392038894212i	18.0707970133346-36.5340876542415i	18.293841444146-38.256549849456i	18.5013326915075-39.9895050565555i	18.6900772800112-41.7138894934631i	18.8568430154564-43.4090187484641i
41	7.19678671394429-0.96303960026457i	7.69601071584268-1.17795197471381i	8.20073305048197-1.4159726917177i	8.70792232872839-1.67680234901825i	9.21441466705637-1.95967708326158i	9.71696406205198-2.26334011483544i	10.2122979862544-2.5860266772298i	10.6971772374478-2.9254647870763i	11.1684589003119-3.2788940184332i	11.6231611294582-3.6431040205968i	12.0585283419705-4.0144939646115i	12.4720953203436-4.3891534279637i	12.8617486767028-4.7629644446874i	13.2257841185794-5.1317235810688i	13.5629579860945-5.4912819735709i	13.8725315994753-5.8377003195947i	14.1543070624023-6.1674148820786i	14.4086533075388-6.4774096979276i	14.6365213415824-6.7653894117365i	14.8394478434999-7.0299465338221i	15.0195464861141-7.2707164864086i	15.1794865827805-7.4885135905303i	15.3224589026805-7.6854411887024i	15.4521287459893-7.8649694158121i	15.5725766202814-8.0319747336757i	15.6882271092288-8.1927362321791i	15.803766771877-8.3548848580487i	15.9240521540602-8.5273031342885i	16.0540092316565-8.7199745396419i	16.1985258371543-8.9437834767962i	16.3623388447154-9.2102686089266i	16.5499181020598-9.531334216985i	16.7653492963216-9.9189260499138i	17.0122181203248-10.3846798294217i	17.2934982586839-10.9395520539475i	17.6114458313563-11.5934439513735i	17.9675030060469-12.3548302934988i	18.3622135095923-13.2304052551658i	18.7951527213003-14.2247575394937i	19.2648749079346-15.3400865767893i	19.7688799518501-16.5759707356232i	20.3036016244402-17.9291971767057i	20.8644190636978-19.3936612692528i	21.4456926287775-20.9603414294671i	22.0408247323232-22.6173529020325i	22.6423456046908-24.3500814724528i	23.2420232400704-26.141395465366i	23.8309960349906-27.9719317528223i	24.3999258811846-29.8204489700902i
42	8.43143391422747-1.03521204727977i	8.93312915366641-1.18651889985893i	9.42897939637829-1.34486152551348i	9.91463618678392-1.50835966602357i	10.3856089790174-1.6747606866689i	10.8373335565227-1.8414513624615i	11.265248466609-2.0054831187726i	11.6648785494934-2.1636118797445i	12.0319243803612-2.3123533132925i	12.3623561863106-2.4480538159869i	12.6525105549211-2.5669770622337i	12.8991880251313-2.6654053617198i	13.0997494518978-2.7397544429898i	13.252208871491-2.7866996291581i	13.3553204718528-2.8033107174953i	13.4086571993465-2.7871922441572i	13.4126785159795-2.7366252367742i	13.3687848654023-2.6507060599803i	13.2793565161562-2.5294775708744i	13.1477746298815-2.3740475497838i	12.9784226520162-2.1866892803812i	12.7766664426161-1.9709192415408i	12.5488119530301-1.7315471548739i	12.3020397058342-1.474694113328i	12.0443158440094-1.2077751963896i	11.7842800718932-0.9394438466857i	11.5311114037363-0.6794963227978i	11.2943732524015-0.4387357269753i	11.0838400155052-0.2287963991856i	10.9093079321032-0.0619308285268i	10.7803935714865+0.0492373883058i	10.7063238575701+0.091989665816i	10.6957220081754+0.0538114904476i	10.7563941590251-0.077292831942i	10.8951217292822-0.3124779265335i	11.1174647525289-0.66173647595i	11.4275814302788-1.1335890196433i	11.8280690537551-1.7347938390194i	12.3198311770278-2.4700861357233i	12.9019755084828-3.3419551786488i	13.5717464208388-4.3504672445244i	14.3244952706973-5.4931410282667i	15.1536908805472-6.7648807863644i	16.0509715882471-8.1579708447816i	17.0062392353091-9.6621333076924i	18.007794374309-11.2646489081286i	19.0425108595981-12.9505390149589i	20.096046878973-14.7028049235296i	21.1530884232648-16.5027187801376i
43	8.92927139316243-0.77541518378621i	9.34186308436719-0.8510509646043i	9.7320374799778-0.92390132211641i	10.094489583266-0.9919851040873i	10.4238595469657-1.0531278387558i	10.714820633249-1.1049905893982i	10.962175686812-1.1451080310237i	11.1609609220606-1.1709359282516i	11.3065555206297-1.1799079091405i	11.3947952361528-1.1695011112057i	11.4220879183223-1.1373099306891i	11.3855286074197-1.0811267440115i	11.283011623623-0.9990281027706i	11.1133368925374-0.8894645437915i	10.8763076193718-0.7513518179374i	10.572816358212-0.5841610407705i	10.2049165282148-0.3880050199846i	9.77587651220071-0.1637178336674i	9.2902136403199+0.08707536640451i	8.75370561538544+0.36190135921323i	8.1733772779249+0.65739760419029i	7.55746103615817+0.96928946994262i	6.91532979427691+1.29238836116966i	6.25740179392378+1.6206127390489i	5.59501742800017+1.94703350337453i	4.9402887793157+2.26394458532746i	4.30592336287137+2.56295890312318i	3.70502429109321+2.83512907831142i	3.15086981550041+3.07109152127257i	2.65667590409016+3.26123169653932i	2.23534616837281+3.39586760013844i	1.89921403467761+3.46544775141306i	1.65978253899729+3.46075934985267i	1.52746749273994+3.37314170108129i	1.5113500001816+3.19469960049641i	1.61894439221438+2.91851109948639i	1.85598756411521+2.53882398417693i	2.22625546101062+2.05123538095475i	2.73141204200639+1.45284917076808i	3.37089547649233+0.74240634262761i	4.14184559336276-0.0796159640535i	5.03907573075154-1.01094020545623i	6.05509114055628-2.04746154097624i	7.18015501348975-3.1832598700878i	8.40240203574185-4.41065129212608i	9.70799819991735-5.72027837721734i	11.0813444053398-7.1012375381998i	12.5053202317921-8.5412407407969i	13.9615631918863-10.026807819834i
44	8.9480714002367-0.63139963807651i	9.25400408578687-0.69032555495365i	9.52671388110017-0.74844046077392i	9.76107276951498-0.80479075142375i	9.95203092628895-0.85836421379892i	10.0947079827051-0.9081104548308i	10.1844904617448-0.9529654163665i	10.2171339956874-0.9918798222746i	10.1888686796628-1.0238512618945i	10.0965056729636-1.0479594635912i	9.93754294001084-1.06340415806707i	9.71026783366054-1.06954477825964i	9.41385407347067-1.06594109668293i	9.04845056875017-1.05239376790378i	8.61525948825821-1.02898362960908i	8.11660099201191-0.99610852649338i	7.5559621213051-0.95451636275313i	6.93802749476943-0.90533306651561i	6.26868968338654-0.85008416742274i	5.55503743604209-0.79070875009377i	4.80532029754616-0.72956465322944i	4.02888859873085-0.66942393707216i	3.2361082965574-0.61345783948239i	2.43825069199936-0.56521067991312i	1.64735764338133-0.52856244612561i	0.876083509289893-0.507680103880065i	0.137515682734745-0.506957996707486i	-0.555023799951454-0.53094804144929i	-1.18819249383042-0.58428076463549i	-1.7488539859594-0.67157855328582i	-2.22431240846505-0.79736279934363i	-2.60255047307635-0.96595688779255i	-2.8724661529265-1.18138720328117i	-3.02410292309791-1.44728449861881i	-3.04886837776909-1.76678807222618i	-2.93973607773562-2.14245523396566i	-2.69142565279203-2.57617849556994i	-2.30055649035639-3.06911280163623i	-1.765770782042-3.62161492121111i	-1.08782226664135-4.23319685262032i	-0.26962769001027-4.90249476250469i	0.68372121554475-5.62725459376112i	1.76498656637547-6.40433504833627i	2.96485438837279-7.22972819355393i	4.2720453573223-8.09859747020868i	5.6734647062712-9.00533241311573i	7.15438883989542-9.94361894635568i	8.6986852942041-10.9065237016996i	10.2890618505966-11.8865904440157i
45	9.23977765896571-0.92081487523602i	9.52554881800192-1.03900346021148i	9.78133340508206-1.16645430361361i	10.0032420547863-1.3033916635991i	10.1875423399964-1.4500136960423i	10.3307321679588-1.6064940474603i	10.4296160534973-1.7729842653758i	10.4813830400389-1.9496169787685i	10.4836848826963-2.1365097665177i	10.4347129688926-2.3337695961972i	10.3332723363277-2.5414976805279i	10.1788510607845-2.7597945656388i	9.97168323238458-2.98876523553499i	9.71280372300257-3.22852399233255i	9.40409297356865-3.47919885341049i	9.04831010102803-3.74093519602422i	8.64911274287303-4.01389837836927i	8.21106222335121-4.29827507455606i	7.73961283930444-4.59427308014661i	7.24108432333346-4.90211937512838i	6.72261684436135-5.22205627236277i	6.19210824594813-5.55433553109431i	5.65813359468077-5.8992103760225i	5.12984750703337-6.25692543122523i	4.61687013441144-6.62770465293778i	4.12915810273757-7.01173742348206i	3.67686211414505-7.40916304781373i	3.2701733128007-7.820053971263i	2.9191608830253-8.24439810899146i	2.63360367427206-8.68208074134988i	2.42281892319574-9.13286648168289i	2.29549135788391-9.59638186141147i	2.2595061144377-10.0720990990383i	2.3217889641632-10.5593216231803i	2.4881573352326-11.0571719035763i	2.763185512515-11.5645821077044i	3.1500872124356-12.0802880444228i	3.6506184577738-12.6028267809797i	4.2650033243735-13.1305382277265i	4.9918847044648-13.6615708785795i	5.8283017387355-14.1938917780969i	6.769695022704-14.7253006619607i	7.8099401055193-15.253448091096i	8.9414091857776-15.7758572753451i	10.1550602851862-16.2899491653241i	11.4405525634482-16.7930702854968i	12.7863858432701-17.2825226919297i	14.1800618592088-17.7555953684396i	15.6082642435655-18.209596327979i
46	10.5425298605034-1.4434334207458i	10.9513081450536-1.6416159959824i	11.3468014675774-1.8581974493007i	11.7266978307114-2.0939965448482i	12.0888178135112-2.3497742425698i	12.4311591683888-2.6262218150149i	12.751942018143-2.9239487443149i	13.0496538399828-3.2434705317179i	13.3230933551654-3.5851965621657i	13.5714123884925-3.949418175035i	13.794154724078-4.3362970991929i	13.9912909649655-4.7458544157746i	14.1632484064951-5.1779602154839i	14.3109349585876-5.6323241186343i	14.4357562016504-6.1084868255364i	14.5396247353952-6.6058128621377i	14.624961079654-7.1234846809993i	14.6946855107734-7.6604982707282i	14.7522003651417-8.2156604178536i	14.8013625108824-8.7875877538251i	14.8464458770335-9.3747077063053i	14.8920941332078-9.975261458213i	14.9432638277021-10.5873090000278i	15.0051585136094-11.2087363406839i	15.0831546155078-11.8372649199544i	15.1827200081868-12.4704632405691i	15.3093264878292-13.1057607114684i	15.4683575092132-13.7404636646438i	15.6650127340467-14.3717734770963i	15.904211079977-14.9968066967559i	16.1904940720608-15.612617037031i	16.527931374095-16.2162190693758i	16.9200304125512-16.8046134073602i	17.3696519982131-17.3748131397825i	17.8789337983624-17.9238712350923i	18.4492234150177-18.4489086055924i	19.0810226830706-18.9471424884675i	19.7739446182046-19.4159147726344i	20.5266842214966-19.8527198767529i	21.3370040900517-20.255231765545i	22.2017354964635-20.621329679887i	23.1167952908665-20.9491221519504i	24.0772186551613-21.23696888087i	25.0772074075767-21.4835000577393i	26.1101932253793-21.6876327517188i	27.1689148326596-21.8485840020011i	28.2455078970225-21.9658803033127i	29.3316061016049-22.0393632252784i	30.4184516144307-22.0691909676911i
47	12.9820775702717-1.5319254577821i	13.6234397086439-1.7470108736427i	14.2735597670263-1.9815808966461i	14.931327363002-2.2363605635554i	15.5956674489229-2.511986467324i	16.2655587608945-2.8089920066028i	16.9400521065633-3.1277925431433i	17.6182881048223-3.4686706673655i	18.2995139711297-3.8317617875973i	18.9830989302895-4.2170402711867i	19.6685478352264-4.6243063754247i	20.3555125762969-5.0531742125699i	21.0438008816726-5.5030609959049i	21.7333821357214-5.9731778123361i	22.424389879314-6.462522161355i	23.1171207035127-6.9698724900057i	23.8120293058264-7.4937849387586i	24.5097195454769-8.0325924938492i	25.210931409987-8.5844067177642i	25.9165238886182-9.1471222013055i	26.6274538372183-9.7184238482753i	27.3447510121124-10.2957970676424i	28.0694895457288-10.8765409084931i	28.8027562315086-11.4577841306497i	29.5456160779201-12.0365041591468i	30.2990756786703-12.6095488244416i	31.0640450259965-13.1736607430338i	31.8412984638491-13.7255041458523i	32.6314355355404-14.2616939151472i	33.4348425239602-14.7788265455615i	34.2516555099239-15.2735127023926i	35.081725784137-15.7424110106735i	35.9245884395419-16.1822626734303i	36.779434942805-16.5899264871391i	37.6450904362476-16.962413797769i	38.5199964549631-17.2969229225662i	39.4021996590634-17.5908725515219i	40.2893470793538-17.8419336388056i	41.178688258119-18.0480592987376i	42.0670845374858-18.2075122334082i	42.9510256087389-18.3188892399607i	43.8266532901469-18.381142374841i	44.6897923516437-18.3935963897913i	45.5359880556854-18.3559620997069i	46.3605499383716-18.2683453951534i	47.1586012170999-18.1312516717024i	47.9251330840968-17.9455855134138i	48.6550630323807-17.7126455377975i	49.3432962649986-17.4341143832591i
48	15.8657258326521-0.522749017705i	16.7471956287314-0.6425054209489i	17.6550761173933-0.7738182921078i	18.5887802876119-0.916961822614i	19.5476482971001-1.0721266355684i	20.5309495173385-1.2394094263699i	21.5378845974093-1.4188028240995i	22.5675874480322-1.6101856390235i	23.6191270451618-1.813313669816i	24.6915089531592-2.0278112500021i	25.7836764711155-2.2531637163964i	26.8945113125304-2.4887109826977i	28.0228337383435-2.7336423986652i	29.1674020762724-2.9869930692797i	30.3269115754711-3.2476417988442i	31.4999925645087-3.5143108120555i	32.6852079023205-3.7855673876602i	33.8810497357506-4.0598275204824i	35.0859356031246-4.3353617044977i	36.2982039504291-4.6103029034528i	37.5161091545061-4.8826567465633i	38.7378161755051-5.1503139554256i	39.9613949879233-5.4110649748657i	41.1848149651287-5.6626167454979i	42.4059394154833-5.902611519819i	43.6225204882854-6.1286475872982i	44.8321946839312-6.3383017377572i	46.0324792142577-6.5291532570181i	47.2207694653025-6.6988092149938i	48.39433781516-6.8449307747614i	49.5503340537849-6.9652602223621i	50.6857876392158-7.0576483917382i	51.7976120056033-7.1200821379435i	52.8826111126839-7.1507114951018i	53.9374883941329-7.1478761440235i	54.9588582239685-7.1101308083351i	55.9432599764189-7.0362691977589i	56.8871747061663-6.9253461230451i	57.7870444235557-6.7766974191208i	58.6392938842447-6.5899573313348i	59.4403547560691-6.3650730441234i	60.1866919688651-6.1023160618327i	60.8748319969646-5.8022901874633i	61.501392770439-5.4659358863443i	62.0631148612538-5.0945308676432i	62.55689354565-4.6896867665461i	62.979811305505-4.2533418631579i	63.3291703002858-3.7877498298633i	63.602524318447-3.29546455617i
49	18.028237059872+1.7239373111574i	19.0501139027552+1.7923133028895i	20.105758225782+1.8615300657753i	21.1945387997021+1.9317117416813i	22.3156780793917+2.0030289760995i	23.46824757021+2.0757030743978i	24.6511636485672+2.1500098378344i	25.8631838776473+2.2262829841142i	27.1029038595941+2.3049170550678i	28.368754665948+2.3863697133499i	29.659000888717+2.4711633310409i	30.9717393551566+2.5598857757965i	32.3048985501003+2.6531903048317i	33.6562387904763+2.7517944836029i	35.0233531974091+2.8564780546003i	36.403669511957+2.9680796921695i	37.7944528009928+3.0874925917099i	39.1928090998766+3.2156588558564i	40.5956900382851+3.3535626562162i	41.9998984947161+3.5022221667397i	43.4020953236354+3.6626802836389i	44.7988071968381+3.8359941666895i	46.1864355972147+4.0232236574781i	47.5612669985993+4.225418651367i	48.9194842596136+4.4436055213055i	50.2571792522899+4.6787727127561i	51.5703667376752+4.931855649531i	52.85499949052+5.2037211098783i	54.1069846635181+5.495151250296i	55.3222013683936+5.806827470919i	56.4965194364794+6.1393143305241i	57.6258193054068+6.4930437308789i	58.7060129612529+6.8682995989962i	59.7330658471922+7.2652033015407i	60.7030196305895+7.6837000279346i	61.6120157008621+8.1235463774018i	62.4563192506483+8.5842993801551i	63.2323437732305+9.0653071740572i	63.9366757901674+9.5657015453789i	64.5660996051306+10.0843925257609i	65.1176218634475+10.6200652173003i	65.5884956822858+11.1711789939929i	65.9762441042111+11.7359692008431i	66.2786826174377+12.3124514421131i	66.4939404798708+12.898428517813i	66.6204805813631+13.4915000330768i	66.6571175797846+14.0890746690128i	66.6030340517804+14.6883850665044i	66.4577944086233+15.2865052368367i
50	18.497411964337+4.6514814235793i	19.5074492129935+4.9275071362713i	20.5484192056618+5.2149967894542i	21.6194069659448+5.5141851020487i	22.7193271094754+5.8253064481529i	23.8469187567795+6.1485946314879i	25.0007412057982+6.4842824557226i	26.1791704454431+6.8326010545153i	27.3803965900734+7.1937789453347i	28.6024223124843+7.5680407721092i	29.8430623498232+7.9556057035493i	31.0999441527963+8.356685456639i	32.3705097435648+8.771481918327i	33.652018841841+9.2001843428772i	34.9415533118852+9.6429661076585i	36.2360229753666+10.0999810163444i	37.5321728264076+10.5713591455083i	38.8265916756002+11.0572022383837i	40.1157222394001+11.5575786580243i	41.3958726801145+12.0725179211496i	42.6632295897579+12.602004843474i	43.9138723984257+13.1459733371563i	45.1437891746163+13.7042999110141i	46.3488937711934+14.2767969341569i	47.5250442565547+14.8632057335247i	48.6680625561554+15.4631896052766i	49.7737552149719+16.0763268288728i	50.8379351769211+16.7021037808232i	51.856444462831+17.3399082522481i	52.8251776144489+17.9890230804175i	53.7401057583597+18.6486202091144i	54.5973011307402+19.3177552958558i	55.392961891788+19.9953629855227i	56.1234370476336+20.6802529696954i	56.7852512877495+21.3711069488361i	57.3751295375207+22.0664766103427i	57.8900210189062+22.7647827293613i	58.3271226071898+23.464315491087i	58.6839012688562+24.1632361231138i	58.9581153647821+24.8595799142842i	59.1478346043454+25.5512606825309i	59.2514584398259+26.2360767385237i	59.2677326966989+26.911718374715i	59.1957642441567+27.5757768908078i	59.0350335214529+28.2257551470006i	58.7854047494566+28.8590796158399i	58.4471336730624+29.4731138824468i	58.0208726987537+30.0651735215631i	57.5076733125352+30.6325422586343i
51	17.0452465781941+7.3080952270831i	17.9135769225189+7.7328599168542i	18.8044565157892+8.1739351210411i	19.7167599309562+8.6313948226993i	20.6492067260538+9.1052772477909i	21.6003583090649+9.5955830585516i	22.5686156315947+10.1022735355607i	23.5522177855328+10.6252687452134i	24.5492415738076+11.1644456895524i	25.5576021223105+11.7196364359346i	26.5750545950903+12.290626224813i	27.5991970689672+12.8771515550222i	28.6274746168073+13.4788982473635i	29.6571846408389+14.0954994890079i	30.6854834886165+14.7265338632581i	31.7093943745858+15.3715233715217i	32.7258166197295+16.0299314569311i	33.7315362105489+16.7011610418643i	34.7232376667365+17.3845525946437i	35.6975171944297+18.0793822438675i	36.6508970889896+18.7848599621092i	37.5798413379707+19.5001278440443i	38.4807723614362+20.2242585073613i	39.3500888132002+20.9562536480182i	40.1841843530664+21.6950427844326i	40.9794672868593+22.4394822279728i	41.7323809581512+23.1883543195565i	42.4394247632637+23.9403669741937i	43.09717564951+24.6941535768405i	43.7023099459272+25.4482732738905i	44.2516253660871+26.2012117049495i	44.7420630141173+26.9513822191474i	45.1707292179813+27.697127619089i	45.5349170084834+28.4367224735832i	45.8321270585165+29.1683760374854i	46.0600878948812+29.8902358133219i	46.2167751946526+30.6003917848286i	46.3004299796632+31.2968813471401i	46.3095755262378+31.9776949521367i	46.2430328129215+32.6407824804354i	46.0999343365763+33.2840603437546i	45.8797361368947+33.9054193129716i	45.5822278810295+34.5027330582085i	45.2075408736255+35.0738673778432i	44.756153872955+35.6166900835575i	44.2288966109922+36.1290814985431i	43.6269509339715+36.6089455159279i	42.951849500088+37.0542211545094i	42.2054719923282+37.4628945391522i
52	14.2372204072113+8.8953961237288i	14.9070691820177+9.3716421964666i	15.5909102771252+9.8631063612414i	16.287631311854+10.3695986733279i	16.9959987486444+10.8908781817493i	17.7146566211585+11.4266514831419i	18.4421259826854+11.9765714145176i	19.1768051279783+12.5402358926934i	19.9169706382371+13.1171869076962i	20.6607792947953+13.7069096770144i	21.4062709021658+14.3088319671715i	22.1513720554619+14.9223235887461i	22.8939008808467+15.546696070663i	23.6315727706109+16.18120251934i	24.3620071267676+16.8250376680886i	25.0827351187325+17.477338122046i	25.7912084517902+18.1371828038454i	26.4848091336983+18.8035936052141i	27.1608602170291+19.475536249716i	27.8166374847859+20.1519213719101i	28.4493820365491+20.831605818274i	29.0563137220158+21.5133941753212i	29.6346453584077+22.1960405304037i	30.1815976579471+22.8782504707215i	30.6944147815728+23.5586833260365i	31.170380425401+24.2359546604814i	31.606834337266+24.9086390186498i	32.0011891521278+25.5752729308247i	32.350947427322+26.2343581817245i	32.6537187516996+26.8843653465023i	32.9072367967408+27.5237375969011i	33.1093761728722+28.1508947794294i	33.2581689505459+28.764237766164i	33.351820703255+29.3621530772987i	33.3887259286329+29.9430177728312i	33.367482704186+30.5052046088144i	33.2869064360793+31.0470874513966i	33.1460425627726+31.5670469394374i	32.9441780801997+32.0634763838456i	32.6808517616015+32.5347878889292i	32.355862953027+32.9794186780387i	31.9692788348829+33.3958376026181i	31.5214400506646+33.7825518105153i	31.0129646160734+34.1381135460699i	30.4447500350079+34.4611270511451i	29.8179735633054+34.7502555329479i	29.1340905764596+35.0042281612406i	28.3948310137191+35.2218470544424i	27.6021938878+35.4019942112143i
53	11.0191308065183+9.1890633253187i	11.509092873724+9.6302118725618i	12.0074548020154+10.082190017i	12.5133110284708+10.5445918080765i	13.0256691598957+11.0169617678776i	13.5434496063859+11.498794454515i	14.0654857559269+11.9895342288005i	14.590524724094+12.4885752319496i	15.1172287100589+12.9952615810616i	15.6441769867599+13.508887788091i	16.1698685492486+14.028699406939i	16.6927254409106+14.5538939121799i	17.2110967724759+15.0836218117939i	17.7232634435261+15.6169879951133i	18.2274435705899+16.1530533160156i	18.7217986199446+16.6908364102216i	19.2044402369437+17.2293157443802i	19.6734377571351+17.7674318934639i	20.1268263776627+18.3040900418487i	20.5626159605344+18.8381627023362i	20.978800432347+19.3684926462755i	21.3733677380677+19.8938960368837i	21.7443102995501+20.4131657568351i	22.0896359226928+20.9250749202016i	22.4073790906138+21.4283805578749i	22.6956125739927+21.9218274646964i	22.9524592839089+22.4041521956537i	23.1761042871573+22.8740871976783i	23.3648068992384+23.3303650628006i	23.5169127660592+23.7717228876758i	23.630865841934+24.1969067237967i	23.7052201687874+24.6046761020538i	23.7386513596105+24.9938086146781i	23.7299676882446+25.3631045370312i	23.6781206875129+25.7113914711589i	23.582215158625+26.0375289925308i	23.4415184966607+26.3404132809248i	23.2554692398087+26.6189817160002i	23.0236847539047+26.8722174177311i	22.7459679686576+27.099153711547i	22.4223130877557+27.2988784977582i	22.0529102017778+27.4705385046281i	21.6381487404374+27.6133434043048i	21.1786197091174+27.7265697707454i	20.6751166638272+27.809564858761i	20.1286353885645+27.8617501833956i	19.5403722494863+27.8826248790254i	18.9117212112098+27.871768817846i	18.2442695118417+27.8288454678022i
[truncated: 70 more columns]
