# Supplementary material for: Reconstructing spruce budworm outbreak severity: a comparison of paleoecological and tree-ring signals
Source: PLoS One. 2025 Aug 12;20(8):e0329406. doi: 10.1371/journal.pone.0329406 (PMC12342301; doi:10.1371/journal.pone.0329406)
Supplement: S15 Dataset — (ZIP) [file pone.0329406.s015.zip › Lake 8 wavelet data outlier/Coherence_Lepidopteran_scales_Percent_defoliation/coherence_wavelet_wave.txt]

V1	V2	V3	V4	V5	V6	V7	V8	V9	V10	V11	V12	V13	V14	V15	V16	V17	V18	V19	V20	V21	V22	V23	V24	V25	V26	V27	V28	V29	V30	V31	V32	V33	V34	V35	V36	V37	V38	V39	V40	V41	V42	V43	V44	V45	V46	V47	V48	V49	V50
1	0.0242784991299713+0.0016776775653305i	0.0186811317943212+0.0030582138298221i	0.0113251362137513+0.0031381392565503i	0.00562846775029362+0.00244341455306287i	0.0025011286220094+0.0016927861928703i	0.0011514116195114+0.00119080455959116i	6.35250329828147e-04+9.12559030914609e-04i	4.28068747855627e-04+7.66653320235486e-04i	3.22644597610168e-04+6.87480788928381e-04i	2.57449110566215e-04+6.37754191897636e-04i	2.04013060582958e-04+5.9788247703195e-04i	1.43240440608327e-04+5.48029025920766e-04i	8.8291413012893e-05+4.84940965048874e-04i	4.8734896977707e-05+4.22833599584111e-04i	1.7772458017255e-05+3.72124977969992e-04i	-1.498367408713e-06+3.39575893215815e-04i	-9.390241701298e-06+3.23234856284946e-04i	-1.5721555343669e-05+3.13294626767211e-04i	-2.0171144692256e-05+2.98038850183667e-04i	-1.2428452375938e-05+2.72791477417693e-04i	8.392059666851e-06+2.5021255777892e-04i	2.6296347500766e-05+2.45591687457799e-04i	2.7397956237194e-05+2.53580389285365e-04i	1.1945265154322e-05+2.67109104588788e-04i	-2.3100915890989e-05+2.87073487943016e-04i	-6.7552360641974e-05+2.95921531548037e-04i	-9.6102887985189e-05+2.84180268669635e-04i	-1.03342239578182e-04+2.66537263095049e-04i	-9.4152847617183e-05+2.48063199177091e-04i	-7.5210669220929e-05+2.28340131219044e-04i	-5.9383255500823e-05+2.14668248754721e-04i	-5.3845579093215e-05+2.07504079444859e-04i	-5.7532815677639e-05+2.01396169147084e-04i	-6.6229202784608e-05+1.96833214519064e-04i	-7.4128210925629e-05+1.96790524410201e-04i	-7.7117229917417e-05+1.99978746579859e-04i	-7.5001165332692e-05+2.04356976731229e-04i	-6.7621549758256e-05+2.09328088334792e-04i	-5.6721610883932e-05+2.097131081541e-04i	-5.0397197199324e-05+2.02144690284013e-04i	-5.3257852595044e-05+1.91567223609638e-04i	-6.3960296651087e-05+1.78063905301105e-04i	-7.889709643424e-05+1.61496453602755e-04i	-8.9554356197461e-05+1.51382639845685e-04i	-9.1672818471402e-05+1.51067669844715e-04i	-8.833678689897e-05+1.56467741711729e-04i	-8.5669166302172e-05+1.68758229833091e-04i	-9.5278159007776e-05+1.86514361618815e-04i	-1.23072968957591e-04+1.95408324250575e-04i
2	0.0326559565842373+0.0019175754210322i	0.0245022217156046+0.0033906978017944i	0.013954537377231+0.0032446742253417i	0.00612363939333559+0.0022500833166557i	0.00218215251481901+0.00134421704330174i	7.42878897650526e-04+8.36999980962775e-04i	3.33727809886089e-04+6.1173137209095e-04i	2.25088136484654e-04+5.19291363790267e-04i	1.80718425438912e-04+4.80908852866494e-04i	1.55669370601799e-04+4.62102624554223e-04i	1.30862740414669e-04+4.46748252461502e-04i	8.6974811313946e-05+4.13207003887187e-04i	4.3899878370161e-05+3.58834421325073e-04i	1.5719554055626e-05+3.02618896036245e-04i	-7.49825027511e-06+2.57736194039177e-04i	-2.1169804640698e-05+2.32858983802334e-04i	-2.3688633411423e-05+2.26380183838703e-04i	-2.79846291737e-05+2.26141106094864e-04i	-3.3384772465397e-05+2.16908428701429e-04i	-2.4090700430268e-05+1.92036409818973e-04i	2.879613327497e-06+1.68391182144269e-04i	2.6847998128566e-05+1.66088222616366e-04i	3.1175201632868e-05+1.7686593367091e-04i	1.7292659032685e-05+1.92591759236376e-04i	-2.0187619744438e-05+2.17394720659113e-04i	-6.942347915869e-05+2.29263474064008e-04i	-9.8361954574393e-05+2.16048920886218e-04i	-1.01994778800831e-04+1.98372950557505e-04i	-8.780314731545e-05+1.81938938434665e-04i	-6.3047046907507e-05+1.63552438612566e-04i	-4.3284638950928e-05+1.52131377538726e-04i	-3.6993786138849e-05+1.48104422419427e-04i	-4.1812370040248e-05+1.43502418943664e-04i	-5.232068787209e-05+1.39270096963023e-04i	-6.157588057488e-05+1.40205317317227e-04i	-6.4907879748696e-05+1.44797913645773e-04i	-6.2570868691049e-05+1.50841981130358e-04i	-5.3771421324942e-05+1.58435187267909e-04i	-3.9818165738427e-05+1.60762592596617e-04i	-3.0916968692925e-05+1.53430830343455e-04i	-3.2918975879814e-05+1.43413832099749e-04i	-4.4183169511382e-05+1.3003997152249e-04i	-6.0694383278861e-05+1.11868361386323e-04i	-7.1910406178917e-05+1.01313395649095e-04i	-7.2191094881493e-05+1.02289876764511e-04i	-6.4982112479699e-05+1.0850994561908e-04i	-5.7466249433028e-05+1.2268962529836e-04i	-6.529385707539e-05+1.44897391345749e-04i	-9.7298360997473e-05+1.55947971050705e-04i
3	0.0394108362461499+0.0018263066692115i	0.0289652590031365+0.0030639398305209i	0.0156225320710176+0.0026570315649684i	0.00607558952446027+0.00153645615981828i	0.0016469696521407+0.00069163020783212i	2.99354185258758e-04+3.33334411053661e-04i	5.887400390357e-05+2.37183524656557e-04i	5.2065104497428e-05+2.22994890773953e-04i	5.7328367441831e-05+2.27942095606833e-04i	6.2281751677802e-05+2.37209249693946e-04i	6.187170073029e-05+2.44849338300565e-04i	3.7028770918291e-05+2.31045668314465e-04i	1.0022841913663e-05+1.93724962201432e-04i	-3.316571766009e-06+1.52918894345586e-04i	-1.6384473406678e-05+1.21078783082725e-04i	-2.4135312750318e-05+1.07003763736815e-04i	-2.2415634675989e-05+1.10196979726413e-04i	-2.5797008682175e-05+1.1860606438535e-04i	-3.3943046340738e-05+1.16203438936918e-04i	-2.73109215286958e-05+9.51624239061135e-05i	-7.458016630931e-07+7.39003815953833e-05i	2.33575918729142e-05+7.40350240294651e-05i	2.88822714900142e-05+8.43482957803915e-05i	1.92168193931524e-05+9.70802720245083e-05i	-1.3249007315229e-05+1.20803046531789e-04i	-5.7443880304413e-05+1.32504748599762e-04i	-7.9963832951458e-05+1.19062263533159e-04i	-7.8825325491599e-05+1.04918421517853e-04i	-6.33055627754648e-05+9.48191892729359e-05i	-3.84996588012252e-05+8.1706552996071e-05i	-1.94828693654332e-05+7.49004937721061e-05i	-1.44581054048238e-05+7.50415457995165e-05i	-1.9790090886114e-05+7.24807387564651e-05i	-3.00012444654547e-05+6.86534426730661e-05i	-3.86145230284088e-05+6.9817361448772e-05i	-4.15647361827529e-05+7.42458361962495e-05i	-3.99190850284738e-05+7.99660456841202e-05i	-3.21179941523915e-05+8.8326967508215e-05i	-1.82206958710964e-05+9.18583573470652e-05i	-8.7508233345829e-06+8.57661298644266e-05i	-9.5923851673303e-06+7.85766180532449e-05i	-1.89752131843006e-05+6.85707797320212e-05i	-3.38101705152698e-05+5.23901836159729e-05i	-4.37172130135132e-05+4.36281438083975e-05i	-4.25890723275596e-05+4.59007973948074e-05i	-3.32656029470424e-05+5.09061133396777e-05i	-2.2010424254832e-05+6.3153968097088e-05i	-2.60039481939888e-05+8.52864523729784e-05i	-5.59481450897664e-05+9.57294670318382e-05i
4	0.0436719663430895+0.0014602493560167i	0.0318092227374722+0.0022362206459023i	0.01671864564658+0.001688204096223i	0.00612074750665717+0.00071552501017019i	0.00141976113473529+0.00013345597822053i	1.34775658505005e-04-6.383139883913e-06i	-2.69008233459892e-05+1.75192941769923e-05i	-4.1233188891021e-06+4.95927317690812e-05i	8.0109664997568e-06+6.80068838694926e-05i	1.7131808536438e-05+8.29897023454704e-05i	2.49572767279345e-05+9.77528992977912e-05i	1.22387061666552e-05+9.58256887007533e-05i	-2.3150548927884e-06+7.50271388618547e-05i	-4.6080228660831e-06+5.15422742517268e-05i	-9.7341223451182e-06+3.33451744576811e-05i	-1.38056280217464e-05+2.72528486638e-05i	-1.07673650306133e-05+3.41905173800416e-05i	-1.40977515558648e-05+4.48854060691321e-05i	-2.4468068332352e-05+4.61484012471585e-05i	-2.27630433833268e-05+3.06693311700161e-05i	-2.8205557893916e-06+1.45523984623026e-05i	1.5374081829868e-05+1.63002857559403e-05i	1.9314497348501e-05+2.32763842429293e-05i	1.40181942883139e-05+2.94077776915217e-05i	-8.4367956309176e-06+4.65035027400637e-05i	-3.93509882925371e-05+5.49137828028661e-05i	-5.10497404831275e-05+4.29445412553563e-05i	-4.66082490815074e-05+3.43728882947546e-05i	-3.50437809646099e-05+3.1710012801457e-05i	-1.66846315227856e-05+2.49537758893123e-05i	-2.7825035562287e-06+2.24138933364885e-05i	-3.89944455314e-08+2.53168139094691e-05i	-4.4839618173729e-06+2.42842531378607e-05i	-1.1944718527582e-05+2.09712367778091e-05i	-1.78794498550058e-05+2.17602526756747e-05i	-1.96642746628343e-05+2.46635259677143e-05i	-1.91162180055064e-05+2.81807364425682e-05i	-1.42768665880547e-05+3.4873769083995e-05i	-3.8285415576107e-06+3.80578123966944e-05i	3.6046620665183e-06+3.34481196784839e-05i	3.6859190857424e-06+2.98391878843107e-05i	-1.8535968549053e-06+2.4783556706804e-05i	-1.20773661525003e-05+1.33518816312622e-05i	-1.93803844818997e-05+7.7800373742126e-06i	-1.84287867167934e-05+1.0647596962874e-05i	-1.0560508488363e-05+1.29643627157989e-05i	6.899381353464e-07+2.02763042933123e-05i	3.91618641441e-07+3.74713773061275e-05i	-2.15782328841664e-05+4.45508415380189e-05i
5	0.045810847941114+0.0010293061756371i	0.0336108054340352+0.0013475300029878i	0.0179360804734592+0.0008442673230395i	0.00678934607745639+0.00019617756694043i	1.7363354193896e-03-9.227157350374e-05i	2.73871917455243e-04-8.6280848979615e-05i	2.59832774492833e-05-2.24578360598475e-05i	6.62460243069381e-06+7.01954214926117e-06i	2.3419953125798e-06+1.41912895618682e-05i	5.2871420613644e-06+2.03238583514436e-05i	1.18888789117922e-05+3.04323124427598e-05i	4.7855006804578e-06+3.17701492101668e-05i	-3.1286326851676e-06+2.22662758149397e-05i	-8.434205467363e-07+1.19941865375972e-05i	-1.46328776593688e-06+3.66077091668917e-06i	-3.60291942572506e-06+1.2220090174062e-06i	-1.4003250553022e-06+6.48061295522278e-06i	-4.5122337770341e-06+1.39350667724721e-05i	-1.42824535547414e-05+1.53136312412648e-05i	-1.603033872009e-05+5.4463512198279e-06i	-4.1638413264053e-06-4.58980563361783e-06i	6.71901326718922e-06-2.38702451262785e-06i	8.12122892029549e-06+9.2273493012811e-07i	4.77944750956564e-06+1.38767952389888e-06i	-8.2741611754616e-06+1.0439624771036e-05i	-2.39708507015435e-05+1.47327312209233e-05i	-2.51994322042296e-05+5.9296350615947e-06i	-2.01354366851872e-05+2.4077794212075e-06i	-1.5417342898043e-05+4.5168862837201e-06i	-6.10549867567406e-06+2.27825192305755e-06i	1.81987980071556e-06+1.87010672107983e-06i	3.16823106617253e-06+5.05467596050065e-06i	7.5122442263214e-07+4.77433725148076e-06i	-3.1218196569492e-06+2.4498203930894e-06i	-6.00503852190859e-06+2.99559708039116e-06i	-6.53605829610945e-06+4.33638101105814e-06i	-6.65790983979637e-06+5.46261454254457e-06i	-4.7895829904661e-06+9.31636521941789e-06i	8.50165134055e-07+1.11170944339297e-05i	4.863666736978e-06+7.78488415784693e-06i	5.43625205806169e-06+6.70012665981556e-06i	4.09333602600225e-06+5.5315258236043e-06i	-6.38390530474248e-07-8.01321445255059e-07i	-5.26275546870496e-06-3.46808411335331e-06i	-5.85036722044691e-06-1.02401295582572e-06i	-1.87788338086824e-06-1.08514862408694e-06i	6.05375163868734e-06+1.35965843869515e-06i	7.8534528993179e-06+1.15229663673898e-05i	-3.7762726451358e-06+1.45008210583716e-05i
6	0.0468240990344514+0.0007228610063614i	0.0350868056463835+0.0007478006332903i	0.0196142639210276+0.0003883080685671i	8.10432428826068e-03+3.694894327613e-05i	2.45442892842969e-03-8.122145611514e-05i	5.52125841105809e-04-5.1678019686984e-05i	1.00371609625565e-04-1.1039555383407e-05i	1.60575749476823e-05+2.2119500542131e-06i	1.4570990198861e-07+2.35647668547997e-06i	2.06055897808953e-06+3.54957020718276e-06i	7.34060650366197e-06+8.63808970279921e-06i	2.92688616124984e-06+9.88632783826937e-06i	-2.53171236097428e-06+6.35968172686487e-06i	-2.3000744350661e-07+3.2526938253508e-06i	1.49815174862958e-06+3.1487085673517e-07i	1.08017797799849e-06-7.9244216825795e-07i	1.8330720339004e-06+1.62056855545883e-06i	-1.13952972273615e-06+4.98672688999756e-06i	-8.54148088298598e-06+5.3849526726261e-06i	-1.11178625942477e-05+1.149479153725e-07i	-4.57189545761123e-06-4.93115340921435e-06i	2.05996584721315e-06-3.21471794564458e-06i	2.00271520259882e-06-2.02438043068425e-06i	-2.35435737112277e-06-3.69074838797717e-06i	-1.04311122755762e-05-4.259973788812e-07i	-1.47013777672368e-05+9.800271133208e-07i	-8.90433111914321e-06-4.03073291758536e-06i	-4.73547540136722e-06-4.70886301691794e-06i	-5.83951597918998e-06-1.66534211216733e-06i	-3.70793721469959e-06-1.89592815670669e-06i	3.1914219901547e-07-1.81088793961371e-06i	1.82468605941632e-06+1.7490861454379e-07i	1.36429763428351e-06+1.2510519172864e-07i	-1.566237101097e-07-1.01367371884749e-06i	-1.3520791695714e-06-4.6479207814497e-07i	-1.30346100203705e-06+6.188124339859e-08i	-1.41575673199422e-06-5.217809806886e-08i	-1.11515342898868e-06+1.48678756781105e-06i	6.8405139339673e-07+2.04255921374687e-06i	1.72089985819803e-06-1.2558866013185e-07i	2.56867608986547e-06-2.370034097395e-07i	4.31799839376154e-06+1.5815189344784e-07i	3.70788544719983e-06-2.63407114557186e-06i	6.8310507148813e-07-3.61367063861757e-06i	-1.82258527056863e-06-2.12024754139181e-06i	-1.47211614280062e-06-3.09219284340881e-06i	2.93275009530594e-06-3.3330287769783e-06i	6.03069269759213e-06+9.299161565337e-07i	3.5241290385222e-06+1.30365554679162e-06i
7	0.0475491040428798+0.0005896885957298i	0.0366244524979106+0.0004874684939563i	0.0216877702942178+0.0002502754268973i	9.84314014404426e-03+6.234939560431e-05i	3.41659270406162e-03-9.80311228636e-06i	9.11918867473331e-04-1.8037506435896e-05i	1.92009210580695e-04-1.2338418181326e-05i	3.24584578571361e-05-6.6837264258391e-06i	3.4961743857225e-06-3.0381073599089e-06i	3.00168071583451e-06-4.3590236203749e-07i	6.21457685855903e-06+2.29955527193255e-06i	2.55936746302379e-06+2.7099717375485e-06i	-2.59175368996724e-06+1.32521341420494e-06i	-1.70676001503049e-06+7.6687964559116e-07i	1.47471057561159e-06+1.5735297856654e-07i	2.94226135319877e-06-3.5106535685126e-07i	2.54748380204109e-06+2.7308524542494e-07i	-1.05961999534621e-06+1.40080434910922e-06i	-6.86303205034583e-06+1.74459067884798e-06i	-9.11321358331332e-06+2.961773733424e-08i	-4.61542379179625e-06-1.61153349217616e-06i	1.03092817550362e-06-4.3727118333674e-07i	5.19841463673252e-07+1.47063944389856e-07i	-6.29317367066737e-06-1.25148849943798e-06i	-1.31592803888963e-05-7.906952524486e-07i	-1.10578950221861e-05-5.116915774203e-07i	-1.44367169066004e-06-2.40800587653597e-06i	2.20788989900869e-06-2.37640909180399e-06i	-1.88523906397522e-06-8.2860830462596e-07i	-3.82226448301565e-06-7.3954897549663e-07i	-1.5818388457121e-06-6.0661904438339e-07i	8.12871449582545e-07+1.786433301044e-07i	1.57091143546228e-06-2.482724041142e-08i	8.31455713197209e-07-5.8875354612582e-07i	-7.4708757223189e-08-2.55912272322191e-07i	-7.89782586298621e-08-2.68004414110236e-08i	1.07233241921501e-07-3.01325836335659e-07i	1.0463896384862e-08+1.33035038330804e-07i	-3.27006389210454e-07+2.68961783950279e-07i	-9.1976666182271e-07-6.68974801594011e-07i	3.50817533436264e-07-5.8467605794362e-07i	3.89571524959931e-06-2.523143780024e-07i	5.37382136459354e-06-1.2953677867295e-06i	2.64235906161009e-06-1.31364061103287e-06i	-1.55951706927476e-06-2.2736197669286e-07i	-3.28898053178681e-06-9.0572193283585e-07i	-5.0763809763195e-07-2.09773793351466e-06i	4.37173754799193e-06-1.28893691558427e-06i	8.28807760818773e-06-1.10441112762216e-06i
8	0.0484011099809784+0.0005743783622193i	0.0383389633521355+0.0004335792233059i	0.0240248546065627+0.0002591287920491i	0.0118843033482841+0.0001372093616537i	4.62445781873605e-03+6.907840259602e-05i	1.41397911367118e-03+2.512827580904e-05i	3.4830127690044e-04-1.151282343272e-06i	7.89748282152439e-05-8.7820128935624e-06i	2.29267867763623e-05-6.5622427444618e-06i	1.21233952626964e-05-3.1735944291508e-06i	9.21990773964953e-06-1.42832378388725e-06i	3.7811892705113e-06-1.94185191144335e-06i	-2.05283388524482e-06-3.15779900607007e-06i	-2.40674479996773e-06-3.16248606422902e-06i	1.3839086545723e-06-2.78501438934794e-06i	3.97102426316353e-06-3.05745669092265e-06i	2.58653900213043e-06-3.40321134861595e-06i	-2.44714681802887e-06-2.77466486629995e-06i	-8.33377117407445e-06-9.8837985664841e-07i	-1.05335087687164e-05+7.823504430837e-07i	-6.71880719577603e-06+2.16914052016016e-06i	-1.40897393919523e-06+3.80440749055695e-06i	-2.61593182848019e-06+4.57585430099888e-06i	-1.13888883877559e-05+3.8855768896233e-06i	-1.79794404827249e-05+3.6790684906837e-06i	-1.27086104011108e-05+4.3004643500246e-06i	-8.3460363047314e-07+4.39455287993416e-06i	3.71453926080796e-06+3.8694877928007e-06i	-6.5777899595548e-07+2.99452578577761e-06i	-4.27874373862021e-06+2.18514318754753e-06i	-2.88537840737742e-06+2.08932936928634e-06i	2.5514841247876e-07+2.10833861858531e-06i	1.83834617122677e-06+1.35394858628777e-06i	1.41618071780573e-06+3.8484874852435e-07i	4.22122663026245e-07+4.8451367188266e-08i	1.59118332226205e-07+6.5760048760617e-08i	4.18062878421052e-07+1.02867232725796e-07i	1.85727912709321e-07+5.38413375083435e-07i	-1.00913780870343e-06+1.19455157599762e-06i	-1.88917869434244e-06+1.62196557219956e-06i	2.1044957123374e-07+1.9345952616818e-06i	4.87012065584742e-06+1.78243022466024e-06i	7.19858686448503e-06+1.46750618899622e-06i	4.32800914225115e-06+2.53116628203398e-06i	-8.4107595342105e-07+4.36444759190107e-06i	-3.39638440675218e-06+4.47398299734919e-06i	-8.4078304597748e-07+2.98907965319124e-06i	5.76347711872417e-06+2.76423666035069e-06i	1.29503588755499e-05+5.1308113337238e-06i
9	0.0495110524370399+0.0006085264664055i	0.0402594619416552+0.0004526457862334i	0.0265830900852574+0.0002999160160244i	0.0142215589808432+0.000209069344381i	0.00613123371189848+0.00015496022870136i	2.1096359993051e-03+9.941376327451e-05i	5.77243387022737e-04+4.3826681747669e-05i	1.36510981989812e-04+6.731304707773e-06i	4.27609457313455e-05-8.1930815050853e-06i	2.56408954135778e-05-1.05556358181415e-05i	1.81051161714981e-05-1.00188950492714e-05i	9.3567800758016e-06-1.07903056863189e-05i	1.7893074584013e-06-1.19738934183774e-05i	-1.829166178408e-07-1.16572010935908e-05i	2.3793679748438e-06-1.06283144011446e-05i	3.8134106482779e-06-1.06332120356738e-05i	3.46912680803e-07-1.10274938232712e-05i	-7.08345575497395e-06-9.32406300771195e-06i	-1.45777571527024e-05-4.461353290638e-06i	-1.79394655601708e-05+1.8728753771556e-06i	-1.57874787220937e-05+7.5132498336308e-06i	-1.25143367373183e-05+1.15918084091328e-05i	-1.53887398807023e-05+1.36988864101799e-05i	-2.46878961769617e-05+1.41790301491454e-05i	-2.99829587159944e-05+1.49466415922849e-05i	-2.25490338925933e-05+1.69276211484901e-05i	-8.5396567839415e-06+1.80546400223636e-05i	-1.1354997089193e-06+1.61490972695578e-05i	-2.8862394177893e-06+1.21847483523063e-05i	-5.74966489343562e-06+8.93550951730669e-06i	-4.40610960011018e-06+7.41148434619839e-06i	-6.8961384082339e-07+6.29226500296187e-06i	1.90582829847796e-06+4.42014975785685e-06i	2.32844764228682e-06+2.24285036955748e-06i	1.62884982615818e-06+7.8443893839355e-07i	1.08805508971116e-06+3.7626668702652e-07i	9.14387676724693e-07+8.47586845891552e-07i	3.5872399920256e-07+2.2113131454776e-06i	-7.6716120904406e-07+4.36148933092395e-06i	-6.8508248862345e-07+6.49565644365445e-06i	2.84119912834672e-06+7.51215702929814e-06i	8.5378784019894e-06+7.3006588433385e-06i	1.16148856818622e-05+7.5566137833292e-06i	9.49357971954645e-06+9.90812815456799e-06i	4.9200880335196e-06+1.30544066043229e-05i	2.4482911730697e-06+1.41197691650393e-05i	4.457536510846e-06+1.33253835876578e-05i	1.05083288271562e-05+1.49850193692484e-05i	1.67883289907789e-05+2.24545026321967e-05i
10	0.0508985390732749+0.0006486999858387i	0.0423983553658522+0.0004651077896588i	0.0293701315563689+0.0003027453783938i	0.0168846548443048+0.0002272423550084i	0.00800171031683207+0.0002053644651505i	0.00306939079962693+0.00017345018958633i	9.12590528843868e-04+1.12738498374334e-04i	1.93796894834048e-04+4.7809024795588e-05i	3.45095981093123e-05+3.1436521771876e-06i	2.48950461275097e-05-1.83236240978661e-05i	2.93736209826472e-05-2.66116044265871e-05i	2.38912697140344e-05-3.04736304543357e-05i	1.46307095770816e-05-3.22683957534104e-05i	8.6712028788731e-06-3.15486012572168e-05i	6.0119598317457e-06-2.94544373575154e-05i	1.842188478954e-06-2.77423754552921e-05i	-7.0861161767363e-06-2.55033595962661e-05i	-1.93684965475291e-05-1.97748724073081e-05i	-3.09196296397224e-05-9.323298655056e-06i	-3.8320112989761e-05+3.8344268514949e-06i	-4.12529715299579e-05+1.65751593893697e-05i	-4.35297971830324e-05+2.68198714211615e-05i	-4.99582529234981e-05+3.38087315746271e-05i	-5.91274648696019e-05+3.83282816885364e-05i	-6.1797895217469e-05+4.24329709677906e-05i	-5.13435909544414e-05+4.6591381702652e-05i	-3.34528932431383e-05+4.78382480593889e-05i	-1.97775016793891e-05+4.33442072794604e-05i	-1.43974293915097e-05+3.47346668729942e-05i	-1.22836961247091e-05+2.63649877592258e-05i	-8.4743165198888e-06+2.04535290515411e-05i	-3.0925768119753e-06+1.60389346121214e-05i	1.3997083069365e-06+1.17158195858123e-05i	3.68584056811733e-06+7.51416342987283e-06i	4.09823806365651e-06+4.38912796180546e-06i	3.6092090050378e-06+3.11698805284138e-06i	2.91299078620077e-06+4.01697995299424e-06i	2.27409188209129e-06+7.13590799097336e-06i	2.3951114003555e-06+1.19105443246076e-05i	5.0029446177271e-06+1.66650734740676e-05i	1.11888814533326e-05+1.9490722196288e-05i	1.89327443375807e-05+2.03414575143651e-05i	2.41304304584628e-05+2.1433980061032e-05i	2.48159024388244e-05+2.44366523087947e-05i	2.27036414452938e-05+2.80526455204561e-05i	2.04419929069872e-05+3.02399836185922e-05i	1.94328912879078e-05+3.27784910193755e-05i	1.97400106093292e-05+4.14683872480039e-05i	1.86634161340163e-05+6.00536359562486e-05i
11	0.0525486728105113+0.0006724214419179i	0.0447559132331581+0.0004279369018242i	0.0324050245389085+0.0002138340956598i	0.0199303086677449+0.0001239067042554i	0.0103605743563292+0.0001375855342953i	0.0044745650609205+0.00016801137516208i	0.00152667837833407+0.00015474170429918i	3.52217640312796e-04+9.9606404360315e-05i	2.26966217340255e-05+3.51974747586048e-05i	-3.7985619837462e-06-1.50784331935451e-05i	2.9013735904751e-05-4.71739428266917e-05i	4.61011755800931e-05-6.57282695117331e-05i	4.31570471915254e-05-7.44675705906215e-05i	3.14685984760162e-05-7.53658551670645e-05i	1.68793456765023e-05-7.08504218583706e-05i	-9.468406925439e-07-6.30947205836156e-05i	-2.25966768792843e-05-5.19784736393662e-05i	-4.58528798249158e-05-3.5884369009809e-05i	-6.73808871868167e-05-1.44936419426834e-05i	-8.54568585838577e-05+1.02408225674992e-05i	-1.0086208455328e-04+3.5442439869847e-05i	-1.15889886717306e-04+5.8581587894127e-05i	-1.3144214947533e-04+7.7995655127343e-05i	-1.43415560078687e-04+9.3460211110042e-05i	-1.43624653712169e-04+1.05659895433058e-04i	-1.27565147447326e-04+1.13671249457306e-04i	-1.0055467154936e-04+1.14025093718737e-04i	-7.3300046241822e-05+1.04357544222223e-04i	-5.22373326993148e-05+8.72464857088224e-05i	-3.66461645512014e-05+6.85367429915579e-05i	-2.355051931352e-05+5.24957376737622e-05i	-1.20014370741511e-05+3.99080497262576e-05i	-2.7892382893844e-06+2.9874422962555e-05i	3.4154853091615e-06+2.18376259222046e-05i	6.780999164778e-06+1.60892652702091e-05i	8.1515857543523e-06+1.34573036999262e-05i	8.7921474644587e-06+1.48438530290705e-05i	1.02578922743021e-05+2.05338373462702e-05i	1.43501105642006e-05+2.93223413453898e-05i	2.25867450806734e-05+3.83695077139083e-05i	3.47922556608719e-05+4.47565184039023e-05i	4.82329393069477e-05+4.7715775769937e-05i	5.91235895504623e-05+4.8827671263339e-05i	6.51347612845326e-05+4.97826699165634e-05i	6.57363129325116e-05+5.11495403795026e-05i	6.07720613709965e-05+5.45568799200359e-05i	5.02750943858059e-05+6.53783165221429e-05i	3.50204810163597e-05+9.1020293090432e-05i	1.5223789181895e-05+1.34646417877336e-04i
12	0.0544226178438571+0.0006785757528084i	0.0473032575994993+0.0003307408086892i	3.56785243686314e-02+7.7398744227e-06i	0.0233955653028549-0.0001542353783407i	0.01334150061806-0.0001392739524072i	6.57588307787061e-03-3.775485507364e-05i	2.73468102298818e-03+4.514134761793e-05i	8.95489741135646e-04+6.1844157543666e-05i	1.90559028782361e-04+2.4509300956044e-05i	1.91719469632086e-05-3.38282976269648e-05i	3.60151958053414e-05-8.89036239786894e-05i	7.8599461386787e-05-1.2992522645417e-04i	9.4039272800172e-05-1.53300491246811e-04i	7.9774931050795e-05-1.58719498152265e-04i	4.6329326515167e-05-1.4835169372161e-04i	2.730716556635e-06-1.25603420724711e-04i	-4.48120058166628e-05-9.35069717260955e-05i	-9.1890902695724e-05-5.44852386277045e-05i	-1.36623473978394e-04-1.0881737632505e-05i	-1.8006246373642e-04+3.5197287267563e-05i	-2.24269840976916e-04+8.2185533873743e-05i	-2.69088901146274e-04+1.28473119114697e-04i	-3.09710041742982e-04+1.71753167839064e-04i	-3.36705955920013e-04+2.09264100046943e-04i	-3.39985307321789e-04+2.37904665687365e-04i	-3.15516033497645e-04+2.53589080627094e-04i	-2.69210851003728e-04+2.51994680377741e-04i	-2.13449310136531e-04+2.31963094370091e-04i	-1.59485781749463e-04+1.98153629275786e-04i	-1.13048099561355e-04+1.59167237675776e-04i	-7.5363534606554e-05+1.22812030469534e-04i	-4.58987263292958e-05+9.3139779947985e-05i	-2.3651401165176e-05+7.08076848409344e-05i	-7.2981082602151e-06+5.49449023323127e-05i	4.6922692460969e-06+4.47891858056179e-05i	1.40086355709496e-05+4.05246352666804e-05i	2.27573189033872e-05+4.30168769096517e-05i	3.3612801740085e-05+5.24368242492512e-05i	4.92498395151704e-05+6.67178503889909e-05i	7.09806318047505e-05+8.14047343251087e-05i	9.73943448642055e-05+9.1536333572982e-05i	1.24290891861546e-04+9.4182736515699e-05i	1.46244047300681e-04+8.9572402033818e-05i	1.58330148549923e-04+8.0743788755721e-05i	1.56621622236923e-04+7.3555246857613e-05i	1.38237875253326e-04+7.748413302439e-05i	1.02307559862463e-04+1.04887208942612e-04i	5.1040506600684e-05+1.66608420431203e-04i	-1.0168021126733e-05+2.65403263820701e-04i
13	0.056433290394174+0.0007020674584919i	0.0499309900490036+0.0002147044294202i	0.0390601477703764-0.0002781660969037i	0.0271536214523113-0.0005942926826511i	0.0168916899406361-0.0006619635219043i	0.00947239028304976-0.00054473089300963i	0.00480754884998785-0.00037122574913581i	0.00220315635384244-0.00024312352830068i	9.16873089135578e-04-1.93777323058948e-04i	3.83653933670744e-04-2.05387873186703e-04i	2.26505073991607e-04-2.44780650902069e-04i	2.12454763693923e-04-2.84644449503988e-04i	2.16237519670779e-04-3.07440298426426e-04i	1.88915149731848e-04-3.03584628607481e-04i	1.25874852707491e-04-2.7045043339366e-04i	4.0216051421001e-05-2.11613151950655e-04i	-5.3636682785744e-05-1.34953866655601e-04i	-1.47614310802595e-04-4.9769105455511e-05i	-2.41819552161775e-04+3.6434173837046e-05i	-3.41498872354039e-04+1.20242486039114e-04i	-4.50507866000894e-04+2.02077690057357e-04i	-5.64811618030674e-04+2.83197409924502e-04i	-6.70108642055214e-04+3.62197046868548e-04i	-7.45535720546338e-04+4.3344896103379e-04i	-7.72176797906036e-04+4.87891619956326e-04i	-7.42099783934548e-04+5.15492928197885e-04i	-6.62465690744494e-04+5.0909900320956e-04i	-5.51988177340846e-04+4.68597378145094e-04i	-4.32476530385896e-04+4.02535271287487e-04i	-3.21200378447862e-04+3.25179783260538e-04i	-2.27619061645709e-04+2.50771130918652e-04i	-1.5397640422819e-04+1.88908051143273e-04i	-9.7633246258726e-05+1.43315868263241e-04i	-5.3688863913988e-05+1.13430699402603e-04i	-1.70838832242928e-05+9.70499934892287e-05i	1.64713509798977e-05+9.24226736195351e-05i	5.07391586431493e-05+9.86194678518331e-05i	8.9330462481729e-05+1.14029152807443e-04i	1.35021375339969e-04+1.34318793426711e-04i	1.87965007910109e-04+1.51935723431059e-04i	2.44118599749093e-04+1.58191257970028e-04i	2.95354854228314e-04+1.46984570975031e-04i	3.31400095473798e-04+1.18311118348732e-04i	3.42308365438527e-04+8.043927144486e-05i	3.20211143415293e-04+5.0394062335905e-05i	2.60336036547813e-04+5.202759272024e-05i	1.62105480081407e-04+1.10753087949795e-04i	3.0994152015323e-05+2.45383844699263e-04i	-1.18369682731383e-04+4.5970621946939e-04i
14	0.0584105915702263+0.0008331858960984i	0.0523886767468861+0.0002000087879884i	0.042197645607272-0.000498794889711i	0.030756052459584-0.0010436106922854i	0.0205374853661105-0.0012999826839578i	0.0127905873710074-0.0012775805289772i	0.00759096691926706-0.00109430238202367i	0.00438601664356256-0.00088652971874723i	0.00252352047420755-0.00073794997272977i	0.00150118685462979-0.00066463926947127i	9.82266057718345e-04-6.40882008749336e-04i	7.36702001509835e-04-6.30190520899839e-04i	6.05100106344415e-04-6.02208571978795e-04i	4.91126477526792e-04-5.37664903725227e-04i	3.5491621185918e-04-4.29507862072224e-04i	1.94486047879669e-04-2.83083707627132e-04i	2.1389852589127e-05-1.13749980857511e-04i	-1.58134030957895e-04+5.9155643062035e-05i	-3.49923270025862e-04+2.2013722587915e-04i	-5.66406078288571e-04+3.63174447234622e-04i	-8.14004642759478e-04+4.91711674203254e-04i	-0.00108156428630198+0.00061284915275177i	-0.00133724020610948+0.00072940328564636i	-0.00153671151713674+0.00083474873646321i	-0.00163934573954025+0.00091334882449325i	-0.00162436117062418+0.00094668113564603i	-0.00149882900569053+0.00092178343899432i	-0.00129389900352602+0.00083833066472154i	-0.00105213206197676+0.0007104722602806i	-8.12932415168076e-04+5.62267447468141e-04i	-6.0248641547654e-04+4.1928439373593e-04i	-4.3083705969688e-04+3.00900200290167e-04i	-2.94941070007066e-04+2.16633954259559e-04i	-1.84611451889182e-04+1.66982390266838e-04i	-8.8148921821379e-05+1.469680135629e-04i	4.331332581672e-06+1.4980836987992e-04i	9.9954165861637e-05+1.68608606257759e-04i	2.03006899657008e-04+1.9553420441909e-04i	3.14112003986525e-04+2.19929896119685e-04i	4.28500221470481e-04+2.27987675702641e-04i	5.34886514481253e-04+2.05785920605793e-04i	6.16639587474841e-04+1.45320005634007e-04i	6.55379968730952e-04+5.1178231948545e-05i	6.35245751485964e-04-5.5092524704516e-05i	5.45626003241134e-04-1.35291886413707e-04i	3.81780071846696e-04-1.40627143018569e-04i	1.45319126162725e-04-2.2866884232547e-05i	-1.52141909949136e-04+2.51936779749096e-04i	-4.80712791617294e-04+6.90877693171943e-04i
15	0.0601060476579997+0.0012268755963861i	0.0542947443768156+0.0004970811960341i	0.0445266835099497-0.000382723382134i	0.033422635173581-0.0011741320825353i	0.0233128890802198-0.0016882927427855i	0.0154928930646311-0.00186881385266i	0.0101489775895967-0.0017931412044147i	0.00678019325306366-0.00160222108380071i	0.0047151325291504-0.00141554159600699i	0.0034263018666787-0.00128486736146003i	0.00259328781925567-0.00119886656250186i	0.00203347971777281-0.00111508057478754i	0.00162824394275201-0.00099063106344626i	0.00129382730972924-0.00079925603088845i	9.80097962281383e-04-5.36884289181571e-04i	6.66939365672783e-04-2.20725728466842e-04i	3.48136689128416e-04+1.16669937799397e-04i	1.2501760861216e-05+4.38290020508192e-04i	-3.63785849323423e-04+7.15671292775297e-04i	-8.07991457619521e-04+9.38221514444162e-04i	-0.00133059901109596+0.00111359772829119i	-0.00190692974829196+0.00125852887989737i	-0.0024729621015873+0.00138512729232888i	-0.00294031737037782+0.0014904831028802i	-0.00322510340258982+0.00155543260908373i	-0.00327768495806303+0.00155324741787718i	-0.00309972940558262+0.00146369533433067i	-0.0027414208021974+0.00128521530279074i	-0.00228159185814307+0.00103908841598753i	-0.00180097026441163+0.00076380292565958i	-0.00136007446418445+0.00050282834985348i	-9.88922781125634e-04+2.91813296741823e-04i	-6.89106599735978e-04+1.50481684392941e-04i	-4.43705251028585e-04+8.1273711830728e-05i	-2.28963661412524e-04+7.3285660079592e-05i	-2.3339010651321e-05+1.08060258783417e-04i	1.8734359350387e-04+1.63926070828547e-04i	4.07463290377864e-04+2.17567470677935e-04i	6.3036136180957e-04+2.44158224272998e-04i	8.38112779201026e-04+2.19014982202422e-04i	0.00100355370592171+0.00012308744865863i	1.09552322496679e-03-4.803371400473e-05i	0.00108611526986657-0.00027484270319103i	9.56526247194301e-04-5.08991832408609e-04i	6.9835281708492e-04-6.76348312543879e-04i	3.10876442942195e-04-6.88947928409661e-04i	-2.00246455003548e-04-4.63656529888693e-04i	-8.15942874470756e-04+5.6806276641819e-05i	-0.00148668364188441+0.00088534684569127i
16	0.0613047786511853+0.0020758242957335i	0.0553123700733332+0.0013579452862384i	0.0455221553999995+0.0003903998424236i	0.0343634270888372-0.0005927690173882i	0.024117400199034-0.0013667874248947i	0.0161946565947405-0.001810669069094i	0.0109321615970612-0.0019415947760351i	0.007870237163371-0.00187434256925506i	0.00623267416397125-0.00173987522877554i	0.00532090955735226-0.00161682069347553i	0.00468677067587942-0.00150980746849578i	0.0041175772669523-0.00137200919085465i	0.00354399555624362-0.00114583843866388i	0.00295840566474608-0.00079649960341602i	0.00237069734973722-0.00032733995662748i	0.00178798676000722+0.00022190575050912i	0.0012011277133956+0.00078860324777788i	0.00057600902685448+0.00130692492156467i	-0.00014189861538948+0.00172768264213582i	-0.0010047450316548+0.0020312062192981i	-0.00202828973603046+0.00222767215955219i	-0.0031636701930594+0.00234449477353371i	-0.004292320533526+0.00240696662640744i	-0.00525143152535292+0.00242215195856413i	-0.00588230278801421+0.00237447440752441i	-0.0060820065756804+0.00223524772420415i	-0.00583652324115359+0.00198106895947046i	-0.00522213398879811+0.00161153294117475i	-0.00437649104054065+0.00115737844774529i	-0.0034534928891813+0.00067529387307108i	-0.00258072954071531+0.00023217207741727i	-0.00183382199724232-0.00011392345784213i	-0.00123236190485864-0.00032842305692988i	-7.53055152434671e-04-4.06100590157851e-04i	-3.51078947574081e-04-3.68241381123019e-04i	1.8825950357914e-05-2.54689474028383e-04i	3.86555793345093e-04-1.1510750869901e-04i	7.57723509838649e-04-1.968090333247e-06i	1.11154700617388e-03+3.511532283535e-05i	1.40534452452093e-03-4.396928435429e-05i	0.0015851484803928-0.00026039884732944i	0.00160011382771499-0.00060504780963397i	0.00141556772397155-0.00102908452488642i	0.00101839166397105-0.00144167912303276i	0.00041174164932053-0.00171844269311114i	-0.00039624431046571-0.00172069502443434i	-0.00139777718877231-0.00132202815828437i	-0.00257275119757451-0.0004365984426652i	-0.0038569195587671+0.00095628752243554i
17	0.0620878676852074+0.0035323774739924i	0.0555371604761392+0.0029542510328715i	0.0452431018712859+0.0020098605547865i	0.0335059037573922+0.0009067980255965i	0.0226280692646026-0.0001132091351339i	0.0142174936918728-0.0008686646158285i	0.00886309712855581-0.00129836225303271i	0.00624053456838252-0.00145665444865538i	0.00549813309863426-0.0014535335539864i	0.00569005094565691-0.00138054552787418i	0.00607727281522981-0.00126555642206384i	0.00623786386831264-0.00107469362006603i	0.00602973753476946-0.00074944004579712i	0.00548697373431531-0.00025114433254904i	0.00471378153387652+0.00041082811967033i	0.00380552675990322+0.00117645770966454i	0.00280308035643303+0.00195359779401946i	0.0016804328178428+0.00264659032534651i	0.00036511614273937+0.00318315551185161i	-0.00121420289021199+0.00353033087749866i	-0.00306926083902842+0.00369475344145472i	-0.00510775952158248+0.00370845400242667i	-0.00712623423314046+0.00360714105950684i	-0.00884961603755725+0.00341120436642801i	-0.0100063540178334+0.0031183640259022i	-0.0104110198300933+0.0027112188039455i	-0.0100218697715869+0.0021755719446197i	-0.00895136004063073+0.00152008880915408i	-0.00742766935700001+0.00078728185114852i	-5.72476150933296e-03+5.016207395877e-05i	-0.00408845814827201-0.000604309796293i	-0.00268328554980984-0.00109814685424556i	-0.00157301065410637-0.00138284289907839i	-0.00073380168096514-0.00145082254138952i	-8.897867035456e-05-1.33572154942982e-03i	0.00044916184069833-0.00110366178361364i	9.43142269702402e-04-8.39724588813268e-04i	0.0014081293608198-0.00063323641831806i	0.00180766948978853-0.00056344880142829i	0.00206696756635729-0.0006855875149206i	0.00209884949877199-0.00101734480774247i	0.00183290409207225-0.00152754140659085i	0.00123550579548994-0.00213045966099381i	0.00031075676976186-0.00268961690411038i	-0.00091836237692846-0.00303289553517651i	-0.00243605387025554-0.00297779467897586i	-0.00424503407024859-0.00236273642388805i	-0.00634458397919752-0.00107913984737074i	-0.00867545024649679+0.00090045885884335i
18	0.0631888783920719+0.0056269407392877i	0.0559873140181347+0.0052748851053425i	0.0449927214740323+0.0044115457156706i	0.0323692382725206+0.0032021486205811i	0.0204342418546904+0.0018931100117803i	0.0110115207168434+0.0007271692377732i	0.00502040959304368-0.00013484465904865i	0.00241220952443836-0.00064842229221351i	0.00241040514178582-0.00086394745647313i	0.00390520122847372-0.00086883873575614i	0.00583301774104812-0.00073004575360716i	0.00742436286009477-0.00046732236137234i	8.28486485802718e-03-6.463022734956e-05i	0.00834087512332323+0.00049583183700848i	0.00771220228173136+0.00120150143636111i	0.00657399530254164+0.00199699993762445i	0.00505294682363945+0.00279464238275811i	0.00318240579794509+0.00349908437565527i	0.00092103605601006+0.00403291703807155i	-0.00177954498822897+0.00435278822894855i	-0.00488913144738687+0.00445178964743003i	-0.00823425554055609+0.00434988971003869i	-0.0114873598320369+0.0040782267888535i	-0.0142222607654552+0.0036645092815875i	-0.0160207508519106+0.0031255825181885i	-0.0165924745780531+0.0024698337343933i	-0.0158631376944638+0.0017076230650944i	-0.0139982136224052+0.0008641343490712i	-0.0113548613298476-0.0000122888686543i	-0.00838186110066133-0.00085137226474452i	-0.00550430528934853-0.00157252350510325i	-0.00303079914919861-0.00210315215282435i	-0.00110811885548765-0.00239737618258196i	0.00027090487266751-0.00244898432154946i	0.00121784395945405-0.0022950034295012i	0.001879280302895-0.00200946927288245i	0.00237133847740883-0.00168952601934755i	0.00273724095480744-0.00143710185009948i	0.00293812252810159-0.00133938119847101i	0.00287642649239057-0.00145084599096443i	0.00244026089761076-0.00177933608490787i	0.00154895610003276-0.00227838739509673i	0.00017854653929135-0.00284765692874165i	-0.00164591280322143-0.00334223128850936i	-0.00388714711001499-0.00359017242256971i	-0.00653825639755453-0.00341628407273477i	-0.00963767258583763-0.0026692598728789i	-0.0132317187181393-0.0012491987077647i	-0.0172876600860752+0.0008673743077377i
19	0.0662262351231465+0.0082955384320052i	0.0588675704468401+0.0082109878851598i	0.0476249877993535+0.0074477550003887i	0.0344477343469862+0.0061219223980441i	0.0215636214823233+0.0044774730138515i	0.010917596118167+0.0028161862385526i	0.00373381561551611+0.00140806464637935i	3.25471718338327e-04+4.18971796349496e-04i	1.77584880892155e-04-1.16626072743062e-04i	0.00223414072046679-0.0002727421380116i	0.00526677226071752-0.00017719522056733i	8.20005291189996e-03+4.537663192299e-05i	0.0103085075740013+0.0003091666589987i	0.0112596345887212+0.0005741284151359i	0.011031429136448+0.0008321691223162i	0.00976604397595237+0.00108694503879072i	0.00762823667324814+0.00133845911448374i	0.00472166700809365+0.00157638782501178i	0.00108607580131378+0.00178049979357899i	-0.00323602957885709+0.00192495761180403i	-0.00810269805426923+0.00198426802305971i	-0.0131978350419542+0.0019396292582443i	-0.0180221294884086+0.0017843207631385i	-0.0219664940862794+0.0015263546069519i	-0.0244499384682989+0.0011871006390414i	-0.0250752134304687+0.0007962407381496i	-0.0237458277849931+0.000385186920104i	-0.0207014182280086-0.0000182757075844i	-0.0164588589741943-0.0003923359419387i	-0.0116805760634962-0.0007205960571521i	-0.00701527883504469-0.00099028651964504i	-0.00296150622071722-0.00119133315093282i	0.00020859293983684-0.00131749074064562i	0.00245158669029389-0.00136923853084606i	0.00389216424337377-0.00135679430186896i	0.00472803095145878-0.00130110391578254i	0.00513501907672494-0.00123125685178466i	0.00520234756213813-0.00117824359410838i	0.00491470785602761-0.00116666807205464i	0.00418020157549311-0.0012071295712309i	0.0028861461814253-0.0012918741149559i	0.00095408547473725-0.00139497542624472i	-0.00163389743490043-0.00147645668254971i	-0.00485128839771959-0.00148848617282323i	-0.00867572141944444-0.00138180866987157i	-0.0131373279381673-0.0011117291660861i	-0.0183256406746401-0.0006442090698451i	-0.0243284489500774+0.0000371725401979i	-0.0311110564746887+0.000923824020668i
20	0.0734834472684092+0.0115666952027644i	0.0671785901246917+0.0118498087562983i	0.0569530975323904+0.0113083873202298i	0.0444182087826802+0.0100045746521569i	0.0315370975526601+0.0081620527542945i	0.0201800372381625+0.0061126168123398i	0.0117246282475588+0.0042039153579196i	0.00680883811036586+0.00269966824462548i	0.0052906481473511+0.00170839686029479i	0.00640204544528838+0.00116583034817807i	0.00902919168750941+0.00087472042096429i	0.0120216977224361+0.0005840259494792i	0.0144389845138337+0.0000768952564306i	0.0156760770568387-0.0007624239793765i	0.0154605350244826-0.0019212948391699i	0.0137579354730212-0.0032740225508135i	0.0106493861732175-0.0046292016272327i	0.0062432675140373-0.00579035700732808i	0.0006576402561833-0.00660950446555656i	-0.00592870674980919-0.0070175906055999i	-0.0131936938978279-0.0070247505047684i	-0.0206123837973566-0.006694440106043i	-0.0274674603903391-0.0061050052015276i	-0.032947603384592-0.0053162415228092i	-0.0363130387770604-0.0043549884406184i	-0.0370762071079533-0.0032242125714737i	-0.035134963135702-0.0019288648590274i	-0.0308104691163081-0.0005043125457866i	-0.0247754261001965+0.0009673638226992i	-0.0178962765302312+0.0023617576950351i	-0.0110403567454236+0.0035363441042372i	-0.0049062448361406+0.00436549758518347i	7.770712323658e-05+4.77376526386659e-03i	0.00376809839742759+0.00475668103156097i	0.00624465765558582+0.00438392913361148i	0.00770350353682598+0.003785874612179i	0.00834575270929223+0.00312870061105498i	0.00829683021883127+0.0025844993356195i	0.00757638957209604+0.00230135619535945i	0.00611819921371804+0.0023765492410551i	0.00382044137881171+0.0028350684501524i	0.00059640843490832+0.0036160882143284i	-0.00360153552677316+0.00457074425464534i	-0.00879526249651114+0.00547402837944925i	-0.0150177145207112+0.0060511319063513i	-0.0223391771470513+0.0060150492376502i	-0.0308450825175504+0.0051096657245474i	-0.0405466397858549+0.0031523970586067i	-0.0512426122167071+0.000072383223998i
21	0.0870245615602684+0.0157462936261275i	0.0834759357579481+0.0166868444116074i	0.0760999128618996+0.0167304631730439i	0.0660541907559653+0.0158625177217678i	0.054859883579275+0.0142343896753695i	0.0440875096269499+0.0121295580140871i	0.0350441316887684+0.0098835294543579i	0.0285387153221153+0.0077803971289531i	0.0247781064544412+0.0059609726150292i	0.0234078687674297+0.0043767366598629i	0.0236716076570772+0.0028092441212334i	0.024631421095995+0.0009512411728004i	0.0253807310797421-0.0014771807754855i	0.025192964989802-0.0046173596088297i	0.0235807141576462-0.0084041359834851i	0.0202775398289861-0.0125638511076921i	0.0151829034307357-0.0166771611895392i	0.0083180167944377-0.0202828780653599i	-0.0001756067766986-0.0229858976077586i	-0.0099941773457601-0.0245334514257711i	-0.0206164452655991-0.0248386278764707i	-0.0312812932415175-0.0239521377559284i	-0.0410366641588053-0.0220033759960889i	-0.0488705003039231-0.0191415458916052i	-0.0538982740326775-0.0155032293126822i	-0.0555535557808575-0.0112170020782305i	-0.0537205803398904-0.006436304336134i	-0.0487644273905023-0.0013778314307653i	-0.041448202669966+0.0036598288845123i	-0.0327635403809537+0.0083134303888688i	-0.0237265062705334+0.0122084300700391i	-0.0151969835640157+0.0150335710100513i	-0.0077659275071581+0.0166134771157273i	-0.0017288758570828+0.0169569814518718i	0.0028636248876961+0.0162672611543119i	0.0061082830147144+0.0149112094379831i	0.0081414814071547+0.0133553081260227i	0.0090546027707368+0.0120809550334308i	0.0088511748762708+0.0114937002695717i	0.0074472723269545+0.0118398499882385i	0.0047015394689314+0.0131422463263054i	0.0004538207069877+0.0151654148029173i	-0.005445370549742+0.0174180281920968i	-0.0131195575024805+0.0191967147605487i	-0.0226538443759543+0.019669473037414i	-0.0340632858128112+0.0179906144015723i	-0.0472235970758709+0.0134342121857422i	-0.0617660070880768+0.0055306565666195i	-0.0769682196453382-0.0058095808410344i
22	0.107333365120929+0.02136672362342i	0.108149372964929+0.023477576197667i	0.10538727047565+0.024713554551769i	0.0997012268943936+0.0249337186521356i	0.0920686070475217+0.0241308746243677i	0.0835979839413095+0.0224231172080768i	0.0753210632979123+0.0200056899427946i	0.0680142119263387+0.0170755133543617i	0.0620860770319938+0.0137535469075799i	0.0575499656023004+0.0100348987561319i	0.0540774379000496+0.0057897770514275i	0.0511089759904918+0.0008211214668391i	0.0479852957154291-0.005036967969785i	0.0440636298100023-0.0118133821087111i	0.0387970566390411-0.0193256257523065i	0.0317756914717201-0.0271661388780066i	0.0227464521804785-0.0347568766221604i	0.0116341715578334-0.0414546199447477i	-0.0014221878379351-0.0466713983809589i	-0.0160238602516876-0.0499709432248137i	-0.0314819470877409-0.0511145123505135i	-0.0468349248215762-0.0500518987760282i	-0.0609367775544652-0.0468756572871865i	-0.0726141346838035-0.0417686395351076i	-0.080862003154254-0.0349719633896216i	-0.0850275688992826-0.0267849365269869i	-0.0849296484187786-0.0175883995125106i	-0.080879226053895-0.0078682489669326i	-0.073597062155792+0.001786795615753i	-0.0640554640372981+0.0107291685600117i	-0.0532913787578766+0.0183366851344135i	-0.0422408311928759+0.0241184315910875i	-0.0316315757817059+0.0278138643390592i	-0.0219486074857681+0.0294569890481912i	-0.0134648209432918+0.0293865202218308i	-0.0063136882276061+0.0281962659008002i	-0.0005753866613833+0.0266328590800406i	0.0036486302820191+0.0254572678865774i	0.0061885684958099+0.0252915487298393i	0.0067923309764261+0.026474025815536i	0.0051421341402723+0.0289457273611891i	0.0008953826121888+0.032188899198825i	-0.0062557925033278+0.0352341970168081i	-0.0165086041631643+0.0367459668611203i	-0.0298573695506322+0.0351848733784346i	-0.0459881486929205+0.0290352307018125i	-0.0641740580896836+0.0170726541889036i	-0.0832009333756962-0.0013622069744048i	-0.101366704866938-0.026125110026111i
23	0.132118959936473+0.028971873834786i	0.138098662665209+0.03297466442754i	0.140889047665279+0.03625654879117i	0.140689736680854+0.038507070470016i	0.137951553411919+0.039485744331539i	0.133277449624532+0.039042094873117i	0.127306202398794+0.037112440957839i	0.120601036544515+0.033695662974528i	0.113562499513288+0.028818904905721i	0.106378633320738+0.022509590911527i	0.0990168954204231+0.0147891871397534i	0.0912532686771845+0.0056961239169172i	0.0827271761043498-0.0046672528149786i	0.0730085722544159-0.0160808134934137i	0.061666613545624-0.0281688402271175i	0.0483356370238717-0.0403976892967175i	0.0327797080814997-0.0521161072431232i	0.0149576728495337-0.0626294827248287i	-0.0049149380292832-0.0712867306822321i	-0.0263200148955488-0.0775549612550978i	-0.0484269080684402-0.0810641236937584i	-0.0701373851473633-0.0816178925692523i	-0.0901930900836239-0.0791812379743271i	-0.10733410810796-0.0738625237429i	-0.120478049019079-0.065905273495579i	-0.128878145740985-0.055693760394288i	-0.132221694370937-0.043763255536941i	-0.130646434793766-0.030797066802528i	-0.12467617913248-0.017592912139398i	-0.115099216992499-0.004990701832809i	-0.1028259536579+0.006231721816343i	-0.0887623973963979+0.0154749887892168i	-0.0737253073863192+0.0224196847823041i	-0.0584085927504883+0.0270869084185042i	-0.0433952720782001+0.0298399171437825i	-0.0291993865949117+0.0313205520554301i	-0.0163189052188964+0.0323260055101803i	-0.005282282610787+0.0336413912645623i	0.0033248490357942+0.0358509346423081i	0.0088626361162971+0.0391557811602081i	0.0106765016498648+0.0432296155408038i	0.008177240500092+0.0471437729624798i	0.0009612754743141+0.0493897658565178i	-0.0110371127671702+0.0480175783149336i	-0.0273812713315876+0.0408921576884246i	-0.0469888445573515+0.0260494538772676i	-0.0680552600936041+0.0021101178706665i	-0.0880942721897774-0.0313121038052254i	-0.104136466116734-0.073284206037021i
24	0.156011483167452+0.038986545315839i	0.166605184431181+0.045890980483214i	0.174483074699138+0.052503926735357i	0.179519307159394+0.058363495177693i	0.181752028954776+0.062992343454044i	0.181339300160462+0.065937389930184i	0.178504938860553+0.066805729239188i	0.173483350861888+0.06529228375233i	0.166470993520304+0.06119791382199i	0.157590305940319+0.054439877903382i	0.146870003855407+0.045058174423737i	0.134243666036178+0.033220556647381i	0.119566683314696+0.019226244805485i	0.102650165715277+0.003505095395412i	0.0833094100666676-0.013392783622111i	0.0614236620085362-0.0308208925530116i	0.037002413582326-0.0480737680917103i	0.0102507879459756-0.0644332371993393i	-0.0183769714641089-0.0792154240254919i	-0.048149656543931-0.091810543110294i	-0.078070292343145-0.101711225537359i	-0.106934497525767-0.108530596056554i	-0.13343403208319-0.112015562973078i	-0.156291239901861-0.112061284474919i	-0.174399906139675-0.108728941731619i	-0.186944253105622-0.10226256640232i	-0.193472514523763-0.09309507397642i	-0.1939135623017-0.081832043027487i	-0.188540270168198-0.069205581185465i	-0.177896358651553-0.055998777054584i	-0.16271014459787-0.042950768223968i	-0.143817447842434-0.030659895087384i	-0.122108477152312-0.019505353923296i	-0.0985033729696927-0.0096057009707871i	-0.073951911598423-0.0008266787440431i	-0.0494469358611333+0.0071569518122375i	-0.0260386271721164+0.0147490428796203i	-0.0048365736122572+0.0222805500444567i	0.0130127021135194+0.0298381104529784i	0.0263839734004336+0.0370997310090817i	0.034276017050368+0.0432114486023331i	0.0359616967955605+0.0467424693880199i	0.0311775147235191+0.045753623215215i	0.0203289466943371+0.0380021575210811i	0.0046698584282443+0.0212838826681024i	-0.0136004741655526-0.0061166403035522i	-0.0313836241467895-0.044930553924077i	-0.0449199725942097-0.0944549231125939i	-0.050234410946541-0.152254257430584i
25	0.171490795169544+0.051314418834551i	0.18463509247518+0.062391094548771i	0.195510667443805+0.074069267598242i	0.203811884732718+0.085831391541293i	0.209304334720726+0.097046486871179i	0.211803845479828+0.107009189462189i	0.21115694023443+0.114991470513563i	0.207226991698422+0.120301074456732i	0.199887852095016+0.122339569425438i	0.189024846345378+0.12065304037047i	0.174542192399648+0.114969742970524i	0.15637605071272+0.105221121822616i	0.134512981101603+0.091545057009747i	0.109013949214635+0.074272658487563i	0.0800436554940647+0.0539020518500552i	0.0479036251922277+0.031064071462777i	0.0130653377876145+0.0064852641554673i	-0.0238027734243129-0.019047145675775i	-0.0618224684770894-0.044715651093655i	-0.0999152225084615-0.0696982597101969i	-0.136840113186286-0.093192281001468i	-0.171261248894297-0.114439970818911i	-0.201839377855957-0.132759134766742i	-0.227335847506506-0.147578987399629i	-0.246712846441847-0.158477669749138i	-0.259213571544415-0.165214443958951i	-0.264410096583529-0.167748294828231i	-0.26221419250765-0.166236310578995i	-0.252854858899158-0.16100946051331i	-0.236833219849342-0.15252886714651i	-0.214868735813064-0.141330592248141i	-0.187849764500108-0.127969887394771i	-0.156797167979097-0.112976269967927i	-0.122843592041308-0.096829075085769i	-0.0872249875955788-0.0799601651911255i	-0.0512760679473048-0.0627869125832779i	-0.016418109130588-0.0457744177323133i	0.015874202592449-0.0295206192277025i	0.0441401175330835-0.0148509430810402i	0.067045012113096-0.0029007533086594i	0.0835416425731498+0.0048440733850908i	0.0930733277720976+0.0065823059782172i	0.0957958444596414+0.0003385720941725i	0.0927764994026997-0.0157733864470303i	0.0861133385157055-0.0431750522764604i	0.0789115407793381-0.0823782650947469i	0.075064226976334-0.132548467787097i	0.078814715118242-0.191177903361551i	0.094124708823731-0.25397519043547i
26	0.170976925981886+0.063876837057527i	0.183411328319365+0.080015331114017i	0.193846911042389+0.098104806859665i	0.201897946636102+0.117701788382038i	0.207158116232724+0.138152362146053i	0.209185510582297+0.158609251148163i	0.207502751529311+0.178071658275177i	0.201615961216271+0.195444815697592i	0.191051769197272+0.209612937458841i	0.175407486388356+0.219517154615021i	0.154407006967961+0.224229527246697i	0.127954364261506+0.22301548256226i	0.096177963344281+0.215379674548294i	0.05946066205523+0.201093572240218i	0.018453215316698+0.180206153114963i	-0.025929580817604+0.153041081197955i	-0.072529748241335+0.120184205583521i	-0.119983472482948+0.082464158341183i	-0.166774450871908+0.040926823427631i	-0.211302410359829-0.003197591015358i	-0.251964747179431-0.048537259414177i	-0.28724707443555-0.093633167049178i	-0.315815775238266-0.137005171614741i	-0.33660330110185-0.177226598220054i	-0.348875924658443-0.213001322816847i	-0.352274713499033-0.243235504105831i	-0.346823832772003-0.267096170202014i	-0.332905391263347-0.284050782610723i	-0.311205799654424-0.293885068947204i	-0.282643612484734-0.296699866201348i	-0.248291812449495-0.292890548620336i	-0.209307680442356-0.283114345106951i	-0.166880635157414-0.268251504101799i	-0.122203194854426-0.249366167344722i	-0.076463443237412-0.227672226928041i	-0.0308502896349-0.204508238190347i	0.013443211093867-0.181323099469423i	0.055236681004869-0.159670055423595i	0.093417012281503-0.141200508319955i	0.12704253169884-0.127642098791483i	0.155496986076099-0.120739836931611i	0.178677201079985-0.12213796895778i	0.197179732350798-0.133186923337637i	0.212435754277796-0.154675758890521i	0.226735626229385-0.186514844447521i	0.243090586589522-0.227421297458454i	0.264902117567229-0.27468317412741i	0.295448705541592-0.324088405486044i	0.337248603721524-0.370093374894056i
27	0.149717850971173+0.070847690295886i	0.157844297149744+0.091358066819927i	0.163969813576061+0.115280643420156i	0.167663641559622+0.142344350725433i	0.168390726456351+0.171988981624625i	0.165499585549845+0.203347928458224i	0.158238945505353+0.235257020696681i	0.145807415305218+0.266291436960269i	0.127433885738389+0.294829327331679i	0.10247984956998+0.319137710374606i	0.070549881472858+0.337473949217226i	0.031594147675425+0.348194964346687i	-0.014012590747219+0.349866287189351i	-0.065427788850363+0.341363785816478i	-0.12134106039+0.321961932068066i	-0.180018934028863+0.291403394068925i	-0.239390863262813+0.249945313770039i	-0.297168789186575+0.198377964688418i	-0.350989786538427+0.138011959006793i	-0.398569816413695+0.070631281094058i	-0.437856046784377-0.001588454900909i	-0.467165280952956-0.076193942879934i	-0.485296638961982-0.150593872357012i	-0.491607903086874-0.222214118328101i	-0.486047177484539-0.288655345347109i	-0.469135028401895-0.347838819680078i	-0.441897139756259-0.398127202653142i	-0.405753408899766-0.438410045245149i	-0.362375528810502-0.468148042170162i	-0.313530306939221-0.487375007867571i	-0.26092899136211-0.496661179357285i	-0.206102651948287-0.497045190952745i	-0.150319667540277-0.489944512869871i	-0.094553838109608-0.477055101553186i	-0.039501672231549-0.460250360898483i	0.014363138115425-0.441487179684778i	0.066718797544948-0.422722820010204i	0.117333359263521-0.405841126615649i	0.166035384294881-0.392580798846321i	0.212732823505445-0.384453861446068i	0.257481274941865-0.382641008036483i	0.300584949584434-0.387854132877865i	0.342696587408609-0.400166204077948i	0.384871278057174-0.418824044686483i	0.428528430816207-0.442077717410002i	0.475289003649025-0.467076082341672i	0.526681376878111-0.489885602142848i	0.583744814367403-0.505683076954186i	0.646596417082441-0.509149828151748i
28	0.108477974673863+0.063803573759229i	0.109590044262223+0.085823145127628i	0.108494828581443+0.112334057536022i	0.104720727756841+0.143260230893165i	0.097627800004749+0.178184522754387i	0.086403287363486+0.216297079504424i	0.070096892776331+0.25636923611847i	0.047699923525866+0.296760130371324i	0.018264466737132+0.335460671962731i	-0.018949402339363+0.370176267711206i	-0.064317098324474+0.398446076350681i	-0.117706275649143+0.41779287612374i	-0.178369617088911+0.425894164190932i	-0.244892838871817+0.420762119968725i	-0.31521038007037+0.400917796389355i	-0.386692603358687+0.365543620548136i	-0.45629920038459+0.314598291589516i	-0.520785235489964+0.248879762204125i	-0.576939926029205+0.170025394463664i	-0.621834452781734+0.0804435938074i	-0.653053991933997-0.01682207128953i	-0.668890606868738-0.118287749787658i	-0.66847730146178-0.22026737108234i	-0.651849028046267-0.319132138388281i	-0.619923367206866-0.411566223074051i	-0.574401519752044-0.494793167417123i	-0.517598619116305-0.566750681463736i	-0.45222042988241-0.626197752961726i	-0.381110273822474-0.67274633516511i	-0.306994422080101-0.706819018101534i	-0.232255189733175-0.729542586687301i	-0.158757894653715-0.742593928486362i	-0.087750644553361-0.748018436815809i	-0.019845345384711-0.748041415528481i	0.044924050011906-0.744890129386762i	0.106982018578025-0.740638688310974i	0.167055805978848-0.737080999943957i	0.22601300141608-0.735630018601919i	0.28471976180243-0.737236077407326i	0.34393898747708-0.742314741080984i	0.404275043683015-0.750676448614277i	0.466157233828405-0.761456491677442i	0.529841909329905-0.77305370527621i	0.595406567730136-0.78309745430004i	0.662711219724036-0.788471822054238i	0.731313387095004-0.785429612541009i	0.800341470742056-0.769823638619628i	0.868352556241177-0.737467194515914i	0.933218972193116-0.684610622723293i
29	0.0541393351868743+0.0382007926988711i	0.0473915752219076+0.057967523562564i	0.0382397175544087+0.0826497004578677i	0.026199013593265+0.112302636789359i	0.010588442128553+0.146609800310347i	-0.009460146194335+0.184808639188088i	-0.034947776084131+0.225641930089181i	-0.066906363466377+0.267345569730572i	-0.106254702048598+0.307681734160648i	-0.15362669122907+0.344022861365114i	-0.209193271687949+0.373487144795226i	-0.27250388046509+0.393120522615647i	-0.342373708656085+0.400114058543795i	-0.416839293694327+0.392039837592267i	-0.493197410126024+0.367083841995378i	-0.568131917509454+0.324251533169778i	-0.637921722245084+0.263521735552801i	-0.698712022719211+0.18592733886042i	-0.746822116277577+0.093547368522328i	-0.779057461265894-0.010596289467424i	-0.792992095021422-0.122733683943046i	-0.787190033403652-0.238618264573285i	-0.76134052941722-0.353850219750999i	-0.716291250788176-0.464219564865422i	-0.653974473142436-0.566033419624386i	-0.577233045093474-0.656393060367646i	-0.489563885037258-0.73339205002628i	-0.394805889128105-0.796216259317441i	-0.296805291575217-0.845138479189583i	-0.19909391574456-0.881412769563276i	-0.104613972027395-0.90708480564636i	-0.015517181906804-0.924742655216104i	0.066943310930064-0.937236593342333i	0.142421341822453-0.94739641935776i	0.21139171642462-0.957770746403588i	0.274986054193371-0.970406021415739i	0.334774851843416-0.986675184361948i	0.39252414215504-1.00715860912033i	0.44995456453435-1.03157479964092i	0.50852597303704-1.05875623315021i	0.56926318476667-1.08666696426076i	0.63263002940317-1.11246245734426i	0.69845159133767-1.13259709326609i	0.76588018010894-1.14298881637355i	0.83340001026496-1.13925123170626i	0.8988685248855-1.11699935789458i	0.9595972493392-1.07222545333289i	1.01247961050494-1.00172662174609i	1.05417464482165-0.90354867775442i
30	-0.0032399542574733+0.00183918269086976i	-0.0168882286242931+0.0174277050587115i	-0.0329350066912512+0.0377985097703698i	-0.0517995502634092+0.0630056566647081i	-0.074076460270828+0.0927150436991751i	-0.100511442178577+0.126129192325966i	-0.13193433476828+0.161940305165589i	-0.169149273474126+0.198323446078512i	-0.212789423380296+0.232979412767658i	-0.263151300139728+0.263232842355322i	-0.320029919832623+0.28618551435919i	-0.382579597569291+0.298918168608758i	-0.449225221103715+0.298727166865736i	-0.517644890789994+0.283375914117278i	-0.584837234338367+0.251336115583163i	-0.647276408222934+0.201991608654053i	-0.701146218419533+0.135778376415047i	-0.742633622706757+0.054238740922277i	-0.768252784324198-0.040024522632676i	-0.775165206863704-0.143498021313673i	-0.761460158737361-0.252003556282189i	-0.726362828758053-0.361020170783577i	-0.670345034652809-0.466052653752165i	-0.595123866854936-0.56300990885335i	-0.503546025196545-0.648554114008266i	-0.399368236147129-0.720383916011653i	-0.286955482469101-0.777421789246172i	-0.170927508988532-0.81988620194098i	-0.055789228296307-0.849241899660983i	0.054418254633296-0.868034664837837i	0.156412238730644-0.879628588381423i	0.247881404365106-0.887872750356719i	0.32759912050971-0.896729346796921i	0.395429716247811-0.909896473215644i	0.45223125163477-0.930456384332792i	0.499668211451146-0.960575009875489i	0.53995541817774-1.00127202251476i	0.5755596624561-1.05227405025702i	0.60888784155283-1.11195768839039i	0.64198994905271-1.17738434916824i	0.67630256694532-1.24442571878909i	0.71245424727445-1.30797620295792i	0.75014900784829-1.36224642240329i	0.78813861363793-1.40112866163411i	0.82428860963091-1.41862047703982i	0.85573716713831-1.40928622525182i	0.87913947618329-1.3687285623748i	0.89098344387327-1.29403421084555i	0.88795487085455-1.184152305378i
31	-0.0549747237735198-0.0232505240428145i	-0.0737447560351178-0.0100308043569724i	-0.0946614623136464+0.0075167261676731i	-0.11797003542738+0.029285509032332i	-0.144027333743269+0.054787037324274i	-0.173269169716099+0.083099483707952i	-0.206144492256638+0.112848228854851i	-0.243018629004767+0.142227684272853i	-0.284053579238908+0.169070805013583i	-0.329078904917649+0.190968216301135i	-0.377471043588738+0.205433264015237i	-0.428060943200083+0.210103108193109i	-0.479089150515214+0.202959967999333i	-0.528223647457954+0.182551657823087i	-0.572649096822134+0.148187476034351i	-0.609227492012227+0.100085020399342i	-0.634720654660213+0.039446026700977i	-0.646055952829085-0.031555104675285i	-0.640609380840567-0.109878216510982i	-0.616475883590469-0.191817824963511i	-0.57269624642654-0.273284464336317i	-0.509413201706477-0.350144326363651i	-0.427936264787731-0.418586583916146i	-0.330704351291755-0.475482947748277i	-0.221146233427831-0.518703047510682i	-0.103449984945793-0.547352376698196i	0.017737608338763-0.561906464599826i	0.137653269136314-0.564224803792433i	0.251768437183457-0.55743966703375i	0.356116128019626-0.545726910385385i	0.447562879486564-0.533976828473736i	0.524001008477932-0.527391974683987i	0.58444444842946-0.531044819446686i	0.629020833980656-0.549430859894277i	0.658862282965433-0.586052397517338i	0.675906598619222-0.643065084741697i	0.682628617231445-0.721014129724345i	0.681727581738578-0.818680426377945i	0.675800345842174-0.933049464850495i	0.66703169854396-1.05940815006825i	0.65693208422662-1.19156691253541i	0.64614953302657-1.32219689505712i	0.63437686201017-1.44326463707094i	0.62036741064218-1.54653968871887i	0.60206310828187-1.62414423648091i	0.57682807216707-1.66910856902885i	0.5417699349078-1.67589270253861i	0.49412064682717-1.640833479357i	0.43163971856924-1.56247868398081i
32	-0.094295952848912-0.0105219570507118i	-0.116190828450567+0.005015639505616i	-0.139781134400217+0.024186040256847i	-0.165064502977249+0.04660230888709i	-0.192078036541964+0.071542170335858i	-0.22087083493403+0.097937835280181i	-0.251456478968004+0.124398059979527i	-0.283748401912972+0.149266987782675i	-0.317484723621136+0.170720916628157i	-0.352152366728597+0.186899898294983i	-0.386922507430515+0.196066408465011i	-0.420610107855745+0.196778776763104i	-0.451669097534091+0.188063255640438i	-0.478231654328562+0.169566156138643i	-0.498195227855652+0.14166691130979i	-0.509354995609408+0.105534581595462i	-0.509573118861035+0.063114267412604i	-0.496970365953215+0.017035916696257i	-0.470121270105447-0.029554418564697i	-0.428231703630444-0.073232495150866i	-0.371278020083006-0.110586437092236i	-0.300089828412835-0.13853644918245i	-0.216363736768613-0.154655300126854i	-0.12260242649542-0.157459044304291i	-0.021981338426663-0.146638413107234i	0.081846891092662-0.123205363135059i	0.184993260429932-0.089536035361062i	0.283596471696631-0.04930015746533i	0.374085521425939-0.007276794729758i	0.453416012797726+0.030933684667703i	0.519257861171491+0.059282486367597i	0.570116767848441+0.071703788386696i	0.605378240058687+0.062573252584516i	0.625270377815367+0.027159755697587i	0.630749420661258-0.037963382425673i	0.62331945826251-0.134578744334447i	0.604804135672879-0.262583013019361i	0.577093103543463-0.419862806005842i	0.541888966831172-0.602300208073635i	0.500481285778643-0.803911596734734i	0.45357262220886-1.01711460096932i	0.40117768657721-1.23310944436068i	0.34261047348802-1.44235294916694i	0.27656620989249-1.6350965825297i	0.20129552371078-1.80195458888314i	0.1148582267871-1.93446494626628i	0.01543443889426-2.02560503001042i	-0.09833747175281-2.07022577054255i	-0.22703240148133-2.06537286851274i
33	-0.110357173631917+0.05599105910942i	-0.132484230940211+0.078531114933178i	-0.155742253090381+0.103701712384477i	-0.179932080379339+0.130808910965233i	-0.20486077257764+0.158912221143265i	-0.230331907803765+0.18685581507281i	-0.256126571336082+0.213326684135678i	-0.281976822358243+0.236939277187601i	-0.307535176079263+0.256343098837231i	-0.33234509505459+0.270346512525245i	-0.355818358535272+0.278046951699395i	-0.377225243270993+0.278955306241999i	-0.395702580559726+0.273100820146965i	-0.41028296882871+0.261102739526575i	-0.419945885865706+0.2441963906783i	-0.423688464433324+0.224204379270818i	-0.420610672611572+0.203448021920218i	-0.410007019808561+0.184599594718228i	-0.391455107287256+0.170481988728948i	-0.36489067965104+0.163828268980325i	-0.330659482970675+0.167018774262648i	-0.289538186729838+0.181817151722331i	-0.24271968612643+0.209128604198792i	-0.191761914448139+0.248803347035441i	-0.138503398435617+0.299505769401218i	-0.084952674947705+0.358665264051375i	-0.033161873510363+0.422518542411011i	0.014903134691979+0.486246071675559i	0.057482868720137+0.544197735850601i	0.093122180738272+0.590195625369488i	0.120735584596873+0.617895627375539i	0.139632734964974+0.621184720167847i	0.149500831801742+0.594587901706889i	0.150345162917534+0.533657652287523i	0.142393446895687+0.435319722725987i	0.125973694664426+0.298151686602746i	0.101378603759622+0.122574830569599i	0.0687317245992278-0.0890547488427439i	0.027871551644142-0.332463876376972i	-0.021730867595633-0.60159035151007i	-0.081007316006032-0.888816186975766i	-0.15127090182162-1.18529451336047i	-0.23413273490641-1.48135283230979i	-0.3313578422462-1.76695041150597i	-0.44466795387141-2.03216394556447i	-0.57550536080024-2.26767343768392i	-0.72477792429471-2.46521980725499i	-0.8926097706935-2.618007125755i	-1.07812455267265-2.72102562825336i
34	-0.082741141229895+0.172915294397516i	-0.100552605071592+0.204609336870971i	-0.119086387330588+0.237580555009429i	-0.138166268170934+0.270876348750495i	-0.157649593227871+0.303399086823607i	-0.177435745211429+0.333962758313813i	-0.197469793341561+0.361367606891226i	-0.217741127151707+0.384489162037741i	-0.238277552698851+0.402375952644628i	-0.259135936896216+0.414348289171936i	-0.28039093024764+0.420089087134663i	-0.30212350222335+0.419717014659936i	-0.324410946175612+0.413832466027543i	-0.347319657598931+0.403528094296392i	-0.370901414272678+0.390357875470021i	-0.395193184255412+0.376261801571445i	-0.420219779463687+0.363447071890529i	-0.445998087003714+0.354230734558627i	-0.47254126041047+0.350852724382479i	-0.499861215589946+0.355271727577282i	-0.527968078167255+0.368958889654399i	-0.556865839892383+0.392705757638335i	-0.586544317972192+0.426462819079327i	-0.61696844772697+0.469223519762375i	-0.64806682889845+0.51896581383611i	-0.67972214299123+0.572659369214937i	-0.711766439564214+0.626341873417092i	-0.743984270038709+0.675262884088906i	-0.77612619592399+0.714088785381983i	-0.807934335368372+0.737158054677154i	-0.839180406875096+0.738772547540483i	-0.86971528853605+0.713508101581809i	-0.899527565571209+0.656526553929278i	-0.928807028681653+0.56387126017932i	-0.958007749856693+0.432729296343891i	-0.987904330969457+0.261645551600355i	-1.0196343104068+0.05067667221794i	-1.05471962444808-0.19852392005754i	-1.09506053378131-0.48269514207435i	-1.14289659630743-0.79703300428134i	-1.20073111435507-1.13532883836145i	-1.27121797741629-1.49017530151617i	-1.35701286612199-1.85323119735102i	-1.46059420845541-2.21553326446572i	-1.5840628326205-2.56784068569759i	-1.72893261531444-2.90099628319462i	-1.89592719941034-3.20628730422288i	-2.08479965599496-3.47578847131385i	-2.29419243213875-3.70267063716848i
35	0.014807566295527+0.317743530985806i	0.006781717118858+0.356837757707615i	-0.00216941098312+0.395417481152419i	-0.012189514066459+0.432307827910401i	-0.023514894691574+0.466262939513721i	-0.036487956990238+0.496028276079964i	-0.051565135879017+0.520412590068615i	-0.069317861934143+0.538365282359328i	-0.09042554310994+0.549053697848065i	-0.115660026140562+0.551934101558308i	-0.145861549428057+0.546809731329646i	-0.181906776235283+0.53386954841504i	-0.224670062160369+0.513702152205729i	-0.27497962703224+0.487280777962087i	-0.333570736676831+0.455917278394472i	-0.401038329276317+0.421185358572526i	-0.477791726109878+0.384815892842345i	-0.564014135754963+0.348569670911191i	-0.65962958863269+0.314095155566804i	-0.764279724624187+0.282780559966736i	-0.877312504938103+0.255610583641779i	-0.997784440449757+0.233038363525314i	-1.12447733848221+0.21488255946226i	-1.2559298914702+0.2002580482202i	-1.39048369426743+0.18754657205737i	-1.52634251850169+0.17441106917839i	-1.66164293311236+0.15785453860527i	-1.794533681742+0.13432141098201i	-1.92326064850162+0.09983674602412i	-2.0462537948018+0.05017635402388i	-2.16221215154323-0.01894071790625i	-2.27018281056285-0.11164691370723i	-2.36962987268949-0.23171806971096i	-2.46048946461754-0.38237224814249i	-2.54320721779787-0.56608458108382i	-2.61875499807727-0.78442616737704i	-2.68862418281656-1.03793379987107i	-2.75479341359031-1.32601591575501i	-2.81966953077797-1.64689873894881i	-2.88600135223509-1.99761516648819i	-2.95676712019742-2.37403755387991i	-3.0350378214591-2.7709541669613i	-3.12382016873884-3.18218766844591i	-3.22588475708581-3.60075257841484i	-3.34358667028655-4.0190471890032i	-3.47868745262054-4.42907395064262i	-3.63218868763227-4.82268093745528i	-3.80418822720983-5.19181572837436i	-3.99377019114849-5.52878201448689i
36	0.206882635759939+0.449286107399031i	0.214154884557754+0.488568941771607i	0.219563344339027+0.524732466920288i	0.222473562189836+0.556343346123834i	0.222121334306447+0.581929074250152i	0.217609315485461+0.600034472493338i	0.207910867200755+0.60928289638184i	0.19188235466002+0.608438626793374i	0.168284683347596+0.596466401177918i	0.135814323918211+0.572583801372336i	0.093143440593515+0.536302297942353i	0.038968053308274+0.487453185561504i	-0.027937522750135+0.426195424596682i	-0.108662350367874+0.35300349176651i	-0.204099572352016+0.268634665468402i	-0.314889425583125+0.174076629230663i	-0.441368016880905+0.070477750593999i	-0.583525248461936-0.040936244351052i	-0.740974979087661-0.158954350179398i	-0.912939974044626-0.282475469944587i	-1.09825346114311-0.4106006810103i	-1.2953782177382-0.54271660704961i	-1.50244312726094-0.67856441981317i	-1.71729613472392-0.81828987738367i	-1.93757157432284-0.96247099150894i	-2.16076900979388-1.11212129456136i	-2.38434007952974-1.26866812336195i	-2.60577941590404-1.43390673094326i	-2.82271553197249-1.60993227230131i	-3.03299763480898-1.79905270726143i	-3.23477460630844-2.00368637809577i	-3.4265628436255-2.2262484437071i	-3.60730021480653-2.46903051249011i	-3.77638399957234-2.73407776576241i	-3.93369129553952-3.02306767239i	-4.07958093578538-3.33719413584686i	-4.2148764645747-3.67706065129628i	-4.34083015773184-4.04258582655553i	-4.45906847804274-4.43292445449137i	-4.57151976604614-4.84640720377126i	-4.68032543144758-5.28050188143027i	-4.78773647427324-5.73179905595033i	-4.89599785493426-6.1960245454752i	-5.00722404816587-6.66808080713461i	-5.12327002232579-7.14211856015242i	-5.24560281145266-7.61163901338236i	-5.37517968959759-8.06962585663161i	-5.5123395907613-8.50870476088578i	-5.6567147131733-8.92132659681715i
37	0.520360645812443+0.505922752199625i	0.550487604174628+0.530996154685891i	0.5778558989737+0.549027766861421i	0.601432484212448+0.558277197927975i	0.620067264237887+0.556977915951985i	0.632505096775641+0.543387151226911i	0.637404618548619+0.51583846675445i	0.633364170905356+0.472794448827519i	0.61895468988995+0.412896747048091i	0.592758956182712+0.335010642417803i	0.553416105539823+0.238261462569184i	0.499669816373768+0.122060498049741i	0.430418158286697-0.013881410240612i	0.34476274438104-0.169553774165339i	0.242054618220872-0.344660237354755i	0.121934253189856-0.538645785786972i	-0.015636833527496-0.750736123955303i	-0.170355043082696-0.979987198832532i	-0.34156594497585-1.22534222858217i	-0.52826890215711-1.48569314006364i	-0.72913542914153-1.75994306907348i	-0.94254085928139-2.04706654208388i	-1.16660812233443-2.34616413085464i	-1.39926172604112-2.65650872655008i	-1.63828945193297-2.97758107798911i	-1.88140886208698-3.30909282972632i	-2.12633550075038-3.65099592643233i	-2.37084967456334-4.00347786982931i	-2.61285889900635-4.36694288116056i	-2.85045347860028-4.74197950698844i	-3.08195319972673-5.12931559617218i	-3.30594370188706-5.52976187478603i	-3.52130169540165-5.944145571672i	-3.72720875347362-6.37323572898001i	-3.92315387680291-6.81766200300831i	-4.1089253782302-7.2778289528764i	-4.28459285193902-7.75382805192057i	-4.45048008653489-8.24534994951467i	-4.60712978333504-8.75159985231533i	-4.75526089478728-9.27121925812547i	-4.89571935529432-9.80221761979973i	-5.0294229894602-10.3419177847347i	-5.1573014931333-10.8869191843095i	-5.280232615619-11.4330826747628i	-5.3989760291747-11.9755406032433i	-5.5141068308874-12.5087350543509i	-5.6259511341778-13.0264863116377i	-5.7345267043784-13.5220923620538i	-5.8394919949262-13.9884588260588i
38	0.997537070686988+0.419009233848691i	1.06418563013005+0.41040614933682i	1.12859006912441+0.3897644668494i	1.18959771608277+0.35514644837686i	1.24598408208349+0.30462358406557i	1.29647492623177+0.23632359207664i	1.33977284334286+0.14847885054707i	1.3745878626282+0.03947428810552i	1.3996712546568-0.09210736376414i	1.41385145931513-0.24744506614688i	1.41607079183882-0.42744571983675i	1.40542138018966-0.63271894317569i	1.38117865701219-0.86356182306853i	1.34283069188079-1.11995464934029i	1.29010171802498-1.40156813737516i	1.22296838855599-1.70778209428046i	1.14166758822919-2.03771492153039i	1.04669501651753-2.390262805012i	0.93879422560281-2.76414695286866i	0.81893631399166-3.15796682975321i	0.68829100770462-3.5702570242733i	0.54819036763714-3.99954518831508i	0.40008680467868-4.44440840827541i	0.24550742766863-4.90352540682594i	0.08600696418473-5.37572212055608i	-0.07687843874227-5.86000843926916i	-0.24167431474189-6.35560420918024i	-0.40700589641618-6.86195297614782i	-0.57162943524943-7.37872235887919i	-0.73445567089742-7.90579038117865i	-0.89456482040363-8.44321754612413i	-1.05121299396103-8.99120489718044i	-1.20383044753077-9.55003877900423i	-1.3520125123402-10.1200234837318i	-1.495504363854-10.7014034469415i	-1.6341809870589-11.2942771394643i	-1.7680237538676-11.8985052808795i	-1.8970949600711-12.5136164660168i	-2.0215114953884-13.1387137280896i	-2.1414185738125-13.7723859349603i	-2.2569641729123-14.4126281959504i	-2.3682745625677-15.056775608958i	-2.4754310853879-15.7014546639439i	-2.5784482144483-16.3425564047936i	-2.6772528786371-16.9752350103523i	-2.7716651168039-17.5939347721215i	-2.8613802884896-18.1924475212902i	-2.9459533061194-18.7640014102318i	-3.0247856242748-19.301380621447i
39	1.68824821031569+0.16057211109112i	1.81067629770984+0.10423223882266i	1.93334726944537+0.03168660585472i	2.05519757652762-0.05879858922913i	2.17512808459914-0.16886895662076i	2.29202784287186-0.30003787979227i	2.40480008149667-0.45364322095614i	2.51238965240741-0.63080655830412i	2.61381097685794-0.83239680249067i	2.70817544276604-1.05900001012401i	2.79471711817009-1.31089708986493i	2.87281562376557-1.58805088078684i	2.94201504538839-1.8901037767931i	3.00203787088085-2.21638668425845i	3.05279310533211-2.56593964680375i	3.09437794989535-2.93754396975918i	3.12707271307309-3.32976514944057i	3.15132894569625-3.74100538321148i	3.16775113392375-4.16956393081294i	3.17707262756235-4.61370314065037i	3.18012680132505-5.07171756998577i	3.17781472182093-5.54200333574504i	3.17107080245504-6.02312464946288i	3.1608280550149-6.51387442764816i	3.14798457880419-7.01332593435924i	3.1333728605777-7.52087260757933i	3.11773329339878-8.03625354149146i	3.10169306956992-8.55956253459762i	3.08575127872016-9.09123915614177i	3.07027066962657-9.63204091412099i	3.055476140261-10.1829963078531i	3.0414596337642-10.7453392946609i	3.0281907670177-11.3204264697936i	3.0155322287551-11.9096390257733i	3.0032587760754-12.5142722953226i	2.9910785450766-13.1354163635934i	2.978655378082-13.7738318329677i	2.965630952792-14.4298253099707i	2.951645665424-15.1031295325997i	2.9363574510292-15.7927932434492i	2.9194579948694-16.4970859184871i	2.9006860712189-17.2134222669035i	2.8798380122534-17.9383110140101i	2.8567755343537-18.6673318642968i	2.8314313117752-19.3951437221209i	2.8038127748553-20.1155262399991i	2.7740046166566-20.821455596743i	2.7421704218867-21.5052141181853i	2.7085536970432-22.1585319904813i
40	2.59468748843274-0.19644324035514i	2.78620242053455-0.29405844252712i	2.98078066816789-0.40821348782451i	3.17733894145697-0.53986643175517i	3.37475638915215-0.68979204499805i	3.57189672779774-0.85854808613376i	3.7676318912978-1.04644555052718i	3.96086653351257-1.25352453563386i	4.150562638795-1.47953732112766i	4.33576344431295-1.72394014173107i	4.51561585841196-1.98589492818176i	4.68939057462244-2.26428200792906i	4.85649913295644-2.55772439664413i	5.01650726862671-2.86462388350583i	5.16914401083197-3.1832086308087i	5.31430614615836-3.51159148899386i	5.45205783573066-3.84783769237906i	5.58262536399601-4.19004007192865i	5.70638719007921-4.5363994242644i	5.82385965939795-4.88530723620987i	5.93567890299355-5.23542760622285i	6.04257959484018-5.58577495090107i	6.14537134471468-5.93578395597218i	6.24491356966069-6.28536824212526i	6.34208970700097-6.63496437674932i	6.43778160568697-6.98555817709462i	6.53284486323492-7.33869071596093i	6.62808576846999-7.69644204830225i	6.72424037447433-8.06139140990164i	6.82195607239982-8.43655347487053i	6.92177587741439-8.82529116875825i	7.02412548564415-9.23120648528066i	7.12930302752468-9.658011710205i	7.2374713387547-10.1093843766122i	7.3486525026877-10.5888101217362i	7.4627243917742-11.0994183479287i	7.5794189510189-11.6438161727271i	7.6983220198387-12.2239265535253i	7.8188745729358-12.8408366648802i	7.9403753654091-13.4946625722473i	8.0619850795827-14.1844359746977i	8.1827321769854-14.9080182800999i	8.3015207447103-15.6620465385437i	8.417140678489-16.4419148127524i	8.5282805552858-17.24179343705i	8.6335435097006-18.0546873473641i	8.731466338946-18.8725332998687i	8.8205419233191-19.6863343874613i	8.8992448702803-20.4863288676966i
41	3.59839335697215-0.48151980013228i	3.84800535792134-0.5889759873569i	4.10036652524099-0.70798634585885i	4.35396116436419-0.83840117450913i	4.60720733352819-0.97983854163079i	4.85848203102599-1.13167005741772i	5.10614899312719-1.29301333861488i	5.34858861872389-1.46273239353817i	5.58422945015597-1.63944700921661i	5.81158056472912-1.82155201029839i	6.02926417098523-2.00724698230576i	6.23604766017182-2.19457671398184i	6.43087433835139-2.3814822223437i	6.61289205928971-2.56586179053439i	6.78147899304725-2.74564098678544i	6.93626579973763-2.91885015979735i	7.07715353120116-3.0837074410393i	7.20432665376941-3.23870484896379i	7.3182606707912-3.38269470586823i	7.41972392174994-3.51497326691104i	7.50977324305704-3.63535824320431i	7.58974329139026-3.74425679526516i	7.66122945134026-3.84272059435122i	7.72606437299467-3.93248470790606i	7.78628831014071-4.01598736683786i	7.8441135546144-4.09636811608955i	7.90188338593852-4.17744242902434i	7.96202607703012-4.26365156714423i	8.02700461582827-4.35998726982093i	8.09926291857716-4.47189173839812i	8.18116942235769-4.60513430446329i	8.27495905102989-4.76566710849252i	8.3826746481608-4.9594630249569i	8.50610906016242-5.19233991471085i	8.64674912934194-5.46977602697374i	8.80572291567814-5.79672197568676i	8.98375150302346-6.17741514674939i	9.18110675479617-6.61520262758292i	9.39757636065017-7.11237876974683i	9.63243745396728-7.67004328839463i	9.88443997592505-8.28798536781162i	10.1518008122201-8.9645985883529i	10.4322095318489-9.6968306346264i	10.7228463143887-10.4801707147335i	11.0204123661616-11.3086764510162i	11.3211728023454-12.1750407362264i	11.6210116200352-13.070697732683i	11.9154980174953-13.9859658764111i	12.1999629405923-14.9102244850451i
42	4.46639653232667-0.54838447946452i	4.73216032772732-0.62853649258016i	4.99482784396849-0.71241557665264i	5.25209556694837-0.79902569958604i	5.50158471285771-0.88717356970478i	5.7408774721987-0.97547487929278i	5.96755749957992-1.06236767535005i	6.17925416168581-1.1461334685533i	6.37368991755726-1.2249264982764i	6.54873006936022-1.29681133552176i	6.70243399196516-1.35980873075173i	6.83310682991398-1.41194930612477i	6.93935054481959-1.45133435997733i	7.02011310904279-1.47620270607889i	7.07473457663463-1.48500212360406i	7.10298872381134-1.47646365978453i	7.10511894209303-1.44967672072727i	7.08186709066141-1.40416262227181i	7.03449407285354-1.33994406717552i	6.96479099665645-1.25760788162502i	6.87507991140392-1.15835829569746i	6.7682032824453-1.04405809918754i	6.64750157114509-0.91725515336587i	6.516778526837-0.78119199426994i	6.38025406676744-0.63979662342867i	6.24250491488226-0.49765304239321i	6.10839348460213-0.35995063837854i	5.98298581741909-0.23241215545364i	5.87145972010528-0.12120067052973i	5.7790045695322-0.03280671361361i	5.71071456582905+0.02608259788631i	5.67147750167699+0.04872982799724i	5.66586136759414+0.02850564409085i	5.69800131993448-0.04094445145054i	5.77148969036323-0.16552941548206i	5.88927180407232-0.35054268723021i	6.05355039158298-0.60049786524152i	6.2657013199934-0.91897502438146i	6.52620323039899-1.30848255034372i	6.83458344778252-1.77033908739066i	7.18938222944079-2.30457974439629i	7.58813704231403-2.90989009577971i	8.02738811563438-3.5835707654467i	8.5027060131787-4.32153451745264i	9.00874142182753-5.11833682613988i	9.53929677519566-5.96723989453852i	10.0874187398402-6.8603090692046i	10.6455100053931-7.7885396000219i	11.205458258084-8.7420107520729i
43	5.0113841289397-0.43518705774143i	5.24294338635226-0.47763620447271i	5.46192136199973-0.51852208522926i	5.66534072713521-0.55673281591312i	5.85019336918815-0.59104801551075i	6.01348975763211-0.62015500016923i	6.15231308767312-0.64267015301921i	6.26387752883853-0.65716557023219i	6.34558973450482-0.66220092425516i	6.395112600419-0.65636030639204i	6.41043010038491-0.63829361718197i	6.38991188088465-0.60676186978258i	6.33237616907515-0.56068556527728i	6.23714944597484-0.49919509686139i	6.10412126424146-0.42168195028149i	5.93379255291876-0.32784929918292i	5.7273157545431-0.2177604547431i	5.48652518695215-0.09188352746154i	5.21395611597258+0.04886939706585i	4.9128511676714+0.20311027047421i	4.58715290049243+0.36895193067655i	4.24148159733219+0.54399532191825i	3.88109762280945+0.72532844354485i	3.51184801735121+0.90953814729455i	3.14009736127986+1.09273560716237i	2.77264333123526+1.27059593825279i	2.41661777887589+1.4384120500662i	2.07937457740824+1.59116239623145i	1.76836589353139+1.72359183975658i	1.4910089384996+1.83030440505449i	1.25454561941612+1.90586625111942i	1.06589783777107+1.94491679068011i	0.93152145423552+1.94228551427072i	0.85726214531343+1.89311177151674i	0.8482165084581+1.79296452865317i	0.90860181929196+1.63795897337157i	1.04163780142674+1.4248667847881i	1.24944363241296+1.15121693363556i	1.53295317772369+0.81538402805246i	1.89185112059019+0.41666147201183i	2.32453224425356-0.04468294904481i	2.82808563316271-0.56737100686735i	3.39830500216437-1.14909893755943i	4.02972575181026-1.78654419703989i	4.71568869987882-2.47539434186911i	5.44842977223147-3.2103976920956i	6.21919426961968-3.98543481632957i	7.01837368107101-4.79360928850919i	7.83566240898271-5.62735562172763i
44	5.32055508735692-0.37543247100537i	5.502463750541-0.41047003080954i	5.66461796499976-0.44502536055413i	5.80396859378326-0.47853144384075i	5.91751299313497-0.5103864151567i	6.00234927845385-0.53996570704655i	6.05573425989211-0.5666366267473i	6.07514422130383-0.58977527093831i	6.05833756384168-0.60878560267473i	6.00341819147681-0.62312042516854i	5.90889838495298-0.63230389544842i	5.77375979818559-0.63595513006019i	5.59751112188433-0.63381236817457i	5.38024089805406-0.62575707828785i	5.12266394051568-0.61183732677622i	4.82615982466935-0.5922896735104i	4.49280195767354-0.56755882498627i	4.12537583043216-0.5383142620738i	3.72738518661372-0.50546307012514i	3.30304502152386-0.47015823575321i	2.85726054385444-0.43380173823747i	2.39559149358203-0.39804185445967i	1.9242015055927-0.36476421373333i	1.44979253554297-0.33607628101411i	0.979524715231598-0.314285110827911i	0.520922371292047-0.301868395839747i	0.081767314166308-0.301439028346034i	-0.330019125949058-0.315703594294128i	-0.706503483827982-0.347415421231877i	-1.03987480160189-0.39932299692537i	-1.32258407106774-0.47411475710896i	-1.54748576986805-0.57436140187439i	-1.70797859333234-0.70245703385756i	-1.79814235632428-0.86056051159532i	-1.8128679837749-1.05053847309665i	-1.7479775299367-1.27391150390339i	-1.60033126790056-1.53180489822439i	-1.36791907339875-1.82490539022587i	-1.04993358873413-2.15342511605214i	-0.64682298967414-2.51707390817161i	-0.16032158368098-2.91504082641708i	0.40654306710206-3.34598560041624i	1.04946729130897-3.80804040317139i	1.76291296679998-4.29882210365505i	2.54017336727101-4.8154548665576i	3.37346229770727-5.35460268932093i	4.25402505594985-5.91251119994102i	5.17226922151852-6.48505779300346i	6.11791277971629-7.06780896457339i
45	5.82069518443963-0.58007702218309i	6.00071973380092-0.65453116521702i	6.16185392655139-0.73482016543163i	6.30164761600946-0.82108529661303i	6.41774952042834-0.91345138913978i	6.5079534596187-1.01202783346301i	6.5702464040614-1.1169100985397i	6.60285756207806-1.22818173539145i	6.60430763208687-1.34591681407079i	6.57345725955944-1.47018271992676i	6.50955366541781-1.60104321297804i	6.41227435761355-1.73856163331692i	6.28176680368254-1.88280411672227i	6.11868293205412-2.03384266901521i	5.92420734628381-2.191757936091i	5.70007818113081-2.35664149988176i	5.44859960382986-2.52859752952317i	5.17264506859839-2.70774362233582i	4.87565056713814-2.89421068132103i	4.5615972815158-3.08814169491087i	4.23498323629436-3.28968931064271i	3.90078376114884-3.49901212690237i	3.56440080952782-3.7162696652545i	3.23160142843104-3.94161602921161i	2.90844593348797-4.17519230236125i	2.60120660599152-4.41711778809035i	2.31627798758616-4.66748024302189i	2.06008009680103-4.92632530485412i	1.83895612227664-5.19364536061592i	1.65906635314792-5.4693681414568i	1.52628028070897-5.7533453630758i	1.44606894082485-6.04534175501083i	1.42339965797311-6.34502483575277i	1.4626353946814-6.65195579282749i	1.56744090105494-6.96558181681095i	1.7406977959911-7.28523021536721i	1.98443059397616-7.61010459798086i	2.299745520042-7.93928337476758i	2.68678373312488-8.27172075478099i	3.14469030890174-8.60625036227655i	3.67160002288589-8.941591515577i	4.26464063023669-9.27635813501757i	4.919953968681-9.60907016672533i	5.63273482444229-9.93816733067225i	6.3972871081288-10.2620249275546i	7.2070964985586-10.5789713725307i	8.0549183380069-10.887307067424i	8.9328792126143-11.1853241790565i	9.8325903363948-11.4713268618546i
46	7.03629451078879-0.96337622842624i	7.30912128365722-1.09564722834015i	7.57308140813868-1.24019800612184i	7.8266318111214-1.39757502127889i	8.06831790363769-1.5682861536422i	8.29680334574832-1.75279277228635i	8.51090021194138-1.95150165773095i	8.70959901436603-2.16475686578155i	8.89209799565139-2.39283162810605i	9.05783106676838-2.63592039041011i	9.20649374014357-2.89413109376227i	9.33806639566251-3.16747780813236i	9.45283421874996-3.45587382946737i	9.55140316657899-3.75912535257808i	9.63471135152257-4.07692583169929i	9.704035280741-4.40885113878522i	9.76099045740392-4.75435562638378i	9.80752593213763-5.11276919728431i	9.84591249204642-5.48329547703911i	9.87872428777204-5.86501117791111i	9.90881382472136-6.25686673378562i	9.93928038052877-6.65768827509452i	9.97343205429712-7.06618100082511i	10.0147418010523-7.4809339912144i	10.0667979536942-7.900426489762i	10.1332498808163-8.323035666737i	10.2177495682277-8.7470458584419i	10.3238900409241-9.1706592571709i	10.4551416567433-9.592008006166i	10.614787399343-10.009167632057i	10.8058583730452-10.4201717244615i	11.0310707525646-10.8230277488775i	11.2927654642212-11.2157338550323i	11.5928518701395-11.5962965188694i	11.9327566920609-11.9627488328065i	12.3133793464263-12.3131692363426i	12.7350547678425-12.6457004581224i	13.1975246752653-12.9585684218406i	13.6999180864085-13.2501008525817i	14.240741713995-13.5187453080502i	14.8178806862105-13.7630863513463i	15.4286098274694-13.9818615791499i	16.0696155192378-14.1739762219771i	16.7370279394607-14.3385160420673i	17.4264632586584-14.4747582697988i	18.1330751565927-14.5821803415265i	18.85161482111-14.6604662303952i	19.5764984056196-14.7095101968155i	20.3018807585425-14.7294178264817i
47	9.17971508382888-1.08323487947001i	9.63322660106819-1.23532323555941i	10.0929309029357-1.4011892894882i	10.5580428304949-1.5813457196682i	11.0278022102637-1.7762426652936i	11.5014868996168-1.9862572961676i	11.9784257182044-2.2116833174013i	12.4580109918182-2.452720550597i	12.9397104214038-2.7094647439015i	13.4230779815428-2.9818977722929i	13.9077635503806-3.269878396347i	14.3935209772276-3.5731337522252i	14.8802143053701-3.8912517474876i	15.3678218862872-4.2236745363359i	15.8564381476339-4.5696932438625i	16.3462728109618-4.9284441016886i	16.8376473959627-5.2989061469498i	17.3309888955872-5.6799006229089i	17.8268205600308-6.0700922025944i	18.3257497864251-6.4679921368851i	18.8284531740288-6.8719634055605i	19.3356588705224-7.2802279242505i	19.8481264022298-7.6908758322484i	20.3666242481628-8.101876856154i	20.8919054830316-8.5110937127128i	21.4246818760722-8.9162974814655i	21.9655968889664-9.3151848444502i	22.5151980655725-9.7053970567362i	23.0739093470323-10.0845404786075i	23.6420038765966-10.4502084683463i	24.2195778779327-10.8000044044007i	24.8065261976902-11.131565577873i	25.4025200969359-11.4425876713245i	26.0069878562669-11.7308495184423i	26.6190987258515-11.9942378216947i	27.2377507045862-12.2307714922076i	27.86156257259-12.4386252681695i	28.4888705293895-12.6161522654798i	29.1177297076828-12.7619051173943i	29.7459207412039-12.87465536878i	30.3709614668564-12.9534108053815i	30.9901237381746-12.9974304192055i	31.6004552216659-13.0062367376299i	32.1988059422048-12.979625275906i	32.7818592409602-12.917670909971i	33.3461667118835-12.8207310084607i	33.8881865930326-12.689445208898i	34.4043250092553-12.5247317725303i	34.8909793950774-12.3277805043844i
48	11.8858646474239-0.3916192763288i	12.5462208641832-0.4813352095697i	13.2263627447434-0.5797087116409i	13.9258505277173-0.6869451940242i	14.6441898899208-0.8031874626901i	15.3808334784131-0.9285079573389i	16.1351824566258-1.0629011560204i	16.90658799071-1.206276269017i	17.6943526007076-1.3584503520413i	18.4977313016412-1.5191419732242i	19.3159324622856-1.6879655708193i	20.1481183143522-1.8644266388383i	20.9934050521494-2.0479178757851i	21.8508624724932-2.2377164271417i	22.7195131166708-2.4329823451844i	23.5983308904832-2.6327583800235i	24.4862391546162-2.8359712034624i	25.382108295543-3.0414341524187i	26.2847528065006-3.2478515613345i	27.1929279284205-3.4538247333942i	28.1053259215373-3.6578595786677i	29.0205720592536-3.8583759237754i	29.9372204561349-4.0537184726404i	30.8537498610545-4.2421693717099i	31.7685595639112-4.4219623060993i	32.6799655793981-4.5912980258661i	33.5861972834237-4.7483611745307i	34.4853946864505-4.8913382655013i	35.3756065327126-5.018436626736i	36.2547894146075-5.127904110278i	37.1208080871948-5.2180493417264i	37.9714371584528-5.2872622657243i	38.804364316654-5.334034727612i	39.6171952369259-5.3569808189072i	40.4074602849416-5.3548567056142i	41.1726231070171-5.3265796538237i	41.9100911631102-5.2712459669058i	42.6172282228846-5.1881475529894i	43.2913688058004-5.0767868504603i	43.9298345049077-4.9368898529271i	44.5299520915394-4.7684169934235i	45.0890732553737-4.5715716703911i	45.6045957923655-4.3468062249842i	46.0739860128605-4.0948252101319i	46.4948021048134-3.8165858261783i	46.8647181534343-3.5132954353255i	47.1815484896981-3.1864061069727i	47.4432720168234-2.8376061877613i	47.6480561467752-2.4688089330529i
49	14.3090212369865+1.3682899506292i	15.1200854246738+1.4225600112317i	15.9579508791123+1.477497392341i	16.822116593314+1.5332006254221i	17.7119654293051+1.5898051518916i	18.6267604404008+1.6474866219363i	19.5656415539879+1.7064639391601i	20.5276226473122+1.7670019754809i	21.5115890490563+1.829413878957i	22.5162954998768+1.8940628966783i	23.5403646055376+1.9613636356398i	24.5822858168303+2.0317826867089i	25.6404149710776+2.1058385404809i	26.7129744306475+2.1841007290358i	27.7980538545105+2.2671881343983i	28.8936116393916+2.3557664128377i	29.9974770674292+2.4505444940122i	31.1073531973665+2.5522701252786i	32.2208205360743+2.6617244441594i	33.335341526535+2.7797155758545i	34.4482658871815+2.9070712676358i	35.5568368355907+3.0446305877734i	36.6581982268401+3.1932347330921i	37.7494026332585+3.353717006093i	38.8274203877262+3.526892039526i	39.8891496070197+3.7135443630746i	40.9314272048857+3.9144164231104i	41.951040896515+4.130196181985i	42.944742186848+4.3615044377221i	43.9092603246923+4.6088820179673i	44.8413171930046+4.8727770133187i	45.7376430929661+5.1535322244364i	46.5949933657758+5.4513730043396i	47.4101657815593+5.7663956818143i	48.180018609622+6.0985567536757i	48.9014892687149+6.4476630326001i	49.5716134402705+6.8133629332341i	50.1875445120205+7.1951390722566i	50.7465732043307+7.5923023479741i	51.2461472173339+8.0039876519266i	51.683890723852+8.4291513489567i	52.0576235215361+8.8665706433947i	52.3653796479677+9.3148449276424i	52.6054252549935+9.7723991857589i	52.7762755336289+10.2374894989565i	52.8767104787414+10.7082106725676i	52.905789283659+11.1825059754247i	52.862863159035+11.6581789531416i	52.7475863778675+12.132907246936i
50	15.5544074122822+3.9114140547071i	16.4037441139502+4.1435230870276i	17.2790920491716+4.3852721058116i	18.1796818175742+4.6368584853582i	19.1046007233344+4.8984793100061i	20.0527884974224+5.1703311844664i	21.0230336586416+5.4526098725097i	22.0139705818891+5.7455097336007i	23.0240773408177+6.0492229272596i	24.0516743901409+6.3639383557606i	25.0949241501594+6.6898403172866i	26.1518315526772+7.0271068438905i	27.2202456032991+7.3759077015839i	28.2978620101545+7.7364020335988i	29.3822269233608+8.1087356323431i	30.470741823037+8.4930378307746i	31.560669586409+8.8894180098175i	32.6491417565319+9.2979617249922i	33.7331670264252+9.7187264625455i	34.8096409430075+10.1517370429809i	35.8753568251736+10.5969806978872i	36.9270178797452+11.0544018542356i	37.9612504879043+11.5238966687335i	38.9746186231718+12.0053073632377i	39.963639350111+12.4984164204993i	40.9247993408146+13.0029407074656i	41.8545723339857+13.5185256008463i	42.7494374491737+14.0447391964897i	43.605898256598+14.5810666901438i	44.4205024911308+15.1269050222394i	45.1898622875602+15.6815578832723i	45.910674803367+16.2442311790336i	46.5797430850901+16.8140290562229i	47.1939970250726+17.3899505887568i	47.7505142471499+17.9708872232801i	48.2465407528186+18.5556210789171i	48.6795111537604+19.1428241911496i	49.0470683124498+19.7310587828373i	49.3470822100841+20.3187786368554i	49.5776678603602+20.9043316346348i	49.7372020888137+21.4859635131534i	49.824339000604+22.0618228797459i	49.8380239648695+22.6299675096153i	49.7775059511154+23.1883719353165i	49.6423480625726+23.7349363209419i	49.4324361230567+24.2674965964814i	49.1479851875328+24.783835810114i	48.7895438622741+25.2816966382633i	48.3579963380926+25.7587949753935i
51	15.1855883268992+6.5107726698559i	15.9591827175804+6.8891949874842i	16.7528662052423+7.2821483214978i	17.5656361483697+7.689698583306i	18.3963518028562+8.1118798283693i	19.243731528918+8.5486926466728i	20.1063507363897+9.0001025431341i	20.9826406344933+9.4660383050072i	21.8708878494227+9.9463903535697i	22.7692349695073+10.441009077845i	23.6756820732755+10.949703148828i	24.5880892904455+11.4722378136682i	25.5041804397087+12.0083331705202i	26.4215477801748+12.5576624263049i	27.337657905525+13.119850141427i	28.2498588013249+13.694470467553i	29.1553880766128+14.2810453868574i	30.0513823708824+14.8790429636523i	30.9348879269779+15.4878756220113i	31.8028723093101+16.1068984658307i	32.6522372352743+16.7354076606889i	33.4798324759154+17.3726388998318i	34.2824707698537+18.0177659795471i	35.0569436823885+18.6698995120432i	35.800038329662+19.3280858066508i	36.5085548759369+19.9913059526339i	37.1793247005612+20.6584751390769i	37.809229120205+21.3284422491185i	38.3952185416175+21.9999897671679i	38.9343319105983+22.6718340385941i	39.4237163142735+23.3426259216631i	39.8606465862314+24.0109518711487i	40.2425447577639+24.6753354920158i	40.5669991934845+25.3342395998279i	40.8317832460775+25.9860688220311i	41.034873262981+26.6291727710009i	41.1744657774962+27.2618498156959i	41.2489937182285+27.8823514739574i	41.2571414739485+28.4888874419414i	41.1978586559534+29.0796312709175i	41.0703724068096+29.6527266947567i	40.8741981129765+30.2062946039371i	40.60914838919+30.7384406538962i	40.27534021459+31.2472634871448i	39.8732001143074+31.7308635398431i	39.4034672954946+32.1873523946399i	38.8671946634466+32.6148626326096i	38.2657476613852+33.011558128241i	37.6008008964732+33.3756447227574i
52	13.4381466263544+8.396135902316i	14.0703996782754+8.8456523368887i	14.7158597219035+9.3095327376232i	15.3734768096891+9.7875978205724i	16.0420866372157+10.2796201582987i	16.7204093426882+10.7853228149038i	17.4070489862964+11.304378112161i	18.1004937596013+11.8364065340823i	18.7991169718675+12.3809757768191i	19.5011788563431+12.937599950382i	20.2048292348599+13.5057389382919i	20.9081110738056+14.0847979209415i	21.608964958512+14.6741270681683i	22.3052345064477+15.2730214063054i	22.9946727323243+15.8807208648107i	23.6749493703706+16.4964105074518i	24.3436591506638+17.1192209529618i	24.9983310175753+17.7482289900673i	25.6364382691919+18.3824583918081i	26.2554095870682+19.0208809341271i	26.8526409159667+19.6624176237793i	27.4255081434313+20.3059401406817i	27.9713805192328+20.9502724998898i	28.4876347450302+21.5941929384119i	28.9716696551239+22.2364360320484i	29.4209214000522+22.8756950473466i	29.8328790361311+23.5106245335645i	30.2051004159615+24.1398431592289i	30.5352282675651+24.7619367974206i	30.8210063432618+25.3754618633134i	31.0602955137775+25.9789489067063i	31.2510896784894+26.5709064613086i	31.3915313592482+27.1498251513509i	31.4799268429679+27.71418205469i	31.5147607372059+28.2624453199468i	31.4947098033318+28.7930790333592i	31.4186559336542+29.3045483289554i	31.2856981420551+29.7953247333523i	31.0951634423118+30.263891733988i	30.8466164943339+30.7087505569078i	30.5398679060115+31.1284261373756i	30.1749810872046+31.5214732636006i	29.7522775625583+31.8864828707838i	29.2723406612179+32.2220884595463i	28.7360175140591+32.5269726096361i	28.1444193026258+32.7998735566744i	27.498919718462+33.0395917966441i	26.801151606787+33.2449966798916i	26.0530017843541+33.4150329536712i
53	11.0191308065183+9.1890633253187i	11.509092873724+9.6302118725618i	12.0074548020154+10.082190017i	12.5133110284708+10.5445918080765i	13.0256691598957+11.0169617678776i	13.5434496063859+11.498794454515i	14.0654857559269+11.9895342288005i	14.590524724094+12.4885752319496i	15.1172287100589+12.9952615810616i	15.6441769867599+13.508887788091i	16.1698685492486+14.028699406939i	16.6927254409106+14.5538939121799i	17.2110967724759+15.0836218117939i	17.7232634435261+15.6169879951133i	18.2274435705899+16.1530533160156i	18.7217986199446+16.6908364102216i	19.2044402369437+17.2293157443802i	19.6734377571351+17.7674318934639i	20.1268263776627+18.3040900418487i	20.5626159605344+18.8381627023362i	20.978800432347+19.3684926462755i	21.3733677380677+19.8938960368837i	21.7443102995501+20.4131657568351i	22.0896359226928+20.9250749202016i	22.4073790906138+21.4283805578749i	22.6956125739927+21.9218274646964i	22.9524592839089+22.4041521956537i	23.1761042871573+22.8740871976783i	23.3648068992384+23.3303650628006i	23.5169127660592+23.7717228876758i	23.630865841934+24.1969067237967i	23.7052201687874+24.6046761020538i	23.7386513596105+24.9938086146781i	23.7299676882446+25.3631045370312i	23.6781206875129+25.7113914711589i	23.582215158625+26.0375289925308i	23.4415184966607+26.3404132809248i	23.2554692398087+26.6189817160002i	23.0236847539047+26.8722174177311i	22.7459679686576+27.099153711547i	22.4223130877557+27.2988784977582i	22.0529102017778+27.4705385046281i	21.6381487404374+27.6133434043048i	21.1786197091174+27.7265697707454i	20.6751166638272+27.809564858761i	20.1286353885645+27.8617501833956i	19.5403722494863+27.8826248790254i	18.9117212112098+27.871768817846i	18.2442695118417+27.8288454678022i
[truncated: 70 more columns]
