# Supplementary material for: Reconstructing spruce budworm outbreak severity: a comparison of paleoecological and tree-ring signals
Source: PLoS One. 2025 Aug 12;20(8):e0329406. doi: 10.1371/journal.pone.0329406 (PMC12342301; doi:10.1371/journal.pone.0329406)
Supplement: S15 Dataset — (ZIP) [file pone.0329406.s015.zip › Lake 8 wavelet data outlier/Cross-wavelet_Lepidopteran_scales_GSI/cross_wavelet_power.corr.txt]

V1	V2	V3	V4	V5	V6	V7	V8	V9	V10	V11	V12	V13	V14	V15	V16	V17	V18	V19	V20	V21	V22	V23	V24	V25	V26	V27	V28	V29	V30	V31	V32	V33	V34	V35	V36	V37	V38	V39	V40	V41	V42	V43	V44	V45	V46	V47	V48	V49	V50
1	1.15066647976028e-05	1.52807677138447e-05	1.42917766577609e-05	1.07679098970405e-05	7.525422268337e-06	5.66000597903296e-06	4.86998716401547e-06	4.56951045023154e-06	4.45481908712149e-06	4.41265946016389e-06	4.35653228493836e-06	4.24421491664987e-06	4.10993790528244e-06	3.97424789380705e-06	3.88226885578537e-06	3.90786570115389e-06	4.01106465890343e-06	4.12901836342918e-06	4.23741823201475e-06	4.28524441656789e-06	4.25018652605116e-06	4.17846329559854e-06	4.114145244173e-06	4.09234718235719e-06	4.20418864612716e-06	4.44946497856741e-06	4.70485187940358e-06	4.92917172537746e-06	5.0685007674565e-06	5.0566724652623e-06	4.96977179677024e-06	4.89377658980321e-06	4.85794193907398e-06	4.92925277931013e-06	5.13606670808058e-06	5.39576638953812e-06	5.63838150019306e-06	5.82205124105005e-06	5.82193354946166e-06	5.62171696145298e-06	5.38809483997044e-06	5.1951012196895e-06	5.1433304890634e-06	5.35441209219429e-06	5.67541718161682e-06	5.9481478775683e-06	6.16765313251716e-06	6.36739259674495e-06	6.59700679193083e-06
2	1.06599438050259e-05	1.55459163105161e-05	1.39196244315904e-05	9.34976567020806e-06	5.46699247858413e-06	3.51615678155469e-06	2.96295408541162e-06	2.8834124040893e-06	2.90435496244057e-06	2.95255195012382e-06	2.95550981987106e-06	2.87658101355938e-06	2.76334673034143e-06	2.63461361417479e-06	2.54067162431345e-06	2.57842487995873e-06	2.69667954239118e-06	2.82045039596186e-06	2.93316366598249e-06	2.9783828886212e-06	2.92838986903508e-06	2.83792033544819e-06	2.74913698596342e-06	2.69272012427431e-06	2.78810745074454e-06	3.03357783989041e-06	3.27665624447066e-06	3.4862430024416e-06	3.60803538214489e-06	3.56107458515167e-06	3.43514089158889e-06	3.32832835260139e-06	3.25851925194084e-06	3.30439523884491e-06	3.50497972023712e-06	3.75656242257308e-06	3.99231575290908e-06	4.1802820833946e-06	4.16866332401106e-06	3.93212156141942e-06	3.66305713200898e-06	3.42943262997989e-06	3.34081369552052e-06	3.55965144158657e-06	3.88051039631873e-06	4.1081167642867e-06	4.25803403123025e-06	4.37927564098603e-06	4.52879530409898e-06
3	1.22110727692109e-05	1.52306317491123e-05	1.22563307710327e-05	7.0308087096329e-06	3.09334268639809e-06	1.29402879778451e-06	1.09311494926856e-06	1.23311226796884e-06	1.33446003242122e-06	1.42373182372352e-06	1.4585976245907e-06	1.41218021558271e-06	1.33506202078815e-06	1.23411644052782e-06	1.14930917007799e-06	1.18906958223328e-06	1.29486663538101e-06	1.39288065425137e-06	1.48425639471356e-06	1.51857647710855e-06	1.46745260563501e-06	1.38448486108903e-06	1.29789186305851e-06	1.21998662429118e-06	1.28514419214069e-06	1.48683118707217e-06	1.66566225473823e-06	1.81886404108227e-06	1.90496202832924e-06	1.84068551576893e-06	1.71176479688291e-06	1.60939492076065e-06	1.52797078112747e-06	1.5445153304179e-06	1.70492819367042e-06	1.89635211810577e-06	2.07621114905822e-06	2.23664646900854e-06	2.22656449497811e-06	2.01470934258784e-06	1.7822449408674e-06	1.56835298877862e-06	1.46399765994303e-06	1.66497480431265e-06	1.92902262797772e-06	2.06740899580065e-06	2.12568117231534e-06	2.15656050607125e-06	2.20439596042982e-06
4	1.58413971379837e-05	1.51067156650072e-05	1.03956868845317e-05	5.05238862894496e-06	1.72941851894193e-06	3.16862157649418e-07	1.90853822548392e-07	3.55248798677027e-07	4.19524274659279e-07	4.81547906041709e-07	5.09960551849598e-07	4.8402368282725e-07	4.44362742045527e-07	3.83529958090611e-07	3.17128080361272e-07	3.50218852947207e-07	4.21947915031251e-07	4.75742459546033e-07	5.31191562037914e-07	5.51863790385464e-07	5.14678696275679e-07	4.62346733560039e-07	4.06142507891467e-07	3.31976773301806e-07	3.70690417687192e-07	5.03836413982485e-07	5.96480189276891e-07	6.8005855678118e-07	7.29875034302124e-07	6.76509071914411e-07	5.82641472293388e-07	5.17663724708367e-07	4.53090015988057e-07	4.5075408408619e-07	5.56493255988015e-07	6.62895045708492e-07	7.64295001528935e-07	8.74705309889791e-07	8.74623789061661e-07	7.35878002205353e-07	5.92977143194375e-07	4.52001426075639e-07	3.54112302015224e-07	5.20002199703396e-07	6.85842935693391e-07	7.35009500684424e-07	7.31507413740987e-07	7.13132029714811e-07	6.94848084645897e-07
5	1.86119362942121e-05	1.49986471081442e-05	8.98769502358151e-06	3.80432202868998e-06	1.12590181482548e-06	2.90329400969715e-07	1.24452293815758e-07	9.58683456948431e-08	9.16486234188337e-08	1.15406883462902e-07	1.27273102565115e-07	1.13807198777452e-07	1.01144085119209e-07	7.89820967118092e-08	3.4815230038446e-08	6.00610265041776e-08	9.25313907822135e-08	1.08979354792341e-07	1.3350142825766e-07	1.43245801381168e-07	1.24143513375166e-07	1.03141567479574e-07	8.4837569514096e-08	3.5249443455787e-08	6.25862151008909e-08	1.23117845438777e-07	1.4843601837001e-07	1.8122752764223e-07	2.0553619715889e-07	1.77493754177384e-07	1.28818470331041e-07	1.04624844293715e-07	7.05044134097977e-08	6.27702550591512e-08	1.20027846673674e-07	1.55359664285871e-07	1.94946315556439e-07	2.53891137978015e-07	2.59534832416956e-07	1.95589829158741e-07	1.37643452374057e-07	8.82457239816604e-08	1.42463730393735e-08	1.28573766079595e-07	1.86950431941718e-07	1.85214653091266e-07	1.66998740011113e-07	1.47989738871094e-07	1.15992352039045e-07
6	1.97432642990425e-05	1.47860707977715e-05	8.27271235557908e-06	3.28159456271025e-06	8.34066685047106e-07	8.77915498272316e-08	4.2704060343063e-08	2.56504709805391e-08	9.02965351782486e-09	2.0538401516018e-08	2.41692305457847e-08	1.83900283567593e-08	1.69236098564835e-08	1.66572814003236e-08	1.01448994139693e-08	1.33481478660558e-08	1.59608911228974e-08	1.63683906482843e-08	2.48819793187851e-08	2.83772522840508e-08	2.12084147182268e-08	1.55166565736606e-08	1.7793711746571e-08	1.52868688562802e-08	2.06491069473168e-08	2.69276293667375e-08	2.52715262704501e-08	3.56807563995357e-08	4.57423425817992e-08	3.70474287066764e-08	1.86129882007965e-08	1.45715953421056e-08	1.11923636328967e-08	1.15721508009009e-08	2.26362070051589e-08	2.36751544332647e-08	3.56545451605548e-08	5.91148811447798e-08	6.29535390295708e-08	4.20359595862358e-08	2.50667755469429e-08	2.80368153730219e-08	3.14586708719293e-08	4.28361978076913e-08	4.60793923439477e-08	3.55887158625273e-08	2.5290037354974e-08	2.14800383009454e-08	1.1174093675807e-08
7	1.98730837402458e-05	1.4688625552278e-05	8.28468727810435e-06	3.48356046806631e-06	1.06170685398614e-06	2.37762923848855e-07	5.56493953186321e-08	1.67813210969386e-08	4.52025005350754e-09	4.06584545194047e-09	4.02555129398937e-09	1.96507507633311e-09	2.15116662973824e-09	4.14886490183898e-09	4.68072575005094e-09	4.25119322059476e-09	2.51401971444156e-09	1.23448967912349e-09	4.02620672660725e-09	4.90853676231112e-09	2.97196312458566e-09	1.04091841077222e-09	4.2448097834867e-09	6.23183933277924e-09	6.86796814483695e-09	5.37440147982599e-09	1.93331341150727e-09	5.82679818253888e-09	8.93052873132027e-09	7.52040356651446e-09	2.91799329727795e-09	1.56344298003667e-09	3.98514165256268e-09	4.99863823529622e-09	4.51760712884072e-09	1.15921443151505e-09	6.26900388807787e-09	1.24158462922908e-08	1.34063715345031e-08	8.21991098427633e-09	1.90583638650188e-09	7.55220345687477e-09	1.15384704768636e-08	1.27190963557584e-08	1.07081774136044e-08	6.27210956762149e-09	2.2674076222596e-09	3.54979383431852e-09	6.21668634654919e-09
8	1.97044808945687e-05	1.4822961259365e-05	8.77567252642828e-06	4.07367560045773e-06	1.48678304374081e-06	4.36523696123478e-07	1.09146559830428e-07	2.48436413351193e-08	5.13538625522023e-09	6.40855606408282e-10	6.00140665477699e-10	3.70955678711565e-10	4.27792225280409e-10	8.37266725006156e-10	1.03975002383099e-09	9.66344463404397e-10	5.7090384794832e-10	3.67632029139295e-10	6.98459606770345e-10	8.39154893308609e-10	6.04700630897774e-10	4.87959654601885e-10	1.0036630402288e-09	1.42496561568813e-09	1.44320134705439e-09	1.03692903539446e-09	4.6285215345718e-10	1.07625929148827e-09	1.57503956047663e-09	1.50065892832601e-09	9.36715065519388e-10	6.16901834456694e-10	9.21353461592001e-10	1.10944232714036e-09	9.09996763517653e-10	6.95427656256455e-10	1.52135064478229e-09	2.41810719220935e-09	2.4934361685122e-09	1.68236658455925e-09	7.77475009870382e-10	1.67548503347768e-09	2.56348834120707e-09	2.70922095031382e-09	2.12741917004614e-09	1.24983983200757e-09	4.58600117058563e-10	7.68837417233569e-10	1.48477804925481e-09
9	1.95678350452036e-05	1.51232109838566e-05	9.45628836272356e-06	4.78290326675006e-06	1.9588225179074e-06	6.5219467187894e-07	1.79045722672818e-07	4.28110641374236e-08	1.02228237833229e-08	2.64325884212626e-09	7.78864740988714e-10	2.94093793015049e-10	1.55879759540526e-10	9.17271970655395e-11	1.39862894980316e-10	2.14032984266152e-10	1.7062279004645e-10	9.20744674009185e-11	1.06152463676675e-10	1.53051928514322e-10	1.17653382724545e-10	1.3673658789388e-10	2.3747133678284e-10	2.46568229714918e-10	1.75135108633051e-10	2.12947412657071e-10	2.06801834267427e-10	1.97588533511042e-10	1.92520657362092e-10	2.65133621519462e-10	2.4885413268237e-10	1.76316548517013e-10	1.47538164967316e-10	1.9123605965977e-10	1.93177033209538e-10	2.1525244891707e-10	3.17545135028137e-10	4.22542521795752e-10	3.65726557633803e-10	2.77041842831817e-10	2.62381781843297e-10	3.6947776430498e-10	4.50114620086488e-10	4.51861522760169e-10	2.91205345533384e-10	1.7754484187329e-10	2.42242914615117e-10	3.46875169651204e-10	2.98366811816983e-10
10	1.95453096819755e-05	1.55180715901907e-05	1.02038563218163e-05	5.55352990370409e-06	2.49685165283802e-06	9.22598844272465e-07	2.77667375092519e-07	6.86164769461633e-08	1.67147312519639e-08	5.66135979999833e-09	2.05943787457453e-09	6.82083716566127e-10	2.21986727488271e-10	1.07212410018862e-10	1.14706863772735e-10	1.33787563383372e-10	1.20639838507903e-10	8.52863359737181e-11	7.7138681742837e-11	8.28453999639195e-11	5.66529546428562e-11	7.28598767491848e-11	1.31342506081331e-10	1.34303009006912e-10	9.76196638091144e-11	1.11755639463999e-10	1.1799322350574e-10	9.86257612992589e-11	8.27565776263091e-11	1.10248096625391e-10	1.16003121086901e-10	8.24988103140221e-11	4.53887722233827e-11	5.68027600700819e-11	4.17978857480085e-11	3.78886371740662e-12	7.71143749419602e-11	1.22548964973261e-10	7.61313190214387e-11	3.72983657389044e-11	8.00104443124844e-11	9.98186337689726e-11	8.21615586735121e-11	1.3053136747196e-10	1.29333677881747e-10	1.60144280924981e-10	2.7387941709509e-10	4.411753629237e-10	7.0763770343609e-10
11	1.96422449123693e-05	1.59870695691304e-05	1.1003331086925e-05	6.3991717031172e-06	3.13558582864348e-06	1.28346530081461e-06	4.28700647852276e-07	1.09654503873478e-07	1.89318188841067e-08	7.23192398139681e-09	4.55797427231729e-09	2.01399183375716e-09	6.89084315272666e-10	1.24724320088606e-10	1.04523682166142e-10	1.82177292417066e-10	2.0515326530489e-10	2.07083269321281e-10	1.98785219698575e-10	1.87813981098941e-10	1.84991341657532e-10	2.04347076809209e-10	2.40517632103272e-10	2.62501051347454e-10	2.50553648888427e-10	2.19235384329047e-10	1.98627630212474e-10	1.95930652621776e-10	1.8884397452047e-10	1.74056813348534e-10	1.6828641370054e-10	1.62447021205583e-10	1.40784301739925e-10	1.09768713704833e-10	8.48991936957485e-11	8.78093574795889e-11	1.18753731313531e-10	1.33971449484591e-10	1.07389312990229e-10	1.00270415848909e-10	1.13873277878666e-10	7.34089971963294e-11	5.0907201310247e-11	1.55835705884068e-10	2.59838498279965e-10	3.79938520066433e-10	5.2520905774391e-10	7.71667589766011e-10	1.24494319270213e-09
12	1.98526052368433e-05	1.65319880158626e-05	1.18670365171278e-05	7.34276932386415e-06	3.91108655282112e-06	1.78348374210325e-06	6.8438009431448e-07	2.09875232653216e-07	4.28598883681822e-08	7.25841371999692e-09	8.89185528549564e-09	5.44065759494626e-09	2.52278949369191e-09	1.01250799169178e-09	4.33232255332512e-10	3.44232748630387e-10	3.81370077107753e-10	4.18118877546913e-10	4.34788669514625e-10	4.36944095350431e-10	4.42575025267409e-10	4.67044066066749e-10	5.04747748982776e-10	5.23026300107598e-10	4.90279181271109e-10	4.16119558189752e-10	3.52480236725967e-10	3.26618042688284e-10	3.06594280965072e-10	2.85722117618337e-10	2.90807222854217e-10	3.03874301657984e-10	2.90091098520681e-10	2.49974813251188e-10	2.12302103942252e-10	2.08401453861394e-10	2.26062039390905e-10	2.14004136987178e-10	1.59659429101924e-10	1.47597876664698e-10	1.85631571388971e-10	2.03548473898905e-10	2.58597673577274e-10	3.79802052177068e-10	5.4170581718653e-10	6.98306234754116e-10	8.29200858052797e-10	1.15562723307368e-09	1.93405192456034e-09
13	2.01657708176586e-05	1.71495441724842e-05	1.2796407630308e-05	8.38949961747816e-06	4.84133356079037e-06	2.46230175975565e-06	1.10242632735639e-06	4.3206487509654e-07	1.48851563179051e-07	5.15848274056837e-08	2.51157915787632e-08	1.43081988527875e-08	7.45835160179574e-09	3.58361752393397e-09	1.75995477181941e-09	1.04908842282674e-09	8.47290124633222e-10	8.35033768972888e-10	8.64436098251199e-10	8.88486320018399e-10	9.11557430086065e-10	9.48484691557831e-10	9.88957554841597e-10	9.86188577498755e-10	8.93999365630554e-10	7.22530534403336e-10	5.51372373636927e-10	4.54802441129417e-10	4.14910834004961e-10	4.13808397373362e-10	4.65757657055252e-10	5.23350775387462e-10	5.32004351295595e-10	4.87017961991076e-10	4.25723760305389e-10	3.96277180785936e-10	3.89568170401101e-10	3.3918424090336e-10	2.37927016124351e-10	2.42201471878753e-10	3.8639358527658e-10	5.39826121873276e-10	6.96778162826528e-10	8.84277138420884e-10	1.07632374855487e-09	1.13112960183312e-09	9.96679044837297e-10	1.38874756748113e-09	2.78967708619881e-09
14	2.05583982332506e-05	1.7813618834107e-05	1.37584462652898e-05	9.49891007372715e-06	5.89052735792419e-06	3.3056379050744e-06	1.69642861746277e-06	8.075229238159e-07	3.64893768587635e-07	1.63930083468066e-07	7.79780774823373e-08	3.95549868454333e-08	2.00316765604196e-08	9.5787166644202e-09	4.29876042996869e-09	2.02839855279922e-09	1.43704595936049e-09	1.44918971423533e-09	1.5312005646279e-09	1.5948281319384e-09	1.65285477535313e-09	1.71929282814417e-09	1.76924150399143e-09	1.73024569048972e-09	1.53288824759007e-09	1.18368061752522e-09	7.85993291787532e-10	4.84567418181492e-10	3.85878182215367e-10	4.86644392034373e-10	6.68201198762472e-10	8.14960340752703e-10	8.67431958937092e-10	8.25845296635136e-10	7.36412617214044e-10	6.62256007937496e-10	6.03496224278737e-10	4.75033015397186e-10	2.59706869849457e-10	3.58087929444663e-10	7.47912271132961e-10	1.12684095946082e-09	1.46523514162015e-09	1.78210239971601e-09	1.96460440902723e-09	1.697413460073e-09	6.84978060384143e-10	1.44035032731668e-09	4.14185918919721e-09
15	2.09888602382213e-05	1.84676550434821e-05	1.46747113146798e-05	1.05673755314906e-05	6.94095586783884e-06	4.20503249962465e-06	2.38952720564662e-06	1.30018228754445e-06	6.90715978843606e-07	3.63497738734829e-07	1.91127404848558e-07	1.00190834231613e-07	5.14029408807403e-08	2.49948304895902e-08	1.09713808385167e-08	3.84009812792796e-09	5.68118454067365e-10	1.35476520600975e-09	2.05419995742278e-09	2.3940825586469e-09	2.60652653853911e-09	2.77936037539649e-09	2.8895895728075e-09	2.8373980203506e-09	2.52533123590624e-09	1.95352800341391e-09	1.24176771246415e-09	5.47599428639508e-10	6.50078121855695e-11	5.38766413469785e-10	9.23929418474469e-10	1.17627155763153e-09	1.28012342409716e-09	1.2557972275006e-09	1.15061155381666e-09	1.02314279570022e-09	8.73966076343071e-10	5.99814901363112e-10	1.54836598349551e-10	6.36373886860457e-10	1.39847934071961e-09	2.11802492641512e-09	2.77634199194956e-09	3.35191936865431e-09	3.60411856552885e-09	3.15201513075238e-09	2.22585823932702e-09	3.6342115433349e-09	7.50179025912178e-09
16	2.14062807419612e-05	1.90393608871618e-05	1.54405272435525e-05	1.14476001602166e-05	7.80527686297024e-06	4.95432104374468e-06	2.99171039408387e-06	1.76985487146589e-06	1.04999733865468e-06	6.25998238333503e-07	3.69508103234381e-07	2.12359611419489e-07	1.17326410682274e-07	6.16716948197493e-08	3.05308891813587e-08	1.40794143875121e-08	6.08647138110578e-09	3.07786177466873e-09	2.80665174260628e-09	3.18786792567901e-09	3.61745716857135e-09	4.03108450770592e-09	4.34216292616846e-09	4.40270240293024e-09	4.0833774612932e-09	3.3857690193825e-09	2.48084381229275e-09	1.64400263028995e-09	1.18141799234755e-09	1.23038012357594e-09	1.48650048713892e-09	1.68572191471012e-09	1.7731319121631e-09	1.77212544365325e-09	1.7054340285651e-09	1.59781881080964e-09	1.46074377724698e-09	1.29730288076787e-09	1.34083794238504e-09	1.94900606281378e-09	2.93573834863083e-09	4.04336359693042e-09	5.21885180601555e-09	6.37570602735429e-09	7.22756216246995e-09	7.63162497020091e-09	8.35641835741399e-09	1.10515740931212e-08	1.61204234950236e-08
17	2.178644161456e-05	1.94943276844005e-05	1.59982127766238e-05	1.20386131864184e-05	8.32147047672014e-06	5.32668672781907e-06	3.23505412592709e-06	1.96253725762151e-06	1.25775735735608e-06	8.48980301532885e-07	5.72143929296718e-07	3.69254869661478e-07	2.24517053503925e-07	1.28294317799898e-07	6.92692058028176e-08	3.58764700901701e-08	1.84187809409931e-08	9.99544523355715e-09	6.35513354143544e-09	5.15286950226203e-09	5.14616990901061e-09	5.64621263680558e-09	6.22594873057429e-09	6.56781085516695e-09	6.45115928985802e-09	5.83722011189253e-09	4.90404075903103e-09	3.95097880444652e-09	3.22873019799848e-09	2.80468937766442e-09	2.5691269338503e-09	2.40554352197242e-09	2.32185761705371e-09	2.36152782311717e-09	2.47862090947227e-09	2.62592370590117e-09	2.8399333119175e-09	3.20413486874972e-09	3.83607392242256e-09	4.8193733140917e-09	6.14125823606464e-09	7.8240516818697e-09	9.95205940881478e-09	1.24544661435218e-08	1.51048145033234e-08	1.7943502525485e-08	2.16557172228216e-08	2.72509361809797e-08	3.51112995237192e-08
18	2.21968661323793e-05	1.99309207386293e-05	1.64708389565258e-05	1.24665788524307e-05	8.57983241860105e-06	5.31949830972855e-06	2.96478342082607e-06	1.5849190707131e-06	1.03715846265546e-06	8.6709484173945e-07	7.17402260420083e-07	5.36819837365085e-07	3.62503373305175e-07	2.22892905057676e-07	1.25744311392591e-07	6.56184441076311e-08	3.21957237147043e-08	1.55250595500472e-08	8.3978797996206e-09	6.42977169820848e-09	6.71111907682267e-09	7.6649826096614e-09	8.70825191762307e-09	9.50327391618651e-09	9.77272378303134e-09	9.39640194218085e-09	8.48112498298961e-09	7.28489145862277e-09	6.05157045562111e-09	4.89518985576934e-09	3.83024716156346e-09	2.93775683519967e-09	2.52098757290289e-09	2.78470874676583e-09	3.40984942069097e-09	4.13370540577368e-09	4.98993605428332e-09	6.08048634412235e-09	7.4391682981676e-09	9.09617367905947e-09	1.1233166656443e-08	1.42298494231236e-08	1.84121446870628e-08	2.37816933206033e-08	3.01710753344475e-08	3.76488029343385e-08	4.67134455172867e-08	5.80536193346779e-08	7.20034159835208e-08
19	2.28580347674744e-05	2.06655131043902e-05	1.72869353844671e-05	1.32794311405497e-05	9.24145991672301e-06	5.67078640995112e-06	2.87446596012607e-06	9.48841217690851e-07	1.9357444200226e-07	7.0765446647595e-07	8.22338740688016e-07	7.19369134187114e-07	5.34826560880083e-07	3.50684146362599e-07	2.04675018981568e-07	1.0542886457139e-07	4.64491541613525e-08	1.60735229976722e-08	3.58594844061082e-09	3.73084333885805e-09	5.87605965010736e-09	8.17043718741556e-09	1.05416155920634e-08	1.24990570314785e-08	1.36353939824428e-08	1.37578387352432e-08	1.2927449319957e-08	1.13896162147706e-08	9.42031229292079e-09	7.20222042615486e-09	4.82914364578194e-09	2.45096710355607e-09	1.15610483501172e-09	2.72406779941258e-09	4.44003175723659e-09	5.91170522266216e-09	7.35653549693992e-09	9.01272045522331e-09	1.10160262114801e-08	1.36203251427758e-08	1.74544801068969e-08	2.33055077976984e-08	3.15825759778776e-08	4.22173078967974e-08	5.50471221447187e-08	7.01976935522385e-08	8.81885456100639e-08	1.09711058265616e-07	1.35161880919114e-07
20	2.41128089072217e-05	2.21706101392493e-05	1.90782388209157e-05	1.53022535947883e-05	1.13735574393539e-05	7.7767316982769e-06	4.87354432790337e-06	2.88035173334253e-06	1.85128206755742e-06	1.50466994706006e-06	1.3334637426403e-06	1.10931991721994e-06	8.36476301588212e-07	5.69755650986892e-07	3.49346948604384e-07	1.90538156489497e-07	9.01380085544735e-08	3.58981284475943e-08	1.39448242850441e-08	8.21622924990065e-09	3.63385979338425e-09	2.93177695308674e-09	8.64527404602133e-09	1.34458726392269e-08	1.66673086555009e-08	1.81156610064486e-08	1.79028306626609e-08	1.63618348016307e-08	1.38981998197018e-08	1.08690344311567e-08	7.61247898178018e-09	4.73290006274839e-09	3.75646240845488e-09	5.13374471520608e-09	6.81456315409832e-09	8.03212361687596e-09	8.93752173337911e-09	1.00259380023761e-08	1.20483219218373e-08	1.61697689086673e-08	2.36001510442178e-08	3.48918299905428e-08	4.99423515211873e-08	6.84465069429838e-08	9.03545148484636e-08	1.16175420004956e-07	1.46976444866413e-07	1.84003630315447e-07	2.28010490974344e-07
21	2.6229583354804e-05	2.47701003181785e-05	2.2217653612798e-05	1.89375101418465e-05	1.53650217061995e-05	1.19181614180288e-05	8.92159744564015e-06	6.55501514935319e-06	4.83274374932021e-06	3.62883252733948e-06	2.75926625718974e-06	2.07798937984277e-06	1.5145551131519e-06	1.05175445656551e-06	6.90422134999056e-07	4.28284682433598e-07	2.53840132609202e-07	1.48226719132626e-07	8.93803313400284e-08	5.69422461196476e-08	3.74544562823605e-08	2.55513754129683e-08	2.0426952535931e-08	2.06884477325496e-08	2.28512926983064e-08	2.44894090385933e-08	2.47608014387412e-08	2.36462178576667e-08	2.14922318528421e-08	1.87799323988726e-08	1.60565267510284e-08	1.39134664013897e-08	1.27325807365437e-08	1.22482609957157e-08	1.16607850621413e-08	1.02427720362039e-08	7.65529271101597e-09	4.69587801195038e-09	7.87974510591207e-09	1.81080598955368e-08	3.29823823553297e-08	5.21391716405308e-08	7.51689794538901e-08	1.01805135585856e-07	1.32539454205557e-07	1.69078308196548e-07	2.14191123086448e-07	2.70778642706887e-07	3.40509724445225e-07
22	2.9153004678921e-05	2.83311847699106e-05	2.64653347157149e-05	2.38071535585413e-05	2.06745662003161e-05	1.73913848237244e-05	1.42329481137438e-05	1.13895856757753e-05	8.95499671384263e-06	6.93998453886027e-06	5.30368249768006e-06	3.98760509031819e-06	2.93857065160336e-06	2.11578488647519e-06	1.48722639339322e-06	1.02349290646242e-06	6.94283988378438e-07	4.68622780245552e-07	3.17549350534439e-07	2.17232124561198e-07	1.50571236138374e-07	1.06543263498014e-07	7.81957470588152e-08	6.0744978397113e-08	5.05027949880148e-08	4.45556222455247e-08	4.07996846095724e-08	3.79578194397633e-08	3.54251682954749e-08	3.30134232017709e-08	3.07168735087849e-08	2.85436443109844e-08	2.63956505557873e-08	2.40280383207233e-08	2.11536522468418e-08	1.77134414890559e-08	1.45684279325581e-08	1.52078255023997e-08	2.35305270752877e-08	3.86507577647404e-08	5.8875855211233e-08	8.27936358621206e-08	1.09041346332094e-07	1.37087451508276e-07	1.68605602950173e-07	2.08507574312341e-07	2.64125411435202e-07	3.42070912489441e-07	4.45031755900216e-07
23	3.24397410593792e-05	3.22822300766508e-05	3.11300618147427e-05	2.91338974619008e-05	2.65060868066991e-05	2.34851798469755e-05	2.03021777636585e-05	1.71545395834664e-05	1.4191329925924e-05	1.15098417040629e-05	9.16123490445035e-06	7.1610070044264e-06	5.50006718430471e-06	4.15369186278682e-06	3.08770899953825e-06	2.26272118305281e-06	1.63749310257181e-06	1.17208466601032e-06	8.30582102945652e-07	5.82913456400386e-07	4.05399131314413e-07	2.80163746440362e-07	1.93919085504437e-07	1.36658667440477e-07	1.00557027714259e-07	7.91797338324958e-08	6.71891800066909e-08	6.05551200709768e-08	5.66924192155108e-08	5.41509971312314e-08	5.21509042671917e-08	5.02759070896823e-08	4.83687763733544e-08	4.65567576406202e-08	4.53359290768314e-08	4.56510310342377e-08	4.8863103734722e-08	5.64065708339242e-08	6.9093520568405e-08	8.64810287468114e-08	1.06667231430685e-07	1.26548488862526e-07	1.42715963156777e-07	1.53560560352931e-07	1.6357890340508e-07	1.8876264522552e-07	2.51378007026627e-07	3.61568266676608e-07	5.15265264205798e-07
24	3.53750921723022e-05	3.58100250852156e-05	3.53353749220124e-05	3.40275342395174e-05	3.20140870203002e-05	2.94554229346504e-05	2.65263756132011e-05	2.33999272896685e-05	2.02340979122959e-05	1.71625482874632e-05	1.4289045143343e-05	1.16855960003592e-05	9.39373363364514e-06	7.42818875373855e-06	5.78209365321135e-06	4.43288947182371e-06	3.34820565438972e-06	2.49110747614313e-06	1.82427369763882e-06	1.31288331634473e-06	9.26233037442978e-07	6.38315743630461e-07	4.27711426782135e-07	2.77167541913183e-07	1.73220904121341e-07	1.06181571683126e-07	7.01840464692208e-08	5.93570816046713e-08	6.16635361857134e-08	6.68215161740651e-08	7.1211518651057e-08	7.43696056747467e-08	7.68357590954104e-08	7.9574592783868e-08	8.38219187401744e-08	9.08960647899974e-08	1.01850669573002e-07	1.17020791790748e-07	1.35564133901077e-07	1.55070310070545e-07	1.71326650537966e-07	1.78361537869426e-07	1.68853429843139e-07	1.34978917076312e-07	7.07312454796474e-08	5.03995683278914e-08	1.93291373927956e-07	3.85401487505953e-07	6.17635518043022e-07
25	3.70744936038208e-05	3.79543841325836e-05	3.80718676395911e-05	3.74564093686163e-05	3.61692572969913e-05	3.42960177504618e-05	3.19406820747518e-05	2.92203693094884e-05	2.62596039090963e-05	2.31834792538464e-05	2.01100269814464e-05	1.71428755043638e-05	1.43654789121949e-05	1.18378497666465e-05	9.59609520058174e-06	7.65443197920137e-06	6.0089417571192e-06	4.64218559516864e-06	3.52788293237561e-06	2.63507853559357e-06	1.9314738440182e-06	1.38581923043844e-06	9.69422597165759e-07	6.56927802587469e-07	4.26566182917183e-07	2.6010405340659e-07	1.42759970100506e-07	6.39756674931444e-08	2.81377647343072e-08	4.58020367361575e-08	6.69776860198859e-08	8.21797021722706e-08	9.37116897773908e-08	1.04829624380103e-07	1.18747146860767e-07	1.37891431865932e-07	1.63142100873267e-07	1.93546348718156e-07	2.26492314596509e-07	2.58042519192348e-07	2.83447367937467e-07	2.98221984557581e-07	3.00564285805574e-07	2.96657767740916e-07	3.09405510271159e-07	3.76564201406586e-07	5.19536087762354e-07	7.30981419359255e-07	9.93913828172577e-07
26	3.65352662569984e-05	3.76380203251548e-05	3.82004885689115e-05	3.82291365432909e-05	3.77341097415655e-05	3.67292917499283e-05	3.52375601815894e-05	3.32978447973095e-05	3.0970117930713e-05	2.83357786822605e-05	2.54929969170986e-05	2.25483691881868e-05	1.9607122438456e-05	1.67640651603338e-05	1.40968456124145e-05	1.1662223538663e-05	9.49529956456275e-06	7.61113526281851e-06	6.00796639594994e-06	4.67120715425854e-06	3.57757626224797e-06	2.69886501896524e-06	2.00505787164814e-06	1.46668160294837e-06	1.05639089283822e-06	7.49890996236015e-07	5.26341992140382e-07	3.6836369271106e-07	2.61648865310046e-07	1.94096958454666e-07	1.54818639087423e-07	1.34488619650569e-07	1.27635219358384e-07	1.33922713054977e-07	1.55563020085814e-07	1.93156954512134e-07	2.44664706427253e-07	3.06764347257768e-07	3.75893590029205e-07	4.48841136139112e-07	5.23491733001545e-07	5.99928070377238e-07	6.81669412799603e-07	7.7633793071935e-07	8.94651777303024e-07	1.04718064936269e-06	1.24012832911227e-06	1.47258854762122e-06	1.73642504028002e-06
27	3.27753270733668e-05	3.3830037719102e-05	3.46563157629226e-05	3.52543321523208e-05	3.558876385246e-05	3.55973192889847e-05	3.52101526612322e-05	3.43720096061394e-05	3.30595326364383e-05	3.12896189291805e-05	2.91184645753894e-05	2.66334352804904e-05	2.39409281036238e-05	2.11533058853968e-05	1.83772778451192e-05	1.57051607669042e-05	1.32095570655426e-05	1.0941287175601e-05	8.92997576096657e-06	7.18650160054722e-06	5.70652129865223e-06	4.47439271726435e-06	3.46698871413926e-06	2.65706017675797e-06	2.01595698965708e-06	1.51563952969212e-06	1.13001072034106e-06	8.35669934842277e-07	6.1224040984019e-07	4.42475887582082e-07	3.12494147214516e-07	2.13045444908863e-07	1.44956996055441e-07	1.30207225158849e-07	1.79632096416828e-07	2.65360092911986e-07	3.71168748410917e-07	4.9233841545969e-07	6.27042260932942e-07	7.74192971320972e-07	9.33248376768381e-07	1.10440747409914e-06	1.28866257751412e-06	1.4874504428837e-06	1.70183503093839e-06	1.93138323943972e-06	2.17310365019268e-06	2.42088966297385e-06	2.6657832213009e-06
28	2.51473680203169e-05	2.59307747469884e-05	2.69365800721836e-05	2.8148550091324e-05	2.94506855375886e-05	3.06645054731925e-05	3.15994449744892e-05	3.20948408133037e-05	3.20448272629263e-05	3.14069618786484e-05	3.01987947825302e-05	2.84868156180887e-05	2.63715563369132e-05	2.39718577023233e-05	2.14105212851422e-05	1.88027680900079e-05	1.62481613010918e-05	1.3826006005921e-05	1.15937797654346e-05	9.58789812214875e-06	7.82605578219123e-06	6.31045270011697e-06	5.03135069538604e-06	3.97055743850007e-06	3.10456950144574e-06	2.40721553291654e-06	1.85172954846561e-06	1.41226215404166e-06	1.06491201419778e-06	7.88443720420182e-07	5.65017967071276e-07	3.81888189660349e-07	2.38622421749733e-07	1.77744601134051e-07	2.53894218673786e-07	4.01358465383234e-07	5.78651414512168e-07	7.7753318854381e-07	9.96167151278934e-07	1.23333660490185e-06	1.48719971617366e-06	1.75493008751953e-06	2.03251430224725e-06	2.31454654169212e-06	2.59404524677468e-06	2.86241655314231e-06	3.10973784696326e-06	3.32551859727689e-06	3.50000133490886e-06
29	1.37437617483387e-05	1.43499601523435e-05	1.59930471301013e-05	1.84116141146154e-05	2.11791250140309e-05	2.3897562694265e-05	2.62612910179656e-05	2.80611157580492e-05	2.91753403127807e-05	2.95588818565405e-05	2.92309467825839e-05	2.82609539351919e-05	2.67532981254244e-05	2.48321814689009e-05	2.26278593407663e-05	2.02653758823488e-05	1.78563852249861e-05	1.54941396018126e-05	1.32513032876312e-05	1.11799936644239e-05	9.31336941041059e-06	7.66814401282413e-06	6.24753781594499e-06	5.0443310188267e-06	4.04380060312198e-06	3.22640087219525e-06	2.5700893238647e-06	2.05223243472371e-06	1.6510830344566e-06	1.34692987455036e-06	1.12316238863261e-06	9.67523332557551e-07	8.7341143571013e-07	8.40038981734864e-07	8.69675685985883e-07	9.62787026364025e-07	1.11541694179006e-06	1.32040670175038e-06	1.56939662682841e-06	1.85355390088097e-06	2.16334438825725e-06	2.48806339720871e-06	2.81547540052122e-06	3.13169363547002e-06	3.42138391282904e-06	3.66838277538768e-06	3.85681196992852e-06	3.97272518500083e-06	4.00623818350988e-06
30	8.36527700849881e-07	4.96588114581634e-06	9.26172106800225e-06	1.3491047871428e-05	1.74475624874781e-05	2.09454666243888e-05	2.3833594934103e-05	2.60061780512003e-05	2.74085620542479e-05	2.80374579616072e-05	2.79361326666922e-05	2.71856248582092e-05	2.58935067731946e-05	2.41818630506533e-05	2.21760219449718e-05	1.99952059323184e-05	1.77457638988438e-05	1.55171212958549e-05	1.3380147121434e-05	1.13873639938705e-05	9.57434583546742e-06	7.9617294114811e-06	6.55744608969088e-06	5.35898317819499e-06	4.35564932498501e-06	3.53091024989298e-06	2.86486340999869e-06	2.33682747798217e-06	1.92784408686954e-06	1.62266021260978e-06	1.41054969709646e-06	1.28435955607789e-06	1.23799528385319e-06	1.26423114869863e-06	1.35488922938669e-06	1.50259931812207e-06	1.70164607282117e-06	1.94711433691183e-06	2.23328193109989e-06	2.55223072480387e-06	2.89302945047648e-06	3.24145477623625e-06	3.58013518219419e-06	3.88905828032361e-06	4.14645067488312e-06	4.33006769260036e-06	4.41890871068192e-06	4.39531367866722e-06	4.24732301422652e-06
31	1.53579992318291e-05	1.70329571605782e-05	1.91624745845777e-05	2.14861351440335e-05	2.37464148217484e-05	2.57264917031692e-05	2.726322539923e-05	2.82499773430991e-05	2.8634876125128e-05	2.84158924661861e-05	2.76331496121562e-05	2.63590924529292e-05	2.46875027117762e-05	2.27225506941385e-05	2.05690360840464e-05	1.83247094081322e-05	1.60751505734069e-05	1.38912095377548e-05	1.18285948334814e-05	9.9289194667593e-06	8.2214247940111e-06	6.72467972820331e-06	5.4477191369899e-06	4.39027109320251e-06	3.5419815518105e-06	2.88115752899366e-06	2.37471212164909e-06	1.98171751567301e-06	1.66114515647502e-06	1.38084563351038e-06	1.12470937038032e-06	8.99994885711105e-07	7.5068375280874e-07	7.55060859447046e-07	9.39940893733423e-07	1.24864698805935e-06	1.62765622106889e-06	2.04867421457469e-06	2.49546418435879e-06	2.9551972017456e-06	3.41458855841132e-06	3.85821894814501e-06	4.26798338114246e-06	4.62331411852578e-06	4.90205436266903e-06	5.08191124281367e-06	5.14239517625525e-06	5.0671004461496e-06	4.84612916690993e-06
32	2.91285244028226e-05	3.03865251745593e-05	3.15181684791034e-05	3.24388525753423e-05	3.30619783576541e-05	3.33116113400093e-05	3.31329081534407e-05	3.24989232909108e-05	3.14132754282516e-05	2.99088235626474e-05	2.80429953400188e-05	2.58907522986787e-05	2.35363763565607e-05	2.10653089023999e-05	1.85571574141188e-05	1.60807071458181e-05	1.36913660896577e-05	1.14309968618509e-05	9.32965650368908e-06	7.40850687315459e-06	5.68320829565417e-06	4.16763667009979e-06	2.87929953831439e-06	1.85267978190101e-06	1.1785182562728e-06	1.00426152863179e-06	1.1881542907211e-06	1.41005108571387e-06	1.54117468959555e-06	1.55496438457748e-06	1.45630838057636e-06	1.26373859424257e-06	1.01126925996534e-06	7.7507918633225e-07	7.31449211427662e-07	1.0060337279212e-06	1.47950778896693e-06	2.04502093213331e-06	2.65639485155396e-06	3.28811552455307e-06	3.92022930586627e-06	4.5336398392476e-06	5.10864206305489e-06	5.62480967423366e-06	6.06171334490827e-06	6.40028043186513e-06	6.62466149189796e-06	6.72443816684829e-06	6.69695016014585e-06
33	4.06282954386394e-05	4.13848492119136e-05	4.1721291053099e-05	4.16065821621735e-05	4.10239268513574e-05	3.99742515275582e-05	3.84783790857136e-05	3.6577401958442e-05	3.43310019719841e-05	3.18137580666294e-05	2.91097802661781e-05	2.63062721877456e-05	2.34868247715968e-05	2.07253553468584e-05	1.80816013378876e-05	1.55989245741624e-05	1.33048562484106e-05	1.12143367144957e-05	9.3350914373803e-06	7.67421816619809e-06	6.24490922116013e-06	5.07176636114093e-06	4.19051561409586e-06	3.6318513693955e-06	3.38373506685792e-06	3.36715939559346e-06	3.46963315208396e-06	3.59752843181967e-06	3.69537034447627e-06	3.74013648069229e-06	3.73119127324811e-06	3.68297468204444e-06	3.62050110398589e-06	3.5761074722904e-06	3.58556061707979e-06	3.68206136269276e-06	3.88885304871244e-06	4.21405016142914e-06	4.65086092086877e-06	5.18205726841177e-06	5.78495475976293e-06	6.43466017545258e-06	7.10563737076602e-06	7.77248551533729e-06	8.41063595269688e-06	8.99727928805379e-06	9.51254576909728e-06	9.94079406159008e-06	1.02717727703741e-05
34	5.00980971097234e-05	5.03231853014412e-05	4.99834501735215e-05	4.90821750756973e-05	4.7643780043864e-05	4.57139298196559e-05	4.33582916087276e-05	4.06598769538647e-05	3.77150211559898e-05	3.46281747365827e-05	3.15057917749757e-05	2.84496962510568e-05	2.55504030490132e-05	2.28809944352823e-05	2.0492325863209e-05	1.84105017115504e-05	1.66375174777698e-05	1.51554129778051e-05	1.39331527349028e-05	1.2934260775987e-05	1.21228766940965e-05	1.14667899774542e-05	1.09375979626119e-05	1.0509387350758e-05	1.01576035308694e-05	9.85912061182355e-06	9.59354089834244e-06	9.34505413162187e-06	9.10404090805008e-06	8.86787408014468e-06	8.64075817980997e-06	8.43273767388755e-06	8.25814191046943e-06	8.13375295696749e-06	8.0769376369204e-06	8.10391819143417e-06	8.22828997842023e-06	8.45984075293567e-06	8.8036899103939e-06	9.25974858747067e-06	9.8224978083183e-06	1.0481082597978e-05	1.12197164795577e-05	1.2018379159874e-05	1.2853771284062e-05	1.3700466936911e-05	1.45321809240179e-05	1.53230483638584e-05	1.60488040369778e-05
35	5.8434871441512e-05	5.81386805413187e-05	5.71878428557126e-05	5.56032999768495e-05	5.34289772142144e-05	5.07309841915585e-05	4.75958167381313e-05	4.41277089845968e-05	4.04453560065746e-05	3.66782436215877e-05	3.29627164245732e-05	2.94375748198279e-05	2.62382836024454e-05	2.34878634794736e-05	2.12821318559625e-05	1.9669563155336e-05	1.86334012627584e-05	1.80900081507536e-05	1.79104651122487e-05	1.79544869071244e-05	1.80981553147264e-05	1.82466988580954e-05	1.83352031837309e-05	1.8323674181737e-05	1.81910287738598e-05	1.79300457670837e-05	1.75437592243282e-05	1.70431231753951e-05	1.64456049819924e-05	1.57743934405641e-05	1.50579902225525e-05	1.43300113335458e-05	1.36290063189007e-05	1.29979706774228e-05	1.24829972883991e-05	1.21303486836424e-05	1.19815215766727e-05	1.20669917533658e-05	1.24008599819997e-05	1.29790143037165e-05	1.3781627669518e-05	1.47782604446334e-05	1.59329388147546e-05	1.72076203234513e-05	1.85638980698306e-05	1.99635418647762e-05	2.13685335181139e-05	2.27410265105171e-05	2.40434218769095e-05
36	6.62865258112786e-05	6.53457246863983e-05	6.3632669606306e-05	6.11666473399071e-05	5.79892652514057e-05	5.41637483906908e-05	4.97736267700085e-05	4.49211700917266e-05	3.97262224854715e-05	3.43266727867347e-05	2.88830941012221e-05	2.3593152310154e-05	1.87281574542465e-05	1.47112834281455e-05	1.21990180330268e-05	1.18027352746581e-05	1.32908012906578e-05	1.57535800307473e-05	1.84645471381519e-05	2.10395304311082e-05	2.32915984833926e-05	2.51307279847677e-05	2.65171465836469e-05	2.74399001502165e-05	2.79061571947018e-05	2.79352629164891e-05	2.75550721766779e-05	2.67995081484873e-05	2.5706901464809e-05	2.43189639983936e-05	2.26804465186267e-05	2.08397265079431e-05	1.88508643503927e-05	1.67781798348652e-05	1.47052835845024e-05	1.275151438354e-05	1.10969195755227e-05	9.99924447233565e-06	9.73752626428655e-06	1.04362304421096e-05	1.1963056731276e-05	1.4064311191278e-05	1.65184331293039e-05	1.91719047262121e-05	2.19209466645464e-05	2.46903895573704e-05	2.7420206061084e-05	3.00581456509704e-05	3.25560691462046e-05
37	7.55336660267578e-05	7.40650434147477e-05	7.17266549267261e-05	6.85371379499859e-05	6.45384695659028e-05	5.97961240723886e-05	5.43990889161902e-05	4.84604369534501e-05	4.21199565667733e-05	3.55523027073488e-05	2.89893410789227e-05	2.27794831648782e-05	1.75361057326476e-05	1.43688433815078e-05	1.44490289042939e-05	1.7357814093524e-05	2.1590514818983e-05	2.61238761331543e-05	3.04643864495766e-05	3.43701980350676e-05	3.77137421457863e-05	4.04266380477905e-05	4.24762500722081e-05	4.38543101387734e-05	4.45704237913379e-05	4.46476996665768e-05	4.41193885448198e-05	4.30260760540552e-05	4.1413255509979e-05	3.93292378013118e-05	3.68234229365269e-05	3.39450055119844e-05	3.07422466897822e-05	2.7262570920143e-05	2.35540726805078e-05	1.96699837843247e-05	1.5680905155076e-05	1.17125484486491e-05	8.08738096345751e-06	5.86323048618764e-06	6.86447648551356e-06	1.02870338838433e-05	1.45521381703388e-05	1.91109952308356e-05	2.37784603474543e-05	2.84669420526402e-05	3.31208231746307e-05	3.76981894047576e-05	4.21657786342797e-05
38	9.25444055918076e-05	9.18256472581521e-05	9.03700626704368e-05	8.82342310815206e-05	8.55059370826931e-05	8.23056544562511e-05	7.87870448198761e-05	7.51356437009309e-05	7.15641872373162e-05	6.83021783772338e-05	6.55769838654266e-05	6.35854417221462e-05	6.2459994093159e-05	6.22402273739218e-05	6.28632164408459e-05	6.4178705786976e-05	6.59821543425946e-05	6.80513270305244e-05	7.01750759201194e-05	7.21705455423051e-05	7.38905449510287e-05	7.52245601049718e-05	7.60963787704336e-05	7.64602294211689e-05	7.62964638665643e-05	7.56072841449386e-05	7.44127457725614e-05	7.27471549960972e-05	7.06559422832534e-05	6.81930955882297e-05	6.5419253851688e-05	6.24005834641447e-05	5.9208580546743e-05	5.59209470637355e-05	5.26236486933636e-05	4.94141088887507e-05	4.64050935069771e-05	4.37279937271857e-05	4.15327985682785e-05	3.99805420715486e-05	3.92243659476531e-05	3.93805821106923e-05	4.05007422035777e-05	4.25605716250972e-05	4.54724353867488e-05	4.91122265061574e-05	5.33457783014723e-05	5.80463401266018e-05	6.3102903554333e-05
39	0.000125391023186529	0.000127330105643217	0.000128769011684312	0.000129754835313629	0.000130350292567638	0.000130630471858106	0.000130678337721336	0.000130579157888299	0.000130414216503507	0.000130254381915525	0.000130154260621799	0.000130147720378289	0.000130245450382165	0.0001304349393113	0.000130682854575592	0.000130939409608927	0.000131144022741125	0.000131231464995769	0.000131137760271174	0.000130805282933526	0.000130186721611438	0.000129247784856855	0.000127968682532309	0.000126344519165761	0.000124384789869126	0.000122112188949689	0.000119560938657305	0.000116774830093001	0.000113805146246435	0.000110708611785115	0.00010754548700316	0.000104377894316552	0.000101268433929822	9.82791091454022e-05	9.54705393890261e-05	9.29013894086182e-05	9.06278880560937e-05	8.87032566363575e-05	8.71768294316714e-05	8.60926489674563e-05	8.54873780137023e-05	8.53874994103947e-05	8.58059563670519e-05	8.67385687254958e-05	8.81606750066378e-05	9.00244452988227e-05	9.22571929330875e-05	9.4760854832282e-05	9.74127149093435e-05
40	0.000174278025735141	0.000179527611339256	0.000184315127781716	0.000188630580232379	0.000192469860920489	0.000195833438071747	0.000198724891644998	0.00020114943171961	0.000203112543121684	0.000204618892142062	0.000205671607422103	0.000206272009203811	0.000206419813541508	0.000206113786920909	0.000205352778863893	0.00020413702172543	0.000202469562492303	0.000200357683068482	0.000197814172917042	0.000194858338621577	0.000191516665203236	0.000187823079600873	0.000183818803400611	0.000179551816014735	0.000175075978111479	0.000170449886015468	0.000165735539613528	0.000160996908325563	0.000156298472017778	0.000151703797297501	0.000147274186381913	0.000143067408684984	0.000139136498370286	0.000135528578842333	0.00013228366166517	0.000129433365419942	0.000126999509596512	0.000124992556414739	0.000123409893134074	0.000122233961473808	0.000121430243764073	0.000120945106946683	0.000120703491360773	0.000120606421705857	0.000120528323378422	0.000120314155383506	0.000119776422687605	0.000118692205210877	0.000116800442520336
41	0.000229835850460062	0.000237461905763139	0.000244460479079351	0.000250773770323611	0.00025634974823432	0.000261142716831407	0.000265113846305097	0.000268231681813507	0.000270472639621099	0.000271821493565014	0.00027227184657276	0.000271826572691899	0.000270498205806288	0.000268309242938908	0.000265292323770857	0.00026149024460203	0.00025695576511184	0.000251751170396333	0.000245947559087109	0.000239623840921158	0.000232865443768759	0.000225762750486518	0.000218409309431492	0.000210899888022787	0.000203328464677575	0.000195786278112839	0.000188360070471755	0.000181130666760895	0.000174172021477257	0.000167550827961105	0.000161326722730157	0.000155553025953107	0.00015027784733944	0.000145545270121514	0.000141396230452326	0.000137868669955622	0.000134996593206277	0.0001328078395736	0.000131320684266112	0.000130539775443833	0.000130452300525388	0.000131025537559045	0.000132207003734533	0.000133928277085001	0.000136113363098342	0.000138692373606674	0.000141621378829298	0.000144909499695917	0.00014865426258058
42	0.000279000928428605	0.00028707992206029	0.000294238695441099	0.00030039311366291	0.000305468021615061	0.000309398785531446	0.0003121327548494	0.000313630616893044	0.000313867616112326	0.000312834608948262	0.000310538924877898	0.00030700500380996	0.000302274779691479	0.000296407779811333	0.000289480908630846	0.000281587883744066	0.000272838289458375	0.000263356210274019	0.000253278402344823	0.000242751956679732	0.000231931405637111	0.000220975228675076	0.000210041732071585	0.000199284321867429	0.000188846273774962	0.000178855240892725	0.000169417931973514	0.000160615618372582	0.000152501330266959	0.000145099692887153	0.000138410236812379	0.000132414644657711	0.00012708781321057	0.000122411944108091	0.00011839226475789	0.000115072468084122	0.00011254746524965	0.000110970498853774	0.000110551305704731	0.000111542688797303	0.00011421574455511	0.000118829243827345	0.000125603651269771	0.000134710445162598	0.000146281054032725	0.000160431090802235	0.000177290760216531	0.000197033139054639	0.000219895702931809
43	0.000312729984049522	0.000319284733410914	0.000324588474497762	0.000328548654538504	0.000331084947791219	0.000332131137139027	0.000331636877763133	0.000329569311302037	0.000325914502583778	0.000320678676058767	0.000313889235572161	0.000305595559219343	0.000295869570857722	0.000284806101517542	0.000272523067474707	0.00025916150680611	0.000244885531686399	0.000229882266356015	0.000214361843006298	0.000198557502775282	0.000182725760648976	0.00016714637008623	0.000152121337920422	0.000137971303582095	0.000125026052329227	0.000113604047476338	0.000103975239687775	9.63057965678561e-05	9.05964213227003e-05	8.66425433356825e-05	8.40459888832167e-05	8.22811273205825e-05	8.07851896624524e-05	7.90361016835867e-05	7.6602090647533e-05	7.31705942133735e-05	6.85768959389792e-05	6.28627101546874e-05	5.64168538627561e-05	5.02886572307074e-05	4.6687736717386e-05	4.88848488991634e-05	5.90570865605505e-05	7.67420999840001e-05	0.000100562616858573	0.00012961372772869	0.000163526125133813	0.000202259349934329	0.000245965398110753
44	0.000334779363212915	0.000339203144370012	0.000342152766840813	0.000343541256067255	0.000343295198529812	0.000341356405435795	0.000337683412046704	0.000332252780567926	0.000325060177977963	0.000316121204484022	0.000305471953394277	0.000293169289039449	0.000279290835942191	0.000263934679807822	0.00024721878940386	0.00022928017879975	0.000210273843603018	0.000190371527043816	0.00016976041229267	0.000148641922315904	0.000127231009790726	0.000105756858010171	8.44675692333674e-05	6.36475035789777e-05	4.36846857533081e-05	2.54240591527503e-05	1.31360759202356e-05	1.91631947147054e-05	3.3016214457304e-05	4.67730544357907e-05	5.91812074440574e-05	6.98671713821369e-05	7.86572189636797e-05	8.54778375744199e-05	9.03491928659669e-05	9.34108223108521e-05	9.49725222606816e-05	9.55925833449076e-05	9.61766826798425e-05	9.80529820514012e-05	0.000102910847488885	0.000112484280616517	0.000128083506537111	0.000150345952317574	0.000179383366322669	0.000215091725078893	0.000257374687122205	0.000306239027800618	0.000361816582370269
45	0.000367112559284485	0.000371724530109238	0.000374990312736338	0.000376855048464723	0.00037727926017815	0.000376240530168273	0.000373735097060829	0.000369779365961503	0.000364411331887689	0.000357691922286167	0.000349706268605109	0.000340564917089355	0.000330404981070333	0.000319391214195036	0.00030771693553535	0.000295604647661801	0.000283306037492677	0.000271100817942405	0.000259293554214126	0.000248207272605835	0.000238172431262484	0.000229510059630894	0.000222508977591083	0.000217399246590836	0.00021432693287285	0.000213337349922906	0.000214373226631726	0.000217290079137996	0.000221885373284885	0.000227934131256238	0.000235223331841526	0.000243579987604219	0.000252890999379628	0.000263115171866493	0.000274288728909626	0.00028652569303095	0.000300014163340885	0.000315009256213545	0.000331823460265868	0.000350815409982736	0.00037237846853354	0.000396930814614406	0.000424908738872104	0.000456764464620278	0.000492969071269792	0.000534020213135941	0.00058045352916262	0.000632856104795618	0.000691880135182509
46	0.000437946951372449	0.000447245601413197	0.000455688082538147	0.000463253061731702	0.000469931828564259	0.000475729029163662	0.000480663186465568	0.000484766972548898	0.000488087199096301	0.000490684493295637	0.000492632629376372	0.000494017491194231	0.000494935649726322	0.000495492551953654	0.000495800335183507	0.000495975303764425	0.000496135132935232	0.000496395895612719	0.000496869039213104	0.000497658466678387	0.000498857893394685	0.00050054865440398	0.000502798120475462	0.00050565884638385	0.000509168523166986	0.000513350745110594	0.000518216541437897	0.000523766572723278	0.000529993862117457	0.000536886927687102	0.000544433206739867	0.000552622714398885	0.000561451952501551	0.000570928174824013	0.000581074213071949	0.000591934165981539	0.000603580339737741	0.00061612188595824	0.000629715591286232	0.000644579198856549	0.000661007445630057	0.000679390634132324	0.000700234983144407	0.000724183215712447	0.000752032922427288	0.000784749395515814	0.000823469233585733	0.000869491520446504	0.000924255100996252
47	0.000550990784681981	0.000567575294445147	0.000583723157355448	0.000599402077749954	0.000614584756929616	0.000629248911467939	0.000643377149925128	0.000656956701591409	0.000669978993958433	0.000682439078926124	0.000694334911184514	0.000705666485636485	0.000716434844004648	0.000726640963745191	0.000736284544931507	0.000745362712750784	0.000753868654597033	0.000761790211422409	0.000769108443081038	0.000775796187017359	0.000781816629076763	0.000787121904838859	0.000791651750221765	0.000795332221870468	0.00079807451191251	0.000799773889193853	0.000800308811636324	0.000799540274023197	0.000797311485424185	0.000793448015307606	0.00078775861449963	0.000780037018349508	0.000770065194157062	0.000757618735582529	0.000742475488484957	0.000724429109907879	0.000703310277469767	0.000679019958153449	0.000651581971819449	0.000621226728317725	0.00058852519385418	0.000554601332249131	0.000521455622239147	0.000492403340995266	0.000472492878050131	0.000468436532532281	0.000487332540738176	0.000534301317587266	0.000610949138695071
48	0.000678930273201057	0.000701814234250979	0.000724402571855112	0.000746633847027724	0.000768446903437207	0.000789780871446366	0.000810575100356552	0.000830769013564914	0.000850301882285968	0.000869112514570091	0.000887138857587751	0.000904317512565189	0.000920583163393558	0.000935867921845459	0.000950100594597146	0.000963205879976815	0.000975103505680285	0.00098570732280644	0.000994924376725735	0.00100265398186603	0.00100878683598618	0.00101320422063374	0.00101577734930294	0.00101636694488569	0.0010148231556896	0.00101098595816326	0.00100468625004521	0.000995747918575468	0.000983991288319322	0.000969238533833815	0.000951321918897149	0.00093009615292536	0.00090545682763095	0.000877367956985385	0.000845903308087824	0.000811308767740565	0.000774096686320348	0.000735187672188792	0.000696118107730046	0.000659323233899571	0.000628460645170406	0.000608614154782412	0.000606016552936731	0.000626907694168718	0.000675793377015155	0.000754332011521718	0.000861736477179566	0.000996069970009643	0.00115533558590494
49	0.000792144298418778	0.000819103024181217	0.000845867136309358	0.00087237893417468	0.000898583119997787	0.000924427344103072	0.000949862743981295	0.000974844474451474	0.000999332227656743	0.00102329074358585	0.00104669031436925	0.0010695072888446	0.00109172458790594	0.00111333224601669	0.00113432800003162	0.00115471795314955	0.00117451734936536	0.00119375150207938	0.00121245692930828	0.00123068275681525	0.00124849245880383	0.00126596601267159	0.00128320254838227	0.00130032357249233	0.00131747683938328	0.0013348409247834	0.00135263052556013	0.00137110246094023	0.00139056227973993	0.00141137128286439	0.00143395364992125	0.00145880321793689	0.00148648931138267	0.00151766088906849	0.0015530481895674	0.0015934610660962	0.00163978334751941	0.0016929628720276	0.00175399730657105	0.00182391643017887	0.00190376211371286	0.00199456763538798	0.00209733811001465	0.00221303362499326	0.00234255620543081	0.00248674109532366	0.00264635220057514	0.00282208103245563	0.00301454819580174
50	0.000869738313190111	0.000898478368360764	0.00092720919488983	0.000955911314939135	0.000984573176506728	0.00101319219744285	0.00104177580397616	0.00107034245090698	0.00109892260986052	0.0011275597114871	0.00115631102732768	0.0011852484773196	0.00121445934968629	0.00124404692131578	0.00127413096874517	0.00130484816255823	0.00133635234134384	0.00136881466525957	0.00140242365351835	0.00143738511449608	0.00147392198128201	0.00151227406892648	0.00155269777190701	0.00159546572097143	0.00164086641714346	0.00168920385706489	0.0017407971579928	0.0017959801829411	0.00185510115721002	0.0019185222577103	0.00198661914707276	0.00205978041663145	0.00213840689700468	0.00222291079299215	0.0023137146013425	0.00241124977569299	0.00251595511227452	0.00262827484204593	0.00274865642870865	0.00287754808633617	0.00301539604390569	0.0031626415957612	0.00331971798614292	0.00348704718188912	0.00366503659009662	0.00385407577707002	0.00405453324169648	0.00426675329100717	0.0044910530587565
51	0.00086802553648697	0.000892972815622212	0.000917674568839617	0.000942124791676438	0.000966329894725213	0.000990310467133479	0.00101410310440358	0.00103776227741061	0.00106136221125654	0.00108499873263575	0.00110879103290792	0.0011328832814257	0.00115744601057863	0.00118267718168856	0.00120880283104924	0.00123607719028728	0.00126478217745251	0.00129522616750231	0.00132774197534404	0.00136268402240766	0.00140042470800476	0.00144135006616598	0.00148585485124855	0.00153433725320415	0.00158719348690571	0.00164481252118723	0.00170757120702724	0.00177583002987501	0.0018499296527644	0.00193018834312699	0.00201690029801945	0.00211033481070713	0.00221073616484581	0.00231832410590292	0.00243329472402075	0.00255582158597119	0.00268605697173685	0.0028241330982747	0.0029701632441056	0.0031242427193928	0.00328644965422553	0.0034568456012267	0.00363547596668029	0.00382237029716857	0.00401754245671296	0.00422099073333128	0.00443269791452337	0.00465263136919811	0.0048807431695869
52	0.000743052257018053	0.000755106191278992	0.000765849627070655	0.0007752339191739	0.000783227845607368	0.000789821806063557	0.000795032750305953	0.000798909940096298	0.000801541637697903	0.000803062780588909	0.00080366363058915	0.000803599255126537	0.000803199482670231	0.000802878646919723	0.000803143980947144	0.00080460096605836	0.000807953378714822	0.000813995425883431	0.000823593551428064	0.000837656609486443	0.000857095324396816	0.000882774976966905	0.00091546808307588	0.000955815082586205	0.00100429976375215	0.00106124254722987	0.00112681032598469	0.00120103813424934	0.00128385657933579	0.00137511961563428	0.00147462899770779	0.00158215366651113	0.00169744380787961	0.00182024020281303	0.00195027985591687	0.00208729892252636	0.00223103382127669	0.00238122122896253	0.00253759746949637	0.00269989765442669	0.00286785481459644	0.00304119917754426	0.00321965768643939	0.00340295381682211	0.00359080772138204	0.00378293671597543	0.00397905610880542	0.00417888036688706	0.00438212460803554
53	0.000574234619787516	0.000570691802938766	0.000564619458038327	0.000555856188517792	0.000544241124560551	0.000529614677965225	0.000511819333713152	0.000490700476685431	0.000466107252774322	0.000437893465490536	0.000405918513392066	0.000370048383616881	0.000330156742017996	0.000286126231332378	0.000237850319517048	0.000185236961890143	0.000128220389968669	6.68372650815197e-05	7.94318425427908e-06	7.10969957168411e-05	0.000146358357619327	0.000226459344809609	0.000311288785381645	0.000400810063239363	0.00049498413505332	0.000593757928316821	0.000697061013524067	0.000804804174238263	0.000916878604261922	0.00103315539122233	0.00115348517889596	0.00127769797264842	0.0014056030784373	0.00153698917658346	0.0016716245365451	0.00180925738160723	0.00194961641403479	0.00209241151237628	0.00223733461348407	0.00238406079254223	0.00253224955500505	0.00268154635486013	0.00283158435403053	0.00298198643799987	0.00313236750285067	0.00328233702880596	0.00343150195500243	0.00357946986952805	0.003725852527639
[truncated: 70 more columns]
