# Supplementary material for: Reconstructing spruce budworm outbreak severity: a comparison of paleoecological and tree-ring signals
Source: PLoS One. 2025 Aug 12;20(8):e0329406. doi: 10.1371/journal.pone.0329406 (PMC12342301; doi:10.1371/journal.pone.0329406)
Supplement: S15 Dataset — (ZIP) [file pone.0329406.s015.zip › Lake 8 wavelet data outlier/Cross-wavelet_Lepidopteran_scales_GSI/cross_wavelet_power.txt]

V1	V2	V3	V4	V5	V6	V7	V8	V9	V10	V11	V12	V13	V14	V15	V16	V17	V18	V19	V20	V21	V22	V23	V24	V25	V26	V27	V28	V29	V30	V31	V32	V33	V34	V35	V36	V37	V38	V39	V40	V41	V42	V43	V44	V45	V46	V47	V48	V49	V50
1	5.70802868886253e-07	7.5802208574496e-07	7.08961915657008e-07	5.34155984314401e-07	3.73308225789471e-07	2.80771857664475e-07	2.41581960850931e-07	2.26676427989913e-07	2.20987015788271e-07	2.18895633407549e-07	2.16111372876393e-07	2.1053972573341e-07	2.03878742324041e-07	1.97147665231616e-07	1.92584927053034e-07	1.93854691405067e-07	1.98974008095493e-07	2.04825252928234e-07	2.10202567472795e-07	2.12575046712523e-07	2.10835955078584e-07	2.07278032220114e-07	2.04087452767193e-07	2.03006131946653e-07	2.08554171235469e-07	2.20721418364799e-07	2.33390213209994e-07	2.44517886943628e-07	2.51429482817565e-07	2.50842724713e-07	2.46531905569843e-07	2.42762065835967e-07	2.40984442015202e-07	2.4452190772794e-07	2.54781177980811e-07	2.67663913841483e-07	2.7969914765014e-07	2.88810320770488e-07	2.88804482528262e-07	2.78872481827435e-07	2.67283356783547e-07	2.57709660663012e-07	2.5514150715498e-07	2.6561248086939e-07	2.81536350139279e-07	2.95065506191073e-07	3.05954345960397e-07	3.15862678323983e-07	3.27252985042261e-07
2	5.60244283278268e-07	8.17031581084202e-07	7.31560142887649e-07	4.91386527221263e-07	2.87323398591276e-07	1.84795227067461e-07	1.55721091811499e-07	1.51540697143549e-07	1.52641354783788e-07	1.55174396919343e-07	1.55329850798545e-07	1.51181666405561e-07	1.45230522477949e-07	1.38464821483639e-07	1.33527603826376e-07	1.35511764909893e-07	1.41726760017798e-07	1.48231664210328e-07	1.5415542575482e-07	1.56531968393411e-07	1.53904533958556e-07	1.49149814803375e-07	1.44483714783628e-07	1.41518668736488e-07	1.46531847542078e-07	1.5943279568481e-07	1.7220803062463e-07	1.8322307771603e-07	1.89624001184638e-07	1.87155928319072e-07	1.80537353851784e-07	1.74923711280613e-07	1.71254822374517e-07	1.73665881932883e-07	1.84207805142772e-07	1.97429992176157e-07	2.09820250323886e-07	2.19699013667241e-07	2.19088377847533e-07	2.06656682833714e-07	1.92515725698494e-07	1.80237350306513e-07	1.75579891287107e-07	1.87081133548929e-07	2.03944205101199e-07	2.15906291283273e-07	2.23785347055615e-07	2.30157324244567e-07	2.38015483539668e-07
3	6.79926817325523e-07	8.48059393859484e-07	6.82446835813566e-07	3.91483654181368e-07	1.72240939630053e-07	7.20530373239316e-08	6.08659191927129e-08	6.86611336785354e-08	7.43042957683489e-08	7.92750535456809e-08	8.12164221268997e-08	7.86318464903618e-08	7.4337815184876e-08	6.87170471813848e-08	6.39948791480885e-08	6.62087854119561e-08	7.20996891014771e-08	7.75572243371891e-08	8.26451324651194e-08	8.45561148033799e-08	8.17094778307457e-08	7.70897367518075e-08	7.22681373177254e-08	6.79302824830856e-08	7.15583320877278e-08	8.2788499915855e-08	9.27460229750646e-08	1.01276477666985e-07	1.06070514321534e-07	1.02491522906127e-07	9.53130664562965e-08	8.96129919929525e-08	8.50792006413971e-08	8.6000420501088e-08	9.49323963913939e-08	1.05591104447697e-07	1.15605865705291e-07	1.24539092010801e-07	1.23977715902049e-07	1.12181373171054e-07	9.92374833269293e-08	8.73277292059028e-08	8.15171024127314e-08	9.27077449311313e-08	1.07410236658066e-07	1.15115751514413e-07	1.18360414474424e-07	1.20079811903185e-07	1.22743345963792e-07
4	9.3451798972076e-07	8.91177554074152e-07	6.13263863311965e-07	2.98051240284139e-07	1.02022107244082e-07	1.86923782041364e-08	1.12588762862836e-08	2.09568884801422e-08	2.47486366498321e-08	2.84075436774017e-08	3.00836665857385e-08	2.85535950593896e-08	2.62139111080984e-08	2.26252547241009e-08	1.87080655551913e-08	2.06601611946072e-08	2.48916123929747e-08	2.80650679385944e-08	3.13361294075532e-08	3.25556284902496e-08	3.03620000436948e-08	2.72748253349755e-08	2.39592175304299e-08	1.9584021795408e-08	2.18678227007618e-08	2.9722390559483e-08	3.51876455426232e-08	4.01181126790713e-08	4.30568935215903e-08	3.99087209547591e-08	3.43712699500482e-08	3.05380932724597e-08	2.67287517139791e-08	2.65909500815824e-08	3.28287305942303e-08	3.91056003530127e-08	4.50874012033861e-08	5.16007420732034e-08	5.15959329847271e-08	4.34110214718222e-08	3.49809933417841e-08	2.66645334605181e-08	2.0889844104797e-08	3.06760449273757e-08	4.04593455959496e-08	4.33597867045641e-08	4.31531910853961e-08	4.2069187774898e-08	4.09905786445836e-08
5	1.16324601838825e-06	9.3741544425901e-07	5.61730938973844e-07	2.37770126793124e-07	7.03688634265927e-08	1.81455875606072e-08	7.77826836348485e-09	5.99177160592769e-09	5.7280389636771e-09	7.21293021643135e-09	7.9545689103197e-09	7.11294992359077e-09	6.32150531995056e-09	4.93638104448808e-09	2.17595187740287e-09	3.7538141565111e-09	5.78321192388835e-09	6.81120967452129e-09	8.34383926610378e-09	8.95286258632299e-09	7.75896958594787e-09	6.44634796747339e-09	5.302348094631e-09	2.20309021598669e-09	3.91163844380568e-09	7.69486533992357e-09	9.2772511481256e-09	1.13267204776393e-08	1.28460123224306e-08	1.10933596360865e-08	8.05115439569005e-09	6.53905276835721e-09	4.40652583811236e-09	3.92314094119695e-09	7.50174041710461e-09	9.70997901786696e-09	1.21841447222775e-08	1.5868196123626e-08	1.62209270260597e-08	1.22243643224213e-08	8.60271577337854e-09	5.51535774885378e-09	8.90398314960844e-10	8.03586037997468e-09	1.16844019963574e-08	1.15759158182041e-08	1.04374212506946e-08	9.24935867944337e-09	7.2495220024403e-09
6	1.30732874293856e-06	9.79081020051411e-07	5.47789589436637e-07	2.17295520615102e-07	5.52289294401255e-08	5.81324418990981e-09	2.82771099454797e-09	1.69848295980096e-09	5.97911541061689e-10	1.35997990145963e-09	1.60040048639502e-09	1.21772227176297e-09	1.12062125414247e-09	1.10298593100002e-09	6.71759157817981e-10	8.8386687763356e-10	1.0568734436123e-09	1.08385661286957e-09	1.647596175179e-09	1.87904071964218e-09	1.40434579273924e-09	1.02745781172756e-09	1.17823630669747e-09	1.01224208634621e-09	1.36731042138502e-09	1.78305184579024e-09	1.67339058885458e-09	2.36265278650827e-09	3.02889523843475e-09	2.45314896597692e-09	1.23248587965555e-09	9.64879218181165e-10	7.4111851298145e-10	7.6626666849468e-10	1.4988891198902e-09	1.5676845234563e-09	2.36091717148592e-09	3.91437718127065e-09	4.16855945382111e-09	2.78347173859973e-09	1.65983272416088e-09	1.85649819819263e-09	2.08308129915031e-09	2.83646066749522e-09	3.05121347493218e-09	2.35655818949918e-09	1.67461632703518e-09	1.42233174032974e-09	7.39908741401945e-10
7	1.39417389258125e-06	1.03046404526621e-06	5.81202940736476e-07	2.44385276149704e-07	7.44828531268363e-08	1.66799911572132e-08	3.90402089103311e-09	1.17727475323794e-09	3.17113070870664e-10	2.85234825880903e-10	2.8240803443911e-10	1.3785763720391e-10	1.50912681341922e-10	2.91058962242316e-10	3.28371063311038e-10	2.98237690634232e-10	1.76368232385139e-10	8.66042383653583e-11	2.82454015579034e-10	3.443528892766e-10	2.08494738520146e-10	7.30244632173956e-11	2.97789867766009e-10	4.37187696387894e-10	4.81814599473576e-10	3.77035105842651e-10	1.35629433244027e-10	4.0877248894112e-10	6.26511223265216e-10	5.27585474461433e-10	2.04708545838477e-10	1.09681588111679e-10	2.79573141383657e-10	3.50673857021759e-10	3.16927659455974e-10	8.13233878267603e-11	4.39794934066957e-10	8.71019766296189e-10	9.40508953313426e-10	5.7665863252072e-10	1.33701813383465e-10	5.29816360090799e-10	8.09468450363595e-10	8.92293934258056e-10	7.51220172083413e-10	4.40012809530827e-10	1.59067437752112e-10	2.49031803646572e-10	4.36124655640282e-10
8	1.46454430482852e-06	1.10172318719041e-06	6.52255762960151e-07	3.02777750517332e-07	1.10505810880123e-07	3.24448178310828e-08	8.11236659552596e-09	1.84651468989372e-09	3.81689867062192e-10	4.7631877926882e-11	4.46057218367842e-11	2.75714457796536e-11	3.17958473778943e-11	6.22302216582717e-11	7.72798828852539e-11	7.18239819639997e-11	4.24326823726608e-11	2.73244140472086e-11	5.1913320869581e-11	6.23705606069967e-11	4.49446432943917e-11	3.6267818317927e-11	7.45977017815841e-11	1.05911203050659e-10	1.07266581893662e-10	7.70702116652501e-11	3.44016921303506e-11	7.99934504391020e-11	1.17065515733098e-10	1.11537142172353e-10	6.96217637903685e-11	4.58515031746332e-11	6.84800057473496e-11	8.2459794320031e-11	6.76359141127901e-11	5.16879697993652e-11	1.13075063199317e-10	1.79726892363413e-10	1.8532575202499e-10	1.25042644525043e-10	5.77861758421668e-11	1.24531170180764e-10	1.90532410911873e-10	2.01364051889227e-10	1.58121375850753e-10	9.28949013023254e-11	3.40856576341952e-11	5.71441829284048e-11	1.10356788773355e-10
9	1.54087045464516e-06	1.19087824128514e-06	7.44636047629459e-07	3.76630031586835e-07	1.54247607707476e-07	5.13571122330973e-08	1.40989671805702e-08	3.37116005469622e-09	8.04996929623401e-10	2.08143590969726e-10	6.13317551370375e-11	2.31584350289429e-11	1.22747618936037e-11	7.22306415192053e-12	1.10135128428085e-11	1.68540413905465e-11	1.34357027982073e-11	7.25040997726729e-12	8.35898271777772e-12	1.20520841538875e-11	9.2646233428745e-12	1.07673315861437e-11	1.86996959974609e-11	1.94160314283213e-11	1.37910256214004e-11	1.67685579829558e-11	1.62846240094001e-11	1.55591220367763e-11	1.51600517968812e-11	2.08779644242019e-11	1.95960350074906e-11	1.38840581825872e-11	1.1617902481574e-11	1.50588960665185e-11	1.52117381560586e-11	1.69500682145023e-11	2.50051124946037e-11	3.32731386053832e-11	2.87991617792762e-11	2.18156780928421e-11	2.06612706283309e-11	2.90945507947463e-11	3.5444305294525e-11	3.5581865260193e-11	2.29309840424638e-11	1.39807802235259e-11	1.9075434206967e-11	2.7314707995588e-11	2.349491417489e-11
10	1.63061614534977e-06	1.29463377615314e-06	8.51282130286576e-07	4.63317065424331e-07	2.08306068509907e-07	7.69701066716312e-08	2.31650924047671e-08	5.72450050502989e-09	1.39446808917893e-09	4.72313043114616e-10	1.71813734510582e-10	5.69045330470552e-11	1.85197956842579e-11	8.9444623596747e-12	9.56970583191876e-12	1.11615607247765e-11	1.00646790275616e-11	7.1152250171159e-12	6.43548666802983e-12	6.91158385040603e-12	4.72641385711073e-12	6.07851670342053e-12	1.09575757289956e-11	1.12045630598365e-11	8.14416361269288e-12	9.32349259280019e-12	9.84387857859086e-12	8.22809980188196e-12	6.9041736256446e-12	9.19772207637259e-12	9.67784932718174e-12	6.88266874554816e-12	3.78667138097607e-12	4.73891174802523e-12	3.48709273228047e-12	3.16095393250824e-13	6.43345881262122e-12	1.02239526583498e-11	6.35144492377185e-12	3.11170906773123e-12	6.67507061363478e-12	8.32761815897672e-12	6.85453268738335e-12	1.08899044700554e-11	1.07899842326841e-11	1.33604355372542e-11	2.28490725734615e-11	3.68061535692802e-11	5.90364380537406e-11
11	1.73614557190791e-06	1.41307066295415e-06	9.72566253400673e-07	5.65612213156405e-07	2.77149250303281e-07	1.13443377202956e-07	3.78921418994263e-08	9.69218040957286e-09	1.67335218914343e-09	6.39217811033913e-10	4.02871814553672e-10	1.78013410363003e-10	6.09070240173239e-11	1.10241765641918e-11	9.23867555678333e-12	1.6102349855789e-11	1.81331581349563e-11	1.83037480009197e-11	1.7570297106065e-11	1.66005674545879e-11	1.63510790183548e-11	1.806190046593e-11	2.12589560818944e-11	2.32020341845478e-11	2.2146023022505e-11	1.93778533668885e-11	1.75563680317818e-11	1.73179866388955e-11	1.66916068712055e-11	1.53845941288087e-11	1.48745580386521e-11	1.43584237847529e-11	1.24436918056142e-11	9.70227522785152e-12	7.50409944744174e-12	7.76132401568138e-12	1.04964460878753e-11	1.18415150519931e-11	9.49196393029441e-12	8.86273637489485e-12	1.00650708729931e-11	6.4884999647036e-12	4.49960340721305e-12	1.37740605477022e-11	2.29666955183865e-11	3.35821379966195e-11	4.64223607839145e-11	6.82064231931782e-11	1.10038471718963e-10
12	1.85908118255009e-06	1.54812466493797e-06	1.11127904969791e-06	6.87607702613667e-07	3.6625054127307e-07	1.67012894517988e-07	6.40882211615573e-08	1.96535966465908e-08	4.013579628512e-09	6.79708290223137e-10	8.3267060630134e-10	5.09485986085678e-10	2.36244584491796e-10	9.4815493084124e-11	4.05696846309968e-11	3.22353977103513e-11	3.5713092839972e-11	3.91544045752671e-11	4.07154337799725e-11	4.09172768914394e-11	4.14445807754396e-11	4.37359643375669e-11	4.72666952711543e-11	4.89783754277401e-11	4.5911797933988e-11	3.89671799289065e-11	3.30077270716053e-11	3.05858827997166e-11	2.87107738062428e-11	2.67562169279842e-11	2.7232407500583e-11	2.84560635409448e-11	2.71653466157792e-11	2.34086894834489e-11	1.98808590482803e-11	1.95155858219948e-11	2.11693970895355e-11	2.00402445580485e-11	1.49511782820939e-11	1.38216839461681e-11	1.73833185689896e-11	1.90611324331361e-11	2.42161702740422e-11	3.55662564118242e-11	5.07276037172403e-11	6.53923233349501e-11	7.76498446107952e-11	1.08217778846607e-10	1.81112730350983e-10
13	2.00069786310631e-06	1.70145027876103e-06	1.2695644333603e-06	8.32343782391978e-07	4.80321124207974e-07	2.44291275231204e-07	1.09374544485186e-07	4.28662648279222e-08	1.4767945498596e-08	5.11786308058627e-09	2.49180212332142e-09	1.41955311941782e-09	7.39962198664954e-10	3.55539889209028e-10	1.74609628512661e-10	1.04082754125177e-10	8.40618271978152e-11	8.28458427060333e-11	8.57629232327025e-11	8.8149007441035e-11	9.0437951465503e-11	9.41015998221646e-11	9.81170164317156e-11	9.78422990850341e-11	8.86959708413028e-11	7.16841081494376e-11	5.47030678710913e-11	4.51221170929089e-11	4.11643683982798e-11	4.10549928314843e-11	4.62090121732344e-11	5.19229732124019e-11	5.2781516681143e-11	4.83183015745027e-11	4.22371465597896e-11	3.93156758531617e-11	3.86500577192522e-11	3.36513388013143e-11	2.36053497304656e-11	2.40294294530362e-11	3.8335098983863e-11	5.3557534608847e-11	6.91291492912062e-11	8.77314037350463e-11	1.06784840669647e-10	1.12222269991391e-10	9.88830852655866e-11	1.37781209346114e-10	2.76771021330223e-10
14	2.16093542221234e-06	1.87242602753708e-06	1.44617851799288e-06	9.9844992872682e-07	6.19165417404049e-07	3.47462383062983e-07	1.78315092894782e-07	8.48803914839986e-08	3.83547327442201e-08	1.72310274425674e-08	8.19643572790924e-09	4.15770583046659e-09	2.10557062639734e-09	1.00683856323025e-09	4.51851529449398e-10	2.13209133969336e-10	1.51050849472634e-10	1.52327304465381e-10	1.60947633228758e-10	1.67635657386597e-10	1.73734956941179e-10	1.80718396994731e-10	1.85968604803061e-10	1.81869674830124e-10	1.61125029047879e-10	1.24419098510283e-10	8.26173676847004e-11	5.09338756121956e-11	4.05604475186903e-11	5.11521905956284e-11	7.02359990884497e-11	8.56621536391117e-11	9.11775530933385e-11	8.68062936868283e-11	7.7405841245362e-11	6.96110878818595e-11	6.34347264518927e-11	4.9931694971832e-11	2.72983219841465e-11	3.76393570269552e-11	7.86145934649964e-11	1.18444565421458e-10	1.54013872261519e-10	1.8732043994203e-10	2.0650360061783e-10	1.78418611722349e-10	7.19994494380585e-11	1.51398178368764e-10	4.35359318085199e-10
15	2.33736858518226e-06	2.05660127566203e-06	1.63421018741598e-06	1.17680766438907e-06	7.72961085665787e-07	4.68282257956758e-07	2.66103340559005e-07	1.44791341665265e-07	7.69197475188523e-08	4.04799586857214e-08	2.12843949976337e-08	1.11574857232944e-08	5.7243517674119e-09	2.78348280541387e-09	1.221798640658e-09	4.27642312463017e-10	6.32670003100608e-11	1.50869823176903e-10	2.28760513608986e-10	2.66610635327583e-10	2.90268893997909e-10	3.09516074461349e-10	3.21791455795736e-10	3.15979282398036e-10	2.81226795118578e-10	2.17549449261588e-10	1.38286157907797e-10	6.0981953628665e-11	7.23942206815398e-12	5.99982883921624e-11	1.02890941821382e-10	1.30992352859859e-10	1.42557539698698e-10	1.3984851752806e-10	1.28134794796591e-10	1.13939575645481e-10	9.7326907139023e-11	6.67967908432338e-11	1.72429658738532e-11	7.08680850077459e-11	1.55737931499106e-10	2.35868211491565e-10	3.09179940218383e-10	3.73277583605488e-10	4.01363076256931e-10	3.51015779943281e-10	2.4787678152232e-10	4.04714300675986e-10	8.3541691570116e-10
16	2.52560481529875e-06	2.24634545890857e-06	1.82173962993139e-06	1.35063696663491e-06	9.20900041790795e-07	5.84532046246121e-07	3.52974823994824e-07	2.08815068793901e-07	1.23883189542537e-07	7.38579571183733e-08	4.35961508713335e-08	2.50550977837402e-08	1.38426731552677e-08	7.27629106998825e-09	3.60216525520198e-09	1.66114969724671e-09	7.18107998937252e-10	3.63139333386838e-10	3.31140810561173e-10	3.76118330908787e-10	4.26803112330094e-10	4.75604639884093e-10	5.12307005936148e-10	5.19449713063478e-10	4.81774386837254e-10	3.99467550758578e-10	2.92700593524806e-10	1.93966481588978e-10	1.39388761939603e-10	1.45165524184682e-10	1.75383703199906e-10	1.98888701702435e-10	2.09201708110866e-10	2.09082960639244e-10	2.01214421441982e-10	1.88517516480354e-10	1.72344816094132e-10	1.53061358115594e-10	1.58197811410777e-10	2.29952094743851e-10	3.46371002003402e-10	4.7705337949686e-10	6.15742520173818e-10	7.52233143053695e-10	8.52738783558192e-10	9.00411846674104e-10	9.85926079198102e-10	1.30391211264945e-09	1.9019567058129e-09
17	2.72330520182e-06	2.43679096055006e-06	1.99977659707798e-06	1.5048266483023e-06	1.04018380959002e-06	6.65835840977384e-07	4.04381765740886e-07	2.45317157202689e-07	1.5721966966951e-07	1.06122537691611e-07	7.15179911620897e-08	4.61568587076847e-08	2.80646316879906e-08	1.60367897249872e-08	8.6586507253522e-09	4.48455876127126e-09	2.30234761762413e-09	1.24943065419464e-09	7.9439169267943e-10	6.44108687782754e-10	6.43271238626327e-10	7.05776579600698e-10	7.78243591321786e-10	8.20976356895869e-10	8.06394911232252e-10	7.29652513986566e-10	6.13005094878879e-10	4.93872350555815e-10	4.0359127474981e-10	3.50586172208053e-10	3.21140866731287e-10	3.00692940246552e-10	2.90232202131714e-10	2.95190977889646e-10	3.09827613684034e-10	3.28240463237646e-10	3.54991663989688e-10	4.00516858593715e-10	4.7950924030282e-10	6.02421664261462e-10	7.6765727950808e-10	9.78006460233713e-10	1.24400742610185e-09	1.55680826794022e-09	1.88810181291543e-09	2.24293781568563e-09	2.7069646528527e-09	3.40636702262246e-09	4.3889124404649e-09
18	2.9395950597112e-06	2.63950936989726e-06	2.1812807509468e-06	1.6509850258838e-06	1.13625197541191e-06	7.04476517458007e-07	3.92634827141691e-07	2.09895407870846e-07	1.37353889273235e-07	1.14831873016533e-07	9.50076523406268e-08	7.10926007510333e-08	4.80073681996979e-08	2.95183508628923e-08	1.66526821557592e-08	8.69003998016417e-09	4.2637726339897e-09	2.05602845387566e-09	1.11215546482043e-09	8.51513227425972e-10	8.8877287296803e-10	1.01509577423026e-09	1.15325894038815e-09	1.25854599872337e-09	1.29423002243613e-09	1.24439263468833e-09	1.12317986476576e-09	9.64759205853011e-10	8.01426945080703e-10	6.48284124008703e-10	5.07250688743866e-10	3.89055618386976e-10	3.33861661853628e-10	3.6878701821724e-10	4.51576202318063e-10	5.47438540046341e-10	6.60831636590752e-10	8.05256359669164e-10	9.85190533079528e-10	1.20463253910574e-09	1.4876406881611e-09	1.88450003776116e-09	2.43837347299333e-09	3.14947829931877e-09	3.99564260424764e-09	4.9859396569672e-09	6.18639644199112e-09	7.6882083973843e-09	9.53562023779256e-09
19	3.20715956567827e-06	2.89953177106475e-06	2.42549111258009e-06	1.86320718480059e-06	1.29664850343674e-06	7.95655316154836e-07	4.03309868674835e-07	1.33129782091204e-07	2.71599955837751e-08	9.9289410241984e-08	1.15380503409603e-07	1.00933068981276e-07	7.50403146269645e-08	4.92037056544734e-08	2.87174926304763e-08	1.47924874097167e-08	6.51717659027369e-09	2.25523994343936e-09	5.03136378972479e-10	5.23466257006998e-10	8.24456743855946e-10	1.14637570762119e-09	1.47907042874468e-09	1.75371464468613e-09	1.91315153237975e-09	1.93033148088389e-09	1.81382140538681e-09	1.59805149323613e-09	1.32174287900323e-09	1.01052738648967e-09	6.77566308528074e-10	3.43889694424555e-10	1.62210475145953e-10	3.82207840232782e-10	6.22970892598306e-10	8.29458094153823e-10	1.03217898779447e-09	1.26455458287622e-09	1.54563391819596e-09	1.91103725729998e-09	2.44899893662033e-09	3.26994350243683e-09	4.43128036537686e-09	5.92341573699333e-09	7.72353818451216e-09	9.84928086140492e-09	1.23735369428621e-08	1.53933123978766e-08	1.8964260213727e-08
20	3.58439048939613e-06	3.29568091519334e-06	2.83599716844426e-06	2.27469360631227e-06	1.69068942872147e-06	1.15601808338226e-06	7.2445669875298e-07	4.2816684687517e-07	2.75194725827029e-07	2.23670525846823e-07	1.9822057129325e-07	1.64901392296523e-07	1.24342946172483e-07	8.46946842458274e-08	5.1930734610603e-08	2.83236664221015e-08	1.33990951381445e-08	5.33628872064509e-09	2.07291053215465e-09	1.22134978530942e-09	5.40176490151858e-10	4.35811251526469e-10	1.28512767583462e-09	1.99874092624863e-09	2.47761025513351e-09	2.69290912023075e-09	2.66127170034066e-09	2.43220129507479e-09	2.06597976391486e-09	1.61569163484264e-09	1.13160177099271e-09	7.03549803652151e-10	5.5840147792185e-10	7.63135717741336e-10	1.01299087356114e-09	1.19398231922128e-09	1.32857055447824e-09	1.49036460087523e-09	1.79099376916152e-09	2.40365052926712e-09	3.50818344211534e-09	5.18670156002735e-09	7.42397497112036e-09	1.01746341317099e-08	1.34312789913015e-08	1.72695795072904e-08	2.18481792466179e-08	2.73523032946826e-08	3.38939622702442e-08
21	4.13090052483623e-06	3.9010463498601e-06	3.49906118325463e-06	2.98247095753876e-06	2.41983928496655e-06	1.87699280582742e-06	1.40506355255629e-06	1.03235019613123e-06	7.61109447314551e-07	5.71505310967278e-07	4.3455720496225e-07	3.27262820140238e-07	2.38527483535749e-07	1.65640947393454e-07	1.08734672649834e-07	6.74506108432039e-08	3.9977315797805e-08	2.33442454490063e-08	1.4076520112735e-08	8.96784181430484e-09	5.89870723531416e-09	4.02408946707064e-09	3.21704343565286e-09	3.25822634848614e-09	3.59885308598815e-09	3.85684024340118e-09	3.89958186811716e-09	3.72404595365929e-09	3.3848144150771e-09	2.95765401811779e-09	2.52874450522761e-09	2.1912336495145e-09	2.00525581118217e-09	1.92898023163857e-09	1.83645856976143e-09	1.61313551221098e-09	1.20563305371448e-09	7.39554444374347e-10	1.24098209084309e-09	2.85184072939299e-09	5.19439972564515e-09	8.21140498424832e-09	1.18383724391339e-08	1.60333041640027e-08	2.08736560368949e-08	2.66281649471804e-08	3.37329880846549e-08	4.26449639760462e-08	5.36269211903052e-08
22	4.86432406427866e-06	4.72719931834147e-06	4.41587294156075e-06	3.97234217303586e-06	3.44965436648233e-06	2.90183919773941e-06	2.37483829806994e-06	1.90040911031363e-06	1.49418581344985e-06	1.15797099372432e-06	8.84945846470926e-07	6.65351774656003e-07	4.90315152506821e-07	3.53029248664714e-07	2.48151132759353e-07	1.70774890250796e-07	1.15844742224958e-07	7.8192045455466e-08	5.29846910948975e-08	3.62462621837895e-08	2.51235608611436e-08	1.77772742888111e-08	1.30473499500882e-08	1.01356022631455e-08	8.4266429371226e-09	7.43432753758392e-09	6.80763063180313e-09	6.33345127069828e-09	5.91086581018508e-09	5.50845412653819e-09	5.12526336937823e-09	4.76264925119447e-09	4.40424579232629e-09	4.00919789600329e-09	3.52959226004223e-09	2.95557595676261e-09	2.43081477712282e-09	2.53750144698331e-09	3.92618566621513e-09	6.44907148228092e-09	9.82372974803728e-09	1.381453060255e-08	1.81940918545546e-08	2.28737242224811e-08	2.81326848067825e-08	3.47905275110541e-08	4.40706407103456e-08	5.70762358679019e-08	7.42557655183599e-08
23	5.73459022075568e-06	5.70674594975603e-06	5.50306945199025e-06	5.1501941144259e-06	4.68565843093406e-06	4.1516324817955e-06	3.58895189238442e-06	3.03252281690053e-06	2.50869640616911e-06	2.03467177983166e-06	1.61949283124493e-06	1.26589915323857e-06	9.72283700750866e-07	7.34275920783986e-07	5.45834992976057e-07	3.99996373117772e-07	2.89470619243681e-07	2.07197253865166e-07	1.46827559331264e-07	1.03045514466401e-07	7.16651187098894e-08	4.95264212376521e-08	3.42803750904204e-08	2.41580676137696e-08	1.77761390481791e-08	1.39971316813759e-08	1.18774812012737e-08	1.07047340094383e-08	1.00218985172895e-08	9.57263431987675e-09	9.21906451308543e-09	8.88760870835479e-09	8.55047244282364e-09	8.23014975943529e-09	8.01433572040497e-09	8.07003840311674e-09	8.63785800016091e-09	9.97136718503678e-09	1.22141242324929e-08	1.52878304677148e-08	1.88562806687581e-08	2.23708236559006e-08	2.52288563329317e-08	2.71459283870908e-08	2.89169379641979e-08	3.3368836618419e-08	4.44377733524219e-08	6.39168433072239e-08	9.10868906074495e-08
24	6.62534386836566e-06	6.70680175103875e-06	6.61790528871776e-06	6.37296191996657e-06	5.99586664278271e-06	5.51665857942279e-06	4.96808203814352e-06	4.38253458206376e-06	3.78961151202608e-06	3.21434594454298e-06	2.67617218251015e-06	2.1885763981075e-06	1.75933719769813e-06	1.39121347226278e-06	1.08291897997129e-06	8.302287083307e-07	6.27080028351331e-07	4.66555495095707e-07	3.41665273916529e-07	2.4588779549908e-07	1.73472689354725e-07	1.19549124495415e-07	8.01053822010869e-08	5.19102611911295e-08	3.24422633134978e-08	1.98865750358395e-08	1.31446566885844e-08	1.11168919288782e-08	1.1548864081537e-08	1.25148938214039e-08	1.33370902937518e-08	1.39285633108751e-08	1.43904452012307e-08	1.49033969384562e-08	1.56988717557232e-08	1.70237771418868e-08	1.90754473757322e-08	2.19166350602238e-08	2.53895876493303e-08	2.904286787402e-08	3.20874916198266e-08	3.34050443040462e-08	3.16242861111094e-08	2.52799833355736e-08	1.32471407073072e-08	9.4392537371512e-09	3.62012291819343e-08	7.21812220211211e-08	1.15675958451782e-07
25	7.35651126848668e-06	7.53110366235855e-06	7.55441534268512e-06	7.43229295433664e-06	7.17688963526907e-06	6.80519183192538e-06	6.33783404075534e-06	5.79805562259765e-06	5.21056535869597e-06	4.60018491947984e-06	3.99033474818211e-06	3.40157732617338e-06	2.85047204215564e-06	2.34892689657701e-06	1.90410645202381e-06	1.51883167200041e-06	1.19232505830833e-06	9.2112628715029e-07	7.00020634759212e-07	5.22865804927507e-07	3.83252951480443e-07	2.74981363029468e-07	1.92357806317834e-07	1.30350985611813e-07	8.46414509370995e-08	5.16111809998518e-08	2.83271658395615e-08	1.26943802348731e-08	5.58323966740912e-09	9.08827516215783e-09	1.32900561557953e-08	1.6306518209837e-08	1.85947543667935e-08	2.08008320023008e-08	2.35624182306254e-08	2.73611255001727e-08	3.23714928183158e-08	3.84044596949756e-08	4.49417673066514e-08	5.12021208023071e-08	5.62430812551941e-08	5.91747365008435e-08	5.96395079339799e-08	5.88643565733085e-08	6.13938290611495e-08	7.47198011807974e-08	1.03089016531176e-07	1.45045084257511e-07	1.97217482050861e-07
26	7.68059360646248e-06	7.91241909216728e-06	8.03066347463454e-06	8.03668596937453e-06	7.93261940361818e-06	7.72138244183065e-06	7.40778450974639e-06	7.00000958143302e-06	6.51066528698033e-06	5.95686367933387e-06	5.35924243041556e-06	4.74021070504089e-06	4.12188974298458e-06	3.5242105746011e-06	2.96349673546611e-06	2.45168049188731e-06	1.99614084140024e-06	1.60004408962881e-06	1.26301935132977e-06	9.82000337730879e-07	7.52092763555275e-07	5.67366479925379e-07	4.21511494161291e-07	3.08331825559464e-07	2.22078828723582e-07	1.57645162641476e-07	1.10649773597087e-07	7.74389271775878e-08	5.50048982236048e-08	4.08038591440445e-08	3.25466096557681e-08	2.8272749539146e-08	2.68319996046467e-08	2.81537823322455e-08	3.27030964840507e-08	4.06062476576445e-08	5.1434418643445e-08	6.44892599841757e-08	7.90218930931019e-08	9.43572255994459e-08	1.10050580423989e-07	1.26119340947574e-07	1.43303341402823e-07	1.63204945741847e-07	1.88077368108619e-07	2.20142613543035e-07	2.60704866601272e-07	3.09573607709589e-07	3.65038397932065e-07
27	7.29987421907321e-06	7.53478430964683e-06	7.71881682216366e-06	7.85200983084908e-06	7.92649602408896e-06	7.92840153094722e-06	7.84216996785435e-06	7.65549482450425e-06	7.3631738120304e-06	6.96897034877666e-06	6.48540069110732e-06	5.93192333776564e-06	5.33223553965211e-06	4.71136327443263e-06	4.09307331878139e-06	3.49792689885573e-06	2.9420943642234e-06	2.43689467988708e-06	1.98892598961735e-06	1.60061126596025e-06	1.27098312750245e-06	9.96557684066819e-07	7.72183950308422e-07	5.91792876373854e-07	4.49003374477888e-07	3.37570328541385e-07	2.51681275559173e-07	1.86124318434851e-07	1.36361049080085e-07	9.85503002637214e-08	6.96001587949427e-08	4.74504784437361e-08	3.22855004928166e-08	2.90003624966572e-08	4.00085011086534e-08	5.91022416552223e-08	8.266844054326e-08	1.09655915806071e-07	1.39657786621244e-07	1.72431881435779e-07	2.07857445642376e-07	2.45978800744884e-07	2.87016959605688e-07	3.31291923215591e-07	3.79040661887335e-07	4.30166713063645e-07	4.84003814085687e-07	5.3919187437565e-07	5.9373571367425e-07
28	5.93398867648257e-06	6.11884804790437e-06	6.35618650040692e-06	6.64217334260866e-06	6.94943639244904e-06	7.23585975680841e-06	7.45647610160476e-06	7.57337395332135e-06	7.56157232694953e-06	7.41105613915735e-06	7.12596666729406e-06	6.72199337800341e-06	6.22285865296263e-06	5.65660517812093e-06	5.0522102655426e-06	4.43686245186738e-06	3.83405552010233e-06	3.26250297899291e-06	2.73576772687063e-06	2.26244268752631e-06	1.84670325560608e-06	1.48906855125831e-06	1.18724066986701e-06	9.36926793306861e-07	7.32580851087412e-07	5.68027226652073e-07	4.36949988707589e-07	3.3324949249311e-07	2.51285773866851e-07	1.86047943674949e-07	1.33326486330552e-07	9.01136131342295e-08	5.63073935798676e-08	4.1942140807071e-08	5.99110577861438e-08	9.47079864131448e-08	1.36543551538741e-07	1.83473400980999e-07	2.35064146307371e-07	2.91028685064226e-07	3.50932402480957e-07	4.14108357540479e-07	4.79609510012334e-07	5.4616025655236e-07	6.12113168591166e-07	6.75440364176475e-07	7.33800418230673e-07	7.84717895078729e-07	8.25890338593028e-07
29	3.43594043708467e-06	3.58749003808586e-06	3.99826178252533e-06	4.60290352865385e-06	5.29478125350773e-06	5.97439067356625e-06	6.56532275449139e-06	7.0152789395123e-06	7.29383507819518e-06	7.38972046413512e-06	7.30773669564597e-06	7.06523848379798e-06	6.6883245313561e-06	6.20804536722522e-06	5.65696483519158e-06	5.0663439705872e-06	4.46409630624652e-06	3.87353490045315e-06	3.3128258219078e-06	2.79499841610598e-06	2.32834235260265e-06	1.91703600320603e-06	1.56188445398625e-06	1.26108275470668e-06	1.01095015078049e-06	8.06600218048812e-07	6.42522330966175e-07	5.13058108680928e-07	4.12770758614151e-07	3.3673246863759e-07	2.80790597158154e-07	2.41880833139388e-07	2.18352858927532e-07	2.10009745433716e-07	2.17418921496471e-07	2.40696756591006e-07	2.78854235447515e-07	3.30101675437595e-07	3.92349156707101e-07	4.63388475220244e-07	5.40836097064313e-07	6.22015849302178e-07	7.03868850130305e-07	7.82923408867505e-07	8.5534597820726e-07	9.17095693846919e-07	9.64202992482129e-07	9.93181296250208e-07	1.00155954587747e-06
30	2.21567556614921e-07	1.31529195124177e-06	2.45311291544958e-06	3.57331683100312e-06	4.62126213550267e-06	5.54773722066856e-06	6.3127035596477e-06	6.88814646764587e-06	7.25958999148306e-06	7.42616299249326e-06	7.39932538987138e-06	7.20054155859232e-06	6.85830370243553e-06	6.40494786375446e-06	5.87366920759987e-06	5.29604568735136e-06	4.70024548300964e-06	4.10995433591375e-06	3.54394301806427e-06	3.01612297338541e-06	2.53591651632759e-06	2.10878961968479e-06	1.73684303131954e-06	1.41941122514747e-06	1.15366242794815e-06	9.35217274814142e-07	7.58804263318483e-07	6.18945617701704e-07	5.10619915429268e-07	4.29787152486317e-07	3.73606336708346e-07	3.40182887388052e-07	3.27902578558329e-07	3.34851561196413e-07	3.58863783870026e-07	3.97987130789943e-07	4.50707803453865e-07	5.1572394511399e-07	5.91519946324947e-07	6.75998565304895e-07	7.66264483418595e-07	8.58550426864243e-07	9.4825527458801e-07	1.03007842995382e-06	1.09825286565496e-06	1.1468867290969e-06	1.17041767407758e-06	1.16416815767013e-06	1.12497049584897e-06
31	4.30969281892316e-06	4.77971199580712e-06	5.37728761822034e-06	6.02934281600597e-06	6.66361235520595e-06	7.21925264323835e-06	7.65048395628497e-06	7.9273818583071e-06	8.03539042712409e-06	7.97394021553354e-06	7.75429042872506e-06	7.39677022657277e-06	6.92769621537589e-06	6.37630019873906e-06	5.77199059366204e-06	5.14219771423152e-06	4.51093660987697e-06	3.89808887781074e-06	3.31928719635279e-06	2.78620882053936e-06	2.30705932857679e-06	1.8870494454859e-06	1.52871449527996e-06	1.23197817097738e-06	9.93934966929806e-07	8.08497495374048e-07	6.66381058052834e-07	5.56100675453224e-07	4.66143098719037e-07	3.8748670454728e-07	3.1561089590746e-07	2.52552525720812e-07	2.10653505702566e-07	2.11881789723292e-07	2.6376199521744e-07	3.50389713958107e-07	4.56745583961121e-07	5.74889763802527e-07	7.00265959964512e-07	8.29274176057372e-07	9.58186516852029e-07	1.08267608584022e-06	1.19766234203688e-06	1.29737365886452e-06	1.37559249521134e-06	1.42606312573377e-06	1.44303585568893e-06	1.4219069864436e-06	1.35989901776538e-06
32	8.65996211734176e-06	9.03396798444879e-06	9.37040755180108e-06	9.64412857128034e-06	9.82938497474707e-06	9.90360130443609e-06	9.85047252920082e-06	9.6619877018697e-06	9.33922266120424e-06	8.89194644551532e-06	8.33723239608462e-06	7.69736671159044e-06	6.99740655615094e-06	6.26275380661604e-06	5.5170759077739e-06	4.78082283802051e-06	4.07046749198198e-06	3.39845569992172e-06	2.77372347367962e-06	2.2025622712755e-06	1.68962793530861e-06	1.23904579520723e-06	8.5602087429688e-07	5.50804994614594e-07	3.50375573880052e-07	2.98568738793109e-07	3.53240384061637e-07	4.19210695912061e-07	4.58193976582285e-07	4.62293677428842e-07	4.32963071954876e-07	3.75711731944199e-07	3.00652149783579e-07	2.30432420769208e-07	2.17461151623226e-07	2.9909561679415e-07	4.39860297335353e-07	6.07988360705609e-07	7.89750914431142e-07	9.77562594187355e-07	1.16549114574459e-06	1.34785918842326e-06	1.51880837234676e-06	1.6722659212837e-06	1.80215815971796e-06	1.90281475689668e-06	1.9695236451624e-06	1.99918742810296e-06	1.99101519481601e-06
33	1.27971111611224e-05	1.30354106672038e-05	1.31413832066475e-05	1.31052521700757e-05	1.29217272473432e-05	1.25911002383407e-05	1.21199299439813e-05	1.15211596694767e-05	1.08135880121213e-05	1.00207058661023e-05	9.16900622879304e-06	8.28595651840119e-06	7.39788623123178e-06	6.52807786701455e-06	5.69534753535298e-06	4.9133533566774e-06	4.19076711329946e-06	3.53229472180053e-06	2.94036955116221e-06	2.41722725226965e-06	1.96702314560556e-06	1.59750629963754e-06	1.31992970802813e-06	1.14396149759773e-06	1.06580975950043e-06	1.06058875021487e-06	1.09286596093092e-06	1.13315044971122e-06	1.16396872104073e-06	1.17806917037599e-06	1.17525160658734e-06	1.16006433203442e-06	1.14038638801986e-06	1.12640327025626e-06	1.12938082428322e-06	1.1597766544653e-06	1.22491195400516e-06	1.32734262592437e-06	1.464929393584e-06	1.63224575855818e-06	1.82214656862871e-06	2.02679095099324e-06	2.23813552408694e-06	2.44817952769412e-06	2.64918431995136e-06	2.83396539170053e-06	2.99626416314352e-06	3.13115392271682e-06	3.23540568328283e-06
34	1.67182341600349e-05	1.67933483322868e-05	1.66799753351346e-05	1.6379210855098e-05	1.58992041014652e-05	1.52551938535022e-05	1.44690939120139e-05	1.35686060559171e-05	1.25858783349703e-05	1.15557669288886e-05	1.0513796624605e-05	9.49394709873561e-06	8.52642406998259e-06	7.63561581881441e-06	6.83849331671267e-06	6.14376785496076e-06	5.5521053509444e-06	5.05751231229501e-06	4.64963189119663e-06	4.31629169200391e-06	4.04552473961727e-06	3.82658206532584e-06	3.64998541734584e-06	3.50708726967556e-06	3.38969350396567e-06	3.29008677993283e-06	3.20146018342942e-06	3.1185376735663e-06	3.0381091595149e-06	2.95929793598464e-06	2.88350709716402e-06	2.81408858171655e-06	2.75582423587161e-06	2.71431440273339e-06	2.69535456435182e-06	2.70435824421497e-06	2.7458623487158e-06	2.82313314923759e-06	2.9378790390371e-06	3.09007036353763e-06	3.27786538551027e-06	3.49764169165725e-06	3.74413117735049e-06	4.01065287128159e-06	4.28943154658806e-06	4.57198232203193e-06	4.84953356634716e-06	5.11345391086329e-06	5.35564581008071e-06
35	2.06598469270286e-05	2.05551276300024e-05	2.02189557423525e-05	1.965873523499e-05	1.88899960500163e-05	1.79361114690593e-05	1.68276623858224e-05	1.56015011306175e-05	1.42995927498765e-05	1.29677173934184e-05	1.16540801550725e-05	1.04077543883933e-05	9.27663413099248e-06	8.30421377095982e-06	7.52436987672866e-06	6.95424074505759e-06	6.58790219473321e-06	6.39578371755891e-06	6.33230566753805e-06	6.34786972237638e-06	6.3986641750052e-06	6.45118224841403e-06	6.48247325282464e-06	6.47839713507955e-06	6.43149990137793e-06	6.33922847444501e-06	6.20265555751325e-06	6.02565398495976e-06	5.81439940174105e-06	5.57709028546374e-06	5.3238034987038e-06	5.06642409421514e-06	4.81858139446449e-06	4.5954766038348e-06	4.41340601608013e-06	4.28872590618043e-06	4.23610757789909e-06	4.26632584866355e-06	4.38436609290844e-06	4.58877451363758e-06	4.87254119045218e-06	5.2249040872706e-06	5.63314454007165e-06	6.08381250939793e-06	6.56332910521653e-06	7.0581779145424e-06	7.5549174773352e-06	8.04016702836486e-06	8.50063332604586e-06
36	2.48293926811519e-05	2.44769904353165e-05	2.3835319797921e-05	2.29116051445508e-05	2.17214316272651e-05	2.0288481880985e-05	1.86440443078306e-05	1.68264267625038e-05	1.48805200718899e-05	1.28579741904987e-05	1.0818936073489e-05	8.83744676803328e-06	7.01513271263957e-06	5.51050501758228e-06	4.56946876245756e-06	4.42103044713056e-06	4.97842540778859e-06	5.90092511155296e-06	6.91639041210402e-06	7.88091933477295e-06	8.72449170985932e-06	9.41338689666007e-06	9.93270709621363e-06	1.02783491459647e-05	1.04529982033137e-05	1.04639005305466e-05	1.03214899115411e-05	1.00384731789232e-05	9.62920809732371e-06	9.10931896527561e-06	8.49556838139539e-06	7.80607742675643e-06	7.06109586535893e-06	6.28471639592206e-06	5.5082576155346e-06	4.7764210604382e-06	4.15664828288427e-06	3.74548468908014e-06	3.64745112826327e-06	3.90916948183215e-06	4.48108314038702e-06	5.26816424732193e-06	6.18742131413755e-06	7.18135013212228e-06	8.21107737983155e-06	9.24844635116254e-06	1.02709721976848e-05	1.12590830866597e-05	1.21947471992612e-05
37	2.99755552274725e-05	2.93927319576602e-05	2.84647418712113e-05	2.71989812201743e-05	2.56121086203329e-05	2.37301075640326e-05	2.1588292742918e-05	1.92315371496863e-05	1.67153158407377e-05	1.41089406793843e-05	1.15044276311367e-05	9.04004388480489e-06	6.95920817185758e-06	5.70227927484294e-06	5.73410092064878e-06	6.88845308798213e-06	8.56820148404715e-06	1.0367267113814e-05	1.20897997744059e-05	1.36398221293054e-05	1.49667084889696e-05	1.60433219411501e-05	1.68567110120719e-05	1.74035945119072e-05	1.76877844032596e-05	1.77184513546711e-05	1.75087909470602e-05	1.70749095975677e-05	1.64348613404921e-05	1.56078183647275e-05	1.46133850766282e-05	1.34710843646976e-05	1.22000686838065e-05	1.08191584394982e-05	9.34743993779336e-06	7.80603823785861e-06	6.2229713347453e-06	4.64812793215353e-06	3.20947926226501e-06	2.32682456042657e-06	2.7241692985788e-06	4.08241210221136e-06	5.77501985999559e-06	7.58420348339694e-06	9.43648824243329e-06	1.12971134401697e-05	1.31440073873654e-05	1.49605363796022e-05	1.67335003402785e-05
38	3.89101294569684e-05	3.86079288038661e-05	3.79959308729119e-05	3.70979243095593e-05	3.59508179878731e-05	3.46052648936862e-05	3.31258717787338e-05	3.15906467229465e-05	3.00890342542024e-05	2.87175284757178e-05	2.7571725327794e-05	2.67343850032384e-05	2.62611925648528e-05	2.61687920416535e-05	2.64307266782128e-05	2.69838218159455e-05	2.77420785287026e-05	2.86120584766131e-05	2.95049848906928e-05	3.03439765167146e-05	3.10671471852317e-05	3.16280314656542e-05	3.19945860609233e-05	3.21475664148688e-05	3.20787114809642e-05	3.17889471022739e-05	3.12867055846665e-05	3.05864109280623e-05	2.97071642911806e-05	2.86716648125981e-05	2.75054080262286e-05	2.62362134723698e-05	2.48941415670085e-05	2.3511861961744e-05	2.21255187719101e-05	2.07760735137536e-05	1.95109383897652e-05	1.83853565857137e-05	1.746239071576e-05	1.68097472539327e-05	1.64918143579907e-05	1.65574951637429e-05	1.70284644670517e-05	1.78945160553466e-05	1.91188039547866e-05	2.06491476070781e-05	2.24291368713137e-05	2.44054796655287e-05	2.65315026954697e-05
39	5.58553509115923e-05	5.6719113949108e-05	5.73600737228759e-05	5.77992082267117e-05	5.80644542788632e-05	5.81892599642273e-05	5.82105817823244e-05	5.81664021892655e-05	5.80929291551253e-05	5.80217309403517e-05	5.79771319742323e-05	5.79742186269523e-05	5.8017752394541e-05	5.81021601165752e-05	5.82125938121577e-05	5.83268760873231e-05	5.84180208759177e-05	5.84569719722048e-05	5.84152312626919e-05	5.82671294457314e-05	5.79915917012616e-05	5.75733429257253e-05	5.70035676150712e-05	5.6280085084417e-05	5.540712492528e-05	5.43947963022945e-05	5.32583434947246e-05	5.20172732204554e-05	5.06944294543614e-05	4.93150801632278e-05	4.79060682564469e-05	4.64950661244018e-05	4.51099589880791e-05	4.37783661788067e-05	4.2527290580925e-05	4.13828643687972e-05	4.037013464847e-05	3.95128088161022e-05	3.88328627961075e-05	3.83499153032065e-05	3.8080297744793e-05	3.80358068849648e-05	3.82222082681062e-05	3.86376398454359e-05	3.92711161769003e-05	4.01013314590081e-05	4.10959074616568e-05	4.22111620499814e-05	4.33924314216522e-05
40	8.22482758781395e-05	8.47257503801131e-05	8.69851572759027e-05	8.90217796337931e-05	9.08336788441339e-05	9.24210758800317e-05	9.37856602570831e-05	9.49298908053303e-05	9.58563560180053e-05	9.65672580911394e-05	9.70640735468381e-05	9.73474254563597e-05	9.74171798151873e-05	9.7272754482097e-05	9.69136065037165e-05	9.63398455369892e-05	9.55529095681929e-05	9.45562351983801e-05	9.33558582503853e-05	9.1960890218369e-05	9.03838303678972e-05	8.86406900820164e-05	8.67509233588615e-05	8.4737173465829e-05	8.26248592535239e-05	8.04416345047616e-05	7.82167592698243e-05	7.59804230948341e-05	7.37630564244897e-05	7.1594658702691e-05	6.95041607234919e-05	6.75188260198451e-05	6.56636833840956e-05	6.3960972101767e-05	6.2429575116615e-05	6.10844144119132e-05	5.99357874156598e-05	5.89886316381446e-05	5.82417140300229e-05	5.76867481862255e-05	5.73074439357925e-05	5.70784898457571e-05	5.69644624732154e-05	5.69186516963071e-05	5.68817941937426e-05	5.67807203592424e-05	5.65269443198676e-05	5.60152618070456e-05	5.51224687023997e-05
41	0.000114917925230031	0.00011873095288157	0.000122230239539676	0.000125386885161805	0.00012817487411716	0.000130571358415703	0.000132556923152549	0.000134115840906753	0.000135236319810549	0.000135910746782507	0.00013613592328638	0.00013591328634595	0.000135249102903144	0.000134154621469454	0.000132646161885429	0.000130745122301015	0.00012847788255592	0.000125875585198167	0.000122973779543555	0.000119811920460579	0.00011643272188438	0.000112881375243259	0.000109204654715746	0.000105449944011393	0.000101664232338787	9.78931390564193e-05	9.41800352358775e-05	9.05653333804474e-05	8.70860107386287e-05	8.37754139805526e-05	8.06633613650785e-05	7.77765129765534e-05	7.51389236697199e-05	7.27726350607571e-05	7.06981152261628e-05	6.89343349778108e-05	6.74982966031387e-05	6.64039197868002e-05	6.56603421330558e-05	6.52698877219166e-05	6.52261502626938e-05	6.55127687795224e-05	6.61035018672664e-05	6.69641385425005e-05	6.80566815491708e-05	6.93461868033372e-05	7.0810689414649e-05	7.24547498479585e-05	7.43271312902901e-05
42	0.000147795593481043	0.00015207529127721	0.000155867519376134	0.000159127708862765	0.000161816047704052	0.000163898297355077	0.000165346567151818	0.00016614003192966	0.00016626557789277	0.000165718361409503	0.000164502265135073	0.000162630235660144	0.000160124486719354	0.000157016551795542	0.000153347169607988	0.000149165985322787	0.000144531049204634	0.000139508092727824	0.000134169559941312	0.000128593369592841	0.000122861382347698	0.000117057549774424	0.000111265731702574	0.00010556719215148	0.000100037828785922	9.47452634792919e-05	8.97460232243059e-05	8.50831600217238e-05	8.07847656292705e-05	7.68638848084034e-05	7.33202688921231e-05	7.01442145837726e-05	6.73224239197134e-05	6.48454685456477e-05	6.27161175842995e-05	6.09575165559828e-05	5.96199428978446e-05	5.8784574049107e-05	5.85625142136971e-05	5.90876811131732e-05	6.05036830754538e-05	6.29475991828471e-05	6.65362165185485e-05	7.13603725372422e-05	7.7489689075825e-05	8.49854099463863e-05	9.39165087101588e-05	0.000104374669597077	0.000116485690932223
43	0.000175513769231992	0.000179192497929163	0.000182169121971186	0.000184391697871289	0.000185815144331067	0.000186402298250197	0.000186124904554466	0.000184964522111997	0.000182913330071959	0.000179974821789031	0.000176164377151295	0.000171509708677796	0.000166051182268687	0.000159842020040194	0.000152948400264606	0.000145449477886265	0.000137437357749023	0.000129017059781987	0.000120306516690111	0.000111436630636169	0.000102551365788469	9.38077284672333e-05	8.53752142768596e-05	7.74337760133362e-05	7.01684993947493e-05	6.3758115913263e-05	5.83541302566991e-05	5.40498008398108e-05	5.08455223236886e-05	4.86264833316519e-05	4.71692164170211e-05	4.61787213547327e-05	4.53391547307888e-05	4.43575122930733e-05	4.29914697865051e-05	4.10656075283786e-05	3.84874815411827e-05	3.52805032012544e-05	3.16628886729799e-05	2.82235546009539e-05	2.62026062933629e-05	2.74356938133246e-05	3.31446691739697e-05	4.30700473698017e-05	5.64388604512122e-05	7.27432451576794e-05	9.17759346848974e-05	0.000113514222108505	0.000138043412288313
44	0.00019906100034444	0.000201691396358057	0.000203445252372481	0.000204270853006076	0.000204124546318962	0.000202971733048001	0.000200787758112168	0.000197558685315408	0.000193281938227722	0.000187966792787815	0.000181634710205127	0.000174319502213001	0.000166067324628756	0.000156936499561714	0.000146997171660715	0.000136330809978879	0.000125029575455839	0.000113195587227219	0.000100940145072119	8.83830158028776e-05	7.5652011046056e-05	6.2883404003014e-05	5.02247171596527e-05	3.78450320541407e-05	2.5975069557246e-05	1.51172360183504e-05	7.81075747378002e-06	1.13945037504551e-05	1.96315585715408e-05	2.78114245627259e-05	3.51893564834626e-05	4.15432686563759e-05	4.67698622189674e-05	5.08254263092735e-05	5.37219514954805e-05	5.55424072551601e-05	5.64709996010784e-05	5.68396901276274e-05	5.71869976701138e-05	5.83026519513802e-05	6.1191156022371e-05	6.68835534175625e-05	7.61589086442152e-05	8.93962381039597e-05	0.000106661987772029	0.000127894304921015	0.000153035904573663	0.000182090815376005	0.000215137427040346
45	0.000231266420561651	0.000234171780123455	0.000236229094261587	0.000237403804159929	0.000237671040793608	0.000237016681891307	0.000235438357935721	0.000232946403495838	0.000229564753932763	0.000225331791132851	0.000220301144547883	0.00021454245394829	0.000208142095320315	0.000201203856957904	0.000193849522245066	0.00018621925901793	0.000178471620099665	0.000170782813584677	0.000163344703528217	0.000156360783746543	0.000150039229826122	0.000144582277645796	0.000140171872328796	0.00013695294350554	0.000135017507142955	0.000134394108948329	0.000135046670383598	0.000136884172319642	0.000139779026232704	0.000143589504979618	0.000148181413606773	0.000153445776857844	0.000159311346723672	0.000165752171790651	0.000172791071651073	0.000180499875992705	0.00018899707982989	0.000198443396407587	0.000209035681218961	0.000220999859832375	0.000234583735516511	0.000250050744342305	0.000267675732194624	0.000287743581909525	0.000310551054919968	0.00033641165379966	0.000365662809938876	0.000398674363993238	0.000435857173160277
46	0.000292294522352105	0.000298500626684291	0.000304135306821121	0.000309184324682884	0.000313641866755287	0.000317511033956637	0.000320804188863301	0.00032354313747181	0.000325759122831984	0.000327492608737123	0.000328792833578079	0.000329717117951577	0.000330329915252117	0.000330701602896077	0.000330907023556903	0.000331023801074422	0.000331130474247948	0.000331304512455143	0.000331620297922413	0.000332147177543731	0.000332947698835266	0.000334076146424808	0.000335577484906217	0.000337486790383403	0.000339829218606096	0.000342620516870752	0.000345868046300731	0.000349572247776539	0.00035372846480994	0.000358329034129825	0.000363365571144984	0.000368831411749628	0.000374724221200326	0.000381048840811825	0.000387820508919464	0.000395068657898529	0.000402841546337713	0.000411212024201732	0.000420284734020555	0.000430205001901357	0.000441169541165066	0.00045343884749484	0.000467350781392618	0.000483334309026995	0.000501921758251953	0.000523757384335176	0.000549599775836545	0.000580315967177447	0.000616866272114873
47	0.000389609320219926	0.000401336339536115	0.00041275460290166	0.000423841273834299	0.000434577049238817	0.000444946172353233	0.000454936345572532	0.000464538538641233	0.000473746689880549	0.000482557300455364	0.000490968924113129	0.000498981557249638	0.000506595936474013	0.000513812752952153	0.00052063179460392	0.00052705102862968	0.000533065637789542	0.000538667024338319	0.00054384179557043	0.000548570744658642	0.000552827840064587	0.000556579236532029	0.000559782320920009	0.000562384807380772	0.00056432389926548	0.000565525540464912	0.000565903787751392	0.000565360349593553	0.000563784358061361	0.000561052472143016	0.000557029458250808	0.000551569465251473	0.000544518320744194	0.000535717345484384	0.000525009452772507	0.000512248736104796	0.000497315466477064	0.00048013961697131	0.000460738030772435	0.000439273632247796	0.000416150155473418	0.000392162362888454	0.000368724806573152	0.000348181741496664	0.000334102918131596	0.000331234648709089	0.000344596144248834	0.000377808084862863	0.000432006278931365
48	0.000508623016521481	0.000525766616915515	0.000542688749959092	0.000559343388418651	0.00057568471681197	0.000591667134434962	0.000607245204602124	0.000622373546137086	0.000637006663855314	0.000651098715591227	0.000664603214248011	0.00067747266440997	0.000689658134283046	0.000701108765161462	0.000711771222314823	0.000721589093229247	0.000730502241624016	0.000738446128745028	0.000745351117302646	0.000751141778344227	0.000755736227709063	0.000759045527048428	0.000760973195495818	0.000761414893112879	0.000760258357974028	0.000757383707869482	0.00075266425924172	0.000745968076593425	0.000737160555436922	0.000726108477212392	0.000712686181735751	0.000696784824051922	0.000678326186322881	0.00065728330948802	0.000633711456430692	0.000607794834118895	0.000579917271650283	0.000550768446036481	0.000521499343576966	0.000493934333650474	0.000470813516098652	0.000455945447598904	0.000453999444984758	0.000469650117360717	0.000506272999644099	0.000565110495588806	0.000645572931080463	0.000746209342564896	0.000865523742264417
49	0.000628725346310289	0.000650122501127799	0.000671365191001402	0.000692407618911892	0.000713205894982677	0.000733718469248693	0.000753906559510654	0.000773734572124828	0.000793170514724019	0.000812186401418753	0.000830758653057337	0.000848868497699791	0.000866502379650716	0.000883652389258503	0.000900316730263589	0.000916500246778079	0.000932215037968737	0.000947481195094709	0.000962327702525045	0.000976793551403823	0.000990929121239782	0.00100479789013543	0.00101847853759515	0.00103206750343669	0.00104568206039037	0.00105946394410569	0.00107358355959923	0.00108824474442636	0.00110369001284323	0.00112020612956832	0.00113812976617932	0.0011578528813838	0.00117982734831417	0.00120456824591916	0.0012326551649383	0.00126473088629574	0.00130149690542613	0.00134370552199986	0.00139214858480014	0.00144764342998401	0.0015110169910025	0.0015830893813183	0.00166465836108513	0.00175648595217765	0.00185928809239775	0.00197372771534466	0.00210041113353567	0.00223988719982978	0.00239264848861226
50	0.000731359829770377	0.000755527239137573	0.000779686888173141	0.000803822398032783	0.00082792405467947	0.000851989686792724	0.000876025539061609	0.000900047130061553	0.000924080083272966	0.000948160919374017	0.00097233779779819	0.000996671195762972	0.00102123451362255	0.00104611459654186	0.00107141216418156	0.00109724214234561	0.00112373389335194	0.00115103134516348	0.00117929302291059	0.00120869199011881	0.0012394157104237	0.00127166584344142	0.00130565799036904	0.00134162140542506	0.00137979868808614	0.00142044546803861	0.00146383008984	0.00151023329770188	0.00155994791303093	0.00161327848909305	0.00167054091924787	0.00173206196855519	0.00179817869404505	0.00186923771725589	0.00194559431418908	0.00202761129266155	0.0021156576348509	0.00221010689297794	0.00231133533766518	0.00241971987052027	0.00253563572389053	0.00265945398060788	0.00279153895420086	0.00293224547507113	0.00308191613038594	0.00324087850505436	0.00340944246846959	0.00358789754717992	0.00377651041782257
51	0.000773322837769322	0.000795548336771999	0.000817555097049203	0.000839337769232773	0.000860902064511381	0.000882266325730177	0.000903463155775285	0.000924541082679512	0.000945566233491052	0.000966623980089081	0.000987820509903167	0.00100928426322478	0.00103116716714115	0.00105364558514017	0.00107692089266618	0.00110121958434945	0.00112679282061919	0.00115391533232964	0.00118288362385512	0.00121401344879331	0.0012476365772135	0.00128409692633876	0.00132374618231994	0.00136693909207454	0.00141402864292499	0.00146536136670688	0.00152127299947392	0.00158208469725076	0.00164809995629761	0.00171960232066126	0.0017968538901224	0.00188009457770592	0.00196954201540762	0.00206539197418276	0.00216781915048773	0.00227697817473714	0.00239300471297228	0.00251601655711064	0.00264611462684123	0.00278338383386633	0.00292789378418228	0.00307969931494194	0.00323884087854548	0.00340534479800519	0.00357922342475996	0.00376047523360709	0.00394908488995223	0.00414502332279812	0.00434824783335719
52	0.000701347938379496	0.00071272533729515	0.000722865790368846	0.0007317233826278	0.000739268644445818	0.000745492514339254	0.000750410990754468	0.000754070570602966	0.000756554562367867	0.000757990330068606	0.000758557456949609	0.000758496694604081	0.000758119359651656	0.000757816531028162	0.000758066973000925	0.000759442183821361	0.000762606440013305	0.000768309373131766	0.000777368797283239	0.000790642556542295	0.000808990260217738	0.000833228624637236	0.000864086807695274	0.00090216930412685	0.000947932749237952	0.00100167957985517	0.00106356732196144	0.0011336290434691	0.00121179924640244	0.00129794008206192	0.00139186443167193	0.00149335420453502	0.00160217360747816	0.00171807797034573	0.00184081905854049	0.00197014783586081	0.00210581551462715	0.00224757355083007	0.00239517306738369	0.00254836404288291	0.00270689449199811	0.00287050978343272	0.00303895218585831	0.00321196069494051	0.0033892711699916	0.00357061679270965	0.00375572884982061	0.00394433783407454	0.00413617485249508
53	0.000574234619787516	0.000570691802938766	0.000564619458038327	0.000555856188517792	0.000544241124560551	0.000529614677965225	0.000511819333713152	0.000490700476685431	0.000466107252774322	0.000437893465490536	0.000405918513392066	0.000370048383616881	0.000330156742017996	0.000286126231332378	0.000237850319517048	0.000185236961890143	0.000128220389968669	6.68372650815197e-05	7.94318425427908e-06	7.10969957168411e-05	0.000146358357619327	0.000226459344809609	0.000311288785381645	0.000400810063239363	0.00049498413505332	0.000593757928316821	0.000697061013524067	0.000804804174238263	0.000916878604261922	0.00103315539122233	0.00115348517889596	0.00127769797264842	0.0014056030784373	0.00153698917658346	0.0016716245365451	0.00180925738160723	0.0019496164140348	0.00209241151237628	0.00223733461348407	0.00238406079254223	0.00253224955500505	0.00268154635486013	0.00283158435403053	0.00298198643799987	0.00313236750285067	0.00328233702880596	0.00343150195500243	0.00357946986952805	0.00372585252763901
[truncated: 70 more columns]
