# Supplementary material for: Reconstructing spruce budworm outbreak severity: a comparison of paleoecological and tree-ring signals
Source: PLoS One. 2025 Aug 12;20(8):e0329406. doi: 10.1371/journal.pone.0329406 (PMC12342301; doi:10.1371/journal.pone.0329406)
Supplement: S15 Dataset — (ZIP) [file pone.0329406.s015.zip › Lake 8 wavelet data outlier/Cross-wavelet_Lepidopteran_scales_GSI/cross_wavelet_significance.txt]

V1	V2	V3	V4	V5	V6	V7	V8	V9	V10	V11	V12	V13	V14	V15	V16	V17	V18	V19	V20	V21	V22	V23	V24	V25	V26	V27	V28	V29	V30	V31	V32	V33	V34	V35	V36	V37	V38	V39	V40	V41	V42	V43	V44	V45	V46	V47	V48	V49	V50
1	0.028781301223361	0.0382213600754232	0.0357476242020808	0.0269334740990541	0.0188231298076154	0.0141572158287351	0.0121811636983317	0.0114295896356352	0.0111427153130187	0.011037262608497	0.0108968732632439	0.0106159369479704	0.010280073587082	0.00994067592824972	0.00971061131386309	0.00977463599259299	0.0100327646807203	0.0103277990073546	0.0105989365893744	0.0107185628971012	0.0106308735687889	0.0104514742435561	0.0102905972870497	0.0102360744001627	0.0105158203486755	0.011129323229927	0.0117681153952291	0.0123292003986523	0.0126777002637109	0.0126481144597964	0.0124307522301343	0.0122406675286397	0.0121510353115713	0.012329403136604	0.0128467010753055	0.0134962806790493	0.014103127120127	0.0145625351441031	0.0145622407654002	0.0140614445719983	0.0134770920450845	0.0129943624603442	0.012864869769029	0.013392842323134	0.01419576344193	0.0148779371604754	0.0154269795610249	0.015926582337959	0.0165009099500905
2	0.0278030134880737	0.0405464914985726	0.0363048354568215	0.0243858378424625	0.0142588805721104	0.00917075701446529	0.00772790681714502	0.00752044808386109	0.00757506996958254	0.00770077621373835	0.00770849085970485	0.00750263061253858	0.0072072956313038	0.006871536960282	0.00662651968261304	0.00672498683170154	0.00703341584734859	0.00735623206234904	0.00765020814927653	0.00776814785702167	0.00763775724490538	0.00740179674562113	0.00717023411185963	0.0070230889865957	0.00727187595704788	0.00791210602440788	0.00854609737415756	0.00909273660278466	0.00941039260900476	0.00928791056818971	0.00895945328503986	0.00868086734533118	0.008498792898903	0.00861844556368265	0.00914160526730289	0.00979777732546279	0.0104126635896943	0.0109029129303455	0.0108726091567268	0.0102556665221205	0.00955389903657968	0.00894456513202412	0.00871343132164596	0.00928419875877874	0.0101210555011174	0.0107146930506514	0.0111057037230492	0.0114219232241095	0.0118118968755936
3	0.0327899003788109	0.0408982001171075	0.0329114298626761	0.0188795465827232	0.00830642814448411	0.00347480325182017	0.00293529741133641	0.00331122655533899	0.0035833716127649	0.00382308954736121	0.00391671327384858	0.00379207048070662	0.00358498810780623	0.00331392301934298	0.00308619348222478	0.00319296051066144	0.00347705306326933	0.00374024614836744	0.00398561373264307	0.00407777206336416	0.00394049119670491	0.00371770126417934	0.00348517658493229	0.00327598079464846	0.00345094577922362	0.00399252771854184	0.00447273555975555	0.00488412212726036	0.00511531757404883	0.00494271845164704	0.00459653285363015	0.00432164316103052	0.0041029982084155	0.00414742461822394	0.00457817479922298	0.00509219772996684	0.0055751659194637	0.00600597640252607	0.00597890368497476	0.00541001760322685	0.00478579033686803	0.00421143491917662	0.00393121377061833	0.00447088957690079	0.00517992653023468	0.00555152985292887	0.005708005774323	0.00579092480173011	0.00591937541476286
4	0.0433217856065743	0.0413126374876184	0.0284292928535266	0.0138168682394453	0.00472947541489245	0.000866529280274818	0.0005219317659054	0.000971505995287359	0.00114728142506855	0.00131689869038211	0.00139459932117139	0.00132366924667703	0.00121520767863888	0.0010488470476042	0.000867256504433806	0.000957750502093045	0.00115390940287047	0.00130102241973215	0.00145266018938761	0.00150919294572735	0.00140750212510385	0.00126438885994226	0.00111068603983184	0.000907863522015939	0.00101373449965158	0.00137785151885363	0.00163120630417522	0.00185976973749049	0.0019960038549764	0.00185006289022995	0.00159336128804391	0.00141566534206407	0.00123907432924898	0.00123268620955456	0.00152185323790738	0.00181283234046228	0.00209013282780606	0.00239207410646361	0.00239185116982437	0.00201242029137034	0.00162162645398682	0.00123609734064195	0.000968397995134572	0.00142206041640623	0.00187558839419856	0.00201004518288963	0.00200046795567806	0.00195021642544455	0.00190021495515639
5	0.0513536453734559	0.0413839373022555	0.0247986504826643	0.0104968016900276	0.00310656353051557	0.000801070499232429	0.000343386032570671	0.000264517831435081	0.000252874866516699	0.000318428135220549	0.000351169146046397	0.000314014320411207	0.000279074535648919	0.000217925664545262	9.60614171855747e-05	0.000165719063675306	0.000255310578814961	0.000300693439444787	0.000368354205345403	0.000395240665403127	0.000342534052368625	0.000284585945055894	0.000234081956347962	9.72594892989776e-05	0.000172686508526116	0.000339704051951494	0.000409561397993382	0.000500039009339476	0.000567110955757395	0.000489736863695545	0.000355433090805739	0.000288678569826362	0.000194534227190334	0.000173194307532176	0.00033117819530342	0.000428664969563478	0.000537891587296078	0.000700530845210382	0.000716102802809636	0.000539667155877617	0.00037978278721025	0.000243485661214483	3.93082792331211e-05	0.000354757908215842	0.000515829521044245	0.000511040198207341	0.00046077925137814	0.000408330033413014	0.000320043547242237
6	0.0545203302561992	0.0408312146803982	0.0228448043296764	0.00906200801528993	0.00230324582782731	0.000242433278397452	0.00011792576130875	7.08328738299812e-05	2.49350707377573e-05	5.67160737265738e-05	6.67424804447514e-05	5.0783416776729e-05	4.67339536424733e-05	4.59984969739848e-05	2.80147830717311e-05	3.68604410569148e-05	4.40754397055714e-05	4.52007353186385e-05	6.87107111235842e-05	7.83627845353298e-05	5.85662916291022e-05	4.28487016156202e-05	4.91367094221452e-05	4.22141509126242e-05	5.70217828830812e-05	7.43597018129498e-05	6.97864313354695e-05	9.85311543840311e-05	0.000126315870895415	0.000102305171912679	5.13991125475324e-05	4.02389482497998e-05	3.09073186870419e-05	3.19560875994684e-05	6.25090898331746e-05	6.53781066300528e-05	9.84587729690827e-05	0.000163243666004394	0.00017384398479917	0.000116080824556908	6.92210194108391e-05	7.74226799741201e-05	8.68720136336242e-05	0.00011829065427182	0.000127246621964072	9.82769876769126e-05	6.98375490445958e-05	5.93163706034239e-05	3.08568668428478e-05
7	0.0545409160414184	0.0403123694078852	0.0227370064540828	0.00956049808360838	0.00291381373624405	0.00065253122448938	0.00015272763087505	4.60556920594393e-05	1.24056528859332e-05	1.11585568867998e-05	1.10479711158899e-05	5.39307317144341e-06	5.90379430173946e-06	1.13864005826198e-05	1.28460722796349e-05	1.16672367283769e-05	6.89963067453628e-06	3.38800957229998e-06	1.10497699255689e-05	1.34712908645005e-05	8.15643879806915e-06	2.85676065123814e-06	1.16497176300871e-05	1.71030440104469e-05	1.88488751347684e-05	1.47498387122702e-05	5.30590450062997e-06	1.59914241100165e-05	2.45094935495094e-05	2.0639459123709e-05	8.00832067717589e-06	4.2908092887989e-06	1.0937068405011e-05	1.37185709010323e-05	1.23983994805613e-05	3.18141954261603e-06	1.72050407069211e-05	3.40748139071954e-05	3.67932724402817e-05	2.25592304003346e-05	5.23049485945526e-06	2.07267327030356e-05	3.16668896357812e-05	3.49070720744395e-05	2.93881821717111e-05	1.72135641253022e-05	6.22281324698949e-06	9.74227301673497e-06	1.70614572209707e-05
8	0.0534185050031982	0.0401847901719582	0.0237906955919175	0.0110436637031346	0.00403064297332645	0.00118340814813416	0.000295894425414206	6.73506795768232e-05	1.39219428228354e-05	1.73734840315862e-06	1.62697090641346e-06	1.00565439329491e-06	1.15973728253707e-06	2.26981552967888e-06	2.81874423118655e-06	2.6197430335457e-06	1.54771040258049e-06	9.96644037109671e-07	1.89351184628658e-06	2.27493432110764e-06	1.63933289335999e-06	1.32285013699064e-06	2.72091304626884e-06	3.8630570010095e-06	3.91249375158607e-06	2.81109658059799e-06	1.2547841380591e-06	2.9177202208332e-06	4.26990485523256e-06	4.06826025510639e-06	2.5394182511964e-06	1.67241014400387e-06	2.49777321011955e-06	3.0076788533639e-06	2.46698539915664e-06	1.88529228117537e-06	4.1243551385473e-06	6.55544654215728e-06	6.75966208678648e-06	4.56086655087997e-06	2.10772122984829e-06	4.54221078558233e-06	6.94957230860902e-06	7.34465087730371e-06	5.76739636974318e-06	3.38829404725377e-06	1.24325694133422e-06	2.08430486643563e-06	4.02520746814594e-06
9	0.0521227363918147	0.0402836153150508	0.0251886641744785	0.0127401935668642	0.00521770494811404	0.00173724742057372	0.000476923123247851	0.000114035600031029	2.72304804290916e-05	7.04083428367058e-06	2.07465779866049e-06	7.83376046066459e-07	4.15216072528259e-07	2.44333238785098e-07	3.72552037014539e-07	5.70118502751411e-07	4.54487003160167e-07	2.45258260899494e-07	2.82757743448845e-07	4.07683594315983e-07	3.13392679322483e-07	3.64224509734706e-07	6.32551115601201e-07	6.56782460110593e-07	4.66506441777772e-07	5.67226871526808e-07	5.50856927604108e-07	5.26315508202615e-07	5.128162339105e-07	7.0623499386323e-07	6.62871407483386e-07	4.69653436807743e-07	3.92996612172916e-07	5.09394457957616e-07	5.14564618705819e-07	5.73366784147491e-07	8.45843258967567e-07	1.12552423030013e-06	9.74183853808862e-07	7.37954858576185e-07	6.9890493339911e-07	9.84175922733261e-07	1.19896787941395e-06	1.20362109461901e-06	7.7568210412957e-07	4.72925235178545e-07	6.45261141669504e-07	9.23969513583336e-07	7.94758063141724e-07
10	0.050916819303695	0.0404255987731007	0.0265817179155728	0.0144673112478404	0.00650446304020067	0.00240343076717478	0.000723341803949773	0.000178750442677603	4.35429760241105e-05	1.47482152311737e-05	5.36497133241118e-06	1.77687301513659e-06	5.78290048878697e-07	2.79295390907938e-07	2.98818936647292e-07	3.48525416108131e-07	3.14274726677701e-07	2.2217652360109e-07	2.00951347588384e-07	2.15817724494549e-07	1.4758467895911e-07	1.89804778706007e-07	3.42155880763802e-07	3.49868185913353e-07	2.54305655092274e-07	2.91130802905866e-07	3.07380120246579e-07	2.56926605332568e-07	2.15586336453744e-07	2.8720355449922e-07	3.02195772343957e-07	2.14914835624355e-07	1.18240741708267e-07	1.47974931965733e-07	1.08886245883864e-07	9.87023958200189e-09	2.00888026770846e-07	3.19248126887071e-07	1.98327101337325e-07	9.71646998462383e-08	2.08432478264799e-07	2.60034116698774e-07	2.14036272883773e-07	3.40042811251187e-07	3.36922750968744e-07	4.17186401599818e-07	7.13473923827978e-07	1.14929088363043e-06	1.84344283434733e-06
11	0.0498390049976418	0.0405645914562333	0.0279191648143344	0.0162368584606939	0.00795603957090905	0.0032565846636663	0.00108775823874118	0.000278230486940048	4.80364143807853e-05	1.83498320614273e-05	1.15651191373798e-05	5.11017704522275e-06	1.74843948774124e-06	3.16467697045616e-07	2.65211860512431e-07	4.62245279383179e-07	5.20543077455173e-07	5.2544014906015e-07	5.04385196407754e-07	4.7654746106554e-07	4.69385472104781e-07	5.18497505136708e-07	6.10274412211776e-07	6.66053766682918e-07	6.35739174154377e-07	5.56274166419468e-07	5.03985338691878e-07	4.97142196259787e-07	4.79160902019572e-07	4.41640883160377e-07	4.26999431626816e-07	4.12182921954031e-07	3.57217291063665e-07	2.78520275830324e-07	2.15417909601239e-07	2.22801977359983e-07	3.01318298128773e-07	3.39930785416443e-07	2.72482933121504e-07	2.54419888302197e-07	2.88934940512771e-07	1.86263402908482e-07	1.29168751934237e-07	3.954077835307e-07	6.59297970885183e-07	9.64032262344063e-07	1.33263264817667e-06	1.95798112865641e-06	3.15884107339425e-06
12	0.0488872704920948	0.0407102120986946	0.029222714965174	0.0180816545644405	0.00963109596673587	0.00439184938592568	0.00168529391437581	0.000516820192911896	0.000105542971862844	1.78739279122161e-05	2.1896296699229e-05	1.33976823860575e-05	6.21239836794045e-06	2.49331266474697e-06	1.06683945002014e-06	8.47677133240921e-07	9.39128235046814e-07	1.02962258205549e-06	1.0706721379828e-06	1.07597989908536e-06	1.08984612926972e-06	1.15010142584004e-06	1.24294718201532e-06	1.2879583260129e-06	1.20731816633123e-06	1.0246992349659e-06	8.67986668266615e-07	8.04300715699902e-07	7.54991970376382e-07	7.03594026221761e-07	7.16116156802682e-07	7.48293989807477e-07	7.14352692331299e-07	6.15565874897983e-07	5.22796391589159e-07	5.13190995555593e-07	5.56680392112358e-07	5.26987667689252e-07	3.93163194653855e-07	3.63461481980956e-07	4.57119896058953e-07	5.01240476150783e-07	6.36799768391951e-07	9.35266955481223e-07	1.33395685331977e-06	1.71958719661566e-06	2.04191672358816e-06	2.84574545543562e-06	4.76262528034695e-06
13	0.0480419556755762	0.0408562434057496	0.0304855417499603	0.0199867375468837	0.0115337585873236	0.00586606845191792	0.00262636708675009	0.00102933043155408	0.000354616754556496	0.00012289319432243	5.98346453847106e-05	3.40871599354395e-05	1.77684156140745e-05	8.53743681805083e-06	4.19283100573211e-06	2.49929744639705e-06	2.01854295479437e-06	1.98934400670049e-06	2.059390691884e-06	2.11668677536005e-06	2.17165027054599e-06	2.25962398972034e-06	2.35604457892191e-06	2.34944790141454e-06	2.12982078820447e-06	1.72132174970764e-06	1.31356283746946e-06	1.08349930758661e-06	9.8846347490609e-07	9.85837083271012e-07	1.10959848339716e-06	1.24680553901396e-06	1.26742139912528e-06	1.16024800414256e-06	1.01422366680481e-06	9.44071561990045e-07	9.28088340597238e-07	8.08056107285718e-07	5.66825799322225e-07	5.77009055680092e-07	9.20525362756241e-07	1.28605560650546e-06	1.65997054696807e-06	2.10665902499203e-06	2.56418156728049e-06	2.69474837763272e-06	2.37443988270062e-06	3.30848494137746e-06	6.64599157335333e-06
14	0.0472512400390196	0.0409426634285459	0.0316222907869203	0.0218322106085487	0.0135387357997335	0.00759764882276316	0.00389905647820118	0.00185600352115579	0.000838668599209768	0.000376775448927637	0.000179224121212901	9.0912830706379e-05	4.60406276209551e-05	2.20156373682967e-05	9.88023281980043e-06	4.66205323127265e-06	3.30289367889677e-06	3.33080477732262e-06	3.51929778800065e-06	3.66553882399851e-06	3.79890674622378e-06	3.95160737710644e-06	4.06640897036836e-06	3.9767813387124e-06	3.52317674354234e-06	2.72056102589545e-06	1.80652000598199e-06	1.11372545330646e-06	8.86898989250484e-07	1.11849915157632e-06	1.53578770480379e-06	1.87309761423463e-06	1.99369791577254e-06	1.89811550022845e-06	1.69256422358162e-06	1.52212333097653e-06	1.38707036572118e-06	1.09181166656692e-06	5.96907964706686e-07	8.23026118926871e-07	1.71899492608691e-06	2.58992126026463e-06	3.3676834452172e-06	4.09596833895848e-06	4.51542933741411e-06	3.90132003171585e-06	1.57434749465672e-06	3.31048840888028e-06	9.51961240054413e-06
15	0.0464262752589391	0.0408494995299704	0.0324597038194643	0.0233744891157148	0.0153530360402144	0.00930131479673442	0.00528551081521113	0.00287593609577778	0.00152782808573594	0.0008040382318509	0.000422763952225821	0.000221616952786655	0.000113700651458074	5.52872746394817e-05	2.42681279973491e-05	8.49409880694069e-06	1.25664869025063e-06	2.9966706934808e-06	4.54378425401782e-06	5.29558702086938e-06	5.76550213658488e-06	6.14780166085288e-06	6.39162295474363e-06	6.2761779351926e-06	5.58590231901585e-06	4.32110308912256e-06	2.74672607145863e-06	1.21126166533615e-06	1.43793924408181e-07	1.19172349180116e-06	2.04368417413228e-06	2.60185195832674e-06	2.83156692540761e-06	2.77775863442008e-06	2.54509335463253e-06	2.26313904248497e-06	1.93316784078586e-06	1.3267595952822e-06	3.42490561828774e-07	1.40762618377835e-06	3.09336410263745e-06	4.68496179034902e-06	6.14112515249779e-06	7.4142725945419e-06	7.97212419778707e-06	6.97209474072196e-06	4.92348351141964e-06	8.03868831108946e-06	1.65935727596388e-05
16	0.0454700070173484	0.0404423301544423	0.0327978919168173	0.0243163427543256	0.0165795262619305	0.0105236876662876	0.00635482147752139	0.00375942530116837	0.00223034477274876	0.0013297099404137	0.000784888147995721	0.000451082237864777	0.000249218104786685	0.000130999515050219	6.48519825586047e-05	2.99066932138944e-05	1.29285371777486e-05	6.5378193521624e-06	5.96173038978226e-06	6.77148817668568e-06	7.68399727270076e-06	8.56260099838901e-06	9.22337612513537e-06	9.35197064682585e-06	8.67367872343774e-06	7.19185845155548e-06	5.26966766967486e-06	3.49209711097971e-06	2.50950106886914e-06	2.61350365004501e-06	3.15753999474576e-06	3.58071484790518e-06	3.76638620508693e-06	3.76424832178261e-06	3.62258620174368e-06	3.39399606198519e-06	3.10282905295966e-06	2.75565717385508e-06	2.84813188168011e-06	4.13996809727339e-06	6.23592883427318e-06	8.58868354303723e-06	1.10855889027403e-05	1.35429130029148e-05	1.53523774731042e-05	1.62106647638507e-05	1.77502297541437e-05	2.34751266520542e-05	3.42420889587097e-05
17	0.0443553771676786	0.0396888244702629	0.0325710262497245	0.0245096118910267	0.0169418195093389	0.010844689694924	0.00658630025278908	0.0039955620935017	0.00256068902659478	0.00172845305115152	0.001164837297762	0.00075177210232859	0.000457097986212082	0.000261196525580454	0.000141026322877628	7.30414994080975e-05	3.7499101049187e-05	2.0349892430208e-05	1.29385215891773e-05	1.04908123277881e-05	1.04771725149726e-05	1.14952177829286e-05	1.26755120940309e-05	1.33715148531743e-05	1.31340220001414e-05	1.1884093063675e-05	9.98421776996938e-06	8.04386315825025e-06	6.57342526322368e-06	5.71011353691408e-06	5.23052805770793e-06	4.89748588126687e-06	4.72710836198409e-06	4.80787359126727e-06	5.0462653443077e-06	5.34616154622307e-06	5.78186724613953e-06	6.5233512252191e-06	7.80992640663432e-06	9.81184191710877e-06	1.25030893141684e-05	1.59291163499051e-05	2.02615625113426e-05	2.53562538110311e-05	3.07521419144915e-05	3.65314738546007e-05	4.40892332143358e-05	5.5480632122682e-05	7.14836759841083e-05
18	0.0432405861006941	0.0388264131127789	0.0320860037539893	0.0242855082800754	0.0167139352110999	0.0103626441364522	0.00577554380936379	0.00308750024129897	0.00202043565686493	0.00168914336546856	0.00139753486035022	0.0010457514254359	0.000706174386587349	0.000434206333222913	0.000244956098352655	0.00012782795396917	6.27188520693486e-05	3.0243578989421e-05	1.63594825671839e-05	1.25255112620886e-05	1.30735897825706e-05	1.49317628225863e-05	1.69641027064279e-05	1.85128446313378e-05	1.90377462141846e-05	1.83046527737043e-05	1.65216482755081e-05	1.41913265806151e-05	1.17887566546608e-05	9.53607041531268e-06	7.46150970991915e-06	5.72289469233003e-06	4.91100768706589e-06	5.42474949444481e-06	6.64255425006633e-06	8.0526612832305e-06	9.7206406663618e-06	1.18450862265454e-05	1.4491865446052e-05	1.77197933622929e-05	2.18827607057026e-05	2.77204460084983e-05	3.58677627234055e-05	4.63279073503887e-05	5.87747375223666e-05	7.33417183831899e-05	9.10000876206483e-05	0.000113091303534792	0.000140266192975674
19	0.0425429382821512	0.0384622587861344	0.0321741143816704	0.0247154239277983	0.0172000289120901	0.0105543594934547	0.0053499012132835	0.00176596517480243	0.00036027705893694	0.00131707299418468	0.00153052117769518	0.00133887611026625	0.000995408993058004	0.000652686643755655	0.000380937241062437	0.000196222191638284	8.64502796870529e-05	2.99157343937428e-05	6.67409883412031e-06	6.9437744548041e-06	1.09364101323562e-05	1.5206661838533e-05	1.96198538539919e-05	2.32630065219746e-05	2.53779351789818e-05	2.56058270172064e-05	2.40603220775192e-05	2.11981364369896e-05	1.75329055429816e-05	1.34046352716354e-05	8.98791003548917e-06	4.56169321986248e-06	2.15172026571532e-06	5.06998302547466e-06	8.26370241100906e-06	1.10027529920402e-05	1.36918435377526e-05	1.67743033896528e-05	2.05028178492589e-05	2.53498893420385e-05	3.24859454230673e-05	4.33757665502591e-05	5.87808879584906e-05	7.85740481437928e-05	0.000102452653687671	0.00013065060818753	0.000164134838854135	0.000204192128857249	0.000251560714494296
20	0.0428202171631525	0.0393712049249441	0.033879683306304	0.0271741805169045	0.02019748928234	0.0138101430414461	0.00865457969986116	0.0051150111628451	0.00328755975581579	0.00267203601786452	0.0023680031330546	0.001969962103608	0.00148543859090222	0.00101178841498989	0.000620380324087593	0.000338363119375256	0.000160069659068242	6.374892538614e-05	2.47636186429013e-05	1.45906153902137e-05	6.45311237242707e-06	5.2063335419832e-06	1.53525254361688e-05	2.38775660096302e-05	2.95982844180418e-05	3.21703100345915e-05	3.17923598100879e-05	2.90558151930453e-05	2.46808215810261e-05	1.93015428640718e-05	1.35184583597863e-05	8.40481958274412e-06	6.67083361022622e-06	9.11665100532825e-06	1.21014965636423e-05	1.42636753303721e-05	1.58715072555927e-05	1.78043480615595e-05	2.13957553899964e-05	2.87147390754528e-05	4.19098246365625e-05	6.19619117442335e-05	8.86890592466501e-05	0.000121549268798792	0.000160454137150473	0.000206307640589428	0.000261004983337425	0.000326758920507023	0.000404907564961223
21	0.0443910143119504	0.0419209814680994	0.037601214100987	0.0320498908567469	0.0260038022425701	0.0201703270282008	0.0150989344564765	0.0110937244932141	0.00817894794744311	0.00614144549983079	0.00466978930837488	0.00351679456943363	0.00256323696776715	0.00177999194659362	0.0011684721965062	0.000724830097768857	0.000429599693109066	0.000250859280584978	0.000151267502577214	9.6369203744478e-05	6.3388018116272e-05	4.32432134473593e-05	3.45706269941937e-05	3.50131821373153e-05	3.86735865185329e-05	4.14459388248077e-05	4.19052440206301e-05	4.00189199021694e-05	3.63735084492118e-05	3.17832058793693e-05	2.71741071584567e-05	2.35471863124281e-05	2.15486523769145e-05	2.072898840224e-05	1.97347426217231e-05	1.73348937305897e-05	1.29558370676383e-05	7.94731602160518e-06	1.33357008778791e-05	3.06461271271853e-05	5.58194687034365e-05	8.82404681462136e-05	0.000127216174104465	0.000172295273229876	0.000224310113086848	0.000286148563530981	0.000362497607446051	0.000458266471151186	0.000576279533179767
22	0.0469719453530158	0.0456478115190865	0.042641513960812	0.0383585955642925	0.0333113037388123	0.0280213716064716	0.0229324307519656	0.0183511443107898	0.0144284824467232	0.0111818516856282	0.00854540680092924	0.00642491470278068	0.0047346879535505	0.00340899791156373	0.00239625100902685	0.00164907368557839	0.00111864522785076	0.000755055057525105	0.000511642312841058	0.000350009050394244	0.000242603599646851	0.000171664787416551	0.000125990661962218	9.78736098444904e-05	8.13711846335624e-05	7.17889725719984e-05	6.57373254320776e-05	6.11584514214194e-05	5.70777896694667e-05	5.31919343350154e-05	4.94916842967262e-05	4.59901308807769e-05	4.2529237350283e-05	3.87144898226304e-05	3.40832174350039e-05	2.85402762014228e-05	2.34729630192203e-05	2.45031740743148e-05	3.79128890514409e-05	6.22749284875849e-05	9.48620385463629e-05	0.000133398878850554	0.000175689751966931	0.000220878237140573	0.000271660957599823	0.000335951868226148	0.000425564518268937	0.000551151978510399	0.000717044693976816
23	0.049714748072937	0.0494733583895013	0.0477076305196781	0.0446484566584545	0.0406212683875123	0.0359916497916198	0.031113616197021	0.0262897787050208	0.0217485827274586	0.0176391321875682	0.0140398310972357	0.0109744297441198	0.00842899621027893	0.00636564096344261	0.00473199446178077	0.00346767914604683	0.00250950082852133	0.00179625027783654	0.0012728887054385	0.000893330054029252	0.000621284727439476	0.000429358238339753	0.000297186049196286	0.000209432967154412	0.000154106263999674	0.000121345004350046	0.000102969168315667	9.28022986787885e-05	8.6882609012983e-05	8.29878134769866e-05	7.99226190700337e-05	7.704913706083e-05	7.41264095664629e-05	7.13494436641633e-05	6.94784920934368e-05	6.99613940500543e-05	7.48839791226121e-05	8.64445389232242e-05	0.000105887619825418	0.000132534428969897	0.000163470310336554	0.000193938855162112	0.000218715930603101	0.000235335558255874	0.000250688929913009	0.000289283670168344	0.000385243342957957	0.000554112785798546	0.00078965743758057
24	0.0515235206487819	0.0521569967344463	0.0514656728117939	0.0495608139896137	0.0466282452525689	0.0429015727902567	0.0386354402975726	0.0340817949255612	0.0294707913838293	0.0249971054991961	0.0208118726280197	0.017019971110895	0.0136818930812916	0.0108190936937251	0.00842157019078199	0.006456465784536	0.00487663303688546	0.0036282768355835	0.00265703911304342	0.00191220337546125	0.00134905053527021	0.000929701447481664	0.000622958052580958	0.000403692165645222	0.000252294772458136	0.00015465255537678	0.000102222466300831	8.64530841308811e-05	8.98124155964495e-05	9.73249695465966e-05	0.000103718970788199	0.000108318697657692	0.000111910629123869	0.000115899717079132	0.000122085911182767	0.000132389344691725	0.000148344633316479	0.000170439787203953	0.000197448007153329	0.00022585858671454	0.000249535808237162	0.00025978206175698	0.000245933583346319	0.000196595643829215	0.000103019457001955	7.34065422864116e-05	0.000281527240898786	0.000561333986152322	0.000899580874936268
25	0.0512828303619518	0.052499927949469	0.0526624355436272	0.0518111105749699	0.0500306735433936	0.0474395383300976	0.0441815496656094	0.0404187109991341	0.0363232692274305	0.0320682582068311	0.0278169437264412	0.0237126684938927	0.019870869336604	0.0163745578812339	0.0132736788684784	0.0105878974612894	0.00831179365733628	0.00642124526176118	0.00487990001673814	0.00364493948252711	0.0026716870781783	0.00191691714703775	0.00134094170322992	0.000908687180468219	0.000590042346375643	0.000359785684191558	0.000197470946127422	8.84935432538299e-05	3.89212117380148e-05	6.33550954268512e-05	9.26460478974659e-05	0.000113674046926482	0.000129625524791807	0.000145004269011456	0.00016425550820737	0.000190736601403464	0.000225664274025687	0.000267720570226897	0.000313292666161772	0.000356934092730213	0.000392075032549624	0.000412511836512175	0.000415751795467274	0.000410348153131479	0.000427981308816953	0.000520877729780444	0.000718641806421953	0.00101112092122753	0.00137481889272034
26	0.0479648823765199	0.0494126197160342	0.0501510493462589	0.0501886594928983	0.0495387695440756	0.0482196063979892	0.0462612046524151	0.0437146727728755	0.0406587447121465	0.0372002842946679	0.0334681726404389	0.0296023537446249	0.0257409735264327	0.0220085001683464	0.0185068732474313	0.0153106091069886	0.0124657891786086	0.00999218686583252	0.00788748601082451	0.00613253780975119	0.00469677772168648	0.00354317229479545	0.00263231597370107	0.00192551520151434	0.00138687000560468	0.000984485323759808	0.000691001717771818	0.000483601818264622	0.000343502547929079	0.000254817844118901	0.000203251777646446	0.000176561757539797	0.000167564353864632	0.000175818813910955	0.000204229029236184	0.000253583771313193	0.000321205100379447	0.000402731862689252	0.000493487352877441	0.00058925565641751	0.000687259789538006	0.000787608310491094	0.000894921443150599	0.00101920586179529	0.00117453276416356	0.00137477844886453	0.0016280874763371	0.00193327006237795	0.0022796446104104
27	0.0408160478669314	0.0421295090600333	0.043158496630851	0.0439032234651628	0.0443197007820953	0.0443303551107595	0.0438482054871889	0.0428044420800557	0.0411699771455137	0.0389658532191815	0.0362620528930255	0.0331673751671777	0.0298143193283438	0.0263428140207269	0.0228857472729785	0.0195580838044698	0.0164502374692173	0.0136254964011653	0.0111207530376205	0.00894955503165885	0.00710649342897699	0.00557208862979473	0.00431753974548156	0.00330891268047779	0.00251052863037275	0.00188746905422025	0.00140723451968434	0.00104068356007939	0.000762440411904024	0.000551027819404702	0.000389157857747455	0.000265311557616703	0.000180519073887542	0.000162150764287032	0.000223700963513629	0.000330460478091466	0.00046222700899176	0.000613123044879124	0.000780873578455453	0.000964124547252995	0.00116220077171609	0.00137535006825477	0.00160480819399299	0.00185236438191836	0.00211934361261789	0.00240520653154424	0.00270622784045817	0.00301480281625607	0.00331977573617859
28	0.0296918481683667	0.0306168274172333	0.0318043957933156	0.0332353856990527	0.0347728351821915	0.036206009310099	0.0373099054194924	0.0378948261959902	0.0378357744994878	0.0370826379435455	0.0356561382020626	0.0336347805245142	0.0311372643883265	0.0283039067403008	0.025279701107902	0.0222006905383687	0.0191844306719248	0.0163245581315335	0.0136889374750729	0.0113205650415029	0.0092403332171484	0.00745083951903652	0.005940585941579	0.00468809254759685	0.00366560851181701	0.00284223295472298	0.00218636290515567	0.00166747762302033	0.00125735646818722	0.000930926497640015	0.000667124594395946	0.000450900711976163	0.000281744821582793	0.000209865529679102	0.000299776445216756	0.000473889538086835	0.00068322179594401	0.000918044280477264	0.00117618844970941	0.00145621773155936	0.00175595744783274	0.00207207043149128	0.00239981798546878	0.00273281738426932	0.00306282540371142	0.00337969514828971	0.00367171084945584	0.00392648619098631	0.00413250039293316
29	0.0153789109882674	0.0160572311939815	0.0178958026738731	0.0206021160584528	0.0236988885840909	0.0267407494571904	0.0293856998103957	0.0313996567589417	0.0326464449790757	0.0330756179645938	0.0327086671686868	0.0316232704678091	0.0299362429331414	0.0277865634931348	0.0253199845157928	0.0226764271343758	0.0199808294101481	0.017337538160167	0.0148278628130067	0.0125101213599946	0.0104214174973508	0.0085804531814365	0.00699083189352192	0.00564447486462499	0.00452490742116017	0.00361025843830251	0.00287586293093223	0.00229639457659154	0.00184751885881723	0.00150717940455073	0.00125678942318967	0.00108263337817778	0.00097732461984395	0.000939981714128366	0.000973144413322938	0.00107733357506003	0.00124812247015766	0.00147750066585558	0.00175611389888934	0.00207407847833582	0.00242072595503176	0.00278407805806618	0.00315044355156304	0.00350428351017062	0.00382843937602805	0.00410482466202529	0.0043156720168832	0.0044453758817786	0.00448287605316238
30	0.000886776115057126	0.00526417091250957	0.00981805267067856	0.0143014260105435	0.018495599923521	0.0222036156153152	0.0252652275615459	0.027568313059206	0.0290549352437162	0.029721607571407	0.0296141958846327	0.0288186066912916	0.0274488738606153	0.0256344153924796	0.0235080877391204	0.0211962748136305	0.0188117136503071	0.0164492012943846	0.0141838636917623	0.0120713783810944	0.010149456133447	0.00843997332004223	0.00695133772881019	0.00568088573586765	0.00461728378275729	0.00374300441077369	0.00303694957418254	0.00247719566295109	0.00204364552190342	0.0017201299107417	0.00149527837418342	0.00136150826364521	0.00131235898961747	0.0013401707862611	0.00143627450226407	0.00159285721734981	0.00180386028116643	0.00206407329429078	0.00236743035846392	0.00270553771808349	0.00306680748794447	0.00343616197130569	0.00379518617855696	0.00412266562069892	0.00439551902108344	0.00459016551690689	0.00468434302327284	0.00465933068859057	0.00450245054422223
31	0.0154184988431836	0.017100054916795	0.019237961127288	0.0215707752593313	0.023839958833966	0.0258278358122594	0.0273706231478578	0.0283612621936993	0.0287476772036152	0.028527830904556	0.027742004599502	0.0264629285597677	0.0247847539420199	0.0228120614087328	0.0206500634802742	0.0183968957509391	0.0161384752518026	0.0139459310392729	0.0118751910977143	0.00996803235899495	0.00825381136971737	0.00675117019117957	0.00546917928199847	0.00440756564380578	0.00355593444398577	0.00289250724376602	0.00238406680114022	0.0019895240754796	0.00166768888882279	0.0013862851847766	0.00112913992665056	0.000903540226480088	0.000753640913738986	0.000758035263069291	0.000943643593408604	0.00125356577053592	0.00163406803079144	0.00205674453622942	0.00250529454123171	0.00296683858025349	0.00342803961265356	0.00387341759110365	0.00428479620499595	0.00464152669316644	0.00492136497593991	0.00510193036447708	0.00516265256166716	0.00508706122379121	0.00486521947462166
32	0.0276872323482279	0.0288829866947112	0.029958635796428	0.0308337640432064	0.0314260572908302	0.0316633383246604	0.031493477449476	0.0308908624336456	0.0298589328993472	0.0284289219662952	0.0266554157355164	0.0246096666158093	0.0223717862191565	0.0200229882572226	0.0176389411953034	0.015285026763214	0.0130139113415669	0.0108653861661204	0.00886802104269187	0.007041930731328	0.00540200067772418	0.00396142019527999	0.00273683054503546	0.00176100838061631	0.00112020466044931	0.000954570231471133	0.00112936389972268	0.00134028114480278	0.00146491669574258	0.00147802407062007	0.00138424960859954	0.0012012082590365	0.000961231217210835	0.000736727931133267	0.000695256786360357	0.000956254741569021	0.00140630110017419	0.00194383240709158	0.00252495527911066	0.00312541813849294	0.00372625465501897	0.0043093133684543	0.00485586423217596	0.0053464916454874	0.00576177713254041	0.00608359177280172	0.00629687036040737	0.0063917100420912	0.00636558215391413
33	0.0365545246130503	0.0372352192675435	0.0375379263201454	0.0374347192096476	0.0369104863401609	0.0359660612284187	0.0346201788722176	0.0329098113946392	0.0308886563668643	0.0286238147508947	0.0261909629171519	0.0236685606369301	0.0211318172452594	0.0186472384322684	0.0162685717924698	0.0140348312949658	0.0119707875990061	0.0100898829996004	0.00839906833473153	0.00690472966718194	0.00561873653242312	0.00456322388813897	0.00377033553839808	0.00326768816757315	0.00304445031350894	0.00302953667323255	0.00312173545768515	0.00323680676699107	0.00332483813935803	0.00336511560634187	0.00335706732860448	0.00331368538134622	0.00325747598535382	0.00321753367212224	0.00322603895668178	0.00331286363988844	0.00349892046788895	0.00379151029309707	0.00418452234257615	0.00466245600311944	0.00520490138382775	0.00578946129097247	0.00639316007124554	0.00699314381781234	0.00756730735623893	0.00809512837382933	0.00855872944446815	0.00894403757958467	0.00924182928425793
34	0.0426579263299492	0.0428495862143358	0.0425603058445295	0.0417928809532847	0.0405681049070624	0.0389248606833985	0.0369190631170416	0.0346213955369199	0.03211388629155	0.0294854737420167	0.0268268022547864	0.0242245737224113	0.0217558604786562	0.0194828911932228	0.0174489686721538	0.0156763204795715	0.0141666457575331	0.0129046516256141	0.0118639117491362	0.0110133672763255	0.0103224835025412	0.00976383356493399	0.00931323293764676	0.00894861675882945	0.00864907707292058	0.00839492246214728	0.0081687845346409	0.00795720104544135	0.00775198118822498	0.00755088797855074	0.00735750152469763	0.00718037456921023	0.00703170837941265	0.00692579268359044	0.00687741512282854	0.00690038874005534	0.00700628981879602	0.00720345251460239	0.00749623593101326	0.00788456440197826	0.00836373858603116	0.00892451560272695	0.00955345345711739	0.0102335051106721	0.0109448314433306	0.0116657825945095	0.0123739770377413	0.0130473911379132	0.013665363352899
35	0.0470810885584844	0.0468424469792662	0.0460763552231549	0.0447996859713171	0.0430478299302747	0.0408740517513156	0.0383480412907942	0.0355537801887063	0.0325869012962733	0.0295517315862679	0.0265581241616467	0.0237179107757008	0.0211402356749567	0.0189242168802156	0.0171470546594221	0.0158478049489676	0.0150129673148298	0.0145751544370523	0.0144304962648448	0.0144659647098319	0.0145817186227695	0.0147014004419919	0.0147727085477559	0.0147634196086263	0.0146565469478146	0.0144462724361887	0.0141350406240913	0.0137316771944484	0.013250255634258	0.0127094592015134	0.0121322517478348	0.0115457177537224	0.0109809166621776	0.0104724900294654	0.0100575749772751	0.00977344531666321	0.00965353502970112	0.00972239851581363	0.00999139679118265	0.0104572168426303	0.0111038839785603	0.011906872926563	0.0128371995151079	0.0138642128637192	0.0149569684583147	0.0160846641618319	0.0172166686451639	0.0183224888947372	0.0193718313519146
36	0.0505289083334514	0.0498117542328665	0.0485059262074459	0.0466261261798826	0.0442040706214523	0.0412879547379096	0.0379414518064433	0.0342425199995928	0.0302825141284014	0.0261665441265015	0.0220170116983078	0.0179845936377931	0.0142761042259821	0.0112141205578421	0.00929907030734819	0.00899699179400526	0.0101313151032499	0.0120086426548226	0.0140751592928351	0.0160380181570995	0.017754725116498	0.0191566571811366	0.0202134966735851	0.0209168934772176	0.0212723120056784	0.0212944987220611	0.021004686836372	0.0204287353129931	0.0195958628356924	0.0185378655405449	0.0172888560544599	0.0158857115760152	0.0143696412673547	0.0127896748321334	0.0112095469956324	0.00972022735409299	0.00845896243848498	0.00762222640518069	0.00742272378859525	0.00795533217199331	0.00911920167129462	0.0107209464104438	0.0125916750529234	0.0146143639998041	0.0167099043288053	0.0188209959021461	0.020901881062367	0.0229127302673176	0.0248168479710273
37	0.0544695119792507	0.0534104457222317	0.0517241661271792	0.0494241131533035	0.0465405576885031	0.0431207151433629	0.0392287569403962	0.0349462231876921	0.030373919332429	0.0256377941131822	0.0209050525974681	0.0164269443865061	0.0126457932140548	0.0103617886945903	0.0104196127950704	0.0125172219545902	0.015569544911989	0.0188386829188885	0.0219687504915741	0.0247853442322941	0.027196470628932	0.0291528183557898	0.0306308528877994	0.0316246118730619	0.0321410221471646	0.0321967480166139	0.0318157675811466	0.0310273483113647	0.0298642967534698	0.0283614512870918	0.0265544356876261	0.0244787256018498	0.0221691235500866	0.0196598286755186	0.0169855232973409	0.0141845944163811	0.0113079544012511	0.00844625756421307	0.00583204440406428	0.00422814514380077	0.00495017260285645	0.00741827776727354	0.0104939678700645	0.013781491597305	0.0171473357361601	0.0205283355451016	0.023884383872406	0.0271852550973904	0.0304069629510728
38	0.0631295057580768	0.0626392021241294	0.0616462697580515	0.0601893044047325	0.0583281886451435	0.0561451041118162	0.0537448716409339	0.051254054973093	0.0488177728451494	0.046592581535112	0.0447335801019639	0.0433750423232869	0.0426073140946575	0.0424573994209526	0.0428823736982857	0.0437797395814003	0.045009968629264	0.0464214623687481	0.0478701854644018	0.0492314023872213	0.0504047062934114	0.0513147096242844	0.0519094239250498	0.0521576259811739	0.0520459127073539	0.0515757862321067	0.050760927499426	0.0496247386413207	0.0481982102179913	0.0465181703104409	0.044625983994486	0.0425667869161375	0.0403893504167048	0.0381466791761394	0.0358974149972042	0.0337080156458293	0.0316554047650844	0.0298292113298083	0.0283317508994546	0.0272728734360177	0.0267570451191972	0.0268636085478672	0.0276277298643483	0.0290328500603765	0.0310191886070708	0.0335020854711384	0.036390018358387	0.0395965238506215	0.0430458771420028
39	0.0809098842662254	0.0821610977356289	0.0830895670813313	0.0837256802075185	0.084109905300216	0.0842906939515049	0.0843215799061435	0.0842575830696187	0.084151152896109	0.0840480179372683	0.0839834136132739	0.0839791934519572	0.0840422547708781	0.0841645245070717	0.0843244944541376	0.0844900393035818	0.0846220680918053	0.0846784911316967	0.0846180271668166	0.0844034926473064	0.0840043594102544	0.0833985005360223	0.082573146229042	0.0815251376341892	0.0802606015728799	0.0787941817869799	0.0771479605452577	0.0753501945189318	0.0734339745996196	0.0714359029791411	0.0693948632497906	0.0673509405576951	0.0653445283470981	0.0634156349048476	0.0616033755567125	0.0599456043519258	0.0584786035520501	0.0572367147671221	0.0562517714646957	0.0555521925502398	0.0551616350639587	0.0550971873385241	0.0553672011168084	0.0559689791075238	0.0568866082303863	0.0580892257288908	0.0595299297609116	0.0611454440884744	0.0628565848581456
40	0.106371819501516	0.109575941019321	0.112498035372466	0.115132002146034	0.117475334133234	0.119528317118919	0.121293136156164	0.122772971253578	0.123971170113371	0.124890580838997	0.125533113018729	0.125899572471566	0.125989785889262	0.125803000387695	0.125338513764447	0.124596467839009	0.123578722361206	0.122289721892374	0.120737272571308	0.118933158307176	0.116893544419025	0.11463913845275	0.11219510029354	0.109590714513342	0.10685885535006	0.104035287482806	0.101157852978832	0.0982655960237656	0.0953978723577278	0.0925934803068547	0.0898898361108217	0.087322199738002	0.0849229409633636	0.082720821888486	0.0807402638530676	0.0790005654806292	0.0775150444503639	0.0762900864517922	0.0753240967803327	0.0746063586157859	0.0741158038554283	0.0738196971847491	0.0736722254115024	0.0736129782644894	0.0735653104007171	0.0734345914577972	0.073106382522522	0.0724446227553431	0.0712899720837557
41	0.132696238865238	0.137099158836474	0.141139800688583	0.144784793414031	0.148004096648342	0.150771327715904	0.15306406813978	0.154864157397127	0.15615797936584	0.156936743186967	0.157196755496491	0.156939675632158	0.156172740059657	0.154908937485187	0.153167112501141	0.150971973646339	0.148353981838902	0.145349097517404	0.141998369634751	0.1383473569029	0.134445381292543	0.130344625546735	0.126099100017249	0.121763518884042	0.117392140795049	0.113037642626217	0.108750105146613	0.104576192853343	0.100558603539545	0.0967358427533855	0.0931423417708581	0.0898088851098136	0.0867632490179037	0.0840308850472657	0.0816354277767749	0.0795987828871929	0.0779405829953684	0.0766769012230187	0.0758182888023836	0.0753674293589782	0.0753169255204798	0.0756478851953622	0.0763300073165193	0.077323788309384	0.0785853525735618	0.080074350020064	0.0817654176924083	0.0836638215796229	0.0858258687504288
42	0.152378466714712	0.156790870175617	0.160700688388301	0.16406197043651	0.166833669788274	0.168980486223508	0.170473664239299	0.171291732920455	0.171421171836125	0.170856987162432	0.169603181948687	0.167673104235842	0.165089656566149	0.161885350218541	0.158102187146082	0.153791351921402	0.149012694842594	0.143833985597727	0.138329914594289	0.132580816699037	0.126671090927981	0.120687292035508	0.114715880192351	0.10884063926766	0.103139820375111	0.0976831422197151	0.0925288845936855	0.0877214344622238	0.0832897546574996	0.0792472944353586	0.0755937974180885	0.0723192594274063	0.0694099701539451	0.0668562088872446	0.064660830615501	0.0628476985596241	0.0614686491688774	0.0606073770476067	0.0603784315395459	0.0609198829118545	0.0623797925261761	0.0648994900384822	0.0685993838875513	0.0735731282327464	0.0798925037578237	0.0876206533343812	0.0968286892686588	0.107611138752234	0.120097700888036
43	0.161583540448683	0.164970294717821	0.167710669181884	0.16975684302013	0.17106731295999	0.171607865473086	0.171352488042299	0.170284203176963	0.168395810753851	0.165690526866034	0.162182510726086	0.157897275357636	0.152871982888128	0.147155631285115	0.140809146364185	0.133905400676628	0.126529188861789	0.118777195595961	0.110757993466265	0.102592095153877	0.0944120386363868	0.086362368909922	0.0785991290015856	0.0712879891605933	0.0645993451669783	0.0586977428989352	0.053722662375382	0.049759960249608	0.0468099998591254	0.0447670822105789	0.0434254760877366	0.0425135949307092	0.0417406632790615	0.0408369321288799	0.0395793100882813	0.0378063002358563	0.0354327957150614	0.0324803497811877	0.0291498591535006	0.0259834991660447	0.0241229500818718	0.0252581695465916	0.0305140332611245	0.0396516511026902	0.0519594042706805	0.0669697377461472	0.0844918351378536	0.104504791731332	0.127087141885031
44	0.163659438873777	0.165822037950741	0.16726398333778	0.16794275686044	0.167822469761133	0.166874676005825	0.165079105241616	0.162424299724282	0.158908141223297	0.154538256018648	0.149332288598652	0.143318037524033	0.136533450133296	0.129026476369771	0.120854786163024	0.112085359883374	0.102793968312843	0.0930645694361991	0.082988669170536	0.0726647346654668	0.0621978471727103	0.0517000446888076	0.0412926138908179	0.031114566386302	0.021355591005222	0.0124287447556514	0.00642167065937636	0.00936807353935671	0.0161402276411588	0.0228653635334915	0.0289311835389541	0.0341550983141884	0.0384521799534595	0.0417864912559631	0.0441678903539187	0.0456645912024435	0.046428040105104	0.0467311616838596	0.0470167030878594	0.0479339463114605	0.0503087507916198	0.0549887964154819	0.0626145966933982	0.0734977626968871	0.0876929234642998	0.105149226329152	0.125819574033734	0.149707278758473	0.176876789171399
45	0.169822237440655	0.17195568448479	0.173466399655663	0.174329005920747	0.174525241599698	0.174044736506879	0.172885750671872	0.171055872916367	0.168572679318061	0.165464354244589	0.161770278568761	0.157541589769167	0.152841714966825	0.147746867389128	0.142346474315251	0.136743462990276	0.131054261017993	0.125408260520158	0.119946350014301	0.114817957917646	0.110175950538189	0.106168832571737	0.102930208922294	0.100566503488535	0.0991452849098932	0.0986875147071519	0.0991666998942435	0.100516003823983	0.10264173642012	0.105439825416134	0.108811729539926	0.112677426703509	0.116984598475617	0.121714188362388	0.126882953116539	0.132543638304249	0.138783256507858	0.14571982175975	0.153497887861641	0.162283355186881	0.172258189216799	0.183615834822813	0.196558115265759	0.21129422408316	0.228042077435991	0.247031884744112	0.268511426699332	0.292752282580138	0.320056150697871
46	0.191735039932405	0.195806028510572	0.199502182692141	0.202814162792056	0.205738155347151	0.208276194451977	0.210436389526629	0.212233044546365	0.213686653865156	0.214823760323976	0.215676662594588	0.216282960994694	0.216684934709234	0.21692874887545	0.217063497683911	0.21714009967359	0.217210073565065	0.217324236575503	0.217531380858228	0.217876995563629	0.218402109686754	0.21914233205528	0.220127157878797	0.221379595861437	0.222916147300043	0.22474714187336	0.226877408222275	0.229307235549063	0.232033569359407	0.235051382814007	0.238355175912665	0.241940577233779	0.245806055266866	0.249954785746006	0.254396764489156	0.259151298110771	0.264250042566481	0.269740784899235	0.275692166968967	0.282199517647179	0.289391874030223	0.29744011222556	0.306565856970835	0.317050495152136	0.329243215325988	0.34356662653919	0.360518336501428	0.380667089635518	0.404642818363944
47	0.228346816402807	0.235219925919885	0.241912076115109	0.248409882714152	0.254702032331757	0.260779290059394	0.266634448371961	0.272262214711034	0.27765903637656	0.282822862730067	0.287752846134841	0.292448984478483	0.296911709481541	0.301141426230658	0.305138010427413	0.308900270664667	0.312425383597761	0.315708310158997	0.318741200993842	0.321512799138914	0.324007847723793	0.32620651032232	0.328083811723251	0.329609107621489	0.330745593417916	0.331449865436342	0.331671553058271	0.33135304842603	0.330429372758182	0.328828236902711	0.326470381566726	0.323270324601261	0.319137706830915	0.313979527656241	0.30770371985534	0.30022476882705	0.291472502387294	0.281405878335695	0.270034768324321	0.257454660984138	0.243902181534691	0.229843133701299	0.216106574817544	0.204066453429473	0.195814970912844	0.194133901807912	0.201964964389163	0.221430209474912	0.253195325009976
48	0.266408136172818	0.275387664192414	0.284251191358447	0.292974609384213	0.301533920894781	0.309905241012374	0.318064770769376	0.325988740272916	0.333653319914577	0.341034498343133	0.348107926403285	0.354848726799351	0.361231269884951	0.367228916729926	0.372813731504288	0.377956166287096	0.382624722711306	0.386785596468749	0.390402312724554	0.39343536306869	0.39584185796229	0.397575213002075	0.398584893141485	0.398816246885006	0.398210473334161	0.396704780214454	0.394232812820441	0.390725465569415	0.386112234906647	0.380323343202984	0.373292971778686	0.364964109486652	0.355295787145846	0.344273884056148	0.331927345981466	0.318352657417034	0.30375086155436	0.288483199550961	0.273152538569438	0.258714452443636	0.246604159140556	0.238816516252121	0.237797232986162	0.245994790552561	0.265177237066915	0.29599532260875	0.338140185847263	0.390851836605907	0.453346701781136
49	0.294384758380081	0.304403435514603	0.314349788341768	0.324202373564415	0.333940640856725	0.343545135497338	0.352997698701287	0.362281664644184	0.371382053708391	0.380285762208238	0.388981749801683	0.397461227002112	0.405717846697644	0.413747905393755	0.421550562037288	0.429128084761348	0.436486138695079	0.443634131062964	0.450585633063506	0.457358901314791	0.463977524748926	0.470471225383608	0.476876842908885	0.483239532832828	0.489614205148465	0.496067223992645	0.502678377209036	0.509543106582886	0.516774963287408	0.524508217656786	0.532900507651115	0.542135358032206	0.552424346977523	0.564008647191111	0.577159637393137	0.592178283511174	0.609393043058909	0.629156161349807	0.651838401570184	0.677822460725216	0.707495529510494	0.741241605334393	0.779434219233109	0.82243016869664	0.870564673512217	0.924148135588372	0.983464445442561	1.048770589559	1.12029720344847
50	0.306212128168238	0.316330750429685	0.326446123527632	0.336551389824343	0.346642482161858	0.356718491432735	0.366782032217992	0.376839601970475	0.386901928953002	0.396984303962425	0.407106890811439	0.417295010630243	0.427579395320905	0.437996405976405	0.448588212784915	0.459402933886889	0.470494731828674	0.481923867628224	0.493756713973183	0.506065730613598	0.5189294064635	0.532432174134194	0.546664303419966	0.56172178048151	0.577706178988878	0.594724528214237	0.612889181003204	0.632317681796966	0.653132631622352	0.675461543503593	0.699436678434503	0.72519484926739	0.75287717798665	0.782628791128678	0.814598438756082	0.848938024417861	0.885802036798324	0.925346878007437	0.967730088319343	1.01310947219458	1.06164213519316	1.11348344551971	1.16878593714774	1.22769817357227	1.29036359218389	1.35691934909656	1.42749518313718	1.50221231581246	1.58118240162855
51	0.289628497505313	0.297952495670192	0.306194570781321	0.314352719368238	0.322429080412119	0.330430523761393	0.338369260001938	0.346263464080286	0.354137902208783	0.362024548264171	0.369963172060785	0.378001877659205	0.386197565504964	0.394616288079006	0.403333465457574	0.412433925472269	0.422011733905442	0.432169784245617	0.443019124702217	0.454678012794098	0.467270704604234	0.480926005624607	0.495775631002485	0.511952442217829	0.529588641738791	0.548814014294305	0.569754301326429	0.592529783696327	0.617254128247322	0.644033529226164	0.672966149472448	0.704141842337883	0.737642116378635	0.773540292651389	0.811901799292644	0.852784549210774	0.896239352688091	0.942310325706189	0.991035265180499	1.04244597264015	1.09656851724947	1.15342343687624	1.21302588194316	1.27538571106829	1.34050755017049	1.40839082802368	1.47902980144365	1.55241358262409	1.62852617981475
52	0.235057883032724	0.238871036472245	0.242269625534905	0.245238261744156	0.247767068307655	0.24985300825467	0.251501443490079	0.252727957528126	0.253560471340139	0.254041671180895	0.254231744661923	0.254211380064657	0.254084915651978	0.253983422154578	0.254067358182217	0.254528262287706	0.255588767810214	0.257500114964097	0.260536395454863	0.264985117095834	0.271134379321408	0.279257905914767	0.2896000753102	0.302363484884756	0.317701176691414	0.335714512916215	0.356456288644232	0.379937586639164	0.406136455149712	0.435006693963805	0.466485589924584	0.50050004958606	0.536971046489256	0.57581657904027	0.616953451016902	0.660298197537959	0.70576743701482	0.753277869525287	0.802746083516065	0.854088283913437	0.907220017431248	0.962055943983289	1.01850968450271	1.07649376296949	1.13591965220976	1.19669792764299	1.25873852958569	1.32195113225209	1.38624561573119
53	0.17229947236667	0.171236447859445	0.169414436809743	0.1667850120719	0.163299904552471	0.158911229707499	0.153571725052851	0.147234998221212	0.139855785339119	0.131390220054566	0.121796114813133	0.111033258968121	0.0990637458762917	0.0858523624142946	0.0713671435731191	0.0555804712859118	0.0384726116764347	0.0200545650003449	0.00238335761858098	0.0213326999570315	0.0439149207053969	0.0679492741793165	0.0934024031758405	0.12026332101145	0.148520312709668	0.178157453830232	0.209153611953969	0.241482017630803	0.275110023490179	0.309998949290549	0.346103980599583	0.383374110416308	0.42175212086887	0.461174605349648	0.501572032958366	0.542868857927408	0.584983677194339	0.627829439628323	0.671313710680899	0.715338996449028	0.75980313132209	0.804599733537717	0.849618733091551	0.894746976526881	0.939868913161977	0.984867367282938	1.02962440072125	1.07402227002665	1.11794448211041
[truncated: 70 more columns]
