# Supplementary material for: Reconstructing spruce budworm outbreak severity: a comparison of paleoecological and tree-ring signals
Source: PLoS One. 2025 Aug 12;20(8):e0329406. doi: 10.1371/journal.pone.0329406 (PMC12342301; doi:10.1371/journal.pone.0329406)
Supplement: S15 Dataset — (ZIP) [file pone.0329406.s015.zip › Lake 8 wavelet data outlier/Cross-wavelet_Lepidopteran_scales_Percent_defoliation/cross_wavelet_power.corr.txt]

V1	V2	V3	V4	V5	V6	V7	V8	V9	V10	V11	V12	V13	V14	V15	V16	V17	V18	V19	V20	V21	V22	V23	V24	V25	V26	V27	V28	V29	V30	V31	V32	V33	V34	V35	V36	V37	V38	V39	V40	V41	V42	V43	V44	V45	V46	V47	V48	V49	V50
1	0.490590981599352	0.381600871235945	0.236903008392034	0.123693069215001	0.0608819532417724	0.0333915599546462	0.0224143667019484	0.0177007044385531	0.0153090890527902	0.0138643235228435	0.0127349105855581	0.0114187035455975	0.00993650113356752	0.00858022107236459	0.00751011999759409	0.00684548769377771	0.00651875540665202	0.00632357083034808	0.00602183111345444	0.00550483601325929	0.00504680531160745	0.00497911718590773	0.00514161067328586	0.00538996383280335	0.00580574558881647	0.00611886152076106	0.00604742583863279	0.0057627807046937	0.00534872145630892	0.00484631546769249	0.00448996337360731	0.00432155970356985	0.00422230224991389	0.00418650041573014	0.00423916245423712	0.00432067930556628	0.00438826339495846	0.00443450619028277	0.00437945617204822	0.00419971629607232	0.00400821390847584	0.00381408808243727	0.0036232970747139	0.00354568550341709	0.00356218891490566	0.00362215771339216	0.00381519984580593	0.00422206609931414	0.00465537510732254
2	0.622425460723586	0.470654252371194	0.272600404380227	0.124133113974957	0.0487660404758711	0.0212939193007353	0.0132590416665994	0.0107689921715226	0.00977516047935963	0.00927806998048924	0.00885759897081071	0.00803449918753056	0.00687856057223875	0.00576578788100319	0.00490610236578773	0.00444895328081555	0.0043309250599501	0.0043356789551098	0.00417578275524098	0.00368257645033844	0.00320450032217224	0.00320123530044205	0.00341716209979332	0.00367924598988176	0.00415423411313693	0.00455788013987959	0.00451682182381155	0.00424418992376335	0.0038438550684486	0.00333517551844844	0.00300953622156425	0.00290460905563357	0.00284400862993116	0.0028307639114711	0.00291367264631589	0.0030192617294238	0.00310724930295937	0.00318348479651217	0.00315131021501515	0.00297805597914083	0.00279974404226076	0.00261323005939123	0.00242165747726843	0.00236394834516159	0.00238219940919726	0.00240656659408654	0.00257784039246835	0.00302399883030717	0.00349744288633001
3	0.708554244790129	0.5231007137245	0.284600183093271	0.112548930470515	0.0320808315873312	0.00804622402063349	0.00438893802292363	0.00411256355796809	0.00422118863123326	0.00440452944266218	0.00453556653864378	0.00420239163714075	0.00348383605511861	0.00274697633086503	0.00219432052180623	0.00197000039499181	0.00201960019702099	0.00217989480179604	0.0021741526671844	0.00177805002984471	0.00132727356418769	0.00139422756540324	0.00160119046953557	0.00177733262665089	0.00218255855277649	0.00259370616062111	0.00257578249206401	0.00235681071758256	0.00204754980553012	0.00162214028837774	0.00138993009177011	0.00137248664246129	0.00134935949062051	0.00134556126915844	0.00143287879881447	0.00152813976060197	0.0016051419473358	0.00168791720940407	0.0016818615661681	0.00154830444108108	0.00142166475575536	0.00127777142441958	0.00111981659696137	0.00110921746714494	0.00112453799920847	0.00109213675457878	0.00120111721517614	0.00160130766888651	0.00199133353452697
4	0.740715104880152	0.540541972061184	0.284845800573506	0.104461850539828	0.0241730438622989	0.00228719826231698	0.000544185121121111	0.000843567406290215	0.00116078319252557	0.00143645463617681	0.00171020274462923	0.0016375753441657	0.00127242106356918	0.00087719898515876	0.000588839801497812	0.000517868508385859	0.000607638312993026	0.000797517659431431	0.000885435145573308	0.000647438225267072	0.000251274463780982	0.000379825715976133	0.000512717755840448	0.00055224329891098	0.000801168033000771	0.00114519585351803	0.00113083939480745	0.000981693626120679	0.000801138659398558	0.000508843891442501	0.000382863613741165	0.000429156189125076	0.000418610883994615	0.000409112030712551	0.000477411199700534	0.000534701631911693	0.000577240595558597	0.000638780009696846	0.000648389710822638	0.000570275825502491	0.000509660733580954	0.000421289593468025	0.000305189175390685	0.000354007890432457	0.000360786968459411	0.000283448167569756	0.00034391085889315	0.000635227350549571	0.00083912004612756
5	0.733158560362961	0.538204916581577	0.2872950350009	0.108674876048212	0.0278205666974516	0.00459426319340122	0.000549498123308297	0.000154430529085418	0.000230131867017741	0.000336004986426463	0.000522754815465731	0.000514056718451694	0.000359760055555492	0.000192380868182982	6.30782722206859e-05	6.08722400876097e-05	0.000106082841030925	0.000234358407019328	0.00033504465377352	0.000270884536803372	9.91533959506323e-05	0.000114086872509457	0.000130775703115461	7.962917729816e-05	0.000213135079657225	0.000450181844882061	0.000414202873694871	0.000324462173965717	0.000257046224007257	0.0001042674050282	4.17512991312103e-05	9.54483311090712e-05	7.73292337150264e-05	6.3492745647052e-05	0.000107371909345599	0.00012549984115823	0.000137793279209368	0.000167606981142732	0.000178392874769333	0.000146868910674613	0.000138049993213567	0.000110101832438412	1.63924550685479e-05	0.000100843422444964	9.50289544393251e-05	3.47019069115188e-05	9.92729795716997e-05	0.000223115669428494	0.000239751362651128
6	0.707221288105732	0.530000885444151	0.296272440042552	0.122392688283221	0.0370870484212106	0.00837464269143707	0.00152495184402708	0.000244791286671011	3.56554530084547e-05	6.19832286290056e-05	0.000171193617145734	0.000155708860226318	0.000103374321713964	4.92448063528826e-05	2.3119376053823e-05	2.02318695559773e-05	3.69502051054967e-05	7.72507304604261e-05	0.000152488673174954	0.000167910812373394	0.00010155287787403	5.7660870891447e-05	4.30048443126888e-05	6.61126068426168e-05	0.000157661855479257	0.00022251281123269	0.00014760903806787	0.000100853834926992	9.17044095966668e-05	6.28927439983345e-05	2.77694611335626e-05	2.76827006796635e-05	2.06900520157264e-05	1.54901462287512e-05	2.15918823141759e-05	1.97070244322221e-05	2.13952585187143e-05	2.80673805019175e-05	3.25305903154667e-05	2.60581257337316e-05	3.89568897648555e-05	6.5254088761311e-05	6.86878991117876e-05	5.55401142268833e-05	4.22242179216438e-05	5.17202501123778e-05	6.70468852658745e-05	9.21518350675209e-05	5.67461195939931e-05
7	0.677835093488672	0.52210508487104	0.309166291862826	0.140310669771051	0.0487016094385823	0.013001380169685	0.00274261720061807	0.000472382412339653	6.60230662765705e-05	4.3235903933307e-05	9.44549438520919e-05	5.31332997015752e-05	4.14931686805795e-05	2.66718224744841e-05	2.11404089478304e-05	4.22376020086194e-05	3.65208476593524e-05	2.50368238831208e-05	0.000100939533328313	0.000129903890832115	6.96850778128259e-05	1.59624802693196e-05	7.70083470257121e-06	9.14618775973493e-05	0.000187915685036273	0.000157792099000123	4.00207544942094e-05	4.62380475695735e-05	2.93540490862699e-05	5.54944769508043e-05	2.41492950254564e-05	1.18634931037496e-05	2.23951641280312e-05	1.45223331499655e-05	3.80013548638322e-06	1.188838237103e-06	4.55908958838897e-06	1.90218883779729e-06	6.03540628148867e-06	1.62117984956284e-05	9.71934459975356e-06	5.56473519458918e-05	7.87945349551074e-05	4.206301235858e-05	2.24649516313663e-05	4.86275472986715e-05	3.07650356775686e-05	6.49684649766832e-05	0.000119185668896916
8	0.651250970008968	0.515858534456998	0.323257427260864	0.159906145764709	0.0622259811956076	0.0190271633531057	0.00468619032277948	0.00106910370921945	0.000320851681743482	0.000168608421121898	0.000125527508156118	5.71899480099047e-05	5.06745300175942e-05	5.34693564676347e-05	4.18417257387198e-05	6.74290461096859e-05	5.75116597562379e-05	4.97761451943223e-05	0.0001129112264295	0.00014211179539333	9.49914139457156e-05	5.4583397423855e-05	7.09154163077327e-05	0.000161902476784577	0.000246914067256628	0.00018051033835816	6.01826721535503e-05	7.21668887647558e-05	4.12499216174523e-05	6.46403789678514e-05	4.79297729092232e-05	2.85732749469217e-05	3.07180452095885e-05	1.97447985324467e-05	5.71667209773761e-06	2.3164544425016e-06	5.79253184199998e-06	7.66288090115984e-06	2.10392219521126e-05	3.35004174490286e-05	2.61822608830938e-05	6.97749171554535e-05	9.88443107090944e-05	6.74577527178265e-05	5.98012030575497e-05	7.55745539234528e-05	4.1776791835691e-05	8.60012198849143e-05	0.000187415187504156
9	0.62879866212647	0.511295611248657	0.337605685898386	0.180622055961842	0.077886678692778	0.0268204369862766	0.0073516320327729	0.00173568768022684	0.000552907997708792	0.000352131661404666	0.000262776508549719	0.000181372097980605	0.0001537473735696	0.000148055449738927	0.000138312079840662	0.000143454576878958	0.000140109721550177	0.000148701980767293	0.000193601369776483	0.000229055170805656	0.000222034104443978	0.000216624318894302	0.000261638460991923	0.000361545619125769	0.000425448104080368	0.000358064374337249	0.000253633353058852	0.000205587085455392	0.000159018466723506	0.000134935873146383	0.000109496270381196	8.0385253112394e-05	6.11278021395435e-05	4.10560639528004e-05	2.29588770993089e-05	1.46203163142965e-05	1.58333630948211e-05	2.84490294255789e-05	5.62377465666961e-05	8.29472113418149e-05	0.000101993631887178	0.000142658516221194	0.00017596905086205	0.000174261210329619	0.00017716410648406	0.000181985465946171	0.000178438782017042	0.000232425275520484	0.000356043020555382
10	0.610142678314391	0.50823662492219	0.352062510124906	0.202405511276441	0.0959437368287533	0.0368498161122513	0.0110218805201525	0.0023925801906788	0.00041536054160803	0.000370518905691023	0.000475091354300242	0.000464146017496925	0.000424683900826251	0.000392179569205225	0.000360333608556148	0.000333265110667721	0.000317275504974683	0.000331785516898875	0.000387098973452286	0.000461616152614494	0.00053289790606117	0.000612852504888536	0.000723058330582551	0.000844608489187607	0.000898547583614303	0.000831044574107814	0.000699704622491999	0.000571072567515205	0.00045069444368402	0.000348639390483055	0.000265375084978968	0.000195791148188306	0.000141429832553726	0.0001003203210284	7.19786465146616e-05	5.71617064278658e-05	5.94770383983689e-05	8.97726200276488e-05	0.000145623177134812	0.000208562322805398	0.00026938326433171	0.000333090603555219	0.000386866146208996	0.000417462487945489	0.000432577627658015	0.0004375190784736	0.000456755837339598	0.000550502753846361	0.00075379110819936
11	0.594569038116635	0.506378501828146	0.366628983537348	0.225490060151788	0.117226853318048	0.0506595984907508	0.0173608916487039	0.00414116817431379	0.000473826819674201	0.000175922972495692	0.000626577012329472	0.000908309994862889	0.000973764639618309	0.000924011069378382	0.000824015113490595	0.000713915649724225	0.000641235959352506	0.000658742999595593	0.000779764035269766	0.00097375145089119	0.00120952627523265	0.00146913931956574	0.00172919813564325	0.00193668860260946	0.00201727117564267	0.00193308937557081	0.00172001726383769	0.00144281475191334	0.00115048167699363	0.00087928891388109	0.000650949281843573	0.000471482689368525	0.00033946046557783	0.000250068136843442	0.00019753566778131	0.000178005797004968	0.000195187484774345	0.000259689126167243	0.000369341099829254	0.000503730744019079	0.000641363247451958	0.00076760087057915	0.000867529112628808	0.000927506858738339	0.00094234012162882	0.000923970326095942	0.000933083276833698	0.00110336955012603	0.00153305641296868
12	0.581209008231481	0.505150535003752	0.381000939086804	0.24984009280494	0.142477896608974	0.0702231638526602	0.0292068680837999	0.00958546081687359	0.00205168869838609	0.000415224686495337	0.0010243195369905	0.00162156406313037	0.00192052016847777	0.00189696608418348	0.00165966089117114	0.00134160056360301	0.00110727911210387	0.00114080405068628	0.00146358399685202	0.00195922742481551	0.00255065896072263	0.00318423171307115	0.0037818266349772	0.00423344019219182	0.00443120047514014	0.00432267612461972	0.00393776654698572	0.00336621073883845	0.00271627178999189	0.00208478793921235	0.00153871620188517	0.00110882499952613	0.000797201730045845	0.000591894391460684	0.000480908672529922	0.000457877753993688	0.000519686987696601	0.000665125695866725	0.000885549669124557	0.00115335012533952	0.00142730010919061	0.00166528495519095	0.00183134693464714	0.00189792997390893	0.00184777963675459	0.00169228218436614	0.00156464781501875	0.00186078013410087	0.00283624603292654
13	0.568855939683383	0.503277496025382	0.393711602361985	0.273756896689656	0.170388252586269	0.0956334539340327	0.0486013039804224	0.0223412263680506	0.00944564234552272	0.00438625716426377	0.00336146733013349	0.00358008452146657	0.00378853146422255	0.00360402698390903	0.00300676049594585	0.0021711028990034	0.00146374640487765	0.00157014913440087	0.00246489804954794	0.00364922882510638	0.00497672558245917	0.00636847754950886	0.00767775530597518	0.00869225885738656	0.00920647126042738	0.00910745006194131	0.00842120575158117	0.00729814799348552	0.00595511224046773	0.0046069613636353	0.00341356821408745	0.00245645157315469	0.00174788247748433	0.00126491124685452	0.000993242887162357	0.00094624045481817	0.00111786792199545	0.00146003327791909	0.00191964501979411	0.00243610865796579	0.00293201125635363	0.00332525916086395	0.00354678557806402	0.00354423463202923	0.00326725082678966	0.00267591043402489	0.0019788558108193	0.00249296563666686	0.00478468785738294
14	0.555754859817953	0.498411529321345	0.401481968311167	0.292770930110834	0.195777620598504	0.122290774309366	0.0729644001875943	0.0425709060979424	0.0250133666704235	0.0156189427192815	0.0111580894150954	0.00922319442872971	0.00812179561144928	0.00692793332218259	0.00530075933317974	0.00326751125523937	0.00110114502429622	0.00160625248363307	0.00393302784787816	0.00640115378598606	0.00904740234262457	0.01182668627823	0.0144915216351756	0.0166374459567711	0.017853412146017	0.0178865716625368	0.0167401791814787	0.0146676184552512	0.0120780463042837	0.00940363169376617	0.00698323987716558	0.00499952856850498	0.00348153707967694	0.00236820331480849	0.00163041513443279	0.00142582100606269	0.001864766487785	0.00268152552989795	0.00364803169068676	0.00461771013671281	0.00545234167531738	0.00602720226546485	0.00625404184023426	0.00606619555479818	0.00534809383870996	0.00387069087704684	0.00139952790114813	0.00279997932909886	0.00800729398155064
15	0.539846485620828	0.487570752287497	0.399850868770594	0.300310252325952	0.209890895798268	0.140129938971266	0.0925462607019809	0.0625609286000829	0.0442073223592631	0.032859344249694	0.0256549513207304	0.0208252391169272	0.0171145763280588	0.0136562238651724	0.010034933275508	0.00630837549383995	0.00329704112509537	0.00393731206570333	0.00720911112152317	0.0111185533334288	0.0155807271421288	0.0205167414594748	0.0254525200160197	0.0296016969870914	0.0321526584967929	0.0325701847388834	0.0307817998876773	0.0271881219967279	0.0225126668136444	0.0175664730810547	0.0130209898421702	0.00925877359639861	0.00633379078493842	0.00405062713518931	0.00215877478295816	0.000992722754958928	0.00223537414788399	0.00414782214510957	0.00607022617200728	0.00777872175858908	0.00907913722102446	0.00984691729418084	0.01006040592612	0.00972967879145496	0.00872992623671974	0.00678720958971017	0.00453520026451408	0.00734465461046484	0.0155379039023576
16	0.519898992632102	0.468952579163527	0.385846537404193	0.291297592306154	0.20473995987767	0.138116394120834	0.0941077874827147	0.0685714336529908	0.0548459921032768	0.047134511830637	0.0417339932113046	0.0367857809229229	0.0315688432581472	0.0259674565337075	0.0202839700829434	0.0152707147171731	0.012178507921073	0.0121052505107081	0.0146926348746082	0.019206985433412	0.0255349262212604	0.0333747649024478	0.0417100306678115	0.0490159269920414	0.0537653809531361	0.0549204323935368	0.0522406288612348	0.0463208871829037	0.0383690189926049	0.0298251306546998	0.0219618395702824	0.0155728975979624	0.010809689252704	0.00725160689740684	0.00431227784274897	0.00216456199056757	0.00341850632479482	0.00642226241850815	0.00942584430118905	0.0119171137522017	0.0136153254357741	0.0144992707598948	0.0148333234587613	0.0149604238826499	0.014977259747143	0.0149658025274328	0.0163067350647182	0.0221176384774423	0.0336799321063614
17	0.497506165063443	0.444925435041345	0.36230177974812	0.268145377794521	0.181026819661959	0.113952047484752	0.0716615312145932	0.0512662782776919	0.0454961817213617	0.046841066234631	0.0496611738423703	0.0506381118236364	0.0486090659003949	0.0439417463371405	0.037853203694717	0.0318658052845051	0.0273335589491522	0.0250800890658716	0.0256322157423133	0.0298663955784098	0.0384262952394924	0.0504963133186926	0.063897258016294	0.075874430683008	0.083847982417039	0.0860660365274812	0.0820423254686951	0.0726360864869647	0.0597542084422859	0.0457998501813473	0.0330630238037043	0.0231944101614957	0.0167554017586471	0.0130067083087858	0.0107094552956214	0.00953248153797953	0.010102371130643	0.0123516908207084	0.0151475802131288	0.017421614457427	0.0186593199041525	0.0190878728572207	0.0197023173261398	0.0216600777259239	0.0253510959544096	0.0307782984417777	0.0388662013920279	0.0514856336804111	0.069776449040477
18	0.479026950605563	0.424632090478641	0.34136898868695	0.245613010400681	0.154959599817043	0.083329035178444	0.0379227569850174	0.0188611785136863	0.0193347606816969	0.0302091475251257	0.044388714186745	0.0561722708995561	0.0625608724909168	0.0630930877013897	0.0589372751183902	0.0518800159320967	0.043601548769755	0.0357149253531416	0.0312366008630466	0.0355085833413544	0.0499291703446787	0.0703193857332521	0.0920451578736265	0.110899749468316	0.123253355491805	0.126670108307127	0.120474481892122	0.105901644720319	0.0857405456794273	0.0636170413986139	0.043225870263946	0.027855896540222	0.0199428325816331	0.0186050645924889	0.0196183275173597	0.0207750642433126	0.0219859032207158	0.0233443605460709	0.0243822372285132	0.0243263740021849	0.0228046411587984	0.0208033860652202	0.0215448661797756	0.0281314212385097	0.0399555725583498	0.0557035147742973	0.0755136000381108	0.100356914952934	0.13070322808299
19	0.475695477997497	0.423622026676253	0.343557790419608	0.24936246761011	0.156966146151478	0.0803588067633755	0.0284409924967796	0.00378123583194912	0.00151422225602512	0.0160413599833751	0.0375585238006667	0.0584442278373428	0.07350372491759	0.0803538079441289	0.0788464783454231	0.070034228361837	0.0551984477110177	0.0354781869144235	0.0148644888052811	0.0268358799231976	0.0594559016995392	0.0950738825755525	0.12907514810146	0.156936869851007	0.174464622815287	0.178805882911029	0.169263284909974	0.147542993200015	0.117338733822032	0.0834079506957479	0.0504949218850045	0.0227510276534749	0.00950696816887267	0.0200134374615038	0.0293773677314873	0.0349502357784295	0.0376356208624107	0.0380171797737362	0.0360014578678839	0.0310104402673897	0.0225367763617045	0.0120452364554876	0.0156952712304439	0.0361669524199008	0.0626128942565497	0.0939668889917672	0.130690995099421	0.173393674275285	0.221832139071864
20	0.500422218239496	0.45889866190787	0.390612665086685	0.306294602869368	0.219145556661795	0.141845719381789	0.0837903719575879	0.0492732512100565	0.037400639105445	0.0437759250798338	0.0610252847725742	0.0809673974458831	0.0971348999463482	0.105580308691838	0.104805684263965	0.0951365720883384	0.0781160262365239	0.0572824162478445	0.0446828219322286	0.0618007554929618	0.100552800601499	0.145792857059845	0.189287404348491	0.224510914119857	0.246034527196593	0.250359313908797	0.236714826033368	0.207295067784715	0.166795533581513	0.121435153150501	0.0779873885227379	0.044179033788644	0.0321181911420905	0.0408226683774356	0.0513272961474966	0.0577428086967813	0.0599588201537458	0.0584594781746286	0.0532670998758385	0.0441542069720522	0.0320042200518027	0.0246546900868261	0.0391465660867885	0.0696909069266525	0.108919519892522	0.155631862242616	0.210327977894395	0.273587334146202	0.34471817528175
21	0.561544151404714	0.540525610383625	0.494743995421751	0.431342199185936	0.359873288188345	0.290339752902759	0.231196694334199	0.187823058213056	0.161819978286423	0.151206481354862	0.151360082797036	0.156516361098346	0.161430314054516	0.162629899505632	0.158953255686437	0.151465543020683	0.143204095158951	0.139197538572278	0.145955611404947	0.168207453597412	0.204964914038378	0.250163463759891	0.295659579276831	0.333261962250281	0.356108881845733	0.359861749771386	0.343543912155739	0.309758385062312	0.264203654991737	0.214628147305383	0.169427723583614	0.135732583837206	0.116445102621052	0.108228297178564	0.104878881464004	0.102316397658974	0.0993155992691081	0.0958633176745661	0.0921127001398533	0.0888136717566997	0.0886271722961098	0.0963374872560294	0.115876321970834	0.1476384222587	0.190497103791349	0.244601527095716	0.311748507419625	0.39375880565832	0.490107932220015
22	0.655895470881508	0.663260681604631	0.64874409984026	0.61593433889533	0.570425871296454	0.518731796060963	0.467067866845233	0.420274731467367	0.381116593911916	0.350114207132357	0.32595067971356	0.306347291093427	0.28916687824142	0.273409437747668	0.259769732699762	0.250549464446197	0.248949322837892	0.258045852696137	0.279842181336914	0.314507997247046	0.359783751693907	0.410818325503464	0.460762654900585	0.502053411569427	0.528006535580032	0.534276061301391	0.519803197221868	0.487016036286283	0.441213970152984	0.389247030666595	0.337765345791755	0.291519062730005	0.25243998660387	0.220160862504627	0.193727707344291	0.1731713290604	0.159654051146299	0.154130287943704	0.156049765141936	0.163803800058922	0.176194457780981	0.192990042344282	0.214469128214721	0.241431167183324	0.27656250792547	0.32595418583089	0.397987601310732	0.498709017312397	0.627366210583339
23	0.765136098705461	0.80316512123529	0.822955864328594	0.825133133180544	0.811709407986425	0.785613925548701	0.750129640913926	0.708350370229973	0.662769234667282	0.615092716528292	0.566337443860564	0.51721113280972	0.468719751324018	0.422898349402812	0.38351030383764	0.356350708466481	0.34828025019332	0.364249764132395	0.404215965531013	0.463293089070204	0.534162748991163	0.608755666789377	0.678927670868812	0.737048886888826	0.776833889476419	0.794206449663884	0.787863927287205	0.759303896957442	0.712261978782948	0.651711269985607	0.582738668082437	0.509689739966029	0.435910567523023	0.364209360220841	0.297916514151938	0.242228398571333	0.204843534418836	0.192636089312099	0.203673789052032	0.227101493941083	0.251891236673943	0.270667476662221	0.279443619896346	0.278711646572067	0.278389803270106	0.303922387994769	0.385163696060206	0.528879529189196	0.720332777091439
24	0.858617033740755	0.922694290929405	0.972892321284977	1.00790191511927	1.02707176292597	1.03025677625219	1.01766311683494	0.989721315308026	0.947006950203416	0.890223580575023	0.820265980519696	0.738396290603305	0.646610319189415	0.548405556694259	0.450530087207804	0.366934580706532	0.323913276010204	0.348358758687636	0.434191917407186	0.553533871937638	0.684607991032447	0.81351018775322	0.930215824836337	1.02683368558044	1.0973300741688	1.13774453050921	1.14638802959612	1.12379187201904	1.07235881075443	0.995800944382968	0.898526459617178	0.785148898374888	0.660246692702278	0.528439721430402	0.39488050560757	0.266766142858778	0.159783787117354	0.121734508905133	0.173807692775665	0.24307307478028	0.294492398160178	0.314891050895524	0.295620781934457	0.230115244209029	0.11634551636702	0.0796238292284196	0.292628391712735	0.558455555681248	0.856045275885704
25	0.902121242886867	0.982192508935815	1.05365174834866	1.11451464827748	1.16269703383558	1.19592285405285	1.21173012083866	1.20758420688749	1.18107365987365	1.13014340814538	1.0533183365301	0.949882930865997	0.820002299588671	0.664788961061301	0.486333911553553	0.287736127187816	0.0735106142690098	0.153637298521159	0.384521862747924	0.613950601744768	0.834368658223878	1.03806389846528	1.21752055695942	1.36594172047964	1.47777428782228	1.54913931258211	1.57809073963626	1.56466403975348	1.51072573241466	1.4196802854099	1.29611928346885	1.14550398971933	0.973963655684429	0.788294538787455	0.596342372552591	0.408538807615391	0.24507853301696	0.168920205935152	0.234705429454267	0.338201788826713	0.421730671516153	0.4702317330664	0.482783818988446	0.474273607191998	0.485476004515658	0.57490427684269	0.767683607014325	1.04213979574262	1.36502763770464
26	0.868213843303704	0.951867031531909	1.03346056457167	1.11167897161231	1.18444608646229	1.24875102855645	1.30068520049236	1.33570923076199	1.34911539945446	1.33662281479599	1.29504953765511	1.22305288906719	1.12203293754495	0.997508120428042	0.861692336661455	0.738365138368963	0.667734153387145	0.692545397263274	0.816855934123803	1.00524440037055	1.22058864427223	1.43714527434115	1.63755172810334	1.80954062116629	1.94439676012843	2.03635034058369	2.08231291941891	2.08168100015851	2.03610864155534	1.94924488896079	1.82648398710768	1.6748051805382	1.5027965911024	1.32096968957235	1.1424442446824	0.983817007756748	0.864890133854394	0.803687496018944	0.805356791010026	0.856655945001446	0.93647227641466	1.02953445801614	1.13187134822424	1.2500012986654	1.39657139023115	1.58348439115193	1.81523950927179	2.08609155428501	2.38176888578061
27	0.743674336984517	0.818841946762066	0.899939940455587	0.987491161764184	1.08069859358582	1.17716672661706	1.27297632302035	1.36310291384475	1.44209931335845	1.504943252316	1.54796235231983	1.5697649900104	1.57210591362435	1.56056963758577	1.54481537186603	1.53788118270687	1.55390685110789	1.6042216042501	1.69334034482172	1.81739979787922	1.96592011710853	2.12521602216952	2.28140555592303	2.42226142729151	2.53810990148513	2.62216175280531	2.67052891300459	2.68205656981657	2.65804554481636	2.60192669177523	2.51894595299907	2.41590643821155	2.30098314943208	2.18357154888789	2.07405123008759	1.98325915491856	1.92145559840303	1.89679022511817	1.91378920744651	1.97277627873079	2.07074382351824	2.2031486087386	2.36548938636134	2.55384949497311	2.76433694325357	2.99193627761883	3.22951249418855	3.46758560491483	3.69512180655908
28	0.533336154861865	0.589893068067312	0.661838965734058	0.752023885177613	0.861034321817745	0.987064457784685	1.12633442135884	1.2737679953413	1.42373836182145	1.57080644060607	1.71041299536057	1.83947034572682	1.95677554791867	2.06315639323161	2.16127422951305	2.2550524325645	2.34878373753612	2.44608309691467	2.54894865113797	2.65720190255007	2.76846443550746	2.87864256181772	2.98273651524899	3.07573643712706	3.15340568009162	3.21283264672821	3.25271296998896	3.27338626021632	3.27669220009733	3.26572847138067	3.24458695760843	3.21811753382015	3.1917296134043	3.17120449243002	3.16247011385173	3.17129233377603	3.20286341931929	3.26131143302942	3.34919695155036	3.46708439388873	3.61325924652953	3.78361800694325	3.97171669539671	4.16895828719783	4.36493440938333	4.54798558951741	4.70606762225896	4.82797976084852	4.90491706121898
29	0.265039413742148	0.29949811859149	0.364269108971182	0.461272510225403	0.587966647404419	0.740202431604449	0.913329098781792	1.10236193785424	1.30204830167573	1.50706543666734	1.71232927789861	1.91333054194044	2.10641312651933	2.28893068842884	2.45924942178415	2.61660217062028	2.76083416038239	2.89210640475924	3.01063284647935	3.11651808094748	3.20973524127008	3.29024454988503	3.35821233337292	3.41425941687982	3.45965650006726	3.49639777610429	3.52712165160097	3.55489976610692	3.5829650963724	3.61447502718877	3.65238974432432	3.69949134084232	3.75849722900676	3.8321666227207	3.92328690857945	4.03446189998273	4.16768927990073	4.32378291055368	4.50174308889256	4.69819271888701	4.90698386342796	5.11905221399911	5.32257201152516	5.5034474790098	5.64616534799166	5.73501831287992	5.75568491662185	5.69711672536635	5.55364297715523
30	0.0140658918261383	0.0916238719577347	0.189281684769005	0.307949751407469	0.448051499901214	0.608910847801409	0.788630174138204	0.984121333401354	1.19128004247063	1.40527708087233	1.62092126055567	1.83303879256129	2.03681417661185	2.22804930641784	2.40331807478549	2.56001922001286	2.6963547966265	2.81127931165417	2.90446994530839	2.97635832011758	3.02823915955764	3.06243455179321	3.08245140970267	3.09303467340547	3.10000522013898	3.10979981554938	3.12871902912058	3.16203157288423	3.21322153319034	3.28369633011571	3.37312999389962	3.48035160478705	3.60445262304901	3.74569716152164	3.90588317583223	4.08796342428714	4.29494552937375	4.52831447018582	4.78639295596674	5.06308821418002	5.34733650970733	5.62332756093918	5.87140061077851	6.06942625233871	6.19450353351431	6.22484788786433	6.14177684645151	5.93170875407123	5.58809374365485
31	0.212708321864549	0.265216369572078	0.338396942985234	0.433157416498484	0.549134733882802	0.684801381093189	0.837484785542917	1.00343370194462	1.17798978748912	1.35586138013732	1.531463819798	1.69927616854448	1.85416263308258	1.99161704077455	2.10790934111974	2.20014150716922	2.26625105695283	2.30502621520317	2.31620947426933	2.3007596071951	2.26131194182158	2.20281725234601	2.13323401489915	2.06396266036519	2.00943309452319	1.98507436250403	2.00340441197667	2.06964206011534	2.1797036994657	2.32218606980343	2.4828918205888	2.64935808159645	2.81407570669655	2.9762769738969	3.14234902408578	3.3246304939813	3.53828041808102	3.7965084340609	4.10554496549133	4.46129759066785	4.8488355448421	5.24431611640624	5.61811419592798	5.93810907306599	6.17266117476327	6.29320567208359	6.27651242844271	6.10664351117619	5.77659991217474
32	0.319140976294147	0.391181762376396	0.477151984182486	0.576911965401912	0.689430488201885	0.812678390126401	0.943635587331189	1.07841502532788	1.21248833345667	1.34098217795535	1.45900181075178	1.56193108095595	1.64565903196304	1.70669475477674	1.74215554363986	1.74964679819173	1.72708962980452	1.67258424765572	1.5844147754776	1.46130432382742	1.30304426481887	1.11174649069174	0.894559050327862	0.671241469513675	0.498741650507639	0.497520541821222	0.691290161154957	0.968207208134822	1.25850673083358	1.52864874800877	1.75791406493223	1.93274384000758	2.04709002038789	2.10513360921815	2.12541901238314	2.14489869702676	2.21776862227929	2.40048159409461	2.72514628338914	3.18522038209645	3.74590838462076	4.36165432188591	4.98646777455895	5.57790591704304	6.09872921971646	6.51819773632268	6.81349381871611	6.97123313473272	6.98890357873667
33	0.392877167739933	0.488952584746343	0.594033339891644	0.706252726454086	0.823131537029368	0.94162662657322	1.05825776541731	1.16930659315169	1.27106987333267	1.36013687031998	1.43365012018292	1.48950315252836	1.52643148085141	1.5439684949941	1.54226914236019	1.52185164136649	1.4833646985681	1.42754144918872	1.35553718141019	1.26986095471683	1.1760958499733	1.0854380413874	1.01716427802106	0.997290884645076	1.04762166432116	1.17019660596496	1.34553802119065	1.54445996099237	1.73733182183671	1.89693460448546	1.99879471063215	2.02134879780832	1.94645475876727	1.76020991952588	1.45411188799802	1.02759570591173	0.505005247327148	0.357144751687165	1.05920958557517	1.91117597027938	2.83351114362247	3.79359754922472	4.76138224149097	5.70750641062303	6.60436668407722	7.42764560569428	8.15782790331818	8.781478236401	9.29210559267309
34	0.574426746389108	0.683174185250521	0.796367267724865	0.911206822944073	1.02458089939896	1.13323757264942	1.23401162675127	1.32409360955573	1.40132199993393	1.46447062592095	1.51349460051641	1.54968991367866	1.5757169805913	1.59544270519188	1.61357900209046	1.6351482968836	1.66488397384743	1.70673870226144	1.76366177762913	1.8376826031591	1.93015672985964	2.04191798585118	2.17312337196049	2.32275443386631	2.48794082878359	2.6633830820362	2.84112464121097	3.01080332527889	3.16039054353373	3.27736977201322	3.35032804339661	3.37102243464569	3.33712638979828	3.25602956515046	3.15005797745532	3.06243610400697	3.05922202377981	3.21608775950317	3.58612488505659	4.17538611570842	4.9518781689953	5.86955372900727	6.88305362912382	7.95200171684478	9.04116820848026	10.1199468552834	11.1620632079038	12.1455308000449	13.0526846512766
35	0.899689793219526	1.00947185007955	1.11842636143802	1.22323715550431	1.32046682362362	1.40677054753412	1.47915713063933	1.53529708716707	1.57387862802025	1.59501346479536	1.60069103546775	1.5952599035021	1.58585380918152	1.58254567543342	1.5978235224348	1.6449409662954	1.73520766462832	1.87534052547382	2.06643066363286	2.30493096220555	2.58459126639468	2.89811065141163	3.23805348828098	3.59718020473294	3.96849454651416	4.34524172385198	4.7209959055441	5.08990638527247	5.44712687418352	5.78941949369289	6.11589413844026	6.42880705992357	6.73429372532738	7.04284995815951	7.36931731199031	7.73211595982393	8.15156749065642	8.64740652931092	9.23593491494991	9.92752543526791	10.7251204600462	11.6239895296193	12.6125559039645	13.673844111137	14.7871057693255	15.9293345631964	17.0765444015019	18.2047902762844	19.2909576544909
36	1.320502579506	1.4241231817772	1.51855789913648	1.59960918001591	1.66288975430248	1.70399024820398	1.71868617066607	1.70319790878282	1.65453796204639	1.57102823098026	1.45318848792713	1.30549553523892	1.14024719095722	0.986044570662892	0.900680533987427	0.960558116561449	1.19323884203342	1.56165422223175	2.02317058835067	2.55125827257186	3.13019642308406	3.74949462278612	4.4011554780238	5.07850297299893	5.77572974041047	6.48778117164295	7.2104072571738	7.94030017503884	8.67526989356237	9.41442224320184	10.1583069948191	10.9090035321709	11.6701122374231	12.4466232537752	13.2446427507542	14.0709711330972	14.9325471243365	15.8357935243195	16.7859199887331	17.7862500906553	18.8376403159076	19.9380469070934	21.0822757634155	22.2619265732201	23.4655208057916	24.6787879991028	25.885077080143	27.0658581057878	28.2012825719533
37	1.82881007273861	1.92729792910748	2.00853534485815	2.06779793850947	2.10026656408345	2.10121033147431	2.06623052898156	1.99160764333767	1.87485164914098	1.71570590002124	1.51827107052653	1.29611205957384	1.08514970218507	0.968123965181134	1.06127276867852	1.39164481245844	1.89214679572878	2.50644597410956	3.20538462484518	3.97333009032786	4.80030785115879	5.67880098831073	6.60249632856879	7.56581152921024	8.56374979350065	9.5918955977216	10.6464667404611	11.7243796476933	12.8233033270616	13.9416864630804	15.0787473391369	16.2344198575375	17.4092519194612	18.6042552751102	19.8207088393016	21.0599204127988	22.3229546760675	23.6103380791718	24.9217536445299	26.2557405216857	27.6094142018929	28.9782234870149	30.3557595598821	31.7336308507162	33.1014149358087	34.4466955890651	35.7551895089772	37.0109633448966	38.1967376252929
38	2.57336170440646	2.71277329392347	2.83982249089139	2.95275287017093	3.05074796028644	3.13436382208948	3.2060434864817	3.27068712866141	3.33619833195406	3.41383647299212	3.51809701923222	3.66580111051387	3.87425609936564	4.15882080405226	4.53071098458791	4.99589934973583	5.55536012299622	6.2062151214129	6.94311339725042	7.75939596788389	8.6479088191719	9.60151254547473	10.6133881680234	11.6772231318247	12.7873302775551	13.9387268202448	15.1271840712072	16.3492499424188	17.6022424664786	18.8842115837392	20.193866982982	21.5304710698342	22.8936977487148	24.2834594017665	25.6997061016343	27.1422026332383	28.6102902836453	30.1026415636442	31.6170170266828	33.1500341213629	34.6969585130425	36.2515284871666	37.8058228425937	39.3501820371125	40.8731912080022	42.3617320260978	43.8011081511611	45.1752463772201	46.4669724704839
39	3.80709305090931	4.07156024099677	4.34080075891935	4.61565039361453	4.89769123016656	5.18932759912306	5.49380933055258	5.81518487393797	6.15817185729178	6.52794253567789	6.92983559134315	7.3690211227286	7.85015797765595	8.37708739475419	8.95260193432989	9.5783151961145	10.2546402100849	10.9808679521539	11.7553260398654	12.5755925430261	13.4387399729395	14.3415878008506	15.2809462894284	16.2538386643434	17.2576921121554	18.2904906988095	19.3508852548867	20.4382568290028	21.5527316886784	22.6951471920218	23.8669692349394	25.0701634155801	26.3070235364011	27.5799625544258	28.8912725545318	30.2428617169477	31.6359775303721	33.0709266088207	34.5468023352654	36.0612321015976	37.610156063764	39.1876490126733	40.7857961247988	42.3946319797468	44.002150329088	45.5943897216218	47.1555973185463	48.6684701789106	50.1144700926477
40	5.51368580699533	5.93654687483132	6.3750075584823	6.82903925278065	7.29870692576119	7.78414899007829	8.28554286027927	8.80305773767154	9.33679787425198	9.88674117485141	10.4526792644425	11.0341658592597	11.6304802861279	12.2406122439777	12.8632724560876	13.4969318803319	14.1398898513814	14.7903691687447	15.4466339447244	16.1071241673591	16.7705995369208	17.4362842641378	18.1040041883672	18.7743077605717	19.4485630861466	20.1290242600063	20.8188615545297	21.5221515278159	22.2438246851445	22.9895698370918	23.7656956671913	24.5789512144166	25.4363080228637	26.3447077135924	27.3107798382797	28.3405362246822	29.4390496962918	30.6101269946233	31.8559877539104	33.1769631509945	34.571229002599	36.034588280527	37.5603170725178	39.1390859274808	40.7589654606805	42.4055213523837	44.0619997960842	45.7096003636615	47.3278294158318
41	7.26093549604201	7.78563753286123	8.32207914099341	8.86789588351372	9.4204974352273	9.97707868359436	10.5346364026197	11.0899930148668	11.6398290447959	12.1807258218153	12.709219785888	13.2218693645771	13.7153348236207	14.1864707543407	14.6324299774791	15.0507766576956	15.4396053947132	15.7976620590408	16.1244612584431	16.420394653246	16.6868239900311	16.9261528030551	17.1418713415233	17.3385704916608	17.5219222894333	17.6986269750171	17.8763291861371	18.063508400897	18.2693505188913	18.503607815147	18.7764528151049	19.0983277053452	19.4797851890448	19.9313105573393	20.4631102514776	21.0848515983498	21.8053432867602	22.6321565076723	23.5712004970978	24.6262798936777	25.7986709033411	27.0867559948614	28.485752233215	29.9875581728129	31.5807315807609	33.25059822315	34.979482574341	36.747045296245	38.5307093080968
42	8.49474789695482	9.01158274532322	9.52440575469844	10.0287167473397	10.5197764815921	10.9926676350941	11.4423680046622	11.8638361393186	12.2521092935145	12.6024131801485	12.910282513579	13.1716907589715	13.383186844335	13.5420358438743	13.6463598034317	13.6952739474418	13.6890124793415	13.6290370677398	13.5181199234485	13.3603921906054	13.1613473680813	12.9277889850719	12.6677123815653	12.3901131412027	12.1047207764273	11.8216670378544	11.5511144682266	11.3028914974305	11.0862012105859	10.9094837176179	10.7805060120828	10.7067190418817	10.695857373426	10.7566718591848	10.8996018253167	11.13714136066	11.4836684648725	11.9546111272721	12.565013559418	13.3277768752927	14.2519776226751	15.341634955788	16.5951185400075	18.0051708470379	19.559370976189	21.2408326873218	23.0289748060109	24.9002725443166	26.8289559427639
43	8.96287656503174	9.38054868498727	9.77579394037646	10.1431136439161	10.4769235035687	10.7716472930261	11.0218223625337	11.222216343122	11.3679540997989	11.4546536972081	11.4785698713877	11.436743273633	11.3271535898891	11.1488745648023	10.902228991611	10.588941867157	10.2122901076774	9.77724731766863	9.2906217015989	8.76118340149497	8.19977241984765	7.61936607531037	7.03505890804766	6.46385820238719	5.92411676816794	5.43432592953958	5.01096141933061	4.66531476840285	4.39995269591207	4.20637124346936	4.06554907117464	3.95175177197281	3.83819402249977	3.70286941127429	3.53415963992302	3.33746730064995	3.1448874480309	3.02717359359522	3.09376509389756	3.45168125570861	4.14261072525414	5.13948288442106	6.3918876306002	7.85415618753876	9.48968939380906	11.2679551721889	13.1614500874218	15.1438379379838	17.189011659107
44	8.97032035585671	9.27971664392735	9.55606825507594	9.79419367611975	9.9889793613433	10.1354720587777	10.2289779083817	10.2651669576129	10.2401814621566	10.1507460731473	9.99427776720028	9.76899316378741	9.47401071026405	9.10944511690135	8.67649141992468	8.17749618526854	7.61601372539211	6.99684596654115	6.32606618984497	5.61103031922872	4.86038761265507	4.08412435517194	3.29374064368615	2.50290422304235	1.73007672218928	1.0125519261378	0.525277996325441	0.768086740694949	1.3240790815952	1.87336809448639	2.36291200094898	2.77602984025457	3.10591975488499	3.35258570500914	3.52379603228124	3.63760396913783	3.72564996819938	3.83562427180874	4.02914892902362	4.37073367717999	4.90990366378061	5.66863907508598	6.64309302891614	7.81404704982777	9.15629032520755	10.6435057027287	12.2499321395159	13.9506051877091	15.7211903540784
45	9.28554743790466	9.58204615280417	9.85063951344241	10.0877986416951	10.2902166472786	10.4548959942519	10.5792421386714	10.6611630132888	10.6991739261543	10.692507436112	10.6412277316503	10.5463488924918	10.409956009521	10.2353272214737	10.027052872958	9.79114456155248	9.53512094473919	9.26804787710418	9.00049732166428	8.74437399392516	8.51254656068408	8.31822383213601	8.17405400250247	8.09101052386718	8.0772494578658	8.13722362561471	8.27133677681689	8.47627734381197	8.74594765823162	9.07272805238081	9.4487724973587	9.86710825947232	10.3224293721018	10.8115668215053	11.3336656660636	11.8901115849436	12.4842464202761	13.1209091908914	13.8058425134689	14.5450139832563	15.3439129613692	16.2068889761596	17.1365936848477	18.1335730345558	19.1960332674386	20.3197798356837	21.4983081550629	22.7230130312585	23.9834799627767
46	10.6408851088493	11.0736648480159	11.4979476997073	11.9121897039397	12.315070244189	12.7055404958419	13.0828705372125	13.4466935130351	13.7970450075303	14.1343955703746	14.4596741693674	14.7742802532662	15.0800821422571	15.3793996750938	15.6749694867722	15.969892016407	16.267560375847	16.571572526962	16.8856297399526	17.2134258853295	17.5585335309742	17.9242938168295	18.3137174185467	18.729403417448	19.1734815289372	19.6475810287521	20.1528271301378	20.6898628741765	21.25889218268	21.8597379027363	22.4919076345788	23.1546599286792	23.8470639897764	24.5680471788335	25.3164261659973	26.0909193658395	26.8901401095298	27.7125717359834	28.5565273034705	29.4200978484917	30.3010939872064	31.1969861277843	32.104848627824	33.0213129068713	33.9425338570955	34.8641729584514	35.7814003898705	36.6889172349833	37.5809977061265
47	13.0721510719832	13.7349975059219	14.4104535415379	15.0978755257605	15.7966743078856	16.5063272079912	17.2263882333478	17.956496093146	18.6963795954313	19.4458600644448	20.2048504919087	20.9733512311782	21.7514421561453	22.539271333277	23.3370403895928	24.1449868947513	24.9633642037667	25.7924193198345	26.6323694262277	27.4833777952225	28.345529805384	29.2188097836393	30.1030793357076	30.9980577410307	31.9033048726462	32.8182069671359	33.7419654251155	34.6735886795949	35.6118870384522	36.5554702974235	37.5027478385337	38.4519308802868	39.4010365318269	40.3478933224611	41.2901479265939	42.2252728763186	43.1505751421298	44.0632055580637	44.960169162383	45.8383366104583	46.6944568854644	47.5251715790582	48.3270310342315	49.0965126339274	49.8300414816692	50.5240136562414	51.1748221349878	51.7788853745675	52.3326784201228
48	15.8743353477364	16.7595159429784	17.6720261277577	18.6113828493543	19.5770275953684	20.5683257415298	21.5845656519883	22.6249574809921	23.688631637151	24.7746368863315	25.8819380862415	27.009413564445	28.1558521712738	29.319950059215	30.5003072600924	31.6954241499911	32.9036979086611	34.123419094406	35.352768466634	36.5898141958733	37.8325096048038	39.078691583607	40.3260798186861	41.572276965765	42.8147698868456	44.0509320559756	45.2780272217857	46.4932143959169	47.6935542164152	48.8760167145309	50.0374904926985	51.1747933012835	52.2846839823488	53.3638757305121	54.4090506040817	55.4168752041642	56.3840174252644	57.307164167963	58.1830398923975	59.0084258803065	59.7801800631645	60.4952572642976	61.150729693751	61.7438075260785	62.2718593832121	62.7324325373255	63.1232726423615	63.4423427979786	63.6878417464402
49	18.1104746304381	19.1342422552778	20.1917509894359	21.2823867361024	22.405392503193	23.5598639060104	24.7447451296477	25.9588254012841	27.2007360241068	28.4689480259728	29.7617704769995	31.0773495309507	32.4136682454474	33.7685472355793	35.1396462143101	36.52446647105	37.9203543368247	39.324505680512	40.7339714755839	42.1456644706387	43.5563669897076	44.9627398798867	46.3613326143	47.7485945478123	49.1208873113624	50.4744983184027	51.8056553438534	53.1105421223721	54.3853148988016	55.6261198496004	56.8291112800955	57.9904704887838	59.1064251768652	60.1732692689845	61.187383000019	62.1452531129215	63.0434930043302	63.8788626481093	64.6482881223644	65.3488805629696	65.9779543663688	66.5330444664984	67.0119225151882	67.4126118023729	67.7334007618821	67.9728549204334	68.1298271616349	68.203466193182	68.1932231238169
50	19.073293601586	20.1201615643495	21.1998519656536	22.3115439828533	23.4542537617857	24.6268298839863	25.8279495857664	27.0561158036723	28.309655118776	29.5867166693097	30.8852720973246	32.2031165902969	33.5378710728896	34.8869855974193	36.2477439739464	37.6172696723435	38.992533019216	40.3703597021912	41.7474405829282	43.1203428082933	44.4855221965903	45.8393368626384	47.1780620319786	48.497905980697	49.7950270234344	51.0655514582834	52.3055923636152	53.5112691286445	54.6787275869059	55.8041606099927	56.8838290081063	57.914082574373	58.8913811017188	59.812315194534	60.6736266925873	61.4722285218462	62.2052237861453	62.8699239151712	63.4638656880765	63.9848269582847	64.4308409137243	64.8002087178438	65.0915103902754	65.3036138018517	65.4356816767236	65.4871765144201	65.4578633666308	65.3478104270272	65.1573874173013
51	18.5458536271468	19.5113649100387	20.5041654357644	21.5232803903187	22.5675832151882	23.6357926313791	24.7264704742499	25.8380204064703	26.9686875728896	28.1165592566519	29.2795665905439	30.4554873712882	31.6419500173223	32.8364387025365	34.0362996895351	35.2387488762619	36.4408805593673	37.6396774065593	38.8320216184608	40.0147072482915	41.184453635125	42.33791989365	43.4717203904475	44.5824411239091	45.6666569122329	46.7209492816047	47.7419249348573	48.7262346697935	49.6705926061015	50.5717955705796	51.426742482371	52.2324535732509	52.9860892728676	53.6849685853411	54.3265867819078	54.908632234469	55.429002217053	55.8858175064001	56.2774356191914	56.6024625318725	56.8597627395977	57.0484675234971	57.1679813102063	57.217986024318	57.1984433530128	57.1095948624591	56.9519599274979	56.7263314594334	56.4337694412383
52	16.7876894515465	17.6081909648906	18.4487763920139	19.3084310703064	20.1860149864609	21.0802614623904	21.9897765702219	22.9130393261315	23.848402709109	24.7940955463609	25.7482253019827	26.7087817997517	27.6736419044477	28.6405751790109	29.6072505271475	30.5712438227302	31.5300465185797	32.481075218017	33.421682183023	34.3491667430179	35.2607875582703	36.1537756818697	37.0253483541467	37.8727234535261	38.6931345181507	39.4838462433579	40.2421703513216	40.9654817210348	41.6512346593995	42.296979187636	42.9003772116264	43.4592184402718	43.9714359125498	44.43512099181	44.8485376849842	45.2101361448933	45.5185652157333	45.772683885149	45.971571511069	46.1145366976769	46.2011247025052	46.2311232656415	46.2045667623645	46.1217385921452	45.9831717297674	45.7896473782793	45.5421916785033	45.2420704458163	44.8907819217994
53	14.3478266133891	15.0066718324362	15.6789516984184	16.3637211322548	17.0599385596178	17.7664656346697	18.4820675405584	19.2054138994311	19.9350803216953	20.6695506207634	21.4072197155593	22.1463972386619	22.8853118631308	23.6221163558251	24.3548933594274	25.0816618994543	25.8003846063172	26.508975636051	27.205309266698	27.8872291405962	28.5525581160265	29.199108684907	29.8246939065457	30.4271388009647	31.0042921390505	31.5540385608672	32.0743109479457	32.5631029703279	33.0184817246682	33.4386003758364	33.8217107113109	34.1661755152323	34.4704806673811	34.7332468715711	34.9532409180552	35.1293863855401	35.2607736903093	35.346669392751	35.3865246752629	35.3799829100191	35.3268862403794	35.2272811057273	35.0814226461436	34.8897779304401	34.6530279585565	34.3720683969952	34.0480090136405	33.6821717857678	33.2760876620364
[truncated: 70 more columns]
