# Supplementary material for: Reconstructing spruce budworm outbreak severity: a comparison of paleoecological and tree-ring signals
Source: PLoS One. 2025 Aug 12;20(8):e0329406. doi: 10.1371/journal.pone.0329406 (PMC12342301; doi:10.1371/journal.pone.0329406)
Supplement: S15 Dataset — (ZIP) [file pone.0329406.s015.zip › Lake 8 wavelet data outlier/Cross-wavelet_Lepidopteran_scales_Percent_defoliation/cross_wavelet_power.txt]

V1	V2	V3	V4	V5	V6	V7	V8	V9	V10	V11	V12	V13	V14	V15	V16	V17	V18	V19	V20	V21	V22	V23	V24	V25	V26	V27	V28	V29	V30	V31	V32	V33	V34	V35	V36	V37	V38	V39	V40	V41	V42	V43	V44	V45	V46	V47	V48	V49	V50
1	0.0243363950086538	0.0189298007634975	0.0117518776479983	0.00613595338103336	0.00302012739443338	0.00165643116871452	0.00111189341505856	0.000878066151448044	0.000759427002096065	0.000687757554530913	0.00063173157688237	0.000566439438137328	0.000492912886009634	0.000425632873637227	0.000372549137018384	0.000339579198948066	0.000323371224688838	0.000313688843384061	0.000298720657633513	0.000273074452448757	0.000250353251897637	0.000246995495586965	0.000255056193487028	0.000267376070570706	0.000288001457973344	0.000303533975465745	0.000299990316810792	0.000285870129777901	0.000265330189575927	0.000240407695987026	0.000222730393205092	0.000214376513112193	0.000209452719788782	0.000207676723874854	0.000210289091853753	0.000214332839839786	0.000217685435295956	0.000219979368481699	0.000217248541704937	0.000208332314573537	0.000198832592963379	0.000189202732323759	0.000179738299624817	0.000175888278064771	0.00017670695096346	0.000179681780144795	0.000189257882771914	0.000209441005235329	0.000230935854458449
2	0.0327122086678191	0.0247357171026784	0.0143267939275029	0.00652394315973888	0.00256294928889235	0.00111912377541814	0.000696842537946445	0.000565975432058045	0.000513743587851456	0.000487618486691657	0.000465520201394357	0.000422261347822083	0.000361509807956319	0.000303026897515556	0.000257845243266167	0.000233819304091816	0.000227616209852782	0.000227866055690175	0.000219462546860026	0.000193541583499209	0.000168415802099626	0.000168244205532836	0.000179592460003566	0.000193366547733011	0.000218330035866346	0.000239544066923803	0.00023738620499893	0.000223057755784283	0.000202017746738328	0.000175283571106578	0.000158169263768099	0.000152654708912234	0.000149469791366234	0.000148773701599102	0.000153131055219365	0.000158680397811575	0.000163304675009883	0.000167311309587612	0.000165620341447416	0.000156514787330276	0.000147143420547813	0.000137340986823459	0.000127272693225461	0.000124239730580708	0.000125198933975843	0.000126479576377294	0.000135481046570179	0.000158929361008546	0.000183811699104344
3	0.0394531292760264	0.0291268597072158	0.0158468711437688	0.0062668561177655	0.00178629823362684	0.000448023166615774	0.000244381203663754	0.000228992350129028	0.000235040721287143	0.000245249352154945	0.000252545650957373	0.000233994082665774	0.000193984067232266	0.000152954855745594	0.000122182333754138	0.000109691926664635	0.000112453701667623	0.000121379092787555	0.000121059364014749	9.9003905773628e-05	7.39041448097733e-05	7.76322219258543e-05	8.91561585504854e-05	9.89639599245178e-05	0.000121527413558426	0.000144420593358128	0.00014342258252426	0.000131229977949608	0.000114009968567205	9.03226689724707e-05	7.7392933566417e-05	7.64216619020938e-05	7.51339150315195e-05	7.49224256170337e-05	7.97843678196424e-05	8.5088609616224e-05	8.93761814571719e-05	9.39852048865689e-05	9.36480195867917e-05	8.6211402615633e-05	7.91599567829843e-05	7.1147807755735e-05	6.23526981740724e-05	6.17625262261438e-05	6.26155913746829e-05	6.08114521680119e-05	6.68796117085447e-05	8.91626843474554e-05	0.000110879780831247
4	0.0436963725319813	0.0318877301471786	0.0168036646397866	0.0061624285862336	0.00142601969755949	0.0001349267304882	3.2102647323112e-05	4.97638503633035e-05	6.84770898760956e-05	8.47395395262385e-05	0.000100888527508329	9.66040814024304e-05	7.50628473011292e-05	5.17478493251127e-05	3.47369226823983e-05	3.05501739007623e-05	3.58458871897098e-05	4.70472770404597e-05	5.22337180907638e-05	3.81937693673633e-05	1.48232194872334e-05	2.24067335378628e-05	3.02463199621002e-05	3.2578016512042e-05	4.72626204056967e-05	6.75575593203288e-05	6.67106410329542e-05	5.7912212288666e-05	4.72608875939092e-05	3.0017792393598e-05	2.25859456419232e-05	2.53168439402204e-05	2.46947537757183e-05	2.41343960499138e-05	2.81635104989928e-05	3.15431959569018e-05	3.40526606490527e-05	3.76830026629635e-05	3.82498995407875e-05	3.36417939271968e-05	3.00659796630982e-05	2.48527765921614e-05	1.8003763947486e-05	2.08836846416145e-05	2.12835969924462e-05	1.67212152716118e-05	2.02880390975964e-05	3.74734236810368e-05	4.95014910497551e-05
5	0.0458224100226851	0.0336378072863486	0.0179559396875562	0.00679217975301325	0.00173878541859072	0.000287141449587576	3.43436327067686e-05	9.65190806783864e-06	1.43832416886088e-05	2.1000311651654e-05	3.26721759666082e-05	3.21285449032309e-05	2.24850034722182e-05	1.20238042614364e-05	3.94239201379287e-06	3.8045150054756e-06	6.63017756443283e-06	1.4647400438708e-05	2.0940290860845e-05	1.69302835502107e-05	6.19708724691452e-06	7.13042953184105e-06	8.17348144471634e-06	4.976823581135e-06	1.33209424785765e-05	2.81363653051288e-05	2.58876796059294e-05	2.02788858728573e-05	1.60653890004536e-05	6.5167128142625e-06	2.60945619570064e-06	5.96552069431695e-06	4.83307710718915e-06	3.96829660294075e-06	6.71074433409992e-06	7.84374007238937e-06	8.6120799505855e-06	1.04754363214208e-05	1.11495546730833e-05	9.17930691716332e-06	8.62812457584793e-06	6.88136452740073e-06	1.02452844178424e-06	6.30271390281025e-06	5.93930965245782e-06	2.16886918196993e-06	6.20456122323123e-06	1.39447293392809e-05	1.49844601656955e-05
6	0.0468296783933291	0.0350947736316141	0.0196181072563038	0.0081044085159684	0.0024557724425618	0.000554539053751461	0.000100976887463865	1.62092083780414e-05	2.36097728594499e-06	4.10430895010412e-06	1.13358324597363e-05	1.03104869296583e-05	6.84507992252311e-06	3.26081593248433e-06	1.53088285585247e-06	1.33968244527808e-06	2.44671116489251e-06	5.11526862094493e-06	1.00972575960425e-05	1.11184568033437e-05	6.72447038959445e-06	3.81809779363152e-06	2.84762783924757e-06	4.37774168885239e-06	1.04398073292801e-05	1.47340069701982e-05	9.77414551417404e-06	6.67818225185953e-06	6.07233984735481e-06	4.16453382307641e-06	1.8387949513284e-06	1.83304998264366e-06	1.37002165818977e-06	1.02570239097442e-06	1.42973765310116e-06	1.30492906784851e-06	1.41671792467839e-06	1.85852211232008e-06	2.15405999230993e-06	1.72547640769143e-06	2.57958668605549e-06	4.32089367491592e-06	4.54826838362585e-06	3.67766882999266e-06	2.79593753601037e-06	3.42473101406853e-06	4.43960628318351e-06	6.10196677072019e-06	3.75752621612091e-06
7	0.0475527604658294	0.0366276964373179	0.0216892143270351	0.00984333761192959	0.00341660676789964	0.000912097238507095	0.000192405232545892	3.31394581337556e-05	4.63177413802905e-06	3.03316633059294e-06	6.62638060932287e-06	3.72750702602912e-06	2.9109066942531e-06	1.87113178042834e-06	1.48308167060497e-06	2.96313157914194e-06	2.56207909185695e-06	1.75643028868805e-06	7.08129970844318e-06	9.11326171167333e-06	4.88867844864891e-06	1.1198298936999e-06	5.40243418371249e-07	6.41640540438387e-06	1.31830140459546e-05	1.10697276656696e-05	2.80761112902855e-06	3.24377834904811e-06	2.05930037897177e-06	3.89315276675357e-06	1.69416669746882e-06	8.32270048083684e-07	1.57110761246091e-06	1.01879798835883e-06	2.66594241368678e-07	8.3401612670446e-08	3.19837814863064e-07	1.33445923696574e-07	4.23407156068689e-07	1.13732053413637e-06	6.81849715479001e-07	3.90387754051115e-06	5.5277421938309e-06	2.95088343812964e-06	1.57600347645715e-06	3.41141102157048e-06	2.15828656018466e-06	4.55778976707772e-06	8.3613368774472e-06
8	0.048404517949193	0.0383414149694461	0.0240262520297559	0.0118850953922534	0.00462497372349013	0.00141420237736452	0.000348303179631641	7.94616086049734e-05	2.38474439243711e-05	1.2531895877971e-05	9.32988786423863e-06	4.2506683175009e-06	3.76640697789637e-06	3.9741336966205e-06	3.10990487202988e-06	5.01169383696781e-06	4.27457968610836e-06	3.69963412640603e-06	8.39217711460277e-06	1.05625223879725e-05	7.06027908302586e-06	4.05693528609185e-06	5.27081985228348e-06	1.20334735830489e-05	1.83519978484902e-05	1.3416511169192e-05	4.47310387030489e-06	5.3638360991661e-06	3.06591876754868e-06	4.80442491156507e-06	3.56240168525705e-06	2.12372136661301e-06	2.28313237013862e-06	1.46754093119256e-06	4.24894195797944e-07	1.72171506537661e-07	4.30532505024137e-07	5.69547030567359e-07	1.56374952747336e-06	2.48993342412163e-06	1.94600818306454e-06	5.18605174562442e-06	7.34664734829967e-06	5.01382746838334e-06	4.44475101011004e-06	5.61711232743293e-06	3.10507863081196e-06	6.39207891162835e-06	1.39297171524695e-05
9	0.0495147919099296	0.0402620064581906	0.0265847818892233	0.0142230956488509	0.00613319162446435	0.0021119770703993	0.000578904746823251	0.000136676840272563	4.35387765605333e-05	2.77286307836371e-05	2.06923534087294e-05	1.4282157756835e-05	1.21068470203993e-05	1.16586361048579e-05	1.08913938028744e-05	1.12963400695976e-05	1.10329492172486e-05	1.17095472331109e-05	1.5245152566867e-05	1.8036964455332e-05	1.74840901239703e-05	1.70580962058794e-05	2.06027377791139e-05	2.84699335021144e-05	3.3501938873045e-05	2.81958026528086e-05	1.99723750296416e-05	1.61889685344865e-05	1.25219195966845e-05	1.0625534185192e-05	8.62229099614058e-06	6.32994203108954e-06	4.81351279058873e-06	3.23296244999771e-06	1.80789828371054e-06	1.15127776753148e-06	1.24679921586211e-06	2.24022068889784e-06	4.4284450436271e-06	6.53168359997696e-06	8.03149523561781e-06	1.12336542208657e-05	1.38566944569449e-05	1.37222104421528e-05	1.39507991903178e-05	1.43304574575317e-05	1.40511735988046e-05	1.83023435722421e-05	2.80366310166174e-05
10	0.050902672734006	0.0424009063934379	0.0293716918546166	0.016886183947216	0.00800434522981383	0.00307428769784189	0.000919527836637495	0.000199606962050987	3.46524877992531e-05	3.09114626274904e-05	3.96356796307237e-05	3.87225376443248e-05	3.54303122654546e-05	3.27185574353981e-05	3.00617288436032e-05	2.78034719827288e-05	2.64694992995081e-05	2.7680033187064e-05	3.22946960795262e-05	3.8511477364904e-05	4.44583352008881e-05	5.11287467658221e-05	6.03229422844525e-05	7.04635670336224e-05	7.49635703422845e-05	6.93319636319296e-05	5.83746010155824e-05	4.76431514214065e-05	3.76003065926514e-05	2.90861095718956e-05	2.21395774833554e-05	1.63343642309664e-05	1.17991360663317e-05	8.36947266824007e-06	6.00499787606171e-06	4.76885774201767e-06	4.96202007888402e-06	7.48950443913554e-06	1.21489762831506e-05	1.73998312849326e-05	2.24739698297743e-05	2.77889132921911e-05	3.22752718868087e-05	3.48278479081635e-05	3.60888660887653e-05	3.65011189316443e-05	3.81059934566063e-05	4.59270634790299e-05	6.28869008089689e-05
11	0.0525529748419794	0.0447579590612208	0.0324057300548487	0.0199306938279365	0.0103614878647941	0.00447771820312471	0.00153450052653043	0.0003660310122614	4.18807696624603e-05	1.55495408522748e-05	5.53821067942221e-05	8.02840195983834e-05	8.60694474942227e-05	8.16718116311109e-05	7.28333343186753e-05	6.31018246394e-05	5.66777868998523e-05	5.82252052591514e-05	6.89220546330798e-05	8.6068281764425e-05	0.000106908028905039	0.00012985479692159	0.00015284096596606	0.000171180705493981	0.000178303265973636	0.000170862575763223	0.000152029483877196	0.000127528011884239	0.000101689174429133	7.77188942034341e-05	5.7536331425013e-05	4.16735758580693e-05	3.00043496443533e-05	2.21031094150854e-05	1.74598512767972e-05	1.57336382690911e-05	1.72522992608357e-05	2.29534927641583e-05	3.26454495325204e-05	4.45239281235045e-05	5.66890376846381e-05	6.78469726039018e-05	7.66794648020723e-05	8.19807986763642e-05	8.32918862734868e-05	8.16682103996983e-05	8.24736890576091e-05	9.75250113811086e-05	0.000135504323193959
12	0.0544268481361066	0.0473044138427602	0.0356785252081512	0.0233960736960731	0.0133422275492331	0.00657599146006947	0.00273505357146007	0.000897622736065365	0.000192128731021236	3.88833803918666e-05	9.59215757034948e-05	0.000151850056962322	0.000179845559982165	0.000177639856782947	0.000155417603653574	0.000125633101174258	0.000103690258108934	0.000106829673904552	0.000137056141255428	0.000183470269738247	0.000238854398221853	0.000298184806881854	0.000354146100669192	0.000396437087468449	0.000414956189435111	0.000404793514285224	0.000368748967777309	0.000315226085766246	0.000254363077854084	0.000195228282694314	0.000144091835911835	0.000103835021487987	7.46533121141265e-05	5.54274722180725e-05	4.50343042114346e-05	4.28775924470714e-05	4.86656682141589e-05	6.22851585706026e-05	8.29265835109454e-05	0.000108004540932051	0.000133658365901697	0.000155944264586179	0.000171495004524889	0.000177730119457758	0.000173033831641127	0.000158472398306757	0.000146520180878889	0.00017425125271468	0.000265597968931078
13	0.0564376573169851	0.0499314516639133	0.0390611382350938	0.0271601241117943	0.0169046557124042	0.00948804033613974	0.0048218600665968	0.00221653038993145	0.000937126412237383	0.00043517182729721	0.000333499798500665	0.000355189370969444	0.000375869926982593	0.000357564764098686	0.000298308423392554	0.000215400689113075	0.000145222036432341	0.000155778524230931	0.000244548859802923	0.000362049354740409	0.000493753714059546	0.000631832997595389	0.000761729803091214	0.000862381303387208	0.000913397635232338	0.000903573488067093	0.000835489429306288	0.000724067987642408	0.000590821964694199	0.000457068457188221	0.000338668860875476	0.000243710863208418	0.000173411905217213	0.000125495090243954	9.85421752463411e-05	9.38789433370769e-05	0.000110906544708567	0.000144853647579834	0.000190452907739168	0.000241692590397734	0.000290892359544897	0.000329907493126396	0.000351885697357779	0.000351632611456583	0.000324152337468117	0.000265483939871487	0.000196327362236746	0.000247333517135347	0.000474701158634322
14	0.0584165336725935	0.0523890585409301	0.0422005934927333	0.030773753202587	0.020578587418523	0.0128542342169184	0.00766943781986069	0.00447471529148279	0.00262920629582324	0.00164173911783711	0.00117284967377926	0.000969468891538355	0.000853698601886382	0.000728209286967512	0.00055717369017419	0.000343454812666493	0.000115743612950645	0.000168836494434928	0.000413408627296722	0.000672838409015428	0.000950991024658883	0.00124312726196174	0.00152323357432385	0.00174879608300328	0.0018766087842041	0.00188009424902573	0.00175959458305129	0.00154174347241624	0.00126954823006757	0.000988435022706773	0.000734022672445666	0.000525510706401797	0.000365951506234153	0.000248926709751803	0.000171376280239992	0.000149870971598945	0.000196009431857958	0.000281860650687813	0.000383452096428806	0.000485376987580317	0.000573106821189102	0.000633531597379807	0.000657375170537466	0.000637630262032226	0.00056214911717646	0.000406856260382993	0.000147107249390377	0.000294311572577966	0.000841663100621072
15	0.0601185677540204	0.0542970197769565	0.0445283283043779	0.0334432523551991	0.0233739412520006	0.0156051978753231	0.0103061681285095	0.0069669313869354	0.00492303085278553	0.00365929345887306	0.00285699540569894	0.00231914735427957	0.00190591926402282	0.00152078904201495	0.00111751364897173	0.000702515455126243	0.000367166214000431	0.000438468284031699	0.000802823482137032	0.00123818811404084	0.00173510622982711	0.00228479233333285	0.00283445218196416	0.00329651423757231	0.00358059527994961	0.00362709197918315	0.00342793325774802	0.00302773287944101	0.00250706325077454	0.0019562435437698	0.00145004789491347	0.00103107869107289	0.000705345761408842	0.000451087315300579	0.000240406210861389	0.000110551928732707	0.000248936495364238	0.000461911179019029	0.000675994589432903	0.000866256655437172	0.00101107396400387	0.00109657574937746	0.00112035034294397	0.00108351979540306	0.000972185011719167	0.000755839540402826	0.000505050512770665	0.000817917922205833	0.00173033733364977
16	0.0613399130418163	0.0553290366672852	0.0455238294116243	0.0343685393404754	0.0241560986135016	0.0162955645713595	0.0111032404035303	0.00809035185110188	0.00647096538747825	0.00556113186971621	0.00492395551972283	0.0043401442106354	0.00372462752905498	0.00306375189848061	0.00239318979006178	0.00180170441972875	0.00143687259918642	0.00142822937570429	0.00173350008046924	0.00226612252183113	0.00301272011705873	0.00393769791040138	0.00492112831606412	0.00578310930000865	0.00634347024915134	0.00647974817220387	0.00616357345755718	0.00546513694407119	0.00452694142873948	0.00351889683716831	0.00259115202870323	0.00183735725209239	0.00127537350171234	0.000855575684515964	0.000508781035614647	0.000255384307637986	0.000403330038464217	0.000757726065766357	0.00111210153890368	0.00140603219400112	0.00160639449220361	0.00171068615286018	0.00175009912305295	0.00176509497620787	0.00176708134371122	0.00176572957178883	0.00192393854391168	0.00260953385200476	0.00397370284600725
17	0.0621882706329304	0.0556156793801681	0.045287722468515	0.0335181722243152	0.0226283524577449	0.014244005935594	0.00895769140182416	0.00640828478471148	0.00568702271517021	0.00585513327932887	0.00620764673029629	0.00632976397795455	0.00607613323754936	0.00549271829214257	0.00473165046183963	0.00398322566056314	0.00341669486864403	0.00313501113323395	0.00320402696778916	0.00373329944730123	0.00480328690493655	0.00631203916483658	0.00798715725203675	0.00948430383537601	0.0104809978021299	0.0107582545659351	0.0102552906835869	0.00907951081087059	0.00746927605528573	0.00572498127266841	0.00413287797546304	0.00289930127018696	0.00209442521983089	0.00162583853859823	0.00133868191195267	0.00119156019224744	0.00126279639133037	0.00154396135258855	0.0018934475266411	0.00217770180717838	0.00233241498801907	0.00238598410715259	0.00246278966576747	0.00270750971574049	0.0031688869943012	0.00384728730522221	0.00485827517400349	0.00643570421005138	0.00872205613005963
18	0.0634389219212583	0.0562352535678447	0.0452084806340724	0.0325272400017509	0.0205217471403553	0.0110355046825161	0.00502222018274776	0.00249784031892164	0.00256055817256587	0.00400068461436577	0.0058785255608649	0.00743905599305403	0.0082851169443805	0.00835559974109959	0.00780523348375436	0.00687062027685359	0.00577427897230779	0.00472983066618133	0.0041367532259537	0.00470250419789328	0.00661226416402071	0.00931259925029952	0.0121898059726978	0.0146867739669216	0.0163227976749392	0.016775288113737	0.0159547834220951	0.014024860526641	0.0113548679796976	0.00842498844176986	0.00572452678327671	0.003689036793082	0.0026410868896533	0.00246392241298911	0.002598111747212	0.00275130173109164	0.00291165663231295	0.00309156105749741	0.00322901006269038	0.00322161193436204	0.00302008446098174	0.00275505247172615	0.00285324882379775	0.00372552532425954	0.00529143181744582	0.00737697726618322	0.0100004840453234	0.0132905559570485	0.0173094058084441
19	0.0667437650755721	0.0594374559714994	0.0482038226433795	0.0349874882706405	0.022023567740552	0.0112749638549144	0.00399049183673584	0.0005305367146338	0.000212457126886699	0.00225072722307591	0.00526975219459658	0.00820017846127044	0.0103131427036708	0.0112742624818031	0.011062772448198	0.00982634542734924	0.00774477033515084	0.00497786479428333	0.00208560306893094	0.00376528209334709	0.00834212415071819	0.0133396031220599	0.0181102443904751	0.0220194600485278	0.0244787397353461	0.0250878521977599	0.0237489516854528	0.0207014262951231	0.0164635344389883	0.0117027823979045	0.007084829181033	0.00319214563763283	0.0013339013705056	0.00280804050084389	0.00412187254472787	0.00490378915509393	0.00528056951032706	0.0053341051849717	0.00505128376756357	0.00435100528768871	0.00316208451965613	0.00169004009802467	0.00220216828676191	0.00507450393679369	0.00878507469222312	0.0131842833363698	0.0183369602568608	0.0243284773488656	0.0311247696504317
20	0.0743882078044816	0.0682156942257584	0.0580649200664077	0.0455309651273981	0.0325761819004298	0.0210854923401879	0.012455513312586	0.00732451261478945	0.00555963826623052	0.00650733019634556	0.00907146285582656	0.0120358756407372	0.0144391892664093	0.0156946067875647	0.0155794581774295	0.0141421360530527	0.0116120167745267	0.00851508212081052	0.00664214122002574	0.00918673726809671	0.014947263238594	0.0216722378665178	0.0281377410039528	0.0333737470583873	0.0365732512848149	0.0372161346759426	0.0351878694181891	0.0308145961893193	0.0247943044107264	0.0180514435172526	0.0115928946639652	0.00656725266442513	0.00477439767839892	0.00606832596098037	0.00762984822155684	0.00858351986780667	0.00891293194175039	0.00869005342307684	0.00791820177098847	0.00656356213605841	0.00475745577446456	0.00366494160868008	0.00581917186479164	0.0103596152960209	0.0161909835023585	0.0231348147375053	0.0312654409745187	0.0406690005426613	0.0512426633394766
21	0.0884376621000192	0.0851274493162004	0.0779172967676195	0.0679321395577885	0.0566764913854226	0.0457256457879328	0.0364111977322211	0.0295802780872825	0.0254850496170745	0.0238135285924409	0.023837719303727	0.0246497822500941	0.0254236813460532	0.0256126042161792	0.0250335690985829	0.0238543282481895	0.0225532317402388	0.0219222386175958	0.0229865683949211	0.0264910139420743	0.0322799512108558	0.0393982767382125	0.0465634659417427	0.0524854701710499	0.0560836345364956	0.0566746741986213	0.0541047758110313	0.0487838887151811	0.0416094682979065	0.0338018150862487	0.0266831944223456	0.0213765424416396	0.018338954493679	0.0170448887261938	0.016517388805741	0.0161138228949944	0.0156412267627592	0.0150975264813681	0.014506841233607	0.01398727682059	0.0139579049960661	0.0151722035109813	0.0182493771544312	0.0232515944971256	0.0300014138763411	0.0385223266030405	0.0490973133464118	0.0620131259787978	0.0771871625655559
22	0.109439426837782	0.11066834893873	0.108246184953055	0.10277171288867	0.0951783983570217	0.0865529843759219	0.0779326004083999	0.0701249326579063	0.0635912023298952	0.0584182996489266	0.0543864947219341	0.0511155716710669	0.0482489341978227	0.0456197267514761	0.0433438740143423	0.0418054263229678	0.0415384347240826	0.0430562360477617	0.0466930620657988	0.0524772261475696	0.0600317113304803	0.0685470842131777	0.0768805443843118	0.0837701128356128	0.0881005208693093	0.0891466224692611	0.0867317529970946	0.0812610518568563	0.073618748947099	0.0649478062063895	0.0563578306150448	0.0486414078977881	0.0421208693631244	0.0367349366999533	0.0323244330775186	0.0288944989536769	0.0266390737937226	0.0257174063852449	0.0260376807181663	0.0273314800728936	0.0293989230412416	0.0322013499973888	0.0357852424787641	0.0402839929993862	0.0461458322185167	0.0543870797350771	0.0664062139618875	0.0832120839928201	0.104679177630784
23	0.135258230981313	0.141980875909497	0.145479418070996	0.145864308463416	0.14349130668503	0.138878233537518	0.132605438964817	0.125219837561404	0.117162155048763	0.108734057728903	0.100115261748415	0.0914308748287322	0.0828587286593213	0.0747585726538316	0.0677956841246271	0.0629945006093199	0.061567831666261	0.0643908695659043	0.0714559625727117	0.0818994212396012	0.0944275255172247	0.107613815018127	0.120018590001631	0.130293066496271	0.137326127776074	0.140397191554856	0.139275981409262	0.134227233629995	0.125911318794693	0.11520736459563	0.103014615965177	0.0901012678577968	0.0770588295716016	0.0643837270959427	0.0526646968460734	0.0428203358064368	0.0362115630674448	0.0340535712634606	0.0360047793471626	0.0401462515958339	0.0445285003934028	0.047847702048627	0.0493991196470056	0.0492697238216942	0.0492128294263702	0.0537263953763775	0.0680879653377615	0.0934935753801072	0.127338047848074
24	0.16080899724758	0.172809923236655	0.182211431252533	0.188768321527595	0.192358611356524	0.192955127357351	0.190596481228771	0.185363306357714	0.177363401917648	0.166728536347257	0.153626290441731	0.138293048468803	0.121102602152874	0.102709990824188	0.0843790522511652	0.0687225848779219	0.0606651942175499	0.0652435491792076	0.0813191028217304	0.103670464701889	0.12821912473128	0.152361008927741	0.17421861917187	0.192314022235067	0.205517176974591	0.21308633521746	0.214705162198823	0.210473164347828	0.200840349388053	0.186501950266186	0.168283569150671	0.147049268854628	0.123656536520031	0.0989706217902392	0.073956532009058	0.0499621999645504	0.029925647376011	0.0227994595240835	0.0325521620126733	0.0455247635176835	0.0551550055312226	0.0589754362502373	0.0553663387055268	0.0430979123619492	0.0217901638169472	0.0149126183526202	0.0548058987747791	0.104592238899789	0.1603273368733
25	0.179003526245184	0.19489167774	0.2090709867171	0.221147715638705	0.230708311828863	0.237301149574538	0.240437708565105	0.239615055044172	0.234354696266921	0.224248854370612	0.209004829433159	0.188480645462915	0.162709064122925	0.131910837015695	0.0965008703509899	0.0570940788733993	0.0145863533026818	0.030485501161755	0.0762988011788534	0.121823228883269	0.165559710724235	0.20597796555425	0.241586676613786	0.271037165502079	0.293227557382582	0.307388171804767	0.313132862524984	0.310468667835187	0.299765952108808	0.281700247314774	0.257182639256841	0.22729677978928	0.193258866451532	0.156417447516499	0.118329313690399	0.0810643666223131	0.0486297401407432	0.0335180140750181	0.0465714557022939	0.0671077344201314	0.0836819639514995	0.093305793467304	0.0957964427669356	0.0941078028721663	0.0963306400341842	0.114075456730138	0.15232772066916	0.20678672600747	0.270855788507252
26	0.182519477126934	0.200105393653344	0.217258321013599	0.233701715535433	0.248999117041858	0.262517565864377	0.273435380616895	0.280798275992263	0.28361657579121	0.280990333377069	0.272250628447541	0.257115197520574	0.235878368744535	0.209700250663603	0.181148499237554	0.155222149500693	0.140373813981431	0.145589735489787	0.171722806695858	0.211326603181367	0.256597153866978	0.302122577348072	0.344252844488657	0.380409055398679	0.408759066355732	0.428089925399377	0.437752367343965	0.437619522683765	0.428039114437749	0.409778259894687	0.383970959319291	0.352084418140731	0.315924066578378	0.277699669155051	0.240169317495167	0.206822048772071	0.181820753286616	0.168954483596641	0.169305409640142	0.180089728314375	0.196869045055393	0.216432958781488	0.237946639812538	0.262780402777556	0.293592968922818	0.332886587032467	0.381607099043389	0.438546727472328	0.500705229503936
27	0.165634628383343	0.182376310182466	0.200438834838794	0.219938652547657	0.240698247930418	0.26218408194515	0.283523243600458	0.303596659659413	0.321191107425526	0.33518800359057	0.344769418852811	0.349625404345461	0.350146785807196	0.347577372423473	0.344068508639735	0.342524093581426	0.346093405440379	0.357299742709863	0.377148685644248	0.404779787569778	0.437858928074574	0.473338057480534	0.508125321332519	0.539497400143698	0.565299714433101	0.584020136082718	0.594792696338126	0.597360190007364	0.592012342158884	0.579513288599422	0.561031430147917	0.538081987237417	0.51248573457289	0.486335273467983	0.461942395560608	0.441720759714259	0.427955582395209	0.422461995034727	0.426248087926227	0.439385964474733	0.461205754492357	0.490695567849474	0.526852865520973	0.568805310348723	0.615686059813148	0.666378048622048	0.719292135322697	0.772316892615128	0.822994820208976
28	0.125850574149635	0.139196228544432	0.156173199722049	0.177454006935559	0.203177044675268	0.232916196666012	0.265779531952451	0.300569222779676	0.335957516925696	0.370660962370759	0.403603722599448	0.434057202067814	0.46173754384102	0.486840080654082	0.509992806974572	0.532121516212	0.554239158976212	0.57719875046566	0.601471789038446	0.627016154856483	0.65327061656208	0.679269192372992	0.703832094560306	0.725777153895836	0.744104654725757	0.758127551547975	0.76753805472479	0.772416301625844	0.773196399559082	0.770609304082368	0.76562057113716	0.759374618840851	0.753147898779447	0.748304615166372	0.74624357627205	0.748325342963894	0.755775127130833	0.769567021822898	0.790305242670054	0.818122974822787	0.852615646964708	0.89281496143841	0.937200341508494	0.983743159481876	1.02998736638934	1.073181693098	1.11048408559831	1.13925151960301	1.15740630497969
29	0.066259853435537	0.0748745296478726	0.0910672772427956	0.115318127556351	0.146991661851105	0.185050607901112	0.228332274695448	0.275590484463559	0.325512075418932	0.376766359166835	0.428082319474652	0.478332635485111	0.526603281629833	0.572232672107209	0.614812355446038	0.654150542655069	0.690208540095597	0.72302660118981	0.752658211619837	0.779129520236871	0.802433810317521	0.822561137471257	0.839553083343229	0.853564854219954	0.864914125016815	0.874099444026072	0.881780412900243	0.888724941526731	0.8957412740931	0.903618756797194	0.913097436081081	0.924872835210581	0.939624307251691	0.958041655680176	0.980821727144863	1.00861547499568	1.04192231997518	1.08094572763842	1.12543577222314	1.17454817972175	1.22674596585699	1.27976305349978	1.33064300288129	1.37586186975245	1.41154133699792	1.43375457821998	1.43892122915546	1.42427918134159	1.38841074428881
30	0.0037255733197609	0.0242680277253804	0.0501342398627276	0.0815653491333332	0.118673507129416	0.161279642750156	0.208881141149393	0.260660058277599	0.315529310011101	0.3722098011333	0.429326563605269	0.485509237811902	0.539482362547017	0.590134003140632	0.636556701060466	0.678061471113522	0.714172099081109	0.74461166965835	0.769294678932499	0.78833544893845	0.802076907611232	0.811134096628914	0.816435877183941	0.819239021511689	0.821085280764603	0.823679533854977	0.828690585993225	0.837513938667429	0.851072407103939	0.869738768710163	0.89342668525326	0.921826020166508	0.954696132371745	0.992106976319636	1.03453476891828	1.08276159478072	1.13758407016373	1.19939551520376	1.26775167298702	1.34103877660231	1.41632642128874	1.48942700457713	1.55513306482962	1.60758327957208	1.64071197040917	1.64874915129817	1.62674647565145	1.57110662785661	1.4800947723056
31	0.0596892546631326	0.0744238273587626	0.094959431441209	0.121550690240821	0.154095724547978	0.192165890226737	0.23501122195211	0.281579062106853	0.33056220743814	0.380475735493127	0.429752504020541	0.476843252196935	0.520306796757143	0.558878635758912	0.591512059170932	0.617393835676908	0.635945200842638	0.646826111730939	0.649964307700483	0.64562883533992	0.634559208520873	0.61814469127988	0.598618555471733	0.579179938846893	0.563878096804784	0.557042658745674	0.562186354964842	0.580773666516074	0.611658669802446	0.651641433116763	0.696737959667172	0.743450974743435	0.789673295459065	0.835189487114083	0.881791880519572	0.932942888536513	0.992896371393041	1.06535915832995	1.15207960284791	1.25190930793468	1.36065846939469	1.4716364525008	1.57652999199932	1.66632551830953	1.73214447643613	1.76597113227978	1.76128674916726	1.71361889596249	1.62100354242085
32	0.0948811799244785	0.116299033769329	0.141858133631869	0.171516953496539	0.20496891046737	0.241610730936818	0.280544538606005	0.320614705261438	0.360474938251117	0.398676386779086	0.433763833536966	0.464364888654176	0.489257357419733	0.507403386379582	0.51794594198449	0.520173105287835	0.513466819002739	0.497262271938415	0.47104933102835	0.434448374769953	0.387397377721523	0.330524209202482	0.265953996859993	0.199561282857636	0.148276779832971	0.147913742048452	0.205521794544213	0.287849725177713	0.374156289646527	0.454469991868009	0.522630978395192	0.574608181503672	0.608603504324087	0.625859966528396	0.631890852972023	0.637682197866073	0.659346556261079	0.713667447782596	0.810190837407397	0.946971685310197	1.11366522578484	1.29672758819227	1.48248573905932	1.65832135084084	1.81316304514045	1.93787178125739	2.02566383181106	2.07256001104172	2.07781346547541
33	0.123748553414655	0.154010413480606	0.187108777317209	0.222455669151287	0.259270187583905	0.296593801990275	0.333330308715994	0.368308497623168	0.400361922324761	0.428416268413569	0.451571491150694	0.469164093938813	0.480795788486725	0.486319601804393	0.485784339265729	0.479353229443675	0.467230602099229	0.449647380357577	0.426967457193466	0.399981136821835	0.370446979518839	0.341891559175163	0.320386671269964	0.314126944608153	0.329980146801032	0.368588834092696	0.423817919082998	0.486474403893524	0.547225233246072	0.597496959616309	0.629580882585994	0.636684974884601	0.613094830809732	0.554431382461103	0.458016544147769	0.323672365164943	0.15906668535371	0.112493547627534	0.333630113279144	0.601982708752061	0.892500083740411	1.19490835177446	1.49974142816253	1.79775186728847	2.08024515162332	2.33956176244334	2.56955477420258	2.76599231980883	2.92682985851368
34	0.191691928595351	0.227982032453134	0.265755691878912	0.304078795664352	0.341912854584778	0.378172669053841	0.411801974974198	0.441863230171713	0.467635113509268	0.488708439185155	0.505068227960116	0.517146964595899	0.525832456146436	0.532415126983744	0.538467389960563	0.54566527853962	0.555588370215134	0.569555710108253	0.588551507513933	0.613252994502925	0.644112531952788	0.68140837661519	0.72519292123031	0.775126297443726	0.830250643269289	0.888797471206034	0.948111600438235	1.00473506791248	1.05465381306273	1.09369094713385	1.11803784921733	1.12494377376659	1.11363232587633	1.08656950747969	1.0512057328134	1.02196544061943	1.020892870024	1.07324052897331	1.19672560465112	1.39336794844895	1.65249108324237	1.95872856091781	2.29694357563604	2.65366220301824	3.01712791323364	3.37712709612875	3.72489170616875	4.05308464048741	4.35581091910936
35	0.318088376874925	0.35690219530409	0.395423432215312	0.432479643828222	0.466855522658061	0.497368496867446	0.522961018757752	0.542809490735893	0.556450125318848	0.563922418520325	0.565929742881882	0.564009547760667	0.560683991221385	0.559514389318208	0.564915923926513	0.581574455959516	0.613488553212778	0.663033001298242	0.730593567553305	0.814916156771188	0.913791005531604	1.02463684712106	1.14482478970412	1.27179525795834	1.403074702471	1.53627494441523	1.66912410938208	1.79955366031544	1.92585017535932	2.04686889156192	2.16229510915508	2.27292653350595	2.3809323798405	2.49002348214699	2.60544712201188	2.73371581405611	2.88201432497148	3.05731989827629	3.26539610447934	3.50991027783994	3.79190270317061	4.10970091041762	4.45921190389387	4.83443394793637	5.22803138180639	5.63187024471273	6.03747017276759	6.4363653272198	6.82038348653651
36	0.494629589976938	0.533443460400231	0.568816511730795	0.599176438663687	0.622879871734282	0.63827516195322	0.643779913109763	0.637978370012715	0.619751484373807	0.588470679112694	0.544330648874235	0.489008299819844	0.427110108899989	0.36934938958501	0.337374004519608	0.359802755948839	0.446959550355703	0.584959393201043	0.757832702563642	0.95564208118365	1.17249886318023	1.40447358200788	1.64857059978941	1.90228923609589	2.16345418604603	2.43017211067498	2.70085105514662	2.97425198619646	3.24955456883493	3.52642386792364	3.80506581485583	4.08625929848108	4.37135293831903	4.66221592608733	4.96113549103962	5.27065890681177	5.59338525804697	5.93172037636148	6.28761567775114	6.66231609548185	7.05614244924545	7.46832919499934	7.89693074324779	8.33880053239119	8.78963897147862	9.24410067694876	9.69594854366915	10.1382416854105	10.5635453136392
37	0.725763758328828	0.764848690030338	0.797087779835786	0.820606155711903	0.833491338309927	0.833865872647191	0.819984128828536	0.790370017035531	0.744035370032675	0.680878337640439	0.602526273631674	0.514362411709046	0.43064194469789	0.384200250191039	0.42116637735637	0.552274609815653	0.75089895350453	0.994683744000746	1.27205773136048	1.57681709130084	1.90500343317517	2.25363366569063	2.62020240439657	3.00249429511537	3.39852635774885	3.8065462905481	4.2250531258881	4.65282314660574	5.08893129777123	5.53276193942616	5.98400484712713	6.44263378998712	6.90886620273301	7.3831035986987	7.86585351556569	8.35763495441086	8.85887043395699	9.36976887605053	9.89020448805476	10.419597531082	10.9568032870777	11.5000156118643	12.0466911646627	12.5934997487993	13.1363052226847	13.6701802037276	14.1894563599682	14.6878105370113	15.1583853720358
38	1.08196531619329	1.14058066912813	1.19399827627372	1.24147965182842	1.28268151182373	1.31783765104799	1.34797523746499	1.37515454095392	1.40269860895779	1.43534142620073	1.47917758599358	1.5412795064321	1.6289240328657	1.74856875290506	1.9049293127453	2.10051692708061	2.33574120643548	2.60939202394475	2.91921958322396	3.26242412696385	3.63599776274132	4.03693874025164	4.46238003209354	4.90966753583457	5.37641009553069	5.86051270817232	6.3601974291806	6.87401283433349	7.40083129524428	7.93983291282948	8.49047517804994	9.05244797067368	9.62561418439814	10.2099369804523	10.8053953669691	11.41189044819	12.0291452694427	12.6566016902679	13.2933181393766	13.9378724290962	14.5882740169121	15.2418901761632	15.895390452027	16.5447135072945	17.1850599833944	17.810914302342	18.4160974142258	18.9938513684039	19.5369552890615
39	1.69586715944805	1.8136738997676	1.93360691591193	2.05603850952757	2.18167341940128	2.31158265303451	2.44721384514836	2.59037037497021	2.74315370687458	2.90786781856461	3.08689082262545	3.282525736094	3.49684783974642	3.73156821086805	3.98793079365761	4.26665436508127	4.56792290907753	4.89142059132113	5.23640245011892	5.60178963821857	5.98627810765656	6.38845109393748	6.80688773061156	7.24026201546172	7.68742789038993	8.14748735886359	8.61983943422969	9.10420840499081	9.60065051693314	10.1095387706893	10.6315261486512	11.1674882252546	11.7184467733337	12.2854766430482	12.8695988421378	13.4716633682621	14.0922259144626	14.7314230617558	15.3888509581678	16.0634527269373	16.7534199131327	17.4561131361621	18.1680067429583	18.8846616433939	19.6007296618015	20.3099916786919	21.0054306021175	21.6793388481214	22.3234585829111
40	2.60211320071026	2.80167705059203	3.00860293880154	3.22287736549732	3.44453099150898	3.67362913891102	3.91025553622041	4.154490035821	4.40638183810374	4.66592051553734	4.93300772820392	5.20743285821229	5.48885579311346	5.77679973429378	6.0706562241635	6.36970365092997	6.67313940743373	6.9801247667287	7.28984049891124	7.6015503763724	7.91466905558552	8.22883041276783	8.54395225504082	8.86029341679208	9.17849955779158	9.49963446918328	9.82519432029851	10.1571029903742	10.4976873680514	10.8496322144164	11.2159148316363	11.5997203419722	12.0043388761201	12.4330464429836	12.8889717743287	13.3749520750513	13.8933813990448	14.4460562890747	15.0340242730093	15.6574416455054	16.3154475066948	17.0060611230251	17.7261092304646	18.4711889143953	19.2356702549084	20.012741160195	20.7944948864549	21.5720588131029	22.3357612302923
41	3.63046774802101	3.89281876643061	4.1610395704967	4.43394794175686	4.71024871761365	4.98853934179718	5.26731820130983	5.54499650743341	5.81991452239794	6.09036291090763	6.354609892944	6.61093468228856	6.85766741181033	7.09323537717037	7.31621498873955	7.52538832884782	7.7198026973566	7.89883102952038	8.06223062922156	8.210197326623	8.34341199501553	8.46307640152757	8.57093567076165	8.66928524583039	8.76096114471667	8.84931348750853	8.93816459306853	9.03175420044849	9.13467525944567	9.25180390757351	9.38822640755244	9.5491638526726	9.73989259452241	9.96565527866967	10.2315551257388	10.5424257991749	10.9026716433801	11.3160782538362	11.7856002485489	12.3131399468389	12.8993354516706	13.5433779974307	14.2428761166075	14.9937790864064	15.7903657903804	16.625299111575	17.4897412871705	18.3735226481225	19.2653546540484
42	4.49993594635493	4.77371967021748	5.04537819640314	5.31252763879471	5.57265747157784	5.82316283397003	6.06138330650861	6.28464827356706	6.49032881226758	6.67589583211725	6.83898393044454	6.97746012472184	7.08949627324387	7.17364359953776	7.22890729204201	7.25481865722744	7.25150176004307	7.21973089246257	7.16097458200841	7.07742122605629	6.97198090426249	6.84825766067417	6.71048687911337	6.56343380402021	6.41225246507444	6.26230997020528	6.11898973890289	5.98749820053757	5.87271051962854	5.77909768866492	5.71077412916012	5.67168684327378	5.66593307483779	5.69814842646975	5.77386293856712	5.89969512414089	6.08326146319506	6.3327346483809	6.65608407316376	7.06014386461394	7.54972215642938	8.12694802139494	8.79095781982784	9.53790701003527	10.3612158490773	11.251939162839	12.1991744539493	13.1904599000957	14.2121443407749
43	5.0302443939648	5.2646549456083	5.48647884508266	5.69263005849242	5.87997450789816	6.04538264209812	6.18578865257582	6.29825597153585	6.38004852197358	6.42870702582136	6.44212952475004	6.41865514045527	6.35715001001087	6.25709429017613	6.11866914253075	5.94284268881895	5.73145403609655	5.48729452550883	5.21418513262211	4.91704793322806	4.60196667302645	4.27622462585592	3.94829331595214	3.62771775891643	3.32479812101084	3.04991230702587	2.81230700937054	2.61831938547472	2.46938995775891	2.36074604094713	2.28171226896648	2.2178456941894	2.15411356215194	2.07816519200053	1.98348003424016	1.87309019122655	1.7650084033096	1.69894373622747	1.73631695214215	1.93719060619688	2.32496166000857	2.88443724284911	3.58732564120343	4.40799612100325	5.32590809739733	6.32392602141668	7.3866141119245	8.49919167556726	9.64700661764748
44	5.33378439551927	5.51775252908379	5.68207218019398	5.82366240267813	5.93948266406239	6.02658774310486	6.08218665392658	6.10370479134203	6.08884832685781	6.03566972638637	5.94263311503404	5.80867808839446	5.633280472129	5.41650847337294	5.15907266491724	4.86236832321448	4.52850885509733	4.16034950299442	3.7615014614709	3.33633858906139	2.89000376532025	2.42843487086319	1.9584699042226	1.48823575510616	1.02870977376404	0.60206697743639	0.312332165292294	0.456707108486842	0.78730213232964	1.11391133349115	1.40499588182692	1.6506372187453	1.84679093556837	1.99345938702664	2.0952616567036	2.16293226083042	2.21528472509618	2.28067583725604	2.39574628690024	2.59885379334223	2.91944618547291	3.37059296023735	3.95000674780602	4.6462601743106	5.4443628008837	6.32866635512849	7.28385322930639	8.29507947390878	9.34787571269108
45	5.84952833840674	6.03631082449108	6.20551403895614	6.35491492788627	6.48243028094245	6.58617176880977	6.66450493122345	6.71611184840161	6.7400572230241	6.7358575974575	6.70355340791565	6.64378348459293	6.55786135243757	6.44785210944833	6.31664749152435	6.16803456783184	6.0067497957852	5.83850430589852	5.66995801754363	5.50861043154981	5.36256830000804	5.24015265192268	5.14933135036515	5.0970172369706	5.08834830860854	5.12612966680693	5.21061565794061	5.33972012510785	5.50960177794239	5.71546052658315	5.95235368254499	6.21588869885037	6.50272302598207	6.81086031037974	7.13976197257215	7.49030093573467	7.86458242849028	8.26565484168158	8.69713579712649	9.16278464425995	9.66605946389191	10.2097002871863	10.7953775535176	11.4234351880214	12.0927431940641	12.8006591721036	13.5430854908452	14.314601217559	15.1086456274171
46	7.10193876346827	7.39078458542666	7.67395941536599	7.95043278362632	8.2193232844235	8.47993091131053	8.73176850000906	8.97459120400445	9.2084227729146	9.43357726097021	9.65067467979231	9.86064904936853	10.0647473238213	10.2645178097624	10.4617869919214	10.658624165146	10.8572939598989	11.0601977276291	11.2698057698238	11.48858344927	11.7189151689626	11.9630308722788	12.222939944142	12.500377063219	12.7967636440092	13.1131870976067	13.4503984137535	13.8088267708819	14.1886082704725	14.5896246771419	15.0115473534736	15.4538814412774	15.9160057092483	16.3972042567183	16.8966873057632	17.4135995007296	17.9470153512083	18.4959226073683	19.0591953706836	19.6355595608744	20.2235539395376	20.8214902066781	21.4274157302578	22.0390822525556	22.6539234719834	23.269043773809	23.8812196392072	24.4869144658008	25.0823067488051
47	9.24340666769432	9.71210987601771	10.1897294191952	10.6758101657756	11.1699355233012	11.6717359012546	12.1808959351524	12.6971601538133	13.2203367955673	13.7502995175736	14.286986795689	14.8303988797733	15.3805922491973	15.9376716027637	16.5017795123054	17.073083964939	17.651764109713	18.2379946042619	18.8319290203509	19.4336828089136	20.0433163417125	20.6608185362112	21.2860915328754	21.9189368322949	22.5590432177099	23.2059766928454	23.8591725626612	24.5179296834146	25.1814068157389	25.8486209367716	26.5184473097563	27.1896210751672	27.8607401174337	28.5302689749037	29.1965435950902	29.8577767882973	30.5120642950996	31.1573914509236	31.7916404980153	32.4125986555667	33.0179671075348	33.6053711006062	34.1723713589178	34.7164770160611	35.2351602384952	35.72587266909	36.1860637576653	36.6132009706376	37.0047917885238
48	11.8923144961136	12.5554506711961	13.2390609049845	13.9427833168244	14.6661994951753	15.4088340090195	16.1701537338417	16.9495669539022	17.7464222117341	18.5600068869203	19.3895454989499	20.2341977429485	21.0930562818566	21.9651443336964	22.8494131073548	23.7447391542698	24.6499217159797	25.5636801581887	26.4846515903703	27.4113887756399	28.3423584384413	29.2759400773998	30.2104253875157	31.1440183898416	32.0748363581537	33.0009116212411	33.9201943067083	34.8305560780735	35.7297949019283	36.6156408664623	37.4857630571799	38.3377774805072	39.1692560115071	39.9777363282971	40.7607327831185	41.5157481483956	42.2402861655059	42.9318648142964	43.5880302124887	44.2063710459082	44.7845334228009	45.3202360382863	45.81128552816	46.2555918848176	46.6511838020682	46.9962238101819	47.2890230578332	47.5280555939239	47.7119719998467
49	14.3742932400004	15.1868581423212	16.0262033808552	16.8918415466415	17.7831718146645	18.6994763743143	19.6399172247439	20.6035333749286	21.5892384894882	22.5958190224286	23.6219328818125	24.6661086689073	25.7267455354857	26.8021137025982	27.8903556831931	28.989488249361	30.0974051826412	31.2118808426871	32.3305745855923	33.4510360582953	34.5707113896874	35.6869502923523	36.7970140812937	37.8980846076002	38.987274095834	40.0616358640998	41.1181758953675	42.1538652178274	43.1656530409898	44.1504805830824	45.1052955142207	46.0270669290131	46.9128007519177	47.7595554689759	48.5644580707057	49.3247200831408	50.0376535574118	50.7006868830704	51.3113802866922	51.8674408753011	52.3667370839419	52.8073123883833	53.1873981475106	53.5054254455053	53.7600358113977	53.9500907029889	54.0746796533955	54.1331269914673	54.1249970619246
50	16.0386642166553	16.9189717337871	17.8268795218275	18.761697353957	19.7225979107365	20.7086129685072	21.7186302200246	22.7513907899974	23.8054875064478	24.8793639863498	25.9713145907759	27.079485300778	28.2018755604341	29.3363411278779	30.4805979687259	31.6322272191059	32.7886812375209	33.9472907560756	35.1052731322017	36.2597416920051	37.4077161458024	38.5461340454001	39.6718632413082	40.7817152864798	41.8724597214678	42.9408391642246	43.9835851162861	44.9974343859539	45.9791460184636	46.9255186131854	47.8334078988219	48.6997444294979	49.5215512577757	50.295961435109	51.0202351862388	51.6917766016776	52.3081496918247	52.8670936475413	53.3665371552467	53.8046116198508	54.1796631561331	54.4902632185273	54.7352177506325	54.9135747490901	55.02463015164	55.0679319760631	55.0432826551673	54.9507395327665	54.7906135065061
51	16.5224772232434	17.3826499875219	18.26713470326	19.1750629099101	20.1054309579366	21.0570973575265	22.0287808496441	23.0190592594083	24.0263691886146	25.0490066002681	26.0851283432202	27.13275465942	28.1897727098932	29.2539411483836	30.3228957636472	31.3941562027311	32.4651337782455	33.5331403527196	34.5953982826846	35.6490513942638	36.6911769508431	37.7187985619812	38.728899971205	39.7184396488577	40.684366104863	41.6236338252814	42.5332197260167	43.4101400071244	44.2514672820468	45.0543478478847	45.8160189556777	46.533825933734	47.2052390124673	47.8278696960848	48.3994865249415	48.9180300725278	49.3816270229705	49.7886031786768	50.1374952533631	50.4270613132318	50.6562897384714	50.8244065885544	50.9308812679336	50.9754304036368	50.9580198628219	50.8788648564789	50.7384280949878	50.5374159820132	50.2767728550266
52	15.8454688425921	16.6199191445542	17.4133261368304	18.2247321054473	19.0530610211282	19.8971172989642	20.7555852462422	21.627029245401	22.5098947156165	23.4025098923856	24.3030884596823	25.209733063806	26.1204397319598	27.0331032118973	27.9455232417061	28.855411751004	29.7604009865462	30.6580525465682	31.5458672991668	32.4212961507549	33.2817516211776	34.1246201725728	34.9472752295705	35.7470908190808	36.5214557488198	37.2677882349791	37.9835508811733	38.6662659031162	39.3135304864847	39.9230321592418	40.4925640544093	41.0200399349951	41.5035088495851	41.9411692850726	42.3313826821935	42.6726861800069	42.9638044572571	43.2036605416914	43.3913854629076	43.5263266301545	43.6080548236983	43.63636969686	43.6113036955822	43.5331243133458	43.4023346113585	43.2196719471105	42.9861048685653	42.7028281463416	42.3712559321822
53	14.3478266133891	15.0066718324362	15.6789516984184	16.3637211322548	17.0599385596178	17.7664656346697	18.4820675405584	19.2054138994311	19.9350803216953	20.6695506207634	21.4072197155593	22.1463972386619	22.8853118631308	23.6221163558251	24.3548933594274	25.0816618994543	25.8003846063172	26.508975636051	27.205309266698	27.8872291405962	28.5525581160265	29.199108684907	29.8246939065457	30.4271388009647	31.0042921390505	31.5540385608672	32.0743109479457	32.5631029703279	33.0184817246682	33.4386003758364	33.8217107113109	34.1661755152323	34.4704806673811	34.7332468715711	34.9532409180552	35.1293863855401	35.2607736903093	35.346669392751	35.3865246752629	35.3799829100191	35.3268862403794	35.2272811057273	35.0814226461436	34.8897779304401	34.6530279585565	34.3720683969952	34.0480090136405	33.6821717857678	33.2760876620364
[truncated: 70 more columns]
