# Supplementary material for: Reconstructing spruce budworm outbreak severity: a comparison of paleoecological and tree-ring signals
Source: PLoS One. 2025 Aug 12;20(8):e0329406. doi: 10.1371/journal.pone.0329406 (PMC12342301; doi:10.1371/journal.pone.0329406)
Supplement: S15 Dataset — (ZIP) [file pone.0329406.s015.zip › Lake 8 wavelet data outlier/Cross-wavelet_Lepidopteran_scales_Percent_defoliation/cross_wavelet_significance.txt]

V1	V2	V3	V4	V5	V6	V7	V8	V9	V10	V11	V12	V13	V14	V15	V16	V17	V18	V19	V20	V21	V22	V23	V24	V25	V26	V27	V28	V29	V30	V31	V32	V33	V34	V35	V36	V37	V38	V39	V40	V41	V42	V43	V44	V45	V46	V47	V48	V49	V50
1	0.232772085220195	0.181059240489617	0.11240403783734	0.0586889990407026	0.028886831882163	0.0158433875283623	0.0106350077188405	0.00839850310455405	0.00726374661438407	0.0065782446429381	0.00604236890459995	0.00541786444209573	0.00471459968773385	0.00407108166593987	0.00356334779411317	0.00324799783240029	0.00309297224359906	0.00300036246777119	0.00285719517418151	0.00261189505242076	0.00239457193496191	0.00236245575925806	0.00243955450202011	0.00255739132532136	0.00275466846651171	0.00290323346490772	0.00286933917554693	0.00273428279689361	0.00253782293875064	0.0022994449538637	0.00213036557180418	0.00205046260802453	0.00200336764434252	0.00198638064721002	0.00201136735298935	0.00205004488310336	0.00208211169640727	0.00210405264578828	0.00207793290853976	0.00199265122319012	0.0019017885458124	0.00180968111820585	0.00171915597124075	0.00168233139034634	0.00169016181049169	0.00171861537526441	0.00181020861970363	0.00200325559730213	0.0022088489431276
2	0.307945968946357	0.232856926541339	0.134869475879808	0.0614150520399787	0.024127074699935	0.010535199835989	0.00655993157570132	0.00532797569845558	0.00483627591635323	0.00459033961556194	0.00438231092673102	0.00397508102323852	0.00340317858770074	0.00285263256051667	0.0024273018090008	0.00220112658512574	0.00214273193848777	0.00214508393554381	0.00206597504089448	0.00182196045113605	0.00158543153995187	0.00158381616535076	0.00169064628661607	0.0018203127006228	0.00205531381655366	0.00225501831879576	0.00223470465278638	0.00209981959437564	0.00190175329936968	0.00165008329742938	0.00148897274663437	0.00143705986738976	0.00140707771211321	0.00140052486696632	0.00144154409303752	0.00149378445683952	0.00153731644628633	0.00157503407580446	0.00155911565135083	0.00147339784752199	0.00138517773822023	0.00129289965385326	0.001198118819604	0.00116956713635018	0.00117859687879071	0.0011906525815772	0.0012753905608631	0.00149612814490111	0.00173036533115688
3	0.360918643326166	0.266453558508165	0.144967746263134	0.0573294247997357	0.0163411203847975	0.00409853201611348	0.00223560802651801	0.0020948302417892	0.00215016095833256	0.00224354988008948	0.00231029668353442	0.00214058627064088	0.00177457321274904	0.00139923651276488	0.00111772837658696	0.00100346568401838	0.00102873050091736	0.00111038029938135	0.00110745540908669	0.000905691285114919	0.000676077770518748	0.000710182353846918	0.000815603739898186	0.000905325859052857	0.00111173714311927	0.0013211647739904	0.00131203493504494	0.00120049655057591	0.0010429672863982	0.000826275019126336	0.00070799333534226	0.000699108107279966	0.000687327752666685	0.000685393039908668	0.00072987026176397	0.000778393656187323	0.000817616517349282	0.000859780029185269	0.000856695445955035	0.000788665006863911	0.000724158127178857	0.000650862700172031	0.000570404721898366	0.00056500580772643	0.000572809678337694	0.000556305348090842	0.000611817089467125	0.0008156634381232	0.0010143322165888
4	0.384249751934764	0.280408914718223	0.147765217003018	0.0541901196453524	0.0125398902309403	0.00118649580537867	0.000282298816940164	0.00043760490973073	0.000602162222478452	0.000745168194869993	0.000887176427282741	0.000849500591556003	0.000660074939489906	0.000455051463408752	0.000305463660946214	0.000268646939384731	0.000315215485002708	0.000413716367846588	0.000459324013779784	0.000335861893206847	0.000130349914210276	0.000197036534263585	0.000265974960138173	0.000286479037913657	0.000415610017819765	0.000594076210586018	0.000586628724147766	0.000509258593253399	0.000415594780113271	0.00026396537315374	0.00019861245927838	0.000222626969702826	0.000217156538691281	0.000212228959932254	0.000247659503427421	0.000277379208372462	0.000299446513495839	0.000331370399563559	0.000336355481208884	0.000295833503380736	0.00026438911419399	0.000218546132941327	0.000158318446815014	0.000183643405116776	0.00018716008654131	0.000147040187728674	0.000178405518325087	0.00032952743944697	0.000435297818882973
5	0.383730776628377	0.281693213160896	0.150368491704978	0.0568797758636655	0.0145611171201077	0.00240460969638851	0.000287604009572689	8.08280091986393e-05	0.000120449633724439	0.000175862987030531	0.000273606723251761	0.000269054191640137	0.000188296247199013	0.000100690988208267	3.30147879275076e-05	3.18601639901244e-05	5.55231203405561e-05	0.000122661779316052	0.000175360354701511	0.000141779335745211	5.18962905031631e-05	5.9712382229409e-05	6.84472156961167e-05	4.16774320029413e-05	0.000111553617546426	0.000235622467362404	0.000216791290448755	0.00016982154848026	0.000134536446139106	5.45729320662761e-05	2.18523786081573e-05	4.99570818708491e-05	4.04736553779771e-05	3.32317208235957e-05	5.61978109358235e-05	6.56858613101974e-05	7.21201727754562e-05	8.7724484878684e-05	9.33697566680734e-05	7.68703036459562e-05	7.22545353397477e-05	5.762663624753e-05	8.57971229468499e-06	5.2780840195758e-05	4.97375826466952e-05	1.8162769160126e-05	5.19588798504954e-05	0.00011677739814614	0.000125484419826296
6	0.37046160224014	0.277628771238259	0.155195502007217	0.0641125941292388	0.0194271971327103	0.00438686391633989	0.000798810942174112	0.000128228284130794	1.8677288809405e-05	3.24684884011656e-05	8.96758380548243e-05	8.15645043674134e-05	5.41502603169907e-05	2.57957589375716e-05	1.21105532875463e-05	1.05979994353625e-05	1.93555149098363e-05	4.04660180086549e-05	7.98776834605421e-05	8.7956216295332e-05	5.31961388635205e-05	3.02043207356249e-05	2.25270983723339e-05	3.46315681825553e-05	8.2587536002263e-05	0.000116558217285869	7.73215988650692e-05	5.28299612971071e-05	4.80372453191599e-05	3.29449171041054e-05	1.45463933819634e-05	1.45009459141014e-05	1.0838007776474e-05	8.11415675312547e-06	1.13104108318276e-05	1.03230713912773e-05	1.120741397988e-05	1.47024515894798e-05	1.70404013747444e-05	1.3649949701811e-05	2.04066705051209e-05	3.41818532357605e-05	3.59805757934957e-05	2.90934111446253e-05	2.21181851955938e-05	2.70924632037204e-05	3.51209684416249e-05	4.82716188591018e-05	2.97251493121887e-05
7	0.352881428392168	0.271808275921297	0.160952189892906	0.0730458337774122	0.0253540922693045	0.00676852769858062	0.00142780845161893	0.000245922617484751	3.43716549324638e-05	2.25086421230962e-05	4.91733104783329e-05	2.76612333501059e-05	2.16013729197171e-05	1.38853696172277e-05	1.10057118286834e-05	2.19889254360517e-05	1.90127790843577e-05	1.3034188195844e-05	5.2549192339404e-05	6.76280573120006e-05	3.62781007245391e-05	8.31007850173142e-06	4.00905998488366e-06	4.76151180722567e-05	9.78290383455943e-05	8.21466781803507e-05	2.08348330543983e-05	2.40715602204046e-05	1.52817386856496e-05	2.88904638936393e-05	1.25721400457254e-05	6.17614288842036e-06	1.16589382616685e-05	7.56033689428975e-06	1.97835321806201e-06	6.18910025854459e-07	2.37346525957858e-06	9.90280852380751e-07	3.14203677265698e-06	8.43987374642912e-06	5.05989766293218e-06	2.897005072405e-05	4.10204905463775e-05	2.1898033940937e-05	1.16952696851922e-05	2.53155354669605e-05	1.60162993015909e-05	3.38226287509289e-05	6.20481434027769e-05
8	0.334905130764966	0.265279712268475	0.166234794162464	0.0822315683563805	0.0319996458032244	0.00978469887080627	0.00240986847638533	0.000549785465244713	0.000164997642044173	8.67067043648719e-05	6.45523898920968e-05	2.94098710001691e-05	2.6059324106284e-05	2.74965606876028e-05	2.15170637362196e-05	3.46753164980473e-05	2.95753109295298e-05	2.55973306497353e-05	5.80644801982921e-05	7.30808422731286e-05	4.88492353548445e-05	2.80694550851579e-05	3.64681787291098e-05	8.32581794971669e-05	0.00012697530105967	9.28272528660268e-05	3.09488762636197e-05	3.71117471323359e-05	2.12127290852975e-05	3.3241247334537e-05	2.4647835631596e-05	1.46937767821679e-05	1.57967226484434e-05	1.01537420118482e-05	2.93979265229637e-06	1.19123427634419e-06	2.97880344650929e-06	3.94062849565346e-06	1.08193979027292e-05	1.72275546649756e-05	1.34642002984721e-05	3.58816782318804e-05	5.08305834891061e-05	3.4690078841285e-05	3.07527061796394e-05	3.88641353791602e-05	2.14836715444434e-05	4.42260374538976e-05	9.63780643237362e-05
9	0.317717898925203	0.258346235639616	0.170584601478149	0.0912642847007275	0.0393543965644676	0.0135517668862687	0.00371461522393322	0.000877004160739002	0.000279372043726845	0.000177924251982631	0.000132775091952287	9.16432641557749e-05	7.76851088241925e-05	7.48091070302194e-05	6.98860001615453e-05	7.2484388886978e-05	7.07943083074881e-05	7.51357846971656e-05	9.78224416483473e-05	0.000115736454273322	0.000112188866488859	0.000109455422857369	0.000132200061977324	0.000182680914246518	0.000214969410515282	0.000180921919123799	0.000128155259998	0.000103878555682909	8.03484742903888e-05	6.81800784383409e-05	5.53260161973156e-05	4.06168703302737e-05	3.08865111067699e-05	2.07447107681646e-05	1.16006070512397e-05	7.38731880454587e-06	8.00024420916248e-06	1.43746582172884e-05	2.84156754071862e-05	4.19113705173973e-05	5.15351007862469e-05	7.20821572429942e-05	8.89132253028042e-05	8.80502916829577e-05	8.95170601774521e-05	9.19531852688836e-05	9.01611252121656e-05	0.0001174392928028	0.000179900574271716
10	0.301505030186294	0.25114764855047	0.173973435256035	0.100019687126083	0.0474110733388715	0.0182095193700887	0.00544651691653336	0.0011823053660279	0.000205252471408327	0.000183093754650288	0.000234768748705253	0.000229360056245975	0.000209859655600544	0.00019379747894105	0.000178060639562206	0.000164684607097972	0.000156783264152311	0.000163953458499792	0.000191286877355064	0.000228109910968723	0.000263334142920578	0.000302844104425936	0.000357302859703268	0.000417367473345133	0.000444021744340027	0.000410664797445005	0.000345762509039295	0.000282198341186216	0.00022271289433998	0.000172281883709765	0.000131136414237271	9.67511668054575e-05	6.98882531068926e-05	4.95737841246061e-05	3.55686051172922e-05	2.82467406962036e-05	2.93908734711578e-05	4.43615853690406e-05	7.19604151264302e-05	0.000103062106074742	0.000133117075940988	0.000164598373542948	0.000191171824618201	0.000206291158614533	0.000213760379859448	0.000216202222284622	0.000225708162073332	0.000272033665756061	0.000372489614166443
11	0.28616967809141	0.243723038992394	0.176460749672071	0.108529731266954	0.0564219942968404	0.0243827714915325	0.00835590226868632	0.00199316931658539	0.000228055717275078	8.46727918551661e-05	0.000301575309884582	0.000437175100238121	0.000468678817079111	0.000444732122470594	0.000396603463438004	0.000343611924887895	0.000308630749844976	0.000317056994317051	0.000375305151555224	0.000468672469264892	0.000582152319809377	0.000707105649973462	0.000832273532777237	0.000932139950858545	0.000970924831177464	0.000930407621091941	0.000827854723588119	0.000694435476170191	0.00055373379716881	0.000423207078242335	0.000313305830772956	0.000226927473165522	0.000163384377475962	0.000120359308396022	9.50751129584722e-05	8.5675267902739e-05	9.3944918259247e-05	0.000124989948811531	0.000177766107664912	0.000242448657127027	0.000308692014377956	0.000369450946743093	0.000417547014695393	0.000446414667056137	0.000453554006298994	0.00044471251248206	0.000449098630849991	0.000531058445249028	0.00073786933403881
12	0.271488947865054	0.235961221039811	0.177969616133474	0.116702981147027	0.0665529503097284	0.0328019913664534	0.0136428406549167	0.00447747133151498	0.000958365748263863	0.0001939558948118	0.000478470618033528	0.000757449927926292	0.000897095524173269	0.000886093159322731	0.000775245364017785	0.000626675981117415	0.000517221923405397	0.000532881781002363	0.000683655748259208	0.000915176097855103	0.00119144009779932	0.00148738871094015	0.00176653169444524	0.00197748522020505	0.00206986116480801	0.00201916827924834	0.00183937289621908	0.00157239306142226	0.00126879962274556	0.000973826757883101	0.000718750805297805	0.000517944023964481	0.000372381459786576	0.000276480204726778	0.000224637587640983	0.000213879599114973	0.00024275135366229	0.000310687330738946	0.000413649727633128	0.000538742186741446	0.000666707156021068	0.000777872424510376	0.000855441752315761	0.000886543402529074	0.000863117643333533	0.000790483119183444	0.000730863739313577	0.000869190314775778	0.00132484087558909
13	0.257067946460437	0.227432823282121	0.177919620867765	0.123711678743411	0.0769990346197556	0.043217085206887	0.0219630956415794	0.0100960766745956	0.00426851811042837	0.00198216462764237	0.00151905859352057	0.00161785245065815	0.00171205033764877	0.00162867213139615	0.00135876536091259	0.000981128832216723	0.000661472011086284	0.000709555768797493	0.00111389586647245	0.00164909899816896	0.0022489993271266	0.00287793680530582	0.00346960390539527	0.00392806153314422	0.00416043587833918	0.00411568785977224	0.00380557170675707	0.00329805806140286	0.00269113560711084	0.00208190161085681	0.00154260316133201	0.00111007887487622	0.000789874074956772	0.000571617722519669	0.000448849860794942	0.000427609300719062	0.000505168340654595	0.00065979403630287	0.000867494155807075	0.00110088584186414	0.00132498592365798	0.00150269599787923	0.00160280454414502	0.00160165176289945	0.00147648183313593	0.00120925308535884	0.000894251714962763	0.00112657970517295	0.00216221682177778
14	0.242295307671181	0.217295040628771	0.175036160850218	0.12764084980133	0.085354177260069	0.0533157385188512	0.0318106652243894	0.0185598571179759	0.0109052062545842	0.00680947087517417	0.00486464969238177	0.00402108356290796	0.0035409010497239	0.00302040676058778	0.00231099933870912	0.00142455370550714	0.000480071865750016	0.000700286165463236	0.00171470240097067	0.00279074397394219	0.00394444258202125	0.00515614130923287	0.0063179433003404	0.00725351297562919	0.00778364401584642	0.00779810074099325	0.00729830210855146	0.00639471713766519	0.00526572803397852	0.00409974972637017	0.00304451904412269	0.00217967021127548	0.00151786364615016	0.00103247779241623	0.000710820480739559	0.000621622525192415	0.000812991846874316	0.00116907849174288	0.0015904511589493	0.00201320686368385	0.00237708547286868	0.00262771040416203	0.00272660682151186	0.00264471050927892	0.00233163600679811	0.00168752503084059	0.000610159384866497	0.00122072140446812	0.00349098118459806
15	0.226506583171231	0.204572944524892	0.167767794133401	0.126002948907624	0.0880651646575808	0.0587951473646678	0.03883018201512	0.0262490588614798	0.0185483277291886	0.0137869894303119	0.0107641996750246	0.00873776875786158	0.00718086402291521	0.00572982262386016	0.00421041631117159	0.00264684242007721	0.00138335904689933	0.00165200131266153	0.00302476939524774	0.00466507718850081	0.00653729784723577	0.00860833057095641	0.0106792643751232	0.0124201590993139	0.0134904811089114	0.0136656650639787	0.0129153018536375	0.0114074811642783	0.00944577277773095	0.00737046901654516	0.00546329372741122	0.00388475840361263	0.00265750606409519	0.00169954558662594	0.000905769904867936	0.000416522558266705	0.000937909153496153	0.00174032627184799	0.00254692070045941	0.00326376429949614	0.00380938730704529	0.00413152933376908	0.00422110402185996	0.00408233888171305	0.00366286678877284	0.00284774967399167	0.00190286080075338	0.00308164017864458	0.00651933024722492
16	0.209476750333384	0.188949514686113	0.15546458048249	0.117369092614134	0.0824934498169164	0.0556496046697873	0.0379177374496158	0.0276286765138903	0.0220984467318152	0.0189913512177531	0.0168153841423693	0.0148216595058159	0.0127196605325607	0.0104627600479958	0.00817278009200013	0.00615284841777955	0.00490694211639108	0.00487742537471903	0.00591992954590278	0.00773884340864437	0.0102884857263369	0.0134472991753856	0.0168057291982132	0.0197494075702836	0.0216630488654729	0.022128440077289	0.0210486985439644	0.0186635270641893	0.0154595748904217	0.0120170870425905	0.00884882419416676	0.00627460339090162	0.00435542020442516	0.00292180417560237	0.00173749509392285	0.00087214135458061	0.00137737831013432	0.00258764621644362	0.00379784392996266	0.00480162165640317	0.00548586199903577	0.00584201963079371	0.00597661553267147	0.00602782660278218	0.00603461007848237	0.00602999375649146	0.00657027983957225	0.00891159840461894	0.0135702565865175
17	0.192127113367562	0.171821467754876	0.139913834237733	0.103552480383728	0.0699090036388338	0.0440060435085802	0.0276742764182701	0.019798030155737	0.0175697321504681	0.0180891001452631	0.0191781703359647	0.019555444604025	0.0187718669048966	0.0169694397234412	0.0146181640918016	0.012305948376869	0.0105556838241251	0.0096854379977639	0.00989865848025668	0.0115338156029521	0.0148394807948398	0.0195006848053576	0.0246758665457088	0.0293012154807661	0.0323804446150441	0.033237013565256	0.0316831353522068	0.0280506305309353	0.0230759021410639	0.0176870029477664	0.0127682906638929	0.00895722582658476	0.00647060719899246	0.00502293538706648	0.00413578137554196	0.0036812572179644	0.00390133738996123	0.00476998049318384	0.0058496980846075	0.00672788546345191	0.00720586300700326	0.00737136174366241	0.00760864813411956	0.00836469676364333	0.0097900955374165	0.01188597458532	0.0150093639142349	0.0198827409056442	0.0269462946926017
18	0.177005553411143	0.156906074024198	0.126139472285537	0.0907566198018513	0.0572592203576665	0.0307909648263656	0.0140128620707532	0.00696940607742631	0.00714439972575525	0.0111626013296414	0.0164021020318405	0.0207562515728339	0.0231169078130989	0.0233135669942671	0.0217779500416157	0.0191702177078574	0.0161112360375905	0.0131970447992098	0.011542256266494	0.013120799231101	0.018449359513169	0.025983760979442	0.0340116648711332	0.0409786370119287	0.0455434258365375	0.0468059523440352	0.044516602484011	0.0391317841452837	0.0316820436064713	0.0235071734584164	0.0159724188337957	0.0102930500604036	0.00736908876052859	0.00687476925939231	0.00724918068768672	0.00767660721153773	0.00812402509275736	0.00862598952368535	0.00900949599720629	0.00898885394088965	0.00842655746937166	0.00768707242597718	0.00796105721504662	0.0103948593670349	0.0147640090471094	0.0205830411986339	0.0279030784132635	0.0370829475198066	0.0482962329994294
19	0.167934945274912	0.149551436071247	0.121286330018866	0.0880325214105593	0.0554138148946224	0.0283690983840626	0.0100405337856417	0.00133489104244387	0.000534566426340866	0.00566308707050068	0.0132592991331833	0.0206325867229503	0.0259490463804716	0.0283673336491105	0.0278352005400561	0.024724208766554	0.0194867278003821	0.0125248770558171	0.00524761581624192	0.00947388031788272	0.0209897383095057	0.0335639668777403	0.0455674458458569	0.055403479471763	0.0615913083896239	0.0631239049988488	0.059755078202694	0.0520871558271817	0.0414241353018161	0.0294455387605276	0.0178262403904201	0.0080318034554754	0.00335624838371569	0.00706535100776847	0.0103711026707179	0.0123384942768506	0.0132865167365529	0.0134212186159198	0.0127096075882646	0.0109476268540068	0.00795616624506926	0.00425233414765893	0.00554090723387825	0.0127680321893418	0.0221042525246222	0.0331731645356721	0.0461378888913058	0.0612132310422955	0.0783134796489407
20	0.168560998127836	0.15457430479975	0.131573016362104	0.103171526161375	0.0738164542256865	0.0477789657766803	0.0282237443020848	0.0165970816287693	0.0125979399564062	0.0147453757176998	0.020555607919426	0.0272728604603233	0.0327186825269375	0.0355634133879004	0.0353024907869897	0.0320455706504948	0.0263124115442591	0.0192948692243912	0.0150508526391212	0.0208168155834408	0.0338699598382463	0.0491085099945643	0.063759107104111	0.0756237081314489	0.0828736694067408	0.0843304200031943	0.0797344440225182	0.0698247644872678	0.0561830002726002	0.0409039204831203	0.0262690815308378	0.0148811578709186	0.0108186130824039	0.0137506079409307	0.0172889611102048	0.0194499466927664	0.0201963825811704	0.019691347889817	0.0179423598617065	0.0148727952666366	0.0107802233386307	0.00830462561032599	0.0131860337378313	0.0234745149272501	0.0366881851354999	0.0524226564767638	0.0708463625232585	0.0921544896248929	0.116114028475229
21	0.180261314208595	0.173514151376018	0.158817793023829	0.138465179459849	0.115522941010289	0.0932019776082218	0.0742164616212504	0.060293088668929	0.0519458387700199	0.0485387996254643	0.0485881072315738	0.0502433243693436	0.0518207526367784	0.0522058316183379	0.0510255920146181	0.0486219610228809	0.0459699532598292	0.0446838083432485	0.0468532176181682	0.0539962825172364	0.0657957966061715	0.0803049851583827	0.0949096953204496	0.106980438030908	0.114314528754837	0.115519237062523	0.110281047249165	0.0994355536226062	0.0848120275999457	0.0688977915674886	0.0543880014423677	0.0435715230622873	0.0373800478183546	0.0347423707203845	0.0336671746257815	0.0328445915801251	0.0318813051491668	0.0307730880736375	0.0295691021640525	0.0285100809090522	0.0284502127085179	0.0309253012730778	0.0371974635153246	0.0473934168087453	0.0611514841646186	0.0785195476106473	0.100074402893261	0.126400532552283	0.157329570159414
22	0.200447090398824	0.202697959821111	0.19826157215511	0.188234637361288	0.174326872597424	0.158528734888246	0.142739810052486	0.1284394401711	0.116472388884897	0.106997802611219	0.0996132284223462	0.0936222704339002	0.0883717939160383	0.0835561895410604	0.0793877826650737	0.0765699922911904	0.0760809757575348	0.0788609506525597	0.0855220892811715	0.0961162498509166	0.109952895547353	0.12554948415639	0.140812885039642	0.153431682396958	0.161363172132196	0.16327919113952	0.158856163960236	0.148836135916525	0.134838645007897	0.118957117722796	0.103223888267619	0.0890906409850452	0.0771477515267142	0.0672829837495867	0.0592047925176377	0.0529225929918417	0.04879160086233	0.0471034930598411	0.0476901011956702	0.0500597985132501	0.0538464861773322	0.0589793559816266	0.0655435425910716	0.0737833650969546	0.0845197939125226	0.0996142999208523	0.121628308532649	0.152409607801646	0.191728312069232
23	0.222408200922758	0.233462399643771	0.239215132489278	0.239848016559323	0.235946035493266	0.228360653871611	0.218046154372758	0.20590184116573	0.19265240962843	0.178793896556711	0.164621813318351	0.1503418773994	0.13624650151171	0.122927229839263	0.111477993073628	0.103583297274397	0.101237392920658	0.105879378667782	0.117496672592121	0.134669090393703	0.155269338623653	0.176951855860977	0.197349310913558	0.214243867466732	0.225808490890179	0.230858311259723	0.229014679788804	0.220712908411544	0.207038859563441	0.189438103003923	0.169389287730144	0.148155574265057	0.126709594868213	0.105867634141162	0.0865977648287883	0.0704104569498159	0.0595435008723728	0.0559950656219037	0.0592034816744696	0.066013399158351	0.0732192310252328	0.0786770701769237	0.0812281015960982	0.0810153330828208	0.0809217803281027	0.0883435399903745	0.111958597753322	0.153733623065045	0.209384862757956
24	0.237194901804142	0.254896389346875	0.26876370901683	0.278435188670044	0.283730902579075	0.284610769729934	0.281131742769783	0.273412756762096	0.261612816580996	0.24592628200989	0.226600336421223	0.203983649007219	0.178627566352226	0.151498278111515	0.124459957810868	0.10136650965337	0.0894817767143158	0.0962348967147034	0.119946501369603	0.152914986821886	0.189124509328453	0.224734033356081	0.256974230137779	0.28366513317272	0.303139920314914	0.314304505486683	0.316692291701724	0.310450051952187	0.296241552194156	0.275092268074787	0.24821997116548	0.216899162878583	0.182394645444818	0.145982670863175	0.109086634752506	0.0736947516454264	0.044140633374201	0.033629434021509	0.0480147691003949	0.0671494878834974	0.0813541925197357	0.0869893665756443	0.0816659110950955	0.0635698578165839	0.032140712617588	0.0219962633082436	0.0808392565134731	0.154274613112074	0.236484447867262
25	0.236675042629827	0.257682053001198	0.276429664442216	0.292397284702583	0.305038122334869	0.313755046449381	0.317902144824341	0.316814448055341	0.309859302176545	0.296497551088228	0.276342192545291	0.249205508603956	0.215130816109208	0.174409988612532	0.127591607177908	0.0754887003329971	0.0192857976719261	0.0403073472260389	0.100880817268792	0.161072345858475	0.218899886585303	0.272340130951295	0.319421288427854	0.358360162199306	0.387699874407528	0.406422768265187	0.414018288586056	0.410495741265294	0.39634481500183	0.372458685259283	0.340041972281548	0.300527459847722	0.255523181109617	0.206812160830335	0.15645275793994	0.107181756854424	0.0642973133675765	0.0443168778653346	0.0615758890055387	0.0887285643910772	0.110642694035205	0.123367137562622	0.126660226484003	0.124427539075748	0.127366531905192	0.150828389534861	0.20140480212494	0.273409458571584	0.358120349001862
26	0.216182560084861	0.237011945068657	0.257328482284631	0.27680462357197	0.294923409974175	0.310935141548422	0.323866589637604	0.332587464784408	0.335925559300203	0.332814944381568	0.322463327032052	0.304536384344704	0.279382729046343	0.248376434956404	0.214558725113321	0.183850634404338	0.166263737728535	0.172441660669295	0.203394599638539	0.250302744720299	0.303922795016963	0.357844725717245	0.407745312497782	0.450570014609222	0.484148775865848	0.507044932826611	0.518489472714262	0.51833212677405	0.506984750516548	0.485355944941399	0.454788860293284	0.41702130686424	0.374191700416916	0.328917364643265	0.284465081355842	0.244967390271711	0.215354966718005	0.200115699303346	0.200531348590089	0.213304679176311	0.233178698687256	0.256350893902592	0.281832462858146	0.311246454936287	0.347741954139555	0.394282712921333	0.451989020110902	0.51943034110202	0.593053081599397
27	0.175646965739131	0.193400654313119	0.212555028494642	0.233233577699347	0.255248056039679	0.278032672927448	0.300661751356005	0.321948571975509	0.340606574798572	0.355449560019427	0.365610155872634	0.37075967759875	0.37131257570128	0.368587845558885	0.36486687680482	0.363229104429071	0.367014175243796	0.378897916932634	0.399946695401137	0.429248051407537	0.464326770849456	0.501950554523483	0.538840650523374	0.572109119236083	0.599471140440321	0.619323180392391	0.630746923969278	0.633469618353646	0.627798502011681	0.614543901486667	0.594944845480614	0.570608146977547	0.543464643480133	0.51573343056537	0.48986604382448	0.468422043778352	0.453824784421713	0.447999118857031	0.452014074756588	0.465946114056122	0.48908487403082	0.520357297478427	0.558700243559888	0.603188643789086	0.652903256460205	0.706659491545045	0.762772146637409	0.819002162174462	0.872743486067226
28	0.119428974066046	0.132093658541109	0.148204369709426	0.168399311130868	0.192809815634908	0.221031509781697	0.252217973921156	0.285232500169008	0.318815085646778	0.351747767234174	0.383009603611164	0.411909176252953	0.438177112192926	0.461998777197606	0.483970121944912	0.504969700687315	0.525958777629852	0.547746842365258	0.570781334768659	0.595022284191652	0.619937096438973	0.644609079520939	0.667918645076259	0.688743944761778	0.706136274007011	0.719443644213525	0.728373970892179	0.733003302355863	0.733743595330029	0.731288507932275	0.726554328040277	0.720627079159181	0.714718081176814	0.71012192897863	0.708166055814584	0.710141599128008	0.71721125364554	0.730299408742407	0.749979449588197	0.77637776548221	0.809110428599092	0.847258549242898	0.889379139006747	0.933547082127092	0.977431650988015	1.01842196159363	1.0538209774235	1.08112053607	1.0983489627703
29	0.0562449163946486	0.0635575154754958	0.0773027878758061	0.0978882099324975	0.124774404150609	0.15708087824708	0.193820677749305	0.233935980146618	0.276312103303975	0.319819487561519	0.363379226190163	0.406034388800243	0.447009101480025	0.485741774727417	0.521885693032835	0.555278055616939	0.585886017244472	0.613743747178546	0.638896646934008	0.661366913057831	0.681148844035055	0.69823399853379	0.71265767328401	0.724551615703745	0.734185485294638	0.741982476578908	0.748502494806505	0.754397383064552	0.760353222356838	0.767040052060183	0.775086063275294	0.78508165344358	0.79760349387381	0.813237126742905	0.832574072850732	0.856166896304289	0.884439532208383	0.917564693035797	0.955330228398718	0.997019473250231	1.04132775292396	1.08633149964757	1.12952112882342	1.16790532762192	1.19819197252341	1.21704776272833	1.22143349307392	1.209004537795	1.17855748518866
30	0.0028277521298539	0.0184197064982745	0.0380524529737433	0.0619090190792064	0.0900745291368939	0.122413066163491	0.158543139827246	0.197843921377885	0.239490301716163	0.282511433159699	0.325863699473661	0.368506982268829	0.409473192117676	0.447918358076289	0.483153708893328	0.514656297043749	0.542064670569535	0.56516864763397	0.583903329803817	0.59835548879175	0.608785410764605	0.615659919286392	0.619684030468684	0.621811648599572	0.623212980176379	0.625182047504292	0.628985492542289	0.635682516644484	0.645973546966056	0.660141525759723	0.678120921333889	0.699676336539763	0.724625122087449	0.753020374193257	0.785223546856497	0.821828251111075	0.863439127672254	0.910354710955552	0.96223780495748	1.01786354240835	1.07500771307451	1.13049187949553	1.18036351961002	1.22017382361414	1.24531887325709	1.25141918411565	1.2347189053713	1.19248763393931	1.12340861004485
31	0.04049658855675	0.0504933615334278	0.0644258844638038	0.0824669083112515	0.104547312419837	0.130376280204423	0.159444992491956	0.191039266425618	0.224272220897771	0.25813639997768	0.291568565142467	0.323517609647906	0.353005752718319	0.379175084246203	0.401315456555644	0.418875127223263	0.431461429507024	0.438843658919219	0.440972789726872	0.438031358452922	0.430521093409445	0.419384550411586	0.406136908228944	0.392948644042849	0.382567003246077	0.377929452915667	0.381419229268616	0.39402991962678	0.414984064182963	0.442110647090387	0.472706698110914	0.504399466976348	0.535759320851607	0.566640096571227	0.59825781339736	0.632961569334935	0.673637425340967	0.722800305407419	0.781636392085367	0.849366547461851	0.923148169839151	0.998441951711117	1.06960770064376	1.1305300978783	1.17518542623731	1.19813535536077	1.19495720316872	1.16261661775663	1.09978108919154
32	0.0575247349297182	0.0705099904479264	0.0860060081598177	0.103987611596889	0.124268925121437	0.146484194909661	0.170089054880387	0.194382868651233	0.218549403456062	0.241710247390041	0.26298312864757	0.2815359921932	0.296627843586961	0.307629451142571	0.314021210995651	0.315371499627939	0.311305600139547	0.301481077770903	0.285588648115411	0.263398153555643	0.234871989193604	0.20039082078618	0.161243074601807	0.120990378784891	0.0898975166931213	0.0896774134825521	0.124604128688599	0.174518056727583	0.22684415814954	0.275536896110771	0.316861663421266	0.348374496984079	0.368985243347595	0.379447522747132	0.383103939586984	0.386615126738977	0.399749833485743	0.432683602737015	0.491203979560998	0.574131721662577	0.675194985609468	0.786182368792071	0.898804159521982	1.00541009514576	1.09928780016316	1.17489644029872	1.22812316493533	1.25655546606825	1.25974054001025
33	0.0670290440404772	0.0834205370732124	0.101348437045001	0.120494263837024	0.140435038167374	0.160651566965181	0.180550085850977	0.199496202795544	0.216858106079957	0.232053887748713	0.24459603391355	0.254125158210625	0.260425525726881	0.263417527782054	0.263127600059367	0.259644156159646	0.253077872354821	0.243553829350088	0.231269131657438	0.216651851642702	0.200654522575529	0.185187331444841	0.173539097677994	0.170148484353489	0.178735453321187	0.199648048494291	0.229563168049069	0.263501377134339	0.296407378083883	0.323637318700404	0.34101574152948	0.344863709868595	0.332085986311559	0.300310626079665	0.248087030206142	0.175318810771302	0.0861592928866017	0.060932711939908	0.180712476543332	0.326067047922106	0.483427286771668	0.647228289344503	0.812342701904499	0.973761597701703	1.12677554634457	1.26723572989791	1.39181263434507	1.49821404698644	1.58533253175033
34	0.0927443756793796	0.110302251226319	0.128577900525901	0.147119381957702	0.165424253736622	0.182967474673598	0.199238003145865	0.213782237563358	0.226251188383237	0.236446883359128	0.244362075236524	0.250206008763042	0.254408222686319	0.257593050037071	0.260521255493324	0.264003737449482	0.268804726979915	0.275562404404213	0.284752949795619	0.296704021527921	0.311634480809718	0.329678953803421	0.350862789160971	0.375021551798561	0.401691808996078	0.43001793125271	0.458715289169218	0.486110851299464	0.510262535137081	0.52914947865248	0.540928995140237	0.544270219079626	0.538797515141074	0.525703984209895	0.508594285188532	0.494447249034823	0.493928318003277	0.519255158747727	0.578999699550144	0.67413918477155	0.799508121985537	0.947671917325046	1.11130708243233	1.28389466414322	1.45974661900537	1.63392139885838	1.80217684851598	1.96096313137518	2.10742813863066
35	0.13744221748987	0.154213208390463	0.170857778284989	0.186869328112397	0.201722737913013	0.214907032412394	0.225965257784599	0.234541547271385	0.240435503798403	0.243664193125046	0.244531534189767	0.243701840637095	0.24226490707279	0.241759535953189	0.24409347503549	0.251291429280898	0.26508113244066	0.286488701230435	0.315680821144387	0.352115612507891	0.394838262738366	0.442733437083503	0.494665222540272	0.549527656949339	0.606251948927329	0.663806194709158	0.721208744290217	0.777565807325995	0.832137034540941	0.884427787431927	0.934302087959139	0.982104615156873	1.02877266121354	1.07590963351264	1.12578282023402	1.18120620175549	1.24528423060679	1.32103169101406	1.41093895348115	1.51659062967427	1.63843621433087	1.77575305296376	1.926772610649	2.08890160854244	2.25897039458516	2.43346438072744	2.60871930224729	2.78107717056209	2.94700686560914
36	0.190845973236459	0.205821767297531	0.219469968990923	0.231183926102073	0.24032956729514	0.246269626694393	0.248393558649098	0.246155113636779	0.239122522381999	0.227053257128468	0.21002243810703	0.188677076323266	0.164794517076807	0.142508343916364	0.130171084670103	0.138824907615046	0.172453149009831	0.225698476115161	0.292399247036389	0.368721254742792	0.452392439103181	0.541896669901384	0.636078121772886	0.73397194182598	0.834738818815304	0.937648234137168	1.04208595407769	1.14757391482099	1.25379560147867	1.36062178396878	1.4681319180658	1.57662652723933	1.68662595764327	1.79885141100059	1.91418538302478	2.03361070395082	2.15813019457289	2.28867211168265	2.42598938210143	2.5705623460789	2.72251478744757	2.88155133164671	3.04692129992933	3.21741063510394	3.39136039958135	3.56670815118512	3.74104738932712	3.91170006923528	4.07579758077738
37	0.250025383708968	0.263490130238074	0.27459648641325	0.282698559415873	0.2871375007191	0.28726652767906	0.282484271352565	0.272282219267055	0.256319948124467	0.234562370570375	0.207570109461485	0.177197687094699	0.148356012860431	0.132356863886793	0.145091682927673	0.190258427273682	0.258684450445609	0.342668233166556	0.438223483514402	0.543212985998575	0.656273076301395	0.776376080422098	0.902658894214986	1.03435832887109	1.17079124837783	1.31135398534054	1.4555294568902	1.60289609285366	1.7531352121021	1.90603472686582	2.06148776492282	2.21948528974088	2.38010220751419	2.54347683945846	2.70978403214341	2.87920258127479	3.05187804441811	3.22788239508297	3.40717229774605	3.5895480325451	3.77461524447473	3.96175171744074	4.15008127135435	4.33845665452165	4.52545296748168	4.70937272850038	4.88826319902199	5.05994605437025	5.22205893523619
38	0.332779236238608	0.350807515047157	0.367237127199742	0.381840937188998	0.394513361429995	0.405326308005132	0.414595702171306	0.422955219543237	0.431426927255164	0.441466853330612	0.454949507124749	0.474050146806243	0.501006906076204	0.537805940166097	0.585897636732257	0.646054368137692	0.718402117974901	0.802568688459068	0.897862111454698	1.00342126776963	1.11832102225556	1.24163812889081	1.37249077827298	1.51006265016783	1.65361829858936	1.80251336508076	1.9562010086018	2.11423481572604	2.27626796266194	2.44204827368194	2.61140888970008	2.78425442727626	2.96054271673093	3.14026242759177	3.32340710340645	3.50994632688291	3.69979491528663	3.89278120178781	4.08861558803267	4.28686065285773	4.48690416663992	4.68793638367442	4.88893295854507	5.08864474890474	5.28559561974627	5.47808914901097	5.6642248510922	5.84192418833312	6.00896624153915
39	0.465660309435899	0.49800831667527	0.530940168146188	0.564558092433573	0.59905560049711	0.63472677532658	0.67196911623579	0.711277804774996	0.753229872314526	0.798457957421737	0.8476150550179	0.901333539885475	0.96018325376178	1.02463403343428	1.09502744777955	1.17156086243596	1.2542847967011	1.34311252709031	1.43783949802229	1.5381694738264	1.6437443820116	1.75417519977641	1.86907177798268	1.98807001582259	2.1108552225106	2.23718082133763	2.36688179016189	2.4998824226402	2.63619816304248	2.77593143188501	2.91926152857873	3.06642887305296	3.21771402917828	3.37341213508216	3.53380354455136	3.6991216545068	3.86951905012715	4.04503323456125	4.22555331596589	4.41078909144576	4.60024398573652	4.79319326354484	4.988668832123	5.1854517822712	5.38207358320126	5.57682655569459	5.76778390897071	5.95282925324622	6.12969510818357
40	0.637867622892671	0.686787600126808	0.737512266675184	0.790038313261404	0.84437325591148	0.900533107317087	0.958538392223291	1.01840868520135	1.08015604696271	1.14377792136006	1.20925020189042	1.27652125885007	1.34550771895638	1.41609270243707	1.48812705536746	1.56143388582804	1.63581644714354	1.71106913843417	1.7869911382172	1.86340197173284	1.94015815110983	2.0171699267912	2.09441715046977	2.17196327137423	2.24996656296578	2.32868779711553	2.40849373648952	2.48985599019197	2.57334495882102	2.65961876984465	2.74940726263164	2.84349122041806	2.9426771676262	3.04776816694039	3.15953117834292	3.27866169853319	3.40574659262748	3.54122625517237	3.68535747134966	3.83817855436617	3.99947846799473	4.16877166617907	4.34528027254387	4.5279249809773	4.7153257040841	4.90581256339481	5.09744734351153	5.28805505934905	5.47526484150496
41	0.794508006169156	0.851922091356027	0.910620747023139	0.97034525112732	1.03081216441932	1.09171454513214	1.15272377347586	1.21349215173096	1.27365645536608	1.33284260570267	1.39067161215738	1.44676689007987	1.50076299818353	1.55231575872728	1.60111362690853	1.64689006810781	1.68943658911154	1.72861596023053	1.76437506874711	1.79675677102113	1.82591007244757	1.85209797318822	1.87570238421563	1.89722565069776	1.91728841965573	1.93662384654396	1.95606842493551	1.97654999852838	1.99907370925993	2.02470667315007	2.05456199097074	2.08978227042649	2.13152221219814	2.18092914058829	2.23911986751343	2.30715221377592	2.3859900460542	2.47646182121035	2.57921414123168	2.69466331829486	2.82294899774292	2.96389418564576	3.11697552242094	3.28130652954437	3.45563517197901	3.63835576181708	3.82753420301252	4.02094491912814	4.21611747485523
42	0.879203829684773	0.932696079662308	0.985773105521403	1.03796914023142	1.08879367371916	1.13773776461232	1.18428161640534	1.2279034404518	1.2680895940933	1.30434594006355	1.3362103226536	1.36326599672989	1.38515577738855	1.40159660063965	1.41239409879774	1.41745669786025	1.41680863781186	1.41060120091005	1.39912131013265	1.38279653764436	1.36219545891136	1.33802223714095	1.31110438759577	1.28237295045308	1.25283492729841	1.22353895124607	1.19553684238618	1.16984584022968	1.14741846129385	1.1291282543949	1.11577910100907	1.1081421719832	1.10701799259391	1.11331227341637	1.12810548154029	1.15269075136923	1.18855620150488	1.23729862416019	1.30047509066651	1.3794208624063	1.47507535932049	1.58785456265158	1.71758973326069	1.86352971917143	2.0243889609314	2.19841973781016	2.38349190449986	2.57717065258708	2.77678879908583
43	0.877502028633365	0.91839382602735	0.957089942268074	0.993052033531341	1.02573337493972	1.05458803128347	1.07908118695883	1.09870057178649	1.1129688902448	1.12145713306018	1.12379862367511	1.11970362982862	1.10897435456695	1.09152011372794	1.067372510081	1.036700427825	0.999824690372451	0.957232233809523	0.909589609012911	0.857755448516944	0.80279103260447	0.745966893493799	0.68876084799068	0.63283797832522	0.579995099141466	0.532042586197213	0.490593480671299	0.456753269308491	0.430773244341786	0.411820833696413	0.398033770919349	0.386892553010336	0.375774787992975	0.362525958779186	0.346008586757285	0.326751607652814	0.307897257699315	0.296372593121364	0.302892171538077	0.337933617862932	0.405578419927283	0.503176254239754	0.625791766956944	0.768953799348028	0.92907914482012	1.10317858897241	1.2885594337568	1.48264325804967	1.6828740741467
44	0.830827585528288	0.859483749499212	0.885079328334648	0.907134412297124	0.925175386769579	0.938743483479468	0.947403958933785	0.950755774610655	0.948441627730762	0.940158156754962	0.925666123061113	0.904800350637722	0.877479190421409	0.843713266832909	0.803613263663031	0.757396518936762	0.705392231692879	0.648045154474257	0.585917792219036	0.519691447742682	0.45016721195663	0.378270010701386	0.305064978483569	0.231818016519459	0.160239033708171	0.0937821659251925	0.0486510438987019	0.0711398954476839	0.122635690005431	0.173510624927866	0.218851991309597	0.257114805050116	0.287669080749264	0.310515185196346	0.326372619176629	0.33691346606297	0.345068252281722	0.35525402954644	0.373178208094763	0.404815654730518	0.454753369370134	0.525027148323645	0.615280694858426	0.72373400124714	0.848052051822366	0.985797362162334	1.13458395448658	1.29209963133539	1.45609054140209
45	0.813703362289284	0.839685890819947	0.86322304057891	0.884005571856392	0.901743697996247	0.916174741424532	0.927071339226488	0.934250161106799	0.937581101776608	0.936996909471484	0.932503209103603	0.924188865662929	0.912236598097895	0.896933673532934	0.878682349225015	0.858009428488097	0.835573780054918	0.812169855346677	0.788724087824656	0.766279701606639	0.74596439298745	0.728935665424945	0.716301894944746	0.709024697963781	0.707818799684881	0.713074406020871	0.724826898029576	0.742786079170866	0.766417603646971	0.795053751082282	0.828006964804463	0.864666216019759	0.904566536678881	0.947430222408006	0.99318235367495	1.0419443591628	1.09400908839888	1.14980059025253	1.20982209692754	1.27459655576225	1.34460500587972	1.42022860152724	1.50169971052266	1.58906617484967	1.68217080541419	1.78064602909453	1.88392184158108	1.99124415964974	2.10170034837632
46	0.882386389075935	0.918274282554908	0.953457578833476	0.987808246337086	1.02121677405852	1.05359618910464	1.08488596333761	1.1150556755951	1.14410827666847	1.17208278649128	1.19905623893184	1.22514468209357	1.2505030448462	1.27532369785441	1.29983357425838	1.32428977534687	1.34897367204734	1.37418362230181	1.40022655080816	1.42740876865126	1.45602652799814	1.48635689004997	1.51864951253627	1.55311992207531	1.58994472351394	1.62925902316336	1.67115612837932	1.71568936279917	1.76287563646649	1.81270025912606	1.86512239894409	1.92008057184614	1.97749759242321	2.03728451299126	2.09934320692403	2.16356739983484	2.22984210338493	2.29804154973781	2.36802585067874	2.43963670702563	2.51269256597705	2.58698366327201	2.66226739249123	2.73826441695239	2.8146558843439	2.89108202656399	2.9671423347895	3.04239740086655	3.11637241870059
47	1.02596258193866	1.07798582088746	1.13099871941278	1.18495076065914	1.23979570536769	1.29549253121244	1.35200623463127	1.40930845985859	1.46737792250162	1.52620059926441	1.58576966133687	1.64608513645194	1.7071532934803	1.76898575335976	1.83159834070682	1.89500970108173	1.95923971895208	2.02430778026553	2.09023093056492	2.15702198421	2.2246876421035	2.29322667415051	2.36262821853092	2.43287024300329	2.50391820437785	2.57572393167667	2.64822474714442	2.72134282803994	2.79498480184985	2.86904155894495	2.94338826030559	3.01788451412693	3.09237469400816	3.1666883729349	3.24064085108301	3.31403376113827	3.38665574175017	3.45828317726031	3.52868100928696	3.59760363246049	3.66479589201737	3.72999420461341	3.79292782528925	3.8533202828451	3.91089100295164	3.96535713328452	4.016435578104	4.0638452414043	4.10730946850426
48	1.17944984508603	1.24521802328444	1.31301676713741	1.38281018623169	1.45455678356289	1.52820940707829	1.60371518282918	1.6810154259365	1.76004552648699	1.84073480857974	1.92300636200788	2.00677684744714	2.09195627748971	2.17844777735543	2.26614733057921	2.3549435163579	2.4447172464869	2.53534151087729	2.62668114147402	2.71859260496239	2.81092383492858	2.90351411412146	2.99619401714719	3.08878542333029	3.1811016086185	3.27294742432943	3.36411956927387	3.45440696039188	3.54359120554765	3.63144718059617	3.71774371129952	3.80224435917028	3.88470830888341	3.9648913535468	4.04254697286665	4.11742749809196	4.18928535657014	4.25787438778415	4.32295122186062	4.38427671072364	4.44161740130859	4.49474703953443	4.54344809305522	4.58751328017264	4.62674709169612	4.6609672919987	4.690006385053	4.71371303086654	4.73195339749537
49	1.27416427375562	1.34619154851329	1.42059268242858	1.49732447065834	1.57633365494794	1.65755660722055	1.74091904551166	1.82633578577702	1.913710533214	2.00293571683286	2.09389237109077	2.18645006844834	2.28046690672054	2.37578955506167	2.47225336234065	2.56968253152132	2.66789036345466	2.76667957321205	2.86584268173395	2.96516248513583	3.06441260349958	3.16335811038502	3.26175624362491	3.35935719722178	3.45590499335243	3.55113843261494	3.64479211973242	3.73659756097084	3.82628432854748	3.91358128631742	3.99821787004311	4.07992541459419	4.15843851950716	4.23349644347571	4.30484451755862	4.37223556620112	4.43543132458128	4.4942038403327	4.54833684736972	4.59762709936467	4.64188565040782	4.68093907052701	4.71463058406144	4.7428211193746	4.76539025905551	4.78223708059134	4.79328087849237	4.79846176000244	4.79774110782159
50	1.27104974536911	1.34081332607523	1.41276420348116	1.48684767773088	1.56299818450136	1.64113899293651	1.72118195368549	1.80302730201119	1.88656352079725	1.97166726808563	2.05820337352202	2.14602490776869	2.23497332856417	2.32487870666493	2.41556003439585	2.50682561896586	2.59847356207268	2.69029232663114	2.78206139071495	2.87355198800865	2.96452793322944	3.0547465301064	3.14395955860336	3.2319143371533	3.3183548547442	3.4030229667721	3.48565964766701	3.56600629241538	3.64380605826068	3.71880523707611	3.79075464818313	3.8594110407508	3.92453849436632	3.98590980593032	4.04330785071232	4.09652690521512	4.14537391944903	4.18966972631874	4.22925017608189	4.26396718425452	4.2936896819172	4.31830445811581	4.3377168849522	4.35185151701458	4.36065255800067	4.36408418872524	4.36213075216563	4.35479679276762	4.34210694889061
51	1.17104437353763	1.2320098366621	1.29469842965275	1.35904859964287	1.42498921213335	1.49243936308026	1.56130824217927	1.63149505159782	1.70288898418235	1.77536926488754	1.84880525883627	1.92305664902308	1.99797368622093	2.07339751314183	2.14916056433918	2.22508704272571	2.3009934729205	2.37668933093504	2.45197774896847	2.52665629331165	2.60051781256587	2.67335135257257	2.74494313363491	2.81507758479804	2.88353842915404	2.95010981335872	3.01457747380171	3.07672993116976	3.1363597044955	3.19326453520239	3.2472486111503	3.29812378026577	3.34571074301637	3.38984021276782	3.43035403295396	3.46710624000079	3.49996406108112	3.52880883604219	3.55353685324644	3.57406008959865	3.59030684569974	3.60222226786837	3.60976874970197	3.61292620690444	3.61169222028209	3.60608204309359	3.59612847032361	3.58188156892188	3.56340826959547
52	1.00479143757798	1.05390081010405	1.10421226256236	1.155665064481	1.20819098278877	1.26171420316354	1.31615129501793	1.37141122310096	1.42739540847396	1.48399784135742	1.541105248041	1.5985973137034	1.6563469626028	1.7142206966741	1.77207899310786	1.82977676099186	1.88716385657144	1.94408565613437	2.00038368495436	2.05589630013934	2.11045942463168	2.16390732900477	2.21607345709873	2.26679129094541	2.31589524985579	2.36322161798846	2.40860949419322	2.45190175743697	2.49294604067509	2.53159570563985	2.56771081068198	2.60115906352994	2.63181675062906	2.65956963459312	2.68431381125019	2.70595651779457	2.7244168836701	2.73962661600965	2.75153061174066	2.76008748883741	2.76527002965695	2.76706552983379	2.7654760468271	2.76051854290932	2.75222491815226	2.74064192980241	2.72583099533568	2.7078678774385	2.68684225017334
53	0.814367737487385	0.851763107869758	0.889921014859471	0.928787816749417	0.968304394862496	1.0084061378712	1.04902295885344	1.09007934694397	1.13149445526883	1.17318222665196	1.21505155835845	1.25700650688905	1.29894653356623	1.34076679135538	1.38235845304646	1.42360908058516	1.46440303498955	1.50462192592246	1.54414509961325	1.58285016344055	1.62061354510146	1.65731108390911	1.69281865138112	1.72701279791275	1.75977142197374	1.79097445793104	1.82050457828717	1.84824790583741	1.87409473099529	1.89794022931689	1.91968517407509	1.93923663859807	1.95650868299467	1.97142301984585	1.98390965344711	1.9939074872438	2.00136489420881	2.0062402450715	2.00850238951475	2.00813108571353	2.0051173738889	1.99946388989202	1.99118511520891	1.98030756018025	1.96686987765535	1.95092290473468	1.9325296306908	1.91176508958091	1.88871617646092
[truncated: 70 more columns]
