# Supplementary material for: Reconstructing spruce budworm outbreak severity: a comparison of paleoecological and tree-ring signals
Source: PLoS One. 2025 Aug 12;20(8):e0329406. doi: 10.1371/journal.pone.0329406 (PMC12342301; doi:10.1371/journal.pone.0329406)
Supplement: S15 Dataset — (ZIP) [file pone.0329406.s015.zip › Lake 8 wavelet data outlier/GSI/GSI_wavelet_phase.txt]

V1	V2	V3	V4	V5	V6	V7	V8	V9	V10	V11	V12	V13	V14	V15	V16	V17	V18	V19	V20	V21	V22	V23	V24	V25	V26	V27	V28	V29	V30	V31	V32	V33	V34	V35	V36	V37	V38	V39	V40	V41	V42	V43	V44	V45	V46	V47	V48	V49	V50
1	-2.38436064651617	0.713194106718871	-2.57393801526952	0.443090724585534	-2.77630144965186	0.3265550581231	-2.83116727860927	0.305031926771522	-2.83676160166426	0.307550546784867	-2.82937595582842	0.318244164623952	-2.81627473759605	0.333172423181531	-2.79993340652712	0.350612044415365	-2.78161646125171	0.369674256182414	-2.76189986737707	0.389946305609484	-2.74117187081941	0.411047689346591	-2.7197648157658	0.43271864373022	-2.69784503494694	0.454869957185987	-2.67549029110585	0.477406551501926	-2.6527907982998	0.500242762188557	-2.62984376659292	0.523294121024702	-2.6066824962208	0.546560529165784	-2.58333016238562	0.56998422849428	-2.55984004744254	0.593547486247437	-2.53619354654334	0.617278369617471	-2.51240030801946	0.641103139076816	-2.48856234585748	0.664965557922484	-2.4646511279746	0.688945343401304	-2.44060514649864	0.713042866833698	-2.41647283200778
2	-1.90835797292746	0.925652857396845	-2.4855908882784	0.465549044044842	-2.78196982996601	0.315856413703059	-2.83857679200232	0.301192262149271	-2.83837878125206	0.307231832674	-2.82885977489563	0.319346948947401	-2.81471845833331	0.335098641804327	-2.79769293314405	0.353108985458214	-2.77889770937052	0.372600461859065	-2.75876044681212	0.393290845172509	-2.73762692119778	0.414777662106216	-2.71586148955193	0.436784146829646	-2.69360975577091	0.459273446630851	-2.67091530291697	0.48215220613727	-2.6478679722981	0.505334847226445	-2.62458585931509	0.528715172132224	-2.60108652717133	0.552332006665057	-2.57738152474238	0.57610331345869	-2.55354818413025	0.60001399000963	-2.52953681632866	0.624133715001599	-2.50534217213354	0.648351544879737	-2.48113027924287	0.672579406724437	-2.45684138018092	0.696963767743611	-2.43236514899192	0.721509709673419	-2.40776510595652
3	-1.31710494441074	1.16870132962555	-2.40575528224278	0.456408699637124	-2.82406217262568	0.279771405288833	-2.85850030834539	0.29181826226062	-2.84278873075555	0.305233293212685	-2.82942340097474	0.319754974452854	-2.81357624503011	0.33682738889029	-2.7954757929675	0.355698139348883	-2.77600533641062	0.375772363917496	-2.75528929911344	0.397043410010077	-2.73360140269624	0.419044022787806	-2.7113790286633	0.441458669996908	-2.68872272307126	0.464368067035111	-2.66560849516835	0.487667912275584	-2.64212755109659	0.511280277829524	-2.61844566473189	0.535042644896138	-2.59454436594663	0.559088273848607	-2.57040978186008	0.583272288005034	-2.54617996855028	0.607580901210754	-2.52173891825409	0.632179165387873	-2.49704162194231	0.656875657225093	-2.47240011357202	0.681508287672197	-2.44768548745446	0.706369328960011	-2.42268949739387	0.731460346820824	-2.39750188209975
4	-0.983240172078624	1.34509011931456	-2.38745272447082	0.36163363727085	-2.95820759016229	0.186524613131245	-2.89735429127214	0.278098570586892	-2.84897685405629	0.301743799282015	-2.83118302684883	0.319281577420559	-2.81302393556791	0.338230087469359	-2.7933484585834	0.358323830433978	-2.77301365003479	0.37911322984856	-2.75152042609744	0.40120401727189	-2.72906043542414	0.423900258780375	-2.70626508030846	0.446777997973305	-2.6831334521088	0.470215527088345	-2.65950043742725	0.494029899677153	-2.6354652012915	0.518192473583652	-2.61131751389603	0.5423686797129	-2.58694587693771	0.566956961675686	-2.56227296070161	0.591628442258481	-2.53760591689847	0.616363086309279	-2.51267210844898	0.641572266597692	-2.48730534571374	0.666870899776895	-2.46219433783833	0.691903981676702	-2.43703271084807	0.717326597295692	-2.41139913985843	0.743076098143338	-2.3854405144291
5	-0.877303414566373	1.38155327342162	-2.49587680216792	0.0913114854883918	2.95364710479268	-0.0547520955791645	-2.93828833259907	0.281798709017601	-2.84918838783014	0.298405875370349	-2.83385907573221	0.317924974133321	-2.81314852671627	0.339264341352646	-2.79122423848289	0.361027385311055	-2.77003022767227	0.382453307422037	-2.74751081500903	0.405780606234489	-2.72392546063214	0.429460844903108	-2.70044132425041	0.452734182537269	-2.67680532807517	0.476880756250427	-2.65253111351158	0.501294149604127	-2.62773698733877	0.526237061151337	-2.60308647738137	0.550740774428273	-2.57818767163578	0.576093486249451	-2.55277958265436	0.60133881317814	-2.5276944589512	0.62642363249238	-2.50224925727228	0.652487726199404	-2.47584697862175	0.678617418967028	-2.45030555608046	0.70387951000271	-2.42477348420671	0.729993411415899	-2.39831726945984	0.756460852477758	-2.371299821979
6	-0.890213346903946	1.28242057444246	-2.75261385550463	-0.406886955529192	2.07518301196852	-1.30001298809992	-2.60683909940862	0.412601670152644	-2.83048215355138	0.291347755702526	-2.83894820963587	0.315577934044563	-2.8140757321905	0.340009131200027	-2.78842330084169	0.364261596811836	-2.76735605209057	0.385211395784334	-2.74334026581005	0.41083891103675	-2.71796118796698	0.436106250788414	-2.69373194114395	0.4590783476027	-2.66974459231393	0.484498330338054	-2.64469119816101	0.509370100973178	-2.61864547882658	0.535815605361096	-2.59363021725228	0.559948725592994	-2.56822505024115	0.586751182157479	-2.54156526161437	0.612671103196239	-2.51630861709344	0.637577348998917	-2.49061199846241	0.665111693159507	-2.4620366464706	0.692690558510912	-2.43646933445764	0.717320493723846	-2.41099546411543	0.744562645436505	-2.38323189382864	0.77113136007234	-2.35503099590477
7	-0.962940520260314	1.09748738133106	-3.09753285254685	-0.985204881560658	1.11700530986219	3.08596730197126	-1.47391150629729	0.632233525288337	-2.93210097871122	0.202331907724886	-2.85441408628607	0.315285424544398	-2.81648136858349	0.340123719702229	-2.78134467450121	0.370605619169685	-2.76682408092996	0.384393620601327	-2.73873868222351	0.41674204567032	-2.71050812549217	0.445644983701639	-2.68550779846603	0.463878522447771	-2.66204896742821	0.494019218995843	-2.63628725693911	0.516999789385211	-2.60709229126038	0.548801353011686	-2.58286941911778	0.568132200315262	-2.55729132445881	0.599744925837672	-2.5275154873025	0.626365670522638	-2.50309977498871	0.648396133620733	-2.47921572283162	0.679545271179962	-2.44352461339634	0.711030300833045	-2.42030144552501	0.730756483027369	-2.39683872725148	0.762114898978747	-2.3647619931016	0.78239636160141	-2.34040140110244
8	-1.06019699403844	0.881257404173224	2.83130421434339	-1.49650009251764	0.454657846054616	2.39239098969426	-1.94605604993206	0.092204241900574	2.35484739558444	-0.954194034863303	-2.61723989722042	0.387174493718836	-2.83634733646875	0.326556158201552	-2.7447195980172	0.398223323578805	-2.78422049791425	0.358641294286127	-2.72522278398009	0.425515371462744	-2.7024940424864	0.470912164613659	-2.67169525221547	0.449794453657076	-2.65312294853948	0.516330989266986	-2.63033415431736	0.511115590180781	-2.58611476817877	0.5794662606744	-2.57160247668553	0.559935064011191	-2.54621142395072	0.620632803913101	-2.50627876581804	0.645607370055619	-2.48434618821949	0.650163711368495	-2.47892581957775	0.694635495711924	-2.4063643384199	0.743484298694232	-2.40123478741058	0.73284961413977	-2.39249753314036	0.794971467451945	-2.32194428294818	0.752976867612935	-2.38667470891353
9	-1.16229120327498	0.665222461260674	2.49681623054619	-1.95079678700612	-0.111733211864754	1.73188657065912	-2.69846024793946	-0.830794898791477	1.04234322745002	2.86413610585095	-1.67561138655124	0.358392064348092	2.96662092800491	-0.0383820971000149	-2.31524207707117	0.585146073326259	-2.96333865198152	0.0339187084432985	-2.49628941403004	0.441823953364702	-2.78910072899331	0.672181000716565	-2.61015641590805	0.212484565822736	-2.61276289040796	0.701548748552677	-2.65873916934562	0.309652934994708	-2.46330503476089	0.775926948872162	-2.57549121699441	0.367315294704735	-2.51068628942995	0.712848663962545	-2.47452885799941	0.683505373171036	-2.40393360292901	0.58804764118913	-2.59789675492673	0.6894436659875	-2.21936968136791	0.849046317634174	-2.3746703148943	0.63662308896733	-2.56650224257783	1.04102053470647	-1.98166773031559	0.524209337604915	2.61999705903427
10	-1.26165210861174	0.45904821413407	2.18288090236582	-2.3727481301522	-0.640989486372271	1.09555648031724	2.8375095305288	-1.69824670562495	0.054228314299524	1.81498614543927	-2.68135177533308	-0.823638532757711	1.20858982501241	-2.7887750706707	-0.858672832829916	0.958322089883711	2.79626430359613	-1.96468932590851	-0.941553255676446	0.379607229529069	1.65880446029255	2.39125234878485	-2.38516824142562	-0.798142941125045	0.33192385668524	1.60573698580606	-2.81457194462258	-1.05003068604275	0.109418332188244	1.61674006066624	-2.68177744705876	-0.869158645315672	0.0795315801118711	1.26570797176618	-2.88746518180506	0.399354427222225	-1.66357183811923	0.369167458037712	2.49582276393548	-2.0663251636111	-0.902678883845591	1.1091568238803	-2.19658968493499	0.404865073446246	2.29397502587461	-2.5944684885789	-1.09270978777017	0.510104137759939	2.06196899366529
11	-1.35663628037824	0.263869083811632	1.88704221771096	-2.76971241954668	-1.13957199748786	0.494646524322088	2.13321598662009	-2.50701384796861	-0.859842235453677	0.792079052321733	2.45138000455786	-2.16217009237267	-0.482197680744498	1.30442114339147	-0.644190156106707	1.05443092413535	2.62563681340276	-2.22432415536214	-0.931400906118572	0.284811249714377	1.48472483598112	2.71844632032933	-2.27878946147772	-0.976320009839203	0.348622668486537	1.7868974502036	-2.905024274294	-1.31184314594329	0.226246793179606	1.83277424884008	-2.79702607533472	-1.29637359763669	0.0290396604392864	1.30976867883239	2.66796572910919	-2.26629876280894	-0.992147401951927	0.374976814208823	2.01375211966688	-2.28667830563283	-0.660737992971198	0.577276891884412	0.0215395541537967	1.10330989391488	2.64746693708515	-2.11617011579281	-0.662645062622153	0.783876155450085	2.25896978048786
12	-1.44722407639213	0.0791750885870234	1.60785316532822	3.13933078170949	-1.60918067549141	-0.0710094052623419	1.47086504166574	3.01642592607338	-1.71799024338973	-0.167049102043532	1.38443162209918	2.93146943560117	-1.8325531018122	-0.431865386718396	0.620057965363012	1.5066241151078	2.71895437122117	-2.26116130928915	-0.99468847731523	0.240489566865114	1.48105485697222	2.74434847608813	-2.26793419381674	-0.997083689973386	0.307948058415178	1.71832526338609	-3.00344694669748	-1.38850364558788	0.198996583526199	1.82026254793866	-2.86192078824862	-1.42107360351561	-0.114285379184544	1.1650193201016	2.52498422065368	-2.32513786659753	-0.962903488599047	0.365670672874476	1.90605135374904	-2.47527289056627	-1.01536701876158	-0.0616239725557659	0.75395115658655	1.88086299536294	-3.05437300480058	-1.67777884309655	-0.314869321273716	1.0588380484897	2.46248771370888
13	-1.53362341610218	-0.0956533616337967	1.34425720619386	2.78656687385385	-2.05155145805114	-0.603450372426154	0.847894798544275	2.30256669460441	-2.52282955846115	-1.06253139428058	0.399606009848011	1.86371308245448	-2.9524088604382	-1.48397622779662	-0.0248034694221648	1.40140160711177	2.76215498048403	-2.23476351978721	-0.996798266449991	0.228111799111716	1.46653024470318	2.72191459731079	-2.30648928460599	-1.05919546079014	0.20906999818346	1.56347945091245	3.08302238893172	-1.53624606741921	0.150858285753661	1.83647075660477	-2.86670100386493	-1.47680408853639	-0.204234571854969	1.05524958925925	2.39157876317829	-2.47635845847476	-1.10368010433576	0.222503131897553	1.75790678319352	-2.56858267492393	-1.11331769873327	0.0216509685924382	1.16087301322057	2.40509550037007	-2.57959617111505	-1.28620334502618	0.00181638076218145	1.30413257547132	2.63081718406759
14	-1.61603852262696	-0.26118897071238	1.0953090156367	2.45386061394478	-2.46839058270331	-1.10480641352521	0.261658806382038	1.63119155085172	3.00385762532613	-1.90365656027317	-0.525058580043151	0.857621120978166	2.24988754215883	-2.61377090455179	-1.11440071447374	0.585149616093571	2.41165065172045	-2.32645751222558	-1.01376548426683	0.21991469280489	1.44383524926018	2.67351099752453	-2.38616108340223	-1.17692382344762	0.0349634612100446	1.29652433338147	2.69576333850288	-1.90347818434281	0.114163829215494	2.00605714943469	-2.75632393188039	-1.45681005874736	-0.246735984125481	0.961949295752617	2.23658310486437	-2.69652790160631	-1.3575246906519	-0.049343949858772	1.60092672820623	-2.23507492574102	-0.822853428056527	0.371028001925623	1.59010682657802	2.85026906309862	-2.17720205881554	-0.944645989978847	0.279032281005618	1.51100852257855	2.75732149746029
15	-1.69465626276921	-0.417961869714372	0.860127895576782	2.13996902200205	-2.86132502709629	-1.57713176894737	-0.290408330555986	0.999058395067916	2.29141924995981	-2.69654413608988	-1.3988093903151	-0.0991959527216174	1.20172342532122	2.50418307833527	-2.47113026189425	-1.12649338434046	0.926220928352348	-2.28375006161231	-0.981596833489367	0.223703639089113	1.41564395299899	2.60603478553953	-2.49893272902829	-1.34348569517156	-0.207284034922616	0.925748100787671	2.07372174740279	-3.05588938580027	2.14985330318893	2.69046224059519	-2.45814617785732	-1.34314920585576	-0.23937035808867	0.885539232872966	2.06575927517008	-2.98129770814779	-1.762829804903	-0.668910019094895	-0.377659696741634	-1.21416747003637	-0.238404664120256	0.876106439262674	2.06575007367843	-3.00425063086745	-1.80994105503744	-0.640195949194397	0.518860508382672	1.6790833949688	2.84267435542559
16	-1.76964953013023	-0.566464635133662	0.637894506767876	1.84373683046798	3.05132761748228	-2.02229070614155	-0.810538979181942	0.403601164092659	1.6203055705971	2.83961884397906	-2.22195434275516	-0.999103481881688	0.222390157724543	1.43636114094638	2.62726993362997	-2.52933463031057	-1.58024975661282	-1.01164158101489	-0.480601523840782	0.399624110323084	1.44707151458559	2.55107225124876	-2.62182180436546	-1.53230090667904	-0.474691652636965	0.545552352886039	1.50803343287435	2.33853855336486	2.91495111460725	-2.84120551347523	-2.07493396755831	-1.16371020518886	-0.189037821279632	0.83039036993156	1.89492813267093	2.98259172927907	-2.27597936305798	-1.46860265701479	-0.980744975706247	-0.439177009950537	0.403139503969645	1.43442157955873	2.55588177154342	-2.58733968224576	-1.46491186632697	-0.362553322391361	0.72901525939198	1.8160727192311	2.89745488155644
17	-1.84117681193732	-0.707150631421067	0.427856495447361	1.56410942340224	2.7018395193186	-2.44193664656913	-1.30065990264123	-0.157317991653827	0.98830852455589	2.1364416071151	-2.99595231208202	-1.84256174063478	-0.68709487592333	0.468870197612852	1.62107423189964	2.75881043380389	-2.42321877395347	-1.38799915727977	-0.423991762141546	0.518298071954654	1.49629142372046	2.5172285365922	-2.72908581535516	-1.70459749452543	-0.708867610152203	0.250720308044728	1.167210721533	2.02966043727663	2.83491851618976	-2.6705361782985	-1.87132576400332	-1.02687984863842	-0.137463217184992	0.793863925156483	1.76334208140096	2.75030776133466	-2.57908290462257	-1.70493678413752	-0.887169882174358	-0.039395704903431	0.901294049749396	1.9330166768392	3.01015155432672	-2.19734890000082	-1.14233981038821	-0.105906790439732	0.918860303156322	1.93506689341741	2.94015128152385
18	-1.90938047565696	-0.840433207415153	0.229327220533609	1.30012528245114	2.37215926356799	-2.83758150387009	-1.76256172359217	-0.685787030953943	0.392970203296259	1.47402281628494	2.55781554625247	-2.63817313009735	-1.54648838015627	-0.448390940648346	0.659542619880911	1.78270337041279	2.92712219687573	-2.18961139431979	-1.0143392462365	0.145271145454242	1.27149245334949	2.35963970400356	-2.87454575523699	-1.86552596359932	-0.894131540325059	0.0453332664077965	0.959227762770559	1.85216498705097	2.72665465010688	-2.69758866656387	-1.84755158294959	-0.995622178186806	-0.128969715946808	0.765359276243043	1.69700684801169	2.66324272652314	-2.641116058923	-1.67297013031581	-0.710737253841335	0.274397337529833	1.30324789704668	2.36319318646503	-2.86468073490379	-1.83786338912623	-0.840597897248849	0.135770872971114	1.09860030713379	2.0504396343982	2.98936141105245
19	-1.97438729861424	-0.966689442420127	0.0416769685726882	1.05089929203206	2.06114259148649	3.07254957140632	-2.19793688188606	-1.18381541623434	-0.16811203600112	0.849395777492471	1.86904199427286	2.89135587541258	-2.36594487928671	-1.33481575413783	-0.295155616522438	0.759605081092486	1.84245849320634	2.97818980435172	-2.07485469139154	-0.715450200590393	0.700243746150025	2.01268586920645	-3.10418932791161	-2.04573774152729	-1.05696896646747	-0.111304959654778	0.809266940946269	1.71560264292562	2.61179102220839	-2.78595783368222	-1.91168798186537	-1.043838873172	-0.170736757396834	0.72477270414815	1.6610564322623	2.64840915159088	-2.60486443404305	-1.55245856408764	-0.484488530321438	0.605662079854759	1.70807576789013	2.78690637456968	-2.46830919357238	-1.49028882691849	-0.547758876373003	0.37268578295413	1.27896804919422	2.17386945367153	3.05666902055857
20	-2.03630990816391	-1.08626335163525	-0.135671003951571	0.815621166414541	1.7677465150591	2.72081463640275	-2.6082729180838	-1.65307586852146	-0.696718136180613	0.260862825760519	1.21973730711088	2.17998643613283	-3.14147572347114	-2.17812656660934	-1.21284510493579	-0.244949528554931	0.727017044085787	1.70600607194594	2.69834082928705	-2.5601759881774	-1.36599148769086	1.92263146394633	-3.08228722477362	-2.0785161940118	-1.12828626275837	-0.204490455134659	0.704609754943822	1.60576751976364	2.50108774534296	-2.89409197037412	-2.01483367778225	-1.1413341458671	-0.263663827222101	0.635301253398831	1.57854947408548	2.59076154017795	-2.59424379196074	-1.41059236381926	-0.165583936693095	1.07569255941165	2.23168005712957	-3.0044327352275	-2.0405841247372	-1.12874181234041	-0.247161091483957	0.616768413160667	1.46924340121181	2.31233303567214	-3.13740929540245
21	-2.09524710013449	-1.19946614916051	-0.303239131390413	0.59356086242905	1.49104204141235	2.38928930128204	-2.99482395994356	-2.09489584728049	-1.1941087558467	-0.292491933495043	0.609881462879914	1.51286799012065	2.41620556739251	-2.96375020375352	-2.06140710318701	-1.16125391074057	-0.265526656383135	0.621679566884625	1.49219736502835	2.3286269239725	3.09388186418764	-2.5590833407871	-2.0776563981344	-1.56511830143842	-0.899241844823259	-0.126431474926551	0.699808001282158	1.5518132326883	2.41509228700166	-3.00296131982186	-2.14188087268806	-1.28592615612891	-0.43029308124108	0.435645997127142	1.3285213500482	2.2759805511653	-2.93080701690896	-1.34507262441217	0.765608888725824	2.00693983206864	2.97978472854346	-2.41609948001279	-1.56903164199411	-0.743777558570023	0.0690405050512924	0.874212589976168	1.67367629875433	2.46758397862534	-3.02800274202559
22	-2.15128799814726	-1.30658367683901	-0.461508410878916	0.384045577844775	1.23017114965682	2.07694206395809	2.92440975250442	-2.51058419980358	-1.66166862425272	-0.812057546299836	0.0381843789730111	0.888942889264696	1.74003052230454	2.59115230221494	-2.84132139122177	-1.99165532619293	-1.14389485029176	-0.299152405741827	0.541157541930091	1.37519431841246	2.20049267782877	3.01401194517614	-2.46976356819658	-1.68278238578472	-0.900018201805805	-0.110297645152252	0.693399382883815	1.51116227115035	2.33795376014666	-3.11678987186461	-2.29386279244979	-1.48166190770558	-0.683673777488652	0.0950483791513126	0.839555026442935	1.50513932417396	1.97842513171995	2.18259630419793	2.49011734997974	3.04938882268531	-2.55783096874171	-1.8380365961533	-1.10114189723163	-0.356913196350439	0.39076650644666	1.13986888065448	1.88879306291172	2.63599479676086	-2.90312663414768
23	-2.20452729704594	-1.40790031479305	-0.610955442153165	0.186402597166085	0.98425886313364	1.78268529181923	2.58173858638147	-2.90172615921624	-2.1013142860402	-1.30020286701171	-0.498399126421282	0.304073541136741	1.10717369324305	1.91084107798391	2.71500418528554	-2.76357381171928	-1.9584720434031	-1.15255142558265	-0.344899669337399	0.466487473526933	1.28540471966541	2.11815541899594	2.97358047150384	-2.42259012015471	-1.50214345857223	-0.562024179078038	0.371784146741298	1.2782446313934	2.15044364314447	2.9901038988918	-2.48262071964787	-1.69912990770966	-0.942176145215424	-0.213946722671493	0.480118854226693	1.13392752150439	1.74990586734234	2.34748540072993	2.95334786706784	-2.70081927474537	-2.04822553170026	-1.37741818489519	-0.69372857428544	-0.00107661875916724	0.697706912867238	1.40037117638544	2.10495607681056	2.80972930003914	-2.76992884584513
24	-2.25508639067381	-1.50372719649695	-0.752088745594671	-8.52136483547936e-05	0.752362954956182	1.50532715746054	2.25886934559526	3.0130415511985	-2.51529901566216	-1.75974761815865	-1.00346244295997	-0.246422342313833	0.511388018053917	1.26997778889843	2.02935147337492	2.78951874193261	-2.73266012475858	-1.97065975175448	-1.20725222073387	-0.441489546346245	0.328598076456328	1.10686268048902	1.90064266053088	2.72401686740751	-2.67846737057876	-1.68753135380307	-0.525163701487901	0.72027280256951	1.8295681430274	2.77957876595375	-2.64769075297444	-1.84270379219885	-1.06608683113173	-0.306007644504874	0.442370449133349	1.17814468018698	1.89732445001215	2.59732738175238	-3.00338904184821	-2.33351929743837	-1.67062162365611	-1.01017495595214	-0.349292448620141	0.313449527100917	0.978381464458984	1.64510478435438	2.31280740772237	2.98053071582641	-2.635801735384
25	-2.30312181741205	-1.59440815680321	-0.885448072683686	-0.176164942929889	0.533514109002709	1.24365687568458	1.95432508004973	2.66557384719036	-2.90573368234445	-2.1931849589907	-1.47992994190466	-0.76594100542998	-0.051201586986943	0.664286939351285	1.38049367232069	2.09734135975894	2.81468511627104	-2.75089617088814	-2.03338030438652	-1.31643152614391	-0.600678716108537	0.113053624195585	0.823605430612243	1.52907643428682	2.22569008227365	2.9043479605159	-2.7455120250476	-2.27547826012511	-2.61328423778274	-2.83027805345046	-2.30737950085683	-1.62450778639218	-0.880568855742829	-0.103110568482583	0.687470538297624	1.46884123360202	2.22347444158429	2.94508054263139	-2.64630333709339	-1.97700191035728	-1.32275151898711	-0.677598101332167	-0.0373888323861235	0.600447989195389	1.23726537186135	1.87356142202433	2.50930140653323	-3.13900071757782	-2.50533635238975
26	-2.34880964288038	-1.68029428150003	-1.01156450496576	-0.342553206412721	0.326804502010215	0.996570332673845	1.66680207913029	2.33755314425734	3.00887232189083	-2.6023816278657	-1.92979912342887	-1.25653286693619	-0.582559731296511	0.092127649050344	0.76750981718174	1.44352290119551	2.12003283859379	2.79680014018091	-2.80975092908633	-2.13384776058691	-1.45955154815873	-0.788107518992085	-0.121259892826742	0.538550364610528	1.18788352597931	1.82189599189422	2.4340328656097	3.01669887582459	-2.71781758186166	-2.19379721359819	-1.65919117176969	-1.06192485447401	-0.367243084571535	0.412744542402268	1.21997653532736	1.99710564218786	2.72487521157364	-2.87306168911885	-2.21778062182857	-1.58203618816178	-0.958525898431404	-0.342431796055599	0.269295628318604	0.878470539785466	1.48605427242386	2.0924428505304	2.69769287185253	-2.9814860421402	-2.37885705482511
27	-2.39231739862124	-1.76170903296917	-1.13091832215839	-0.499887378902584	0.131440536921819	0.763120442724433	1.39520525116588	2.02774564732355	2.66079025683654	-2.98879923553606	-2.35460631133801	-1.71977108014433	-1.0842493058534	-0.447999289459085	0.189014345352719	0.826813624399287	1.46539592194753	2.10471760549175	2.74467245857171	-2.89811952187028	-2.25759862455813	-1.61740219680087	-0.978137920694785	-0.34056056874418	0.294482401637668	0.926195874279874	1.55416294386161	2.17903099589607	2.80391953316333	-2.84581231594985	-2.18298752537534	-1.43947400495347	-0.492480124508927	0.734685686036949	1.8220965481403	2.63223864624379	-2.97086218456191	-2.34559874098232	-1.74544223862515	-1.15754334394074	-0.575778935143456	0.00294123922615428	0.580177047626197	1.15664519548295	1.73257763094508	2.30793724595113	2.88256407413674	-2.82690549288887	-2.25422453140077
28	-2.43378525259376	-1.83893116445615	-1.24392644630147	-0.648721883645661	-0.0532687005227611	0.542481166356785	1.13857498999154	1.73505944571669	2.3319811401306	2.92938752023929	-2.75585714140963	-2.15732890277847	-1.5581542043361	-0.958266929082667	-0.35759245857331	0.243952606725789	0.846459116732059	1.45002167114812	2.05473165398709	2.660665880358	-3.01531607897838	-2.40685681439551	-1.79725294383847	-1.18677720012901	-0.575966896819362	0.0342056362840618	0.64205072703897	1.24468684471191	1.83718735887154	2.41078749607447	2.94818204990391	-2.87504823753029	-2.61500718786316	-2.80253727703274	-2.94465979437412	-2.67562472761432	-2.24556099374794	-1.75758852213211	-1.24463939197064	-0.719088587668161	-0.186323525394149	0.350976403110085	0.891272932564673	1.43354133713112	1.97701422731288	2.52108505447042	3.06528153074939	-2.67391847498768	-2.13033737978326
29	-2.4733220370057	-1.91219586491144	-1.3509505018743	-0.789545141246234	-0.227939179374409	0.333907642394459	0.896035261510868	1.45848354783413	2.02129285360665	2.58450492288143	-3.13502109502997	-2.57086565394213	-2.00615844819332	-1.44083457468365	-0.874816913507081	-0.308013022844578	0.259687946384035	0.828418037840857	1.39833255860415	1.96961070143161	2.54245329553748	3.11707473216118	-2.58950236003991	-2.01075006824379	-1.42983838778836	-0.847072212555421	-0.263401414772473	0.319039897835901	0.896157098046288	1.46103648323225	2.00355517027701	2.51162212930612	2.97567437367674	-2.88652424865398	-2.49158897078869	-2.09677944516495	-1.68289463456029	-1.24398226855204	-0.782649379767182	-0.304079702633585	0.186900498449899	0.686568669220086	1.19222148451313	1.70191737205813	2.21425462524808	2.72822086189233	-3.04008485731604	-2.524765885918	-2.00927357473667
30	-2.51100250356168	-1.981693156503	-1.45229554682274	-0.922777075995554	-0.393105517835742	0.1367508349591	0.66682313658497	1.19714211279852	1.7277383965318	2.2586431307483	2.78988889801808	-2.96167426752889	-2.42963587338469	-1.89713448953052	-1.3641135329208	-0.830502730861628	-0.296213092898232	0.238869865832564	0.774895608372169	1.31206235130176	1.85063766241953	2.39098975823088	2.93363511728392	-2.80387548555257	-2.254112725196	-1.69874259246365	-1.13562952013883	-0.561926888981446	0.0257323641623556	0.630282911423811	1.25190989531766	1.88468704978177	2.51520204102972	3.12714219390524	-2.57367525359206	-2.02256416786012	-1.49747914674782	-0.990719496704566	-0.495180911408841	-0.00556918295472502	0.481531740702748	0.968055596618003	1.45492679078351	1.94245484185891	2.43061761514113	2.9192486914068	-2.87503054171349	-2.38599956118442	-1.89691109969852
31	-2.5468567604038	-2.04755501792347	-1.54819369009136	-1.04874773050888	-0.549192809288521	-0.0495055243812679	0.450336440381818	0.950354235806658	1.45056787414632	1.95099639152562	2.4516581761439	2.95257149327659	-2.82943006632787	-2.32795532936191	-1.82616601867807	-1.32403371574852	-0.821522717046256	-0.318586579156775	0.184836994303309	0.688834082882838	1.19352731750844	1.69909697984069	2.20581647444263	2.71411274881657	-3.05851467233936	-2.54456883459486	-2.02533501762335	-1.49751504566119	-0.955180605094701	-0.387221027682189	0.228011924851135	0.931954363879629	1.78108996388969	2.7414187486293	-2.66461400871655	-1.9462313029008	-1.33483237237413	-0.782802719711269	-0.264060260465374	0.235173956562144	0.722516150082613	1.20237574563837	1.67738313196858	2.14912929408249	2.61858187511354	3.08633653354448	-2.73040898191542	-2.26501014280662	-1.80042006809689
32	-2.58086240266277	-2.10984752576934	-1.63879658112256	-1.16769076677859	-0.696512291987026	-0.225244654151336	0.246127084229824	0.717616022219391	1.18923315048947	1.66098707780125	2.13288373611777	2.60492603022826	3.077113374253	-2.73374428259282	-2.26128623313454	-1.78871439554828	-1.31605443581826	-0.843344623031432	-0.37064111127998	0.101974292594367	0.574382801123112	1.04641217214481	1.51781263667022	1.98822121926491	2.4571074775856	2.92368774671725	-2.89640287107781	-2.43862237322038	-1.98911739641586	-1.55298876789043	-1.13978542325698	-0.769384301351864	-0.488139541136191	-0.403090707934478	-0.583223339760076	-0.663428538985862	-0.479438057422576	-0.15931789488537	0.221219496896634	0.630868880609842	1.05566083543096	1.48864383719538	1.9260362440449	2.36564373115333	2.80614070203198	-3.03647030279159	-2.5963062767786	-2.15682263604891	-1.71813618548945
33	-2.6129541264415	-2.16858441039741	-1.72419384567531	-1.27976789481847	-0.835293037678815	-0.390757031258274	0.0538508146112098	0.49853934268945	0.943315227272663	1.38818261186703	1.83314267983874	2.27819311622247	2.72332739592986	-3.11465150568509	-2.66939127793406	-2.22410412463303	-1.77882843775014	-1.33361829411199	-0.888549468415976	-0.443727996907986	0.000697732558894153	0.444520071196105	0.887448697412154	1.32907857160103	1.76884669241	2.20597487004457	2.63939623609067	3.06766563258434	-2.79432427255353	-2.38268501537336	-1.98365067546447	-1.60063591239412	-1.23679007288126	-0.893696230945343	-0.569510493772967	-0.257611967229276	0.0524221270251449	0.371154950099694	0.705529489247836	1.05771687978745	1.42637525839769	1.80851428844286	2.20083150952392	2.60037254883572	3.0047479358501	-2.87105143627669	-2.46199366654253	-2.05221584036597	-1.64237320659091
34	-2.64305891388468	-2.22376978805671	-1.80446482027282	-1.38513141446805	-0.965757580803851	-0.546332056545711	-0.126844411941108	0.292714866229717	0.712354321257206	1.13208151116984	1.55190303887073	1.97182463387028	2.39185128948885	2.81198745597069	-3.050948022046	-2.63058039141024	-2.21009052640032	-1.78947340049443	-1.36872314391683	-0.947832902290966	-0.526794882577003	-0.105600692158963	0.315757887248083	0.73728750117359	1.15899094671901	1.58086368981617	2.00288876651024	2.42502961565913	2.84722046737033	-3.01383103986868	-2.59191632295988	-2.17045056153482	-1.7497387993278	-1.33015625086968	-0.912124215530454	-0.496064771175425	-0.0823418095605123	0.328793590924133	0.737232532017038	1.14300108839521	1.54622230239484	1.94706579086661	2.34570399485603	2.74228544567666	3.13692548353386	-2.75347617710361	-2.36248546821977	-1.97323577097053	-1.58567767267071
35	-2.67116895377332	-2.27548574991232	-1.87978426688274	-1.48405253736543	-1.08827869247005	-0.692450941306301	-0.296557506370187	0.099413500594797	0.495474281222771	0.891637655027509	1.28791749465819	1.68432932767683	2.08089114941032	2.47762450278358	2.87455589587821	-3.01146665968469	-2.61403003039794	-2.21626472025516	-1.81809967003569	-1.4194424532444	-1.0201727041472	-0.620133680032749	-0.219121462201947	0.183128779633891	0.586960063503654	0.992814907768205	1.40126076087601	1.81301858270004	2.22899135039347	2.65028481526949	3.07820483264491	-2.76898252060209	-2.32346112908427	-1.86728060335356	-1.40010528473342	-0.923011050751758	-0.438962582236144	0.0472552051834648	0.529906673455091	1.00368713762086	1.46488630116517	1.91179491896192	2.3444026658998	2.76378613835295	-3.11165243120667	-2.71384152317024	-2.32437280420559	-1.94185605463798	-1.56512821773472
36	-2.69742565817786	-2.32398758194512	-1.95052986932982	-1.57704205856559	-1.20351373436593	-0.829934513506687	-0.456294000808525	-0.0825817059674781	0.291213090394411	0.665101535614534	1.03909548610608	1.41320789198958	1.78745331172457	2.161848590178	2.53641374307608	2.9111731040567	-2.99702849781518	-2.62178258488974	-2.246226368395	-1.87029823377702	-1.49391869693916	-1.11698457562928	-0.739361076688794	-0.360870895377181	0.0187210402170984	0.399729280906882	0.78257931154447	1.16785399044142	1.55636349190704	1.94925285035447	2.34817073914139	2.75553906792052	-3.10819794018819	-2.67114366993372	-2.20805916368822	-1.70661397983158	-1.1515153916267	-0.533543414730119	0.128582920698611	0.781220972617989	1.37748354346373	1.90812457569892	2.38564336309124	2.82502720273973	-3.04555512148294	-2.65208495575057	-2.27272763314557	-1.90417985759976	-1.5442565679235
37	-2.72208874345819	-2.36965084536504	-2.01719943116824	-1.66472731370288	-1.31222779898535	-0.959694794327197	-0.607122926551134	-0.254507672255966	0.0981544969252174	0.450865949737747	0.803627705158125	1.15643920792486	1.50929805765816	1.86219967516149	2.21513688394954	2.56809937795948	2.92107303736591	-3.0091462643252	-2.65621258342441	-2.30334325142585	-1.95057960988319	-1.59797489053015	-1.24559759957463	-0.893535996988765	-0.541904082975427	-0.19084971386921	0.159434174926255	0.508693640382644	0.856590377548409	1.20266612005482	1.54628588183365	1.88654274408262	2.22208869635927	2.55081366014127	2.86918734963965	-3.11240847140514	-2.84068660167073	-2.62940420734328	-2.56071176712888	-2.81476998491341	3.06683533834674	3.00633852172404	-3.12401167061252	-2.88662703691225	-2.61224836367052	-2.31980319355374	-2.01801065612084	-1.71140048724075	-1.40255426928466
38	-2.74531470999379	-2.41269992573066	-2.08007970895172	-1.74744991045526	-1.41480720349393	-1.08214925887319	-0.749474948568503	-0.416784584340117	-0.0840801997743841	0.248634113292513	0.581351799761093	0.914063349303558	1.24675569381257	1.57941146398132	1.9120080664028	2.24451653220227	2.57690007536788	2.90911228310928	-3.04209046603286	-2.71041063409502	-2.37912496310133	-2.04834776337528	-1.7182218861558	-1.38892581682602	-1.06068253738323	-0.733770572841611	-0.408537719203111	-0.0854180355326312	0.235047253549733	0.552184314213566	0.865156317552049	1.17292844855222	1.47423050266847	1.76752341960164	2.05098464422037	2.32254313067764	2.58002033815952	2.82146302954482	3.04575591541159	-3.02968464286212	-2.83532400584521	-2.64846185720193	-2.46158239323673	-2.26756354193122	-2.06142846852635	-1.84089317334838	-1.60583258741896	-1.3573589821072	-1.09703538478574
39	-2.76697334257451	-2.45301393691302	-2.13904571335888	-1.82506460524701	-1.51106705473107	-1.19705010662553	-0.883011513946894	-0.568949857828831	-0.254864685437006	0.0592433292433688	0.373372195260568	0.687518376646998	1.00167651534222	1.31583909077272	1.62999599790222	1.94413402097091	2.25823617483205	2.57228087987638	2.88624093027664	-3.08310309797461	-2.76942320750228	-2.45595776995986	-2.14277265430319	-1.82994934169778	-1.51758820193765	-1.20581221445554	-0.894771040982498	-0.584645252144508	-0.275650360264039	0.0319598917519545	0.337891790931679	0.641812565246732	0.943355345867498	1.24212981318883	1.53774020263119	1.82981202746076	2.11802798414335	2.40217185616497	2.68217679887958	2.95817150415815	-3.05267002192549	-2.78337283775665	-2.51628628825059	-2.2503848772054	-1.98451706779156	-1.71747555287983	-1.44805663034023	-1.17509337599504	-0.897453364864836
40	-2.78687351976596	-2.49042453765344	-2.19394771090696	-1.89743618860189	-1.60088286361776	-1.30428031236252	-1.0076207176883	-0.710895772314506	-0.414096559998927	-0.117213411743603	0.179764265451379	0.47684818929194	0.774051433520793	1.07138868972085	1.36887655745945	1.66653385779422	1.96438196117608	2.26244511533424	2.56075075142723	2.85932973716752	-3.12496877383401	-2.82573611233315	-2.5261161684293	-2.22606472637685	-1.92553578851785	-1.6244831886516	-1.32286296134806	-1.02063662888516	-0.717775545005906	-0.414266372629006	-0.110117654379461	0.194632753962433	0.499909880343134	0.805594277206989	1.11151624511254	1.41745301536438	1.7231302905254	2.02822922368882	2.33239919073655	2.63527562820909	2.93650097923419	-3.0474395770302	-2.75045936259801	-2.45597154058243	-2.16414734621121	-1.87511301075176	-1.58897546688573	-1.30586511953992	-1.02600229495649
41	-2.80534717879799	-2.52538886819426	-2.24538343230875	-1.9653216981642	-1.68519368364602	-1.4049884371862	-1.12469384359433	-0.84429639019477	-0.563780886688697	-0.283130131395403	-0.00232451576870233	0.278658441621548	0.559844641032134	0.841264037145228	1.12295137399426	1.40494702817895	1.68729796761325	1.97005882979989	2.25329311808729	2.53707450546552	2.82148822168343	3.10663247872811	-2.89056544800805	-2.60360675931975	-2.31553208189124	-2.02617995169665	-1.73537282007673	-1.44291926662745	-1.14861842866732	-0.852267540213708	-0.553673642044118	-0.252670599183781	0.0508575773229978	0.35694663095306	0.665515804137732	0.976327827555614	1.28894988808799	1.60272261859403	1.91674533500849	2.22988445702028	2.54080748739085	2.84803781194361	-3.13316680505678	-2.83801559781097	-2.55125878683184	-2.27443303168963	-2.00905086374463	-1.75660103141229	-1.51850849183631
42	-2.82353759204918	-2.55926936549146	-2.2949590340838	-2.0305991329847	-1.76618152733059	-1.5016972640485	-1.23713638950746	-0.972487726075637	-0.707738599309081	-0.442874505878878	-0.177878710380887	0.0872682432193652	0.352589122681174	0.618110721894063	0.883864723799677	1.14988874251116	1.41622758207211	1.68293475762437	1.95007433494767	2.21772315667253	2.48597353812021	2.75493653256772	3.0247458840257	-2.9876225038328	-2.71560359092785	-2.44214817633724	-2.16697356661645	-1.88973952159395	-1.61003782060263	-1.32738136098699	-1.04119417474216	-0.750805125363156	-0.455450327117481	-0.154292807346336	0.153527436904349	0.468795250639404	0.792055559479032	1.12337479710936	1.4620551127135	1.80638696948232	2.15358260696565	2.50002185475799	2.84181177389491	-3.10771288199731	-2.78471057548672	-2.47372646731363	-2.17503495726721	-1.88807591149906	-1.61173729617845
43	-2.84274168329536	-2.5935409398972	-2.34433880584945	-2.09513429991139	-1.84592659563171	-1.59671498872146	-1.34749884776098	-1.09827754400089	-0.849050355079431	-0.599816336311041	-0.350574151734566	-0.101321855248666	0.147943390224437	0.397225670700213	0.646530775429459	0.895866772127624	1.1452447349583	1.39467966691232	1.64419167172947	1.89380744932614	2.14356221525993	2.39350218281231	2.64368780159226	2.89419802831387	-3.13804927884743	-2.886548412277	-2.63430703941088	-2.38109010334365	-2.12658388279306	-1.87036494676736	-1.61185364772669	-1.35024249914199	-1.08438245866542	-0.812596285902422	-0.532361285199	-0.239751201955546	0.0715716767166164	0.412170177753666	0.799752591384237	1.26137842450927	1.8217511928046	2.45209786486419	3.04962272143514	-2.73368146816634	-2.32029661107252	-1.96404518581904	-1.64331769541573	-1.34494149174996	-1.06102420320938
44	-2.86302966261695	-2.6282648051793	-2.39356232196873	-2.15893054138464	-1.92437922130266	-1.68991972178425	-1.4555652000563	-1.22133083203181	-0.987234065808138	-0.753294914100006	-0.519536294551619	-0.285984429474791	-0.0526693199770551	0.180374686054861	0.41310820669783	0.645485986133506	0.877455858294071	1.10895745591645	1.33992058768757	1.57026317995069	1.79988864340418	2.02868247524691	2.25650783729756	2.48319975189735	2.70855741683809	2.93233393884989	-3.12896281316121	-2.90934780510085	-2.69249651366709	-2.47903942378448	-2.26979702837793	-2.06584905486235	-1.86863026126039	-1.68005994191688	-1.50270682400058	-1.33996836544608	-1.19617509840483	-1.07636185118813	-0.98513773265428	-0.923882164012008	-0.886522550139892	-0.857499353758582	-0.81685749874917	-0.749675472310378	-0.650584689641272	-0.521374449540034	-0.36680266982741	-0.191934079261775	-0.00110476999676297
45	-2.88192455845342	-2.66067598259015	-2.43953177754718	-2.2185059123499	-1.99761436581965	-1.77687535553297	-1.55630959013359	-1.33594054749363	-1.11579478143471	-0.895902259914745	-0.676296737731076	-0.457016166835172	-0.238103147224901	-0.0196054209639715	0.198423588987723	0.415924195002311	0.632829818517961	0.849066327803879	1.06455135251818	1.27919359711331	1.49289218868869	1.70553611423619	1.9170038292965	2.12716315709156	2.33587164657083	2.54297762143489	2.74832223052	2.95174289999738	-3.13010662693717	-2.93100725259428	-2.73427551059453	-2.54000793852313	-2.34824823928293	-2.15896575173428	-1.97203181760416	-1.78719656177478	-1.60406996209326	-1.42211213106964	-1.24063783982009	-1.05883889699223	-0.875824895892067	-0.690678683774331	-0.50251905782813	-0.310561190085768	-0.114165978627731	0.0871274420437996	0.293587756146154	0.505294276725967	0.722152611873367
46	-2.89405384338484	-2.6848502400146	-2.47570384125569	-2.26662192031729	-2.05761256891485	-1.84868470091519	-1.63984803917645	-1.4311130808271	-1.22249103537334	-1.01399372905184	-0.805633467752639	-0.597422849623808	-0.389374517142658	-0.181500837014433	0.0261865052328061	0.233677010600672	0.440961988024668	0.648035309241117	0.854894315538642	1.06154089534318	1.26798275138722	1.47423487498986	1.68032124236394	1.88627674345485	2.09214934714319	2.29800249722692	2.50391772095081	2.70999741549841	2.91636775733675	3.12318165408867	-2.9525636791863	-2.74428282432992	-2.53491174654273	-2.32416497069283	-2.11172028079022	-1.89721952283551	-1.68027136956657	-1.46045676090956	-1.23733792455748	-1.01047207055625	-0.779430970618523	-0.543827541138072	-0.30335003437179	-0.0578032350777244	0.192846062880396	0.448425017325165	0.70852108612702	0.972469770734736	1.2393737168382
47	-2.89569081077067	-2.69696930245851	-2.49819572237132	-2.29936747497958	-2.10048196801231	-1.90153655185745	-1.7025284437846	-1.50345463359822	-1.30431176686639	-1.10509600133463	-0.905802831512392	-0.706426875691792	-0.506961618793981	-0.307399103397703	-0.107729560026676	0.0920590338261076	0.291981478497542	0.492055975982779	0.69230487148487	0.892755536032256	1.09344141979186	1.29440331425571	1.49569087320377	1.69736445852812	1.89949739947579	2.10217878527034	2.30551695524614	2.50964391321957	2.71472098220552	2.92094614430627	3.12856369755507	-2.94530817191319	-2.73391875007569	-2.51997278856147	-2.3028561981418	-2.08177497175759	-1.85568960215974	-1.62322207673841	-1.38252494209677	-1.13110217326299	-0.865582563536954	-0.58149182278723	-0.273208165328855	0.0653810293169121	0.438499834667334	0.843601660219035	1.26657776824921	1.68446695966611	2.07709679405572
48	-2.89209595073526	-2.70334840820508	-2.51450788640973	-2.3255777874685	-2.13656287014249	-1.94746946957835	-1.75830573930912	-1.56908191853332	-1.37981062819517	-1.19050720007607	-1.00119004404061	-0.811881059841043	-0.622606101579457	-0.433395505199162	-0.244284692413263	-0.0553148685294584	0.133466162969629	0.322003039030095	0.510231689135964	0.698077948363904	0.885455861500174	1.07226558491853	1.25839076106237	1.4436951967365	1.62801861618542	1.81117117618147	1.99292631305756	2.17301132643047	2.35109487095378	2.52677019800806	2.69953252834275	2.86874830655531	3.03361327075899	-3.09008997160811	-2.93732772504703	-2.79302800349461	-2.6594630888627	-2.53956270788495	-2.43697922542228	-2.35591343876122	-2.30033154364667	-2.27206004508797	-2.26774829194731	-2.27661754182595	-2.28257628951178	-2.27086303664271	-2.23346592862212	-2.16929477853609	-2.08125534710172
49	-2.89081262871537	-2.71198224064746	-2.5330687794202	-2.35408660032758	-2.17505277349111	-1.99598748974598	-1.81691449558103	-1.63786155749899	-1.45886095534003	-1.27995000308924	-1.10117159442724	-0.922574768734804	-0.744215291366369	-0.566156239683651	-0.388468583486653	-0.211231744957711	-0.0345341188660672	0.141526471663865	0.316842415324079	0.49129608874602	0.664759819167844	0.837096097247465	1.008158119298	1.177790756514	1.34583206905236	1.51211550354534	1.67647293064193	1.8387386891825	1.99875479741975	2.15637745784859	2.31148490636768	2.46398652343217	2.61383292286731	2.76102646248913	2.90563130025132	3.04778180210804	-3.09549742735833	-2.95754949781173	-2.8212019502514	-2.68603664063535	-2.55159202465282	-2.41738459974642	-2.28293254316109	-2.14777883105572	-2.01151124174912	-1.87377728999717	-1.73429310550179	-1.59284627982663	-1.44929351904277
50	-2.88470560777609	-2.71340889754247	-2.54185064661123	-2.3700242937916	-2.1979249167031	-2.02554951149909	-1.85289730401673	-1.67997008986111	-1.5067725991843	-1.33331287977748	-1.15960268955744	-0.985657886641366	-0.811498802054934	-0.637150576861007	-0.462643442352793	-0.288012919223331	-0.113299909668571	0.0614493443792848	0.236183462825003	0.410846311833148	0.585377588918619	0.75971361883033	0.933788360291517	1.10753461161347	1.28088538985952	1.45377544457728	1.62614285432533	1.79793064357492	1.96908835028723	2.13957347155212	2.30935271675686	2.47840300499167	2.64671215543478	2.81427923543935	2.98111454970842	-3.13594603341543	-2.97050055291111	-2.80569379109464	-2.64147727720326	-2.47779600261449	-2.31458993603543	-2.15179557709729	-1.98934748385036	-1.8271797175258	-1.66522715842622	-1.50342665880862	-1.34171801103001	-1.18004472107028	-1.01835458806497
51	-2.86462248010406	-2.69692117292292	-2.5284739804542	-2.35922035639458	-2.18909919667079	-2.01804939186522	-1.84601057052814	-1.67292406012217	-1.49873409051664	-1.32338926006916	-1.14684427533721	-0.969061961260188	-0.790015518299315	-0.609690976013834	-0.428089759209529	-0.245231244722655	-0.0611551474151511	0.124076461668622	0.310377726705726	0.497638395349867	0.685724229870786	0.874478593950429	1.06372528234305	1.2532725490957	1.44291816597175	1.63245522489968	1.82167830711433	2.01038959434371	2.19840450326185	2.38555648235563	2.57170070907979	2.75671654642786	2.94050874134028	3.12300745477494	-2.97901801443254	-2.79921975288443	-2.62078537955738	-2.44369945169458	-2.26793154394741	-2.09343900142385	-1.92016955738743	-1.74806373681403	-1.57705699952252	-1.40708160265284	-1.23806818174208	-1.06994706315465	-0.902649329139304	-0.736107661402034	-0.570256990830432
52	-2.86778895335992	-2.70473110183188	-2.54017401636621	-2.37394291131934	-2.20584284605335	-2.03565687439945	-1.86314447615493	-1.68804057569007	-1.51005560655983	-1.328877287629	-1.14417503763597	-0.955608255826685	-0.762839984784135	-0.565557633369415	-0.363502265304221	-0.156507139697577	0.0554556424723668	0.272224612874578	0.493402831910642	0.718328388514348	0.946075134926495	1.1754937804233	1.4052940562852	1.63415585583655	1.86084679096063	2.08432115365441	2.30378224675568	2.51870250227099	2.72880747656788	2.93403634107636	3.13449224859145	-2.9527923461528	-2.76115737898951	-2.57346095850798	-2.38936301128138	-2.20852759701838	-2.03063370102204	-1.85538143438336	-1.68249502061693	-1.51172364322572	-1.34284094398754	-1.175643727246	-1.00995024615261	-0.845598316295243	-0.682443410573988	-0.520356826806066	-0.359223978171893	-0.19894282991951	-0.0394224890614741
53	-3.04568544938522	-2.90775735174684	-2.76957785413107	-2.63114753446753	-2.49246302440641	-2.35351609981042	-2.21429223936935	-2.07476832253797	-1.93490887373874	-1.79465973165709	-1.65393690092396	-1.51260578164841	-1.3704395727476	-1.22702774543758	-1.08154740019938	-0.93207857599168	-0.772876215838662	-0.575508791270626	0.994952771425847	2.61594244952183	2.81422811655034	2.97421253777583	3.12467757033998	-3.01177247741162	-2.86683507987347	-2.7228675032228	-2.57945590784105	-2.43637062479389	-2.29347412626105	-2.15067919589274	-2.00792801871521	-1.86518092621199	-1.72240996837781	-1.57959505944212	-1.43672157058838	-1.29377877320455	-1.1507588013139	-1.00765594137318	-0.864466134373329	-0.721186619036127	-0.577815670818826	-0.43435240721747	-0.29079663972337	-0.147148759101964	-0.00340964479397631	0.140419408006054	0.284336748168	0.428340418624248	0.572428198926543
[truncated: 70 more columns]
