# Supplementary material for: Reconstructing spruce budworm outbreak severity: a comparison of paleoecological and tree-ring signals
Source: PLoS One. 2025 Aug 12;20(8):e0329406. doi: 10.1371/journal.pone.0329406 (PMC12342301; doi:10.1371/journal.pone.0329406)
Supplement: S15 Dataset — (ZIP) [file pone.0329406.s015.zip › Lake 8 wavelet data outlier/GSI/GSI_wavelet_power.corr.txt]

V1	V2	V3	V4	V5	V6	V7	V8	V9	V10	V11	V12	V13	V14	V15	V16	V17	V18	V19	V20	V21	V22	V23	V24	V25	V26	V27	V28	V29	V30	V31	V32	V33	V34	V35	V36	V37	V38	V39	V40	V41	V42	V43	V44	V45	V46	V47	V48	V49	V50
1	8.55110453813088e-08	1.97781929515702e-07	2.88130492736649e-07	3.25825863307755e-07	3.28791456233143e-07	3.21577625118831e-07	3.15379472739697e-07	3.11928028352973e-07	3.10372940621409e-07	3.09927919574564e-07	3.10174712777399e-07	3.10899433766635e-07	3.11981673202691e-07	3.13358273029648e-07	3.14985790471821e-07	3.16831960059298e-07	3.18860517636724e-07	3.21062125794779e-07	3.23435980298453e-07	3.25992226577901e-07	3.28721791587155e-07	3.31630375969353e-07	3.34702744781275e-07	3.37941248614852e-07	3.41340223142882e-07	3.44919405155416e-07	3.48670920065944e-07	3.5261326341224e-07	3.5674192251524e-07	3.61077385144972e-07	3.65603859717743e-07	3.703398631462e-07	3.75280102825901e-07	3.80456908574263e-07	3.85858547569615e-07	3.91510852349816e-07	3.9739816531954e-07	4.03553019305527e-07	4.09969373955204e-07	4.16695830253026e-07	4.23724912323895e-07	4.31091305067198e-07	4.38767150617684e-07	4.46789774662094e-07	4.55148605795695e-07	4.6390610168944e-07	4.73060430244412e-07	4.82671951784227e-07	4.92733913976175e-07
2	6.10405734530372e-08	1.7587864177373e-07	2.54998442417523e-07	2.71379570226265e-07	2.55136431341327e-07	2.3675798739769e-07	2.2574014119133e-07	2.20401397396462e-07	2.17903127865495e-07	2.16754782659442e-07	2.16353954445188e-07	2.16438373985339e-07	2.16869374160666e-07	2.17575428313557e-07	2.18509725445195e-07	2.19633660048677e-07	2.20904704200384e-07	2.22309656985723e-07	2.23850177603881e-07	2.25534867557645e-07	2.27353325936217e-07	2.29308136113054e-07	2.31382526329161e-07	2.33573646874246e-07	2.3587714186738e-07	2.38310868673212e-07	2.40866237216248e-07	2.43557207703923e-07	2.46380803430533e-07	2.49353387327983e-07	2.52457406805593e-07	2.55704904739776e-07	2.59092547509858e-07	2.62648878860558e-07	2.66362000440618e-07	2.70250267192468e-07	2.74296967218297e-07	2.78526604229182e-07	2.82933897373074e-07	2.87562139948492e-07	2.92405270630916e-07	2.97487895859032e-07	3.02778585369522e-07	3.08303396521004e-07	3.14051786491498e-07	3.200776875204e-07	3.26378790115425e-07	3.33001850402706e-07	3.39940655723635e-07
3	7.40300700969377e-08	1.60069516990457e-07	2.01094215463544e-07	1.84894069496396e-07	1.50593038362142e-07	1.26653869696762e-07	1.15797202345246e-07	1.11679017297636e-07	1.09956614906782e-07	1.09079440072002e-07	1.08633129936019e-07	1.0847664161645e-07	1.08530507989425e-07	1.0875415588584e-07	1.09121099450056e-07	1.09603114376683e-07	1.10164521384527e-07	1.10795386098578e-07	1.11502688840659e-07	1.12294394247753e-07	1.13161421284331e-07	1.14105225494633e-07	1.15111422860952e-07	1.16174139939574e-07	1.17291758263908e-07	1.18478971429744e-07	1.19727436764247e-07	1.21045404353494e-07	1.22432112147726e-07	1.23898959831308e-07	1.25429272801089e-07	1.27028205399266e-07	1.28694895008131e-07	1.30451253016193e-07	1.32286724825658e-07	1.34211303387357e-07	1.36209906800598e-07	1.38296968266708e-07	1.40468041235924e-07	1.42756060778432e-07	1.45157029334278e-07	1.47684313876904e-07	1.50308259872892e-07	1.5304274608976e-07	1.5587883592308e-07	1.58855910179632e-07	1.61970408502587e-07	1.65249256405817e-07	1.68686947097861e-07
4	1.24298998769342e-07	1.58434288995009e-07	1.49396092327915e-07	1.05358953006376e-07	6.47305626305677e-08	4.46440518377264e-08	3.87650595616157e-08	3.77216275431985e-08	3.74551455628787e-08	3.72150377746256e-08	3.70298778845071e-08	3.69292255039316e-08	3.6900703486738e-08	3.69366144419843e-08	3.70324582630542e-08	3.7174941334303e-08	3.73411195682515e-08	3.75266163103361e-08	3.77416005614283e-08	3.79924584842677e-08	3.82726140323535e-08	3.85838048695782e-08	3.89166786971694e-08	3.9265192692347e-08	3.96303459670085e-08	4.00228487735353e-08	4.04356981214911e-08	4.08722760204595e-08	4.13338329355477e-08	4.18275287937068e-08	4.23404838376464e-08	4.2873213482972e-08	4.34269437042273e-08	4.4016083862446e-08	4.46328970262719e-08	4.52813958655125e-08	4.59510090759172e-08	4.66480403761367e-08	4.73692239429576e-08	4.81355484571587e-08	4.89453484957238e-08	4.98039494835532e-08	5.06893702683715e-08	5.16071722007964e-08	5.25517223120602e-08	5.35472239737326e-08	5.45899348137276e-08	5.56888646713769e-08	5.68393158921094e-08
5	1.78424368614968e-07	1.60239872745451e-07	1.11070430641601e-07	5.50685362643636e-08	1.99402760997952e-08	8.04009152029348e-09	6.95270958979185e-09	7.74427533617915e-09	8.06483025608727e-09	8.06610156942018e-09	8.01973621538035e-09	7.99110321773136e-09	7.97713961753642e-09	7.97758465315818e-09	7.99561557948138e-09	8.02662850026267e-09	8.0582682768792e-09	8.08936571268176e-09	8.12852267566881e-09	8.17919444782327e-09	8.2370706332946e-09	8.30408800136178e-09	8.37576449634972e-09	8.44764388680135e-09	8.52171771875032e-09	8.6045131378916e-09	8.69109399035792e-09	8.78199529221446e-09	8.87924178741543e-09	8.98689033103553e-09	9.09711493042758e-09	9.20872049478408e-09	9.32366712134395e-09	9.44974106823072e-09	9.58234456379193e-09	9.72267022076588e-09	9.86537375377575e-09	1.00122869204352e-08	1.01613874605673e-08	1.03234695236586e-08	1.04984021821895e-08	1.06876545618456e-08	1.08789628774654e-08	1.10741241863398e-08	1.12707065159904e-08	1.14810719996834e-08	1.17027694970602e-08	1.19346963888258e-08	1.21726497170895e-08
6	2.11395550549426e-07	1.59340302154269e-07	9.03381937067782e-08	3.48096120891286e-08	7.38794518191593e-09	3.4504309385868e-10	4.06585571462399e-10	9.92594590636611e-10	1.09098885411227e-09	1.04799249204868e-09	1.02429442150971e-09	1.01901516779253e-09	1.01643677923662e-09	1.01517014860236e-09	1.01831117777292e-09	1.02459247632828e-09	1.0284144254073e-09	1.02957808228506e-09	1.03287493469526e-09	1.03931521884441e-09	1.04644777044086e-09	1.05577954926814e-09	1.06581396774019e-09	1.07403591066348e-09	1.08195744199469e-09	1.09271249049932e-09	1.10354475322534e-09	1.11407271473588e-09	1.12585808342666e-09	1.14084301437645e-09	1.15539743441193e-09	1.16845611875207e-09	1.18148562305961e-09	1.19772525163984e-09	1.21496952671458e-09	1.23353940922751e-09	1.25166451832326e-09	1.26957280957549e-09	1.28622432560907e-09	1.30586457664255e-09	1.32877686335605e-09	1.35520457016177e-09	1.38018043887566e-09	1.40427647999218e-09	1.42677077593114e-09	1.45273518079296e-09	1.4813635629374e-09	1.50931535859449e-09	1.53313328300684e-09
7	2.24834604707872e-07	1.59797070341234e-07	8.61209254246523e-08	3.35468900455866e-08	8.87609994336349e-09	1.61737951710542e-09	4.05646761036417e-10	2.24739638116291e-10	1.19261405494253e-10	7.40553248818873e-11	6.80798629235437e-11	6.99088970694446e-11	7.00756286745329e-11	6.94836207274564e-11	7.00129222869491e-11	7.14125959502063e-11	7.17137865440751e-11	7.09068085203819e-11	7.08299787665023e-11	7.1521500792168e-11	7.1923455971531e-11	7.28384556056901e-11	7.39570651637963e-11	7.42099477268388e-11	7.42865859110856e-11	7.53162201032368e-11	7.61695235472012e-11	7.65308532862263e-11	7.71400751317744e-11	7.87043522734283e-11	7.99857339205116e-11	8.04985952839474e-11	8.09210234238823e-11	8.22182280403047e-11	8.3560028726858e-11	8.50601519026178e-11	8.64095407446362e-11	8.75421941207164e-11	8.80426913138144e-11	8.91174124021675e-11	9.09372520970234e-11	9.35076770376965e-11	9.54275110497178e-11	9.68915016081798e-11	9.76993256321477e-11	9.94158655751409e-11	1.02109159405589e-10	1.03845572484578e-10	1.02553023328938e-10
8	2.30382606123807e-07	1.64626012903311e-07	9.21363615981156e-08	4.00780613995919e-08	1.35957581980498e-08	3.72817344386365e-09	8.89083950056851e-10	1.84919937970394e-10	2.5588633100716e-11	8.34138675078015e-13	1.41909926233309e-12	2.56106904185406e-12	2.48288444913492e-12	2.22680486713495e-12	2.29144765498082e-12	2.57697581675738e-12	2.59040397407243e-12	2.34270062782446e-12	2.3167949524575e-12	2.4374290419591e-12	2.39326384790014e-12	2.46531928098523e-12	2.6242366894038e-12	2.54564188712452e-12	2.43079389982308e-12	2.5706628330325e-12	2.64960944127171e-12	2.55898784121539e-12	2.51887594641669e-12	2.70529249397075e-12	2.82331213234757e-12	2.73954089336586e-12	2.65484237982798e-12	2.7615517873108e-12	2.83144732416469e-12	2.90602387796469e-12	2.98608737361729e-12	3.03047177471145e-12	2.92321158994999e-12	2.90086274398938e-12	3.01085140366757e-12	3.2424299483114e-12	3.3360653997389e-12	3.35103260468471e-12	3.21379859456974e-12	3.25005112714547e-12	3.62879321213522e-12	3.78279900226723e-12	2.9225093573512e-12
9	2.35252354180457e-07	1.72823626678019e-07	1.02443213300523e-07	4.90359592425592e-08	1.90186492980476e-08	6.01466328171673e-09	1.55676685303885e-09	3.25533826017231e-10	5.30640472925895e-11	6.90429924959486e-12	1.06831464745133e-12	2.74743663443955e-13	7.11413558673873e-14	1.40461386944628e-14	2.50009559234085e-14	6.72200103512186e-14	6.55743040260217e-14	2.42890227307128e-14	2.60497271250604e-14	4.67958009027194e-14	2.90044022473789e-14	3.32701117217136e-14	6.00183428089272e-14	4.35864227560567e-14	2.11638396672804e-14	4.35887159872322e-14	5.49301905611742e-14	3.52257379557238e-14	2.37615555220453e-14	4.75639503740017e-14	6.11734400338999e-14	4.23736048531555e-14	2.78018346701173e-14	4.19087738496349e-14	4.35874827288705e-14	4.27973670974717e-14	5.05045910732475e-14	5.63187012161743e-14	3.9421760053457e-14	3.13948068784044e-14	3.94015169290124e-14	5.88251684593587e-14	6.12901765197282e-14	6.13513386384058e-14	3.69472723808416e-14	2.72263889808475e-14	9.72225102994315e-14	1.65202073122145e-13	5.39650335031848e-14
10	2.4168229890015e-07	1.82997146184139e-07	1.14528195369911e-07	5.93180869483472e-08	2.54644381249438e-08	9.07464461088968e-09	2.68745151413309e-09	6.61425983090852e-10	1.35273809100817e-10	2.31081906861455e-11	3.34449925415980e-12	4.08271661779573e-13	4.15501165073064e-14	8.07253813757003e-15	8.21122770120265e-15	1.16947311389025e-14	1.11330419994634e-14	6.2895844855543e-15	5.13626219855378e-15	5.48656718275229e-15	2.260970248821e-15	2.99909160536066e-15	7.34049766752363e-15	6.16463689919545e-15	3.04953715183463e-15	4.25729561041486e-15	4.95114084768716e-15	3.17877456749171e-15	2.04168347997704e-15	3.75338522510695e-15	4.85995676072362e-15	2.89043953781961e-15	9.27314818803092e-16	1.38504622430384e-15	6.485602015799e-16	4.03895661568969e-18	1.18487926782962e-15	2.30463695162334e-15	8.16514085517628e-16	2.0922234519085e-16	1.03375832670321e-15	1.54709247011257e-15	1.00333985203124e-15	2.82395289151928e-15	3.78244016396533e-15	8.98683105332514e-15	3.64943451283331e-14	8.64789416683426e-14	1.34627740805735e-13
11	2.50082365347245e-07	1.94714505375222e-07	1.279398285544e-07	7.10139509953196e-08	3.3333748907826e-08	1.32461758070478e-08	4.46089883099828e-09	1.27423555660422e-09	3.08596638316525e-10	6.31297936954361e-11	1.08067305575876e-11	1.50786108191397e-12	1.51240733009677e-13	4.47694009878852e-15	2.98705736986806e-15	9.22698830387683e-15	1.25020849951701e-14	1.35830623349706e-14	1.26700664903054e-14	1.06257776455585e-14	8.9933850163344e-15	9.06119013887322e-15	1.023304835819e-14	1.03251365375246e-14	8.53230850510474e-15	6.28272385521143e-15	5.06126274825811e-15	4.82245475373063e-15	4.46752578505746e-15	3.97007285808348e-15	4.05569788215028e-15	4.13425025960771e-15	3.21709741043213e-15	1.84828153792889e-15	9.46575393598609e-16	8.07136541796476e-16	1.16167775248508e-15	1.22317941250142e-15	7.07517039003579e-16	5.99553378872523e-16	7.83710364465992e-16	3.38013356873448e-16	1.77819725461666e-16	2.01778120779507e-15	7.69167020614201e-15	2.4489821408702e-14	6.39220670035698e-14	1.28805887868492e-13	2.08899429630967e-13
12	2.60539680750846e-07	2.08021398851759e-07	1.42772932129682e-07	8.43032510206107e-08	4.28643806958882e-08	1.87845343171641e-08	7.10191267572339e-09	2.31879326147967e-09	6.54225025926929e-10	1.59373108034556e-10	3.34379527940946e-11	6.03612515722205e-12	9.4284849222454e-13	1.30973062734207e-13	2.26489914505945e-14	1.43106682620097e-14	1.81527393853194e-14	2.25540936540439e-14	2.43650639723886e-14	2.31882006735562e-14	2.10682687861678e-14	1.99008631056391e-14	1.95039166801816e-14	1.79360908525114e-14	1.40381572547326e-14	9.39738851160388e-15	6.49512602069555e-15	5.53686420450712e-15	4.99074978220813e-15	4.56212450644985e-15	5.05228429970841e-15	5.82370780629252e-15	5.34162779531488e-15	3.71091284195284e-15	2.3276955835115e-15	1.86198745781876e-15	1.80771337514939e-15	1.37816973909262e-15	6.87961180944676e-16	5.59695563536467e-16	8.94045795014621e-16	1.15605447938547e-15	2.16980522775887e-15	6.02665319560255e-15	1.78857331896824e-14	4.89862243395867e-14	1.09840898752666e-13	1.97090468152066e-13	2.93221243527103e-13
13	2.73144299619501e-07	2.23076616438491e-07	1.59206622915354e-07	9.93585817572855e-08	5.42650218695941e-08	2.59570242193173e-08	1.08841827957906e-08	4.00509596778168e-09	1.29494894087499e-09	3.68300472199327e-10	9.22443488286139e-11	2.04385888432099e-11	4.09079565271416e-12	7.91830503768707e-13	1.76348551668889e-13	6.16455057605719e-14	4.09136962923097e-14	4.0559710364509e-14	4.31540286205318e-14	4.30131478764122e-14	4.03781802301046e-14	3.74221764773106e-14	3.43526276647383e-14	2.92145692959813e-14	2.11751163795047e-14	1.26909903196253e-14	7.06732714580473e-15	4.78256945740824e-15	4.09726753442655e-15	4.29956026250153e-15	5.78613568484571e-15	7.61414801398124e-15	7.82286047219599e-15	6.11077297749333e-15	4.09677231069754e-15	3.00248517124689e-15	2.4434428027002e-15	1.59801327641102e-15	7.09253862319009e-16	7.01979535417451e-16	1.82349043373579e-15	3.92239353352054e-15	7.90213409044337e-15	1.7342715024272e-14	4.130579872848e-14	9.33729245177025e-14	1.80172497202478e-13	2.89874300412751e-13	3.95891175945633e-13
14	2.88023506686883e-07	2.40070426806916e-07	1.77443313265627e-07	1.16366272607371e-07	6.77513003961123e-08	3.50450791252084e-08	1.61168422201859e-08	6.59586871273438e-09	2.40488891854101e-09	7.8206055889309e-10	2.26946566324341e-10	5.87268624811770e-11	1.35364603047437e-11	2.78770731956923e-12	5.29176849603418e-13	1.16451731835849e-13	5.95932800095945e-14	6.20516158488973e-14	6.89905352246454e-14	7.06172190073985e-14	6.73382490837514e-14	6.18892936467912e-14	5.48403947437749e-14	4.44360266580195e-14	3.04854545330443e-14	1.65601190088999e-14	6.95829461880914e-15	2.63309577688641e-15	1.72681287840063e-15	2.91569669082825e-15	5.87407592649374e-15	9.14139769269027e-15	1.03018324894111e-14	8.68309285135036e-15	6.04246807024437e-15	4.13394838722891e-15	2.89939155244324e-15	1.55678123844909e-15	4.2194848404378e-16	7.71729798163873e-16	3.47532154787189e-15	8.85038742308182e-15	1.85934296843083e-14	3.91678524272341e-14	8.35733219670137e-14	1.65027689785222e-13	2.82969816904876e-13	4.15734622757141e-13	5.27802282406867e-13
15	3.05343427166216e-07	2.59219886960552e-07	1.9771059341364e-07	1.35537905985255e-07	8.35570732472166e-08	4.63485036016267e-08	2.31458039701556e-08	1.04133000432212e-08	4.22424927844068e-09	1.54647621261979e-09	5.11117646359854e-10	1.52252013485224e-10	4.06003827662976e-11	9.49926308969788e-12	1.83209765865516e-12	2.30770454665489e-13	5.30912529601203e-15	3.17077105806595e-14	7.37837761837883e-14	9.45360130363119e-14	9.77955941103954e-14	9.20677256474786e-14	8.12363800992834e-14	6.50882535432709e-14	4.44812295385934e-14	2.40798642548819e-14	9.2615515510009e-15	1.80211323900656e-15	2.65637188014797e-17	1.97106953804293e-15	6.32873610074196e-15	1.09464841149252e-14	1.30173350229417e-14	1.15749666704271e-14	8.35586338339896e-15	5.48308753855806e-15	3.33102407267918e-15	1.34886131175397e-15	8.12770351045341e-17	1.32193928997463e-15	6.61183469998368e-15	1.7089111829487e-14	3.66165965193424e-14	7.59067834667798e-14	1.51061305428396e-13	2.72198404361833e-13	4.29629861291609e-13	5.91572265415011e-13	7.14044340080044e-13
16	3.25311588412874e-07	2.80775058013776e-07	2.20269468952279e-07	1.57120530829875e-07	1.0194589170356e-07	6.01939723559212e-08	3.23578655130092e-08	1.58443722819379e-08	7.07183856409309e-09	2.87974315388969e-09	1.0711118939651e-09	3.64287657278857e-10	1.13339206651601e-10	3.2219770822502e-11	8.32278231780437e-12	1.92454751809817e-12	4.00828306951635e-13	1.13858274336559e-13	9.95056006920046e-14	1.21055672936178e-13	1.31004135626171e-13	1.27840797563353e-13	1.1562245710469e-13	9.5591338469723e-14	6.95646703059159e-14	4.29066258538998e-14	2.19668934369509e-14	9.76876506939023e-15	5.40123435955852e-15	6.55866883594366e-15	1.09393765019072e-14	1.56833642503253e-14	1.77739315415893e-14	1.61086888282127e-14	1.22710376161005e-14	8.52481597043794e-15	5.71502883301355e-15	3.77771182121086e-15	3.58786972420532e-15	7.20703341203262e-15	1.67134399808027e-14	3.50303142224369e-14	7.01857413740167e-14	1.38201953192988e-13	2.57132278845451e-13	4.32398303621831e-13	6.45150344881428e-13	8.54241982873348e-13	1.00762301573867e-12
17	3.48180508853953e-07	3.05025020138474e-07	2.45420488412272e-07	1.81402559166253e-07	1.23216820762655e-07	7.6937440281099e-08	4.41771838833606e-08	2.33355715325067e-08	1.13454529683465e-08	5.08108902177755e-09	2.09894961892563e-09	8.01556196476109e-10	2.84107557702112e-10	9.41867872293721e-11	2.96669066345839e-11	9.15896660900471e-12	2.93164551762018e-12	1.06415488006993e-12	4.89544546832811e-13	3.00932314072457e-13	2.30178305614827e-13	1.95935026033389e-13	1.71508649988172e-13	1.46037966087369e-13	1.16070466031577e-13	8.44852179570594e-14	5.72033534908315e-14	3.84179230942566e-14	2.86018450470061e-14	2.57700185736901e-14	2.70287663597544e-14	2.90717976862144e-14	2.89886846531133e-14	2.58300530858333e-14	2.10712890092405e-14	1.69884908529785e-14	1.48645958506189e-14	1.51234113948897e-14	1.86210039814523e-14	2.71169846180629e-14	4.35187568293751e-14	7.44857953565619e-14	1.34675809078628e-13	2.46318009527218e-13	4.28799610300229e-13	6.82926912113914e-13	9.82222741770902e-13	1.27744167045711e-12	1.50809932049503e-12
18	3.74250172935158e-07	3.32301078493246e-07	2.73505993933157e-07	2.08715173502574e-07	1.47706119412521e-07	9.69642807442455e-08	5.90611876203837e-08	3.33867675994026e-08	1.75204514565538e-08	8.53848167582468e-09	3.86683388498978e-09	1.62911727760648e-09	6.39819630935854e-10	2.35202554125632e-10	8.16476845150097e-11	2.72911342132981e-11	9.14073528690341e-12	3.28316393880897e-12	1.37301920967709e-12	7.05548505787562e-13	4.44641782725042e-13	3.29628835130087e-13	2.70860101315674e-13	2.31623236802429e-13	1.95966967647886e-13	1.59941347598905e-13	1.26414356055206e-13	9.95839359863181e-14	8.13189099575405e-14	7.05809937878214e-14	6.45444700075621e-14	5.99025328225194e-14	5.4185922783271e-14	4.69391067814217e-14	3.97959199549818e-14	3.51150808997937e-14	3.44546543120318e-14	3.82997173802877e-14	4.69655295970492e-14	6.20847665772584e-14	8.92537822693344e-14	1.42149992155648e-13	2.44907663700737e-13	4.27043007692094e-13	7.09607963696269e-13	1.09010039577781e-12	1.53636302246041e-12	1.99165954097996e-12	2.3847873555264e-12
19	4.03869741522035e-07	3.62979248203605e-07	3.04912878852947e-07	2.39436345980922e-07	1.75794570893691e-07	1.20699438800685e-07	7.7510960380278e-08	4.65621061863951e-08	2.61662061775394e-08	1.37557594967267e-08	6.76431131699984e-09	3.11067079270261e-09	1.3370548899253e-09	5.36620688395349e-10	2.00765340711803e-10	6.98869934100494e-11	2.26441793637956e-11	6.91295700139151e-12	2.10404443453586e-12	7.60253497137764e-13	4.1884926675685e-13	3.41296324170408e-13	3.24225191225472e-13	3.13275764377055e-13	2.93798964039487e-13	2.64422821626976e-13	2.29953282789978e-13	1.96797449358611e-13	1.69272859350602e-13	1.48118104287915e-13	1.31265567574934e-13	1.15765560685496e-13	9.9730071322094e-14	8.34587034995235e-14	6.9199191882648e-14	5.97107118139343e-14	5.66972300843802e-14	6.03892414321719e-14	7.10260203761527e-14	9.24398262877851e-14	1.37176867251663e-13	2.30671153850101e-13	4.09933995170075e-13	7.13519838173187e-13	1.16547840548364e-12	1.76162272958702e-12	2.4649414934371e-12	3.2093699164913e-12	3.90697681525717e-12
20	4.37439887173299e-07	3.97483965928574e-07	3.40077549882201e-07	2.73997818240032e-07	2.07918125653077e-07	1.48621441227686e-07	1.00086028083444e-07	6.350477727221e-08	3.79651359018376e-08	2.13828571984911e-08	1.1343152045494e-08	5.66441732107049e-09	2.65999488035127e-09	1.17235581604734e-09	4.83173738354657e-10	1.84965166652716e-10	6.49546105498468e-11	2.04241240901421e-11	5.45368851748133e-12	1.07149566523054e-12	8.54299340233262e-14	2.81530140716872e-14	1.50983318468889e-13	2.61508276181718e-13	3.24566096564761e-13	3.44398373011344e-13	3.34604739561223e-13	3.0948615412113e-13	2.79676691545989e-13	2.50194078459702e-13	2.21256029983695e-13	1.91020917517146e-13	1.58530471673508e-13	1.25303663973824e-13	9.49334378274089e-14	7.12205213467987e-14	5.63752454995887e-14	5.11662318722457e-14	5.83080474483049e-14	8.8789352005207e-14	1.6850099601488e-13	3.4055108810077e-13	6.59126034438955e-13	1.17488128769234e-12	1.91740095368862e-12	2.88226490294537e-12	4.02618187472954e-12	5.26768143352196e-12	6.49030013866942e-12
21	4.7541336947786e-07	4.36288185017848e-07	3.79484367172435e-07	3.12881105266492e-07	2.44561558473346e-07	1.81252765861757e-07	1.27388804591781e-07	8.49143512469015e-08	5.36871175266393e-08	3.2196604260591e-08	1.83138935694279e-08	9.87905943330155e-09	5.05213328725539e-09	2.4478949093424e-09	1.12252277044653e-09	4.8628319512446e-10	1.98454123961814e-10	7.60074138660584e-11	2.72079264123977e-11	9.09518916227635e-12	2.89290719999724e-12	9.72221429634785e-13	4.66774366319932e-13	3.82832594945351e-13	4.00243971043563e-13	4.22801943213821e-13	4.26710059461803e-13	4.12103222060554e-13	3.85369743571296e-13	3.51387255922408e-13	3.11365676505976e-13	2.64578160102669e-13	2.11438842507247e-13	1.55322776630595e-13	1.01896848574426e-13	5.67675927775463e-14	2.38530002854854e-14	7.1262781072052e-15	1.68174703296102e-14	7.81893485566938e-14	2.38109024632182e-13	5.63970783340189e-13	1.13244879971533e-12	2.01088300889858e-12	3.23805531780914e-12	4.81025358747295e-12	6.67358417128218e-12	8.71976362595086e-12	1.07849188121192e-11
22	5.18289194543568e-07	4.79903597583326e-07	4.23649951670797e-07	3.56594265093461e-07	2.86227113055231e-07	2.19119427140157e-07	1.60012778989048e-07	1.1148179772874e-07	7.41139710867746e-08	4.70233697352254e-08	2.84785644104941e-08	1.64662532544367e-08	9.09164943401896e-09	4.7950066072252e-09	2.41662957335708e-09	1.16459950697568e-09	5.37253185197626e-10	2.37806504602828e-10	1.01501214310592e-10	4.22123719356639e-11	1.74551916418738e-11	7.43371464523945e-12	3.43143714371134e-12	1.81344343257429e-12	1.13150773424794e-12	8.22749974123608e-13	6.6699779713639e-13	5.75426032432848e-13	5.10611971072177e-13	4.55220048119498e-13	3.99661312631994e-13	3.38577891495817e-13	2.71076611756912e-13	2.00981797028445e-13	1.35286355293841e-13	8.16877145907179e-14	4.80828697311003e-14	4.67004094931304e-14	1.02908683480311e-13	2.65015574116691e-13	6.09010118093129e-13	1.23324195919581e-12	2.24243605586774e-12	3.72549390107634e-12	5.7335766868008e-12	8.26253031793447e-12	1.1239424668125e-11	1.45117797446144e-11	1.78424412709782e-11
23	5.66603962788515e-07	5.28868595548921e-07	4.731069364375e-07	4.05651041895235e-07	3.33409507265981e-07	2.62721862009195e-07	1.98507303953764e-07	1.43844972586181e-07	9.99844543748433e-08	6.66773197818431e-08	4.26706781544614e-08	2.62119680938716e-08	1.54604924467996e-08	8.75920517839096e-09	4.76895251630255e-09	2.49654325318706e-09	1.25751138925504e-09	6.10028806096843e-10	2.85438893151909e-10	1.29191131251364e-10	5.68827860197052e-11	2.46442786108669e-11	1.07384529514001e-11	4.88837082435619e-12	2.45381279626e-12	1.4289968960179e-12	9.78801910115989e-13	7.6417963020883e-13	6.47901020863488e-13	5.72510275325326e-13	5.12261921249572e-13	4.55697133575352e-13	4.00059303344284e-13	3.49129669225594e-13	3.11348857637564e-13	2.98674858948943e-13	3.28486719649169e-13	4.30139016643606e-13	6.54799330775637e-13	1.08387336716618e-12	1.83013102198977e-12	3.02786426836187e-12	4.81289899874167e-12	7.29706603939411e-12	1.05422388364335e-11	1.45364537982764e-11	1.91721789114878e-11	2.42281812402986e-11	2.9362081898723e-11
24	6.20936410537763e-07	5.83756213645256e-07	5.28416379047702e-07	4.60588888537644e-07	3.86620939435315e-07	3.12567316359847e-07	2.43415105965594e-07	1.82626302015681e-07	1.32026924409954e-07	9.19859758437236e-08	6.17763872421408e-08	3.99993554711533e-08	2.49750714655012e-08	1.50411012252554e-08	8.7389342403578e-09	4.89887076726854e-09	2.64950799516001e-09	1.38193163875568e-09	6.94419223766538e-10	3.35530632462145e-10	1.55381617884635e-10	6.86143914327807e-11	2.86813611957488e-11	1.12473527055003e-11	4.11988006642191e-12	1.45892522490158e-12	6.03694720256377e-13	4.1082268766963e-13	4.23428723643864e-13	4.76322510491662e-13	5.19620754608924e-13	5.46032615010038e-13	5.64037397203483e-13	5.89518532550587e-13	6.44302432164646e-13	7.58117616714638e-13	9.73731696297512e-13	1.3548696098331e-12	1.99446900340353e-12	3.01892746684752e-12	4.58404215245888e-12	6.86072092387138e-12	1.00118435265402e-11	1.41636859712302e-11	1.9374992458312e-11	2.56052856192386e-11	3.26841442942536e-11	4.02868876942224e-11	4.79280470057889e-11
25	6.81938116996398e-07	6.45214536847813e-07	5.90218896272247e-07	5.22031391814096e-07	4.46465135523937e-07	3.69254864664707e-07	2.95365303243308e-07	2.28528090668529e-07	1.71050101998454e-07	1.23871472126266e-07	8.68055751399894e-08	5.8873522084926e-08	3.8650881282914e-08	2.45661733279839e-08	1.51188890397279e-08	9.01051783476263e-09	5.20016397450057e-09	2.90539193106757e-09	1.5703759850662e-09	8.19944028487795e-10	4.12484127502322e-10	1.99038671306362e-10	9.14479229098232e-11	3.95172488282903e-11	1.57226651800052e-11	5.53380131916899e-12	1.58356449137337e-12	3.03248791032037e-13	5.61712561565545e-14	1.43196789220741e-13	2.96271992827292e-13	4.3452950976092e-13	5.55278489527198e-13	6.90460369687623e-13	8.92914822922056e-13	1.23545745538968e-12	1.81501197783e-12	2.75762541698106e-12	4.22100587314142e-12	6.39148694632222e-12	9.47329659636698e-12	1.36696963029956e-11	1.91570432947002e-11	2.60532674055478e-11	3.4381898836363e-11	4.40331651401611e-11	5.47265024701166e-11	6.59841892353688e-11	7.71310861909402e-11
26	7.50381118974407e-07	7.14021702352594e-07	6.59295997843888e-07	5.90754410434331e-07	5.13706813414796e-07	4.33546548731449e-07	3.55143448546137e-07	2.82396935286476e-07	2.17996290031988e-07	1.63388113340016e-07	1.18912743653475e-07	8.40492500973106e-08	5.77040933017867e-08	3.84882744532366e-08	2.49456995052956e-08	1.57152298406412e-08	9.62564448374936e-09	5.73396525771783e-09	3.32291136087587e-09	1.87374090038197e-09	1.02814384842193e-09	5.4890029373737e-10	2.85029807877672e-10	1.43913781596775e-10	7.06667389843605e-11	3.38144942202099e-11	1.58735378755234e-11	7.43582644254822e-12	3.60267322746369e-12	1.91270163899883e-12	1.18036774793243e-12	8.69506726654103e-13	7.70342817284919e-13	8.41864248743406e-13	1.13971757787218e-12	1.78502945412546e-12	2.95021587054272e-12	4.84944211217246e-12	7.72767784642321e-12	1.18456816389006e-11	1.74600848275146e-11	2.47985348614751e-11	3.40298107523821e-11	4.52284617516091e-11	5.83339519315491e-11	7.31067792793179e-11	8.90889747724281e-11	1.05582351026797e-10	1.21661582565788e-10
27	8.27197347932247e-07	7.9112400000036e-07	7.36604611868546e-07	6.67714970605813e-07	5.89293690882719e-07	5.06382005905976e-07	4.23698226430317e-07	3.45220926387444e-07	2.73926379789253e-07	2.11692482819659e-07	1.59351370118605e-07	1.16852039379648e-07	8.34850869093423e-08	5.812339599217e-08	3.94422387499912e-08	2.60957064944015e-08	1.68399202603438e-08	1.0604449394234e-08	6.52052253981284e-09	3.91790626626709e-09	2.30250701435247e-09	1.32492276032114e-09	7.47414113132926e-10	4.13925629475505e-10	2.25394814508746e-10	1.20868936777638e-10	6.3915683096824e-11	3.3337825430426e-11	1.7108666731934e-11	8.56581744879738e-12	4.10685409629658e-12	1.84078429837153e-12	8.24908091678687e-13	6.47101634652967e-13	1.20339374333234e-12	2.57983380580358e-12	4.98562488936474e-12	8.70849176799666e-12	1.40779710797053e-11	2.14306634532041e-11	3.10753811725706e-11	4.32570901113153e-11	5.81181417889812e-11	7.56552030513594e-11	9.5672020233014e-11	1.17732399229709e-10	1.41123796816802e-10	1.64847340553677e-10	1.87651614725811e-10
28	9.13499134965485e-07	8.7765090575138e-07	8.23286077591916e-07	7.54054421698011e-07	6.74355156443179e-07	5.88874994798839e-07	5.02138275085268e-07	4.18128120616546e-07	3.40019538769811e-07	2.70042475076487e-07	2.09470290784375e-07	1.58711264004745e-07	1.17470088273409e-07	8.49434804228262e-08	6.00176989930689e-08	4.14437435378315e-08	2.79757003219246e-08	1.84669252915908e-08	1.19260456106844e-08	7.53946969735151e-09	4.66926583693189e-09	2.83539474550956e-09	1.69005227125467e-09	9.89978469338006e-10	5.70569155800052e-10	3.23850856019009e-10	1.8103296321937e-10	9.94698164289083e-11	5.33929459779397e-11	2.76059928042062e-11	1.33598245356249e-11	5.74781234624969e-12	2.11346284085336e-12	1.10516950618528e-12	2.12864335852438e-12	5.033738645119e-12	9.93297731701029e-12	1.70900598434512e-11	2.68433339028306e-11	3.95455538314488e-11	5.55102965951838e-11	7.49596918161035e-11	9.79701654331152e-11	1.24414946428905e-10	1.53905672640158e-10	1.85740792731092e-10	2.18874281862846e-10	2.51921929892339e-10	2.83221333279967e-10
29	1.01059750513969e-06	9.74933159895196e-07	9.20685947738132e-07	8.51122509709236e-07	7.70233870109163e-07	6.82356246265114e-07	5.91789703663289e-07	5.02460760138449e-07	4.17663980885602e-07	3.39902275886628e-07	2.70829286168321e-07	2.1128294176176e-07	1.61389137979185e-07	1.20709471056441e-07	8.84069004832043e-08	6.34069856950733e-08	4.45384429532068e-08	3.06436117143275e-08	2.06557212550191e-08	1.3644776619861e-08	8.83708754273621e-09	5.61499220931529e-09	3.50348863488594e-09	2.14970889859643e-09	1.29988866260811e-09	7.77058421638672e-10	4.61369406615523e-10	2.73911250993944e-10	1.64131752332033e-10	1.00515172480597e-10	6.39591077607227e-11	4.32408959555169e-11	3.20158132087766e-11	2.68874101216123e-11	2.61987622663754e-11	2.92915019648388e-11	3.60585551286009e-11	4.66753287318414e-11	6.14352461777637e-11	8.06428960583504e-11	1.04535614662445e-10	1.33215645599968e-10	1.66583111877053e-10	2.04267095077481e-10	2.45559239665732e-10	2.89361267665422e-10	3.34163162150024e-10	3.78070450885334e-10	4.18895148616699e-10
30	1.12003391084411e-06	1.08453993117743e-06	1.03039860422188e-06	9.60531435801727e-07	8.78551317912907e-07	7.88452574725188e-07	6.94290431876294e-07	5.99885453711868e-07	5.08581951122507e-07	4.23079366182152e-07	3.45344187638677e-07	2.76599052302267e-07	2.17376966885077e-07	1.67623029099645e-07	1.26823903381908e-07	9.41462490056671e-08	6.85685046163515e-08	4.89949099756213e-08	3.43454336740869e-08	2.36196116390088e-08	1.59356992529024e-08	1.05487956644462e-08	6.85274131132787e-09	4.37080448926627e-09	2.73972300547067e-09	1.69082641734499e-09	1.03097207662910e-09	6.25063986831996e-10	3.81101443045152e-10	2.3807886671696e-10	1.56636654434252e-10	1.12121442459718e-10	8.9612782615569e-11	8.04674379584705e-11	7.99821431357584e-11	8.58493436785323e-11	9.71569203083572e-11	1.13750299025013e-10	1.35828912308548e-10	1.63688727359503e-10	1.97551063026029e-10	2.37438603005957e-10	2.83075493802993e-10	3.33801792405875e-10	3.88504079121154e-10	4.45573288922451e-10	5.02906392002349e-10	5.57968943097678e-10	6.07929816068459e-10
31	1.2436066154295e-06	1.20830644620724e-06	1.15429602430687e-06	1.0841854046898e-06	1.00123783122911e-06	9.09117347060068e-07	8.11621377547214e-07	7.12425363004874e-07	6.14862830124599e-07	5.21757949238451e-07	4.35319817072751e-07	3.57099721235032e-07	2.88005635546676e-07	2.28362997143438e-07	1.78007845395059e-07	1.36397662072818e-07	1.0272640592672e-07	7.60327324401939e-08	5.52936030347163e-08	3.94988317885987e-08	2.77051317743372e-08	1.90706127625807e-08	1.28723186607395e-08	8.51028659805736e-09	5.50186653214564e-09	3.46981915637951e-09	2.12718278822644e-09	1.26122433790637e-09	7.18091663407802e-10	3.89152868113922e-10	1.99493363732746e-10	9.86630332334826e-11	5.35190604923823e-11	4.28752468981904e-11	5.36188971576114e-11	7.79636062963037e-11	1.1154584992053e-10	1.52126240694572e-10	1.98710136564426e-10	2.50950218464674e-10	3.0873332401178e-10	3.7188555087844e-10	4.39954873792726e-10	5.12050631785748e-10	5.86734886349086e-10	6.61971617329958e-10	7.3514526218655e-10	8.03159515040389e-10	8.62620570626896e-10
32	1.38335277363901e-06	1.34830715733957e-06	1.29449093194108e-06	1.22423288346168e-06	1.14047371197115e-06	1.04656124125434e-06	9.46028781545534e-07	8.42377062800806e-07	7.38878217513954e-07	6.3841638873478e-07	5.4337435846042e-07	4.55569936389189e-07	3.76240496790087e-07	3.06069635623574e-07	2.45246851932284e-07	1.9354959564238e-07	1.50436892866525e-07	1.15144804015452e-07	8.67758273096324e-08	6.43766376366548e-08	4.70008884282666e-08	3.37559197017372e-08	2.38339238601285e-08	1.65293356514818e-08	1.12449307157875e-08	7.48939592589280e-09	4.86906756925644e-09	3.07622705270968e-09	1.87590108904399e-09	1.09262181565656e-09	5.98128437398573e-10	3.00579673923144e-10	1.35518660920499e-10	5.85951130229046e-11	3.98972418131772e-11	5.96642639028226e-11	1.05122115796934e-10	1.68193023055604e-10	2.43858953055944e-10	3.289982608288e-10	4.21556194062664e-10	5.19948654573946e-10	6.22632261307058e-10	7.27801188384367e-10	8.33191927328752e-10	9.35990730403626e-10	1.03284489594283e-09	1.11997850436371e-09	1.19340662125771e-09
33	1.54146517236476e-06	1.50675588532106e-06	1.45321927032225e-06	1.38293055599893e-06	1.29853425791938e-06	1.20307854126066e-06	1.09983258336616e-06	9.92102197382416e-07	8.83058076310711e-07	7.75588699654977e-07	6.72186599807389e-07	5.74872797718366e-07	4.85160291844496e-07	4.04053971190382e-07	3.32081562041183e-07	2.69348405516625e-07	2.15608047782025e-07	1.70340724430833e-07	1.32832656697104e-07	1.02250417173761e-07	7.7706221688255e-08	5.83116393506756e-08	4.32187079549229e-08	3.16486777938105e-08	2.29095225913743e-08	1.64039413796659e-08	1.16298579361512e-08	8.17545769936058e-09	5.71065045549851e-09	3.97657622834524e-09	2.77444097328162e-09	1.95462617286827e-09	1.40669765559707e-09	1.05066647809731e-09	8.29639698775185e-10	7.03843353592715e-10	6.45899370579215e-10	6.37183922886794e-10	6.65076364629834e-10	7.20914826549891e-10	7.98497194437583e-10	8.92996616360357e-10	1.00019277972149e-09	1.11594959787067e-09	1.23589379138764e-09	1.35526555816556e-09	1.46892160805082e-09	1.57147277326295e-09	1.65753454824393e-09
34	1.72013731526908e-06	1.68582481782636e-06	1.63262938898107e-06	1.56239814031746e-06	1.4775047891515e-06	1.38071607071381e-06	1.27504199576015e-06	1.16358127551987e-06	1.04937292124181e-06	9.35263713057838e-07	8.23799134209611e-07	7.17142767673594e-07	6.17026369658599e-07	5.24730172713733e-07	4.41090685144681e-07	3.66531522615957e-07	3.01111724300292e-07	2.44585575972256e-07	1.96468119450756e-07	1.56101152990742e-07	1.22715473491762e-07	9.54862262911348e-08	7.35793730714269e-08	5.61883510406224e-08	4.25608985217004e-08	3.20167192768026e-08	2.39571369675032e-08	1.7868163258897e-08	1.33184962903597e-08	9.9539181872735e-09	7.48941179126709e-09	5.70010696938083e-09	4.41192987852705e-09	3.49259175531122e-09	2.84333705896373e-09	2.39168677607202e-09	2.08526765249123e-09	1.88671305990098e-09	1.76955320825882e-09	1.71497593073791e-09	1.70932731493318e-09	1.74222664190094e-09	1.80518542257878e-09	1.89063975824479e-09	1.99132410206955e-09	2.09992957938451e-09	2.20899968071484e-09	2.31102012966889e-09	2.39865898188648e-09
35	1.92139541426644e-06	1.88745613518537e-06	1.83457085736544e-06	1.7643814485326e-06	1.67901460197217e-06	1.58097439402973e-06	1.47302008428141e-06	1.35803750376798e-06	1.23891237302151e-06	1.11841319613453e-06	9.99090101590248e-07	8.83194308985187e-07	7.72620986406383e-07	6.68876323902112e-07	5.73067863633299e-07	4.85915639718395e-07	4.07780585141747e-07	3.38706001786485e-07	2.78467655708651e-07	2.26628205303516e-07	1.8259211824378e-07	1.45657891695184e-07	1.15065164264443e-07	9.00351101162577e-08	6.98032636590114e-08	5.36445844159816e-08	4.08911037385015e-08	3.09428842367102e-08	2.32732711792771e-08	1.74295362352385e-08	1.30300288547689e-08	9.75888405852776e-09	7.35921276157802e-09	5.62554560485219e-09	4.39613394325619e-09	3.54554835117836e-09	2.9778675137532e-09	2.62062609517622e-09	2.41959260329501e-09	2.33437758399122e-09	2.33482630587789e-09	2.39812432269130e-09	2.50653388932792e-09	2.64567894714832e-09	2.80330153877191e-09	2.96841925837037e-09	3.13081911867152e-09	3.28082677241181e-09	3.40929134363535e-09
36	2.14720866975141e-06	2.11352547237283e-06	2.06082334487585e-06	1.9905605585352e-06	1.90464004491958e-06	1.80532318903594e-06	1.69513050774375e-06	1.57673533063661e-06	1.45285674437195e-06	1.32615773214511e-06	1.19915369407144e-06	1.07413546327762e-06	9.53109651384167e-07	8.37757790240983e-07	7.29414404699335e-07	6.29062958459581e-07	5.37347641540566e-07	4.54598263873503e-07	3.80865104279513e-07	3.15960428576183e-07	2.5950350244647e-07	2.10966235293479e-07	1.69717043002909e-07	1.35061050958176e-07	1.06275318575929e-07	8.26383063240146e-08	6.34532899788143e-08	4.80658310423165e-08	3.5875724474445e-08	2.63440628393488e-08	1.89961851019567e-08	1.34213296863383e-08	9.26979940391228e-09	6.24838625990752e-09	4.11471256066294e-09	2.67103544533392e-09	1.75794710578549e-09	1.24829212935296e-09	1.04152347480093e-09	1.05863380791575e-09	1.23773113948406e-09	1.53027680989461e-09	1.8979682530475e-09	2.3102261001903e-09	2.7422320799157e-09	3.17345790496347e-09	3.58662339098929e-09	3.96702255739718e-09	4.30215829377793e-09
37	2.40016004592975e-06	2.36665353491765e-06	2.31406780554299e-06	2.24370000391621e-06	2.15725362278434e-06	2.05676937118065e-06	1.9445446161445e-06	1.82304586276779e-06	1.69481893821691e-06	1.5624014248053e-06	1.42824147332748e-06	1.29462647034049e-06	1.16362419841836e-06	1.03703819267079e-06	9.16378037834748e-07	8.02844440339409e-07	6.97328109696348e-07	6.00420838394161e-07	5.12436706238644e-07	4.33441062754002e-07	3.63284852412386e-07	3.01641921290106e-07	2.4804714998056e-07	2.01933560644722e-07	1.62666909032709e-07	1.29576660293501e-07	1.01982630121673e-07	7.92169261887028e-08	6.06411316955491e-08	4.56589229226801e-08	3.37245016755677e-08	2.43473524894524e-08	1.70939082237333e-08	1.15867337436669e-08	7.50182473839517e-09	4.56457684106065e-09	2.54491829631108e-09	1.25202580636083e-09	5.28964993987132e-10	2.47519833153863e-10	3.03403609479266e-10	6.11980245784348e-10	1.10457064171632e-09	1.72537444152567e-09	2.42900295922846e-09	3.17859291862509e-09	3.94445200955632e-09	4.70317482102108e-09	5.43716051274755e-09
38	2.68406433300194e-06	2.6508598770042e-06	2.59856397220127e-06	2.52833465294769e-06	2.44169960022863e-06	2.34050059849007e-06	2.22682819054242e-06	2.10294978586535e-06	1.97123468337656e-06	1.83407946076159e-06	1.693836970082e-06	1.55275178949797e-06	1.41290445109624e-06	1.27616614030463e-06	1.14416489194644e-06	1.0182636395559e-06	8.99549851377656e-07	7.88835944022792e-07	6.86669228796966e-07	5.933498312951e-07	5.08954836441606e-07	4.33366843696166e-07	3.6630515782291e-07	3.07357971018718e-07	2.56014090618843e-07	2.11693010293012e-07	1.73772389720023e-07	1.41612278644517e-07	1.14575679789919e-07	9.20452790094711e-08	7.34363719406763e-08	5.82061796233e-08	4.58598695869522e-08	3.59536849278874e-08	2.80956348994871e-08	2.19442208273175e-08	1.72056657208023e-08	1.36300900259286e-08	1.10070346762774e-08	9.16068073289134e-09	7.94505673665306e-09	7.23946413849563e-09	6.94429095083725e-09	6.97732666763045e-09	7.27063966183643e-09	7.76803347482545e-09	8.42306224316747e-09	9.19755949935318e-09	1.00606204001195e-08
39	3.00307321950821e-06	2.97039331789985e-06	2.91865780492498e-06	2.84890286785342e-06	2.76249931254956e-06	2.66110787777069e-06	2.54662626517776e-06	2.4211302542264e-06	2.28681145800446e-06	2.14591431983965e-06	2.00067485493745e-06	1.85326341939841e-06	1.70573346137984e-06	1.55997780229784e-06	1.41769353957285e-06	1.28035618719317e-06	1.14920320559112e-06	1.02522664386397e-06	9.0917424612885e-07	8.01558074729694e-07	7.02669484715965e-07	6.12599148902163e-07	5.31260777753091e-07	4.584171956236e-07	3.93707513463661e-07	3.36674264871812e-07	2.86789533413458e-07	2.43479280756565e-07	2.06145274893461e-07	1.74184204740833e-07	1.47003743067578e-07	1.24035477537536e-07	1.04744765360461e-07	8.86376782395872e-08	7.52652902435614e-08	6.42256224788351e-08	5.51635965514767e-08	4.7769366052414e-08	4.17753944312885e-08	3.69526317148571e-08	3.31061148570848e-08	3.00702805001412e-08	2.77042381029586e-08	2.58872093711413e-08	2.45143003984435e-08	2.34927396936115e-08	2.27386921980865e-08	2.21747504880593e-08	2.17282137187562e-08
40	3.35917850587916e-06	3.32685811570235e-06	3.27550407359966e-06	3.20604150632712e-06	3.11969767486351e-06	3.01796615969799e-06	2.90256413447086e-06	2.77538444364317e-06	2.63844435718635e-06	2.49383293791446e-06	2.34365892558394e-06	2.19000092244706e-06	2.03486146871223e-06	1.88012633841293e-06	1.72753008428871e-06	1.57862853353026e-06	1.43477860368752e-06	1.29712548744221e-06	1.16659696171216e-06	1.04390432296314e-06	9.29549245329366e-07	8.23835706103222e-07	7.2688602563604e-07	6.38660023743244e-07	5.58976297699782e-07	4.87534671225018e-07	4.23938941598284e-07	3.6771915475514e-07	3.18352757479699e-07	2.75284103778238e-07	2.37941922273328e-07	2.05754477240065e-07	1.78162273229967e-07	1.54628258874012e-07	1.34645577387868e-07	1.17742988532658e-07	1.03488149217627e-07	9.14889882036613e-08	8.13934457041285e-08	7.28878727802456e-08	6.56944003738568e-08	5.95675960175313e-08	5.42907304046347e-08	4.96719790548144e-08	4.5540889502295e-08	4.17454552638571e-08	3.81501580911705e-08	3.46353737642506e-08	3.10985883631093e-08
41	3.75123227747639e-06	3.71832967363138e-06	3.66632539963998e-06	3.59604127051268e-06	3.50857221587481e-06	3.40525783992644e-06	3.28764827060561e-06	3.15746552987475e-06	3.01656178299122e-06	2.86687588848969e-06	2.71038967174234e-06	2.54908528614674e-06	2.38490491309271e-06	2.21971389335338e-06	2.05526818883481e-06	1.89318685629983e-06	1.7349299857539e-06	1.58178232730583e-06	1.43484261213844e-06	1.29501837483721e-06	1.16302591287335e-06	1.03939487950244e-06	9.24476901485253e-07	8.18457543515974e-07	7.21370905828606e-07	6.33116137374698e-07	5.53475170294142e-07	4.82131027465418e-07	4.18686118702991e-07	3.62680017663551e-07	3.13606296030452e-07	2.70928079897922e-07	2.34092081972307e-07	2.02540949486482e-07	1.7572384956816e-07	1.53105289898336e-07	1.34172242154394e-07	1.18439698805096e-07	1.05454850614629e-07	9.48001234038553e-08	8.60953592220148e-08	7.89994704261234e-08	7.3211936891874e-08	6.8474558691878e-08	6.45739214920026e-08	6.13450825414827e-08	5.86770449337833e-08	5.65206608801043e-08	5.48996958018093e-08
42	4.17955264300246e-06	4.14480885361955e-06	4.09080984775515e-06	4.01828354153072e-06	3.92820509118042e-06	3.82177450490071e-06	3.70038957539626e-06	3.56561501207739e-06	3.41914874918167e-06	3.26278646289665e-06	3.09838534591396e-06	2.92782816287202e-06	2.752988547899e-06	2.57569841066784e-06	2.39771819606828e-06	2.22071060174894e-06	2.04621820483107e-06	1.87564529152989e-06	1.7102440283558e-06	1.55110496739615e-06	1.39915174627871e-06	1.25513972996695e-06	1.11965824940079e-06	9.93136022722639e-07	8.75849298714948e-07	7.67932238311356e-07	6.69389046902443e-07	5.80107385219153e-07	4.99872616969261e-07	4.28382494029322e-07	3.65261931749761e-07	3.1007758487959e-07	2.62351996135797e-07	2.2157715232378e-07	1.87227345430296e-07	1.58771297041315e-07	1.35683563084365e-07	1.17455292066151e-07	1.0360446397357e-07	9.36857896072546e-08	8.73005025689751e-08	8.41063301380433e-08	8.38279870299498e-08	8.62686001865758e-08	9.13225464268652e-08	9.8990271556327e-08	1.09395763342862e-07	1.22807475830673e-07	1.39663653082912e-07
43	4.65535904076863e-06	4.61863572565673e-06	4.56253903221013e-06	4.4877115294681e-06	4.39501788273988e-06	4.28552714346215e-06	4.1604912497067e-06	4.0213203687457e-06	3.86955578651217e-06	3.70684109566747e-06	3.53489245343569e-06	3.35546867278119e-06	3.17034187747043e-06	2.98126939572012e-06	2.78996749202748e-06	2.59808744659726e-06	2.40719439114325e-06	2.21874920351886e-06	2.03409365630908e-06	1.85443891055519e-06	1.68085734903267e-06	1.51427765714052e-06	1.35548298589577e-06	1.20511197234889e-06	1.06366234871794e-06	9.31496842685559e-07	8.08851056947089e-07	6.9584301501899e-07	5.92484070892912e-07	4.98690900482282e-07	4.14298321004148e-07	3.39072718583473e-07	2.7272590278839e-07	2.14929248155898e-07	1.6532802613024e-07	1.2355587578491e-07	8.9249408349063e-08	6.2062989578126e-08	4.16837966120275e-08	2.78473038755328e-08	2.03534179681427e-08	1.90835569000171e-08	2.40190572394889e-08	3.5261396633366e-08	5.30548415582592e-08	7.78122735903076e-08	1.1014511393938e-07	1.50898456660464e-07	2.01192735862374e-07
44	5.20713604260679e-06	5.17099038268361e-06	5.11558618830751e-06	5.0414880909526e-06	4.94945662030075e-06	4.840433996692e-06	4.71552693283404e-06	4.57598691030786e-06	4.42318845024364e-06	4.25860593356301e-06	4.08378954369691e-06	3.90034090377536e-06	3.70988896177745e-06	3.51406664254321e-06	3.31448873699158e-06	3.11273143893521e-06	2.9103138714399e-06	2.7086818708295e-06	2.50919422029924e-06	2.31311144967015e-06	2.12158724584931e-06	1.93566245245748e-06	1.75626157881958e-06	1.58419168958018e-06	1.42014350759724e-06	1.2646945350034e-06	1.11831398047672e-06	9.8136927454215e-07	8.54133958557588e-07	7.36796746172139e-07	6.2947157765978e-07	5.32208516844724e-07	4.45005376699872e-07	3.67820002693464e-07	3.0058319244187e-07	2.43212286385656e-07	1.95625527557787e-07	1.57757359885866e-07	1.29574914941105e-07	1.11096027854965e-07	1.02409225544095e-07	1.03696245572787e-07	1.15257772797935e-07	1.37543223741313e-07	1.71185565053476e-07	2.17042321160517e-07	2.76244104728499e-07	3.50252188053341e-07	4.40926818401691e-07
45	5.87593222690814e-06	5.84643667951091e-06	5.7983114471958e-06	5.73206959695567e-06	5.64839494106858e-06	5.54813049011212e-06	5.4322645980211e-06	5.30191514670453e-06	5.15831215518386e-06	5.00277922337723e-06	4.83671423304795e-06	4.66156972806382e-06	4.47883338346648e-06	4.29000894886997e-06	4.09659801774381e-06	3.90008293187356e-06	3.70191108168608e-06	3.50348081029718e-06	3.30612907430838e-06	3.11112095975318e-06	2.91964109930779e-06	2.73278698890955e-06	2.55156416003124e-06	2.37688312954331e-06	2.20955802357742e-06	2.05030675600583e-06	1.89975263670619e-06	1.75842729005625e-06	1.62677478022682e-06	1.50515686674858e-06	1.39385935129864e-06	1.29309952435878e-06	1.20303477793555e-06	1.12377251745987e-06	1.05538158182207e-06	9.97905464742598e-07	9.5137772276894e-07	9.1584005447741e-07	8.91363641144823e-07	8.78074450216367e-07	8.761833179914e-07	8.86021745320595e-07	9.08084457469598e-07	9.43079893740497e-07	9.91989900297567e-07	1.05613999644889e-06	1.13728166503247e-06	1.23768817527511e-06	1.36026547435133e-06
46	6.68082074239704e-06	6.66409122585435e-06	6.62976917534693e-06	6.57832247981264e-06	6.51036328672398e-06	6.42663799053653e-06	6.32801543362744e-06	6.21547358451857e-06	6.09008498422563e-06	5.95300126912933e-06	5.80543708752927e-06	5.6486537270315e-06	5.48394276148549e-06	5.31261000998708e-06	5.13596007744677e-06	4.95528171759358e-06	4.77183422645767e-06	4.58683503893161e-06	4.40144866462935e-06	4.21677706368746e-06	4.0338515301056e-06	3.85362612137552e-06	3.67697265004931e-06	3.50467723694526e-06	3.33743841807707e-06	3.17586679908705e-06	3.02048626267838e-06	2.87173675671248e-06	2.72997872342751e-06	2.59549927351147e-06	2.46852026211465e-06	2.34920848661009e-06	2.23768829702762e-06	2.13405698833814e-06	2.03840342762137e-06	1.95083045680624e-06	1.87148170105491e-06	1.80057350161315e-06	1.73843277743822e-06	1.68554169921809e-06	1.64259012929939e-06	1.61053683804016e-06	1.59068054740532e-06	1.58474187215958e-06	1.59495722347029e-06	1.62418570458836e-06	1.67602995885894e-06	1.75497182188558e-06	1.86652347753036e-06
47	7.54223553320596e-06	7.53409157124863e-06	7.50872360351739e-06	7.46649211976684e-06	7.40787097326923e-06	7.33343830880174e-06	7.24386614755667e-06	7.13990884591276e-06	7.02239066484454e-06	6.89219270083583e-06	6.75023943735325e-06	6.59748517829009e-06	6.43490062159844e-06	6.26345982308758e-06	6.08412778778031e-06	5.89784891016712e-06	5.70553646620922e-06	5.50806334016606e-06	5.3062541494862e-06	5.10087891236619e-06	4.89264838640318e-06	4.68221119424946e-06	4.47015284441879e-06	4.25699675336181e-06	4.04320737939749e-06	3.82919559062397e-06	3.61532640784718e-06	3.40192928989603e-06	3.18931116218325e-06	2.97777242945593e-06	2.76762625947874e-06	2.55922147471327e-06	2.35296944239648e-06	2.14937540798054e-06	1.94907477060269e-06	1.75287484977441e-06	1.56180273726446e-06	1.3771598644522e-06	1.20058394035159e-06	1.03411892604567e-06	8.80293704359619e-07	7.42210076163276e-07	6.23640663705731e-07	5.29137223933996e-07	4.64149768105252e-07	4.35156745697377e-07	4.49806378524646e-07	5.17069023375003e-07	6.47400197226644e-07
48	8.31456415315792e-06	8.3019633391162e-06	8.27193078764729e-06	8.22477070923887e-06	8.16088073845691e-06	8.08074395406999e-06	7.98491989764018e-06	7.87403477688613e-06	7.74877105886618e-06	7.60985667335922e-06	7.45805405864296e-06	7.294149290223e-06	7.11894153810464e-06	6.93323310021021e-06	6.73782025891012e-06	6.5334852048414e-06	6.32098926779032e-06	6.10106768902667e-06	5.87442616373151e-06	5.64173937669666e-06	5.40365174989701e-06	5.1607806173977e-06	4.91372204181291e-06	4.66305948753405e-06	4.40937556939242e-06	4.15326710136742e-06	3.89536367825755e-06	3.63635003357821e-06	3.37699242880892e-06	3.11816934175954e-06	2.86090673433007e-06	2.60641819118528e-06	2.35615022955515e-06	2.11183308505212e-06	1.875537277475e-06	1.64973625235633e-06	1.43737537673803e-06	1.24194753953204e-06	1.06757556604935e-06	9.19101601120999e-07	8.02183544052819e-07	7.23398529959734e-07	6.90353344525717e-07	7.11801531897669e-07	7.97766807517296e-07	9.59672218862141e-07	1.21047430736414e-06	1.56480131473533e-06	2.03909424762425e-06
49	9.03027904081477e-06	9.01440593786438e-06	8.98342896403588e-06	8.93786615093056e-06	8.87833225636534e-06	8.80553117582852e-06	8.72024753592274e-06	8.62333765250475e-06	8.51572005796018e-06	8.39836582185696e-06	8.27228890690604e-06	8.13853681757708e-06	7.998181811774e-06	7.85231295662445e-06	7.7020293176787e-06	7.54843457668489e-06	7.39263337667673e-06	7.23572969447342e-06	7.07882753994774e-06	6.92303427867507e-06	6.76946686992589e-06	6.61926130547955e-06	6.47358552645476e-06	6.33365608526756e-06	6.20075880788244e-06	6.07627369759844e-06	5.96170430552487e-06	5.85871177439688e-06	5.76915374113618e-06	5.69512825918171e-06	5.63902287364211e-06	5.60356895023623e-06	5.59190132222634e-06	5.60762327750693e-06	5.65487686006272e-06	5.73841840552689e-06	5.86369916893546e-06	6.03695083341434e-06	6.26527561093204e-06	6.55674055997846e-06	6.92047564977927e-06	7.36677499625727e-06	7.90720058142233e-06	8.55468764542413e-06	9.32365080959925e-06	1.02300898502106e-05	1.12916938972438e-05	1.25279426819467e-05	1.39602033024915e-05
50	9.74886063985053e-06	9.73773308405001e-06	9.71654716881574e-06	9.68622260061852e-06	9.64778927454638e-06	9.60238084080237e-06	9.55122774353161e-06	9.49564993076113e-06	9.4370494556001e-06	9.37690320831726e-06	9.31675603617758e-06	9.25821452270742e-06	9.20294171011706e-06	9.15265305772465e-06	9.10911393520358e-06	9.07413895216982e-06	9.04959342490773e-06	9.03739727681385e-06	9.03953166135742e-06	9.05804858497526e-06	9.0950837923285e-06	9.1528731577547e-06	9.23377280457397e-06	9.34028314818896e-06	9.475077029692e-06	9.64103207400783e-06	9.84126737049472e-06	1.00791845344445e-05	1.03585131650905e-05	1.06833606695807e-05	1.10582663729152e-05	1.14882597810934e-05	1.19789228086717e-05	1.25364557226038e-05	1.31677464916341e-05	1.38804431646623e-05	1.46830288324526e-05	1.55848986548949e-05	1.65964383608853e-05	1.7729103549966e-05	1.89954990444317e-05	2.0409457458041e-05	2.19861160632625e-05	2.3741990953746e-05	2.56950474132259e-05	2.78647653172639e-05	3.02721983112477e-05	3.29400254281986e-05	3.5892593734713e-05
51	9.71634613778979e-06	9.66508410683197e-06	9.60434833395738e-06	9.53546341991059e-06	9.45989071329664e-06	9.37922706604811e-06	9.29520356930933e-06	9.20968443667231e-06	9.12466621517111e-06	9.0422775158308e-06	8.96477946462929e-06	8.89456708125323e-06	8.83417179682415e-06	8.78626532268176e-06	8.75366508021783e-06	8.73934139655943e-06	8.74642666255508e-06	8.77822663799381e-06	8.83823407429317e-06	8.93014480706824e-06	9.05787645009963e-06	9.22558979834712e-06	9.4377130209109e-06	9.69896869535155e-06	1.0014403702678e-05	1.03894219677473e-05	1.08298199929414e-05	1.13418250939433e-05	1.19321362053949e-05	1.26079670813122e-05	1.33770916705358e-05	1.42478914013338e-05	1.52294040617188e-05	1.63313739132355e-05	1.75643026260909e-05	1.89395005727196e-05	2.04691379653994e-05	2.21662952716051e-05	2.40450122886785e-05	2.61203352074401e-05	2.84083609429586e-05	3.09262779603018e-05	3.36924027742546e-05	3.67262112553651e-05	4.0048363830992e-05	4.36807236301399e-05	4.76463665857326e-05	5.19695824786586e-05	5.6675865885601e-05
52	7.83785812175763e-06	7.64478023550305e-06	7.43570926330035e-06	7.21252337843369e-06	6.977305080903e-06	6.73234665197088e-06	6.48015586342167e-06	6.2234620223622e-06	5.96522243743277e-06	5.70862939593066e-06	5.45711774345925e-06	5.21437315820248e-06	4.98434121069845e-06	4.77123729698331e-06	4.57955752814194e-06	4.41409065260494e-06	4.27993107895224e-06	4.18249305652362e-06	4.12752605880484e-06	4.12113140038508e-06	4.16978010230004e-06	4.28033200283634e-06	4.46005609142895e-06	4.71665202219882e-06	5.05827274101965e-06	5.49354813584411e-06	6.03160959443841e-06	6.68211532675419e-06	7.45527628099485e-06	8.36188245310936e-06	9.41332935907432e-06	1.06216444080248e-05	1.19995128822045e-05	1.35603031969802e-05	1.53180910809888e-05	1.72876822830727e-05	1.94846333792599e-05	2.19252702199505e-05	2.46267035250247e-05	2.76068411031773e-05	3.08843961418619e-05	3.44788909862961e-05	3.84106558006185e-05	4.27008214821148e-05	4.73713061811535e-05	5.24447947658225e-05	5.79447105620569e-05	6.38951786981211e-05	7.03209803875467e-05
53	5.52527025124947e-06	5.17907143590872e-06	4.81694761084852e-06	4.44157635826593e-06	4.05592718837467e-06	3.6632690349868e-06	3.26717775341392e-06	2.87154364448841e-06	2.4805790318485e-06	2.09882592222816e-06	1.73116378026539e-06	1.3828174502103e-06	1.05936525679817e-06	7.66747316381412e-07	5.11274087116234e-07	2.99635183507859e-07	1.38908475873826e-07	3.65694892288768e-08	5.0110867998325e-10	3.90035896022687e-08	1.60804860610963e-07	3.75071095626287e-07	6.91417518131381e-07	1.11991938604601e-06	1.67112308949111e-06	2.35605727612846e-06	3.18624389977159e-06	4.17370906764162e-06	5.33099354007671e-06	6.67116271380626e-06	8.20781589621514e-06	9.95509465351977e-06	1.19276899906629e-05	1.41408480952461e-05	1.66103743522396e-05	1.93526353108439e-05	2.23845582600994e-05	2.57236280460193e-05	2.93878807406174e-05	3.339589375266e-05	3.77667719518231e-05	4.25201293626929e-05	4.76760659732989e-05	5.32551391951763e-05	5.92783295089386e-05	6.57669998315862e-05	7.27428481498995e-05	8.02278529788352e-05	8.82442112254315e-05
[truncated: 70 more columns]
