# Supplementary material for: Reconstructing spruce budworm outbreak severity: a comparison of paleoecological and tree-ring signals
Source: PLoS One. 2025 Aug 12;20(8):e0329406. doi: 10.1371/journal.pone.0329406 (PMC12342301; doi:10.1371/journal.pone.0329406)
Supplement: S15 Dataset — (ZIP) [file pone.0329406.s015.zip › Lake 8 wavelet data outlier/GSI/GSI_wavelet_power.txt]

V1	V2	V3	V4	V5	V6	V7	V8	V9	V10	V11	V12	V13	V14	V15	V16	V17	V18	V19	V20	V21	V22	V23	V24	V25	V26	V27	V28	V29	V30	V31	V32	V33	V34	V35	V36	V37	V38	V39	V40	V41	V42	V43	V44	V45	V46	V47	V48	V49	V50
1	4.3666160278576e-09	1.00997214990503e-08	1.4713365063987e-08	1.66382767356645e-08	1.67897145474976e-08	1.64213407260158e-08	1.61048324737644e-08	1.59285846883336e-08	1.58491742334258e-08	1.58264492623156e-08	1.58390517413317e-08	1.58760595719952e-08	1.59313240591312e-08	1.60016200406799e-08	1.60847291140975e-08	1.61790036452399e-08	1.62825918073483e-08	1.63950167862169e-08	1.65162375136367e-08	1.66467720653453e-08	1.67861571268346e-08	1.69346838010795e-08	1.70915741166849e-08	1.72569481064767e-08	1.74305165219509e-08	1.7613287221021e-08	1.78048580884336e-08	1.80061735976346e-08	1.82170033089583e-08	1.8438393429062e-08	1.86695375617412e-08	1.89113812719481e-08	1.91636542931776e-08	1.94280075454751e-08	1.97038418930571e-08	1.99924764728064e-08	2.02931117306258e-08	2.06074089532183e-08	2.09350596903688e-08	2.127854574822e-08	2.1637485371691e-08	2.20136497429364e-08	2.24056163018605e-08	2.28152910822539e-08	2.32421342560144e-08	2.36893352200887e-08	2.41568004184636e-08	2.46476121471789e-08	2.51614255987996e-08
2	3.3023813787282e-09	9.51528333783493e-09	1.37957764845085e-08	1.46820186735629e-08	1.38032418805011e-08	1.28089420629189e-08	1.22128609960598e-08	1.19240274039649e-08	1.17888674880042e-08	1.17267403877773e-08	1.17050550143291e-08	1.17096222308807e-08	1.17329399501077e-08	1.17711384786434e-08	1.18216852752277e-08	1.18824917273214e-08	1.1951257014092e-08	1.20272669473844e-08	1.21106112922219e-08	1.22017554020741e-08	1.23001365729523e-08	1.24058945690154e-08	1.25181220143745e-08	1.26366647356713e-08	1.27612870735851e-08	1.28929551368066e-08	1.30312041900991e-08	1.31767895004343e-08	1.33295500238227e-08	1.34903710180291e-08	1.36583028630659e-08	1.38339970955841e-08	1.40172733619892e-08	1.42096759192518e-08	1.4410561049736e-08	1.46209217817943e-08	1.48398539781125e-08	1.50686833241257e-08	1.5307124118267e-08	1.5557518589234e-08	1.58195388107952e-08	1.60945160260944e-08	1.63807498134214e-08	1.66796499127411e-08	1.69906459424693e-08	1.7316655713056e-08	1.76575542777013e-08	1.80158712089756e-08	1.83912703932588e-08
3	4.24328903728647e-09	9.17493696493801e-09	1.15264091850897e-08	1.05978418921664e-08	8.6317598772633e-09	7.25960378141542e-09	6.63731641232569e-09	6.40126841935256e-09	6.30254298017174e-09	6.25226467629697e-09	6.22668287008277e-09	6.21771320181118e-09	6.22080073893795e-09	6.23361989020751e-09	6.25465252736838e-09	6.28228087691993e-09	6.31445985768711e-09	6.35062004667026e-09	6.39116154511255e-09	6.43654087367837e-09	6.48623752146659e-09	6.5403349180201e-09	6.59800859370697e-09	6.6589218918242e-09	6.7229820443718e-09	6.79103126551825e-09	6.86259136616909e-09	6.93813522848922e-09	7.0176191729658e-09	7.10169661186275e-09	7.18941178273571e-09	7.28106012450169e-09	7.37659219324885e-09	7.47726391585292e-09	7.58247031910439e-09	7.69278418347813e-09	7.80734103776972e-09	7.92696817073999e-09	8.05141071303884e-09	8.1825564519137e-09	8.32017625341533e-09	8.4650362917725e-09	8.61543681502786e-09	8.77217333265446e-09	8.93473361231823e-09	9.10537490091176e-09	9.28389312429234e-09	9.47183161124079e-09	9.66887472099378e-09
4	7.54827854609693e-09	9.62120496888599e-09	9.07234434512321e-09	6.39811046340799e-09	3.93087894527443e-09	2.7110897274634e-09	2.35407742881421e-09	2.29071315720375e-09	2.27453056333828e-09	2.25994958935807e-09	2.24870542456175e-09	2.24259312910939e-09	2.24086107870991e-09	2.24304183556024e-09	2.24886212265443e-09	2.25751466145633e-09	2.26760613130372e-09	2.27887075203688e-09	2.29192605438311e-09	2.30715984947265e-09	2.32417279514497e-09	2.34307041414127e-09	2.36328477142685e-09	2.38444890580332e-09	2.40662349012382e-09	2.43045892357961e-09	2.4555299370777e-09	2.48204190918617e-09	2.51007077663045e-09	2.54005133875352e-09	2.57120144930643e-09	2.60355240782174e-09	2.63717866379169e-09	2.67295525138254e-09	2.71041233162899e-09	2.74979358106683e-09	2.79045703837802e-09	2.83278550812835e-09	2.87658066737444e-09	2.92311709121665e-09	2.97229364386992e-09	3.02443372126601e-09	3.07820247870158e-09	3.13393763911864e-09	3.19129713043519e-09	3.25175074558739e-09	3.31507122235102e-09	3.38180569930004e-09	3.45166890297637e-09
5	1.14794290786783e-08	1.03094788511054e-08	7.14602574292955e-09	3.54298777359022e-09	1.28291324258978e-09	5.172816981769e-10	4.47321950808723e-10	4.98249539440816e-10	5.18873333698692e-10	5.18955127185509e-10	5.15972082898791e-10	5.14129899186034e-10	5.13231512046625e-10	5.13260144653802e-10	5.14420214556567e-10	5.16415517257622e-10	5.18451150476078e-10	5.20451890686596e-10	5.2297116304292e-10	5.2623127274236e-10	5.29954898453466e-10	5.34266647626176e-10	5.38878154715759e-10	5.43502715650531e-10	5.4826846209562e-10	5.53595336162485e-10	5.59165756633489e-10	5.65014145258438e-10	5.71270769583216e-10	5.78196638686761e-10	5.85288245518658e-10	5.92468700580719e-10	5.99864112192205e-10	6.07975430972203e-10	6.16506846466039e-10	6.25535088738414e-10	6.34716318293434e-10	6.44168386362851e-10	6.53761185201517e-10	6.64189186503273e-10	6.75443966681221e-10	6.87620046031242e-10	6.99928399752017e-10	7.12484646533306e-10	7.25132318647059e-10	7.3866676839404e-10	7.52930294827184e-10	7.67851957860822e-10	7.83161348484103e-10
6	1.44094629831163e-08	1.08611944747327e-08	6.15776848091727e-09	2.3727453844288e-09	5.03588284348585e-10	2.35193488018761e-11	2.77143001649262e-11	6.7658732522261e-11	7.4365631005311e-11	7.1434847997089e-11	6.98195042998591e-11	6.94596518298398e-11	6.92838998125632e-11	6.9197561821105e-11	6.94116653982353e-11	6.98398207628305e-11	7.0100338231786e-11	7.01796571704367e-11	7.04043822067117e-11	7.0843374587614e-11	7.13295543484329e-11	7.19656411592899e-11	7.26496223554608e-11	7.32100588542169e-11	7.37500182440431e-11	7.44831201135304e-11	7.5221485175464e-11	7.59391079980802e-11	7.67424401091434e-11	7.77638656181684e-11	7.87559459916523e-11	7.96460717682753e-11	8.0534208531419e-11	8.1641158636462e-11	8.28165889741123e-11	8.4082377369258e-11	8.5317848446589e-11	8.65385404584083e-11	8.7673566258502e-11	8.90123147303146e-11	9.05740966429359e-11	9.23755019324794e-11	9.40779448399515e-11	9.57204156091122e-11	9.72537058028805e-11	9.902353080517e-11	1.0097494185287e-10	1.02880234389944e-10	1.04503747748018e-10
7	1.62368187122049e-08	1.15400210089689e-08	6.21937114735628e-09	2.42264651714171e-09	6.41002864479245e-10	1.16801851041547e-10	2.92944803968193e-11	1.62299605360214e-11	8.61266806721743e-12	5.34803299671306e-12	4.91650470654899e-12	5.04859156161301e-12	5.06063237200753e-12	5.01787949717603e-12	5.05610392208934e-12	5.15718376945573e-12	5.17893476760312e-12	5.12065745796716e-12	5.1151090647958e-12	5.16504852042728e-12	5.19407640688732e-12	5.26015468340921e-12	5.34093700171963e-12	5.35919935211242e-12	5.36473391075238e-12	5.43909071956999e-12	5.50071349932025e-12	5.52680754954664e-12	5.5708035557421e-12	5.68377052716396e-12	5.77630771258464e-12	5.81334488038815e-12	5.84385125700206e-12	5.93753112544069e-12	6.03443157599093e-12	6.14276555813054e-12	6.24021400041367e-12	6.32201051725802e-12	6.35815478517825e-12	6.43576762195863e-12	6.56719048388436e-12	6.7528181537409e-12	6.89146227772358e-12	6.99718688059338e-12	7.05552528559813e-12	7.17948817779994e-12	7.37398903642221e-12	7.49938710141173e-12	7.40604343510196e-12
8	1.76267930789028e-08	1.25956933714519e-08	7.04944096369924e-09	3.06641072943904e-09	1.04022443594997e-09	2.85246108475437e-10	6.80246615884003e-11	1.41484009474917e-11	1.95781074112815e-12	6.38207461582793e-14	1.08576638993859e-13	1.9594983675671e-13	1.89967858945947e-13	1.70374965716761e-13	1.75320847111948e-13	1.97166879286487e-13	1.98194280418915e-13	1.79242260981656e-13	1.77260193034142e-13	1.86490022358861e-13	1.83110901208766e-13	1.88623931166067e-13	2.00782853759921e-13	1.94769490424194e-13	1.85982361301247e-13	1.96683866876387e-13	2.02724147221883e-13	1.95790602109483e-13	1.92721602754386e-13	2.06984510729535e-13	2.16014305903383e-13	2.09604888454999e-13	2.03124524345304e-13	2.11288962958613e-13	2.16636737193792e-13	2.22342660503228e-13	2.28468394970714e-13	2.3186428786029e-13	2.23657708751713e-13	2.21947777216829e-13	2.30363114545427e-13	2.48081410021938e-13	2.55245547779261e-13	2.56390702914834e-13	2.45890797820503e-13	2.48664513688424e-13	2.77642432094291e-13	2.89425562085237e-13	2.23603980265347e-13
9	1.90696811097847e-08	1.40091752130066e-08	8.3041014246518e-09	3.97488096952563e-09	1.54166184018033e-09	4.87551808629668e-10	1.26192350138871e-10	2.63879452948421e-11	4.30139993195562e-12	5.5966617394742e-13	8.65981542364576e-14	2.22708676691554e-14	5.76675619181321e-15	1.13858748262195e-15	2.02659080101477e-15	5.4488898360221e-15	5.31548800490679e-15	1.9688811172861e-15	2.11160475312717e-15	3.79329254153736e-15	2.35111229200777e-15	2.69689297363339e-15	4.86511882990993e-15	3.53313863986537e-15	1.71555211389751e-15	3.53332453040567e-15	4.45267049909214e-15	2.85541707760005e-15	1.92612434445721e-15	3.85555914674535e-15	4.95875162609496e-15	3.43482697478922e-15	2.25363152378662e-15	3.39714752610545e-15	3.53322456182612e-15	3.46917736798136e-15	4.09392904781786e-15	4.56522391221582e-15	3.19554886336744e-15	2.54487976437084e-15	3.19390794491981e-15	4.76839948172779e-15	4.96821434780236e-15	4.97317218171329e-15	2.994965574876e-15	2.20698558976992e-15	7.88090845918061e-15	1.33913680230297e-14	4.37443435399241e-15
10	2.07558311416141e-08	1.57159125135784e-08	9.83575501751476e-09	5.09427542665067e-09	2.18690231035817e-09	7.79336310813565e-10	2.30800063068197e-10	5.68036884794018e-11	1.16174016564593e-11	1.9845462661211e-12	2.87227745219665e-13	3.5062632680865e-14	3.56835070695989e-15	6.93274762902131e-16	7.05185511752844e-16	1.00435102558306e-15	9.56112801330258e-16	5.40153557489186e-16	4.41105498323161e-16	4.71189915482292e-16	1.94173577933939e-16	2.575639143718e-16	6.30406656904064e-16	5.29422978477738e-16	2.61896210320759e-16	3.65619282884316e-16	4.25207157746375e-16	2.72995202629109e-16	1.75341089305569e-16	3.22343135166614e-16	4.17376209760402e-16	2.48232804988399e-16	7.96383925582623e-17	1.18948659814171e-16	5.56987668953162e-17	3.46868189706335e-19	1.01758192959061e-16	1.97923702432097e-16	7.01227543799353e-17	1.79681494573498e-17	8.87798294204161e-17	1.32865295539851e-16	8.61674712677912e-17	2.42522889077875e-16	3.2483839198732e-16	7.71794826058379e-16	3.13415781194805e-15	7.42686708435849e-15	1.15619168960954e-14
11	2.2754337052777e-08	1.77165610146903e-08	1.16409086956574e-08	6.4613727327523e-09	3.03295019154242e-09	1.20523471759152e-09	4.05885458648521e-10	1.15939343821168e-10	2.80783969387767e-11	5.74401398444727e-12	9.83276006704645e-13	1.37196316257625e-13	1.37609967429443e-14	4.07345011438443e-16	2.71784498261537e-16	8.39539411573136e-16	1.13753185054677e-15	1.23588713722235e-15	1.15281604523052e-15	9.66811576894594e-16	8.18284462492674e-16	8.24453872358943e-16	9.31078171370896e-16	9.39457032744212e-16	7.76332322728358e-16	5.7164852872573e-16	4.60510993354605e-16	4.38782481666743e-16	4.06488427778657e-16	3.61226493565346e-16	3.69017289429991e-16	3.76164563770913e-16	2.92715236865841e-16	1.68170278716224e-16	8.61264068815919e-17	7.34392322871243e-17	1.05698005095461e-16	1.11293879476183e-16	6.43751155892829e-17	5.45517859488166e-17	7.13077459902164e-17	3.07549468350538e-17	1.61793494002218e-17	1.83592608128033e-16	6.99844853619886e-16	2.2282644756745e-15	5.81610085017313e-15	1.17197091561104e-14	1.90072099860209e-14
12	2.51154421458363e-08	2.00527973048126e-08	1.37629911365538e-08	8.12664473070746e-09	4.13203037012315e-09	1.81078706905448e-09	6.84608488111589e-10	2.23526481029738e-10	6.3065828367001e-11	1.536321094318e-11	3.22334381640085e-12	5.81868956522645e-13	9.08884845890316e-14	1.26255101345184e-14	2.18331208819945e-15	1.37951639369081e-15	1.74988345155924e-15	2.17416415298987e-15	2.34873763879109e-15	2.23529065056188e-15	2.03093396094986e-15	1.91839866595931e-15	1.8801339188972e-15	1.72899901784827e-15	1.35324694245924e-15	9.05887221497135e-16	6.26115612533873e-16	5.33741318009193e-16	4.81097109884237e-16	4.39778592549271e-16	4.870288996592e-16	5.61392399275519e-16	5.14920965095205e-16	3.5772369307321e-16	2.24384644950526e-16	1.79491423871978e-16	1.74259523766119e-16	1.32852478553636e-16	6.63179182103959e-17	5.39533997461374e-17	8.61840137966971e-17	1.11441064603924e-16	2.09164368008976e-16	5.80955880620438e-16	1.72414465185021e-15	4.7221623969072e-15	1.05884168197297e-14	1.89990800483966e-14	2.82658716572917e-14
13	2.78961921543098e-08	2.27827861169728e-08	1.6259751901366e-08	1.01474791629994e-08	5.54207969721785e-09	2.65098754169444e-09	1.11160018765528e-09	4.09039935555414e-10	1.32252968613992e-10	3.76144798090525e-11	9.42090346991259e-12	2.08739044720086e-12	4.17792433344205e-13	8.08695474060657e-14	1.80104548780353e-14	6.29584756680661e-15	4.1785105349197e-15	4.14235799768716e-15	4.40731538717053e-15	4.39292725491121e-15	4.12381834843145e-15	3.82192206572786e-15	3.50842944068741e-15	2.98368020098308e-15	2.16261190965877e-15	1.29612920744797e-15	7.21785211521447e-16	4.88443202955529e-16	4.18453405790272e-16	4.3911353606449e-16	5.90937292560073e-16	7.77631956388128e-16	7.98947732875016e-16	6.24092457462904e-16	4.18402828654585e-16	3.06643423985955e-16	2.49548498859918e-16	1.63204890184417e-16	7.24360056460974e-17	7.16930795761711e-17	1.86232843233049e-16	4.00593546591809e-16	8.07043937300578e-16	1.7712092526495e-15	4.21855590624473e-15	9.53616475974129e-15	1.84009939430687e-14	2.96048249814287e-14	4.0432314830511e-14
14	3.11649583649654e-08	2.5976299442221e-08	1.91998685582167e-08	1.25911599459743e-08	7.33088240020815e-09	3.79197671883556e-09	1.74388792965031e-09	7.13691657245928e-10	2.60215785443426e-10	8.46211652553799e-11	2.45562606050032e-11	6.35441268382517e-12	1.46468330539758e-12	3.01637819591345e-13	5.72584323942791e-14	1.26004068762962e-14	6.44816151186496e-15	6.71416040535896e-15	7.46497111497974e-15	7.6409829028564e-15	7.28618907951222e-15	6.69659668381229e-15	5.93388587816207e-15	4.80810381288487e-15	3.29861243683913e-15	1.79185173240842e-15	7.52907165740808e-16	2.84908413211012e-16	1.8684603933368e-16	3.15486631698135e-16	6.35591635514798e-16	9.89125095265211e-16	1.11468742363578e-15	9.39535214692207e-16	6.53812141921869e-16	4.47304912202752e-16	3.1372236959068e-16	1.68448134798835e-16	4.56560198459091e-17	8.35033477143467e-17	3.76039624647856e-16	9.57636960701305e-16	2.01186170059143e-15	4.23807245520024e-15	9.04286990143242e-15	1.78564629685383e-14	3.06181348315067e-14	4.49836624730288e-14	5.7109700334375e-14
15	3.50036252945674e-08	2.97161654215926e-08	2.2664930412438e-08	1.55376459822584e-08	9.57872422472077e-09	5.31324898030997e-09	2.65336331890913e-09	1.19374848240764e-09	4.84254861045015e-10	1.77283245871336e-10	5.85929448053338e-11	1.74536995272511e-11	4.65430220115357e-12	1.08896611547265e-12	2.10026004298792e-13	2.64548105689877e-14	6.08621689447246e-16	3.63487378920988e-15	8.45834370277649e-15	1.0837315896648e-14	1.12109841808923e-14	1.05543590710177e-14	9.31268714598679e-15	7.46151590440567e-15	5.09919046190243e-15	2.76044109855066e-15	1.06171560051653e-15	2.06588683247557e-16	3.04518249495868e-18	2.25957310361992e-16	7.25506715878912e-16	1.25487105390744e-15	1.49226699164826e-15	1.32691834859174e-15	9.5789031255576e-16	6.28564182429645e-16	3.8185828845032e-16	1.54629285356363e-16	9.31734770994046e-18	1.51543028117156e-16	7.57960262959458e-16	1.95904288049633e-15	4.19761327768065e-15	8.70171868589351e-15	1.73172004414734e-14	3.12039824812543e-14	4.92514373719336e-14	6.78160132851766e-14	8.18558328103876e-14
16	3.9510253629159e-08	3.41011330367569e-08	2.67525132674317e-08	1.90828493190893e-08	1.23816924484914e-08	7.31077280810115e-09	3.92997826961709e-09	1.92435557094162e-09	8.5890003689991e-10	3.49755085430928e-10	1.30090362910955e-10	4.42440363200114e-11	1.37654512179536e-11	3.9132061765189e-12	1.01083162109609e-12	2.3374316584419e-13	4.86820286564951e-14	1.38284938411305e-14	1.2085310394394e-14	1.4702643592538e-14	1.5910919897786e-14	1.55267211983591e-14	1.4042760135661e-14	1.16099092753379e-14	8.44887752331541e-15	5.21116286735983e-15	2.66795761987153e-15	1.18645138778586e-15	6.55999192951713e-16	7.96573741630472e-16	1.32862632482265e-15	1.90480057077584e-15	2.15870743068712e-15	1.95645775897818e-15	1.49036132057414e-15	1.03536932937794e-15	6.94110651858309e-16	4.58816585422343e-16	4.35759585089909e-16	8.75319933767115e-16	2.02990694515052e-15	4.25455670481995e-15	8.52430882148131e-15	1.67851205342552e-14	3.12296331126498e-14	5.25163174428143e-14	7.83558122831258e-14	1.03750738080581e-13	1.22379412023545e-13
17	4.4802327047515e-08	3.92492697391369e-08	3.15796223694405e-08	2.33420785378647e-08	1.58549952142182e-08	9.8999693377963e-09	5.68452452118949e-09	3.00271807598105e-09	1.45988268000169e-09	6.53812049561634e-10	2.70083548309155e-10	1.03140704170055e-10	3.65577032405909e-11	1.21195389681479e-11	3.81740625833895e-12	1.17853529131931e-12	3.77231171555597e-13	1.36930740675379e-13	6.29924258647428e-14	3.87226384343503e-14	2.96183257395491e-14	2.52120520626081e-14	2.20689740891583e-14	1.87915192023131e-14	1.49354339127739e-14	1.08711839673382e-14	7.36067438050027e-15	4.94344832977752e-15	3.68035884655398e-15	3.31597194788203e-15	3.47794204255279e-15	3.74083027244729e-15	3.73013565515477e-15	3.32369692322895e-15	2.71136022120263e-15	2.18600382239696e-15	1.91271041254037e-15	1.94601365141945e-15	2.39606838727449e-15	3.48929357763242e-15	5.59980104167396e-15	9.58450251837257e-15	1.73294871203152e-14	3.16951114146377e-14	5.51760362512886e-14	8.78760128382462e-14	1.26388075700083e-13	1.64375540986844e-13	1.94055546645474e-13
18	5.10204117288e-08	4.53016165889311e-08	3.72862577759771e-08	2.84535181443837e-08	2.01363354576079e-08	1.32188516781674e-08	8.05163585082956e-09	4.55151861615948e-09	2.38851097910569e-09	1.16402578313535e-09	5.27153949861329e-10	2.22092707682957e-10	8.72247051925128e-11	3.20644638773066e-11	1.11307857201196e-11	3.72051906666628e-12	1.24612922469533e-12	4.4758396400315e-13	1.87179620626158e-13	9.61853269902373e-14	6.06166902971339e-14	4.49373176079617e-14	3.69255511137051e-14	3.15765062042196e-14	2.67155931985952e-14	2.18043276852917e-14	1.72336927563295e-14	1.35759814771728e-14	1.10859648636415e-14	9.62209672487296e-15	8.79915541194301e-15	8.16633393709191e-15	7.38700551191579e-15	6.39906866411835e-15	5.42525927324374e-15	4.78713442226786e-15	4.69710043200943e-15	5.22128643124906e-15	6.40267080789767e-15	8.46383136717208e-15	1.21677023794538e-14	1.9378885172308e-14	3.33875325682615e-14	5.82175016980705e-14	9.6738740799705e-14	1.48610141131312e-13	2.09447796259041e-13	2.71517014962064e-13	3.25110959362667e-13
19	5.83322997361421e-08	5.24263447526855e-08	4.40396187533888e-08	3.45826172786548e-08	2.53906161989553e-08	1.74330362447357e-08	1.11951753471284e-08	6.72512559166974e-09	3.77927540685205e-09	1.98679178845481e-09	9.76992813982043e-10	4.49284911458244e-10	1.93115449324995e-10	7.75059768580969e-11	2.8997230609292e-11	1.00940195021527e-11	3.27057692648613e-12	9.98462222865564e-13	3.03894394640633e-13	1.09806034746158e-13	6.04958442309818e-14	4.92946052490183e-14	4.68289626385402e-14	4.52474991536705e-14	4.24343977044003e-14	3.81915001358914e-14	3.32129457543999e-14	2.84241343756832e-14	2.44486629070586e-14	2.13932086694849e-14	1.8959138666738e-14	1.67204192113523e-14	1.44043581753446e-14	1.20542283999219e-14	9.99467795528625e-15	8.62422405269196e-15	8.18897649283448e-15	8.72222642573858e-15	1.02585330954313e-14	1.33514029405983e-14	1.98129280674333e-14	3.33166303475888e-14	5.92081808064604e-14	1.03056131195041e-13	1.68334065900709e-13	2.54437246764288e-13	3.56020001610796e-13	4.63540366325546e-13	5.64298136797418e-13
20	6.69378865478989e-08	6.08237552086674e-08	5.20393158442907e-08	4.19276691712777e-08	3.1816028474568e-08	2.27423366345714e-08	1.53153550678045e-08	9.71762224008789e-09	5.80949756592726e-09	3.27204562544952e-09	1.7357507785202e-09	8.66779951064587e-10	4.07037494156097e-10	1.79396124837737e-10	7.39361677553085e-11	2.83037228742878e-11	9.9394784957644e-12	3.12533845512018e-12	8.34533827287041e-13	1.6396231203158e-13	1.30726515782554e-14	4.30802795348524e-15	2.31037555985194e-14	4.00164956046947e-14	4.9665723648423e-14	5.270049644737e-14	5.12018559621318e-14	4.73581620701604e-14	4.27966612047441e-14	3.82851754720229e-14	3.38570200554659e-14	2.92303854311592e-14	2.42586353883687e-14	1.91742058487525e-14	1.45268958712392e-14	1.08983001266768e-14	8.62664767894482e-15	7.82955447039749e-15	8.92240872259073e-15	1.35867161305102e-14	2.57843440554464e-14	5.21117775664156e-14	1.00860723970885e-13	1.79782577329633e-13	2.93404353988403e-13	4.4104967729638e-13	6.16094035899119e-13	8.06070668237613e-13	9.93158116310397e-13
21	7.70745218074776e-08	7.07315052318253e-08	6.15224097827792e-08	5.07246180255623e-08	3.96485803344712e-08	2.938489144809e-08	2.06524086782019e-08	1.37664050637346e-08	8.70381267386775e-09	5.21974777431078e-09	2.96906793102383e-09	1.60160363720025e-09	8.19057229397045e-10	3.96855329877952e-10	1.81984587108252e-10	7.88367495184116e-11	3.21735939438931e-11	1.23224028890553e-11	4.41097800827885e-12	1.47452175398624e-12	4.69001196407414e-13	1.57617573654653e-13	7.56739574143855e-14	6.20652280354156e-14	6.48879788727631e-14	6.85451013467872e-14	6.91786893153211e-14	6.68106132785506e-14	6.24765532728905e-14	5.69672761815812e-14	5.04789351008722e-14	4.28936931096657e-14	3.42786903440913e-14	2.51810939767235e-14	1.6519625617993e-14	9.20322260246146e-15	3.86707381135824e-15	1.15531979671328e-15	2.72646620159157e-15	1.26761404650107e-14	3.86024886757523e-14	9.14315440625359e-14	1.8359380554521e-13	3.26006495130461e-13	5.24956976873411e-13	7.79843434849905e-13	1.08192857367146e-12	1.4136573661833e-12	1.74846252449632e-12
22	8.90220181902017e-08	8.24288587209102e-08	7.27666601985188e-08	6.12490892881295e-08	4.91627368140891e-08	3.76362344306175e-08	2.74840005768832e-08	1.91482568607747e-08	1.27299109294479e-08	8.07679442289035e-09	4.89151482545277e-09	2.82826482236783e-09	1.5615933919034e-09	8.23596497678203e-10	4.15083401512606e-10	2.00033108129121e-10	9.22792975985657e-11	4.08459508733239e-11	1.74339790252476e-11	7.25045125746365e-12	2.99812615083512e-12	1.27682438170848e-12	5.89388054086331e-13	3.11479374721866e-13	1.94349222713936e-13	1.4131659300156e-13	1.14564398900485e-13	9.88359149016497e-14	8.77033684195418e-14	7.81891805402706e-14	6.86463407256207e-14	5.81545738033075e-14	4.65604672387849e-14	3.45208917710933e-14	2.32369582631575e-14	1.40307868479006e-14	8.25877550391279e-15	8.02132235662083e-15	1.76757277387998e-14	4.55194156237028e-14	1.04604360618879e-13	2.11823223945721e-13	3.85163699065004e-13	6.39895620670179e-13	9.84806500850928e-13	1.41918282689265e-12	1.93049802655903e-12	2.49256194031781e-12	3.06464064484583e-12
23	1.03107610381301e-07	9.62407266345179e-08	8.60935130612494e-08	7.3818244003553e-08	6.06721093220337e-08	4.78087432593633e-08	3.61233155750919e-08	2.61761518852291e-08	1.81946453659312e-08	1.21335881159408e-08	7.76498568100957e-09	4.76991615139616e-09	2.81341913611475e-09	1.5939541092135e-09	8.67828907439853e-10	4.54307816314648e-10	2.28835311590915e-10	1.11009835072192e-10	5.19426691580729e-11	2.35095228777231e-11	1.03512303540168e-11	4.48463626098205e-12	1.95412721358632e-12	8.89560023330026e-13	4.46531952406873e-13	2.6004134257299e-13	1.7811722581683e-13	1.39061391637863e-13	1.17901621612509e-13	1.0418241008591e-13	9.32187313506171e-14	8.29253686637213e-14	7.28006888191027e-14	6.35327817509481e-14	5.66576282805479e-14	5.43512806293099e-14	5.97762863117496e-14	7.82744369093634e-14	1.19156939784325e-13	1.97237577186082e-13	3.33037621963272e-13	5.50994821379754e-13	8.7582605727739e-13	1.32788171549958e-12	1.9184212004873e-12	2.64526744073955e-12	3.48885232577188e-12	4.4089170490053e-12	5.34315730073244e-12
24	1.19713760684447e-07	1.1254558513949e-07	1.01876312726247e-07	8.8799476146934e-08	7.4538786635287e-08	6.02615795650895e-08	4.69293429214556e-08	3.52095336062777e-08	2.54542000831107e-08	1.77344844199809e-08	1.19102109535669e-08	7.71169670056665e-09	4.81508199190412e-09	2.89985699332937e-09	1.68482740669254e-09	9.44480356932061e-10	5.10813282457405e-10	2.66430234524317e-10	1.33880918171106e-10	6.46888041274421e-11	2.99568804510814e-11	1.32285475551016e-11	5.52963806280649e-12	2.16843925926927e-12	7.94294436515831e-13	2.81274253315427e-13	1.16389639970776e-13	7.92047753695583e-14	8.16351626816697e-14	9.18328480370951e-14	1.0018055570304e-13	1.05272644170766e-13	1.08743885589537e-13	1.13656534432708e-13	1.24218625069458e-13	1.46161683222021e-13	1.87731112692306e-13	2.61212796475761e-13	3.8452469675472e-13	5.82035703103463e-13	8.83782809147258e-13	1.32271628602325e-12	1.93023861961703e-12	2.73069525960162e-12	3.7354118248736e-12	4.93658445995094e-12	6.30135672802561e-12	7.76713162620059e-12	9.2403129401847e-12
25	1.39292504186103e-07	1.31791355160872e-07	1.20557959777681e-07	1.06629997674593e-07	9.11948536222467e-08	7.54239035773378e-08	6.0331240787154e-08	4.66790889564785e-08	3.493864979068e-08	2.53019550009664e-08	1.77308844266113e-08	1.20254904617811e-08	7.89481905867025e-09	5.01788023845396e-09	3.08818038230682e-09	1.84048605281916e-09	1.06218415444633e-09	5.93454607733325e-10	3.20764594355041e-10	1.67481556132328e-10	8.42539016734884e-11	4.0655587750764e-11	1.86791291867239e-11	8.07178307040868e-12	3.21150754125412e-12	1.13033283256035e-12	3.23458475257446e-13	6.19415199729683e-14	1.14735263190558e-14	2.92493392946268e-14	6.05164409681159e-14	8.87568857771854e-14	1.13421041292708e-13	1.41033257326426e-13	1.82386551814292e-13	2.5235422172116e-13	3.7073387924589e-13	5.6327185761427e-13	8.62181572785178e-13	1.30552347791803e-12	1.93501312350401e-12	2.79216864705311e-12	3.91301273064705e-12	5.32163369182677e-12	7.02283780335388e-12	8.99420297347253e-12	1.11784213030722e-11	1.34779135030119e-11	1.57547758049532e-11
26	1.62386720443041e-07	1.54518336933461e-07	1.42675384793021e-07	1.27842597410776e-07	1.11169061414669e-07	9.38219265219812e-08	7.68550519702055e-08	6.11122948389383e-08	4.71756307720369e-08	3.53581123162108e-08	2.57333906364327e-08	1.81887333434687e-08	1.24874923295291e-08	8.32908039119507e-09	5.39839053701017e-09	3.40086466770144e-09	2.08304393639736e-09	1.24086252944071e-09	7.1909682236282e-10	4.05488134068304e-10	2.22496146914136e-10	1.1878512971123e-10	6.16820633667139e-11	3.1143756724579e-11	1.52926822089537e-11	7.31764790052949e-12	3.43512342229196e-12	1.60915492042149e-12	7.79638873423902e-13	4.13919458378112e-13	2.55438260180986e-13	1.88166176059314e-13	1.66706544917766e-13	1.821841874147e-13	2.46641333346584e-13	3.86290475093298e-13	6.38443409225468e-13	1.04944671535761e-12	1.67231321576443e-12	2.56347253963757e-12	3.77846116073996e-12	5.36654327530422e-12	7.36424361653632e-12	9.78769506429679e-12	1.26237973012875e-11	1.58207207366135e-11	1.92793582822288e-11	2.28486182372776e-11	2.63282549323344e-11
27	1.89654686727011e-07	1.81384012844511e-07	1.68884145065034e-07	1.53089554614425e-07	1.35109609108322e-07	1.16100131285913e-07	9.71429062258232e-08	7.9150116727625e-08	6.28041444705528e-08	4.85355418655356e-08	3.65350955910455e-08	2.67911121540185e-08	1.91409438675636e-08	1.33261723891647e-08	9.04307231235739e-09	5.98306202563058e-09	3.86095266077296e-09	2.43132250460337e-09	1.49498503915164e-09	8.98273292838868e-10	5.27904553351553e-10	3.03770087844592e-10	1.71362480592941e-10	9.49023056985038e-11	5.16771276436084e-11	2.77120815206814e-11	1.46541921162735e-11	7.6434902190778e-12	3.92256918796062e-12	1.96391759339332e-12	9.41594081525593e-13	4.22043627572472e-13	1.89129820226058e-13	1.48363456565019e-13	2.75906667219675e-13	5.91488323155875e-13	1.14307320846041e-12	1.99662907799777e-12	3.22771005195742e-12	4.91348983858485e-12	7.12477100650601e-12	9.91771781460733e-12	1.33249677379866e-11	1.73457565716823e-11	2.19350884902966e-11	2.69929556101026e-11	3.23559904319339e-11	3.77951776666592e-11	4.30236004668096e-11
28	2.21895461447234e-07	2.13187670646939e-07	1.99982065770915e-07	1.83165202302386e-07	1.63805681790749e-07	1.43041940275688e-07	1.21972971834914e-07	1.01566305557343e-07	8.25931734015857e-08	6.55952450570349e-08	5.08818290614378e-08	3.85520990827619e-08	2.85343230726325e-08	2.06333778149328e-08	1.45787275579318e-08	1.00669811764796e-08	6.79549732959249e-09	4.48574799060315e-09	2.89692162009937e-09	1.83139101453496e-09	1.13419800615898e-09	6.88737625858483e-10	4.1052576214445e-10	2.4047283776014e-10	1.38595321295619e-10	7.86656849315297e-11	4.3974199178897e-11	2.41619285358144e-11	1.2969527755765e-11	6.70569273415875e-12	3.24519675686236e-12	1.39618465312655e-12	5.13375212271502e-13	2.68453562970983e-13	5.17062668389066e-13	1.22273105327643e-12	2.41279110284673e-12	4.15129754366623e-12	6.52043744231443e-12	9.60589734542804e-12	1.3483847336677e-11	1.82082442870679e-11	2.37976526027738e-11	3.02212786986579e-11	3.73847866326935e-11	4.51177645769724e-11	5.31661256304565e-11	6.11936352673727e-11	6.87964837998818e-11
29	2.60078429362413e-07	2.50900169127005e-07	2.36939586735553e-07	2.19037356014031e-07	1.98220571652841e-07	1.75605164164474e-07	1.52297760343592e-07	1.29308854067465e-07	1.0748630547526e-07	8.7474241327248e-08	6.96982280420973e-08	5.43739078762848e-08	4.15336801330994e-08	3.10647211000065e-08	2.27516174397173e-08	1.63178606381977e-08	1.14620194791757e-08	7.88616869141423e-09	5.31577360327109e-09	3.51149894418541e-09	2.2742346350195e-09	1.4450246980167e-09	9.01626826522052e-10	5.53230055575966e-10	3.34527841200633e-10	1.99976877831979e-10	1.1873394701469e-10	7.04913752318752e-11	4.22394950887152e-11	2.58676951535046e-11	1.64599498863109e-11	1.11280942681329e-11	8.23930632299362e-12	6.91950589476808e-12	6.74228157780416e-12	7.53820169349055e-12	9.2797106021237e-12	1.20119494900927e-11	1.58104312074246e-11	2.07535419783102e-11	2.69023605694387e-11	3.42831994913254e-11	4.2870355284816e-11	5.25683716692243e-11	6.31949525334167e-11	7.44674547779907e-11	8.59972738115387e-11	9.72968650273936e-11	1.0780314790576e-10
30	3.05381776223709e-07	2.95704199097773e-07	2.80942347306756e-07	2.6189278123086e-07	2.3954057048659e-07	2.14974783715497e-07	1.89301094590715e-07	1.63561195434907e-07	1.38666926139817e-07	1.15354300505897e-07	9.41594896445166e-08	7.5415850427423e-08	5.92687092906481e-08	4.57030969034407e-08	3.45790502478649e-08	2.56693556041375e-08	1.86954801368148e-08	1.33586603846662e-08	9.36442141529597e-09	6.43998265248832e-09	4.34493285971187e-09	2.8761718067998e-09	1.86842763722907e-09	1.19171752349244e-09	7.46996559364033e-10	4.61010661923299e-10	2.81098706878224e-10	1.70426224334913e-10	1.03908849965835e-10	6.49131660170532e-11	4.2707617412067e-11	3.05703648073551e-11	2.44332876554311e-11	2.19397724426123e-11	2.18074548462278e-11	2.34071708064907e-11	2.64902273126989e-11	3.10144791384549e-11	3.70343023561293e-11	4.46303936201097e-11	5.3863096409558e-11	6.47385955264417e-11	7.7181678399194e-11	9.10124088963876e-11	1.05927208634925e-10	1.21487359526846e-10	1.37119461988602e-10	1.52132489267596e-10	1.65754523370122e-10
31	3.59236785463042e-07	3.49039735077195e-07	3.33437912037447e-07	3.13185274824386e-07	2.89224466573389e-07	2.62613908059467e-07	2.34450549768466e-07	2.05796104743157e-07	1.77613518498681e-07	1.50718600358584e-07	1.25749485241814e-07	1.0315428878763e-07	8.31952945773742e-08	6.59665106269816e-08	5.14205741377776e-08	3.94007695518659e-08	2.96742582336148e-08	2.19633395745113e-08	1.59724915937351e-08	1.14099050175775e-08	8.00309547726678e-09	5.50886875370465e-09	3.71838676295796e-09	2.45834009157267e-09	1.58930711893333e-09	1.00231589669163e-09	6.14472693739138e-10	3.64325962306625e-10	2.07432911364286e-10	1.12413381901066e-10	5.76270291741818e-11	2.85004843678711e-11	1.54598849939742e-11	1.2385239577003e-11	1.54887245017761e-11	2.25211051159595e-11	3.22219036631249e-11	4.39442352699459e-11	5.74007807715568e-11	7.24912111868775e-11	8.91828376491933e-11	1.07425425532642e-10	1.27088399699058e-10	1.47914477677093e-10	1.69488286630153e-10	1.91221687732222e-10	2.12359131545045e-10	2.32006197793921e-10	2.49182528479295e-10
32	4.2336656410523e-07	4.12641069898417e-07	3.96170946821903e-07	3.74668905439345e-07	3.49034928826882e-07	3.20293597756704e-07	2.89526259982116e-07	2.57804292263701e-07	2.26129110521963e-07	1.95383388906728e-07	1.66296363117209e-07	1.39424362573375e-07	1.15146078020465e-07	9.3670719776e-08	7.50562828504436e-08	5.9234657169563e-08	4.60402810195886e-08	3.52393554121091e-08	2.65572054761027e-08	1.97020719546338e-08	1.4384331331063e-08	1.0330790536345e-08	7.29422504952551e-09	5.05870098724077e-09	3.44144152631499e-09	2.2920833216158e-09	1.49014802765721e-09	9.41460271400817e-10	5.74107930965886e-10	3.34390151793377e-10	1.83053510471469e-10	9.19905509380352e-11	4.14746483611167e-11	1.79326720895694e-11	1.22103042012103e-11	1.82598791065838e-11	3.21719736458446e-11	5.14744348906798e-11	7.4631524979712e-11	1.00687883768998e-10	1.29014667016644e-10	1.59127071266893e-10	1.90552754289287e-10	2.2273905423809e-10	2.5499323833751e-10	2.86454176488126e-10	3.16095795072331e-10	3.4276249724563e-10	3.65234718468244e-10
33	4.99807951019044e-07	4.88553737852471e-07	4.7119491176495e-07	4.48404349308188e-07	4.21039513843225e-07	3.9008874894008e-07	3.56612059624364e-07	3.2168132979255e-07	2.86324631697379e-07	2.51478532086063e-07	2.17951214970876e-07	1.86397980489833e-07	1.5730940648539e-07	1.31011320308952e-07	1.07674833055347e-07	8.73341007536274e-08	6.99092126874537e-08	5.52316393384774e-08	4.30699435591826e-08	3.31538930717839e-08	2.51956308450725e-08	1.89070901548246e-08	1.4013325929059e-08	1.02618347038744e-08	7.42823240544146e-09	5.31884889558001e-09	3.77088991040457e-09	2.65082781928295e-09	1.85163346815681e-09	1.28937354692952e-09	8.99590651115299e-10	6.33772153911705e-10	4.5611064430906e-10	3.40670336921468e-10	2.69004143176815e-10	2.28215668251442e-10	2.09427787770542e-10	2.06601872445657e-10	2.15645777171133e-10	2.33750959007648e-10	2.589064312326e-10	2.89547125093525e-10	3.24304637444217e-10	3.61837874738752e-10	4.00728835542218e-10	4.39434191480469e-10	4.76286271198188e-10	5.09537679454565e-10	5.37442532697742e-10
34	5.90905992182156e-07	5.79118874859801e-07	5.60845044403151e-07	5.36719025331662e-07	5.07556243119395e-07	4.74307133764704e-07	4.38005703899698e-07	3.99716430771162e-07	3.60483283335132e-07	3.21284194820201e-07	2.82993596172747e-07	2.46354726978371e-07	2.11962484581432e-07	1.80256657758058e-07	1.51524605991675e-07	1.25911850824269e-07	1.03438673544217e-07	8.40206657691872e-08	6.74912334182176e-08	5.36242693359302e-08	4.21555348960087e-08	3.2801673904427e-08	2.52761753744707e-08	1.9301966782544e-08	1.46206292636558e-08	1.09984657054644e-08	8.22981727328660e-09	6.1381173731003e-09	4.57520408107552e-09	3.41939556240065e-09	2.57278199019079e-09	1.9581153983393e-09	1.51559749280906e-09	1.19978409754837e-09	9.76750455339335e-10	8.21598389185985e-10	7.16336504198174e-10	6.48128520163764e-10	6.07881466766348e-10	5.89132940100586e-10	5.87192513079488e-10	5.98494174447705e-10	6.20121936622727e-10	6.49477429672474e-10	6.84064774273897e-10	7.21373207013277e-10	7.5884124858874e-10	7.93887575458656e-10	8.23993499249535e-10
35	6.99290872543886e-07	6.86938689382687e-07	6.67691119727408e-07	6.42145720492241e-07	6.11076500604281e-07	5.75394817361255e-07	5.36104901866379e-07	4.94257050842291e-07	4.5090152079206e-07	4.07045907355881e-07	3.63618328483282e-07	3.21438114388256e-07	2.81195010521097e-07	2.43437193975001e-07	2.08567754149652e-07	1.76848747092033e-07	1.48411534176112e-07	1.23271875099978e-07	1.01348160035085e-07	8.24812187293868e-08	6.64543074987395e-08	5.30121147475081e-08	4.18779073377815e-08	3.27682320074758e-08	2.54048618978083e-08	1.9523918900279e-08	1.48822961688479e-08	1.1261646799118e-08	8.47029507256353e-09	6.34347074604034e-09	4.7422722982828e-09	3.55174083255941e-09	2.67838169856607e-09	2.04741442877567e-09	1.5999706870192e-09	1.29040049837354e-09	1.08379334964094e-09	9.53775519135768e-10	8.80609483189009e-10	8.49595520752993e-10	8.497588328528e-10	8.72796113507829e-10	9.12251719512997e-10	9.62893491722359e-10	1.02026015285347e-09	1.0803546619551e-09	1.1394600075637e-09	1.19405521596975e-09	1.24080983057686e-09
36	8.27944441549405e-07	8.14956502167417e-07	7.94635033586536e-07	7.67542332156053e-07	7.34412151254092e-07	6.96116460695736e-07	6.53627149218684e-07	6.07975028782965e-07	5.60208554862803e-07	5.11354549939679e-07	4.62382929780565e-07	4.14177019131895e-07	3.67510549471641e-07	3.2303190442829e-07	2.81255664838015e-07	2.42561045499845e-07	2.07196440318351e-07	1.75289021050595e-07	1.46858174759915e-07	1.2183151282614e-07	1.00062227504899e-07	8.13466917894205e-08	6.54413724990815e-08	5.20783322021463e-08	4.09788114813357e-08	3.18645911521706e-08	2.44670205910001e-08	1.85337541714313e-08	1.3833358202961e-08	1.01580348025477e-08	7.3247589241662e-09	5.17514458121681e-09	3.57435166822221e-09	2.40932180715488e-09	1.58659632906978e-09	1.0299273569912e-09	6.77848667098322e-10	4.81330270544829e-10	4.01602128313168e-10	4.08199719592972e-10	4.77258047391863e-10	5.90061039074923e-10	7.31839568033151e-10	8.90802503417779e-10	1.05738014194378e-09	1.22365695980992e-09	1.38296987262279e-09	1.52964838591042e-09	1.65887372577137e-09
37	9.80512145933479e-07	9.66824083309936e-07	9.45341788226293e-07	9.16595170143596e-07	8.81280139041592e-07	8.40230364323637e-07	7.94384365189554e-07	7.44749757029291e-07	6.92366559845817e-07	6.3827142545902e-07	5.83464471170733e-07	5.2888013895928e-07	4.75363158296945e-07	4.23650308417963e-07	3.74358284101675e-07	3.2797759732019e-07	2.84872120264481e-07	2.45283611697229e-07	2.09340379338954e-07	1.77069119743631e-07	1.48408940823783e-07	1.23226602346465e-07	1.0133209397122e-07	8.24937942032302e-08	6.64526019081545e-08	5.29345905339652e-08	4.16618915384898e-08	3.23616578916306e-08	2.47730838914139e-08	1.86525596790302e-08	1.37771160571248e-08	9.94636790063898e-09	6.98319458457198e-09	4.73340650204925e-09	3.06464157885411e-09	1.86471858045321e-09	1.03964871183194e-09	5.11476937648719e-10	2.16092506938262e-10	1.01116674772735e-10	1.2394628629827e-10	2.50005854851428e-10	4.51238629724316e-10	7.04849078322098e-10	9.92295038020801e-10	1.29851714221114e-09	1.61138550363774e-09	1.92133855585173e-09	2.2211860126493e-09
38	1.16169342077806e-06	1.14732215642392e-06	1.12468789695546e-06	1.09429185274762e-06	1.05679522142064e-06	1.01299514812749e-06	9.63796443456696e-07	9.10180467892918e-07	8.53172680822779e-07	7.93810348192339e-07	7.33111811002735e-07	6.72048548085172e-07	6.11521037273644e-07	5.5233914879884e-07	4.95207514557907e-07	4.40716027609744e-07	3.89335356518277e-07	3.41417124387481e-07	2.97198213744753e-07	2.56808522344307e-07	2.20281413413856e-07	1.87566074670843e-07	1.58541018040358e-07	1.3302800844449e-07	1.10805795912408e-07	9.1623130734369e-08	7.52106569758904e-08	6.12913969236836e-08	4.95896509470981e-08	3.98382384968363e-08	3.17840929072963e-08	2.51922933014753e-08	1.98486705858192e-08	1.55611617500764e-08	1.21601087626736e-08	9.4977071323339e-09	7.44680685265382e-09	5.89925722459291e-09	4.76396918229087e-09	3.96484629909968e-09	3.43871047545102e-09	3.1333220132779e-09	3.00556771697558e-09	3.01986594909226e-09	3.14681513261525e-09	3.36209280423455e-09	3.64559666859693e-09	3.98080784660745e-09	4.35435037232989e-09
39	1.37705207128095e-06	1.36206678024418e-06	1.33834358400707e-06	1.30635762377391e-06	1.26673747930846e-06	1.2202446784119e-06	1.1677494076604e-06	1.11020351077868e-06	1.04861194672761e-06	9.84003899648698e-07	9.1740468898807e-07	8.49809526365702e-07	7.82160015542678e-07	7.15324105270513e-07	6.50079995528755e-07	5.8710427974196e-07	5.26964392443659e-07	4.7011523538427e-07	4.16899684847531e-07	3.67552545801483e-07	3.22207418410031e-07	2.80905880476274e-07	2.43608364139396e-07	2.10206113072282e-07	1.80533642460703e-07	1.54381182175986e-07	1.31506657394579e-07	1.11646844206726e-07	9.45274247503396e-08	7.98717521652937e-08	6.74082162107297e-08	5.68761727638988e-08	4.80304626468884e-08	4.06445962157882e-08	3.45127195541477e-08	2.94505061978715e-08	2.5295135795243e-08	2.19045290134575e-08	1.91560076046382e-08	1.69445412491672e-08	1.51807301067003e-08	1.37886554938876e-08	1.27037123887333e-08	1.18705181920445e-08	1.12409740529764e-08	1.07725398252027e-08	1.04267731423222e-08	1.01681790145366e-08	9.96342064265366e-09
40	1.63193688119661e-06	1.61623517417155e-06	1.5912866472745e-06	1.5575407402927e-06	1.51559367413272e-06	1.46617105152185e-06	1.41010709993269e-06	1.34832139023086e-06	1.28179394097146e-06	1.21153964869764e-06	1.13858296929209e-06	1.06393371740767e-06	9.88564755670311e-07	9.13392220030946e-07	8.39258780976744e-07	7.66920281571371e-07	6.97035931734932e-07	6.30162082423499e-07	5.66749460910746e-07	5.07143625175782e-07	4.51588295676013e-07	4.00231148920331e-07	3.53131609881928e-07	3.10270158453435e-07	2.71558666600918e-07	2.36851304401265e-07	2.0595559091571e-07	1.78643215749649e-07	1.54660315089683e-07	1.33736948178431e-07	1.1559558322401e-07	9.99584628479013e-08	8.65537761726406e-08	7.51206159750282e-08	6.54127439922296e-08	5.72012249877338e-08	5.02760205149688e-08	4.44466567678994e-08	3.95420980753975e-08	3.54099693046583e-08	3.19152776997585e-08	2.89387886636848e-08	2.63752120047688e-08	2.41313566515459e-08	2.2124414362387e-08	2.02805382173644e-08	1.8533891516482e-08	1.68263591056519e-08	1.51081382588292e-08
41	1.93076787531708e-06	1.91383282949236e-06	1.88706611013865e-06	1.85089070733077e-06	1.80587018386354e-06	1.75269403709778e-06	1.69216012144612e-06	1.62515476557064e-06	1.55263128318647e-06	1.47558760923779e-06	1.39504379379884e-06	1.31202005577927e-06	1.22751604040447e-06	1.14249184285781e-06	1.05785126076836e-06	9.74427626373302e-07	8.9297245135443e-07	8.14146999545701e-07	7.38516790412314e-07	6.66548934091367e-07	5.98612110537674e-07	5.34978933499274e-07	4.75830386078147e-07	4.21261978848901e-07	3.71291263280356e-07	3.25866331106071e-07	2.84874942297226e-07	2.48153948000812e-07	2.15498707634485e-07	1.86672238701066e-07	1.61413881381966e-07	1.39447305443895e-07	1.20487732645094e-07	1.04248292235265e-07	9.04454692689689e-08	7.88036446187983e-08	6.90587614279232e-08	6.09611852052391e-08	5.42778539963043e-08	4.87938414113335e-08	4.4313479279289e-08	4.06612090063465e-08	3.76823521937882e-08	3.52440127455221e-08	3.32363458132433e-08	3.15744549840169e-08	3.02012098949259e-08	2.90913140661103e-08	2.82569996145701e-08
42	2.27914386802569e-06	2.26019779860445e-06	2.23075170386477e-06	2.19120252235638e-06	2.14208201466261e-06	2.08404455496082e-06	2.01785237092074e-06	1.94435871124204e-06	1.86448947320043e-06	1.77922385354766e-06	1.68957459448281e-06	1.59656838279445e-06	1.50122692632999e-06	1.4045491802539e-06	1.30749512940622e-06	1.21097145626568e-06	1.11581934061562e-06	1.02280455108963e-06	9.32609904215619e-07	8.45830086869188e-07	7.62968766120808e-07	6.84437848595823e-07	6.10558701223346e-07	5.41565107474683e-07	4.77607708045705e-07	4.18759661978862e-07	3.65023262507658e-07	3.16337250119874e-07	2.72584581908991e-07	2.33600439528166e-07	1.99180286283619e-07	1.69087815504306e-07	1.43062665871259e-07	1.20827813679733e-07	1.02096586097225e-07	8.65792727066234e-08	7.39893446044637e-08	6.40493209549403e-08	5.64963523454563e-08	5.10876189732905e-08	4.7605670295543e-08	4.58638622287004e-08	4.57120794801135e-08	4.7042965578524e-08	4.97989233488304e-08	5.39801958923831e-08	5.96543947420564e-08	6.69679100598962e-08	7.6159719878853e-08
43	2.68955825135178e-06	2.6683419511027e-06	2.63593299544287e-06	2.59270261822268e-06	2.53915036581367e-06	2.47589386536073e-06	2.40365640379867e-06	2.32325268241894e-06	2.23557315419467e-06	2.14156737815356e-06	2.04222683632353e-06	1.93856765439536e-06	1.83161364815996e-06	1.72238008551919e-06	1.61185851047631e-06	1.50100292341263e-06	1.39071755381474e-06	1.28184640019067e-06	1.17516464990961e-06	1.07137203163776e-06	9.71088097146999e-07	8.7484937937837e-07	7.83108331141949e-07	6.96233914645306e-07	6.14513686612279e-07	5.38157207083952e-07	4.67300591699898e-07	4.02012026634325e-07	3.42298071471932e-07	2.88110587071866e-07	2.39354141757865e-07	1.95893768899056e-07	1.57562971143203e-07	1.24171890454036e-07	9.5515588156413e-08	7.13824051614787e-08	5.15623994951535e-08	3.58558865732187e-08	2.40821380571836e-08	1.60883285822727e-08	1.17588574286187e-08	1.10252157730691e-08	1.38766211203963e-08	2.03717005367214e-08	3.06515750208641e-08	4.49547802131928e-08	6.36345548103695e-08	8.71791382089383e-08	1.1623584305999e-07
44	3.18722358778776e-06	3.16509927627359e-06	3.13118705394389e-06	3.08583252474255e-06	3.02950119948423e-06	2.96276979958895e-06	2.88631573022108e-06	2.80090500778234e-06	2.70737895966117e-06	2.60664003618964e-06	2.49963708547853e-06	2.38735044124235e-06	2.27077716239791e-06	2.15091674204941e-06	2.02875757375217e-06	1.90526442624999e-06	1.78136713598816e-06	1.65795068150341e-06	1.53584675718878e-06	1.41582691776186e-06	1.29859732071364e-06	1.18479505355483e-06	1.07498599701207e-06	9.69664145375314e-07	8.69252281565435e-07	7.7410388749728e-07	6.84506160001124e-07	6.00683998758183e-07	5.22804835051407e-07	4.50984178172056e-07	3.8529176955301e-07	3.25758252642054e-07	2.72382288786941e-07	2.25138075720003e-07	1.83983255517878e-07	1.48867233286283e-07	1.19739966596583e-07	9.6561329387438e-08	7.9311203299988e-08	6.80005049976779e-08	6.26834207115925e-08	6.34711897577316e-08	7.05478576191681e-08	8.41885065920458e-08	1.04780567736823e-07	1.32848921151808e-07	1.6908560087038e-07	2.143850335969e-07	2.6988585368216e-07
45	3.81044956358286e-06	3.79132216534761e-06	3.76011370966926e-06	3.71715691241715e-06	3.66289521509058e-06	3.59787529678037e-06	3.52273808945682e-06	3.43820852194275e-06	3.34508424221343e-06	3.24422358398266e-06	3.13653305157168e-06	3.0229545968161e-06	2.90445295356484e-06	2.78200327977399e-06	2.65657933517386e-06	2.52914239508074e-06	2.40063106940491e-06	2.27195216164744e-06	2.14397266712108e-06	2.01751297420645e-06	1.89334129854828e-06	1.77216934898764e-06	1.65464919685785e-06	1.5413712980181e-06	1.43286360045065e-06	1.32959166000189e-06	1.23195968331676e-06	1.1403124204366e-06	1.05493783998673e-06	9.76070537328802e-07	9.03895850351992e-07	8.38554688513625e-07	7.80149118052646e-07	7.2874878970048e-07	6.84398344394003e-07	6.47125987126336e-07	6.16953478790359e-07	5.93907860256487e-07	5.7803529146236e-07	5.69417460313489e-07	5.68191090831502e-07	5.74571156100328e-07	5.88878477667897e-07	6.11572467270975e-07	6.43289836693101e-07	6.84890164342256e-07	7.37509259271026e-07	8.02621300792352e-07	8.82110749910099e-07
46	4.59002542917303e-06	4.57853149612056e-06	4.55495069808916e-06	4.51960449590015e-06	4.47291346250009e-06	4.415390404573e-06	4.3476322560524e-06	4.27031092545935e-06	4.18416329688722e-06	4.08998059651562e-06	3.98859734255686e-06	3.88088009653212e-06	3.76771622797896e-06	3.65000289356225e-06	3.52863641574671e-06	3.40450222651985e-06	3.27846551910033e-06	3.15136272621558e-06	3.02399391853758e-06	2.89711619242376e-06	2.77143809340557e-06	2.64761510204697e-06	2.52624619292578e-06	2.40787146653046e-06	2.29297084863505e-06	2.1819638528792e-06	2.0752104103286e-06	1.97301278502374e-06	1.87561861705298e-06	1.78322516441944e-06	1.69598485162615e-06	1.61401227599778e-06	1.53739287161812e-06	1.46619348452417e-06	1.40047517041126e-06	1.34030858632694e-06	1.28579240924101e-06	1.23707527535519e-06	1.19438179275056e-06	1.15804323445545e-06	1.12853356704309e-06	1.10651150902934e-06	1.09286934102975e-06	1.08878920305799e-06	1.09580761053995e-06	1.11588889647188e-06	1.15150823945893e-06	1.20574486287544e-06	1.28238588586032e-06
47	5.48998548428484e-06	5.48405750275556e-06	5.46559218514553e-06	5.43485193157621e-06	5.3921816593569e-06	5.33800219947606e-06	5.27280271546811e-06	5.19713230256496e-06	5.11159093948188e-06	5.01681997544287e-06	4.91349234101205e-06	4.80230267301146e-06	4.68395754148165e-06	4.55916596064398e-06	4.42863035666163e-06	4.29303815331253e-06	4.15305412322915e-06	4.00931363796583e-06	3.86241693571491e-06	3.71292451192936e-06	3.56135372633286e-06	3.40817671068661e-06	3.25381965603534e-06	3.09866355667493e-06	2.94304649133786e-06	2.78726753049003e-06	2.63159237240048e-06	2.4762608298118e-06	2.32149631341611e-06	2.16751748751974e-06	2.01455230661635e-06	1.86285467821683e-06	1.71272403610969e-06	1.56452814793973e-06	1.41872952008517e-06	1.27591579958773e-06	1.13683460548912e-06	1.0024332483513e-06	8.73903814880472e-07	7.52734102245905e-07	6.40764881654044e-07	5.40253950766544e-07	4.53947397436804e-07	3.85158440863171e-07	3.37854138632139e-07	3.16750147452865e-07	3.27413600114576e-07	3.76374010093459e-07	4.71241937440084e-07
48	6.41204301332298e-06	6.4023254911354e-06	6.37916492513684e-06	6.3427959170089e-06	6.29352511540972e-06	6.23172506203673e-06	6.15782726532471e-06	6.07231464545486e-06	5.97571350880387e-06	5.86858522178456e-06	5.75151776314623e-06	5.62511734024513e-06	5.49000025868122e-06	5.3467852362481e-06	5.19608635165342e-06	5.03850681631233e-06	4.87463375412537e-06	4.70503416999626e-06	4.53025228341406e-06	4.35080839921085e-06	4.16719948407613e-06	3.97990161498837e-06	3.78937446476387e-06	3.5960679906951e-06	3.40043149490902e-06	3.20292522966133e-06	3.00403472718855e-06	2.80428804171849e-06	2.60427610038522e-06	2.40467636954769e-06	2.20628005265465e-06	2.01002304447191e-06	1.81702087318918e-06	1.62860786553313e-06	1.4463807693026e-06	1.27224706140843e-06	1.10847815618033e-06	9.577677070115e-07	8.23295162967885e-07	7.08794699450788e-07	6.18629587107457e-07	5.5787199478336e-07	5.3238813940825e-07	5.48928597507251e-07	6.15223478967256e-07	7.40082033487953e-07	9.33496113851419e-07	1.20674675816609e-06	1.57251297640421e-06
49	7.3780898867163e-06	7.36512094303032e-06	7.33981154823839e-06	7.30258495434653e-06	7.25394344244826e-06	7.19446212258837e-06	7.12478206527815e-06	7.04560291394325e-06	6.95767514533795e-06	6.86179216114189e-06	6.75878240840407e-06	6.64950173909753e-06	6.53482622971567e-06	6.41564569054279e-06	6.29285810096411e-06	6.16736521197837e-06	6.0400695599921e-06	5.91187313708861e-06	5.78367796235728e-06	5.65638879662728e-06	5.53091823915054e-06	5.40819443948044e-06	5.28917165102568e-06	5.17484384451927e-06	5.0662615898829e-06	4.96455240359066e-06	4.87094474549232e-06	4.78679583393729e-06	4.71362343068281e-06	4.65314172714972e-06	4.60730144073454e-06	4.57833420367098e-06	4.56880129689892e-06	4.58164674704845e-06	4.62025476547072e-06	4.68851146373264e-06	4.79087072963429e-06	4.93242409113851e-06	5.11897433219707e-06	5.35711255396985e-06	5.65429829710953e-06	6.01894225548718e-06	6.46049101897581e-06	6.98951318286459e-06	7.61778605452393e-06	8.35838207467262e-06	9.225753951855e-06	1.02358173856267e-05	1.14060301278711e-05
50	8.43883443935942e-06	8.42920217518164e-06	8.41086316740288e-06	8.38461353476219e-06	8.35134477775986e-06	8.31203820967231e-06	8.26775893080316e-06	8.21964951804219e-06	8.16892362029674e-06	8.11685966721345e-06	8.06479491355316e-06	8.01412005438194e-06	7.96627465668068e-06	7.9227436608653e-06	7.88505521088496e-06	7.85478007389769e-06	7.83353290990143e-06	7.8229756480465e-06	7.82482321962009e-06	7.84085188784195e-06	7.87291040163419e-06	7.92293418443337e-06	7.99296274991719e-06	8.08516051425615e-06	8.2018411492006e-06	8.34549559202165e-06	8.51882379706971e-06	8.72477027953837e-06	8.96656346494499e-06	9.24775881788968e-06	9.57228568084215e-06	9.94449770804038e-06	1.03692267310733e-05	1.08518398413618e-05	1.13982994205628e-05	1.20152257929209e-05	1.27099621138197e-05	1.34906410463233e-05	1.43662527124494e-05	1.53467133384641e-05	1.6442933943861e-05	1.76668883522165e-05	1.90316797292178e-05	2.05516047793769e-05	2.22422146589459e-05	2.4120371589146e-05	2.62043000819829e-05	2.85136316217891e-05	3.10694415805165e-05
51	8.91081475297312e-06	8.86380258860099e-06	8.80810210065118e-06	8.74492807415596e-06	8.67562070495895e-06	8.60164445835991e-06	8.52458690980014e-06	8.4461577206835e-06	8.36818791478312e-06	8.29262963112908e-06	8.22155653758342e-06	8.15716509529058e-06	8.10177686767202e-06	8.05784206846899e-06	8.0279445414173e-06	8.01480835937416e-06	8.0213062230636e-06	8.05046982903905e-06	8.10550236298561e-06	8.18979325813841e-06	8.30693533943158e-06	8.46074445210016e-06	8.65528164892954e-06	8.89487798330151e-06	9.1841619257453e-06	9.52808939000244e-06	9.93197632079182e-06	1.04015337596587e-05	1.09429052676486e-05	1.15627065442023e-05	1.22680670407651e-05	1.30666733252717e-05	1.3966813910051e-05	1.49774252109428e-05	1.61081382596625e-05	1.73693257448857e-05	1.87721489103118e-05	2.0328603790345e-05	2.20515662162397e-05	2.39548349779154e-05	2.60531724794938e-05	2.83623421804002e-05	3.08991420690817e-05	3.36814333736321e-05	3.67281636735531e-05	4.00593835402958e-05	4.36962558020077e-05	4.76610565010218e-05	5.19771665921548e-05
52	7.61548677219523e-06	7.42788678429887e-06	7.22474745739018e-06	7.00789367826594e-06	6.77934886339482e-06	6.54134025871087e-06	6.29630448689272e-06	6.04689342066459e-06	5.79598046555151e-06	5.54666733905178e-06	5.30229143524052e-06	5.06643386429097e-06	4.84292825520929e-06	4.63587040716078e-06	4.4496288700683e-06	4.2888565286565e-06	4.15850325577965e-06	4.06382969070781e-06	4.01042218606408e-06	4.00420895333496e-06	4.05147742134784e-06	4.15889280487439e-06	4.33351786162585e-06	4.58283379542064e-06	4.91476224128851e-06	5.3376882448029e-06	5.86048412307711e-06	6.49253406870398e-06	7.24375933054595e-06	8.1246437767906e-06	9.14625961617583e-06	1.03202930228769e-05	1.16590693793679e-05	1.31755778197733e-05	1.48834947239887e-05	1.67972057803887e-05	1.8931826202482e-05	2.1303218652725e-05	2.3928008395174e-05	2.68235951681397e-05	3.00081612389334e-05	3.35006750756568e-05	3.73208900463432e-05	4.14893375342182e-05	4.60273138400834e-05	5.09568602295715e-05	5.63007354750471e-05	6.2082380240059e-05	6.83258726593371e-05
53	5.68773859598714e-06	5.33135994401924e-06	4.95858801383978e-06	4.57217912087111e-06	4.1751900925779e-06	3.77098598445339e-06	3.36324779839332e-06	2.95598022795806e-06	2.55351945846461e-06	2.16054105252424e-06	1.78206795346595e-06	1.42347863997911e-06	1.09051546518945e-06	7.89293212176531e-07	5.26307895575151e-07	3.0844583530877e-07	1.42993023618825e-07	3.76448003200536e-08	5.15843578742663e-10	4.01504744338432e-08	1.65533262723661e-07	3.86099910018047e-07	7.1174837157118e-07	1.15285016420105e-06	1.72026179037929e-06	2.42533619070701e-06	3.27993411740562e-06	4.29643530053186e-06	5.48774925642699e-06	6.86732556454512e-06	8.44916341442351e-06	1.02478201993333e-05	1.22784189072962e-05	1.45566540339152e-05	1.70987957151351e-05	1.9921691751939e-05	2.30427671734788e-05	2.64800209606173e-05	3.02520195287963e-05	3.43778865479993e-05	3.88772886588946e-05	4.37704166285558e-05	4.9077961477059e-05	5.48210850983396e-05	6.10213848955875e-05	6.77008519537668e-05	7.48818222802137e-05	8.25869206592587e-05	9.08389966890448e-05
[truncated: 70 more columns]
