# Supplementary material for: Reconstructing spruce budworm outbreak severity: a comparison of paleoecological and tree-ring signals
Source: PLoS One. 2025 Aug 12;20(8):e0329406. doi: 10.1371/journal.pone.0329406 (PMC12342301; doi:10.1371/journal.pone.0329406)
Supplement: S15 Dataset — (ZIP) [file pone.0329406.s015.zip › Lake 8 wavelet data outlier/GSI/GSI_wavelet_significance.txt]

V1	V2	V3	V4	V5	V6	V7	V8	V9	V10	V11	V12	V13	V14	V15	V16	V17	V18	V19	V20	V21	V22	V23	V24	V25	V26	V27	V28	V29	V30	V31	V32	V33	V34	V35	V36	V37	V38	V39	V40	V41	V42	V43	V44	V45	V46	V47	V48	V49	V50
1	-0.000293082105737763	-0.000677881367498872	-0.000987543669498566	-0.00111674146534214	-0.00112690579224819	-0.00110218097682825	-0.00108093731710149	-0.00106910777409699	-0.00106377783823968	-0.00106225256504339	-0.00106309842853677	-0.00106558235038161	-0.00106929163742654	-0.00107400982060678	-0.0010795880033661	-0.00108591559844851	-0.00109286831343113	-0.00110041414510814	-0.00110855033702989	-0.00111731166182746	-0.00112666702237875	-0.00113663595717132	-0.00114716624968483	-0.00115826595638064	-0.0011699156632411	-0.00118218301649792	-0.00119504102665065	-0.00120855308564048	-0.00122270372662943	-0.00123756316977158	-0.00125307729070695	-0.00126930955463735	-0.00128624182159444	-0.00130398489938	-0.00132249857470853	-0.00134187138648818	-0.00136204966959313	-0.00138314492762298	-0.00140513645776394	-0.00142819083591038	-0.00145228243911261	-0.00147753014702299	-0.0015038384790896	-0.00153133536604722	-0.00155998457527181	-0.00159000017531603	-0.00162137588681087	-0.00165431858982276	-0.00168880514128427
2	-0.000218152844329639	-0.000628572501686807	-0.000911338677966539	-0.000969883174235958	-0.000911831836443122	-0.000846149134039584	-0.000806772464517413	-0.000787692333415863	-0.000778763770441241	-0.000774659700659434	-0.000773227181105954	-0.000773528888015951	-0.000775069239110891	-0.000777592605340773	-0.000780931688923803	-0.000784948517677528	-0.000789491101098322	-0.000794512260450738	-0.000800017925545089	-0.000806038837283574	-0.000812537823861505	-0.000819524117994694	-0.000826937779110469	-0.00083476862263207	-0.000843001081081004	-0.000851698974874907	-0.000860831603951578	-0.000870448860682382	-0.000880540106621787	-0.000891163821235744	-0.000902257273337994	-0.000913863502952493	-0.000925970596055651	-0.000938680565108135	-0.000951950886604296	-0.000965847159254503	-0.000980309656423908	-0.000995425951900989	-0.00101117717245389	-0.00102771804395884	-0.0010450269038542	-0.00106319169306654	-0.00108210008300928	-0.00110184520005028	-0.00112238936520862	-0.00114392532686067	-0.00116644483111427	-0.00119011497964177	-0.00121491356902879
3	-0.000272394464117825	-0.000588977563375537	-0.000739928396483475	-0.000680319779693388	-0.00055410875514256	-0.000466024318487378	-0.000426077090537314	-0.000410924182972686	-0.00040458658426938	-0.000401359009734538	-0.00039971680663839	-0.00039914100613065	-0.000399339208047536	-0.000400162122963262	-0.000401512295878205	-0.000403285875147593	-0.000405351578460498	-0.000407672852173863	-0.000410275380459276	-0.000413188469286856	-0.000416378704885651	-0.000419851442946828	-0.000423553757317682	-0.000427464036596913	-0.000431576325618749	-0.000435944689631887	-0.000440538431679086	-0.00044538790804359	-0.000450490314754852	-0.000455887597077948	-0.000461518400625618	-0.000467401690857149	-0.00047353429376112	-0.000479996832534601	-0.000486750471417937	-0.000493831979584552	-0.000501185863013557	-0.000508865228829332	-0.000516853715902706	-0.000525272509189764	-0.000534106899624315	-0.00054340607113341	-0.000553060909532395	-0.000563122481900299	-0.000573557905902	-0.000584512083652883	-0.000595971914780511	-0.000608036472011846	-0.000620685493046623
4	-0.000465781485736835	-0.000593695518470707	-0.000559826986031498	-0.000394808084963362	-0.00024256267494637	-0.000167293164065432	-0.000145263012703685	-0.000141352994758121	-0.000140354415735407	-0.000139454667841564	-0.000138760824370803	-0.000138383653067481	-0.000138276773465263	-0.00013841134138821	-0.000138770493737132	-0.000139304415790211	-0.00013992712993491	-0.000140622235679791	-0.000141427838982112	-0.00014236787049617	-0.000143417688022592	-0.000144583803051235	-0.000145831170025333	-0.00014713714487695	-0.000148505471544723	-0.000149976284199611	-0.000151523340769497	-0.000153159314545913	-0.000154888891354981	-0.000156738901351781	-0.00015866108065208	-0.00016065736065556	-0.000162732335415673	-0.000164940000649659	-0.000167251364013108	-0.000169681462049542	-0.00017219068126369	-0.000174802643369867	-0.000177505110457846	-0.000180376732709957	-0.000183411269342167	-0.000186628676141302	-0.000189946583869749	-0.000193385832390892	-0.000196925313469044	-0.000200655723589947	-0.000204563039087701	-0.00020868102223225	-0.00021299206965955
5	-0.000674579098611385	-0.000605827946918463	-0.00041993025709552	-0.000208200728652859	-7.53893292820853e-05	-3.03976286009265e-05	-2.62865022552478e-05	-2.92792196280742e-05	-3.04911597380806e-05	-3.0495966264279e-05	-3.0320670148744e-05	-3.02124157556107e-05	-3.01596227828459e-05	-3.01613053541836e-05	-3.02294758968098e-05	-3.03467281998912e-05	-3.04663504922716e-05	-3.05839223260725e-05	-3.07319652699887e-05	-3.09235429039764e-05	-3.11423586707317e-05	-3.13957350233734e-05	-3.16667264005935e-05	-3.19384848761649e-05	-3.221854000078e-05	-3.25315693232152e-05	-3.28589104474524e-05	-3.32025861389792e-05	-3.35702514617432e-05	-3.39772443971016e-05	-3.43939767721683e-05	-3.48159302395564e-05	-3.52505154497219e-05	-3.57271703489906e-05	-3.62285118821163e-05	-3.67590490275093e-05	-3.72985763432774e-05	-3.7854019258999e-05	-3.84177321012837e-05	-3.90305249214008e-05	-3.96919027142747e-05	-4.04074198864496e-05	-4.1130710051966e-05	-4.18685674469297e-05	-4.26117973754873e-05	-4.34071380538384e-05	-4.42453223170402e-05	-4.51221814299826e-05	-4.60218250321303e-05
6	-0.000799891340211459	-0.000602921525588483	-0.000341827151274417	-0.000131714727173049	-2.79549562779933e-05	-1.30559504237436e-06	-1.53846321184353e-06	-3.75583977679477e-06	-4.1281499747914e-06	-3.96545772518692e-06	-3.87578752468095e-06	-3.85581156340749e-06	-3.84605529998469e-06	-3.84126254596051e-06	-3.85314776315809e-06	-3.87691532262967e-06	-3.89137704598712e-06	-3.89578016164909e-06	-3.90825499229723e-06	-3.93262413112732e-06	-3.95961271362486e-06	-3.99492286586464e-06	-4.03289170872336e-06	-4.06400239637485e-06	-4.09397636837463e-06	-4.13467197497586e-06	-4.17565974944375e-06	-4.21549609046641e-06	-4.26009028524703e-06	-4.31679117828499e-06	-4.3718630779438e-06	-4.42127532191528e-06	-4.47057715270485e-06	-4.53202564694141e-06	-4.59727558368159e-06	-4.66754143446337e-06	-4.73612432454031e-06	-4.80388680607509e-06	-4.86689382510664e-06	-4.94120980139104e-06	-5.02790670527069e-06	-5.12790546948594e-06	-5.22241068043564e-06	-5.31358674621558e-06	-5.39870203118237e-06	-5.49694772532655e-06	-5.60527353872272e-06	-5.7110392430214e-06	-5.80116295390243e-06
7	-0.000845496763829062	-0.000600921312884303	-0.000323860127488453	-0.000126154009997375	-3.33788198986897e-05	-6.08220051078356e-06	-1.52544589014514e-06	-8.45139639328774e-07	-4.4848582150471e-07	-2.78487102166943e-07	-2.56016211821894e-07	-2.62894345431715e-07	-2.63521344254753e-07	-2.61295081958233e-07	-2.63285535145909e-07	-2.68549046758093e-07	-2.69681682335889e-07	-2.66647019106889e-07	-2.66358098687564e-07	-2.68958586435331e-07	-2.70470150030256e-07	-2.73911031519969e-07	-2.78117593773124e-07	-2.79068565661811e-07	-2.79356765678221e-07	-2.83228733601142e-07	-2.86437604857297e-07	-2.8779639535762e-07	-2.90087390996544e-07	-2.95969898552347e-07	-3.00788569758439e-07	-3.02717199133092e-07	-3.04305751863795e-07	-3.09183925784728e-07	-3.14229804463673e-07	-3.19871059252267e-07	-3.24945473400196e-07	-3.29204847820161e-07	-3.31086981389501e-07	-3.35128499835481e-07	-3.4197205745726e-07	-3.51638211703526e-07	-3.58857800727031e-07	-3.64363177806615e-07	-3.67401022443101e-07	-3.73856118484343e-07	-3.83984324596756e-07	-3.90514154116832e-07	-3.85653487185229e-07
8	-0.000855782411423429	-0.000611522061824882	-0.00034225100164829	-0.000148874520549903	-5.05029912267087e-05	-1.38487245789722e-05	-3.30260352349966e-06	-6.86906156237902e-07	-9.50518900206903e-08	-3.09850304599902e-09	-5.27140572459704e-09	-9.51338244382014e-09	-9.2229568755922e-09	-8.27172012257767e-09	-8.5118431153445e-09	-9.57246996962677e-09	-9.62235038829808e-09	-8.70222811632491e-09	-8.6059985367221e-09	-9.05410759213437e-09	-8.89005095214456e-09	-9.15770905932207e-09	-9.74802586006406e-09	-9.456076521737e-09	-9.02946060149197e-09	-9.54901967306898e-09	-9.84227583467498e-09	-9.50565158717616e-09	-9.3566513886145e-09	-1.00491168714874e-08	-1.04875142506331e-08	-1.01763364490192e-08	-9.86171418052872e-09	-1.02580984197457e-08	-1.0517733346544e-08	-1.07947564435582e-08	-1.10921614105796e-08	-1.12570323200507e-08	-1.08586021559455e-08	-1.07755848239929e-08	-1.11841502187174e-08	-1.20443750798891e-08	-1.23921946213274e-08	-1.24477920075897e-08	-1.19380206577406e-08	-1.2072684816072e-08	-1.34795653972644e-08	-1.40516374328655e-08	-1.08559936330328e-08
9	-0.000858617858398452	-0.000630767129773792	-0.000373894547061913	-0.00017897015507468	-6.94137662800802e-05	-2.19521599429947e-05	-5.68184673874331e-06	-1.18812480115189e-06	-1.93671764956571e-07	-2.51991299134113e-08	-3.89910671834017e-09	-1.00275220087209e-09	-2.596498506092e-10	-5.12652277875023e-11	-9.12478317492406e-11	-2.45337826821542e-10	-2.39331371135197e-10	-8.86494366965548e-11	-9.50756093128249e-11	-1.70794084051173e-10	-1.05859504907095e-10	-1.21428379217249e-10	-2.19053369930128e-10	-1.59080580053825e-10	-7.72432257008124e-11	-1.59088949828689e-10	-2.00482765604444e-10	-1.28565972440165e-10	-8.67243007434665e-11	-1.73597655799732e-10	-2.23269213418722e-10	-1.54654069152185e-10	-1.01470405374532e-10	-1.52957541174174e-10	-1.59084448714738e-10	-1.56200705452393e-10	-1.84330328925583e-10	-2.05550515294401e-10	-1.43880503595015e-10	-1.14583940894768e-10	-1.43806620771531e-10	-2.14698553553087e-10	-2.2369527517614e-10	-2.2391850306917e-10	-1.3484918353237e-10	-9.9370158824113e-11	-3.5484016248095e-10	-6.02950183947208e-10	-1.96960160744502e-10
10	-0.000862658357744045	-0.000653188166106767	-0.000408795784311927	-0.00021172938069627	-9.08925083620397e-05	-3.23909448592889e-05	-9.5925623028628e-06	-2.36088722649121e-06	-4.82844968521688e-07	-8.24821425419426e-08	-1.19378218727623e-08	-1.45728074777089e-09	-1.48308566383984e-10	-2.88140361303805e-11	-2.93090732586436e-11	-4.17430552607902e-11	-3.9738167717117e-11	-2.24499793650272e-11	-1.83333224373946e-11	-1.95836975114214e-11	-8.07028438008149e-12	-1.0704927298268e-11	-2.62010982670523e-11	-2.20039927117103e-11	-1.08849871225695e-11	-1.51959479714678e-11	-1.76725521565395e-11	-1.13462858492747e-11	-7.28756440122165e-12	-1.3397295329474e-11	-1.73470805970983e-11	-1.03171057053048e-11	-3.30994815235058e-12	-4.94377001002949e-12	-2.31496423585499e-12	-1.44166109679792e-14	-4.22929609641442e-12	-8.22614786821859e-12	-2.91445713357157e-12	-7.46796126679778e-13	-3.68988653482835e-12	-5.52217624385011e-12	-3.58131113842977e-12	-1.00797889412291e-11	-1.35010037349054e-11	-3.20775040334567e-11	-1.30262547065389e-10	-3.08677061326187e-10	-4.8053889887173e-10
11	-0.000869419714134967	-0.000676931495614238	-0.000444787096498358	-0.000246882377684714	-0.000115885893858402	-4.6050773582352e-05	-1.5508464105601e-05	-4.42992256501245e-06	-1.07284654276052e-06	-2.19472840925327e-07	-3.75699605170696e-08	-5.24212952389739e-09	-5.25793470788144e-10	-1.55642321100229e-11	-1.03846049320968e-11	-3.20779336933429e-11	-4.34639169679126e-11	-4.7221970873276e-11	-4.40479102585941e-11	-3.69408716613649e-11	-3.12658040448004e-11	-3.1501530822947e-11	-3.55755351480038e-11	-3.58956827859275e-11	-2.96628561198997e-11	-2.18420997842143e-11	-1.75956493599319e-11	-1.67654253733388e-11	-1.55315029332117e-11	-1.38020911813483e-11	-1.40997694436423e-11	-1.43728594132563e-11	-1.11843468332464e-11	-6.42561263412479e-12	-3.2908010405571e-12	-2.80603720483128e-12	-4.03861159134569e-12	-4.25242417103711e-12	-2.45970666880885e-12	-2.08436739049639e-12	-2.72459531519758e-12	-1.17511474948928e-12	-6.18196227725909e-13	-7.01488391007585e-12	-2.67403489348758e-11	-8.51396838749734e-11	-2.22227205600813e-10	-4.47797980693398e-10	-7.26245859601205e-10
12	-0.000879047329364681	-0.000701853378281418	-0.000481708445840085	-0.000284434783419022	-0.000144622190627556	-6.33780415991729e-05	-2.39614839205469e-05	-7.82348783869809e-06	-2.20732120415304e-06	-5.37716575788313e-07	-1.12817913257444e-07	-2.03655722762675e-08	-3.18112176501086e-09	-4.41896300338673e-10	-7.64165189351255e-11	-4.8283450263277e-11	-6.12463983656211e-11	-7.60963387062253e-11	-8.22064583521536e-11	-7.82357828032906e-11	-7.10832428958443e-11	-6.71444768591448e-11	-6.58052002691309e-11	-6.0515437486162e-11	-4.73640123009708e-11	-3.1706299978265e-11	-2.19142173120243e-11	-1.86810917937731e-11	-1.68385301422581e-11	-1.53923707592894e-11	-1.70461444032278e-11	-1.96488871843567e-11	-1.80223743055172e-11	-1.2520426884008e-11	-7.85352381012736e-12	-6.28224882056011e-12	-6.09913088901614e-12	-4.64987300617414e-12	-2.32114523620036e-12	-1.88838371554808e-12	-3.01646400338108e-12	-3.90046767454087e-12	-7.32080996340425e-12	-2.03336143705025e-11	-6.03455333514239e-11	-1.65276972618049e-10	-3.70597478377519e-10	-6.64972986736668e-10	-9.89313222049974e-10
13	-0.000891556652649956	-0.00072813323109226	-0.00051965837838771	-0.000324311379322112	-0.000177123744926866	-8.47250250434154e-05	-3.55265169134523e-05	-1.30728335152938e-05	-4.22677809746495e-06	-1.20215115827366e-06	-3.01090167292814e-07	-6.67125760241931e-08	-1.33525615723611e-08	-2.58457436010778e-09	-5.75610491028377e-10	-2.0121401341112e-10	-1.33544350604139e-10	-1.32388922834587e-10	-1.40856907352186e-10	-1.40397065558581e-10	-1.31796399398403e-10	-1.22147855333112e-10	-1.12128694514838e-10	-9.53578150685144e-11	-6.91166387330187e-11	-4.14240270213948e-11	-2.30681092084778e-11	-1.56105458633133e-11	-1.33736861178994e-11	-1.40339796980664e-11	-1.8886236213407e-11	-2.48529598662061e-11	-2.55342077665705e-11	-1.99458685702288e-11	-1.33720696828841e-11	-9.80026173944322e-12	-7.97551949336559e-12	-5.21599524351005e-12	-2.31504007313738e-12	-2.29129630637502e-12	-5.95196396009514e-12	-1.28028886342966e-11	-2.57929608206395e-11	-5.66074890687492e-11	-1.34824192563041e-10	-3.04773894776886e-10	-5.88092040467964e-10	-9.46164211829627e-10	-1.29220859498598e-09
14	-0.00090696908742916	-0.000755967658419298	-0.000558758560209773	-0.000366430550368154	-0.000213344861324818	-0.000110354893594247	-5.07509885176587e-05	-2.07700027543054e-05	-7.57285380248087e-06	-2.46266271657024e-06	-7.1464139341285e-07	-1.84927436947134e-07	-4.26255175865255e-08	-8.7783264384665e-09	-1.66634678500464e-09	-3.66699656453823e-10	-1.87655734800738e-10	-1.9539688981414e-10	-2.17247138935676e-10	-2.22369470522255e-10	-2.12044187028672e-10	-1.94885746743885e-10	-1.72689178557528e-10	-1.3992643520869e-10	-9.59969038490896e-11	-5.2146841061651e-11	-2.19112606227149e-11	-8.29146378136574e-12	-5.43763222140947e-12	-9.1813574430769e-12	-1.84971197102096e-11	-2.87857238408656e-11	-3.24398647848097e-11	-2.73425488427697e-11	-1.90273766698048e-11	-1.30175604046106e-11	-9.13001352100759e-12	-4.9022125846762e-12	-1.32869096664162e-12	-2.43013175845919e-12	-1.09435832132371e-11	-2.78693496126113e-11	-5.85496168244637e-11	-1.23337264312623e-10	-2.63167476952664e-10	-5.19662491880431e-10	-8.91055315451097e-10	-1.30912388281092e-09	-1.66201835372413e-09
15	-0.000925321205074612	-0.000785547147379965	-0.000599147675295915	-0.000410737835962307	-0.000253213676243746	-0.000140455793019957	-7.01416874135839e-05	-3.15567537648411e-05	-1.28012823761702e-05	-4.68648448064216e-06	-1.54890511596684e-06	-4.61388731700104e-07	-1.230365279399e-07	-2.87868307860945e-08	-5.55203964615991e-09	-6.99333197339291e-10	-1.60889208010485e-11	-9.60879270824504e-11	-2.23596405290143e-10	-2.86484560409716e-10	-2.96362485457919e-10	-2.79004593729895e-10	-2.46180983252176e-10	-1.97245251891655e-10	-1.34797153820659e-10	-7.29722896515182e-11	-2.80664631348613e-11	-5.46117402779635e-12	-8.04994314787332e-14	-5.97318389052765e-12	-1.91787777116615e-11	-3.31725295892448e-11	-3.94480937155769e-11	-3.50771005866379e-11	-2.53218405489261e-11	-1.66161008140721e-11	-1.00944278960562e-11	-4.08762679470182e-12	-2.4630418530961e-13	-4.00604155192421e-12	-2.00366875721632e-11	-5.17873192767561e-11	-1.10963951415155e-10	-2.30030025544266e-10	-4.5778037692312e-10	-8.24877607096386e-10	-1.30196226811191e-09	-1.79271702883114e-09	-2.16385980655121e-09
16	-0.000946671165493975	-0.000817067884695807	-0.000640993934194386	-0.000457227720566083	-0.000296667071060025	-0.000175167132053009	-9.41628252702157e-05	-4.61078268002732e-05	-2.05793641976214e-05	-8.3801804329088e-06	-3.1169831667585e-06	-1.06009325635692e-06	-3.29822123400224e-07	-9.37609635896996e-08	-2.4219666060432e-08	-5.60051872389564e-09	-1.16642816923968e-09	-3.31332633409064e-10	-2.89565715872144e-10	-3.52277382884691e-10	-3.81227851005293e-10	-3.7202239679633e-10	-3.36466483590668e-10	-2.78175039019546e-10	-2.02436279128566e-10	-1.24860186206997e-10	-6.39246351895939e-11	-2.84275400664163e-11	-1.57178317907934e-11	-1.90860175049519e-11	-3.183407130795e-11	-4.56392862798319e-11	-5.17229299146005e-11	-4.68769996850822e-11	-3.57092642734596e-11	-2.48075929595036e-11	-1.66309876404222e-11	-1.09933091229053e-11	-1.0440860191993e-11	-2.09727872075182e-11	-4.86368523889139e-11	-1.01939769666263e-10	-2.04243623511107e-10	-4.02173819694066e-10	-7.48266347621791e-10	-1.25829826119744e-09	-1.87741614704671e-09	-2.48588209687213e-09	-2.93222771233481e-09
17	-0.000971103335797516	-0.000850739220105007	-0.000684497405540245	-0.000505946271686467	-0.000343661585373721	-0.000214584685255994	-0.000123213705375067	-6.50847786757191e-05	-3.16433773388404e-05	-1.41715643841569e-05	-5.85413865732667e-06	-2.23560445353252e-06	-7.92398741439984e-07	-2.62694495931304e-07	-8.27433795489175e-08	-2.55450916989535e-08	-8.17659423529349e-09	-2.96801322176993e-09	-1.36537896396215e-09	-8.39324334974791e-10	-6.41985736497785e-10	-5.46478486136076e-10	-4.78351366277955e-10	-4.07311588139516e-10	-3.23729829454975e-10	-2.35636041930464e-10	-1.59544736081283e-10	-1.07150665595971e-10	-7.97728374472616e-11	-7.18746465241437e-11	-7.53853949517287e-11	-8.10835730111341e-11	-8.08517641027078e-11	-7.20420875885419e-11	-5.87695133015331e-11	-4.73822621254571e-11	-4.14585487950814e-11	-4.21804060846378e-11	-5.19354720395108e-11	-7.56314427422948e-11	-1.21377299567604e-10	-2.07746851132983e-10	-3.75621621893669e-10	-6.87000663840202e-10	-1.19595646902191e-09	-1.90473787473813e-09	-2.73949792356125e-09	-3.56288716893110e-09	-4.20620983543048e-09
18	-0.000998725855892846	-0.000886780295729571	-0.000729879443315694	-0.000556978340609338	-0.000394169278196805	-0.000258759357458224	-0.000157610976352002	-8.90960925540735e-05	-4.67551631021088e-05	-2.27858342798705e-05	-1.03190519622044e-05	-4.34747039571642e-06	-1.70742582030595e-06	-6.2766269507644e-07	-2.17885413276884e-07	-7.28292552591153e-08	-2.4393011234451e-08	-8.76146746735539e-09	-3.66404582952499e-09	-1.88283021966349e-09	-1.18657325268552e-09	-8.79649133921165e-10	-7.22818601237062e-10	-6.18110911227974e-10	-5.22958415639184e-10	-4.26820268433243e-10	-3.3734997357036e-10	-2.65750182347533e-10	-2.17008043872538e-10	-1.883527878629e-10	-1.72243690753407e-10	-1.5985619430478e-10	-1.44600820581163e-10	-1.25261931684513e-10	-1.06199588116072e-10	-9.37082779450558e-11	-9.19458602982075e-11	-1.02206814551584e-10	-1.25332443740515e-10	-1.65679714057268e-10	-2.38183083228819e-10	-3.79342169617135e-10	-6.53561798317764e-10	-1.13960907490145e-09	-1.89366330904468e-09	-2.90904728845898e-09	-4.09994593331756e-09	-5.31495246645349e-09	-6.36405528978393e-09
19	-0.00102966410964791	-0.000925413978808416	-0.000777374028420922	-0.000610441899095191	-0.000448187476581018	-0.000307722682366213	-0.000197613848730381	-0.000118709882619741	-6.6710626265597e-05	-3.50702476529926e-05	-1.72455816158734e-05	-7.93064135011744e-06	-3.40881549481024e-06	-1.36811205824168e-06	-5.11850343165408e-07	-1.78176578850243e-07	-5.77312345694956e-08	-1.76245531270723e-08	-5.36425192732051e-09	-1.93826290943947e-09	-1.067854342607e-09	-8.70133460428737e-10	-8.26610682915906e-10	-7.98695167867559e-10	-7.49039152037321e-10	-6.74144807618063e-10	-5.8626487166937e-10	-5.01734221809133e-10	-4.31560402009676e-10	-3.77626448071084e-10	-3.34660980679332e-10	-2.95143782056817e-10	-2.54261373248691e-10	-2.12777593358074e-10	-1.76423031915389e-10	-1.52232194183786e-10	-1.4454933591788e-10	-1.53962102427467e-10	-1.81080523034072e-10	-2.35674925959826e-10	-3.49731812912423e-10	-5.88095080744152e-10	-1.04512489735054e-09	-1.8191156537748e-09	-2.97138201087715e-09	-4.49124931360272e-09	-6.28435737376385e-09	-8.18227432721524e-09	-9.96082001274988e-09
20	-0.00106405502035882	-0.000966863840861584	-0.000827225031082102	-0.000666488728199056	-0.000505752520316254	-0.000361515708348362	-0.000243455258134182	-0.000154472829421003	-9.23486738166412e-05	-5.2012944449797e-05	-2.75917634276448e-05	-1.37784684584667e-05	-6.47033110047697e-06	-2.85170860794832e-06	-1.17530078320941e-06	-4.4992036606474e-07	-1.57999490850352e-07	-4.96808645297077e-08	-1.32658790765468e-08	-2.6063703272436e-09	-2.07804895831163e-10	-6.84810801200296e-11	-3.67260880221493e-10	-6.3610841694073e-10	-7.89494041614871e-10	-8.37735260435802e-10	-8.13912638983755e-10	-7.5281268508025e-10	-6.80302360262268e-10	-6.08587083746269e-10	-5.38196438852739e-10	-4.64650737707293e-10	-3.85619028374568e-10	-3.04796148294273e-10	-2.30921788529444e-10	-1.73241068118718e-10	-1.37130528689154e-10	-1.24459811491625e-10	-1.41831992083772e-10	-2.15976545637044e-10	-4.09871929840876e-10	-8.28376893849021e-10	-1.60329770228777e-09	-2.85785171666208e-09	-4.6640010905199e-09	-7.01099403577722e-09	-9.79352629310288e-09	-1.28134242883284e-08	-1.57873953626246e-08
21	-0.00110203679838348	-0.00101134226645261	-0.000879667598525053	-0.000725277229584997	-0.000566908408999197	-0.000420154818127688	-0.00029529491464746	-0.000196836575899669	-0.000124449969041627	-7.46336661022617e-05	-4.24527073299484e-05	-2.29002542374291e-05	-1.17111489712803e-05	-5.67436770159356e-06	-2.60207532954763e-06	-1.12723370832256e-06	-4.60028601292966e-07	-1.76189759077148e-07	-6.30696106571494e-08	-2.10831957799074e-08	-6.70593296988456e-09	-2.25366777718359e-09	-1.08201106921258e-09	-8.87428991981815e-10	-9.27789609504621e-10	-9.80080346418136e-10	-9.89139595051315e-10	-9.55280066990798e-10	-8.93310255169324e-10	-8.14536803907704e-10	-7.21764374527405e-10	-6.13308096072204e-10	-4.90127960234924e-10	-3.60047542756337e-10	-2.36203026624299e-10	-1.31590696040402e-10	-5.52926900127507e-11	-1.65191414753019e-11	-3.89839082129893e-11	-1.8124761498766e-10	-5.51951047275047e-10	-1.3073182126465e-09	-2.62508446269015e-09	-4.66134781923407e-09	-7.50600707621282e-09	-1.11504572721071e-08	-1.54697696910373e-08	-2.02129367955252e-08	-2.50000907874914e-08
22	-0.00114372573197853	-0.00105901897860033	-0.000934882216682255	-0.000786908238020541	-0.000631626740124284	-0.000483538012821769	-0.000353105437469782	-0.000246010532443904	-0.00016354972614412	-0.000103768009321284	-6.28445803404687e-05	-3.63366200851624e-05	-2.00628404243944e-05	-1.05812980463931e-05	-5.33285558874688e-06	-2.56995985561806e-06	-1.18557419094775e-06	-5.24775398386704e-07	-2.23986052297165e-07	-9.31514229872851e-08	-3.8518942797966e-08	-1.64042214529157e-08	-7.5722646743307e-09	-4.00178498637083e-09	-2.49693515746895e-09	-1.8155893009086e-09	-1.47188587334857e-09	-1.26981146254331e-09	-1.1267841516276e-09	-1.00454898197382e-09	-8.81945701638784e-10	-7.47150916630287e-10	-5.9819363295229e-10	-4.43513110712547e-10	-2.98540828873385e-10	-1.80262953863431e-10	-1.06106042645286e-10	-1.03055322382836e-10	-2.27091960587984e-10	-5.84818542781415e-10	-1.34392256375672e-09	-2.72143540196707e-09	-4.94845705141704e-09	-8.22116934685951e-09	-1.26524713654146e-08	-1.82331961294246e-08	-2.48024063416746e-08	-3.20236194106593e-08	-3.93734992312637e-08
23	-0.00118919265157802	-0.00110999337947079	-0.000992960390628369	-0.000851383452654807	-0.000699762377332584	-0.000551402616693034	-0.000416628620076369	-0.000301902908557271	-0.000209848123598425	-0.000139942859420278	-8.95575397132838e-05	-5.50138754540698e-05	-3.24485976360422e-05	-1.8383885598934e-05	-1.00091133500037e-05	-5.23976372566401e-06	-2.63927434608489e-06	-1.28033303877907e-06	-5.9908129223147e-07	-2.71147316331986e-07	-1.19386018415771e-07	-5.17235969957788e-08	-2.25379456865672e-08	-1.02597493916268e-08	-5.15008072181394e-09	-2.99918941531754e-09	-2.05431679851297e-09	-1.60386594590258e-09	-1.35981952750362e-09	-1.2015888646792e-09	-1.07513916675625e-09	-9.56420565655743e-10	-8.39647469797204e-10	-7.32755971291909e-10	-6.53461320244949e-10	-6.26861036631608e-10	-6.89430393718525e-10	-9.02778997930338e-10	-1.37429775214481e-09	-2.27484156152337e-09	-3.84109273091608e-09	-6.35490426186018e-09	-1.01013485573293e-08	-1.5315136995196e-08	-2.21261300287561e-08	-3.05092183821629e-08	-4.023871305819e-08	-5.08502887100661e-08	-6.16253579610532e-08
24	-0.0012384726287512	-0.00116431583040357	-0.00105393919719997	-0.000918655633459777	-0.000771124777137855	-0.000623423042012681	-0.000485497292551871	-0.000364252558713041	-0.000263330881174003	-0.000183468244699579	-0.000123214492505385	-7.97796780443433e-05	-4.98133816703397e-05	-2.99998387236178e-05	-1.74300148573452e-05	-9.77091575576481e-06	-5.28450752118292e-06	-2.75629594328664e-06	-1.38503586988673e-06	-6.69223929149301e-07	-3.09912379907854e-07	-1.36853056586463e-07	-5.72056658193043e-08	-2.24331159121578e-08	-8.21720003757277e-09	-2.90986150557749e-09	-1.20408366214444e-09	-8.19395746994766e-10	-8.44538789416165e-10	-9.50036721459262e-10	-1.03639611237624e-09	-1.08907520418993e-09	-1.12498617599764e-09	-1.17580891427057e-09	-1.2850767217575e-09	-1.51208384907245e-09	-1.94213132479627e-09	-2.70232007469478e-09	-3.97801647268313e-09	-6.02132355652618e-09	-9.14298249952084e-09	-1.36838731527382e-08	-1.99688630921505e-08	-2.82498128631308e-08	-3.86438891884261e-08	-5.1070358981397e-08	-6.51893131335806e-08	-8.03531679897093e-08	-9.55936443069326e-08
25	-0.00129162240154672	-0.00122206623860069	-0.00111790194629264	-0.000988751652345692	-0.000845625660422431	-0.000699385828704977	-0.000559435574578259	-0.000432842796044691	-0.000323976821388356	-0.000234618309672372	-0.000164413782769309	-0.000111509179627288	-7.32065606252042e-05	-4.65294709297957e-05	-2.86358766044968e-05	-1.70663384181781e-05	-9.84935159624847e-06	-5.50294698288551e-06	-2.97436490292743e-06	-1.55301199451048e-06	-7.81264056203602e-07	-3.76988468932804e-07	-1.73206604619036e-07	-7.484750091244e-08	-2.97794565993156e-08	-1.0481276191202e-08	-2.99934454516286e-09	-5.74367265851203e-10	-1.06390962708436e-10	-2.71221355981263e-10	-5.61152886675552e-10	-8.23019032008856e-10	-1.05172319642332e-09	-1.30776394315186e-09	-1.69122206137854e-09	-2.34001368418543e-09	-3.43771681214474e-09	-5.2230703562009e-09	-7.99478076811847e-09	-1.21057725229147e-08	-1.79428628425363e-08	-2.58910383907793e-08	-3.62843279325971e-08	-4.93460960397823e-08	-6.51209100033252e-08	-8.34008557206644e-08	-1.03654532261727e-07	-1.2497711279094e-07	-1.4608985228549e-07
26	-0.001348791394472	-0.00128343624759071	-0.00118506815512238	-0.00106186635683111	-0.00092337521786598	-0.000779289136207542	-0.000638361514022154	-0.000507601466119321	-0.000391842908339485	-0.000293686069198053	-0.000213742698579724	-0.000151076436195544	-0.000103721672231886	-6.9181715874667e-05	-4.48392742981248e-05	-2.82477346980387e-05	-1.73018565068278e-05	-1.03066599095426e-05	-5.97285050864331e-06	-3.3680026562497e-06	-1.8480629908788e-06	-9.86634623253853e-07	-5.1233398910524e-07	-2.58681442343533e-07	-1.27021705380563e-07	-6.07807121732735e-08	-2.85322894525836e-08	-1.33657130528606e-08	-6.47571550432819e-09	-3.4380336147052e-09	-2.12168166344528e-09	-1.56291671084354e-09	-1.3846720506072e-09	-1.51323004444822e-09	-2.0486139939975e-09	-3.20854603843729e-09	-5.30293963614303e-09	-8.71675155929853e-09	-1.38903086910734e-08	-2.12923180663732e-08	-3.13840681309921e-08	-4.45747495118043e-08	-6.11677382835232e-08	-8.12970348709655e-08	-1.04853827450182e-07	-1.31407617110994e-07	-1.60135215928164e-07	-1.89781649447289e-07	-2.1868366814301e-07
27	-0.00141025499891182	-0.00134875502024821	-0.00125580714046753	-0.00113836000260271	-0.00100466276333205	-0.000863310015406857	-0.000722345814269184	-0.00058855306824163	-0.000467005905419385	-0.000360905874365705	-0.000271671647467149	-0.000199216272972973	-0.000142330317478401	-9.90922056950345e-05	-6.72434631282265e-05	-4.44895049843412e-05	-2.87096927810405e-05	-1.80790929834447e-05	-1.11165727625634e-05	-6.67947849576964e-06	-3.92545023885408e-06	-2.25880674132429e-06	-1.27423581801581e-06	-7.05684912560148e-07	-3.84266420442874e-07	-2.06064517409192e-07	-1.0896723958494e-07	-5.68362979930139e-08	-2.91678676723738e-08	-1.4603512580316e-08	-7.00160793984816e-09	-3.13827802420551e-09	-1.40635213935425e-09	-1.10321716740816e-09	-2.05161688010229e-09	-4.39825336733818e-09	-8.49978840055678e-09	-1.48467522042946e-08	-2.4000958343639e-08	-3.65362634931386e-08	-5.29791491126705e-08	-7.37472475224355e-08	-9.90832480184525e-08	-1.28981468042143e-07	-1.63107322728811e-07	-2.00717162552095e-07	-2.40596201648621e-07	-2.81041503160362e-07	-3.19919579508403e-07
28	-0.00147640162228535	-0.00141846354468689	-0.00133059885229949	-0.00121870632261568	-0.00108989599317664	-0.000951742551652373	-0.000811558255033783	-0.00067578064605909	-0.00054954118666728	-0.000436443925372674	-0.000338546874646269	-0.000256509895502439	-0.00018985571223712	-0.000137286054795841	-9.70008889636759e-05	-6.69815743122126e-05	-4.52144591701437e-05	-2.98463319947832e-05	-1.92749313196984e-05	-1.21853265824511e-05	-7.54648952873754e-06	-4.58257839756778e-06	-2.73147047382997e-06	-1.60000788420388e-06	-9.2215656808587e-07	-5.23409285136358e-07	-2.92586331342615e-07	-1.60763587750541e-07	-8.6293931809145e-08	-4.46169361314916e-08	-2.15922115991818e-08	-9.28964149803543e-09	-3.41578863891712e-09	-1.78618018274742e-09	-3.44032346337261e-09	-8.13555220508772e-09	-1.60537249173331e-08	-2.76210355456751e-08	-4.33843232081266e-08	-6.39137111313518e-08	-8.97160038906519e-08	-1.21150208431765e-07	-1.58339844718606e-07	-2.01080024833435e-07	-2.48743076011159e-07	-3.00195147664933e-07	-3.53745649503059e-07	-4.07157414545729e-07	-4.5774365832997e-07
29	-0.00154771334133166	-0.00149309398727227	-0.00141001528031076	-0.00130348002709802	-0.00117960041525008	-0.00104501728978594	-0.000906316129778867	-0.000769510332260748	-0.000639645469262252	-0.000520554705966756	-0.000414770566218746	-0.000323576325982791	-0.000247164791844478	-0.000184864555699964	-0.000135393703870981	-9.71067484283231e-05	-6.82098877250732e-05	-4.69301838126903e-05	-3.16338949964082e-05	-2.08967494048287e-05	-1.35338532094616e-05	-8.59926757154361e-06	-5.36553481859952e-06	-3.29224357413903e-06	-1.990757957676e-06	-1.19005210288745e-06	-7.06579604906521e-07	-4.1949054430485e-07	-2.51365060301943e-07	-1.53937321894506e-07	-9.79523142274698e-08	-6.62227159884361e-08	-4.9031687674666e-08	-4.11776232846758e-08	-4.01229704999528e-08	-4.48594501253565e-08	-5.52230799678896e-08	-7.14824929033706e-08	-9.40870620140477e-08	-1.23503259683863e-07	-1.60094562508352e-07	-2.04017554882725e-07	-2.5511927684506e-07	-3.12831672984173e-07	-3.76069908529389e-07	-4.43151988949856e-07	-5.11765348331905e-07	-5.79008633825616e-07	-6.41530982251493e-07
30	-0.00162476532073715	-0.00157327635535939	-0.00149473681329341	-0.00139338474599607	-0.00127446115694571	-0.00114376037016053	-0.0010071650557277	-0.000870217474818377	-0.000737769016577298	-0.000613735598035735	-0.000500969885251592	-0.000401245483353971	-0.00031533559288015	-0.000243160570408767	-0.000183975751145023	-0.00013657225819762	-9.94681744158004e-05	-7.10739468245508e-05	-4.98228393078548e-05	-3.42635392632165e-05	-2.31169532075144e-05	-1.53024986165085e-05	-9.94085654624257e-06	-6.34046120311664e-06	-3.97435013763083e-06	-2.45277942006056e-06	-1.49556871496229e-06	-9.06742447004071e-07	-5.52840768790642e-07	-3.45366584437243e-07	-2.27223302452745e-07	-1.62647782049994e-07	-1.2999583323223e-07	-1.16729235943364e-07	-1.16025248152779e-07	-1.2453644042956e-07	-1.4093965661064e-07	-1.65010665561041e-07	-1.97038771894016e-07	-2.37453317291868e-07	-2.8657535559575e-07	-3.44437792671484e-07	-4.10640464568631e-07	-4.8422603195311e-07	-5.63579324348535e-07	-6.46366168630009e-07	-7.29535826898893e-07	-8.09411732998542e-07	-8.818869438031e-07
31	-0.00170821175438131	-0.00165972362055428	-0.00158553517832133	-0.00148923158597074	-0.00137529521877473	-0.00124875898784409	-0.00111483901744482	-0.000978583873795165	-0.00084457247229121	-0.000716684079010943	-0.000597953098039746	-0.000490510370185909	-0.000395603083696189	-0.000313678257373567	-0.000244510675725952	-0.000187355138459479	-0.000141104471391675	-0.000104438176558921	-7.59510133462705e-05	-5.42553954831702e-05	-3.80556288189741e-05	-2.61952971945583e-05	-1.76813517792545e-05	-1.16896866095671e-05	-7.55733602945045e-06	-4.7661260361323e-06	-2.92188751449432e-06	-1.73241136883094e-06	-9.86367075357497e-07	-5.34538410551809e-07	-2.74023074999203e-07	-1.35523043220658e-07	-7.35135106891961e-08	-5.88932221932535e-08	-7.36506458273875e-08	-1.07090415117571e-07	-1.5321881503573e-07	-2.08959834468683e-07	-2.72947238123879e-07	-3.44703950290473e-07	-4.24074531691033e-07	-5.10820110968709e-07	-6.04319788497204e-07	-7.03350156876336e-07	-8.05936071046823e-07	-9.09280864028937e-07	-1.00979181234983e-06	-1.10321584592194e-06	-1.1848912510063e-06
32	-0.00179871209979839	-0.00175314384325246	-0.00168316899834353	-0.00159181558197983	-0.00148290725570179	-0.00136079704591349	-0.00123007915880141	-0.001095305437865	-0.00096073049148823	-0.000830104442633298	-0.000706525516778984	-0.000592357331045805	-0.000489208788175014	-0.000397968737597419	-0.000318883576491947	-0.000251663932893434	-0.000195606402510965	-0.000149717668665733	-0.00011283074970187	-8.37060793659884e-05	-6.11131652953611e-05	-4.38913214072044e-05	-3.09901914029586e-05	-2.14923601589623e-05	-1.46212833959009e-05	-9.73812850112481e-06	-6.33103205375356e-06	-3.9998812500158e-06	-2.43915077280851e-06	-1.42068756269252e-06	-7.77719810943224e-07	-3.90830384513399e-07	-1.76208888861336e-07	-7.61886199903306e-08	-5.18766094704567e-08	-7.75787893389341e-08	-1.3668561284115e-07	-2.18693909056873e-07	-3.17078953296953e-07	-4.27781809414157e-07	-5.48130774343854e-07	-6.76066115655977e-07	-8.09581043591477e-07	-9.46327523059002e-07	-1.08336241463426e-06	-1.21702712725067e-06	-1.34296229201197e-06	-1.45625824858381e-06	-1.55173356394767e-06
33	-0.0018967943798234	-0.00185408411833162	-0.00178820656737228	-0.00170171532470025	-0.00159786450358204	-0.00148040491375394	-0.00135335932350337	-0.0012207955819842	-0.00108661527112821	-0.000954372705225145	-0.000827134980124969	-0.000707388990276534	-0.000596996501369127	-0.000497194043329242	-0.000408630990706314	-0.000331436967216431	-0.000265308707980894	-0.000209606635652871	-0.000163452435512086	-0.000125820563517665	-9.56185888711831e-05	-7.17532849794921e-05	-5.31812225289306e-05	-3.89441391504473e-05	-2.81904868658772e-05	-2.01852785088679e-05	-1.43107022895592e-05	-1.00600146501147e-05	-7.02703498160018e-06	-4.89323247523866e-06	-3.41398828829786e-06	-2.40519474965792e-06	-1.73096107202602e-06	-1.29285974568372e-06	-1.02088321301545e-06	-8.6608905689554e-07	-7.94788178163406e-07	-7.84063698300349e-07	-8.18385736635206e-07	-8.87095742314714e-07	-9.82561927358007e-07	-1.09884478318452e-06	-1.23075115632047e-06	-1.37319153449313e-06	-1.52078453642025e-06	-1.66767315926639e-06	-1.80752851280939e-06	-1.93371915098015e-06	-2.03961936463929e-06
34	-0.00200267610262331	-0.00196272765313624	-0.00190079468233699	-0.00181902769658097	-0.00172019030485502	-0.0016075036886773	-0.00148447226397769	-0.00135470371653385	-0.00122173622620485	-0.00108888416707516	-0.000959111127233053	-0.000834936065999118	-0.000718375186814894	-0.000610919005064902	-0.000513541428575319	-0.000426735653418628	-0.00035057041616562	-0.00028475964313894	-0.000228738720018886	-0.000181741333038637	-0.000142871934701104	-0.000111170184976206	-8.56650517305366e-05	-6.54174913107224e-05	-4.95516803332948e-05	-3.72755814381142e-05	-2.78921835287243e-05	-2.08030738236541e-05	-1.55061075687485e-05	-1.1588885319892e-05	-8.71957481762414e-06	-6.63637019477709e-06	-5.13660534873855e-06	-4.06626260734705e-06	-3.3103654743977e-06	-2.78452999588023e-06	-2.42778042086968e-06	-2.19661251693731e-06	-2.06020873510671e-06	-1.99666694197941e-06	-1.99009052055967e-06	-2.02839368120031e-06	-2.10169366975041e-06	-2.20118418971341e-06	-2.31840630186474e-06	-2.44485062238612e-06	-2.57183588310107e-06	-2.69061356049086e-06	-2.79264741176513e-06
35	-0.00211613197460516	-0.00207875289421119	-0.00202050760719234	-0.00194320438724763	-0.00184918547149691	-0.00174120872850923	-0.00162231307332102	-0.00149567682065775	-0.00136447816353601	-0.00123176619845541	-0.00110034951358194	-0.000972707493291488	-0.000850927384049023	-0.000736668030721835	-0.000631149226676011	-0.000535163982662775	-0.000449109812813364	-0.000373034407727416	-0.000306690806984879	-0.000249597343695779	-0.000201098127359729	-0.000160420556685587	-0.000126727206412193	-9.91603154350455e-05	-7.68779383274544e-05	-5.90815505773467e-05	-4.50354838236023e-05	-3.40789960429919e-05	-2.56320551878322e-05	-1.91960481721088e-05	-1.43506435400396e-05	-1.07479628812373e-05	-8.10508098284558e-06	-6.19570383099524e-06	-4.84168929148985e-06	-3.90489546177128e-06	-3.2796792451995e-06	-2.886230825946e-06	-2.66482226164026e-06	-2.57097056108637e-06	-2.57146476166843e-06	-2.641178135768e-06	-2.76057518887299e-06	-2.91382282534371e-06	-3.08742072381802e-06	-3.26927339371709e-06	-3.4481327448444e-06	-3.61334391905578e-06	-3.75482858418592e-06
36	-0.00223670630845406	-0.0022016191643274	-0.0021467203635252	-0.00207352895941453	-0.00198402719950784	-0.00188057072542585	-0.00176578511149656	-0.00164245511415786	-0.00151341315410811	-0.00138143321013952	-0.00124913552656534	-0.00111890642055084	-0.000992836141140498	-0.000872676307983367	-0.000759817070157949	-0.000655282883039129	-0.000559744787080167	-0.000473546338994544	-0.00039673991327104	-0.000329129950793284	-0.000270319847886578	-0.000219759502650647	-0.00017679100596251	-0.000140690520190365	-0.000110704971920249	-8.60827471865049e-05	-6.6098081656968e-05	-5.00692592331433e-05	-3.73710577750419e-05	-2.7442107687607e-05	-1.97879636258299e-05	-1.39807430922631e-05	-9.65617319682054e-06	-6.50882476494976e-06	-4.28621757706271e-06	-2.78236666740659e-06	-1.831219963309e-06	-1.30032209717212e-06	-1.08493513430157e-06	-1.10275864188925e-06	-1.28932091550028e-06	-1.59406015940151e-06	-1.9770773211941e-06	-2.40651845581878e-06	-2.85653084341479e-06	-3.30573055876631e-06	-3.73611716350017e-06	-4.13237171817916e-06	-4.48147622130041e-06
37	-0.00236442719104957	-0.00233141951481209	-0.00227961666582896	-0.00221029647869274	-0.00212513708506702	-0.00202614881252789	-0.00191559482561092	-0.00179590490882821	-0.00166958698784335	-0.00153914086621387	-0.00140697824740769	-0.00127535246406446	-0.00114630051423835	-0.0010215990825553	-0.000902735279512502	-0.00079089193578595	-0.000686946500274132	-0.000591481955038546	-0.000504807703960085	-0.000426988123659059	-0.000357876377701113	-0.000297151167843261	-0.000244354299235574	-0.000198927235033147	-0.000160245173422148	-0.000127647562271068	-0.000100464343652145	-7.80375686152964e-05	-5.97383249171755e-05	-4.49791667249432e-05	-3.322242152207e-05	-2.39848764892801e-05	-1.68394193020759e-05	-1.14142339655376e-05	-7.39013984672797e-06	-4.4966208053256e-06	-2.50703032449928e-06	-1.23338602585086e-06	-5.2108992357302e-07	-2.43834832941877e-07	-2.98886628552919e-07	-6.02869269477067e-07	-1.08812612897965e-06	-1.69968759008526e-06	-2.39284069980213e-06	-3.13127099120738e-06	-3.88572820425078e-06	-4.63315538059224e-06	-5.35621371593218e-06
38	-0.00250024884504625	-0.00246931836333686	-0.00242060389178844	-0.00235518415791947	-0.00227448222099568	-0.00218021373267905	-0.00207432606702579	-0.00195893135222266	-0.00183623662809717	-0.00170847434508527	-0.00157783622250499	-0.00144641312080391	-0.00131614308888905	-0.00118876916590713	-0.00106580789232874	-0.000948528862534682	-0.000837945070583703	-0.000734813295539787	-0.000639643366635792	-0.000552714855662473	-0.000474099568459527	-0.000403688144546382	-0.000341219111822441	-0.000286308864734187	-0.000238481219140311	-0.000197195424111723	-0.000161871759687848	-0.000131914101972855	-0.00010672907781787	-8.57416492241819e-05	-6.84071547285562e-05	-5.42199870503645e-05	-4.27192018309444e-05	-3.34914324186738e-05	-2.61715331650483e-05	-2.04413925941844e-05	-1.60273527417931e-05	-1.26966468076754e-05	-1.02532288061691e-05	-8.53332058424713e-06	-7.40094739362172e-06	-6.74367660583729e-06	-6.46871806164096e-06	-6.49949136008314e-06	-6.7727171043336e-06	-7.2360473945834e-06	-7.8462171663666e-06	-8.56767374490696e-06	-9.37162877452887e-06
39	-0.00264499539524407	-0.00261621215122936	-0.0025706454322096	-0.00250920787346103	-0.00243310682989444	-0.00234380501854826	-0.00224297386458858	-0.00213244163749149	-0.00201413862869575	-0.00189004166055389	-0.00176212013224132	-0.00163228561283158	-0.00150234670322233	-0.00137397053024117	-0.00124865183428713	-0.00112769019329898	-0.00101217551648176	-0.000902981563848056	-0.000800766920654409	-0.000705982592401775	-0.000618885193800442	-0.000539554586098973	-0.000467914768678476	-0.000403756846036438	-0.000346762960496486	-0.000296530192636781	-0.000252593573261932	-0.000214447510721673	-0.000181565104474483	-0.000153414980517593	-0.000129475439017455	-0.000109245843492091	-9.22553004217828e-05	-7.80687761010462e-05	-6.62908732370268e-05	-5.65675437447451e-05	-4.85860477579871e-05	-4.20734840634539e-05	-3.67942164005439e-05	-3.25465060568698e-05	-2.91586368199676e-05	-2.64847866312084e-05	-2.44008643329286e-05	-2.28004928876164e-05	-2.15912856370953e-05	-2.06915328962396e-05	-2.00273958580539e-05	-1.95306969375886e-05	-1.91374039299651e-05
40	-0.00279727365507471	-0.00277035964148327	-0.00272759582026804	-0.00266975256808443	-0.00259785185646441	-0.00251313742799171	-0.00241703921697221	-0.00231113344328671	-0.00219709993911333	-0.00207667832036213	-0.00195162458843516	-0.00182366964846578	-0.00169448106678262	-0.00156562917554098	-0.00143855838106617	-0.00131456426035856	-0.00119477675328527	-0.00108014949101325	-0.000971455057055254	-0.000869285766127856	-0.000774059375083401	-0.00068602901356958	-0.000605296540864089	-0.00053182849790199	-0.000465473826005436	-0.000405982560726207	-0.00035302477394924	-0.00030620912293367	-0.000265100464283093	-0.0002292360974006	-0.000198140310033574	-0.000171337003255405	-0.000148360270929983	-0.000128762896678854	-0.000112122807924681	-9.80475908963246e-05	-8.6177222470392e-05	-7.61852149219333e-05	-6.77783990834165e-05	-6.06955914804107e-05	-5.47054034580473e-05	-4.96034571382101e-05	-4.5209276497172e-05	-4.13631243955255e-05	-3.79230607157323e-05	-3.47625057805988e-05	-3.17686100868394e-05	-2.88417594941259e-05	-2.58965880455261e-05
41	-0.00295326622899608	-0.00292736270140998	-0.00288642083090401	-0.00283108761514118	-0.00276222506917322	-0.00268088783519543	-0.00258829629631166	-0.00248580616417374	-0.00237487560951076	-0.00225703105484463	-0.0021338327495842	-0.00200684120138582	-0.00187758544878533	-0.00174753403531813	-0.0016180693928394	-0.00149046617066616	-0.00136587386693276	-0.00124530393836284	-0.00112962139289431	-0.00101954071340766	-0.000915625825827798	-0.000818293715016511	-0.000727821209322733	-0.000644354399925061	-0.000567920133220102	-0.000498439011299776	-0.000435739353926967	-0.000379571611684545	-0.000329622770186555	-0.000285530345462381	-0.000246895637155892	-0.000213295975739354	-0.000184295769770164	-0.000159456227144013	-0.000138343688732589	-0.000120536572702343	-0.00010563098265134	-9.3245082357009e-05	-8.30223846371698e-05	-7.4634142128254e-05	-6.77810644758889e-05	-6.21946205567948e-05	-5.76382172014206e-05	-5.39085790406393e-05	-5.08376894604005e-05	-4.82956925041756e-05	-4.61952026433315e-05	-4.44975268580399e-05	-4.32213751644074e-05
42	-0.00311084648952273	-0.00308498664171928	-0.0030447951111467	-0.00299081368672462	-0.00292376817851143	-0.00284455175417463	-0.00275420479264943	-0.00265389190919301	-0.00254487687847544	-0.00242849622462774	-0.00230613225859527	-0.00217918632455681	-0.00204905297084037	-0.00191709569020749	-0.00178462478408826	-0.00165287780051358	-0.00152300288164896	-0.00139604523955799	-0.00127293686340936	-0.00115448945254564	-0.00104139047165918	-0.00093420213987861	-0.000833363096991997	-0.000739192438472529	-0.000651895776649688	-0.000571572967681559	-0.00049822714164584	-0.000431774684277892	-0.000372055841505153	-0.000318845649654694	-0.000271864932732077	-0.000230791151301164	-0.000195268933282783	-0.000164920163792867	-0.00013935355767073	-0.000118173683699109	-0.000100989453168776	-8.74221272488558e-05	-7.71129378142097e-05	-6.97304555323248e-05	-6.49778780523203e-05	-6.26004513412749e-05	-6.2393280202482e-05	-6.42098317617223e-05	-6.79714905474211e-05	-7.36785883732009e-05	-8.1423409496604e-05	-9.14057646132562e-05	-0.000103951839351589
43	-0.00327585617461185	-0.0032500149242361	-0.0032105411268355	-0.00315788694168208	-0.00309266081146898	-0.00301561500013956	-0.0029276304642488	-0.00282969950216193	-0.00272290667706652	-0.00260840854275815	-0.00248741271484492	-0.00236115682468007	-0.00223088787008517	-0.00209784243763477	-0.00196322821842235	-0.00182820717576962	-0.0016938806525255	-0.00156127663078428	-0.00143133928133258	-0.00130492086697994	-0.00118277599584698	-0.00106555815991402	-0.000953818442367621	-0.000848006235640627	-0.000748471781066858	-0.000655470320768024	-0.000569167642288653	-0.000489646795735465	-0.000416915770619759	-0.00035091593392932	-0.000291531050797036	-0.000238596733159964	-0.000191910188838718	-0.000151240172564635	-0.000116337070995434	-8.69430853893376e-05	-6.28025084339061e-05	-4.36721262192502e-05	-2.93318133611086e-05	-1.95954300297953e-05	-1.43221756563781e-05	-1.34286071508151e-05	-1.69015915372543e-05	-2.48125360203749e-05	-3.73333246242983e-05	-5.47544914729735e-05	-7.75062779136515e-05	-0.000106183354852253	-0.000141574142894249
44	-0.00346422046825776	-0.00344017336560479	-0.00340331388226989	-0.00335401765812374	-0.0032927906608363	-0.00322025973383185	-0.00313716115455407	-0.0030443275127554	-0.00294267325434125	-0.0028331792602652	-0.00271687684162167	-0.00259483153147607	-0.0024681270416586	-0.00233784972973852	-0.00220507388909084	-0.00207084813508167	-0.0019361831148643	-0.00180204071914909	-0.00166932492365672	-0.00153887433778227	-0.00141145649011821	-0.001287763836507	-0.00116841143753096	-0.00105393621979197	-0.000944797709648245	-0.000841380109604208	-0.000743995576341198	-0.000652888555238562	-0.000568241028784018	-0.000490178545010215	-0.000418776906474649	-0.000354069419801756	-0.000296054629999008	-0.000244704492361876	-0.000199972967702626	-0.000161805063999666	-0.000130146389711021	-0.000104953331478801	-8.62040224873821e-05	-7.3910328151257e-05	-6.81311439465825e-05	-6.89873768335226e-05	-7.66790674154394e-05	-9.15052049833285e-05	-0.000113886891657174	-0.00014439462408707	-0.000183780579959061	-0.000233016919277382	-0.000293341233417484
45	-0.00369606767144848	-0.00367751443853552	-0.00364724279678202	-0.00360557547460831	-0.00355294260230804	-0.00348987444878534	-0.00341699270654535	-0.00333500054353231	-0.00324467166396282	-0.00314683863613047	-0.00304238075295329	-0.00293221169080188	-0.00281726722419078	-0.00269849323883137	-0.00257683426418109	-0.00245322272003993	-0.00232856904117092	-0.00220375281069115	-0.00207961499848969	-0.00195695136656811	-0.00183650707031079	-0.00171897245451697	-0.00160498001667395	-0.00149510248836532	-0.00138985196965611	-0.00128968004135968	-0.00119497877666528	-0.00110608257692406	-0.00102327076653297	-0.000946770898781347	-0.00087676274809451	-0.000813382994116454	-0.000756730639266662	-0.000706873243504246	-0.00066385410773658	-0.000627700590300656	-0.000598433798871916	-0.000576079962609223	-0.000560683855823426	-0.000552324714316408	-0.000551135157934678	-0.000557323706710446	-0.000571201551785816	-0.000593214314298083	-0.000623979593247027	-0.000664331164257229	-0.000715370741719642	-0.000778528253103338	-0.000855631591752205
46	-0.00397356950454303	-0.00396361924553699	-0.00394320542835968	-0.0039126063405579	-0.0038721860707104	-0.00382238855383077	-0.00376373055360827	-0.0036967937389792	-0.00362221602801332	-0.00354068238254078	-0.0034529152421582	-0.00335966478624637	-0.00326169920761559	-0.00315979517175917	-0.0030547286220062	-0.00294726607383642	-0.00283815652209577	-0.00272812406377014	-0.00261786131733684	-0.00250802369855431	-0.00239922459289498	-0.00229203144766822	-0.00218696279314216	-0.00208448619248467	-0.0019850171158167	-0.00188891873467857	-0.00179650264017766	-0.00170803050127248	-0.00162371669915076	-0.00154373199939928	-0.00146820835539527	-0.00139724497365548	-0.00133091581417757	-0.00126927874534991	-0.00121238662288162	-0.00116030061434005	-0.0011131061440445	-0.00107093188585258	-0.00103397228222113	-0.00100251411509143	-0.000976967695724404	-0.000957903274513457	-0.000946093295772486	-0.000942561134116941	-0.000948636945759191	-0.000966021247136689	-0.000996856792004401	-0.00104380925363293	-0.00111015712826433
47	-0.00424209483089064	-0.00423751429786829	-0.00422324620397105	-0.00419949330496249	-0.00416652211738242	-0.00412465781603611	-0.0040742783760761	-0.0040158080816925	-0.0039497105345859	-0.00387648130332122	-0.00379664035926739	-0.00371072444615179	-0.00361927952846289	-0.00352285345930013	-0.00342198900119076	-0.00331721732436524	-0.0032090520965839	-0.00309798426748477	-0.00298447763926557	-0.00286896530503203	-0.00275184702704505	-0.00263348762005859	-0.00251421640057687	-0.0023943277617158	-0.002274082935868	-0.00215371301385896	-0.00203342329992072	-0.00191339909661892	-0.0017938130327055	-0.00167483406941472	-0.00155663834647994	-0.00143942205745075	-0.00132341657389091	-0.0012089060687239	-0.00109624791919996	-0.000985896198373624	-0.000878428589169794	-0.000774577075534456	-0.000675262779184375	-0.000581635316398004	-0.000495117045402345	-0.000417452559478588	-0.000350763752231264	-0.000297610737903872	-0.000261058849643408	-0.000244751860827312	-0.000252991477770777	-0.000290823035374023	-0.000364127189887075
48	-0.00442283852702512	-0.00441613566626309	-0.00440016018958689	-0.00437507391833079	-0.00434108836971275	-0.00429846051202959	-0.00424748798709782	-0.0041885038990433	-0.00412187127851242	-0.00404797733953248	-0.00396722765253714	-0.00388004036151652	-0.00378684057593206	-0.00368805506910533	-0.00358410741445295	-0.00347541368945311	-0.00336237887488993	-0.00324539407405577	-0.00312483467353465	-0.00300105956428414	-0.00287441153929807	-0.00274521898246246	-0.00261379896255518	-0.00248046184687173	-0.00234551755079371	-0.00220928354277921	-0.00207209472867297	-0.00193431534473763	-0.00179635299511586	-0.00165867497616032	-0.00152182703672024	-0.00138645472945627	-0.00125332751287723	-0.00112336576628221	-0.000997670879301309	-0.000877558573359537	-0.000764595603200638	-0.00066063997164543	-0.000567884769069993	-0.000488905719747739	-0.000426712479334811	-0.000384803680597505	-0.000367225667297223	-0.000378634788412428	-0.000424363046201192	-0.000510486801799115	-0.000643898141137175	-0.000832378392236276	-0.00108467316295858
49	-0.00454367563574469	-0.00453568892450207	-0.00452010254886323	-0.00449717716163356	-0.00446722208438574	-0.00443059148920745	-0.00438768016885776	-0.00433891898726426	-0.0042847701132262	-0.00422572215015401	-0.004162285283574	-0.00409498657588544	-0.00402436554442673	-0.00395097016426612	-0.00387535344127865	-0.00379807070402571	-0.00371967776474916	-0.00364073010047837	-0.00356178320487393	-0.00348339426005191	-0.00340612527529249	-0.00333054783627389	-0.00325724960430548	-0.00318684269995933	-0.00311997409948948	-0.00305733816542211	-0.00299969142460558	-0.00294786969769827	-0.00290280767338289	-0.00286556100832851	-0.00283733101984664	-0.0028194920220435	-0.00281362133777384	-0.00282153199754768	-0.00284530811241522	-0.00288734288044203	-0.00295037915537376	-0.00303755247119124	-0.00315243637720954	-0.00329908989496576	-0.00348210686021385	-0.00370666686081577	-0.00397858742419473	-0.0043043770464055	-0.00469128858901187	-0.0051473725002065	-0.0056815292434822	-0.00630356024134902	-0.00702421656394906
50	-0.0046406602146492	-0.0046353632668932	-0.00462527833106627	-0.00461084320655705	-0.00459254814482537	-0.0045709327869215	-0.00454658284982319	-0.00452012665621561	-0.00449223161250889	-0.004463600749156	-0.00443496944555205	-0.00440710246883521	-0.0043807914616503	-0.00435685301827448	-0.00433612749135103	-0.0043194786727589	-0.00430779449180475	-0.0043019888719152	-0.0043030048833036	-0.00431181932366803	-0.00432944885184108	-0.00435695779046176	-0.00439546770318312	-0.00444616883968745	-0.00451033352786776	-0.00458933157697605	-0.00468464773835154	-0.00479790125154783	-0.00493086748328907	-0.00508550164471643	-0.00526396454884265	-0.00546865034502043	-0.00570221614055288	-0.00596761339133173	-0.0062681209135891	-0.00660737933750331	-0.00698942679052949	-0.00741873556397658	-0.00790024948058123	-0.00843942164373625	-0.00904225221074166	-0.00971532579314401	-0.0104658480471423	-0.0113016809764653	-0.0122313764294317	-0.0132642072315382	-0.0144101953554166	-0.0156801364919827	-0.0170856203507904
51	-0.00437659840173559	-0.00435350810425358	-0.00432615048620236	-0.00429512219630352	-0.00426108147952676	-0.00422474761650668	-0.00418690035413869	-0.0041483794025475	-0.00411008407969014	-0.00407297318998527	-0.00403806522744295	-0.00400643899670684	-0.00397923474713028	-0.00395765591541812	-0.00394297157142292	-0.00393651965934431	-0.0039397111228217	-0.0039540349972192	-0.00398106454578361	-0.00402246450832728	-0.00407999952167638	-0.00415554376037274	-0.00425109183407021	-0.00436877096478317	-0.00451085445268475	-0.00467977642358292	-0.00487814783459053	-0.00510877369692062	-0.00537467145624988	-0.00567909045176914	-0.00602553235494915	-0.00641777246825877	-0.00685988174265123	-0.00735624935065061	-0.00791160562940135	-0.00853104518516981	-0.00922004992760072	-0.00998451177864007	-0.0108307547775651	-0.0117655562801599	-0.0127961669269188	-0.0139303290324604	-0.0151762930263389	-0.0165428315544343	-0.0180392508304274	-0.0196753988088995	-0.0214616697357655	-0.0234090046185512	-0.0255288871489634
52	-0.00334149529747815	-0.00325918086425618	-0.00317004813697254	-0.00307489783274909	-0.0029746177788275	-0.00287018523799315	-0.00276266934258989	-0.00265323367158549	-0.00254313900729589	-0.00243374630992557	-0.00232651994898123	-0.00222303123082338	-0.002124962261098	-0.00203411017950997	-0.00195239180233915	-0.00188184870524475	-0.001824652775246	-0.00178311225630793	-0.00175967830770354	-0.00175695208828151	-0.0017776923729552	-0.00182482370016612	-0.00190144504078578	-0.00201083896993071	-0.00215648131350568	-0.00234205123099071	-0.00257144168508123	-0.00284877023731436	-0.00317839009680342	-0.00356490133670144	-0.00401316218006587	-0.00452830024345234	-0.00511572361288459	-0.00578113161289608	-0.00653052511519407	-0.00737021621925321	-0.00830683712290552	-0.00934734798688511	-0.0104990435834535	-0.0117695585058392	-0.0131668707024696	-0.0146993030880654	-0.0163755229728548	-0.0182045390417126	-0.0201956956072363	-0.0223586638549543	-0.0247034297953618	-0.0272402786366614	-0.0299797752943182
53	-0.00223009669031713	-0.00209036473202811	-0.00194420515846352	-0.00179269868910389	-0.00163704387073486	-0.0014785601027964	-0.00131869066366816	-0.00115900574749745	-0.00100120552252524	-0.000847123222914636	-0.000698728286800755	-0.00055812955363213	-0.000427578533826159	-0.000309472763288827	-0.000206359254421082	-0.000120938053825029	-5.6065915008078e-05	-1.47600919389352e-05	-2.02256316506349e-07	-1.57425378537524e-05	-6.49036827391965e-05	-0.000151385320709091	-0.000279068325836802	-0.000452019250221907	-0.000674494803244039	-0.000950946341946529	-0.00128602433045097	-0.00168458271810131	-0.00215168317733211	-0.00269259913309435	-0.00331281950611238	-0.0040180520823552	-0.00481422641096889	-0.00570749612262934	-0.0067042405499498	-0.00781106552134128	-0.00903480318972087	-0.0103825107478505	-0.0118614678730447	-0.0134791727356952	-0.0152433363987356	-0.0171618754290171	-0.0192429025368219	-0.0214947150566406	-0.0239257810811186	-0.0265447230609834	-0.0293602986870456	-0.0323813788762441	-0.03561692269242
[truncated: 70 more columns]
