# Supplementary material for: Reconstructing spruce budworm outbreak severity: a comparison of paleoecological and tree-ring signals
Source: PLoS One. 2025 Aug 12;20(8):e0329406. doi: 10.1371/journal.pone.0329406 (PMC12342301; doi:10.1371/journal.pone.0329406)
Supplement: S15 Dataset — (ZIP) [file pone.0329406.s015.zip › Lake 8 wavelet data outlier/GSI/GSI_wavelet_wave.txt]

V1	V2	V3	V4	V5	V6	V7	V8	V9	V10	V11	V12	V13	V14	V15	V16	V17	V18	V19	V20	V21	V22	V23	V24	V25	V26	V27	V28	V29	V30	V31	V32	V33	V34	V35	V36	V37	V38	V39	V40	V41	V42	V43	V44	V45	V46	V47	V48	V49	V50
1	-4.80232627537251e-05-4.53914337991683e-05i	7.60037478841021e-05+6.5750679134288e-05i	-1.02274699141978e-04-6.5216953159473e-05i	1.16533047464504e-04+5.5302130015942e-05i	-1.2102573480475e-04-4.6286996688789e-05i	1.21373663956318e-04+4.1106865896521e-05i	-1.20839238369223e-04-3.8764815801323e-05i	1.20382380079202e-04+3.7903393710857e-05i	-1.20089520060493e-04-3.7784671562237e-05i	1.1990027023814e-04+3.8083782101264e-05i	-1.19768917987367e-04-3.8658220671252e-05i	1.19673296016384e-04+3.9425395274747e-05i	-1.19599038760872e-04-4.0340971562503e-05i	1.1954135919609e-04+4.1370079553119e-05i	-1.1949507044665e-04-4.2493025934235e-05i	1.19458403807022e-04+4.368859582452e-05i	-1.19424555307977e-04-4.4948497158863e-05i	1.19393091935032e-04+4.6263445444647e-05i	-1.19362452559365e-04-4.763236748945e-05i	1.19336593002095e-04+4.9046402885408e-05i	-1.19312713994836e-04-5.0503795956554e-05i	1.19293575865577e-04+5.199737068625e-05i	-1.19274813176364e-04-5.3526564044673e-05i	1.19257604453062e-04+5.5086948423323e-05i	-1.19237966299355e-04-5.6681777625132e-05i	1.19220350001797e-04+5.8307764204006e-05i	-1.19200910265594e-04-5.996666640966e-05i	1.19183564559028e-04+6.16559124224e-05i	-1.19164821982053e-04-6.3377823494846e-05i	1.191494138666e-04+6.5129183967771e-05i	-1.19131931030743e-04-6.691128881308e-05i	1.19115593556801e-04+6.8723043031861e-05i	-1.19095779653909e-04-7.0568049156861e-05i	1.19078485897267e-04+7.2445301724055e-05i	-1.19058890739256e-04-7.435605173081e-05i	1.19041584686438e-04+7.6299263352591e-05i	-1.19020355480854e-04-7.8276859363651e-05i	1.18999790815402e-04+8.0289842066783e-05i	-1.18974587230663e-04-8.2341406859868e-05i	1.18952050300318e-04+8.4433142056722e-05i	-1.18928260574671e-04-8.6565317583742e-05i	1.18909111259494e-04+8.8737100484598e-05i	-1.18886794516959e-04-9.0948042262288e-05i	1.18864876883528e-04+9.3201030711669e-05i	-1.18836483255834e-04-9.5498819382232e-05i	1.18808358069404e-04+9.7846355440257e-05i	-1.18776342257701e-04-1.00244605532393e-04i	1.18747520041147e-04+1.02696828730279e-04i	-1.18717018899946e-04-1.0520311317784e-04i
2	-1.90321272149439e-05-5.42232377528527e-05i	5.86558742715778e-05+7.79408221105718e-05i	-9.30760580767079e-05-7.16423331376761e-05i	1.0827395633093e-04+5.4394568239952e-05i	-1.09971498820201e-04-4.1346237165425e-05i	1.07577829687731e-04+3.5156117854456e-05i	-1.05476994814825e-04-3.2976727564953e-05i	1.0428151652039e-04+3.2394331543846e-05i	-1.03623483659024e-04-3.2419764378726e-05i	1.03219324579736e-04+3.2749220159882e-05i	-1.02942294828648e-04-3.3285716902911e-05i	1.02739928994315e-04+3.3972477406333e-05i	-1.02583287910489e-04-3.4779433456878e-05i	1.02460161976193e-04+3.5679877892948e-05i	-1.02361247368633e-04-3.6658700363832e-05i	1.02281350430484e-04+3.7696380216647e-05i	-1.02209772814065e-04-3.8786845133231e-05i	1.021438369138e-04+3.9923721368523e-05i	-1.02081874544362e-04-4.1108419839871e-05i	1.02028138140167e-04+4.2332191411798e-05i	-1.01979094766285e-04-4.3593586725588e-05i	1.01937240841204e-04+4.488533723498e-05i	-1.01897276935834e-04-4.6206784863658e-05i	1.01859229366226e-04+4.755378143313e-05i	-1.01818693325054e-04-4.8930979585164e-05i	1.01780804808284e-04+5.0335106132645e-05i	-1.01741312128187e-04-5.1767843267166e-05i	1.01704003323621e-04+5.3226733963143e-05i	-1.01665478574082e-04-5.4714536369465e-05i	1.01630992395831e-04+5.6227327899054e-05i	-1.01594295975729e-04-5.7765923244261e-05i	1.01557965512753e-04+5.932939184329e-05i	-1.01517226080264e-04-6.0922296172729e-05i	1.01479051856775e-04+6.2543408553594e-05i	-1.01438462752458e-04-6.4193452346437e-05i	1.01400004333243e-04+6.587078945187e-05i	-1.01356655227099e-04-6.75772329952e-05i	1.01312745017616e-04+6.9313858795491e-05i	-1.01262537394643e-04-7.1084616047817e-05i	1.01214436036837e-04+7.289140228435e-05i	-1.01165120653233e-04-7.4733909131076e-05i	1.01120930603499e-04+7.6609878083553e-05i	-1.01072681496288e-04-7.8517914316233e-05i	1.01023142502254e-04+8.0461012867789e-05i	-1.00964615951416e-04-8.2442660487471e-05i	1.00904628370684e-04+8.446840643951e-05i	-1.00839319366015e-04-8.6538927353534e-05i	1.00776049965654e-04+8.865697356833e-05i	-1.00709501098179e-04-9.0823272247893e-05i
3	1.63488987778751e-05-6.30555512705842e-05i	3.7485531388267e-05+8.81463096305073e-05i	-7.9583462964016e-05-7.20616514364249e-05i	9.24083958382479e-05+4.53710289807062e-05i	-8.82627704559133e-05-2.90076408677106e-05i	8.18904834542127e-05+2.35276964671583e-05i	-7.8226926935285e-05-2.27566323208702e-05i	7.66253805353469e-05+2.30178078271115e-05i	-7.58707921238233e-05-2.33701921831066e-05i	7.54163420156586e-05+2.37621554845972e-05i	-7.50956120468603e-05-2.42349318420791e-05i	7.48556398630951e-05+2.47860118312281e-05i	-7.46668515077263e-05-2.54098804574342e-05i	7.45167296842665e-05+2.60936177516546e-05i	-7.43963143600035e-05-2.68298516025697e-05i	7.42993969716579e-05+2.76021826413769e-05i	-7.42121424368299e-05-2.84080582339376e-05i	7.41303097312821e-05+2.9245806978342e-05i	-7.40534654559867e-05-3.01205212284174e-05i	7.3986979949685e-05+3.10236630913127e-05i	-7.39266632462574e-05-3.19544360416679e-05i	7.38751277139059e-05+3.29059329494576e-05i	-7.38263498550808e-05-3.38774063467406e-05i	7.37789635533509e-05+3.486526106051e-05i	-7.37284145882648e-05-3.58762167274191e-05i	7.36811290383741e-05+3.69069436440993e-05i	-7.36323623532078e-05-3.79587484047485e-05i	7.35855499000936e-05+3.90295026152019e-05i	-7.35376437410774e-05-4.01227382661775e-05i	7.34948150150897e-05+4.12335879806803e-05i	-7.3449785728311e-05-4.23620202445647e-05i	7.34041168769453e-05+4.35074217808576e-05i	-7.33530395350729e-05-4.46757628274536e-05i	7.33049912612523e-05+4.58654790887508e-05i	-7.32548980424873e-05-4.70764296850258e-05i	7.32072201349836e-05+4.83061808010754e-05i	-7.31540602553056e-05-4.95562761507848e-05i	7.30993214840148e-05+5.08277224486464e-05i	-7.30366567740085e-05-5.21254014882813e-05i	7.29758288419699e-05+5.34517058356534e-05i	-7.29144986872788e-05-5.48055848851022e-05i	7.2859624187101e-05+5.61828395071564e-05i	-7.28003568883207e-05-5.75807680737328e-05i	7.27384584975229e-05+5.90024574747408e-05i	-7.26654005621822e-05-6.04522387795178e-05i	7.25898216556988e-05+6.19361985667962e-05i	-7.25083511390526e-05-6.34541735379809e-05i	7.24280015888301e-05+6.50078164307124e-05i	-7.23420983003113e-05-6.65995160230303e-05i
4	4.81605349690953e-05-7.23107282330048e-05i	2.19515179175211e-05+9.55998735877968e-05i	-6.94231441983694e-05-6.521327621532e-05i	7.48145603666442e-05+2.83000356988068e-05i	-6.16454252584976e-05-1.14333061698449e-05i	5.11649865390173e-05+9.6557692560243e-06i	-4.70788833062787e-05-1.17326968531539e-05i	4.6022520807679e-05+1.31392821611571e-05i	-4.56647744204086e-05-1.37571414353228e-05i	4.53911045328911e-05+1.41278879752857e-05i	-4.51542206955189e-05-1.44845358207339e-05i	4.49627069113625e-05+1.48643236076284e-05i	-4.48054102131642e-05-1.52753492379058e-05i	4.467746432794e-05+1.57151524582449e-05i	-4.45755740318265e-05-1.61827167801819e-05i	4.44955490177815e-05+1.66631563355364e-05i	-4.44212823804657e-05-1.71568004878138e-05i	4.43478304439839e-05+1.76675036988401e-05i	-4.42778412736949e-05-1.82043628431373e-05i	4.42186810611114e-05+1.87581474215435e-05i	-4.41652942059488e-05-1.93287242943489e-05i	4.41210007183338e-05+1.99099901997481e-05i	-4.4079529233465e-05-2.05007286207821e-05i	4.40377757560758e-05+2.10979433182692e-05i	-4.39914648169798e-05-2.17111610325254e-05i	4.39492224788892e-05+2.23366238962093e-05i	-4.39055573663435e-05-2.29745939992074e-05i	4.38630629844859e-05+2.36235817522489e-05i	-4.38194157749633e-05-2.42884659410871e-05i	4.37823441541789e-05+2.49631263891076e-05i	-4.37433171288499e-05-2.56461236032133e-05i	4.37023382701927e-05+2.6337388586179e-05i	-4.3654890594723e-05-2.70449476049495e-05i	4.36115087313148e-05+2.77667347299065e-05i	-4.35670008358307e-05-2.85013818928087e-05i	4.35256942941149e-05+2.92456409962593e-05i	-4.34789105941091e-05-3.00006895242008e-05i	4.34299854114805e-05+3.07672207923782e-05i	-4.33716403006208e-05-3.15512517185611e-05i	4.33151772732091e-05+3.23560273984171e-05i	-4.32596363504716e-05-3.31797755672771e-05i	4.32128071263056e-05+3.40159818545742e-05i	-4.31619230871273e-05-3.48604485645621e-05i	4.31076474443756e-05+3.57164999815219e-05i	-4.3040735571783e-05-3.65895095877909e-05i	4.29714321532108e-05+3.74860876097971e-05i	-4.28972186365505e-05-3.84044249481619e-05i	4.28235566726317e-05+3.93439791226809e-05i	-4.27401976059584e-05-4.0310599246104e-05i
5	6.84881418065108e-05-8.23941958548634e-05i	1.9100422527545e-05+9.97228795732183e-05i	-6.7514836644464e-05-5.08701540768347e-05i	5.92750293540045e-05+5.4275840548191e-06i	-3.51870330951982e-05+6.6922301624502e-06i	2.27097455775724e-05-1.2446501431448e-06i	-2.07143979867822e-05-4.2703239752875e-06i	2.14410724349756e-05+6.2072499771595e-06i	-2.18119136592929e-05-6.5661066255615e-06i	2.1773829837897e-05+6.6974219947541e-06i	-2.16479244257915e-05-6.8803670653541e-06i	2.15381286429579e-05+7.0879414321387e-06i	-2.14436194581335e-05-7.3077148672742e-06i	2.1363890602041e-05+7.5395174247312e-06i	-2.13028895382264e-05-7.7850569605297e-06i	2.12598113748721e-05+8.0271998581373e-06i	-2.12157577576342e-05-8.2669688063682e-06i	2.11651879261865e-05+8.5139127747355e-06i	-2.11156757978268e-05-8.7806263241292e-06i	2.10768999642458e-05+9.0551400121442e-06i	-2.10418323165835e-05-9.3378900836458e-06i	2.10152161636512e-05+9.6243097010221e-06i	-2.09912803913343e-05-9.9118263830711e-06i	2.09644494129587e-05+1.01977731128921e-05i	-2.09311835859359e-05-1.04954283279658e-05i	2.09035438027823e-05+1.07998700292016e-05i	-2.08746827046546e-05-1.11091574214016e-05i	2.08453949449877e-05+1.14229442284342e-05i	-2.08145601765702e-05-1.17483979435135e-05i	2.0792411988177e-05+1.20777581694898e-05i	-2.07688731720628e-05-1.24073426921895e-05i	2.07415963019759e-05+1.27379308926755e-05i	-2.07066581847545e-05-1.30804594342837e-05i	2.06774216440697e-05+1.34320387553625e-05i	-2.06482699810113e-05-1.3789698809521e-05i	2.06232956869156e-05+1.41497266315806e-05i	-2.05934476274912e-05-1.45129677567068e-05i	2.05614653281788e-05+1.48793323076324e-05i	-2.05186107986974e-05-1.525607407209e-05i	2.04777026953556e-05+1.56477755231822e-05i	-2.04394561938526e-05-1.60521835642632e-05i	2.04126858562301e-05+1.64603250929654e-05i	-2.03825158989579e-05-1.68665777613819e-05i	2.03486153047817e-05+1.72747938254357e-05i	-2.03012125685373e-05-1.76916106359518e-05i	2.0252785785941e-05+1.81243327133119e-05i	-2.02025533412618e-05-1.85684445584614e-05i	2.01527454179649e-05+1.9018906645218e-05i	-2.00850388807164e-05-1.94872409962061e-05i
6	7.5534353703208e-05-9.32953610516351e-05i	2.96388533580896e-05+9.9913626930216e-05i	-7.26093837612675e-05-2.97598029349365e-05i	4.47339486442553e-05-1.92774278139468e-05i	-1.08449655586263e-05+1.96462466232304e-05i	1.2972217219263e-06-4.67296101054124e-06i	-4.52949159594743e-06-2.68290999609898e-06i	7.53521499655685e-06+3.29837345943811e-06i	-8.20957061913895e-06-2.63980704875972e-06i	8.09573002897177e-06+2.42775684430993e-06i	-7.97604910682397e-06-2.49041059775123e-06i	7.92267705870798e-06+2.58666581785549e-06i	-7.88124116638292e-06-2.67767389535665e-06i	7.84228612950445e-06+2.77418638236279e-06i	-7.81716469650757e-06-2.88159704086312e-06i	7.80869360218455e-06+2.97726804134807e-06i	-7.79310178023468e-06-3.06070300334565e-06i	7.76343100877235e-06+3.1478240329581e-06i	-7.73407441239214e-06-3.25399372929526e-06i	7.71645168656439e-06+3.36150977338035e-06i	-7.69910244447559e-06-3.47179721439817e-06i	7.68925171923308e-06+3.58344096610522e-06i	-7.68285183347768e-06-3.69099039016487e-06i	7.67038062857972e-06+3.79147990459212e-06i	-7.64939434527355e-06-3.90343238631593e-06i	7.63708115117243e-06+4.01971536354718e-06i	-7.62414911386627e-06-4.13446918781555e-06i	7.60803980510125e-06+4.2493338680404e-06i	-7.58947427411792e-06-4.37519375018361e-06i	7.5825081534179e-06+4.50215900668996e-06i	-7.57512589864711e-06-4.62313893489024e-06i	7.56154146453252e-06+4.74016481237001e-06i	-7.53894012145881e-06-4.86811979890364e-06i	7.52429806121637e-06+5.00260905152877e-06i	-7.51071213212303e-06-5.13865665738549e-06i	7.5018227336256e-06+5.27304779444642e-06i	-7.48914131993392e-06-5.40653407800667e-06i	7.47502055483091e-06+5.53738279002487e-06i	-7.44850350145184e-06-5.67391944315054e-06i	7.42362139662612e-06+5.82255614742095e-06i	-7.40284879279012e-06-5.98096366767278e-06i	7.3961258290255e-06+6.13781920992312e-06i	-7.38638358980016e-06-6.28643637558534e-06i	7.37268712335607e-06+6.4314772945422e-06i	-7.34477955612021e-06-6.58087525142964e-06i	7.31785137486726e-06+6.74333612246367e-06i	-7.29494625569906e-06-6.91076703263337e-06i	7.27376725669967e-06+7.06912613307386e-06i	-7.22013050229743e-06-7.23695124191206e-06i
7	7.2772822092808e-05-1.04598924836029e-04i	4.8967729672442e-05+9.56147606789638e-05i	-7.87864550779999e-05-3.473563530234e-06i	2.7203732989229e-05-4.10195493465304e-05i	1.10988189025976e-05+2.27556384978885e-05i	-1.07907746579208e-05+6.008604859045e-07i	5.2356305860383e-07-5.38705505081252e-06i	3.24994469160836e-06+2.38071838685471e-06i	-2.87057192391827e-06-6.1031540766197e-07i	2.26540626410937e-06+4.647229876465e-07i	-2.12651306488375e-06-6.2805007079668e-07i	2.13615236480732e-06+6.9673857072871e-07i	-2.1317408455658e-06-7.1854946896784e-07i	2.11173682759325e-06+7.4729316078928e-07i	-2.10424070234444e-06-7.9263799346633e-07i	2.11676487235216e-06+8.2249027023528e-07i	-2.11777444927836e-06-8.330463069883e-07i	2.09775504563821e-06+8.4857599922846e-07i	-2.0806053761752e-06-8.8667374689152e-07i	2.07816192729017e-06+9.1994104397449e-07i	-2.07054829250248e-06-9.5231621602405e-07i	2.06950281289707e-06+9.8859131637919e-07i	-2.07482019477467e-06-1.01786942240881e-06i	2.07035487327995e-06+1.03577509662975e-06i	-2.05493619273053e-06-1.06863050422424e-06i	2.05333613385291e-06+1.10584874236217e-06i	-2.05225256959797e-06-1.13532941911094e-06i	2.04366570299824e-06+1.16199743714663e-06i	-2.03105430162365e-06-1.20234020959052e-06i	2.03396689621498e-06+1.24368371874266e-06i	-2.03791705332654e-06-1.27404936966568e-06i	2.03232391000642e-06+1.29730659645451e-06i	-2.01635266724037e-06-1.33348160029102e-06i	2.01145027997018e-06+1.37535409864099e-06i	-2.00771759080756e-06-1.41545104173645e-06i	2.00795762505652e-06+1.45288393690202e-06i	-2.00591499435152e-06-1.48879784922246e-06i	2.00407990062738e-06+1.51844468755348e-06i	-1.98831521951371e-06-1.55072801387878e-06i	1.97333499357591e-06+1.59427620727633e-06i	-1.96321096348572e-06-1.64711663118731e-06i	1.96894696869049e-06+1.69589680942722e-06i	-1.97137322169334e-06-1.73353681775554e-06i	1.96981494286078e-06+1.76550728445842e-06i	-1.95300111949824e-06-1.80036438335043e-06i	1.93825839443732e-06+1.85003853316443e-06i	-1.93653507565573e-06-1.9036336142171e-06i	1.94221654023025e-06+1.93059110436875e-06i	-1.89369397257335e-06-1.9544734772673e-06i
8	6.4882741345426e-05-1.15831873654903e-04i	7.13989923699319e-05+8.65902838660917e-05i	-7.99514392061322e-05+2.56360748276213e-05i	4.1103835182186e-06-5.52224182445154e-05i	2.89760211894412e-05+1.41638494760084e-05i	-1.23668487841917e-05+1.15024849325862e-05i	-3.02290145570163e-06-7.6737688509309e-06i	3.74545819254812e-06+3.4632914310792e-07i	-9.88062759880163e-07+9.90728380367769e-07i	1.46086123609866e-07-2.06105775384685e-07i	-2.85239463437186e-07-1.64969959362077e-07i	4.09896177055012e-07+1.67137550515723e-07i	-4.15704958646033e-07-1.30985672128851e-07i	3.90951501204858e-07+1.32408041381287e-07i	-3.86168486306578e-07-1.61847914091083e-07i	4.0928967788631e-07+1.72188381902519e-07i	-4.17062741805179e-07-1.55733586027106e-07i	3.96433028093278e-07+1.48603886956064e-07i	-3.85051930311564e-07-1.70279781528757e-07i	3.93335616908623e-07+1.78261366622088e-07i	-3.87320577156998e-07-1.81916661467652e-07i	3.87036168513284e-07+1.97045516134279e-07i	-3.99521867681837e-07-2.0289191951366e-07i	3.97431035916257e-07+1.91880332798141e-07i	-3.8082212125682e-07-2.02378045406865e-07i	3.85675521197511e-07+2.18948074267429e-07i	-3.92675396601738e-07-2.20295665244577e-07i	3.85932794460021e-07+2.16440477429158e-07i	-3.72996285640742e-07-2.3150674645158e-07i	3.80686307719645e-07+2.49123354674585e-07i	-3.91295635625748e-07-2.50802773995076e-07i	3.8791143357336e-07+2.43165803841865e-07i	-3.73144715094389e-07-2.52759858249746e-07i	3.73939745852397e-07+2.67316347106677e-07i	-3.74627917514387e-07-2.76207640395093e-07i	3.766290596865e-07+2.83713256480712e-07i	-3.78408909125911e-07-2.92018993328948e-07i	3.83284854172636e-07+2.91473855469322e-07i	-3.72832188713656e-07-2.90953377383211e-07i	3.61950287955465e-07+3.01562209611524e-07i	-3.55976763710201e-07-3.21937351427011e-07i	3.66642307898153e-07+3.3712731731655e-07i	-3.72965906847823e-07-3.40796097554597e-07i	3.76355579553939e-07+3.38743532268075e-07i	-3.63131026227662e-07-3.37678331569184e-07i	3.49216066773227e-07+3.55967206910778e-07i	-3.59609983497192e-07-3.8512737096114e-07i	3.92542683743394e-07+3.67880148315685e-07i	-3.444027698472e-07-3.24022703505362e-07i
9	5.4855779847025e-05-1.26730124781598e-04i	9.31235054476763e-05+7.30560602971661e-05i	-7.28316855207425e-05+5.47690333022181e-05i	-2.33853225856843e-05-5.85491900634767e-05i	3.90191647158506e-05-4.3779704267677e-06i	-3.5416013049e-06+2.17946981815945e-05i	-1.01485233548455e-05-4.8166195464275e-06i	3.46376835847959e-06-3.79344883366545e-06i	1.04569753031232e-06+1.79106577407261e-06i	-7.19497160873252e-07+2.04914639405657e-07i	-3.0788072826206e-08-2.92660637613099e-07i	1.39752231122071e-07+5.234674360033e-08i	-7.47796811022123e-08+1.32195115667958e-08i	3.37181102037487e-08-1.2948076729014e-09i	-3.05023667650235e-08-3.31088571646132e-08i	6.15358333520625e-08+4.07704678620358e-08i	-7.17521595410594e-08-1.29273201438329e-08i	4.43465537541929e-08+1.5047549343932e-09i	-3.67120138013516e-08-2.76375251384155e-08i	5.56754524378896e-08+2.63350818752031e-08i	-4.55069839707688e-08-1.67399731747684e-08i	4.06346960971659e-08+3.2337508356773e-08i	-6.01304361158932e-08-3.53475527076829e-08i	5.81033981654577e-08+1.25353006143313e-08i	-3.57612781701977e-08-2.08969638352382e-08i	4.54042152471862e-08+3.83638080512462e-08i	-5.9099525660625e-08-3.09825203264885e-08i	5.08946489889107e-08+1.62834818726098e-08i	-3.41730314582041e-08-2.75377607189437e-08i	4.43203589494067e-08+4.34886758747734e-08i	-5.94330176316322e-08-3.77686118528739e-08i	5.46979796958856e-08+2.10465672255051e-08i	-3.83336635262512e-08-2.80028885017739e-08i	4.4092756821778e-08+3.81179265170732e-08i	-4.66992715730017e-08-3.67750268032146e-08i	4.56687125517621e-08+3.71960490085424e-08i	-4.73509055591072e-08-4.30327873899701e-08i	5.6216988864322e-08+3.74816498468853e-08i	-4.83778261806033e-08-2.92426879306054e-08i	3.89247530615389e-08+3.20896145733953e-08i	-3.41376899627054e-08-4.50391615034074e-08i	4.56236662370356e-08+5.18351286370485e-08i	-5.07531096934836e-08-4.89115140252639e-08i	5.67062663278787e-08+4.19234008742728e-08i	-4.59231807780511e-08-2.9766206377408e-08i	2.37401425243545e-08+4.05387619778065e-08i	-3.54572697248567e-08-8.13860582829723e-08i	1.0018204766148e-07+5.7921717424318e-08i	-5.73446227820017e-08+3.29549479135128e-08i
10	4.3832013686627e-05-1.37239155191911e-04i	1.12384859611437e-04+5.5547779826884e-05i	-5.69836745023716e-05+8.11702892548901e-05i	-5.12976715854127e-05-4.96268507621208e-05i	3.74818163871028e-05-2.79645445284147e-05i	1.27732865571948e-05+2.48229623804523e-05i	-1.44951201110565e-05+4.5487972074212e-06i	-9.5797243122986e-07-7.47569242949477e-06i	3.40342059133169e-06+1.8474288879063e-07i	-3.405912513432e-07+1.36694691397639e-06i	-4.80169757577226e-07-2.38043586613655e-07i	1.2724706309338e-07-1.37371094539479e-07i	2.11666449407584e-08+5.58598590126377e-08i	-2.4708251316988e-08-9.0981910157289e-09i	1.73523854371262e-08-2.010174697369e-08i	1.82192426138831e-08+2.59308739567243e-08i	-2.90956282091622e-08+1.04669585097327e-08i	-8.9196532069463e-09-2.14614385388538e-08i	1.23606705941376e-08-1.69799682210062e-08i	2.01615999537896e-08+8.0436187618288e-09i	-1.2247772171998e-09+1.38806879765438e-08i	-1.1739003351508e-08+1.09434781804088e-08i	-1.82608420845443e-08-1.72321880000016e-08i	1.60612839361853e-08-1.64759866714857e-08i	1.52998825668714e-08+5.2735001432353e-09i	-6.679704748163e-10+1.91095028278888e-08i	-1.95277360322371e-08-6.6237967361357e-09i	8.2207109124226e-09-1.43323101670137e-08i	1.31624543668325e-08+1.4459890548071e-09i	-8.24579821684e-10+1.7934971516127e-08i	-1.83078376688904e-08-9.0663823904554e-09i	1.01696320393875e-08-1.20337603919914e-08i	8.89582594454369e-09+7.0899458576606e-10i	3.2760242244682e-09+1.04027075848006e-08i	-7.2234664583627e-09-1.87624604469275e-09i	5.42611581330082e-10+2.28999697626006e-10i	-9.345334568214e-10-1.00441445716966e-08i	1.31207116618234e-08+5.0764779049444e-09i	-6.68773002038737e-09+5.03954576865265e-09i	-2.01557705781613e-09-3.72902112911083e-09i	5.83720549211463e-09-7.3964086868725e-09i	5.1341927370565e-09+1.03201434330443e-08i	-5.43722002274765e-09-7.52357027560873e-09i	1.43141439901101e-08+6.1341805408929e-09i	-1.19272816250002e-08+1.35121554544511e-08i	-2.37258121036255e-08-1.44527044556317e-08i	2.57569730833238e-08-4.97065000732599e-08i	7.52081055681937e-08+4.20785924337057e-08i	-5.07159068719799e-08+9.48146280182972e-08i
11	3.2058682508193e-05-1.47399382388855e-04i	1.28496602450353e-04+3.4715762607297e-05i	-3.3554824695099e-05+1.02542588397887e-04i	-7.48881697603311e-05-2.92084707353899e-05i	2.30192746740111e-05-5.00306224728901e-05i	3.05552528295518e-05+1.64806323335508e-05i	-1.07428659748103e-05+1.70433649639906e-05i	-8.67130966163458e-06-6.38339506635856e-06i	3.45783782864238e-06-4.01519046741079e-06i	1.68333983933754e-06+1.70598387147896e-06i	-7.64635426973539e-07+6.3135463134568e-07i	-2.06498864048464e-07-3.07497212026904e-07i	1.03931657568362e-07-5.4398596471205e-08i	5.3128409253832e-09+1.94709715407325e-08i	1.31818914170161e-08-9.9006180075556e-09i	1.43055193929575e-08+2.51970539244344e-08i	-2.9336746027236e-08+1.66399273760502e-08i	-2.13740398422018e-08-2.79112442941249e-08i	2.02601947039634e-08-2.7245927324795e-08i	2.98409791966065e-08+8.7365632534933e-09i	2.4590939114327e-09+2.84997775364551e-08i	-2.61808335980124e-08+1.17905820243163e-08i	-1.98432981712066e-08-2.31802003671125e-08i	1.71666139634875e-08-2.53922113604312e-08i	2.61866326714181e-08+9.5180140817597e-09i	-5.1266781722285e-09+2.33530661722209e-08i	-2.08618284552617e-08-5.0294241079708e-09i	5.3639073172065e-09-2.02487278602672e-08i	1.96477445278035e-08+4.5226720806205e-09i	-4.9223817841952e-09+1.83574685383353e-08i	-1.80807067350524e-08-6.4888622570541e-09i	5.2558662828299e-09-1.86692376220328e-08i	1.71017092402449e-08+4.967674787688e-10i	3.3467099527337e-09+1.25287593642985e-08i	-8.25884005340808e-09+4.23296206619128e-09i	-5.49119777941583e-09-6.57920810086312e-09i	5.62258472691736e-09-8.60723800554488e-09i	9.81656482753541e-09+3.8637979324723e-09i	-3.43892887786192e-09+7.24906088830065e-09i	-4.84725349646819e-09-5.57278381868466e-09i	6.66718089971589e-09-5.18232041084687e-09i	4.64704167711495e-09+3.02654101016497e-09i	4.02142314525025e-09+8.663305989869e-11i	6.1060595431089e-09+1.20958110511053e-08i	-2.32901814894869e-08+1.25464058521414e-08i	-2.4486751462941e-08-4.03567030177968e-08i	6.01235765574439e-08-4.69175488715504e-08i	7.66661075116278e-08+7.64330891376631e-08i	-8.7562880235248e-08+1.06489210678493e-07i
12	1.9533745266989e-05-1.57270070075907e-04i	1.41164283338938e-04+1.1200107777002e-05i	-4.346356840755e-06+1.1723523497126e-04i	-9.01476741482582e-05+2.039028369577e-07i	-2.4667735207565e-06-6.42335223891734e-05i	4.24461047574889e-05-3.0191488818465e-06i	2.6103548060077e-06+2.60344874329867e-05i	-1.48338399029253e-05+1.8664604909074e-06i	-1.16470928734707e-06-7.85552548483986e-06i	3.86503135645991e-06-6.5172352785642e-07i	3.3265962431201e-07+1.76427928366045e-06i	-7.46025662804573e-07+1.59105835718373e-07i	-7.8015624390746e-08-2.91207910160342e-07i	1.0204683278119e-07-4.7031415605382e-08i	3.80276501198056e-08+2.71516097969365e-08i	2.3818385685299e-09+3.70653913877119e-08i	-3.81508440896205e-08+1.71579878426556e-08i	-2.96935365817005e-08-3.59507724292689e-08i	2.64013283127267e-08-4.06412044865148e-08i	4.59182452082749e-08+1.12607907162251e-08i	4.0388524602051e-09+4.48845366663683e-08i	-4.03888879277303e-08+1.69450995252477e-08i	-2.78385742356419e-08-3.3243761872325e-08i	2.25683808528035e-08-3.49237341006239e-08i	3.50559767350335e-08+1.11501317307031e-08i	-4.4242305101515e-09+2.97710162051983e-08i	-2.47839160178381e-08-3.4457393045068e-09i	4.1881927627451e-09-2.27200431203658e-08i	2.15010694592839e-08+4.3360260598027e-09i	-5.1774367969553e-09+2.03217307521482e-08i	-2.12112742909968e-08-6.0918587156384e-09i	3.5342492861975e-09-2.34286465946826e-08i	2.25438403119103e-08-2.5877073030565e-09i	7.4658121305562e-09+1.73777254640661e-08i	-1.2220919952348e-08+8.6622029801217e-09i	-9.17468789900323e-09-9.76301827448159e-09i	7.5394579396565e-09-1.0835870880657e-08i	1.07641028174404e-08+4.1214765666213e-09i	-2.67931979573937e-09+7.69019919394518e-09i	-5.77415129357511e-09-4.54010755214481e-09i	4.89528315877451e-09-7.88797924643034e-09i	1.0536526990989e-08-6.501258125033e-10i	1.05430281094671e-08+9.8999457721728e-09i	-7.3543666633445e-09+2.29536309023545e-08i	-4.136498335831e-08-3.6170158441656e-09i	-7.3376081615757e-09-6.832511912448e-08i	9.78411441161743e-08-3.18673396719536e-08i	6.7524405713486e-08+1.20164614930674e-07i	-1.30823649818149e-07+1.05598505224032e-07i
13	6.20724670752e-06-1.66906148007261e-04i	1.50249687175022e-04-1.4415880853452e-05i	2.8640403271079e-05+1.24255700882639e-04i	-9.44526321730572e-05+3.5016845068917e-05i	-3.44270713120678e-05-6.60064879999811e-05i	4.23941043758926e-05-2.92186148860681e-05i	2.2056962086914e-05+2.50018121573561e-05i	-1.35139221221252e-05+1.50470543440418e-05i	-9.36796510928717e-06-6.67039716397533e-06i	2.98473090719101e-06-5.35778510400624e-06i	2.82752837036323e-06+1.1941468857321e-06i	-4.1717451947723e-07+1.38324107352977e-06i	-6.34836177939424e-07-1.21554352137092e-07i	2.4658522271854e-08-2.83304614656087e-07i	1.34161756474784e-07-3.32835960137e-09i	1.33766695372371e-08+7.82106915894378e-08i	-6.00436550679756e-08+2.39430578873641e-08i	-3.9662307550113e-08-5.06878620331082e-08i	3.60480564010128e-08-5.57481211959644e-08i	6.4562208241739e-08+1.49882794830341e-08i	6.683525869962e-09+6.38682145544792e-08i	-5.64568194373596e-08+2.51902680562401e-08i	-3.97506553410077e-08-4.39125818034857e-08i	2.67420240897998e-08-4.76292383790004e-08i	4.5491239334614e-08+9.6518937758159e-09i	2.634183114871e-10+3.60008307993183e-08i	-2.68199920733498e-08+1.5726527610697e-09i	7.634347767473e-10-2.20875614384472e-08i	2.02238021990203e-08+3.0742853486906e-09i	-5.5019562717056e-09+2.02198420678483e-08i	-2.33965034471143e-08-6.5985543120629e-09i	2.6172149208624e-09-2.776296350259e-08i	2.76782044669676e-08-5.7327768454522e-09i	1.23163131147959e-08+2.17347852237194e-08i	-1.49664270862208e-08+1.39430588081462e-08i	-1.37773554188105e-08-1.08086956497871e-08i	7.1136464256043e-09-1.41047698808384e-08i	1.24602352437152e-08+2.8191182762867e-09i	-1.58320885203471e-09+8.36238335505712e-09i	-7.11473889143166e-09-4.59059583092662e-09i	6.0275825025657e-09-1.22434101625246e-08i	2.0010142226436e-08+4.333066692436e-10i	1.13219025412763e-08+2.60549123995153e-08i	-3.1178206067975e-08+2.82688648345205e-08i	-5.49605780010692e-08-3.46105586784311e-08i	2.74178040852655e-08-9.37252835625654e-08i	1.35650039564525e-07+2.46392393223e-10i	4.5340457330843e-08+1.65979118898911e-07i	-1.75413443437002e-07+9.8297704409029e-08i
14	-7.984151778334e-06-1.76355356270644e-04i	1.55705289351493e-04-4.1619254080161e-05i	6.3430497930402e-05+1.23192696579456e-04i	-8.67035447423446e-05+7.12295954999502e-05i	-6.69406643777919e-05-5.33837976624741e-05i	2.76679122977526e-05-5.50133015544371e-05i	4.03384697070869e-05+1.08025826236481e-05i	-1.6124782072479e-06+2.66663002922617e-05i	-1.59784350287888e-05+2.2148136432221e-06i	-3.00574344463958e-06-8.69405955813428e-06i	4.28790445638992e-06-2.48397584083957e-06i	1.64920166016187e-06+1.90644867959893e-06i	-7.60135579008523e-07+9.41741581816879e-07i	-4.74470797493427e-07-2.76613958283554e-07i	1.05457643190447e-07-2.14795525761119e-07i	9.35761854864762e-08+6.19992289153408e-08i	-5.98409420132677e-08+5.35464580605448e-08i	-5.61919838210961e-08-5.96374157690341e-08i	4.56769687606825e-08-7.33388412767434e-08i	8.53074735095652e-08+1.90687667737384e-08i	1.08082019356935e-08+8.46721432965382e-08i	-7.30304336757204e-08+3.69208943682097e-08i	-5.60772221934886e-08-5.28131709824754e-08i	2.66106111893374e-08-6.40310798363949e-08i	5.73984469472637e-08+2.0076665264148e-09i	1.14649932494711e-08+4.07480755643503e-08i	-2.47570690550377e-08+1.18319354944532e-08i	-5.5124023127193e-09-1.59537404377074e-08i	1.35801828166823e-08+1.5571364741621e-09i	-7.4892686952847e-09+1.61058214974575e-08i	-2.33629170939792e-08-9.4744783695279e-09i	3.5771510757352e-09-3.12462651439589e-08i	3.23758045698568e-08-8.1544283729896e-09i	1.75304624414526e-08+2.51439476073473e-08i	-1.57938741687942e-08+2.010884583118e-08i	-1.90892507330927e-08-9.1052412736771e-09i	3.7489404244759e-09-1.73109160729411e-08i	1.29629597611898e-08-6.401632827709e-10i	-2.0355802476735e-10+6.75385697038825e-09i	-5.63350764946706e-09-7.19492454982975e-09i	1.31889468060099e-08-1.4215882202526e-08i	2.88400125179822e-08+1.1220099761764e-08i	-8.660951053698e-10+4.48454187165187e-08i	-6.23574418478797e-08+1.86981790928566e-08i	-5.41957599475146e-08-7.81389115943126e-08i	7.8310030754251e-08-1.08277430943879e-07i	1.68212566830771e-07+4.8194057638987e-08i	1.2673052731847e-08+2.11714563050076e-07i	-2.21548270029376e-07+8.9588304936334e-08i
15	-2.3114066409037e-05-1.85659271862749e-04i	1.57544652996741e-04-6.9970334669266e-05i	9.8209061873309e-05+1.14104822765747e-04i	-6.7178342818212e-05+1.04998648745863e-04i	-9.40521735671313e-05-2.707236362084e-05i	-4.618001911226e-07-7.28905736079327e-05i	4.93538974121085e-05-1.47497840372052e-05i	1.86951715676489e-05+2.90557918918727e-05i	-1.45205845070913e-05+1.65350381498633e-05i	-1.2017780258664e-05-5.7320331057838e-06i	1.31001109064948e-06-7.54167194643927e-06i	4.15722510007383e-06-4.1373783313497e-07i	7.7827796263443e-07+2.0121097420447e-06i	-8.38626840097808e-07+6.21024265661345e-07i	-3.59082820165833e-07-2.84755215159519e-07i	6.99113424417e-08-1.46857804583165e-07i	1.48233493831394e-08+1.97202941791604e-08i	-3.94338800883421e-08-4.56052945433766e-08i	5.11069163911949e-08-7.64619303951967e-08i	1.01508459019751e-07+2.3094342252669e-08i	1.636200367914e-08+1.04610080855031e-07i	-8.83499564898727e-08+5.24275143341288e-08i	-7.72504903736118e-08-5.78363975626361e-08i	1.9466452404231e-08-8.4158024781951e-08i	6.98800059496259e-08-1.46960957530454e-08i	3.15889305910518e-08+4.19830985357724e-08i	-1.57051768618328e-08+2.8549308577531e-08i	-1.43204396062836e-08-1.2303222059045e-09i	-9.5494957668742e-10+1.4605662603741e-09i	-1.35280099347363e-08+6.5536446018737e-09i	-2.08856053248512e-08-1.70087685060812e-08i	7.9947359157256e-09-3.45102195232839e-08i	3.75284355967213e-08-9.1587943153562e-09i	2.30535622625382e-08+2.82037518000535e-08i	-1.47011269720718e-08+2.72354030318404e-08i	-2.47497760271798e-08-4.0015958109336e-09i	-3.7295422726635e-09-1.91819916298266e-08i	9.75523531730948e-09-7.71133381849606e-09i	2.83732860348544e-09-1.12557279008681e-09i	4.2977309149516e-09-1.15357070481105e-08i	2.67523878530319e-08-6.5015388271092e-09i	2.83336052385796e-08+3.40036717823335e-08i	-3.07741840674511e-08+5.70137077610577e-08i	-9.24045945036777e-08-1.27714369005377e-08i	-3.1171102881308e-08-1.27849766470793e-07i	1.41666726505864e-07-1.05520240154992e-07i	1.9271772991634e-07+1.10051415019646e-07i	-2.8144505890063e-08+2.58889745013936e-07i	-2.73417446134262e-07+8.4253978895987e-08i
16	-3.9266440070854e-05-1.94854818552996e-04i	1.5582090774974e-04-9.9100846337476e-05i	1.31397720987681e-04+9.7402013257814e-05i	-3.7237790783151e-05+1.33027050845607e-04i	-1.10820047268866e-04+1.0030432284683e-05i	-3.73058951488777e-05-7.69353169567923e-05i	4.31998599854619e-05-4.54285193117008e-05i	4.03428424870507e-05+1.72281929118129e-05i	-1.4503745415327e-06+2.92710855724413e-05i	-1.78555112628928e-05+5.5619963117245e-06i	-6.91309446058765e-06-9.07190651902603e-06i	3.5989016204823e-06-5.59392022164254e-06i	3.61881166480044e-06+8.1832350122545e-07i	2.6513702188537e-07+1.96033378181999e-06i	-8.75328553258216e-07+4.94602410979741e-07i	-3.95648762278381e-07-2.77858278177517e-07i	-2.085774096266e-09-2.20630184251644e-07i	6.23804000468596e-08-9.96854027986258e-08i	9.74796441229159e-08-5.08235120398389e-08i	1.11700492777117e-07+4.717672631592e-08i	1.5566675217981e-08+1.25174272598022e-07i	-1.03504322728945e-07+6.9379942164732e-08i	-1.02851930741089e-07-5.885779879074e-08i	4.146829773285e-09-1.0766946214303e-07i	8.17547673570074e-08-4.20123260212644e-08i	6.17095771863013e-08+3.7457855662701e-08i	3.2397183710426e-09+5.15505756005484e-08i	-2.392241911459e-08+2.47824383685657e-08i	-2.49574818432297e-08+5.755283919719e-09i	-2.69598402090201e-08-8.3510931939823e-09i	-1.76074231600625e-08-3.19155914011498e-08i	1.728020685284e-08-4.00773629608898e-08i	4.56341967014683e-08-8.7308374225397e-09i	2.98382685976155e-08+3.26517302156369e-08i	-1.22952120665465e-08+3.65949324471679e-08i	-3.1771271522056e-08+5.0946673345496e-09i	-1.70767585958559e-08-2.00622772315899e-08i	2.1851807037391e-09-2.13082512354803e-08i	1.16148465737864e-08-1.73451700527067e-08i	2.67781695065183e-08-1.25797285999058e-08i	4.14426449187472e-08+1.7675240515737e-08i	8.8677636193404e-09+6.46213546222257e-08i	-7.69380264222812e-08+5.10377204793246e-08i	-1.10161861871261e-07-6.8187130188272e-08i	1.8676859373317e-08-1.75729360200847e-07i	2.14267398965012e-07-8.1276067717272e-08i	2.08773746382797e-07+1.86465372400393e-07i	-7.8214634218908e-08+3.12463132344574e-07i	-3.39453934849045e-07+8.4560263357241e-08i
17	-5.6535483899837e-05-2.0397565077167e-04i	1.50609670652335e-04-1.28708961790281e-04i	1.61687599906157e-04+7.3734268871584e-05i	1.021625149105e-06+1.52777730117708e-04i	-1.13936508094052e-04+5.3604732417504e-05i	-7.61227639396181e-05-6.40725693880733e-05i	2.01203392487473e-05-7.26615198692183e-05i	5.41203751003443e-05-8.5850495035893e-06i	2.10185689312199e-05+3.19077175630793e-05i	-1.37043804455149e-05+2.15870796118007e-05i	-1.62602326816203e-05-2.3850327982488e-06i	-2.7261522155562e-06-9.78308735868555e-06i	4.67434343656955e-06-3.83512929085709e-06i	3.1056074228263e-06+1.57313111450827e-06i	-9.819251323577e-08+1.95134940199939e-06i	-1.00703749652077e-06+4.0547598192801e-07i	-4.62410621064007e-07-4.04237045658603e-07i	6.7266464423327e-08-3.63876302387726e-07i	2.28759382680951e-07-1.03254882209864e-07i	1.70936214633845e-07+9.7485634639172e-08i	1.2810416171819e-08+1.71622314915788e-07i	-1.28826234759767e-07+9.2821620866204e-08i	-1.36095202844864e-07-5.9557282105328e-08i	-1.8287074371427e-08-1.35856917796802e-07i	9.27700175593785e-08-7.95560038891251e-08i	1.01005017613984e-07+2.5868327818726e-08i	3.3693028168083e-08+7.89015477247755e-08i	-3.1142258122595e-08+6.30365615242709e-08i	-5.7835462401816e-08+1.83144242421679e-08i	-5.13129125512007e-08-2.61334451114824e-08i	-1.74578582316405e-08-5.63308550309396e-08i	3.16509683937038e-08-5.23359004144196e-08i	6.04987053814706e-08-8.3691279307217e-09i	4.04192055795661e-08+4.1109424023522e-08i	-9.9641610270224e-09+5.1108470102618e-08i	-4.3220988497657e-08+1.78311518327438e-08i	-3.69958955603717e-08-2.33241103630223e-08i	-5.8996944152174e-09-4.37173564757352e-08i	3.09170261548746e-08-3.79500445456035e-08i	5.90244095253016e-08-2.3265119432128e-09i	4.6440311001536e-08+5.86779222174284e-08i	-3.4691167711497e-08+9.15479404529963e-08i	-1.30505976587221e-07+1.7253324182049e-08i	-1.04389604775048e-07-1.44214846078852e-07i	9.7591530952323e-08-2.13663121145579e-07i	2.947779727411e-07-3.1336235014654e-08i	2.15697951368491e-07+2.82599485978865e-07i	-1.44442565045582e-07+3.78829627127944e-07i	-4.31609750514033e-07+8.8139491186915e-08i
18	-7.5025482389948e-05-2.13053018568045e-04i	1.41995292519738e-04-1.58552683645421e-04i	1.88041146008801e-04+4.3895161278594e-05i	4.5101795836148e-05+1.6254029087195e-04i	-1.01929314431843e-04+9.8725631510072e-05i	-1.09700985614654e-04-3.4417225822848e-05i	-1.71020135783983e-05-8.80860771200185e-05i	5.22125281259223e-05-4.27243551485479e-05i	4.51471329602785e-05+1.8714896862463e-05i	3.2965503583061e-06+3.39581880975783e-05i	-1.9157380610015e-05+1.26549878713633e-05i	-1.30539074819626e-05-7.1894511011145e-06i	2.2699968761666e-07-9.33665766397884e-06i	5.1027825866382e-06-2.45480625524878e-06i	2.6365731351184e-06+2.0443257625172e-06i	-4.0568782817564e-07+1.88571908107661e-06i	-1.09072625877014e-06+2.3758251855853e-07i	-3.88077027653756e-07-5.44958883412846e-07i	2.2851365113401e-07-3.67370564786513e-07i	3.06870818546253e-07+4.4895742726785e-08i	7.2594673115951e-08+2.35258801604365e-07i	-1.50411024350497e-07+1.49378182348681e-07i	-1.85348983864862e-07-5.0708039736992e-08i	-5.1617860689081e-08-1.70035592339081e-07i	1.02351169953672e-07-1.27435596313235e-07i	1.4751117988016e-07+6.691748325721e-09i	7.5373099831761e-08+1.07482968781482e-07i	-3.2353088676851e-08+1.11934173201219e-07i	-9.63551454700004e-08+4.24458573372783e-08i	-8.8581156559837e-08-4.21363907732331e-08i	-2.56305619286218e-08-9.02343044920616e-08i	4.91583435078323e-08-7.58273776459259e-08i	8.52338887476202e-08-1.10539459413415e-08i	5.76864821413367e-08+5.54196575438318e-08i	-9.2715471242588e-09+7.30704980629419e-08i	-6.14230351816502e-08+3.18487860261835e-08i	-6.01298013391978e-08-3.28862801623722e-08i	-7.3700837275608e-09-7.18816269786502e-08i	6.06431378866385e-08-5.22023048835951e-08i	8.85572758066435e-08+2.49287037143563e-08i	2.9161709982033e-08+1.06382785498301e-07i	-9.91214663369753e-08+9.77436447218739e-08i	-1.75761605862378e-07-4.9953883462045e-08i	-6.367546412391e-08-2.32729321243962e-07i	2.07461462223637e-07-2.31729330236238e-07i	3.8195221337096e-07+5.2178998000509e-08i	2.08161065399105e-07+4.07574247359853e-07i	-2.40455760734367e-07+4.62274855569413e-07i	-5.63590937306116e-07+8.6465107118888e-08i
19	-9.4850854835267e-05-2.22116219743542e-04i	1.30060065341051e-04-1.88442893620765e-04i	2.09673955343664e-04+8.743637911758e-06i	9.2385211274924e-05+1.61392657876195e-04i	-7.5040246356463e-05+1.4056876475845e-04i	-1.31719648670041e-04+9.108808867062e-06i	-6.20910667693081e-05-8.56730691324744e-05i	3.0948922973155e-05-7.59426741593385e-05i	6.06091514116633e-05-1.02862127146058e-05i	2.94379492150259e-05+3.3469373081496e-05i	-9.1846408638544e-06+2.98770009569913e-05i	-2.05361567419943e-05+5.2489215774755e-06i	-9.92172142797246e-06-9.73010242652701e-06i	2.05828539347192e-06-8.55975689474398e-06i	5.15204749766104e-06-1.56640901144515e-06i	2.3037469845171e-06+2.18786867372818e-06i	-4.8527318602924e-07+1.74215006856676e-06i	-9.85920494430823e-07+1.62551534987664e-07i	-2.66252262579108e-07-4.8270501065572e-07i	2.50117367024289e-07-2.17364526680401e-07i	1.880812147174e-07+1.58497005969858e-07i	-9.4948130135417e-08+2.00697428565506e-07i	-2.16248650989898e-07-8.092192755333e-09i	-9.7271480333514e-08-1.89171240592743e-07i	1.01249966448103e-07-1.79395769177142e-07i	1.94217157293542e-07-2.1707048364692e-08i	1.25753813167263e-07+1.31904981817568e-07i	-2.4328329510786e-08+1.66830053524231e-07i	-1.34924779566911e-07+7.9018774768274e-08i	-1.37111787539537e-07-5.092706929716e-08i	-4.6034294857054e-08-1.29768957627592e-07i	6.5029481294944e-08-1.11765762977142e-07i	1.18273076044344e-07-2.0392097938988e-08i	8.21956080811018e-08+7.27881199928929e-08i	-9.0113609897084e-09+9.95664267130212e-08i	-8.17997898375819e-08+4.3966105527092e-08i	-7.77684067779374e-08-4.6271496626495e-08i	1.7125201347096e-09-9.33771583446765e-08i	8.96279260106995e-08-4.71738060204163e-08i	9.49951629420624e-08+6.5782383342422e-08i	-1.9262598945804e-08+1.3943414341289e-07i	-1.71167043794455e-07+6.3391430542746e-08i	-1.90228051720354e-07-1.5172827404653e-07i	2.5816895237775e-08-3.19983779456588e-07i	3.50258051491777e-07-2.13666476701172e-07i	4.697908472242e-07+1.83667652646448e-07i	1.71665340364165e-07+5.71446421397887e-07i	-3.8615507864622e-07+5.60735785875378e-07i	-7.48490600920634e-07+6.3717792890897e-08i
20	-1.16136300593499e-04-2.31193092959879e-04i	1.1487659937289e-04-2.18236390469573e-04i	2.26025021838952e-04-3.0854583889467e-05i	1.40347518774902e-04+1.49098099065703e-04i	-3.490342742938e-05+1.74922209076635e-04i	-1.37651064689074e-04+6.15996836399e-05i	-1.06568602303832e-04-6.2916516677357e-05i	-8.1018040725751e-06-9.82445062629839e-05i	5.845715036773e-05-4.89107261938715e-05i	5.52665349024834e-05+1.47531605197702e-05i	1.4327364150836e-05+3.9121316631851e-05i	-1.68463142761108e-05+2.41450128675694e-05i	-2.01751701006662e-05-2.3590850446e-09i	-7.6435835682882e-06-1.09987160647201e-05i	3.01257654189961e-06-8.05360480372018e-06i	5.16131630818334e-06-1.29016930717192e-06i	2.3555677654525e-06+2.09541857348967e-06i	-2.3830460950752e-07+1.75172753823408e-06i	-8.25246507964305e-07+3.91793349075454e-07i	-3.38387922911222e-07-2.22386882840263e-07i	2.3253146017169e-08-1.11946160177827e-07i	-2.26194025313844e-08+6.16148568334655e-08i	-1.51731973619222e-07-9.009094301608e-09i	-9.7257249009059e-08-1.74807102601366e-07i	9.5429858923009e-08-2.01392317813659e-07i	2.24782786191707e-07-4.6617544757992e-08i	1.72393356005925e-07+1.46568710054862e-07i	-7.608855582003e-09+2.17486246431568e-07i	-1.65869988679553e-07+1.23627699405064e-07i	-1.89703593913141e-07-4.793455881158e-08i	-7.9045526967951e-08-1.66159034427337e-07i	7.1188377687185e-08-1.55443238236425e-07i	1.50369304027225e-07-4.0591967120808e-08i	1.11454298653796e-07+8.2171437618815e-08i	-9.34458664638e-10+1.20523950558564e-07i	-8.8953851386111e-08+5.46398430657925e-08i	-7.93106897385648e-08-4.83369648627004e-08i	1.41150516291397e-08-8.73517016886575e-08i	9.31665251510232e-08-1.55694352458425e-08i	5.5381315745566e-08+1.02565228010277e-07i	-9.8563329562913e-08+1.26765981717963e-07i	-2.26136107950276e-07-3.121278980669e-08i	-1.43770153440047e-07-2.83179919751932e-07i	1.81389411523105e-07-3.83249864601326e-07i	5.25207300586012e-07-1.32520358434311e-07i	5.41753632460074e-07+3.84125863504001e-07i	7.9573636412402e-08+7.80872635125105e-07i	-6.06403520669787e-07+6.62076610640264e-07i	-9.96564466385568e-07-4.169010439604e-09i
21	-1.39016286688132e-04-2.40310203368314e-04i	9.6502794211243e-05-2.47827996685701e-04i	2.36720234464467e-04-7.4067134262552e-05i	1.86698133523727e-04+1.25969936748095e-04i	1.5863804346818e-05+1.98486573969418e-04i	-1.25156794551173e-04+1.17135256117726e-04i	-1.4216440945724e-04-2.101640696875e-05i	-5.8716036137564e-05-1.01581652693914e-04i	3.43175632165894e-05-8.67531989539472e-05i	6.91793360741243e-05-2.08318802476913e-05i	4.46656271061051e-05+3.12097690834488e-05i	2.316998013741e-06+3.99529117512675e-05i	-2.14140887435038e-05+1.89866804018604e-05i	-1.96070238953039e-05-3.524194070555e-06i	-6.3560902768293e-06-1.18989370744217e-05i	3.53552812704236e-06-8.1447400438138e-06i	5.47339250096783e-06-1.48847857701822e-06i	2.85355064766651e-06+2.04441962186272e-06i	1.6490620588472e-07+2.09374877947178e-06i	-8.34645129653834e-07+8.81980306770721e-07i	-6.84057314624485e-07+3.2661701060303e-08i	-3.31537704374169e-07-2.18404038957523e-07i	-1.33537687804294e-07-2.4050289676066e-07i	1.414552829374e-09-2.49124922630612e-07i	1.58494681674632e-07-1.99417689169291e-07i	2.59721464772728e-07-3.3013059281075e-08i	2.01200112499761e-07+1.69402491260916e-07i	4.906407843836e-09+2.58430920055284e-07i	-1.86840852085584e-07+1.66033277582609e-07i	-2.36388320399745e-07-3.2982391668413e-08i	-1.21447001113747e-07-1.89022646847805e-07i	5.8204132153762e-08-1.98761093048647e-07i	1.68267883450143e-07-7.7230885941444e-08i	1.43863914463428e-07+6.6964677942799e-08i	3.0835548257394e-08+1.24774975783043e-07i	-6.21815658248347e-08+7.30525528235202e-08i	-6.08094323923311e-08-1.30110239213046e-08i	7.6073608755705e-09-3.31277505608534e-08i	3.7645368959472e-08+3.61841456648736e-08i	-4.756263337207e-08+1.02048696080473e-07i	-1.93908730143437e-07+3.1652694196732e-08i	-2.26229713905437e-07-2.00628165043695e-07i	7.56129063984e-10-4.28477810176966e-07i	4.20185876508466e-07-3.86588055057671e-07i	7.22813042710073e-07+4.9982818664193e-08i	5.66589814786876e-07+6.77362101559925e-07i	-1.0682274793992e-07+1.03465814363684e-06i	-9.28975758009631e-07+7.42065635381218e-07i	-1.31377302209595e-06-1.4987651887198e-07i
22	-1.63634166177165e-04-2.4949123802191e-04i	7.4977083864164e-05-2.77141291791996e-04i	2.41531898154198e-04-1.20120782433969e-04i	2.29457809267977e-04+9.2726495965662e-05i	7.4073666693146e-05+2.08987628142725e-04i	-9.4053402362864e-05+1.69676727734202e-04i	-1.61888476484121e-04+3.5722846450602e-05i	-1.11730335425379e-04-8.1636934083213e-05i	-1.0238735133354e-05-1.12361377849851e-04i	6.18318434529522e-05-6.52197635544623e-05i	6.98883841102636e-05+2.6699423044381e-06i	3.35167007831179e-05+4.12903813373378e-05i	-6.655751091896e-06+3.89524629427476e-05i	-2.44594572527968e-05+1.50110442200671e-05i	-1.94620054463629e-05-6.0260887413271e-06i	-5.778171985019e-06-1.29091377187116e-05i	3.9774744466044e-06-8.7440834068057e-06i	6.1072341177553e-06-1.8835185967358e-06i	3.57879093017583e-06+2.15086831380697e-06i	5.2333879023686e-07+2.64131932338691e-06i	-1.01968503117857e-06+1.39941723157373e-06i	-1.12078286630731e-06+1.4377116644324e-07i	-6.00879528795951e-07-4.77840816549076e-07i	-6.2369245400684e-08-5.54607475562686e-07i	2.74030821492185e-07-3.45335100426027e-07i	3.73636663611624e-07-4.1379180836919e-08i	2.60312531606071e-07+2.16337201584292e-07i	1.873675168814e-08+3.13822958111459e-07i	-2.05553558894803e-07+2.13192642568225e-07i	-2.79537278624201e-07-6.93472419397e-09i	-1.73364937868794e-07-1.96445766163004e-07i	2.1466544962043e-08-2.40195256511656e-07i	1.67284076309624e-07-1.36295653092903e-07i	1.84959350545458e-07+1.7633219130254e-08i	1.01796353396537e-07+1.13465680707097e-07i	7.771591988343e-09+1.18196400985256e-07i	-3.60270098105438e-08+8.34315891495767e-08i	-5.14391128360483e-08+7.33167104230756e-08i	-1.05720599118583e-07+8.0615647741661e-08i	-2.12446524127817e-07+1.9644083325819e-08i	-2.69865094233482e-07-1.78261581764642e-07i	-1.21536566907341e-07-4.43905493151524e-07i	2.80877056795209e-07-5.53418266802845e-07i	7.49522683333873e-07-2.79484110171169e-07i	9.17566399944705e-07+3.77992595884419e-07i	4.9762000394631e-07+1.08238494010455e-06i	-4.3442325269624e-07+1.31976303330403e-06i	-1.38125538829911e-06+7.6465383842133e-07i	-1.70107176165782e-06-4.1351602935824e-07i
23	-1.9014330488819e-04-2.58753036672998e-04i	5.0311529658188e-05-3.06120036289641e-04i	2.40337921476435e-04-1.68318735028624e-04i	2.66988632213096e-04+5.0351904358558e-05i	1.36331714378603e-04+2.05148173222734e-04i	-4.5984066836023e-05+2.1376203792204e-04i	-1.61045178906874e-04+1.00934463519379e-04i	-1.57158347540516e-04-3.8437035311837e-05i	-6.8250414947236e-05-1.16346578056518e-04i	2.9444150175161e-05-1.0614438344257e-04i	7.73993671100478e-05-4.21227213267807e-05i	6.58962248864918e-05+2.06785806356495e-05i	2.37197726622981e-05+4.74425075324191e-05i	-1.33159413713847e-05+3.76382759250122e-05i	-2.68189034524171e-05+1.21891478393605e-05i	-1.98096444762947e-05-7.8667529538848e-06i	-5.7186901099584e-06-1.40047097441246e-05i	4.27932187910893e-06-9.62794055482125e-06i	6.78269413661434e-06-2.43674565911387e-06i	4.33059969766584e-06+2.18069464535951e-06i	9.0578612792711e-07+3.08719643762291e-06i	-1.10212092616289e-06+1.80830465494504e-06i	-1.37821733093444e-06+2.3376099396236e-07i	-7.09696753311923e-07-6.21200886725495e-07i	4.5839909244384e-08-6.66656324598619e-07i	4.3150219746608e-07-2.71748405984163e-07i	3.93205925783144e-07+1.53317728087298e-07i	1.07545731455663e-07+3.57064850249263e-07i	-1.88072606025031e-07+2.87280901689379e-07i	-3.19076444860161e-07+4.8709674822472e-08i	-2.41390717222216e-07-1.86947193050768e-07i	-3.6854562514818e-08-2.85599562124249e-07i	1.58659720799456e-07-2.18237901875319e-07i	2.46310341022644e-07-5.3516330743585e-08i	2.11117119953853e-07+1.09941757048622e-07i	9.8639863185567e-08+2.11237918045134e-07i	-4.3557069466307e-08+2.40580689190253e-07i	-1.96100876721509e-07+1.99546693930064e-07i	-3.39093089487397e-07+6.4597340860266e-08i	-4.0166680152041e-07-1.89476536126363e-07i	-2.65173229783706e-07-5.12562952396435e-07i	1.42649748878629e-07-7.28454439566825e-07i	7.19548897831854e-07-5.98394051529887e-07i	1.15233683284963e-06-1.24062793047e-09i	1.06140390730355e-06+8.8985557594929e-07i	2.7584436227193e-07+1.60286534947335e-06i	-9.5095455190605e-07+1.60764976471278e-06i	-1.98517368744586e-06+6.8410706740825e-07i	-2.15370614607018e-06-8.3946836576011e-07i
24	-2.18712534605742e-04-2.68101823736391e-04i	2.2483362473067e-05-3.34723891515671e-04i	2.33086008869568e-04-2.18053262290439e-04i	2.97992408463921e-04-2.5393020369e-08i	1.99323873481837e-04+1.86571112703665e-04i	1.6060046393878e-05+2.44956433830418e-04i	-1.37571995641592e-04+1.67341832596172e-04i	-1.86093741233392e-04+2.4055209000072e-05i	-1.29263209144242e-04-9.3515896214722e-05i	-2.5013348029523e-05-1.30800675993417e-04i	5.86469853946527e-05-9.20366343239814e-05i	8.51634554713401e-05-2.14215441261296e-05i	6.05133550157077e-05+3.3959032033423e-05i	1.59559622655664e-05+5.14321325778855e-05i	-1.81694215463779e-05+3.6806243048735e-05i	-2.88472600529259e-05+1.05979217005469e-05i	-2.07376167632746e-05-8.9869090034871e-06i	-6.3543018333448e-06-1.50350617802212e-05i	4.1144100793518e-06-1.08144601284592e-05i	7.27174789465194e-06-3.43663886436546e-06i	5.18044344849173e-06+1.76631993932598e-06i	1.6274941618095e-06+3.25266203414642e-06i	-7.6165123339299e-07+2.22475289897045e-06i	-1.34603187807726e-06+5.9719129470303e-07i	-7.97350188833443e-07-3.9815463438607e-07i	-6.1770251553207e-08-5.26743475838554e-07i	2.95185278841329e-07-1.710417818141e-07i	2.11532632209072e-07+1.85630603296601e-07i	-7.3113539208148e-08+2.7620567167625e-07i	-2.83398002272218e-07+1.07323903885441e-07i	-2.78686578050157e-07-1.50047815438061e-07i	-8.713931648837e-08-3.12537011716541e-07i	1.59458129485255e-07-2.88646826642179e-07i	3.21468103222179e-07-1.01561769595859e-07i	3.18519922634608e-07+1.50876386337629e-07i	1.46287322273729e-07+3.53216226360006e-07i	-1.38977228478495e-07+4.10385724236044e-07i	-4.3724140101037e-07+2.64637022576679e-07i	-6.14187939594867e-07-8.5427581090255e-08i	-5.27090697329804e-07-5.51553351809092e-07i	-9.3689699975029e-08-9.35417045635714e-07i	6.1151943703074e-07-9.74043255793527e-07i	1.30543570125952e-06-4.7547476220519e-07i	1.57196537065041e-06+5.095293250418e-07i	1.07916590225121e-06+1.60337543335674e-06i	-1.649497955368e-07+2.21571117813295e-06i	-1.69635605152369e-06+1.85033317931787e-06i	-2.75088733097078e-06+4.4693457967025e-07i	-2.65918111894766e-06-1.47277585423478e-06i
25	-2.49534568134338e-04-2.77533788018887e-04i	-8.571024853829e-06-3.62929597434305e-04i	2.19766918188115e-04-2.68813060411468e-04i	3.21488606334815e-04-5.7228259378485e-05i	2.60016585912167e-04+1.53578086564546e-04i	8.8249696066114e-05+2.60069019149872e-04i	-9.1911386915455e-05+2.27779581487085e-04i	-1.92033984222298e-04+9.9005241579367e-05i	-1.81743793036113e-04-4.3678867699687e-05i	-9.2731839693445e-05-1.29239161665633e-04i	1.2082885084288e-05-1.32608025076355e-04i	7.90358655855297e-05-7.60185662383028e-05i	8.87363514090629e-05-4.5474165498174e-06i	5.57739766185855e-05+4.3670857223135e-05i	1.05116687818229e-05+5.45681702252153e-05i	-2.15598129942514e-05+3.70898977684229e-05i	-3.08651356640963e-05+1.04655413086596e-05i	-2.25251830098677e-05-9.2774316545741e-06i	-7.9925087782016e-06-1.60276136023243e-05i	3.2564702668497e-06-1.25250531948352e-05i	7.57222991771261e-06-5.18798956695042e-06i	6.33546949716513e-06+7.1931495275314e-07i	2.93710409418508e-06+3.17057545670264e-06i	1.1849551946008e-07+2.83861619143493e-06i	-1.09150375664328e-06+1.42131174992952e-06i	-1.03339087997264e-06+2.4987221083931e-07i	-5.24702813490151e-07-2.19420675354365e-07i	-1.6122270745746e-07-1.89601578508868e-07i	-9.25106560422154e-08-5.39935629283227e-08i	-1.62803533758363e-07-5.2386531574597e-08i	-1.65253749524881e-07-1.82229633254539e-07i	-1.5994075604749e-08-2.97491302936296e-07i	2.14432328029931e-07-2.59691774972509e-07i	3.73549364627982e-07-3.865397149656e-08i	3.30060584494417e-07+2.71010262494791e-07i	5.112832305985e-08+4.99740048727584e-07i	-3.69782223873331e-07+4.83730282443826e-07i	-7.36069658748619e-07+1.46537759925425e-07i	-8.1695614886462e-07-4.41320998387191e-07i	-4.5146962071723e-07-1.04961833991574e-06i	3.4151478649165e-07-1.34847349774164e-06i	1.30182710223798e-06-1.04757569794825e-06i	1.97675116835971e-06-7.394287684118e-08i	1.90335547476674e-06+1.30340769849738e-06i	8.6758166681041e-07+2.50402473126133e-06i	-8.9419388916035e-07+2.86262471554705e-06i	-2.69705069924595e-06+1.97593998612538e-06i	-3.67121546041753e-06-9.51557686856e-09i	-3.19255318715012e-06-2.35846983278796e-06i
26	-2.82832463986745e-04-2.87040968780116e-04i	-4.295639446593e-05-3.90734033721083e-04i	2.00395852423256e-04-3.20182584043194e-04i	3.36777175869301e-04-1.20098839396033e-04i	3.15773310852492e-04+1.07034001924267e-04i	1.66379575561664e-04+2.57176521785916e-04i	-2.6574561322892e-05+2.75950801159738e-04i	-1.71514418898894e-04+1.78031174092385e-04i	-2.15289373999301e-04+2.8742237474243e-05i	-1.61357646405717e-04-9.6549584476673e-05i	-5.6360789233688e-05-1.5018938735273e-04i	4.1689130376849e-05-1.28260476187682e-04i	9.33155024966776e-05-6.14793406220467e-05i	9.08767685761722e-05+8.3960302731657e-06i	5.28747855596541e-05+5.10161502764641e-05i	7.4021739451025e-06+5.78452460327371e-05i	-2.38259278199321e-05+3.89277420346563e-05i	-3.31526808623519e-05+1.19063966454907e-05i	-2.53530065117056e-05-8.7362396475963e-06i	-1.07483666870517e-05-1.70282338376292e-05i	1.6559405923958e-06-1.48241022550639e-05i	7.68574884281471e-06-7.72750894120497e-06i	7.79612271087545e-06-9.5001791756052e-07i	4.79073410297023e-06+2.8622759264643e-06i	1.46108838940655e-06+3.62738237952591e-06i	-6.7213803356281e-07+2.62028211541578e-06i	-1.40849828691146e-06+1.2046808697989e-06i	-1.25864404273683e-06+1.5801928396427e-07i	-8.04866694659106e-07-3.63081915347525e-07i	-3.75387751666442e-07-5.22497362937772e-07i	-4.4617393340897e-08-5.03435744055237e-07i	2.11334765180666e-07-3.78818944992653e-07i	3.81072179649771e-07-1.465965170621e-07i	3.9098661820917e-07+1.71212300364363e-07i	1.70675722365791e-07+4.66380886338087e-07i	-2.57007883779575e-07+5.65895240100536e-07i	-7.30647857598326e-07+3.23414776119528e-07i	-9.87711407027291e-07-2.71795680219125e-07i	-7.795064930617e-07-1.03183469753594e-06i	-1.799559228239e-08-1.60098366584296e-06i	1.11716940019366e-06-1.59072112326797e-06i	2.18208154147511e-06-7.7785822722256e-07i	2.61590776259781e-06+7.2199043907577e-07i	1.99703159309143e-06+2.40822753918551e-06i	3.0072814560128e-07+3.54024856242196e-06i	-1.98203489192505e-06+3.44851539416677e-06i	-3.96528401022775e-06+1.88570437780183e-06i	-4.71888773487272e-06-7.620477563417e-07i	-3.70952678533363e-06-3.54509040240538e-06i
27	-3.18860885269021e-04-2.96618311256179e-04i	-8.0815181819423e-05-4.18154181172453e-04i	1.74996661124474e-04-3.71833717756095e-04i	3.43389871481534e-04-1.87544530121036e-04i	3.64401954008211e-04+4.8174941861085e-05i	2.46243083678244e-04+2.35508970161526e-04i	5.4447002617943e-05+3.06885043838479e-04i	-1.24129088004025e-04+2.52471951390474e-04i	-2.2219469589328e-04+1.15903673744388e-04i	-2.17741199042896e-04-3.3530763559713e-05i	-1.34942667925434e-04-1.35371976288342e-04i	-2.4294078963814e-05-1.61866951170764e-04i	6.4689570630617e-05-1.22295557234063e-04i	1.04047002333787e-04-5.0003936790194e-05i	9.34014178938056e-05+1.78674969647146e-05i	5.23834228680266e-05+5.69125560334456e-05i	6.537099652011e-06+6.17917388403388e-05i	-2.50936952273068e-05+4.24456000598697e-05i	-3.56590601178915e-05+1.49471224876308e-05i	-2.90872532802363e-05-7.2253020317667e-06i	-1.45684499390588e-05-1.77669586515164e-05i	-8.119997380545e-07-1.74100759409599e-05i	7.3119623540491e-06-1.08580701381926e-05i	9.18228731139027e-06-3.25390618020634e-06i	6.87922580141402e-06+2.08647550111858e-06i	3.16316379598869e-06+4.20790640585408e-06i	6.367097498146e-08+3.8275498851378e-06i	-1.57979597787103e-06+2.26886202475609e-06i	-1.86870240128674e-06+6.5614062775124e-07i	-1.34054268077265e-06-4.084885731819e-07i	-5.57627793362646e-07-7.94131806185283e-07i	8.506839387529e-08-6.44055118709533e-07i	3.83209463745583e-07-2.05621806046637e-07i	2.85819372386809e-07+2.58206783283147e-07i	-1.30615052033867e-07+5.08769471766797e-07i	-6.7145516959015e-07+3.75015037547212e-07i	-1.0536016204267e-06-1.8165030661864e-07i	-9.8851420901559e-07-1.0096874449908e-06i	-3.121732474731e-07-1.76925349102934e-06i	8.9018149350645e-07-2.03004107032431e-06i	2.23886307745072e-06-1.4533626962785e-06i	3.14922720961617e-06+9.26265731108e-09i	3.05301719541928e-06+2.00101317898228e-06i	1.67597908718353e-06+3.81272221267243e-06i	-7.5440037072415e-07+4.62233367152869e-06i	-3.49226194851766e-06+3.84669495710776e-06i	-5.49846895252747e-06+1.45699334590981e-06i	-5.84588089186399e-06-1.90285424160619e-06i	-4.14186351704328e-06-5.08611512581021e-06i
28	-3.57904666701263e-04-3.06267384813813e-04i	-1.2232570571335e-04-4.45223643092626e-04i	1.4358500157453e-04-4.23515540557554e-04i	3.41037145445013e-04-2.58570817628562e-04i	4.0415506148157e-04-2.1549201135494e-05i	3.2390955811677e-04+1.95255059950536e-04i	1.46295391680128e-04+3.1712872813429e-04i	-5.2114680975302e-05+3.14404779836735e-04i	-1.98235997861707e-04+2.08076097986672e-04i	-2.50370718837509e-04+5.3942081956704e-05i	-2.08995565640297e-04-8.4868619666695e-05i	-1.08673378695646e-04-1.63530412601555e-04i	2.135463788689e-06-1.68907557163792e-04i	8.2586072775971e-05-1.17528372737713e-04i	1.13104506018955e-04-4.2262255928192e-05i	9.73635316777578e-05+2.42347658481337e-05i	5.46245341898248e-05+6.17386231959958e-05i	8.0693197028515e-06+6.64878490412821e-05i	-2.50420501986872e-05+4.76426000754136e-05i	-3.79403990439292e-05+1.97968971033942e-05i	-3.34097031968013e-05-4.2414311807016e-06i	-1.94731144524033e-05-1.75936192803552e-05i	-4.5492195717909e-06-1.97441222502314e-05i	5.8097656847073e-06-1.43777418410868e-05i	9.87332338947501e-06-6.41192689777922e-06i	8.86417959887372e-06+3.0332321118023e-07i	5.31080876030243e-06+3.97108417065062e-06i	1.57472263479082e-06+4.65641247735763e-06i	-9.4805365675453e-07+3.4742944635824e-06i	-1.92826433353161e-06+1.72843553370921e-06i	-1.76785398400207e-06+3.4624997922075e-07i	-1.13987647300643e-06-3.1123348054632e-07i	-6.19436241239505e-07-3.60102701059818e-07i	-4.88627805804453e-07-1.72326522525433e-07i	-7.05172005881632e-07-1.4069509767558e-07i	-9.87882180254502e-07-4.9680967302584e-07i	-9.7037769074374e-07-1.21291312143681e-06i	-3.7837479223136e-07-2.00203148333639e-06i	8.1815873693503e-07-2.41889514520396e-06i	2.33196186883317e-06-2.04153157892209e-06i	3.60848001045564e-06-6.8023477624941e-07i	4.0069779494845e-06+1.4670964519802e-06i	3.06562258872429e-06+3.79468190317412e-06i	7.5217707828598e-07+5.44568713217708e-06i	-2.41599526117336e-06+5.6167386916859e-06i	-5.46482017708939e-06+3.90557358259311e-06i	-7.2702901731162e-06+5.5588346723617e-07i	-6.98263522700489e-06-3.52653378744101e-06i	-4.4026262981064e-06-7.02946409615298e-06i
29	-4.00279553167493e-04-3.15997956763086e-04i	-1.67704204483405e-04-4.71990962758391e-04i	1.06153173422397e-04-4.75048513846646e-04i	3.29560837111512e-04-3.3230559829228e-04i	4.33703702561912e-04-1.00606510907246e-04i	3.95907948508519e-04+1.37339216803687e-04i	2.43795533780003e-04+3.04731846141021e-04i	4.0302304231509e-05+3.57329789327864e-04i	-1.42750466763335e-04+2.95141677358705e-04i	-2.51041014856694e-04+1.56373431844957e-04i	-2.63998519201963e-04-1.734906702917e-06i	-1.96224734380459e-04-1.25975241589779e-04i	-8.5949575255743e-05-1.8478731191956e-04i	2.2841575444746e-05-1.74765510130599e-04i	9.6706848923195e-05-1.15755789535831e-04i	1.21729595747884e-04-3.8726814447542e-05i	1.03471088546977e-04+2.7490967863635e-05i	6.00353294940989e-05+6.54364417121623e-05i	1.25119801256383e-05+7.18277380724656e-05i	-2.30113861435082e-05+5.46074633355164e-05i	-3.93825375727013e-05+2.68933145847491e-05i	-3.80020555571808e-05+9.319181539389e-07i	-2.55659777803921e-05-1.57482572576952e-05i	-1.00174708698119e-05-2.12809852438377e-05i	2.5696060436189e-06-1.81086986274892e-05i	9.3640966589145e-06-1.05967245691527e-05i	1.05206895913269e-05-2.8370825750473e-06i	7.97223115169727e-06+2.63342091124506e-06i	4.05949676179673e-06+5.07542915719223e-06i	5.5712159006166e-07+5.05542388800304e-06i	-1.70144833718419e-06+3.68307255456691e-06i	-2.69554059837597e-06+1.96523666530008e-06i	-2.83100003803255e-06+4.7407289276367e-07i	-2.54538842490369e-06-6.6370449835329e-07i	-2.06709774210685e-06-1.5714288091991e-06i	-1.37845472734325e-06-2.3744608352541e-06i	-3.4076605919024e-07-3.0271420672026e-06i	1.11262492996612e-06-3.28237951116421e-06i	2.81933943314542e-06-2.80388237416192e-06i	4.34660761868e-06-1.36401766394107e-06i	5.09642073527649e-06+9.637718913117e-07i	4.5285507414112e-06+3.7115263267003e-06i	2.41995064316166e-06+6.08392917196424e-06i	-9.4795888153911e-07+7.18816705622062e-06i	-4.76944291956079e-06+6.35982442921722e-06i	-7.90260761793227e-06+3.46644596308518e-06i	-9.22573636762949e-06-9.3971393867352e-07i	-8.04617605307777e-06-5.70577917118e-06i	-4.40814715710943e-06-9.40060564788396e-06i
30	-4.46334766998349e-04-3.25832858981777e-04i	-2.17205711305821e-04-4.98523698608106e-04i	6.266324929183e-05-5.2632277596067e-04i	3.08899369905849e-04-4.0801220631573e-04i	4.52097108692922e-04-1.87480065068504e-04i	4.59325138805457e-04+6.3207599043511e-05i	3.41887587568854e-04+2.69098443059532e-04i	1.47623915398143e-04+3.76521413783371e-04i	-5.8202483482318e-05+3.67803476134073e-04i	-2.15628004934094e-04+2.6240972541817e-04i	-2.88070759561318e-04+1.05710581921971e-04i	-2.70186639975142e-04-4.9142954798891e-05i	-1.84313580569386e-04-1.5905097707446e-04i	-6.8533773895442e-05-2.02499922812551e-04i	3.8160532237729e-05-1.81996769276815e-04i	1.08066841774938e-04-1.18283191168179e-04i	1.30776591145448e-04-3.9911944893616e-05i	1.12297900859206e-04+2.7346697191473e-05i	6.91415492069155e-05+6.77042656600281e-05i	2.05323867547316e-05+7.75783716421172e-05i	-1.82062364033876e-05+6.33519203792264e-05i	-3.92183925673671e-05+3.65799055661943e-05i	-4.22940078095629e-05+8.9243790054945e-06i	-3.25712767601864e-05-1.14380703662719e-05i	-1.72560772066106e-05-2.11949135125277e-05i	-2.7396654592157e-06-2.12956543711359e-05i	7.06790229912e-06-1.52034030390672e-05i	1.10473122621414e-05-6.955797302801e-06i	1.01901943765238e-05+2.622756841514e-07i	6.50883003787148e-06+4.74850477046778e-06i	2.04881685213508e-06+6.20563992820034e-06i	-1.70715742508018e-06+5.25889516280262e-06i	-4.00456815247737e-06+2.89770971071898e-06i	-4.68350204341618e-06+6.768346865203e-08i	-3.93678690512018e-06-2.51180487098463e-06i	-2.11210313398217e-06-4.35272226978858e-06i	3.7701570387925e-07-5.13303871714672e-06i	3.05233852812561e-06-4.65807993149268e-06i	5.35459823868011e-06-2.89181259047905e-06i	6.68049469628655e-06-3.7205281843e-08i	6.50458839271157e-06+3.39903313472523e-06i	4.56131337908683e-06+6.62819853234687e-06i	1.01567357562544e-06+8.7264016402507e-06i	-3.4645733668725e-06+8.88870858347518e-06i	-7.79858708872859e-06+6.71634186551282e-06i	-1.07508013808633e-05+2.4305614981059e-06i	-1.12962374241329e-05-3.0845554049524e-06i	-8.97763217122712e-06-8.45781353931048e-06i	-4.1245612865982e-06-1.21960041637914e-05i
31	-4.96450816362031e-04-3.35817468867412e-04i	-2.71117237326261e-04-5.24914448935987e-04i	1.3050574018715e-05-5.77293334930544e-04i	2.79063157940397e-04-4.85086619795598e-04i	4.58710972723e-04-2.80728890705799e-04i	5.11830851271048e-04-2.5359174801678e-05i	4.35926450262573e-04+2.1075739543356e-04i	2.63748380728361e-04+3.69097407748042e-04i	5.0547360550973e-05+4.1839990779159e-04i	-1.44072701833584e-04+3.60501951374685e-04i	-2.73507679760001e-04+2.25705636513834e-04i	-3.15455820977376e-04+6.0348270887568e-05i	-2.74496305567538e-04-8.8583705088164e-05i	-1.76412603291386e-04-1.86668433397127e-04i	-5.7280550876805e-05-2.19407184542866e-04i	4.8485874595787e-05-1.92483478554777e-04i	1.17328991052182e-04-1.26127578634855e-04i	1.40742759392904e-04-4.6419987645221e-05i	1.24229554659239e-04+2.3227340418185e-05i	8.24615249245512e-05+6.78969949607133e-05i	3.29555435455457e-05+8.31686697433861e-05i	-9.4965953739497e-06+7.36117071531976e-05i	-3.61721093796508e-05+4.90913970669459e-05i	-4.51199673900587e-05+2.05555013145558e-05i	-3.97286170471706e-05-3.3081877898029e-06i	-2.61826951400001e-05-1.77983811594606e-05i	-1.08833648728496e-05-2.22716201203137e-05i	1.3974920302942e-06-1.90360967199657e-05i	8.3169047778637e-06-1.17584865641899e-05i	9.81752872265622e-06-4.0036872606244e-06i	7.39476800262079e-06+1.7159357102169e-06i	3.18321740511079e-06+4.28574513004109e-06i	-8.2077388992286e-07+3.84528480292358e-06i	-3.24122109735502e-06+1.37103077101273e-06i	-3.49630706809038e-06-1.8068097263955e-06i	-1.74011842740175e-06-4.41509829727225e-06i	1.32703866624994e-06-5.51913689279425e-06i	4.69959273881706e-06-4.67526077980725e-06i	7.31372106073012e-06-1.97743900472039e-06i	8.27981431733083e-06+1.98390676630755e-06i	7.08411205906784e-06+6.24485339970147e-06i	3.73274095181444e-06+9.66912977052692e-06i	-1.1993163946057e-06+1.120937285867e-05i	-6.6481042956769e-06+1.01841635371245e-05i	-1.12784082455806e-05+6.5027528075557e-06i	-1.38071878461935e-05+7.63709049409e-07i	-1.33579014499198e-05-5.8245686878323e-06i	-9.7449902786164e-06-1.17064666857081e-05i	-3.5929596543063e-06-1.53711798311588e-05i
32	-5.51027762869468e-04-3.46027410261527e-04i	-3.29743371336048e-04-5.51280671671294e-04i	-4.2767818498999e-05-6.27966448564523e-04i	2.40113471773688e-04-5.63040341460656e-04i	4.53187143773416e-04-3.79020238965382e-04i	5.51648817831486e-04-1.26400868437794e-04i	5.21860610745122e-04+1.31102108811585e-04i	3.82522154519599e-04+3.33887845788649e-04i	1.7707403509454e-04+4.41331957394092e-04i	-3.9812264171839e-05+4.40225365612024e-04i	-2.17335555738292e-04+3.45053067410126e-04i	-3.20902897746292e-04+1.90907550378207e-04i	-3.38626656311015e-04+2.1864712577274e-05i	-2.8095283923926e-04-1.21392841219729e-04i	-1.74491776860309e-04-2.1120819742277e-04i	-5.2618493140036e-05-2.37625653811273e-04i	5.4070701682635e-05-2.07645467658546e-04i	1.24828882141115e-04-1.40203800217786e-04i	1.51897810374807e-04-5.9027626408674e-05i	1.39634895639946e-04+1.4288732422967e-05i	1.00688511183263e-04+6.5162527934089e-05i	5.08893642062886e-05+8.79833117529951e-05i	4.5230205947828e-06+8.52863842252952e-05i	-2.88344456646946e-05+6.50175032622027e-05i	-4.54494664006741e-05+3.70916099705712e-05i	-4.67435671166412e-05+1.03499881559286e-05i	-3.74478858692024e-05-9.3703720088585e-06i	-2.34090086039116e-05-1.98362947039716e-05i	-9.7334189270304e-06-2.18944853092465e-05i	3.256178282919e-07-1.82834385393797e-05i	5.6525773835827e-06-1.22923504422091e-05i	6.88971317437567e-06-6.67251102006355e-06i	5.6879243958435e-06-3.02029210976109e-06i	3.89530027347667e-06-1.66111645257699e-06i	2.91668420582464e-06-1.92438495231681e-06i	3.36675919936666e-06-2.63150367661984e-06i	5.03253672951422e-06-2.61639976149191e-06i	7.08370791387331e-06-1.13820783761509e-06i	8.42842774753877e-06+1.89555550808476e-06i	8.10287930337649e-06+5.91871867585466e-06i	5.59577784627714e-06+9.88442903316917e-06i	1.0351520410775e-06+1.25720138211325e-05i	-4.8012720363518e-06+1.29422000109036e-05i	-1.06524230498099e-05+1.04529870087917e-05i	-1.50784490418586e-05+5.2567682876064e-06i	-1.68315269092763e-05-1.7759162115462e-06i	-1.52007389865477e-05-9.2213518171243e-06i	-1.02391702978019e-05-1.54247168161442e-05i	-2.8056518895193e-06-1.89040481363935e-05i
33	-6.10465572078358e-04-3.56566594517893e-04i	-3.93389021089441e-04-5.77753248315197e-04i	-1.04885167782621e-04-6.78376011769403e-04i	1.92142002536262e-04-6.41471589526413e-04i	4.35369833286712e-04-4.81136801863177e-04i	5.77491313299032e-04-2.37891849385892e-04i	5.96304381936892e-04+3.2142552904617e-05i	4.98134775337484e-04+2.71188265586888e-04i	3.14157202377047e-04+4.33162652928442e-04i	9.106832922883e-05+4.93138004515503e-04i	-1.21076939740955e-04+4.50878686160525e-04i	-2.80568340006945e-04+3.28145374911151e-04i	-3.62431626618296e-04+1.61098486995396e-04i	-3.61823509411323e-04-9.750299801853e-06i	-2.92229969785055e-04-1.49253066349651e-04i	-1.79623982926858e-04-2.34668543931903e-04i	-5.4608535598148e-05-2.58702764823416e-04i	5.5219059912938e-05-2.28434880788396e-04i	1.30857549139287e-04-1.6107838275958e-04i	1.64448815159657e-04-7.8169560983601e-05i	1.58731277885196e-04+1.10751998668e-07i	1.2414011637758e-04+5.9129702016714e-05i	7.47429173137442e-05+9.17977245932045e-05i	2.42484325772755e-05+9.83557228707091e-05i	-1.69580356783285e-05+8.45024108021422e-05i	-4.32711787160184e-05+5.87065072041116e-05i	-5.3825421181092e-05+2.95586526263059e-05i	-5.13455633541288e-05+3.80275467656e-06i	-4.04619360864085e-05-1.46446302888193e-05i	-2.60543082573031e-05-2.47092405420108e-05i	-1.20340268323241e-05-2.74731295871839e-05i	-7.510950729132e-07-2.5163624740946e-05i	7.0013931396981e-06-2.01764996570874e-05i	1.1564126702644e-05-1.43854548251581e-05i	1.38126398147915e-05-8.8439315083084e-06i	1.46083011897083e-05-3.8487926161602e-06i	1.44517400538155e-05+7.582856898867e-07i	1.33949367758716e-05+5.2132083419003e-06i	1.11791358830334e-05+9.5222212786623e-06i	7.504755610905e-06+1.33202703511692e-05i	2.3157475299018e-06+1.59230570120927e-05i	-4.0070390600533e-06+1.6537556139428e-05i	-1.06101018526499e-05+1.45509579107567e-05i	-1.63034212311924e-05+9.7998127990824e-06i	-1.98310696171828e-05+2.7308448107991e-06i	-2.02001972557707e-05-5.6023407883155e-06i	-1.69752361016628e-05-1.37159626162728e-05i	-1.0452125337295e-05-2.00072675642638e-05i	-1.6579364610441e-06-2.31234465292024e-05i
34	-6.75140957636975e-04-3.67546839876476e-04i	-4.62345349463229e-04-6.04446567274168e-04i	-1.73405246914705e-04-7.28543522890432e-04i	1.35240052652739e-04-7.20020245194638e-04i	4.05225765372671e-04-5.85959317869021e-04i	5.88449707571933e-04-3.57818495082648e-04i	6.56502950371093e-04-8.3723234849998e-05i	6.05338734658572e-04+1.82432034174705e-04i	4.54399788334593e-04+3.9243358125498e-04i	2.40771456684047e-04+5.13140624455366e-04i	1.0050091352786e-05+5.31876481747922e-04i	-1.93754421563299e-04+4.5696165167664e-04i	-3.36946199821848e-04+3.13735147866871e-04i	-4.01712109919684e-04+1.37419207179832e-04i	-3.8766353689389e-04-3.5236176787419e-05i	-3.09509676163943e-04-1.73538500584625e-04i	-1.91887178223387e-04-2.58104599683312e-04i	-6.2882453186651e-05-2.82960178912892e-04i	5.2140200730337e-05-2.54504681461889e-04i	1.35107738314813e-04-1.88069583886886e-04i	1.77481700285251e-04-1.03226842244956e-04i	1.80103424484144e-04-1.9090060070913e-05i	1.51124824293496e-04+4.9370667979384e-05i	1.02850286814455e-04+9.3401206013244e-05i	4.8398291299933e-05+1.10807195898564e-04i	-1.055782467078e-06+1.04868255582167e-04i	-3.79902867108355e-05+8.23805522493938e-05i	-5.90782816202392e-05+5.14574971593062e-05i	-6.47306744356048e-05+1.96250826288006e-05i	-5.79989973661867e-05-7.450628625674e-06i	-4.32508378479563e-05-2.6498056827635e-05i	-2.49731375524499e-05-3.6530231304027e-05i	-6.9292332340833e-06-3.83090487952486e-05i	8.2550534743381e-06-3.36398304051045e-05i	1.91289433832811e-05-2.4715055742979e-05i	2.52085039102986e-05-1.36429366263443e-05i	2.66737808581207e-05-2.2013448005993e-06i	2.40946293484217e-05+8.2205447949598e-06i	1.82530672929258e-05+1.6574287350178e-05i	1.00696464578507e-05+2.20847268562344e-05i	5.954191913332e-07+2.42247391950064e-05i	-8.9894335833028e-06+2.27526758492071e-05i	-1.74228602501832e-05+1.77922982586656e-05i	-2.34799683850504e-05+9.9080025388323e-06i	-2.61543471292505e-05+1.220676720674e-07i	-2.48607589084134e-05-1.01644416231794e-05i	-1.9600876305969e-05-1.93557974939511e-05i	-1.10355306721138e-05-2.59249809690092e-05i	-4.271575372655e-07-2.87021085582208e-05i
35	-7.45401088450537e-04-3.79035736943946e-04i	-5.36905799207986e-04-6.31403874045385e-04i	-2.48482951180875e-04-7.78426196051912e-04i	6.9424124202752e-05-7.98327007855128e-04i	3.62723686383875e-04-6.92465181753114e-04i	5.83841816574277e-04-4.84276316353075e-04i	7.00230321074526e-04-2.13968220337144e-04i	6.99562976103666e-04+6.977602243803e-05i	5.90740605898029e-04+3.19260171858768e-04i	4.00753370632225e-04+4.96429897652016e-04i	1.68312252767143e-04+5.79041720475935e-04i	-6.4229924456275e-05+5.63305096011564e-04i	-2.58913653186333e-04+4.62772871627977e-04i	-3.88573608036404e-04+3.04052207873207e-04i	-4.40505670870043e-04+1.20509369266399e-04i	-4.16978501864049e-04-5.4568086600564e-05i	-3.32863371391566e-04-1.93942027838096e-04i	-2.11212732700273e-04-2.80465785159725e-04i	-7.7929525152564e-05-3.08666728275953e-04i	4.3302370434871e-05-2.83912175582711e-04i	1.34879172513301e-04-2.19685949302332e-04i	1.87372419436399e-04-1.33804675486539e-04i	1.9974771200699e-04-4.4483242752231e-05i	1.77993093647927e-04+3.2964990840526e-05i	1.32711788885271e-04+8.8274815143843e-05i	7.6338216204754e-05+1.17031601061231e-04i	2.0583221962032e-05+1.20244031629473e-04i	-2.5454224230555e-05+1.03022955053418e-04i	-5.62963976341114e-05+7.28080399817599e-05i	-7.02251198050503e-05+3.7575301654234e-05i	-6.87258559775301e-05+4.3622263167552e-06i	-5.55069909630194e-05-2.16959624536614e-05i	-3.53776910820982e-05-3.77730151333687e-05i	-1.321974787245e-05-4.32741573570708e-05i	6.7944733255379e-06-3.94183436898071e-05i	2.16762059845063e-05-2.86451146356721e-05i	2.97998757540131e-05-1.39914529154883e-05i	3.08487807112714e-05+1.4588515221416e-06i	2.56052558548741e-05+1.49993451788884e-05i	1.56580939348918e-05+2.45849469204043e-05i	3.0815747322627e-06+2.89872856615151e-05i	-9.8800579538742e-06+2.78420647283192e-05i	-2.11037850847977e-05+2.16074518305067e-05i	-2.88421286907749e-05+1.14466197764728e-05i	-3.19271960504193e-05-9.561930827801e-07i	-2.99073055762215e-05-1.3634798682988e-05i	-2.3097509353863e-05-2.46163577568232e-05i	-1.25297927556744e-05-3.22034083517506e-05i	1.996588131926e-07-3.52245648225094e-05i
36	-8.21624540389659e-04-3.90995596111882e-04i	-6.17453778511599e-04-6.5856460090804e-04i	-3.30426457858086e-04-8.27921125188803e-04i	-5.471818383727e-06-8.76077845490701e-04i	3.07724342822193e-04-7.99823655619626e-04i	5.63113419321216e-04-6.15645789132114e-04i	7.25758629542053e-04-3.5623245341199e-04i	7.7707027681822e-04-6.4318066424763e-05i	7.16957408975009e-04+2.14896785873229e-04i	5.62671981262957e-04+4.4131031195894e-04i	3.44753708785394e-04+5.86112455130653e-04i	1.0099928459789e-04+6.35591192231775e-04i	-1.30318063998464e-04+5.92053841865191e-04i	-3.16709550891144e-04+4.7193957749125e-04i	-4.36148028332685e-04+3.01712714713063e-04i	-4.79488290597163e-04+1.12481219232613e-04i	-4.5044019075115e-04-6.5574956152619e-05i	-3.63373975265134e-04-2.07962436874088e-04i	-2.39602283142689e-04-2.99080124168634e-04i	-1.0298336588382e-04-3.33505530954704e-04i	2.4294456745397e-05-3.15391830706417e-04i	1.25036033922315e-04-2.56344849783252e-04i	1.89021589719222e-04-1.72372303805164e-04i	2.13507902503271e-04-8.0577340306069e-05i	2.02396766313108e-04+3.789520726026e-06i	1.64434240165897e-04+6.9469214859784e-05i	1.10916539959028e-04+1.10292981438157e-04i	5.3383634728213e-05+1.25235544932883e-04i	1.697463235317e-06+1.17603047671078e-04i	-3.72394799052628e-05+9.36549835242806e-05i	-6.0030075316075e-05+6.10012211493554e-05i	-6.66439665448902e-05+2.70873827524989e-05i	-5.97525481315186e-05-1.9961613193236e-06i	-4.37525041518695e-05-2.22494985920025e-05i	-2.37000105181111e-05-3.20141504730518e-05i	-4.3453373555539e-06-3.17969401084071e-05i	1.05991613995778e-05-2.37803794066458e-05i	1.88899129339364e-05-1.11580222213945e-05i	1.98745748552248e-05+2.5697086677742e-06i	1.43459042261656e-05+1.42265509357207e-05i	4.1969027684925e-06+2.1439310962428e-05i	-8.0395787430644e-06+2.29221773116995e-05i	-1.96839827331001e-05+1.85574888332492e-05i	-2.83632576745766e-05+9.2912925636509e-06i	-3.23675400900167e-05-3.1180908365448e-06i	-3.08728176840398e-05-1.64476772845884e-05i	-2.40122502727663e-05-2.83968609085727e-05i	-1.27986752131348e-05-3.69573037260445e-05i	1.080818208567e-06-4.07149304036173e-05i
37	-9.04348288322446e-04-4.0331912841042e-04i	-7.04571074813791e-04-6.85859813552066e-04i	-4.19759499012184e-04-8.77008410002626e-04i	-8.9796383790848e-05-9.53169334169791e-04i	2.40039383526774e-04-9.07557840249137e-04i	5.2594097718255e-04-7.50743932938456e-04i	7.32003844747723e-04-5.08482778925801e-04i	8.3518970688753e-04-2.17273814663461e-04i	8.28080601956643e-04+8.1541869667928e-05i	7.19083028805545e-04+3.4812501079765e-04i	5.30187044252559e-04+5.49878322247266e-04i	2.9278852830249e-04+6.65698893384796e-04i	4.2374234458287e-05+6.88162468135991e-04i	-1.86996892929017e-04+6.23444039551953e-04i	-3.67519714123188e-04+4.89170260576505e-04i	-4.81068519816726e-04+3.10726047446194e-04i	-5.20809181488747e-04+1.16747234406226e-04i	-4.9092355448776e-04-6.5403939837997e-05i	-4.0469068496078e-04-2.13461539498171e-04i	-2.81413671648212e-04-3.12850547631139e-04i	-1.42815424796335e-04-3.57788618130909e-04i	-9.539492506619e-06-3.50906825851509e-04i	1.01704562029006e-04-3.01642629669131e-04i	1.7998771897262e-04-2.23826305921049e-04i	2.20850833155098e-04-1.32956802770123e-04i	2.25897802488387e-04-4.3643709339181e-05i	2.01523745519226e-04+3.2404807211153e-05i	1.57115621823828e-04+8.7614720626974e-05i	1.03096286993445e-04+1.18929556879605e-04i	4.9149230556316e-05+1.27424145336558e-04i	2.87664896441e-06+1.17340704565212e-04i	-3.09692247941922e-05+9.48012395292686e-05i	-5.06586439062583e-05+6.64597350442424e-05i	-5.71386811670683e-05+3.83220252144556e-05i	-5.3317919511409e-05+1.48943290493069e-05i	-4.31639991166275e-05-1.2600637733836e-06i	-3.07948262982696e-05-9.5565362496744e-06i	-1.97136551259537e-05-1.10837150461241e-05i	-1.22889710889095e-05-8.0668269173329e-06i	-9.52340308414982e-06-3.22822992823322e-06i	-1.11020215531185e-05+8.315069045793e-07i	-1.56671678564579e-05+2.132066183072e-06i	-2.12390953270472e-05-3.734426501064e-07i	-2.56907172018943e-05-6.6959784926768e-06i	-2.71894756432214e-05-1.59068366518134e-05i	-2.4536616677884e-05-2.63907480798427e-05i	-1.73596574678856e-05-3.61943061300452e-05i	-6.1428259470228e-06-4.34005097347521e-05i	7.8918039318233e-06-4.64640231076794e-05i
38	-9.94292229227275e-04-4.16024498889566e-04i	-7.9897003009861e-04-7.1342066652722e-04i	-5.17054930119901e-04-9.25927694906122e-04i	-0.00018383486468013-0.00102980415384463i	0.0001597081408466-0.00101552377183794i	4.72472043286319e-04-8.88687412108635e-04i	7.1867315908769e-04-6.68808891884382e-04i	8.72364046952769e-04-3.86214237796985e-04i	9.20410448328912e-04-7.7571176539685e-05i	8.63562825060825e-04+2.19247794436583e-04i	7.15560664008276e-04+4.70196498420363e-04i	5.00505928730904e-04+6.49262938562172e-04i	2.489878013125e-04+7.41300284683077e-04i	-6.402649654307e-06+7.43167649239554e-04i	-2.35481869214454e-04+6.63140862735191e-04i	-4.14183486613371e-04+5.18814096788567e-04i	-5.2709845950825e-04+3.33920006142649e-04i	-5.68589976751986e-04+1.34620068060661e-04i	-5.42462391092794e-04-5.4155036650722e-05i	-4.60379987845222e-04-2.11798935634579e-04i	-3.39396660641615e-04-3.24177914360581e-04i	-1.99050268814545e-04-3.84636276442694e-04i	-5.8488338378677e-05-3.93852932341578e-04i	6.5968559271556e-05-3.58714590771167e-04i	1.62535079728881e-04-2.90496374796545e-04i	2.24796454388008e-04-2.02705907237429e-04i	2.51675946446517e-04-1.08948955736805e-04i	2.46668373923537e-04-2.1121321682166e-05i	2.16564180408074e-04+5.1861418330754e-05i	1.69931504823016e-04+1.04697288242922e-04i	1.1561895639538e-04+1.3570685255115e-04i	6.1496953572076e-05+1.46322992051247e-04i	1.3583572041346e-05+1.40228945501336e-04i	-2.4382613151634e-05+1.22338260270343e-04i	-5.09401397793948e-05+9.78018963104974e-05i	-6.65543690680527e-05+7.11914537728183e-05i	-7.30416176141233e-05+4.59535520821407e-05i	-7.29044337698945e-05+2.41702453707855e-05i	-6.8704784725994e-05+6.6046754686128e-06i	-6.25731560829012e-05-7.0318160474065e-06i	-5.59116953357159e-05-1.7680294119078e-05i	-4.93068194952987e-05-2.64982936155507e-05i	-4.26285607606485e-05-3.44727939751231e-05i	-3.52658316691563e-05-4.21448343901716e-05i	-2.64317390562705e-05-4.94790693432736e-05i	-1.54714492734612e-05-5.58813659605173e-05i	-2.1150137820451e-06-6.0341721762796e-05i	1.33645265445845e-05-6.16619597227216e-05i	3.01058877296024e-05-5.87195529303695e-05i
39	-0.00109209434587601-0.00042939726476377i	-9.01157787173541e-04-7.41607323899024e-04i	-6.22577054626534e-04-9.75059687947163e-04i	-0.0002874970576302-0.00110621113067438i	6.718499217014e-05-1.1234872745766e-03i	0.00040331274222299-0.00102838879339114i	6.86009819254853e-04-8.34949061647669e-04i	8.87675636392647e-04-5.6765788581996e-04i	9.90939142359072e-04-2.58169639710553e-04i	9.90229422330287e-04+5.8733217178398e-05i	8.91821670942073e-04+3.49369140346081e-04i	7.12428026297817e-04+5.85026353005657e-04i	4.7659401183159e-04+7.44995411683151e-04i	2.13306184517455e-04+8.18428113469423e-04i	-4.7703362640532e-05+8.04862960212197e-04i	-2.7946243350917e-04+7.13445883020635e-04i	-4.60642211407301e-04+5.61046473577234e-04i	-5.77503487695874e-04+3.69601078303855e-04i	-6.2474128201516e-04+1.63088979988179e-04i	-6.05224397583127e-04-3.5439728718265e-05i	-5.28773372700142e-04-2.06412544999928e-04i	-4.10233419102149e-04-3.35580724011428e-04i	-2.67165272438294e-04-4.15007326853838e-04i	-1.17491590684687e-04-4.43172471156167e-04i	2.2597067594312e-05-4.24291191278869e-04i	1.40244439704407e-04-3.6703225921979e-04i	2.26901958655129e-04-2.82881880920367e-04i	2.78638630603924e-04-1.84410839545554e-04i	2.95846275828116e-04-8.3680378996356e-05i	2.82471584697175e-04+9.030836282451e-06i	2.44950256206208e-04+8.6067346858392e-05i	1.91031152868898e-04+1.42769994737965e-04i	1.28662511920095e-04+1.77415953829693e-04i	6.5074321213293e-05+1.9081385938767e-04i	6.139915958267e-06+1.85674502789621e-04i	-4.3954717459374e-05+1.65886976616424e-04i	-8.2754825062827e-05+1.35818904148369e-04i	-1.09352450138194e-04+9.9732495517917e-05i	-1.24054223225514e-04+6.1372284498401e-05i	-1.27987636402016e-04+2.3742497286353e-05i	-1.22723300844328e-04-1.0941733709649e-05i	-1.09971248261877e-04-4.1170135409205e-05i	-9.13840505392567e-05-6.59747504411492e-05i	-6.84733365198917e-05-8.47462115842247e-05i	-4.26234379113299e-05-9.70784043626358e-05i	-1.5169429671864e-05-1.02676327498762e-04i	1.2501698347534e-05-1.01343380053901e-04i	3.88684688547329e-05-9.30452639494633e-05i	6.22461203860468e-05-7.80310267748632e-05i
40	-0.00119794259968958-0.00044370081028276i	-0.00101117177423644-0.00077056266270764i	-0.00073618564596733-0.00102436191941431i	-0.00040044096328971-0.00118202697736233i	-3.703378233093e-05-1.2305373513628e-03i	0.00031890550938559-0.00116810544370162i	0.00063396440496977-0.00100408975354i	8.79910539627566e-04-7.57679901068511e-04i	0.00103647317197553-0.0004555406729881i	0.00109314702369709-0.00012872153386217i	0.00104984954599947+0.00019078495762716i	9.16406795016617e-04+4.73426133050382e-04i	7.10984101320446e-04+6.95029757161424e-04i	4.57697537616244e-04+8.38990574494715e-04i	1.83726423467739e-04+8.9749840239217e-04i	-8.3713152720282e-05+8.71729539268345e-04i	-3.20181041055538e-04+7.71051251658101e-04i	-5.06309473957263e-04+6.1140232172001e-04i	-6.29364641005846e-04+4.13097578741789e-04i	-6.83959082663881e-04+1.98352207997198e-04i	-6.71910343141602e-04-1.1170785798141e-05i	-6.01342048204752e-04-1.96516894900272e-04i	-4.85203201220721e-04-3.43088127755963e-04i	-3.39431819584665e-04-4.41651670784656e-04i	-1.81006516981456e-04-4.88666867519336e-04i	-2.6115434931816e-05-4.8597251821434e-04i	1.11368712711426e-04-4.39946133912676e-04i	2.20977601258647e-04-3.60294484403555e-04i	2.96237807911136e-04-2.58657063026873e-04i	3.34766692617942e-04-1.47201255742182e-04i	3.37934223581172e-04-3.736366893924e-05i	3.10192552089421e-04+6.11477184869e-05i	2.58197702874052e-04+1.41023836294448e-04i	1.89851457695667e-04+1.976791339162e-04i	1.1337877580702e-04+2.29255310055691e-04i	3.6531218116137e-05+2.36361365478128e-04i	-3.4024849179183e-05+2.21626555613948e-04i	-9.3109550948843e-05+1.89148799335349e-04i	-1.37224225657592e-04+1.43915287471734e-04i	-1.64566233582195e-04+9.125746034834e-05i	-1.74904417382592e-04+3.6382997125228e-05i	-1.69360589248107e-04-1.5993107053317e-05i	-1.50139295328505e-04-6.1914489443335e-05i	-1.20239284316738e-04-9.8355839473539e-05i	-8.3168393391893e-05-1.23318419966355e-04i	-4.2671847748916e-05-1.35866300557047e-04i	-2.474757923561e-06-1.36116740666612e-04i	3.3965330075126e-05-1.25190716343264e-04i	6.3699795851996e-05-1.05121236043167e-04i
41	-0.00131170771849567-0.00045846563290608i	-0.0011289737420436-0.00079953181254309i	-0.00085798183735788-0.00107281558382727i	-0.00052292564954651-0.0012559615728107i	-0.0001533951362443-0.00133504311392559i	0.00021850755805328-0.00130573675914074i	0.00056124689440459-0.00117352547691447i	8.46805680711991e-04-9.52929643092577e-04i	0.00105320901987212-0.00066586938932983i	0.00116637374352398-0.0003393521764416i	1.18111652933555e-03-2.74552894216e-06i	0.00110124967345937+0.0003150701707317i	9.38793511466856e-04+5.88372996688499e-04i	7.12427073178036e-04+7.96830915728543e-04i	4.45373416300582e-04+9.27088874283963e-04i	1.62965493002008e-04+9.73586089908805e-04i	-1.0984194330292e-04+9.38566566017492e-04i	-3.50759528940156e-04+8.31333117590885e-04i	-5.42032585163065e-04+6.66871402171182e-04i	-6.71734519214017e-04+4.64027660584668e-04i	-7.34398280278002e-04+2.43456929378457e-04i	-7.30975609163234e-04+2.5565451447481e-05i	-6.68184589536762e-04-1.71346842351226e-04i	-5.57364201394991e-04-3.32576496241428e-04i	-4.12994759150831e-04-4.48025213793044e-04i	-2.51062449157948e-04-5.12673363584343e-04i	-8.7444530061026e-05-5.26524829860504e-04i	6.3528551856563e-05-4.94083060931884e-04i	1.90212600243913e-04-4.23459412863777e-04i	2.84412799865262e-04-3.25240830729889e-04i	3.41739443590393e-04-2.11253482992574e-04i	3.61569496380031e-04-9.3353118487738e-05i	3.46664622568077e-04+1.764573899917e-05i	3.0252360826019e-04+1.12817368700482e-04i	2.36562807786707e-04+1.8569735388809e-04i	1.57222359590826e-04+2.32561334412003e-04i	7.3089799390095e-05+2.52421557425349e-04i	-7.881364232295e-06+2.46777367890731e-04i	-7.8999768946489e-05+2.19173197500757e-04i	-1.35274211633766e-04+1.74627400708471e-04i	-1.73646097924804e-04+1.18997949372156e-04i	-1.93020084523205e-04+5.834771612498e-05i	-1.94112536950569e-04-1.635601541356e-06i	-1.79149434527443e-04-5.612034260426e-05i	-1.51453577676777e-04-1.01479848354971e-04i	-1.14965837235436e-04-1.35489155480326e-04i	-7.3747314265139e-05-1.57361188142454e-04i	-3.150914418631e-05-1.67626035861845e-04i	8.785485569125e-06-1.67868445092831e-04i
42	-0.0014339658541431-0.00047210782367732i	-0.00125561657809041-0.000826816066262i	-0.00098950289574345-0.00111876526723888i	-0.000656901980804-0.00132653017680419i	-0.00028414692575325-0.0014357376289725i	9.967356653599e-05-1.44017698047664e-03i	0.00046522214899798-0.00134217015426601i	0.0007853912808697-0.00115218021471291i	0.00103752527833946-0.00088771097211145i	0.00120518794376635-0.0005716168942114i	0.00127932658228172-0.00022999584854989i	0.00125874547011149+0.0001101282174025i	0.00114987070399652+0.00042311262143846i	9.65856537311962e-04+6.86782592663535e-04i	7.25143834171252e-04+8.84116253198435e-04i	0.00044962827406029+0.00100439328523803i	0.00016262522815628+0.00104373003012404i	-0.00011317231712708+0.00100498585946555i	-3.575567189184e-04+8.97085891635761e-04i	-5.54331366337171e-04+7.3385749513373e-04i	-6.92382607852922e-04+5.32517690282299e-04i	-7.66231764917882e-04+3.11972324135733e-04i	-7.76054450313871e-04+9.1094409111544e-05i	-7.27205241541443e-04-1.12861172018258e-04i	-6.2932914434352e-04-2.85574046659633e-04i	-4.95173450734644e-04-4.16608828118665e-04i	-3.39232233112624e-04-4.99944751472681e-04i	-1.76360082978472e-04-5.34073376280545e-04i	-2.0482582273492e-05-5.21694398793394e-04i	1.16489527187952e-04-4.69074226091877e-04i	2.25464386272859e-04-3.85157236471317e-04i	3.00646808807003e-04-2.80533976299611e-04i	3.39680000741911e-04-1.66373564508411e-04i	3.43473590935808e-04-5.3420089941839e-05i	3.15767238537803e-04+4.8863454272442e-05i	2.62498580382581e-04+1.32942724523582e-04i	1.91055255053471e-04+1.93616203146629e-04i	1.09492975570475e-04+2.2816794090245e-04i	2.5795749296786e-05+2.36285699236483e-04i	-5.2758321670416e-05+2.19782115896202e-04i	-1.20079875047155e-04+1.8217160564754e-04i	-1.71574514356134e-04+1.28164145735682e-04i	-2.04268444092209e-04+6.313859539348e-05i	-2.16769436241941e-04-7.346910226413e-06i	-2.09095760572253e-04-7.7960799505529e-05i	-1.82417739284912e-04-1.4388872188801e-04i	-1.38762874934438e-04-2.00995669809043e-04i	-8.0735478093088e-05-2.45865191999552e-04i	-1.1295343924386e-05-2.75739251983614e-04i
43	-0.0015672955245105-0.0004828488274824i	-0.00139426477536582-0.00085109793048556i	-0.00113433620961608-0.00116155686860209i	-0.00080612413233329-0.00139386746195346i	-0.00043290199121679-0.0015335404239257i	-4.077837946457e-05-1.57296884556846e-03i	0.00034332456687985-0.0015118811611947i	0.00069371993775869-0.00135720496991981i	0.00098786208268935-0.00112236431686834i	0.00120795572485878-0.00082608131859669i	0.00134214311733891-0.00049079393731314i	0.00138518377849688-0.00014083165192693i	0.0013385874253425+0.0001994927389027i	0.00121020887438994+0.00050771504396365i	0.001013359400507+0.00076482758572139i	7.65528218212903e-04+9.56540365343988e-04i	0.00048683703278862+0.00107410765629908i	0.00019836772728641+0.00111467333553911i	-7.949281750543e-05+1.08113160247708e-03i	-3.28555758930264e-04+9.81541208972665e-04i	-5.3406659736277e-04+8.28167233551504e-04i	-6.85589544977525e-04+6.36251801723092e-04i	-7.77489901942438e-04+4.22631971719471e-04i	-8.09001749837918e-04+2.04328371511382e-04i	-7.83904312473897e-04-2.777678366312e-06i	-7.09861854929274e-04-1.85076616568175e-04i	-5.97506435786328e-04-3.32094340351979e-04i	-4.59358481296436e-04-4.37037541059527e-04i	-3.08686251213283e-04-4.97001881066683e-04i	-1.5840201023544e-04-5.12854160775983e-04i	-2.0081172125003e-05-4.88826030693897e-04i	9.6827387410047e-05-4.31877558975227e-04i	1.85554005627942e-04-3.50902667614011e-04i	2.42302224934873e-04-2.55854494284636e-04i	2.66286004162126e-04-1.56867307440974e-04i	2.59532878929096e-04-6.3443596337644e-05i	2.26492210777417e-04+1.623816345255e-05i	1.7349858284292e-04+7.5855970923303e-05i	1.08145416896294e-04+1.11295583297408e-04i	3.8623248548368e-05+1.20816278927319e-04i	-2.6928369059438e-05+1.05041517355841e-04i	-8.10153805180934e-05+6.67961368087827e-05i	-1.17301222173214e-04+1.0818705886867e-05i	-1.31018719422358e-04-5.661974653464e-05i	-1.19274498649506e-04-1.28160715481668e-04i	-8.1246298201708e-05-1.95841311376614e-04i	-1.8278129308774e-05-2.5159583621225e-04i	6.6120651358587e-05-2.87762397948124e-04i	1.66368306090158e-04-2.97586004020151e-04i
44	-0.00171645996780456-0.00049090606709649i	-0.00154977699279761-0.00087366500952526i	-0.00129710844092577-0.00120361818963615i	-0.00097460855738972-0.00146149604330812i	-0.00060268375481556-0.0016328727724981i	-0.00020455890784378-0.00170907151775773i	0.00019533505617688-0.00168764923667493i	0.00057303010617003-0.00157243171718364i	0.00090662197851048-0.00137310434699731i	0.00117768592968103-0.00110439842775194i	0.00137240713471995-0.00078494314574262i	0.00148234995006405-0.00043587735291876i	1.50482016174578e-03-7.933122463022e-05i	0.00144280707565395+0.00026310546268047i	0.00130452508909324+0.00057181453783411i	0.00110260450436718+0.00083037806642468i	0.00085300641281831+0.00102652189244993i	0.00057375461398772+0.0011527169316147i	0.00028358752282591+0.0012064099113014i	6.343835381e-07+1.18988508492181e-03i	-0.00025878687116585+0.00110978677052208i	-4.81167131551804e-04+9.76357129880781e-04i	-6.56536194307054e-04+8.0246259886482e-04i	-7.78886679877206e-04+6.0249455207925e-04i	-8.46278810795433e-04+3.91234528082712e-04i	-8.60638362111647e-04+1.82771707764252e-04i	-8.27282888898957e-04-1.0449006465669e-05i	-7.54229970392546e-04-1.78384838256623e-04i	-6.51354477595289e-04-3.13914286976518e-04i	-5.29469095059997e-04-4.13094003283035e-04i	-3.99403380691702e-04-4.75151248598853e-04i	-2.71151916444709e-04-5.02229918314725e-04i	-1.53152409126933e-04-4.98925473758915e-04i	-5.1741087934904e-05-4.71657646539644e-04i	2.9183251823655e-05-4.27938772876302e-04i	8.8272302431018e-05-3.75599832148272e-04i	1.26621010892205e-04-3.22035846137071e-04i	1.47458187089714e-04-2.73527717878194e-04i	1.55666340840226e-04-2.34689568642073e-04i	1.57172541127597e-04-2.08080026223498e-04i	1.58259325299134e-04-1.94003625397711e-04i	1.64848689435454e-04-1.90515352003834e-04i	1.81813102239987e-04-1.9362813192571e-04i	2.12365570213662e-04-1.97710321379213e-04i	2.57576362131514e-04-1.96048426180672e-04i	3.1605738607462e-04-1.81539664700271e-04i	3.83846657764185e-04-1.47469807735837e-04i	4.54514988098279e-04-8.8324171045762e-05i	5.19505076281349e-04-5.7393385494e-07i
45	-0.00188659572573563-0.00050120467996509i	-0.00172627105650893-0.00090072770847086i	-0.00148052885072857-0.00125225717479662i	-0.00116327665271479-0.0015375123874837i	-0.0007922966771931-0.00174217140098193i	-0.00038813116106473-0.00185667161840507i	2.718914510831e-05-1.87669892093673e-03i	0.00043148686304243-0.00180333790759374i	0.00080376027811185-0.00164287968443918i	0.0011253991037645-0.00140630737793298i	0.00138121602587326-0.00110850139442517i	0.00156023097162018-0.00076722481191189i	0.00165616388137848-0.00040196287338786i	1.66761329184288e-03-3.269845016107e-05i	0.00159792059115811+0.00032129288745127i	0.00145474167212984+0.00064254887942445i	0.00124936727705478+0.00091635826859893i	0.00099584920976616+0.00113147537006139i	0.00071000072517689+0.00128057472931858i	0.00040834513024048+0.0013604290605597i	0.00010708671575928+0.00137181403034674i	-0.00017882720270341+0.0013191626816132i	-0.00043649450752669+0.0012100089841637i	-0.00065565214039865+0.00105427300487529i	-8.29047619077419e-04+8.63448693179107e-04i	-9.52578145588186e-04+6.49758829528052e-04i	-0.00102520503783086+0.00042534023289948i	-0.00104866755671226+0.0002015161927383i	-1.0270339183372e-03-1.179705775432e-05i	-9.66137453089989e-04-2.06516244071967e-04i	-8.72951878960874e-04-3.76630943193295e-04i	-7.54961205098881e-04-5.18255021499329e-04i	-6.19576919634492e-04-6.29502628039693e-04i	-4.73648206910717e-04-7.10215576984018e-04i	-3.23100624384889e-04-7.61580153966802e-04i	-1.7272581115165e-04-7.85679184711127e-04i	-2.613041581854e-05-7.85029095103812e-04i	1.14162377966173e-04-7.62151436207789e-04i	2.46479472967936e-04-7.19223999090553e-04i	3.69665753459905e-04-6.57848531983168e-04i	4.82696085966844e-04-5.78960775375837e-04i	5.84280521627488e-04-4.82894841706803e-04i	6.72514067356223e-04-3.69598845880081e-04i	7.44620365467652e-04-2.38983218243029e-04i	7.9683225628063e-04-9.1368441180863e-05i	8.2444173520219e-04+7.2013815334678e-05i	8.22037774605877e-04+2.48521943481946e-04i	7.83933651463699e-04+4.33669610296991e-04i	7.04766842723943e-04+6.20817563626404e-04i
46	-0.00207712962136664-0.00052493615346471i	-0.00192041295856428-0.00094368721761976i	-0.00167829262506644-0.00131844020066773i	-0.00136276614545007-0.00163170859184945i	-0.00098939294509067-0.0018692284672305i	-0.00057643582340208-0.00202067121176894i	-0.00014386517215713-0.00208012861820913i	0.00028771391384286-0.00204634592120701i	0.00069814786188789-0.00192269416700332i	0.00106877094115478-0.00171688941748114i	0.00138333301143007-0.00144048155907831i	0.00162876826421775-0.00110814892411138i	0.00179576576432659-0.0007368456742436i	0.00187911602438619-0.00034485628957187i	1.87782247993579e-03+4.918485127057e-05i	0.00179498154964833+0.00042725105376338i	0.00163744895055907+0.00077280427885288i	0.00141532216762787+0.00107155302623655i	0.00114127868057719+0.00131205064376249i	0.00082981616514242+0.00148610945912207i	0.00049644408909887+0.00158901899290234i	0.00015687585284159+0.00161956940846701i	-0.00017373292732587+0.00157989337073379i	-0.00048146080140502+0.00147514981043991i	-0.00075418098205076+0.00131308106945002i	-0.00098198551580792+0.00110348008573904i	-0.00115746343193754+0.00085760644473789i	-0.00127583368863626+0.00058758929871513i	-0.00133494322746175+0.00030585159229107i	-1.33514822471814e-03+2.458419108797e-05i	-0.00127910217178885-0.00024470898175425i	-0.00117147740629603-0.0004915821015209i	-0.00101864705857838-0.00070693071914278i	-8.28352208349472e-04-8.83190864675766e-04i	-0.00060937471519707-0.00101446420680562i	-0.00037123023015972-0.00109658410646083i	-0.00012388899155207-0.00112713971051207i	0.00012247508053763-0.00110547506982405i	0.00035771296515265-0.00103267769769288i	5.71917918758308e-04-9.11566305135626e-04i	7.55645949514101e-04-7.4668116758495e-04i	9.00154429229417e-04-5.44273380359544e-04i	9.9767194878046e-04-3.12281961769079e-04i	1.04170791260487e-03-6.028123982129e-05i	0.00102740335444394+0.00020062392134862i	9.51915572714161e-04+4.57979954688144e-04i	8.14819199445224e-04+6.98267793668288e-04i	6.18496191941413e-04+9.07307733588452e-04i	0.00036847805685432+0.00107079867737927i
47	-0.00227258794747632-0.00057037663457598i	-0.00211411901896408-0.00100725283638712i	-0.00187043460145854-0.00140252151028502i	-0.00155217396905894-0.00173942746366499i	-0.00117327270549166-0.00200389940314009i	-0.000750290542091-0.00218519250912245i	-0.00030161686913486-0.0022763633233123i	0.0001534043310825-0.00227455477264675i	0.00059538475214597-0.00218107953463278i	0.00100579080455973-0.00200130078521595i	0.00136778653333352-0.00174432002231343i	0.00166697947403261-0.00142249151356534i	0.00189203459648188-0.00105079142897024i	0.00203512928193227-0.00064607644011046i	0.0020922312759617-0.00022627117480866i	0.00206319119219129+0.00019047377188684i	0.001951650832242+0.0005866115854961i	0.0017647777796015+0.00094597728650884i	0.00151284492228403+0.0012544788467066i	0.00120868035318571+0.00150067195474302i	0.00086701819106815+0.00167619604542242i	0.00050378408738834+0.00177605695403636i	0.00013535049203612+0.00179874953796823i	-0.00022220377480429+0.00174622136029132i	-0.00055379726728925+0.00162368564632469i	-0.00084598413481782+0.00143929787539848i	-0.00108750254722585+0.00120371532439268i	-0.00126971428646181+0.0009295625103061i	-0.00138692200390161+0.00063082776453612i	-0.00143655615018369+0.00032221718589977i	-1.41922878644285e-03+1.849211584196e-05i	-0.00133865617918345-0.00026618473312869i	-0.00120145614648629-0.00051887104773729i	-0.00101682952650243-0.00072841324944881i	-7.96137923535284e-04-8.85942394737993e-04i	-5.5239215788276e-04-9.85281027675535e-04i	-0.00029966774859857-0.00102324671802014i	-5.2465452724066e-05-9.99840299558764e-04i	1.74963485075757e-04-9.18309094897038e-04i	3.69306049786485e-04-7.85077794767504e-04i	5.18867073971439e-04-6.09542321092113e-04i	6.14214918441536e-04-4.03725135123393e-04i	6.48766716471098e-04-1.81794238181834e-04i	6.19285359761123e-04+4.0547306306435e-05i	5.26259725622548e-04+2.46789059360051e-04i	3.74139968045928e-04+4.20439569692788e-04i	1.71401397505723e-04+5.45925966636192e-04i	-6.9586089909978e-05+6.09534073029966e-04i	-3.32900618154098e-04+6.00349161632382e-04i
48	-0.00245379620845666-0.00062524169781507i	-0.00229116530769929-0.00107372576756387i	-0.00204516498539188-0.00148204760640942i	-0.00172549233429119-0.00183452231420369i	-0.00134481602633597-0.00211778067106102i	-0.00091822682527763-0.00232133249651516i	-0.00046258216584401-0.00243800020614597i	4.22465425002e-06-2.46420307559084e-03i	0.00046403669687027-0.00240007988466251i	0.0008992112953262-0.00224944532455055i	0.00129336791964836-0.00201958341931466i	0.00163207196926447-0.00172088884806262i	0.00190342378881117-0.00136637408452772i	0.00209852694896651-0.00097106636267013i	0.00221181575042477-0.00055132335142485i	0.00224122868965131-0.00012409986702725i	0.00218822193002534+0.00029380016862069i	0.0020576242960704+0.00068645205675055i	0.00185734259925884+0.00103948581153976i	0.00159793287905183+0.00134067852718539i	0.00129205910533438+0.00158043751929605i	0.00095386578867213+0.00175215343854049i	0.00059829458976415+0.00185240871532791i	0.00024037727788257+0.0018810334273938i	-0.00010546180745722+0.00184100768658821i	-0.00042606129182942+0.00173821661632432i	-0.00071010585843669+0.00158107064895989i	-0.00094860981785304+0.00138000994749723i	-0.00113527858428772+0.00114691701375596i	-0.0012667309598965+0.00089446578737668i	-0.00134257134915801+0.00063543860842311i	-0.00136530775941996+0.00038204419448483i	-0.00134011844369588+0.00014527019672084i	-1.27447705300554e-03-6.569708437543e-05i	-0.00117765293151551-0.0002439556152162i	-0.00106010945451958-0.0003852466818113i	-9.32828829562292e-04-4.88168547653135e-04i	-8.06596318166688e-04-5.54229272532084e-04i	-6.91280168639583e-04-5.87730287983795e-04i	-5.95145479669661e-04-5.95480106703454e-04i	-5.24240568982197e-04-5.8634581344176e-04i	-4.81893067759815e-04-5.70658449537369e-04i	-4.68349814214855e-04-5.59496730046888e-04i	-4.80589651901854e-04-5.63881356308316e-04i	-5.12331493846127e-04-5.93919118551215e-04i	-5.54251617348731e-04-6.57941622147641e-04i	-5.94414321558685e-04-7.61687421569601e-04i	-6.18909121490912e-04-9.07578237675096e-04i	-0.00061267597580534-0.00109413944498642i
49	-0.00263129690045844-0.00067406713935194i	-0.00246726056433177-0.00113037438520324i	-0.00222288605878315-0.0015487379113026i	-0.00190680347124647-0.00191485912703492i	-0.0015302076092971-0.00221639529752648i	-0.00110641430277927-0.00244342168141192i	-0.00065033342647051-0.0025887928653512i	-0.00017788154705486-0.00264838839092015i	0.00029464028239983-0.00262123296357369i	0.00075117661103765-0.0025094871707526i	0.00117652838886468-0.00231831045345518i	0.00155691835222436-0.00205560380025055i	0.00188048712756108-0.00173164499617929i	0.0021376995390761-0.0013586340092816i	0.00232164490198896-0.00095017001112052i	0.00242822011905902-0.00052068442013887i	2.45618993642218e-03-8.485609118093e-05i	0.00240712449405736+0.00034296473171118i	0.00228522005257802+0.00074929785376217i	0.00209701421826912+0.00112201611619639i	0.00185101186210774+0.00145074922901478i	0.00155724200065655+0.00172719188015449i	0.00122676897781208+0.00194530448159243i	0.0008711832022329+0.00210140040750603i	0.0005020973542927+0.00219411937612683i	0.00013067333484657+0.00222429244550952i	-0.00023279669716479+0.00219470964896988i	-0.00057923498246027+0.00210980631078579i	-0.0009010324994859+0.00197528829935101i	-0.00119220204791216+0.00179771966783027i	-0.00144842486518671+0.0015840981190076i	-0.00166699165420887+0.00134144438142957i	-0.00184664505768815+0.00107643082816075i	-0.00198733652462109+0.00079507250295519i	-0.00208991586176838+0.00050250020517373i	-0.00215577624744718+0.00020283055656187i	-0.00218648083445915-0.00010085777202124i	-0.00218339905437837-0.00040643899970124i	-0.00214738118335934-0.00071255061964136i	-0.0020784985340405-0.00101831056066475i	-0.00197587376958771-0.00132295923737838i	-0.00183762134822621-0.00162545071781044i	-0.00166091214002066-0.00192402231850563i	-0.00144216903849858-0.00221577563107384i	-0.00117739222579373-0.00249630398813214i	-0.00086260402180592-0.00275940145253221i	-0.00049439439543481-0.00299688640652556i	-7.053972144879e-05-3.1985686694715e-03i	0.00040934026666426-0.00335238283523202i
50	-0.0028096423710865-0.00073806787354201i	-0.0026412021438558-0.0012055096061306i	-0.00239401850424174-0.00163692961630945i	-0.00207563232311464-0.002019000741457i	-0.00169583934851106-0.00233997300877626i	-0.00126635723957669-0.00259005358080562i	-0.00080042910722332-0.00276171544064787i	-0.00031237902673928-0.00284992436069725i	0.00018286333460994-0.00285227709403418i	0.00067025090537231-0.00276904737970679i	0.00113510200379519-0.00260314009506467i	0.00156356017443237-0.00235995754947222i	0.00194301489722291-0.00204718532767567i	0.00226246906532246-0.00167450810369021i	0.002512841762125-0.00125326832298813i	0.00268719793694985-0.00079608248413725i	0.00278089992945805-0.00031643086486888i	0.00279167925855666+0.00017176310835295i	0.00271963050100029+0.00065454805602723i	0.00256713227040693+0.00111833974894811i	0.00233870311343717+0.0015502832479368i	0.0020408024311018+0.00193857154153318i	0.00168158820157981+0.00227271288776756i	0.00127064425183386+0.00254374206623583i	0.00081869006160276+0.00274437383244948i	0.00033728558806717+0.00286909986304134i	-0.00016145758368506+0.0029142332174588i	-0.00066514924755027+0.00287790666249301i	-0.00116137049900055+0.00276003297607043i	-0.00163789594578606+0.00256223646228588i	-0.00208288636164511+0.00228776530380959i	-0.0024850527047632+0.00194139402558818i	-0.00283379498617248+0.00152932426496705i	-0.00311932165241727+0.001059090303101i	-0.00333275677816922+0.00053947351939638i	-3.4662433122468e-03-1.957276743807e-05i	-0.00351305078573409-0.00060698953094164i	-0.00346769521921672-0.00121067374339448i	-0.00332607745342926-0.00181754270547873i	-0.00308564382324865-0.00241361047696426i	-0.00274557010246446-0.00298408759193062i	-0.00230696612129194-0.00351351614019741i	-0.00177309460163324-0.00398595224041595i	-0.00114959380605881-0.00438520682071531i	-0.00044468982172545-0.00469515341830272i	0.00033061902007113-0.00490010843275056i	0.00116242567581012-0.00498528500992674i	0.00203384755447769-0.00493731665451328i	0.00292505137047373-0.0047448409942385i
51	-0.0028713317011831-0.00081625303353439i	-0.00268768589053495-0.00128068229566131i	-0.0024272738849203-0.00170775981573378i	-0.00209736140373169-0.00208470698571589i	-0.00170733371392011-0.00240013172435821i	-0.0012684321529681-0.00264437598152695i	-0.00079343474978879-0.00280981284209958i	-0.00029629073410916-0.00289108448883192i	0.00020827996826519-0.00288527422779925i	0.00070521024616014-0.00279200790468792i	0.00117951981787072-0.00261348226258256i	0.00161674717488458-0.00235442002790354i	0.00200336721207136-0.00202195367930857i	0.0023271830106668-0.00162544187940781i	0.00257768128051354-0.00117622436529233i	0.00274634228336877-0.00068732264763718i	0.00282689658501552-0.0001730951203563i	0.00281552265086001+0.0003511438900697i	0.00271098103689804+0.00086953101184768i	0.00251468266713678+0.00136607625765924i	0.00223069036750536+0.00182509063439337i	0.00186565439180205+0.002231608868608i	0.00142868408569466+0.00257179770437186i	0.00093115906193028+0.00283334092277767i	0.00038648428967846+0.00300579304337092i	-0.00019020566645852+0.00308089454451942i	-0.00078238737322502+0.00305284233444996i	-0.00137252784620814+0.00291851007725551i	-0.00194249571683138+0.00267761379921384i	-0.00247399722601737+0.0023328189535111i	-0.00294902978272497+0.0018897858030386i	-0.00335034558925441+0.0013571506024886i	-0.00366191756743561+0.00074644064690867i	-3.86939949603048e-03+7.192183995019e-05i	-0.00396057187815096-0.00064962193440666i	-0.00392576460176188-0.00139917762862298i	-0.00375824695675075-0.00215585916107374i	-0.00345457506618665-0.00289732892548058i	-0.00301488633126205-0.00360028146480369i	-0.00244313014736897-0.00424098456268498i	-0.00174722400219147-0.00479587122071265i	-0.00093912420155092-0.00524217396835145i	-3.480097210762e-05-5.55859073519737e-03i	0.00094589135603722-0.00572596916828987i	0.00197945690881324-0.00572799389138157i	0.00303911934345227-0.00555185889198834i	0.00409530456408369-0.00518890511855853i	0.00511624495446973-0.00463520162095295i	0.00606870119549906-0.00389204732652406i
52	-0.00265681963874603-0.00074618776415099i	-0.00246945488600826-0.00115311723179771i	-0.00221625525635262-0.00152084190370977i	-0.00190480964110812-0.00183836718568612i	-0.00154456464640163-0.00209610804026916i	-0.00114656932414064-0.00228620188164793i	-0.00072316791568186-0.00240277603047414i	-0.00028764860045157-0.00244216127709102i	0.00014614242542221-0.00240304449751627i	0.00056421112619698-0.00228655486357256i	0.00095283882775001-0.00209627994398947i	0.00129900668663977-0.00183820986080375i	0.00159080945118119-0.0015206095965901i	0.00181784662920606-0.0011538214939257i	0.00197157957463328-0.00075000190063569i	0.00204564369910325-0.00032279774623695i	0.00203610598879651+0.0001130294570749i	0.00194165923733899+0.00054202315150184i	0.00176374586554748+0.00094848442677161i	0.0015066058556982+0.00131694637283029i	0.00117724514674815+0.00163265773688356i	0.00078532277978854+0.00188206294698652i	0.00034295711052512+0.00205326527316032i	-0.00013554652277758+0.00213645990731948i	-0.0006340422128239+0.00212432406041213i	-0.00113495747896557+0.00201235179969681i	-0.00161976638911495+0.00179912227704807i	-0.00206951151605353+0.00148649122218256i	-0.00246536276160875+0.00107969707984175i	-0.00278919960864992+0.00058737493979379i	-3.02420212756626e-03+2.147342076999e-05i	-0.00315543510870247-0.00060292810321357i	-0.00317040905132382-0.00126790213607043i	-0.0030596014469023-0.00195305320098727i	-0.00281692188048415-0.00263599048618131i	-0.00244010496495092-0.0032928852911103i	-0.00193101603988607-0.00389910287837917i	-0.00129585592324491-0.00442989571874057i	-0.00054525280524291-0.0048611426407326i	0.00030576838525002-0.00517011613628952i	0.00123794614787082-0.00533625810600511i	0.00222807606123909-0.00534194273097251i	0.0032494384621144-0.00517320400982551i	0.00427235700593799-0.00482040487387012i	0.00526488105593406-0.00427882475768172i	0.0061935808202861-0.00354914311519776i	0.00702444011223089-0.00263779767698903i	0.00772382766403788-0.00155719827135218i	0.00825952421079007-0.00032577978867609i
53	-0.00237393805642938-0.00022837841453039i	-0.00224613477212359-0.00053501264422117i	-0.00207446940646827-0.00080942244561598i	-0.00186569460097882-0.00104468309871922i	-0.00162773614672555-0.00123517817711493i	-0.00136944984133765-0.00137680540255828i	-0.00110034196062967-0.00146713849655408i	-0.00083026114571838-0.00150553866036993i	-0.0005690706002599-0.00149321067180236i	-0.00032631035475469-0.00143320012730397i	-0.00011085995581411-0.00133033004313322i	6.938774576139e-05-1.19107681562411e-03i	0.00020783101987103-0.00102338738138049i	2.99431502967156e-04-8.36441263453305e-04i	3.40944480709007e-04-6.40362988194365e-04i	3.31098335538125e-04-4.45892058140367e-04i	2.70715488635245e-04-2.64019218678878e-04i	1.62768632640348e-04-1.05599112441559e-04i	1.23677528245571e-05+1.90494689903242e-05i	-1.73324668307266e-04+1.00543690950847e-04i	-3.85250819634593e-04+1.30824572212316e-04i	-6.12685510993482e-04+1.03519923863492e-04i	-8.43531117101963e-04+1.4269760050325e-05i	-0.00106467354804638-0.00013899784275798i	-0.00126239117117609-0.000355851543928i	-0.00142280663713822-0.00063321202138181i	-0.00153236978656172-0.00096528594449438i	-0.00157835829190557-0.00134358490721829i	-0.00154938147566634-0.00175703338024324i	-0.00143587189046881-0.00219216730171459i	-0.00123054879050638-0.00263342231489877i	-0.00092883760083406-0.00306350794198581i	-0.00052922992478673-0.00346386122614726i	-3.356953288593e-05-3.81517065416176e-03i	0.00055274885046256-0.00409795856780513i	0.00122067931570414-0.00429320786360864i	0.00195753218316727-0.0043830166467107i	0.00274709550018036-0.00435126272172873i	0.00356987406079438-0.00418425844312511i	0.0044034461185089-0.00387137557327989i	0.00522293449462326-0.00340561946256022i	0.00600158520713388-0.00278413211433429i	0.00671144315396795-0.0020086045574268i	0.00732411088289915-0.00108558043153784i	7.81157317596064e-03-2.66347930281e-05i	0.00814706717706071+0.00115158515370195i	0.00830597520450692+0.00242746744207414i	0.0082667153168394+0.00377469714408873i	0.00801160323385192+0.00516267472463434i
[truncated: 70 more columns]
