# Supplementary material for: Reconstructing spruce budworm outbreak severity: a comparison of paleoecological and tree-ring signals
Source: PLoS One. 2025 Aug 12;20(8):e0329406. doi: 10.1371/journal.pone.0329406 (PMC12342301; doi:10.1371/journal.pone.0329406)
Supplement: S15 Dataset — (ZIP) [file pone.0329406.s015.zip › Lake 8 wavelet data outlier/Lepidopteran_scales/WS_wavelet_phase.txt]

V1	V2	V3	V4	V5	V6	V7	V8	V9	V10	V11	V12	V13	V14	V15	V16	V17	V18	V19	V20	V21	V22	V23	V24	V25	V26	V27	V28	V29	V30	V31	V32	V33	V34	V35	V36	V37	V38	V39	V40	V41	V42	V43	V44	V45	V46	V47	V48	V49	V50
1	2.97344090711477	-0.527250364240481	2.3241240252351	-0.985839061467647	2.15307853629354	-0.84838290081647	2.46981775492785	-0.529568407892124	2.71533798685798	-0.355915563162826	2.83008463897397	-0.27424399469762	2.91060245734648	-0.17793754636531	3.03492740970539	-0.0317742500409012	-3.11851331420475	0.0588587567956338	-3.0640737342848	0.0831494160228422	-3.04949153328895	0.116581323798625	-2.98466291532042	0.216197674367368	-2.85640417391385	0.329241753681646	-2.79894499494591	0.337112530609083	-2.82769345071296	0.292748077664905	-2.84777177766479	0.314179406641599	-2.79041795221678	0.399760010392978	-2.70409988935613	0.450315991759432	-2.69815863952353	0.416635612631573	-2.76406475336665	0.358734328235093	-2.76687539188829	0.419708597290563	-2.64471047978701	0.570391431697545	-2.53500199965954	0.621275312302821	-2.50956965110013	0.645354600631441	-2.47874601743345
2	2.93149620188621	-0.6471341387582	2.12225651465144	-1.26459608203595	1.84829605154376	-1.059925296873	2.38303887333988	-0.5587202087831	2.70668302090923	-0.361893150855332	2.81405337809668	-0.30066926427779	2.87966310143722	-0.206884712922255	3.02464623541191	-0.0177018779207544	-3.09547032528544	0.0808754182660495	-3.05061777895217	0.0807343263452449	-3.06516087469375	0.0970541303082958	-3.00008121731773	0.220222554112987	-2.82137538661714	0.375495942495664	-2.75919210914332	0.364100676670205	-2.82243813836358	0.277775227795394	-2.86887319566166	0.297019208535526	-2.79444468691983	0.419070611736831	-2.66927436855297	0.484919819208628	-2.67156727552332	0.423987264770482	-2.78593309258834	0.316773553915733	-2.81104090796989	0.387804433223307	-2.6386310866889	0.609532265852506	-2.49653352432448	0.648145205963933	-2.48990374232024	0.664427069776308	-2.45243235550323
3	2.87922082257598	-0.800607542017388	1.85322762527325	-1.67262519355119	1.30268714490936	-1.48156733656457	2.33536783271468	-0.531779649891978	2.73775386152464	-0.342582238788006	2.80356838527286	-0.336767221478222	2.83029381476019	-0.260386525481708	3.00817546645173	0.0194108337062183	-3.04628726960582	0.12444001262924	-3.02422790647217	0.0752050664708732	-3.09752931520576	0.0554689165327771	-3.04022856677781	0.217286152069027	-2.7525663803432	0.460610313933064	-2.69198478819184	0.408206484070996	-2.81881288471707	0.242538944972115	-2.91490533587602	0.257711806414913	-2.81025421137508	0.454511108437627	-2.60336246865663	0.546969593650713	-2.62237340768835	0.439554768492206	-2.82531644337349	0.237187257583785	-2.89868095627433	0.315197765068836	-2.62492579263438	0.694588856246014	-2.42926669053582	0.683548423659841	-2.47071418240632	0.681877927732353	-2.41856474881345
4	2.81785463177473	-0.984220365489938	1.52522885110874	-2.198202184601	0.436457631604166	-3.11361511877869	2.9282323104646	-0.319378758714265	2.85645099457603	-0.270666199196323	2.80201417733913	-0.394541106480032	2.74064742504475	-0.384921451276557	2.9664106709638	0.127927376123947	-2.93732017264878	0.212289146390035	-2.97069885517389	0.0621148611919026	3.11631099788483	-0.0350290346222045	3.13059973149677	0.174799738997942	-2.57915692717026	0.631490118576517	-2.57482761338077	0.484576158566643	-2.82044127997751	0.160800231764975	-3.01823375357001	0.163951764410418	-2.86734875332615	0.536353971065522	-2.46219369520806	0.663897004371362	-2.52472054311384	0.476154534014733	-2.89512171966698	0.0816752319605366	-3.08321729118559	0.112959870444482	-2.57386226085831	0.918990925052395	-2.30712914689332	0.721214679243916	-2.46768533349685	0.678234027243662	-2.38483970325849
5	2.75118025584568	-1.18511609513113	1.17157287895614	-2.74481287192668	-0.390923841030914	1.84864904051591	-2.42803312936947	-0.0275998495791685	3.05580109512941	-0.115857791707818	2.80276171053266	-0.502622670223576	2.5747436703988	-0.732812871286921	2.70481888459542	0.545270236811594	-2.70035330132925	0.386537131306497	-2.85985659706135	0.0324057934902856	2.96756558443214	-0.219205535405318	2.80586263394969	-0.29395642320625	-1.9163238863211	0.967396190590267	-2.38085691104538	0.622535636644772	-2.83176838758843	-0.0228667753327373	3.02404289238627	-0.0677017477375261	3.1410007279977	0.863108144469069	-2.12786610247086	0.880956567087685	-2.32030442300366	0.562790279858519	-3.00812116499161	-0.212330013569249	2.82539162905792	-0.570541473610594	-1.02665080023836	1.51061283879314	-2.1186908805639	0.720226622380316	-2.5322133752052	0.576670093186005	-2.43314786495409
6	2.68409540673678	-1.38704540680578	0.826845592781617	3.04100782451039	-1.03450534971785	1.15905809690373	-2.91763801610898	-0.535680023051452	-3.11614688252759	0.192459599040516	2.78152321316154	-0.714539926756638	2.37654223679732	-1.3663413910849	0.351305569135802	1.60132935171301	-2.36489244541955	0.701182672610269	-2.63750044149197	-0.0272232001894059	2.66040055760867	-0.467412975364733	2.29074944674757	-2.14798855118745	-0.747186982912247	1.36733738956321	-2.1310277627401	0.878104789243005	-2.84550605670988	-0.375340177899745	2.44060522409678	-0.502465249031067	1.83490106042928	2.72045791728268	-1.54891919787599	1.20649643873537	-1.87980731891265	0.7398713430454	3.12730885084733	-0.682038879887336	2.32091671335992	-1.36389043748068	0.356248499615824	2.11658359934319	-1.98884109438666	0.55001036155934	-2.7795310555627	0.180421084010836	2.48699519873903
7	2.62005062254609	-1.57963799029667	0.504332649699371	2.58931308549436	-1.6067282629433	0.485041905048656	2.57597158839509	-1.70015074264635	-0.29836990362947	0.80723920799928	2.70653442228003	-1.23760838953412	2.57468165706891	-1.56741968791325	0.181915689071491	1.87474949692194	-2.47274555983008	1.45942650143781	-2.24781488485056	-0.124979324003112	2.01951549019533	-0.101701310834354	2.30820692965492	-2.19801653332481	-0.483943073129675	1.38943311508039	-1.9842930356374	1.36202285335144	-2.82385303455506	-0.822369210086171	1.16083850289523	-0.277843811250567	1.51092355608525	-3.12814815379672	-1.34864987857446	1.30017537115734	-1.04189473432956	0.996492451927596	2.976303193248	-1.29961137010881	2.03265455700522	-1.31618286745128	0.487204206868765	2.27731253161686	-2.08765270218831	0.0418594332004649	2.90692873614657	-0.0310830753473141	1.99095337388983
8	2.56010703396297	-1.76019344746629	0.203173967866808	2.16817976620252	-2.14597524896209	-0.168793934544559	1.81753655932219	-2.50278497726306	-0.680384328142841	0.938936855834639	2.4797826489779	-2.57006923253571	-2.65759950841054	-1.35494902700206	0.178157137961249	1.70850805254427	3.05974237629205	-2.84397690863852	-1.79139728895629	-0.239354272608129	1.17715101016277	1.73512350830806	2.73498586064114	-2.06853078377416	-0.524445676598705	0.942847022064236	1.49790353671035	2.02809043582125	-2.74106054965491	-1.15938377543742	0.215417663746549	0.840310555296838	1.78942579547886	-3.092275961095	-1.73803610381797	-1.13706460623099	-0.278511262064059	1.22992370644428	2.83400805616257	-1.95222832353738	-1.34717270131383	-0.807581973776433	0.655347533262631	2.27216705969608	-2.3301837093987	-0.648477148134263	0.558323269268424	0.812243851860178	2.38399618518779
9	2.5040639250527	-1.92940380922169	-0.0794276528853867	1.77188775302235	-2.65586990652439	-0.788595865631335	1.11052285847371	3.0741602837864	-1.2173849356919	0.601651906092281	2.11613417163073	-3.03983180099828	-2.20235982171342	-1.10549454464867	0.197777606530472	1.5189568855011	2.70517864516931	-2.59772900565413	-1.53430297534337	-0.307187070730477	0.867573376031641	1.89950908611051	3.02725284998537	-1.96269893554048	-0.633850099486081	0.572333037460257	1.48981444247875	2.4219754991606	-2.64323390999658	-1.32909976234497	-0.0998681321645213	0.947030822722336	1.9935421057141	-3.12413774498175	-2.00942101537906	-1.03227898257721	0.0708305778953713	1.36894069516594	2.71676744065707	-2.33020633904012	-1.36978786319262	-0.421266503242894	0.826831529243589	2.24704863604737	-2.55531570699422	-1.104579075373	0.178478118680782	1.37858040603444	2.80340577255386
10	2.45161158778177	-2.08826253443644	-0.345257705635062	1.39792892541956	-3.14021516121607	-1.38703009043324	0.396999581669871	2.28628337656672	-1.87644660421507	0.181438744775643	1.79761891005044	3.07859102387107	-2.09372962628457	-0.970429063160047	0.219608010490107	1.42658472347148	2.5929668292105	-2.57502259882117	-1.45843688400893	-0.311565044250854	0.836671818994626	1.9799566820308	-3.12818883117424	-1.91496963019833	-0.707527918433109	0.435085869591535	1.49700268605089	2.56125064537181	-2.58080683922232	-1.38949248106447	-0.209899596913284	0.924635499771626	2.035379282794	-3.13614108583519	-2.03581068009572	-0.932888266527386	0.222404236605718	1.43371705438497	2.65197039568378	-2.46612994968815	-1.37256627726806	-0.270655531949408	0.928845241330724	2.22614933872392	-2.69879696367524	-1.30739987392277	0.115504608156873	1.58519947279009	3.07402138986229
11	2.40266037692549	-2.2373261178668	-0.595234183809667	1.04514771748008	2.68282196782498	-1.96586033207509	-0.329025209844724	1.35062555929428	-2.91091085850545	-0.0879182419081762	1.65062015878802	2.99244441079372	-2.08507021470287	-0.925147174429882	0.233188634953487	1.39527567259332	2.55109812802027	-2.58579477250286	-1.44040595750194	-0.287409818204134	0.873654062565827	2.0417468123135	-3.06665499692724	-1.89220428903835	-0.733393286740691	0.396247512849355	1.50046713293034	2.60363960627867	-2.55480376281033	-1.40779959783094	-0.253388699255181	0.894448101713508	2.03148608003012	-3.12226766051837	-1.99357920934887	-0.854854311865386	0.301571572529524	1.47031065756026	2.63512575708893	-2.50131898603277	-1.3689440187201	-0.224971302384948	0.959617389378158	2.1985279498876	-2.78498041728623	-1.40251759458993	0.10561013478457	1.71154276371717	-3.02419176280849
12	2.35740241283326	-2.37652882299913	-0.829019063810827	0.715133125490483	2.25234890536455	-2.50788556379232	-1.0136235230538	0.420513744854292	1.67347709369803	1.32227987062035	1.89193711280631	3.04569715301946	-2.06611233437056	-0.909400377319485	0.238725107063036	1.38592220075562	2.53617016148588	-2.59121942276955	-1.42768211848755	-0.256357076063091	0.919143117241853	2.09303578298072	-3.02354492014801	-1.86909843791989	-0.730373253014081	0.39234959709787	1.50426791401438	2.61514153177863	-2.54879369505626	-1.41673918318604	-0.272950602004717	0.878478364257064	2.03294623123663	-3.09620243035231	-1.94390617365713	-0.79287946645177	0.356992866035986	1.50385786610211	2.64499608457298	-2.50301579953721	-1.3684678220442	-0.223705656369789	0.944347242348281	2.14965112710375	-2.86897121557924	-1.49392944181835	0.0911247103332877	1.84962386877365	-2.83547234601573
13	2.31632972062686	-2.50519097829298	-1.04513250650305	0.411499003180404	1.86034210473649	-2.99143347176628	-1.59762920710384	-0.283256231738543	0.860807664561848	1.68405065650231	2.35246785200805	-3.03101243281866	-1.97740760952202	-0.871279074105133	0.253080192791759	1.38820352546709	2.5353042287034	-2.58605704491576	-1.40929865682277	-0.22261941818662	0.964284427146876	2.14131888511129	-2.98102114724258	-1.83806969391436	-0.711363768321264	0.402994634566663	1.51062786128219	2.61824806826159	-2.55061044910561	-1.42403014802957	-0.281803127218035	0.876254011139514	2.04600446333083	-3.06383622319132	-1.89574415660065	-0.738596323257484	0.406156111579607	1.53984200538186	2.66514790645584	-2.49736518655288	-1.37628300403703	-0.248390201028062	0.894189419669855	2.06264763328901	-3.00364204271595	-1.67256531426817	0.00592935714109278	2.10819063975551	-2.5606654640102
14	2.27994941275752	-2.62264072140089	-1.24229307856765	0.136943387625942	1.51226125490437	2.87653965107072	-2.06860766441463	-0.784035362122611	0.408495214520192	1.47757054977218	2.44797899268689	-2.87429199428417	-1.86416432815535	-0.805453756182106	0.286712692214217	1.40396889638156	2.54495163530345	-2.57257533340153	-1.38454698820314	-0.183840484702195	1.01397038674091	2.19478486972119	-2.93124780602142	-1.7971246946118	-0.681333328305826	0.4223473095829	1.52059812302219	2.62032000202768	-2.55460611420338	-1.43088976516449	-0.28606304073513	0.881726769115119	2.06723910271633	-3.02553093362303	-1.84508450387391	-0.684080219138286	0.455735843959147	1.57766558120481	2.68679325870222	-2.4949378558926	-1.39650838855482	-0.296977214270331	0.807392030321366	1.92049677019244	3.04877276419262	-2.06862244621761	-0.617384262216877	2.88223441888011	-2.12858347353556
15	2.24804161794653	-2.72950681518093	-1.42162724427107	-0.110388830375039	1.20477942291457	2.52206872915779	-2.44937584587613	-1.16027221894565	0.0815863271766037	1.2560086071957	2.36257176063624	-2.85919994887786	-1.81175033266488	-0.755448797089212	0.32118773504381	1.42418812470534	2.5585833449649	-2.55523078809794	-1.35381455526348	-0.135274156311222	1.07670889597353	2.2626763035724	-2.86724388278656	-1.74314544686816	-0.640439975307094	0.449330485900076	1.53430423865341	2.62249712712999	-2.56090432572942	-1.44069595738308	-0.291986501870757	0.888684517834759	2.09414845931969	-2.97833826207727	-1.78490056480579	-0.621564858711998	0.510868325683438	1.61807903075956	2.70702353926505	-2.49965110475698	-1.43160470352982	-0.370281726067925	0.682938771143627	1.72081371679149	2.72089178014832	-2.67968726599716	-2.2828306998033	-2.31838025119163	-1.6135296509741
16	2.2186306680196	-2.82930587644805	-1.58904309938243	-0.340174436336687	0.922375927607376	2.20413606703394	-2.77650869660512	-1.46438353986218	-0.171260684132055	1.07105575452601	2.24923217360536	-2.91120019279566	-1.82387465316871	-0.750591380054978	0.327206786864429	1.42531818965728	2.55810710002018	-2.54604192195264	-1.32028650556636	-0.0701480532826223	1.16533176897521	2.3581793485748	-2.77890400912576	-1.66998443059813	-0.585933525914004	0.484311391754063	1.55039873491778	2.62157311668286	-2.57531771391528	-1.46224377904755	-0.309914568092911	0.889407090545265	2.12654717907892	-2.91419002642327	-1.70310946015702	-0.53956735429309	0.58004427635244	1.66621101151235	2.72857051105966	-2.509476407788	-1.47830130254672	-0.461468133477872	0.535684598687561	1.49932895942761	2.3992160699569	-3.10570289691852	-2.49909839141395	-1.93337200526124	-1.21623354449662
17	2.18728076737865	-2.92941145152597	-1.75658910531668	-0.5719079663849	0.634275923166095	1.87757257861829	-3.10556971931199	-1.7437320588648	-0.36539693101414	0.952808013556943	2.17856138224251	-2.9555162324903	-1.85528071999203	-0.779204127776718	0.293793316954373	1.38416429249174	2.51515565292185	-2.57023987907797	-1.29249669111694	0.026626656934295	1.30615748171495	2.50475634596428	-2.64998724407468	-1.56801923650986	-0.51340133830328	0.527476658349461	1.56516031651474	2.60955459531263	-2.61096037962695	-1.51429141397024	-0.361995516263096	0.867695975968518	2.16779474613525	-2.81078320067432	-1.57308947080276	-0.416197103245831	0.679282901673027	1.73385907735976	2.76116664309988	-2.51440223865775	-1.52345471330453	-0.55008730450704	0.400589940908056	1.31855858423994	2.18945656420125	3.00163493790837	-2.51780838652402	-1.75840324860865	-0.957673275308977
18	2.14799327202472	-3.03948926088917	-1.94001304098571	-0.832016653407585	0.294488957975927	1.46163437907544	2.72061331488581	-2.11286706888884	-0.48664851297873	0.986359440919664	2.23324084267545	-2.92445790420468	-1.85668700071595	-0.814359558790039	0.223755609961334	1.27882830275948	2.38244907460513	-2.69009470430945	-1.29133764370638	0.217574041527785	1.57218293449336	2.74850531681571	-2.4556690888094	-1.424961695462	-0.418360805739233	0.577416745923561	1.57147630232334	2.57235966739093	-2.69194423062398	-1.63614914366134	-0.506159613785889	0.768682301102985	2.23392011216261	-2.59278480482432	-1.33054907867786	-0.210692601642507	0.834735811391989	1.84016974986792	2.82165184388253	-2.49660358578323	-1.54535998966373	-0.607798118238346	0.31402326949242	1.21684451552298	2.09799523787017	2.95853131094356	-2.47704464112796	-1.62926858155508	-0.769151550950277
19	2.09741669025519	3.11866510945043	-2.14695269537975	-1.13360988112134	-0.124804057286947	0.879886197161356	1.88362623515658	2.90917546284949	0.415239096165517	1.59439820173352	2.57780296164302	-2.74132330146706	-1.78585927071476	-0.834649670923053	0.116555324903427	1.07462497920434	2.05566305392099	3.11871705820002	-1.55171287944911	0.94062565480841	2.14699546574656	-3.13191927961547	-2.17413619109238	-1.23352364140773	-0.30046164414542	0.6295172194541	1.55933005355178	2.49183896927065	-2.85190342463648	-1.89668333705923	-0.899985522525353	0.260418610721655	2.52325471625898	-1.93964366553139	-0.852076420109008	0.126722819424384	1.07271829202209	2.00424483162989	2.92771212228976	-2.43739788568219	-1.52356289172023	-0.613539203786363	0.292763974119794	1.19539779194913	2.09468905977913	2.99151510099506	-2.39584283545191	-1.49930536335358	-0.600677349154694
20	2.04190141158159	2.98968347410972	-2.35742273916168	-1.43859350254255	-0.546497040967121	0.301149560914861	1.06863939532286	1.68813015391272	2.11190987703671	2.5239318933501	3.11458060793255	-2.44407943689543	-1.65528799126385	-0.840842666261481	-0.0239258410330213	0.773534771219628	1.51359902007902	2.09548958308388	2.28927628511946	2.4006370006497	2.92525059745987	-2.63593885194885	-1.84051069497152	-1.01351277424202	-0.171899012763227	0.675613348346937	1.52296724191328	2.36397072126449	-3.09384181615684	-2.30285921027746	-1.59478683706578	-1.11995035953179	-1.08119700660821	-0.828338606195883	-0.202940768166715	0.560491757631771	1.37839456170814	2.22265243871248	3.08216637985374	-2.33094964756302	-1.45208723034035	-0.564633748056133	0.331996845476038	1.23846420143552	2.15466370594805	3.07893693736165	-2.27534192012327	-1.34625928011541	-0.421018039407723
21	2.00001881150638	2.88486458171338	-2.52744093070738	-1.67554571983494	-0.849324023017275	-0.057208765151626	0.691780539987615	1.39233849071981	2.05105660219251	2.69107148546158	-2.94232555389122	-2.26727865272785	-1.56879219091301	-0.858945642585392	-0.154384184953942	0.525027964538809	1.15687331279018	1.72469470307528	2.24324144737359	2.77053008570858	-2.92453683467054	-2.26796619994868	-1.55967730556868	-0.818246515623414	-0.0580838304454832	0.709806308083226	1.47588601124372	2.23012744689092	2.95998342746028	-2.63464264248719	-2.00743932549676	-1.4508604554072	-0.932869151552804	-0.384416853018547	0.236935800723493	0.928358253215897	1.67171333109559	2.45157854271294	-3.02493727524394	-2.19659548484946	-1.34848816951793	-0.480310677570253	0.409496822564837	1.32242231045575	2.25791806785793	-3.07188738579787	-2.10996949701693	-1.15090462380381	-0.203768437919966
22	1.99283733148948	2.83020933390042	-2.62669502259115	-1.8142270104025	-1.0184416146849	-0.241986060377706	0.513330079262101	1.24732707857161	1.96208652018318	2.66183221901122	-2.93150556918455	-2.24749052432371	-1.56783368210622	-0.894020913869393	-0.229696928737494	0.42102387747746	1.05599443086038	1.67772630222445	2.2945663325429	2.91823069056905	-2.72453498630169	-2.06286893798247	-1.38087672656883	-0.682834382924522	0.0255312848462986	0.738068187415011	1.44856379663748	2.15088377188173	2.83932511921641	-2.77353580147931	-2.12209002123481	-1.48446304627712	-0.84939215856264	-0.203033291279149	0.465495755893551	1.16128636400282	1.88471972742756	2.63407022176126	-2.87556632722021	-2.07830232540921	-1.25591043865499	-0.404731753573375	0.48104111738477	1.40794412109383	2.37878125936405	-2.89829609661387	-1.88068602818156	-0.879609504219707	0.088760353154662
23	2.03167785340859	2.83433248484183	-2.65338111732967	-1.86662699150734	-1.09008481613933	-0.325058710946505	0.427498444964387	1.16711980431526	1.89388533338155	2.60836833121954	-2.97172183900955	-2.27903551508245	-1.59589379487265	-0.921599999070339	-0.255472933679526	0.403475328214695	1.05689059714246	1.70724127894085	2.35761436140892	3.01114470901516	-2.61286899802184	-1.94672875006097	-1.27358854055987	-0.59453448722305	0.0885689560876678	0.773448908757716	1.45777711231907	2.13952033002034	2.81731512147571	-2.79233259655058	-2.12200921965604	-1.45246698048741	-0.780238977319898	-0.10151607805832	0.587117236159028	1.28824018192936	2.00359808758965	2.7344807143507	-2.8008486204774	-2.03360989291581	-1.24249399927841	-0.419089067382561	0.452122038900615	1.39819509837786	2.45473277159919	-2.66378623965359	-1.49773515997697	-0.432324341143777	0.53454062348633
24	2.11732091353909	2.89376404666978	-2.61700395584823	-1.8498333675286	-1.08913367775138	-0.336036181868749	0.408513117590746	1.1438264076553	1.86951671525937	2.58550767561144	-2.99116903526297	-2.2936647499065	-1.60445928172457	-0.922645034577641	-0.247128823891031	0.423349993829839	1.09018215784599	1.75481665940843	2.41865269302417	3.08291264490432	-2.53465841803865	-1.86712445457964	-1.19748387972965	-0.525883171007086	0.147288379973092	0.821516761644067	1.49629215823006	2.17123394282041	2.8461967545226	-2.76184456902383	-2.08603601525398	-1.40880042645924	-0.72919626648768	-0.0462338735996509	0.640999450339402	1.33325484447809	2.03109802968825	2.73495006734042	-2.83799489008988	-2.12085014032379	-1.39582256761048	-0.66072719542462	0.0901000013793892	0.8759247762532	1.82216262239811	-1.58488473721714	-0.381997365694382	0.44699643023279	1.23453173498068
25	2.24614083402119	3.00299755516007	-2.52495340459515	-1.77266765678166	-1.02467922892759	-0.282235908915943	0.453625857087099	1.18215813260277	1.90293661176062	2.61585692636404	-2.96208225399192	-2.26408475105774	-1.57272043575347	-0.887234738102129	-0.206781666418527	0.469531221414743	1.1425997768334	1.8132822514571	2.48236198253264	-3.13266859239882	-2.46488752926641	-1.79706390559865	-1.12891266437971	-0.460264919486841	0.208954972858524	0.878756219161932	1.5491080004746	2.21996149496236	2.8912641076138	-2.72022197600749	-2.04818664020652	-1.37590427552719	-0.70352567571849	-0.0313096043610303	0.640314589845824	1.31065895241696	1.97864342080942	2.64257617982821	-2.9834183962482	-2.33737630738614	-1.70999003077154	-1.11455788293582	-0.574868291179399	-0.128493984855154	0.199414079686025	0.484601771272526	0.86475781470902	1.36967282669966	1.96229039100216
26	2.41390393150257	-3.1247053069316	-2.37983352633778	-1.636515124685	-0.896593191741583	-0.161688183052615	0.566965743119801	1.28859844453357	2.00289648879854	2.70993609016943	-2.87309689294212	-2.1792622724063	-1.49106096012258	-0.807759022736477	-0.128620391179742	0.547060700950767	1.21993884435283	1.8906051507072	2.55958110884966	-3.05586866218087	-2.38899460523023	-1.72267249016655	-1.0566609532901	-0.39078698708044	0.275051805271603	0.940882739385559	1.60665174478668	2.27221600859145	2.93733647058138	-2.68151453649633	-2.01841884748052	-1.35713224286556	-0.698355155729581	-0.04293812432493	0.608084772080417	1.25344424937182	1.89156321322113	2.52046744598286	3.13770180377755	-2.54286916713247	-1.95811489514953	-1.39404719315304	-0.851540278378212	-0.327220969849754	0.188194940086682	0.708483703399607	1.24708249944853	1.81255655830077	2.40767195591408
27	2.6161683405693	-2.92353230066553	-2.17829742985362	-1.4346480331441	-0.695683244272197	0.0362166213455293	0.759624767475771	1.47403806807268	2.1796777907208	2.87723842742536	-2.7155213500988	-2.03120245999851	-1.35198350410622	-0.67693975594927	-0.00525691354776513	0.663760766392117	1.33069458231317	1.99602226982771	2.66013175768517	-2.95985052909968	-2.29730744962184	-1.63523656251531	-0.973508277993858	-0.312056678154877	0.349109603474974	1.00989302669679	1.67009216815133	2.32938953906061	2.98734552652224	-2.6397844050185	-1.98629657596806	-1.33613072712576	-0.690102952436216	-0.049062624986524	0.586136709317303	1.21466838588575	1.83577118506112	2.44880556199831	3.05334070730852	-2.63390145855225	-2.04613332474572	-1.46542395443907	-0.88981084522061	-0.316467739412677	0.2581120785068	0.837737656239246	1.42605590140759	2.02615703216768	2.64035508833047
28	2.84846989831784	-2.66770909044712	-1.89919572767013	-1.13753738278036	-0.388915605173395	0.343741442320224	1.06031981568934	1.76241799774458	2.45234990660511	3.1325175655939	-2.47808059597945	-1.81121850693533	-1.14856603986254	-0.488918249214041	0.168662327046648	0.824890408585514	1.48030018032399	2.13528345792775	2.79012280411207	-2.83816705390189	-2.1830793589264	-1.52771823499811	-0.872059138720954	-0.216146015714554	0.439888974957103	1.09580222467125	1.75121811673252	2.4056182676514	3.05834702418741	-2.57454831669775	-1.92753131948234	-1.28462924614274	-0.646627530742085	-0.0141947749302983	0.612166799876276	1.2321576021323	1.84570513361461	2.4529804337083	3.05441013838925	-2.63249961208464	-2.04041696505315	-1.45129920639079	-0.863666766612449	-0.275818161267513	0.314127947411862	0.90818456707741	1.5084501302854	2.11706884615125	2.73619237054424
29	3.11431846014244	-2.28453716051808	-1.42401912193202	-0.617211715961713	0.135866163081918	0.847791324206575	1.53124989767301	2.19574359139399	2.84783311831502	-2.79119781693924	-2.15190499263771	-1.51532867184922	-0.879955546265884	-0.244715524353875	0.391141620242621	1.02813160144051	1.66659906832074	2.30676768997893	2.94878012477535	-2.69045785823118	-2.0445198985862	-1.39657112980694	-0.746646023992214	-0.0948711861911488	0.558483650468108	1.21295173942263	1.86782859400901	2.522162846544	-3.10839209830153	-2.4587508293311	-1.81338593833142	-1.17345568633281	-0.539878639408241	0.0867356237091958	0.706108809563604	1.31827740837617	1.92355264653676	2.52247217138692	3.11575462793294	-2.57892202121763	-1.9942042778756	-1.41218830815674	-0.831680478618378	-0.251372042712679	0.330186273105924	0.914628889031849	1.50384560077364	2.10008490831815	2.7060955172572
30	-0.912216303672155	-0.598693870689511	-0.0598483695609355	0.495861168156783	1.05834209696168	1.62548057005858	2.19671648069812	2.7719648082675	-2.93186547559224	-2.34823976678036	-1.76016136457127	-1.16745978893818	-0.569994473264388	0.0323352525008956	0.639588853317122	1.25179293819304	1.86895936695868	2.49111096766935	3.11830939428687	-2.53250953669838	-1.89479423075601	-1.25152448108637	-0.602556007356652	0.0520504279767105	0.711837687261382	1.37575528713037	2.04203473260172	2.70822894289182	-2.91171983062033	-2.25432083224173	-1.60520783903453	-0.966094298016254	-0.337865211391773	0.279335214517437	0.885920088438486	1.48266173763627	2.07052676267473	2.65055971584536	-3.05937343036816	-2.49188063861781	-1.9291680694981	-1.37029483225967	-0.814342177820931	-0.260386303703548	0.292542411706442	0.845520765459174	1.39982901304908	1.95711018976422	2.5196491181583
31	0.349406029169952	0.670675587135581	1.03151787781926	1.43184703596631	1.86579336024564	2.32671290006133	2.80909585176093	-2.97432632437462	-2.46007085520555	-1.93332673674211	-1.39547679551393	-0.847479224280132	-0.290005409664789	0.27647001860254	0.851620611555932	1.43525895178828	2.02736695232418	2.62816458263695	-3.04497423169591	-2.42466316937977	-1.79251941021296	-1.14642574613391	-0.48396833038101	0.196825345426974	0.896053150174921	1.61005824600248	2.3303869855397	3.0453502258523	-2.53918000950672	-1.86357523345166	-1.21293213867045	-0.585829820928548	0.0206640104657684	0.60977622675143	1.1844491661148	1.74715254542674	2.29987782416284	2.84419824390219	-2.90184402633694	-2.37093229351686	-1.8455370121796	-1.32513934994579	-0.809395781647196	-0.29813208159819	0.208645811486503	0.710718347379232	1.20758408506152	1.69833128467586	2.18139588874109
32	0.57567097881286	0.981890057087351	1.39720571327729	1.82295471041945	2.25983570125237	2.70806089172875	-3.11566024877585	-2.64523751666377	-2.16421332708231	-1.67296632004201	-1.17187654088417	-0.661329612006982	-0.141733642939395	0.3864640554037	0.922776082718466	1.4667094979031	2.01786097821467	2.57610797880984	-3.14122810987021	-2.5660005376532	-1.97707306631003	-1.36469909388272	-0.706290810950632	0.0541111919887613	1.04067276331566	2.25233690695138	-3.01708305686226	-2.25358637902935	-1.60979379069811	-1.02276983294093	-0.466574569827472	0.0706585322218109	0.595007701415339	1.10988214732944	1.61732623385562	2.11862004828259	2.61457857296078	3.10570974795579	-2.69088439696275	-2.20871948785938	-1.73101742516042	-1.25795811438094	-0.789870495313524	-0.327250036598394	0.129211454491308	0.578582286554875	1.0196322809569	1.45076010192195	1.86991510583276
33	0.741405431708581	1.15873253241203	1.58020333432419	2.00640174910634	2.43782683996605	2.87489307577904	-2.96525376095168	-2.51599819653985	-2.06037932162102	-1.59837725047659	-1.13014697318425	-0.656092454392562	-0.176968772106427	0.305989007178633	0.790915797312912	1.27515196949393	1.75506254852197	2.22581504216895	2.68105935601013	3.11245867018465	-2.77396611255298	-2.42458400817475	-2.13269698258307	-1.89323284135857	-1.67413277698266	-1.43184556890548	-1.14281618090624	-0.807924318311423	-0.437849514196213	-0.0432726725821802	0.367768978110281	0.789717688488036	1.2187968571759	1.6524122897824	2.0887365140509	2.52643686258965	2.96449960390584	-2.88107008996381	-2.44458311745652	-2.00983007201208	-1.57737603681646	-1.14777138824543	-0.72156975466493	-0.299339841080143	0.118328751888217	0.530826759521527	0.93753574306143	1.33785113185282	1.73122179241438
34	0.852976586589025	1.25990091053191	1.66926662110916	2.08146028435337	2.4968896251997	2.91598718933816	-2.94397366140711	-2.516142187819	-2.08321856639394	-1.64474960419477	-1.20038319359996	-0.749982493805877	-0.293792853651106	0.167348911466056	0.631809386469757	1.09705049616505	1.55973565777682	2.01612239381974	2.46268935718284	2.89681277714355	-2.96591715456382	-2.55877458026096	-2.1631743697891	-1.77636591192825	-1.39518856835282	-1.01661796933467	-0.638157202319437	-0.258016979746359	0.124888945069667	0.511060804982332	0.900569076502176	1.29320120684726	1.68857710794951	2.08623010407521	2.48565878288091	2.88635757243862	-2.99535213893736	-2.59357304372345	-2.19194091991222	-1.79088294024403	-1.39080327602288	-0.992083116770861	-0.595079737786946	-0.200124163358307	0.192482873960215	0.582476840850481	0.969637175219918	1.35379669241699	1.73485208554727
35	0.919255102594391	1.30804840003433	1.69874586422306	2.09183247851233	2.48791538747155	2.88776286573068	-2.99083158759181	-2.58024857215379	-2.16209050779913	-1.73438900940492	-1.29479462221229	-0.840727492343451	-0.369830113697568	0.119095381444085	0.624669574939935	1.1416498794133	1.66108983481273	2.17275588570867	2.66851562152511	-3.13889030694116	-2.68338729260645	-2.24611434689142	-1.82405780731131	-1.4140974033403	-1.01341473602118	-0.619632844030112	-0.230826497920214	0.154519482917189	0.537567647628254	0.919185960366404	1.30000088827915	1.6804438598685	2.06079094172196	2.44119616102926	2.82171912876801	-3.08083760176221	-2.70016883992946	-2.31956360549548	-1.93915170821792	-1.55907908077821	-1.17949952637927	-0.800567785198692	-0.422433606226623	-0.0452365948738855	0.330898316071886	0.705864854312873	1.07957887397729	1.45198126442035	1.82304022297645
36	0.942504203615031	1.30772179766767	1.67398789716504	2.04173307837073	2.41154626284326	2.78425100299809	-3.12215667311538	-2.73956069622348	-2.34847673872804	-1.94465558503536	-1.52102982531334	-1.06534247427584	-0.55597710158644	0.0417950880482923	0.757828034438049	1.53898240627	2.25072235039138	2.84401197057278	-2.9333288733793	-2.48053099944971	-2.05948227524064	-1.65806638966393	-1.26924483445916	-0.888741039101022	-0.513833653673517	-0.14271931846898	0.225836477853572	0.592698887679598	0.958482562581464	1.32362543457496	1.68843641522863	2.05312752009744	2.41783641595811	2.78264290933984	-3.13560381686169	-2.77053407886968	-2.40536147733945	-2.04013493506872	-1.67491826468682	-1.30978520928998	-0.944815123992214	-0.580089208016263	-0.215687229176308	0.148315296112056	0.511849490317614	0.874855084195099	1.23728197774804	1.59909140053657	1.96025667955891
37	0.908078863961684	1.23992034567897	1.56951069225996	1.89632376463594	2.21961635587977	2.53830818318432	2.85077565705616	-3.12870461830228	-2.83791819298991	-2.56723232133397	-2.32979729078491	-2.1507783621407	-2.07604959360241	-2.15380929179784	-2.30778029850283	-2.34958581406361	-2.24491884230369	-2.04790287303358	-1.7992214367987	-1.52054612957756	-1.22327362853544	-0.913708286610323	-0.595545758760331	-0.271070796395309	0.0582362446953192	0.391375055766077	0.727642827305032	1.06652676278669	1.40763829012771	1.75067147770055	2.09537607419725	2.44153971301141	2.78897605478804	3.13751689462062	-2.79617832197007	-2.44588454897334	-2.09492491858144	-1.74343049610366	-1.39152590440838	-1.03932919020951	-0.686951405781051	-0.33449603632103	0.0179416252056308	0.370275077407756	0.722427125804251	1.07433027352116	1.42592696195374	1.77716964898545	2.12802072308965
38	0.831294117631753	1.12654845446808	1.41663162572847	1.70062762215268	1.97746128782987	2.24590721528029	2.50463964858904	2.75235657479761	2.98801984151742	-3.07194389290987	-2.86040161760921	-2.65817495482826	-2.46120041172915	-2.26423637935612	-2.06193204705388	-1.84995165681622	-1.62561569934787	-1.38790192197518	-1.13703398332513	-0.873973723611751	-0.600009323260696	-0.316490462224412	-0.0246869466793008	0.274271188545613	0.579407453120347	0.889889915368145	1.2050129656607	1.52417690013243	1.84686866307955	2.17264508744061	2.50111897403734	2.83194789078894	-3.11835991853614	-2.78371102859405	-2.44754368707967	-2.11009020729901	-1.77156479305822	-1.43216520510893	-1.09207379619059	-0.751458103811065	-0.410471160341693	-0.0692516512310177	0.272075975764923	0.613401374012318	0.95462808230315	1.29567319999995	1.63646694134157	1.9769520718105	2.31708324019553
39	0.805465535999381	1.08170319906673	1.35473214557916	1.6244792713886	1.8909453147198	2.15422848628557	2.41454743763281	2.67225971853624	2.92787099074089	-3.1011549406597	-2.84767647120529	-2.59402442667618	-2.3393119756619	-2.08267634290978	-1.82333149479255	-1.56060921815552	-1.29398391278658	-1.02308039397468	-0.74766733055755	-0.467640792328045	-0.183002685579863	0.106161920859168	0.399705828289327	0.697437596961774	0.999135775279326	1.30455960731962	1.61345671532746	1.92556839673556	2.24063318145024	2.55838922600334	2.8785760177762	-3.08224955782175	-2.75797069357947	-2.43202113616115	-2.1046424506552	-1.77606768295904	-1.44651962873363	-1.11620910024914	-0.785333289934491	-0.454074328242492	-0.12259811936413	0.208946484733684	0.540428139218801	0.871733085853581	1.20276487811178	1.53344379338111	1.86370598759882	2.19350245502673	2.52279785733473
40	0.897024343336977	1.1692559180926	1.44063708237984	1.71130508054291	1.98142481975036	2.25118842216889	2.52081354108064	2.79054037006599	3.06062738703294	-2.95183930817105	-2.68021093723772	-2.40739450549152	-2.13311822623103	-1.85712311353571	-1.57916856196721	-1.29903698401591	-1.01653739088345	-0.731507922457133	-0.443817432371548	-0.153366301446586	0.139913317546418	0.436057627360912	0.735071525922163	1.03692905519555	1.34157392412678	1.64892013897221	1.95885283410526	2.27122943908753	2.5858813365307	2.90261615540421	-3.06196450253868	-2.74172002197805	-2.42007807406223	-2.09728825341072	-1.77360188346588	-1.44926643176716	-1.12452015385067	-0.79958726518451	-0.474673891951662	-0.149964975531924	0.174377784457976	0.498216953452996	0.821439433774738	1.14395572412829	1.46569853915561	1.7866209722032	2.10669437679593	2.42590612175466	2.74425734710918
41	1.08363633435754	1.35408956144547	1.62476763913854	1.8957843034206	2.16726172418208	2.43932995513203	2.7121262435921	2.98579421298176	-3.02270237468379	-2.74683941984557	-2.4696454488631	-2.19096159566431	-1.91062822047704	-1.62848634876469	-1.34437928097046	-1.05815443442949	-0.769665495249145	-0.478774969876875	-0.185357229486827	0.110697869772186	0.409480737023387	0.711057168469783	1.01546292671539	1.32269798012346	1.63272074807637	1.94544285339817	2.26072502373988	2.57837487091476	2.89814726677981	-3.0634374186685	-2.74034509674927	-2.41612950911055	-2.09117802556499	-1.76588235485565	-1.44062366344749	-1.11575880252927	-0.791608848869094	-0.468450786128247	-0.146512679441983	0.174027763979249	0.493041715558668	0.810445510401218	1.12619544966221	1.44028182683544	1.75272276487549	2.0635583000572	2.37284499836507	2.68065126077783	2.98705337375054
42	1.31357306202045	1.57933145913197	1.84570299898682	2.11278240857171	2.38067205013995	2.64948252394992	2.91933335360121	-3.0928315480657	-2.82050178974988	-2.54671140603204	-2.27129663456461	-1.99408021712583	-1.71487045453364	-1.43346043797548	-1.14962763086148	-0.863134054606515	-0.573727435057437	-0.281143794326466	0.0148878801772053	0.31463811013036	0.618365656662701	0.926301623346712	1.23862827756222	1.55545253777111	1.87677519333732	2.20245861112246	2.53219775069195	2.86550118026531	-3.08149582740315	-2.74326844430814	-2.40396775241781	-2.06461307063804	-1.72620138804574	-1.38963572348186	-1.05567000765961	-0.724877683424885	-0.397644782467868	-0.0741830056338161	0.245444290887202	0.56129037140002	0.873493282663011	1.18224744246734	1.48778031833388	1.79033451538711	2.09015480336409	2.38747925661842	2.68253360443075	2.97552796350906	-3.01653004472516
43	1.53607853382572	1.79239087432329	2.04927410232504	2.30680570598594	2.56507285951568	2.82417417527762	3.08422186444038	-2.93784089472553	-2.67549540152503	-2.41175512308937	-2.14641926179656	-1.87925151995186	-1.60997185386528	-1.33824606950664	-1.0636727096305	-0.785766605796071	-0.503938467518299	-0.217470079837099	0.0745146593548238	0.373080991916577	0.679511385923709	0.995317827687182	1.32221266529358	1.66199193400224	2.01626174118245	2.38593502448901	2.77049899372978	-3.11591778229227	-2.71206246249108	-2.30792276373183	-1.91032884094255	-1.52446581086649	-1.15309435906131	-0.796785585090841	-0.454662669116834	-0.125138337753344	0.193574515072741	0.503183422301235	0.80519615967699	1.10088979565167	1.39132221285339	1.67735995548483	1.95970948805354	2.23894626025102	2.51553963643934	2.78987342752791	3.06226244259932	-2.95021962171942	-2.68098848358529
44	1.70634601330387	1.94671017989809	2.18699919965647	2.42720593934839	2.6673211442364	2.90733293327896	-3.13595915750506	-2.89620379308649	-2.65661080238903	-2.41721145361248	-2.17804581539971	-1.93916561362088	-1.70063828583306	-1.46255286671899	-1.22502875117476	-0.988229125098498	-0.752382248054228	-0.517816516550306	-0.28502095625595	-0.0547555460688894	0.171733348500616	0.392254422176958	0.602579393506603	0.793413792067007	0.939943646070661	0.951990674740824	0.39509845933805	-0.457109987845883	-0.547482692645522	-0.427464699150122	-0.246358013513301	-0.0402870067814453	0.178305902091762	0.404054665357507	0.634276813017111	0.867484404964244	1.10278562093689	1.33961270552253	1.57758615756788	1.81644176593118	2.05598901476397	2.29608618206527	2.53662480534802	2.7775196435516	3.01870198927874	-3.02307021553798	-2.78147435972971	-2.53973730500481	-2.29789583773597
45	1.81043925550026	2.02966588505824	2.24779160589385	2.46469075236063	2.68021944147212	2.89421257240754	3.10648034437783	-2.9663810512264	-2.758252726706	-2.5526099325922	-2.34978611644189	-2.15016344620397	-1.95417726223851	-1.76231855515443	-1.57513247616295	-1.39320977558882	-1.21716664440718	-1.04760694600159	-0.885059991428179	-0.729888343114483	-0.582166013411561	-0.441540229324266	-0.307109229054042	-0.177366781540015	-0.0502652351275953	0.0765823244171043	0.20559877024203	0.338928270677416	0.478206261220638	0.624465631455178	0.778169928113368	0.939325606569571	1.10762025587853	1.28254976078047	1.46351739820751	1.64990232340648	1.84110214759522	2.03655641747617	2.23575728875125	2.43825225763262	2.64364234585632	2.85157794870413	3.06175370376564	-3.00928213846469	-2.7953915726631	-2.57996332719714	-2.36317576247498	-2.14518578146328	-1.92613194094829
46	1.90744267040017	2.10939820958439	2.31013636449958	2.50958909976034	2.70768807320147	2.90436575452031	3.09955684548586	-2.9899852667819	-2.79794514966871	-2.60755465005593	-2.4188487692101	-2.23184773836779	-2.04655354119097	-1.86294633603955	-1.68098098696966	-1.50058397489641	-1.32165101127471	-1.14404570194466	-0.967599593692377	-0.792113868837746	-0.61736282972668	-0.443099143224325	-0.269060616653736	-0.094978083806007	0.0794161703256707	0.25438009305216	0.430154287303703	0.60695570334659	0.784972959359206	0.964363452506015	1.14525222922858	1.32773242599595	1.51186698672343	1.69769131403098	1.88521651134114	2.07443290826356	2.265313617915	2.45781793860022	2.65189447384925	2.84748389815743	3.04452133816499	-3.04024693709644	-2.84052065214565	-2.63955606073956	-2.43742369750629	-2.23419291148002	-2.02993129818729	-1.82470430044192	-1.61857494498054
47	2.07993603272007	2.27314291739673	2.46569643478949	2.65759678924955	2.84884753738348	3.03945590881692	-3.05375219715684	-2.8643907066231	-2.67562497713802	-2.48743038355848	-2.29977750370809	-2.11263207270108	-1.92595502377388	-1.73970262428387	-1.55382671274338	-1.36827503925359	-1.1829917076321	-0.997917713110401	-0.812991564991702	-0.628149979426822	-0.443328623812508	-0.25846289154329	-0.0734886841917423	0.111656822201659	0.297034449144298	0.48270234630713	0.668715397881292	0.855124717896824	1.04197724335402	1.2293154295247	1.41717704747253	1.60559507997631	1.79459770880957	1.98420838384747	2.17444596277946	2.36532490927886	2.55685553724306	2.74904428906151	2.94189403666693	3.1354043952463	-2.95361326636858	-2.75879428293919	-2.56333223134619	-2.36723741142039	-2.17052188013499	-1.97319919833884	-1.77528419851598	-1.57679277408489	-1.37774169010904
48	2.34619165368545	2.53449466458455	2.72253184489899	2.91031332824668	3.09785046234699	-2.99802950578353	-2.81094221949722	-2.62405808522838	-2.43736108497981	-2.25083413639916	-2.06445915727345	-1.87821714129823	-1.69208824456114	-1.50605188194391	-1.32008683241943	-1.13417135201074	-0.94828329299426	-0.7624002277778	-0.576499575771294	-0.390558731499444	-0.204555192183359	-0.0184666830440993	0.167728721346642	0.354052481227488	0.540525482724167	0.727167937059405	0.913999288901537	1.10103813462919	1.28830215105298	1.47580803489904	1.6635714531304	1.85160700396894	2.0399281882862	2.22854739086288	2.41747587087478	2.60672376085062	2.79630007326422	2.98621271386959	-3.1067168063193	-2.91611211824669	-2.72515380982547	-2.53383816600966	-2.34216244242996	-2.15012483025553	-1.95772442012724	-1.7649611657461	-1.57183584761655	-1.37835003735831	-1.18450606291615
49	2.68208701393217	2.86568792816368	3.04918588144286	-3.05059710734614	-2.86728269994708	-2.68404809610813	-2.50088482148245	-2.31778405360275	-2.1347366426978	-1.95173313436484	-1.76876379392138	-1.5858186322504	-1.4028874329436	-1.21995978054121	-1.03702508966155	-0.854072634811391	-0.671091580668226	-0.488071012628678	-0.304999967422797	-0.121867463602696	0.0613374682749305	0.244625755939185	0.428008256319094	0.611495727214495	0.795098799837246	0.978827952315702	1.16269348423396	1.3467054922556	1.53087384686005	1.71520817019838	1.89971781505528	2.08441184488489	2.26929901487105	2.45438775394718	2.63968614769821	2.82520192205627	3.01094242769443	-3.08627068216179	-2.90006023753029	-2.71360540887067	-2.5269004921905	-2.33994022984317	-2.15271982401934	-1.96523495017821	-1.77748177046883	-1.58945694717363	-1.40115765618521	-1.21258160050444	-1.02372702372318
50	3.06110768242388	-3.04400956995843	-2.86598518881202	-2.68799947111224	-2.51004715158147	-2.33212272051429	-2.15422043433523	-1.97633432610302	-1.7984582159869	-1.62058572173343	-1.44271026913695	-1.26482510252246	-1.08692329524696	-0.908997760223814	-0.731041260473601	-0.553046419705765	-0.37500573293629	-0.196911577148792	-0.0187562220091836	0.159468159352476	0.33776947947531	0.516155725593915	0.694634948530374	0.873215251419357	1.05190477822798	1.23071170202618	1.40964421295725	1.58871050585227	1.76791876742596	1.94727716298572	2.12679382258034	2.30647682650936	2.48633419011002	2.66637384773487	2.84660363583038	3.02703127502535	-3.07552095604192	-2.89467501217006	-2.71360894609541	-2.53231570253656	-2.35078844955013	-2.16902060418339	-1.98700585965282	-1.80473821408173	-1.62221200080955	-1.43942192026177	-1.25636307334149	-1.0730309962716	-0.889421696781016
51	-2.82010254608898	-2.64850747401884	-2.47694125411718	-2.30539940119769	-2.13387719808815	-1.96236970291876	-1.79087175572211	-1.61937798441984	-1.44788281026195	-1.27638045277682	-1.10486493428385	-0.933330084016242	-0.761769541897988	-0.590176762017229	-0.418545015837031	-0.246867395184832	-0.0751368150626895	0.0966539836775455	0.268512431747343	0.440446128872469	0.612462841227055	0.784570498790805	0.956777192563439	1.1290911715637	1.30152083953278	1.47407475125357	1.64676160838831	1.81959025472705	1.99256967072891	2.16570896722687	2.33901737815462	2.51250425214175	2.68617904281035	2.86005129759277	3.03413064487695	-3.07475852790734	-2.90023586240374	-2.72547689157194	-2.55047183270901	-2.37521091919515	-2.19968442814523	-2.02388271140755	-1.84779623017146	-1.67141559343925	-1.49473160060596	-1.31773528837127	-1.14041798217935	-0.962771352344129	-0.784787474967668
52	-2.41116629037702	-2.24693003937303	-2.08273713819857	-1.91858165287887	-1.75445757938657	-1.59035882889814	-1.42627921428861	-1.26221243765483	-1.09815207868073	-0.934091583678834	-0.770024255160997	-0.605943241808701	-0.441841528728653	-0.277711927893713	-0.113547068682315	0.0506606115582289	0.21491887698769	0.379235702840271	0.543619285124867	0.708078050489205	0.872620666268258	1.03725605072644	1.20199338349174	1.36684211616776	1.53181198309677	1.69691301223214	1.86215553606329	2.02755020251803	2.1931079857478	2.3588401966789	2.52475849318768	2.69087488972919	2.85720176621707	3.02375187591593	-3.09264695511236	-2.92561059425565	-2.75831044236112	-2.59073220434776	-2.42286119861003	-2.25468236269808	-2.08618026309168	-1.9173391097856	-1.74814277648972	-1.57857482733678	-1.40861855108277	-1.23825700387778	-1.067473061775	-0.896249484228708	-0.724568989903591
53	-2.0068890601381	-1.85117702810928	-1.69551880185046	-1.53990928056091	-1.38434324169922	-1.22881533300511	-1.07332006447048	-0.917851800121486	-0.762404749486609	-0.606972958636489	-0.451550300689324	-0.296130465682104	-0.140706949712257	0.014726956742933	0.170178181420479	0.325653883870777	0.481161470154238	0.636708608730404	0.792303247637808	0.947953633067093	1.10366832943496	1.25945624107228	1.41532663564624	1.57128916944308	1.72735391464579	1.88353138874817	2.03983258625473	2.19626901282307	2.3528527220123	2.50959635480711	2.66651318209133	2.82361715024737	2.98092293005723	3.1384459690761	-2.98698275954002	-2.8289754685311	-2.67069933593029	-2.5121352086898	-2.35326283820231	-2.19406080468504	-2.03450643774675	-1.87457573340387	-1.71424326797504	-1.55348210949245	-1.3922637275344	-1.23055790271887	-1.06833263751768	-0.905554070572322	-0.74218639733485
[truncated: 70 more columns]
