# Supplementary material for: Reconstructing spruce budworm outbreak severity: a comparison of paleoecological and tree-ring signals
Source: PLoS One. 2025 Aug 12;20(8):e0329406. doi: 10.1371/journal.pone.0329406 (PMC12342301; doi:10.1371/journal.pone.0329406)
Supplement: S15 Dataset — (ZIP) [file pone.0329406.s015.zip › Lake 8 wavelet data outlier/Lepidopteran_scales/WS_wavelet_power.corr.txt]

V1	V2	V3	V4	V5	V6	V7	V8	V9	V10	V11	V12	V13	V14	V15	V16	V17	V18	V19	V20	V21	V22	V23	V24	V25	V26	V27	V28	V29	V30	V31	V32	V33	V34	V35	V36	V37	V38	V39	V40	V41	V42	V43	V44	V45	V46	V47	V48	V49	V50
1	0.0014611826310899	0.0011141188747447	0.000668976732393918	0.000335818845617063	0.000162543279546614	9.40103673491238e-05	7.09659471799091e-05	6.31702714313959e-05	6.03398305118572e-05	5.92881525724046e-05	5.77435231417975e-05	5.46767380386967e-05	5.10939208947523e-05	4.75659892937614e-05	4.51552287594665e-05	4.54860337963998e-05	4.76152832771159e-05	5.01109164296086e-05	5.2389243126959e-05	5.31583808813093e-05	5.18579420945974e-05	4.96828697440231e-05	4.77230024466669e-05	4.67661405634522e-05	4.88657664901468e-05	5.41658734263362e-05	5.99106423721464e-05	6.50245037594947e-05	6.79567621023689e-05	6.68277982475618e-05	6.37514277781632e-05	6.1026099082168e-05	5.93440106969906e-05	6.02676834661583e-05	6.45150413131071e-05	7.01762675327623e-05	7.54937242571611e-05	7.92645939623323e-05	7.80208840521126e-05	7.15725665814559e-05	6.46568076124084e-05	5.90808258278654e-05	5.68961067939234e-05	6.05547413924935e-05	6.67836510042574e-05	7.19716107816693e-05	7.58841463816108e-05	7.92681982894467e-05	8.33506902667536e-05
2	0.00175678663531457	0.00129672337937863	0.000717043165959323	0.000303984959277417	0.000110548351183697	4.92787425009625e-05	3.67002349232928e-05	3.55981127658453e-05	3.65311813062954e-05	3.79537069514031e-05	3.81002450711106e-05	3.60783568656403e-05	3.32277037588512e-05	3.01059135068485e-05	2.78775174505589e-05	2.85652389172589e-05	3.10657261852694e-05	3.37680822467889e-05	3.62696148087848e-05	3.71171956826688e-05	3.55946127930971e-05	3.31442906799389e-05	3.08240709911301e-05	2.92945198383477e-05	3.11000402142572e-05	3.64413309184475e-05	4.2064296368857e-05	4.70914559673009e-05	4.98611742231296e-05	4.7992642257125e-05	4.41091597634024e-05	4.0882840648174e-05	3.86734979148948e-05	3.92316177955435e-05	4.35237737918576e-05	4.92768435497478e-05	5.4834836430337e-05	5.92068950895269e-05	5.79610779992152e-05	5.07399409733822e-05	4.33041961701954e-05	3.7308092500835e-05	3.47862130533205e-05	3.87850568713574e-05	4.52485042628881e-05	4.97574311343878e-05	5.24232716919947e-05	5.43482681545039e-05	5.69364084902222e-05
3	0.00190075994491647	0.00136758709625145	0.000704935142129608	0.000252298911097947	5.99623944423731e-05	1.24766276036865e-05	9.73781218006278e-06	1.28487667885772e-05	1.52833153449659e-05	1.75364337428132e-05	1.84814697024349e-05	1.7348894569338e-05	1.54981136222033e-05	1.3215822810233e-05	1.14233321310546e-05	1.21736114909411e-05	1.43627011029539e-05	1.65247132164723e-05	1.86449108193204e-05	1.93795216602425e-05	1.79579834649103e-05	1.58525335964526e-05	1.38097682539774e-05	1.20900602661126e-05	1.32881344143926e-05	1.76079924081859e-05	2.18679462276793e-05	2.57916996034338e-05	2.7970813538342e-05	2.58059185855762e-05	2.20453536621255e-05	1.92421184389157e-05	1.71197166500278e-05	1.72569477866985e-05	2.07359393642951e-05	2.52857978443048e-05	2.98649736055704e-05	3.41357792221984e-05	3.33058733234892e-05	2.6832308502561e-05	2.06502114411864e-05	1.57174126521081e-05	1.34563015673228e-05	1.70934755546733e-05	2.25276185395051e-05	2.53908488083356e-05	2.63262115990921e-05	2.65589911694079e-05	2.71847615496749e-05
4	0.00190522874981889	0.00135931066504993	0.000682645034747377	0.000228638754266408	4.36032259949303e-05	2.12229103725794e-06	8.86725225051651e-07	3.15720372627271e-06	4.43435536914527e-06	5.88014894082807e-06	6.62748385362644e-06	5.98674578921331e-06	5.04973309114767e-06	3.7581083167154e-06	2.56279960681324e-06	3.11355501630062e-06	4.49943672697604e-06	5.69157172965122e-06	7.05520788101947e-06	7.56474328977623e-06	6.5314867781827e-06	5.22827386184423e-06	3.99989800317864e-06	2.64871639136485e-06	3.27207047504362e-06	5.98547884182941e-06	8.30337966388741e-06	1.06780411385533e-05	1.21623957548716e-05	1.03255414908509e-05	7.56614683973603e-06	5.89844076803176e-06	4.46105433096566e-06	4.3560788622322e-06	6.54775660997867e-06	9.15793451410844e-06	1.1996506099095e-05	1.54781095043142e-05	1.5239618489122e-05	1.06163080080971e-05	6.7794158621206e-06	3.87118226491891e-06	2.33449488494762e-06	4.94456502107016e-06	8.4467604683599e-06	9.52087225531635e-06	9.25023320316358e-06	8.61785762859455e-06	8.01601794219463e-06
5	0.00183213191256279	0.00132483372834539	0.000686318952712217	0.000248015489186595	5.99925972645098e-05	9.89347446228501e-06	2.10222654203633e-06	1.11994700989873e-06	9.82843691942028e-07	1.5582155473653e-06	1.90607933050221e-06	1.52953887927817e-06	1.21021235125973e-06	7.37927489751282e-07	1.43058749994662e-07	4.2411158079908e-07	1.00268438384739e-06	1.38548487214466e-06	2.06913103980132e-06	2.36745134967208e-06	1.7656436935922e-06	1.20893598513338e-06	8.10923286477526e-07	1.38802319774807e-07	4.33768515395761e-07	1.66243052559692e-06	2.39238978529017e-06	3.52925407509254e-06	4.4898160174078e-06	3.30814473375744e-06	1.72139440639657e-06	1.12175535476512e-06	5.03122385586569e-07	3.93473665842096e-07	1.41879627564461e-06	2.34271137480352e-06	3.63533395664856e-06	6.07560584280933e-06	6.25555847486323e-06	3.49699207454206e-06	1.70300413083916e-06	6.87595025228917e-07	1.76055226657656e-08	1.40871498422038e-06	2.92637244023073e-06	2.81965541960723e-06	2.24887611146488e-06	1.73172778770058e-06	1.04304099601947e-06
6	0.00174008262307435	0.00129481499323255	0.000714911426985069	0.000291943262239661	8.88598709601372e-05	2.10794796417761e-05	4.23266766919702e-06	6.25527744289222e-07	7.05260647884769e-08	3.79841928076438e-07	5.38181338713331e-07	3.13192924948286e-07	2.65909241840272e-07	2.57927233397681e-07	9.5376805693563e-08	1.64103804189895e-07	2.3376199429706e-07	2.45572916116146e-07	5.65652752288066e-07	7.31174756368659e-07	4.05626808734059e-07	2.15204250201356e-07	2.80336397161781e-07	2.05327004214187e-07	3.71894848149335e-07	6.26207302753171e-07	5.46135976976503e-07	1.07840616114236e-06	1.75380356032011e-06	1.13531937072599e-06	2.82962314137819e-07	1.71486363419489e-07	1.00055962812735e-07	1.05511247137654e-07	3.97987765570902e-07	4.28805557757631e-07	9.58450422900842e-07	2.59754943938823e-06	2.90771189974673e-06	1.27694321198698e-06	4.46244298513421e-07	5.47369128049961e-07	6.76663366259023e-07	1.23309632131663e-06	1.40438788645855e-06	8.22746370208574e-07	4.07441326314103e-07	2.88481458315535e-07	7.68550655268285e-08
7	0.0016576588757932	0.00127415217544537	0.000752092650833902	0.000341367549891885	0.000119843601470013	3.29840606315907e-05	7.20444748664397e-06	1.18249798903114e-06	1.61678693169907e-07	2.10655709673451e-07	2.2462591045253e-07	5.21259085411237e-08	6.23173382521684e-08	2.3377816147631e-07	2.95308522117898e-07	2.38822181893441e-07	8.31691948576626e-08	2.02821869602706e-08	2.15974671410351e-07	3.17903471397064e-07	1.15889497294698e-07	1.40378450539465e-08	2.29913563017769e-07	4.93853531408597e-07	5.992029437561e-07	3.61909088535475e-07	4.63074729492451e-08	4.18650091045896e-07	9.75668041961942e-07	6.7812747047332e-07	1.00457840762841e-07	2.86552093102409e-08	1.85205531180384e-07	2.86789399351404e-07	2.30486839538491e-07	1.49083368790171e-08	4.29203420937646e-07	1.66173979648178e-06	1.92644664621751e-06	7.15483222542117e-07	3.76926954281013e-08	5.75609413715596e-07	1.31659039690851e-06	1.57563138016295e-06	1.10756020578193e-06	3.73421542143746e-07	4.75140769735606e-08	1.14510700123404e-07	3.55629056606069e-07
8	0.00159040635607407	0.00125950321494595	0.000788783019031285	0.000390745486972093	0.000153433276849258	4.82333395469219e-05	1.26446009101413e-05	3.1497389122032e-06	9.72583583801868e-07	4.64632849942523e-07	2.39508609884443e-07	5.07049728506071e-08	6.95563941477786e-08	2.97079917594303e-07	4.45221092010899e-07	3.41964777484117e-07	1.18737044895795e-07	5.44424526493777e-08	1.98711400968185e-07	2.72634037197823e-07	1.4418432754516e-07	9.11428178591194e-08	3.62243543503955e-07	7.52730051528156e-07	8.0859957118994e-07	3.9471237791841e-07	7.63010488800524e-08	4.27162774410276e-07	9.29402737105998e-07	7.8555673920112e-07	2.93280987123514e-07	1.31093792962628e-07	3.01746051134711e-07	4.20614328669703e-07	2.75993594256154e-07	1.57048043721473e-07	7.31448793703148e-07	1.82082684418492e-06	2.00707707835789e-06	9.20750324198179e-07	1.89457302008229e-07	8.17030552106175e-07	1.8588995859017e-06	2.06698816791884e-06	1.32897029429547e-06	4.53572090208297e-07	5.4693270707274e-08	1.4746316460738e-07	7.11860605633122e-07
9	0.00153595811404798	0.00124885696688781	0.000823732147681002	0.000440246906373888	0.000190387442046745	6.67376587729807e-05	1.94326540020205e-05	5.3130477241095e-06	1.85852826935059e-06	9.54965262617752e-07	5.3586167610446e-07	2.9707891270567e-07	3.22318408268292e-07	5.65284512104875e-07	7.38373676776919e-07	6.4311795127639e-07	4.18955775845109e-07	3.29379209426398e-07	4.08211063719315e-07	4.72387635114167e-07	4.50373377515151e-07	5.30326111506357e-07	8.86678519770902e-07	1.31628763203083e-06	1.36766509376889e-06	9.81744445415836e-07	7.34726088060915e-07	1.04590242316867e-06	1.47199927928927e-06	1.39469577094142e-06	9.55332615070885e-07	6.92338579180233e-07	7.38861593201224e-07	8.23497740836844e-07	8.0793605412167e-07	1.02166130181723e-06	1.88411697028531e-06	2.99168595351048e-06	3.20187799646896e-06	2.30706968338193e-06	1.64885401191894e-06	2.1899854423534e-06	3.11948685567786e-06	3.14061335640629e-06	2.16592840478992e-06	1.09258156225311e-06	5.69591014211553e-07	6.87319595965841e-07	1.55674102188087e-06
10	0.00149165387918283	0.00124182093921789	0.000857914573617812	0.000490658002592106	0.000231035744000215	8.85164483746439e-05	2.70730300414016e-05	6.71743346478191e-06	1.94900462838115e-06	1.3088906466436e-06	1.19672422068817e-06	1.07536010456716e-06	1.11920480312279e-06	1.3437169796585e-06	1.51216265880126e-06	1.44433867296768e-06	1.23365987723259e-06	1.09135175688537e-06	1.09326396385285e-06	1.18049428754628e-06	1.33960905699814e-06	1.67037863553032e-06	2.21775151981957e-06	2.76116130052431e-06	2.94895727218914e-06	2.76842576358637e-06	2.65360724460741e-06	2.8876782438217e-06	3.16551534478852e-06	3.05595429024897e-06	2.61297188205221e-06	2.22207787773736e-06	2.09651253617627e-06	2.1983781718476e-06	2.54206193430753e-06	3.3541043798803e-06	4.73613832728362e-06	6.14956742724068e-06	6.69870451037429e-06	6.27479199724078e-06	5.84389140378604e-06	6.0776370881923e-06	6.34917167440863e-06	5.69377264132531e-06	4.17329401591273e-06	2.69304793392131e-06	1.93963944851396e-06	2.12392868581368e-06	3.51006504271675e-06
11	0.00145588465502584	0.0012387030794903	0.000893038928909063	0.000544166301702133	0.000278343458783376	0.000117356065835767	3.88788758374338e-05	8.90494050768449e-06	1.09602708016085e-06	7.81809832485721e-07	1.81416677474988e-06	2.53852749550705e-06	2.96280964179575e-06	3.27905574639273e-06	3.45154572297666e-06	3.39434756204086e-06	3.17689026457707e-06	2.97934039631853e-06	2.94318173458717e-06	3.13272957263417e-06	3.5909339024071e-06	4.34889987185483e-06	5.33478112617515e-06	6.2978756923198e-06	6.94324847059257e-06	7.21940027982932e-06	7.35611029008676e-06	7.51215260682186e-06	7.53298304813348e-06	7.20130777829654e-06	6.58961904578487e-06	6.02357795493728e-06	5.81396006838656e-06	6.15200695883717e-06	7.18587592226219e-06	9.01493048751158e-06	1.14560961452413e-05	1.38472056758926e-05	1.5382007475842e-05	1.58250674836143e-05	1.56140601240383e-05	1.50450111560333e-05	1.37532805306761e-05	1.13576286654487e-05	8.28350490449539e-06	5.56248469152934e-06	4.07231531871084e-06	4.36267235716869e-06	7.00147607062369e-06
12	0.00142754211783977	0.00123985227843335	0.000930821641840927	0.000603536083514536	0.000336764337088715	0.000159795913872802	6.22367927386286e-05	1.79261961785891e-05	2.64973664170519e-06	3.11958044099531e-07	2.23137665423914e-06	4.6277761817535e-06	6.37012434455821e-06	7.38656849801631e-06	7.82024740234602e-06	7.81397915290464e-06	7.56099324352264e-06	7.31479173631402e-06	7.32177996513382e-06	7.76984746509887e-06	8.77349733748489e-06	1.03435971614269e-05	1.23269246690235e-05	1.43928584299477e-05	1.61586321615164e-05	1.738828976125e-05	1.80513528103224e-05	1.81821093310668e-05	1.77742013605727e-05	1.68868396771806e-05	1.57961187658064e-05	1.49629134552678e-05	1.48669874743583e-05	1.58905725094752e-05	1.82730148431437e-05	2.20116465651698e-05	2.6678014511314e-05	3.13595210741201e-05	3.49665676835684e-05	3.67312872508131e-05	3.63723792300099e-05	3.38209026050367e-05	2.90841428578701e-05	2.25873981224202e-05	1.54827479638472e-05	9.3938942201301e-06	5.90722075959563e-06	6.39436919434356e-06	1.20383958947929e-05
13	0.00140496435576306	0.00124416765620552	0.000970605605994265	0.000668489402408718	0.000407603423322594	0.000220422255457709	0.000105373430441163	4.39858298260372e-05	1.61466320319626e-05	6.81819599588684e-06	6.45329866013279e-06	9.45250293138519e-06	1.2832335736373e-05	1.53051950457121e-05	1.65752050854904e-05	1.68480856698138e-05	1.65585904845508e-05	1.62233682390579e-05	1.63407594536729e-05	1.7319209154332e-05	1.94199953619463e-05	2.26860770353066e-05	2.6867245025976e-05	3.14158085333061e-05	3.56185641856756e-05	3.8819031063063e-05	4.05940705680917e-05	4.08142745430318e-05	3.96499844301812e-05	3.75839439715702e-05	3.53801106311807e-05	3.39462825949911e-05	3.41422845821176e-05	3.66287081464581e-05	4.1748583508227e-05	4.93565791383249e-05	5.86128106407884e-05	6.79389361732798e-05	7.53205703664316e-05	7.88600227481063e-05	7.7265233210893e-05	7.01107190266565e-05	5.7979232372101e-05	4.25488179928556e-05	2.64668718519012e-05	1.29309838128561e-05	5.20295356645243e-06	6.27862727513185e-06	1.85506803475138e-05
14	0.00138477243075402	0.00124736467088777	0.00100671592631078	0.000731725554441091	0.000483301911442929	0.000294246501660675	0.000168507416116633	9.32965341206021e-05	5.22475181918412e-05	3.24268475210601e-05	2.52842004279238e-05	2.51416330356451e-05	2.79741743881716e-05	3.105955808273e-05	3.29544025161822e-05	3.33417526863142e-05	3.27018121534483e-05	3.19392845833524e-05	3.20702570073774e-05	3.39895142790974e-05	3.82855920420379e-05	4.50725335273536e-05	5.3864354375575e-05	6.35781852112923e-05	7.2737121089112e-05	7.98423686072355e-05	8.37843026318823e-05	8.415299078822e-05	8.13734936961763e-05	7.66494239839494e-05	7.17303150709018e-05	6.85627359809516e-05	6.8926170069109e-05	7.41226175864257e-05	8.46946291675229e-05	0.000100118551344181	0.000118541396375342	0.000136787935112311	0.00015084650008786	0.000156798494159244	0.00015189172626109	0.000135391300732251	0.00010896397546907	7.65179530394074e-05	4.35823211656232e-05	1.64757903381212e-05	1.56473574011346e-06	4.70920796836509e-06	3.06723597717064e-05
15	0.00136149775285567	0.00124160365974726	0.001027867150284	0.000777501622591991	0.000544105530110972	0.000360023450241253	0.000232798126942893	0.000153196167925168	0.000106580379121753	8.06283878395558e-05	6.74454790929269e-05	6.22186715470257e-05	6.14148787516873e-05	6.20637865989782e-05	6.20014369351616e-05	6.03020716184343e-05	5.73697043379235e-05	5.46249404455574e-05	5.39699911547241e-05	5.72148490442978e-05	6.55590733172041e-05	7.91790162621987e-05	9.69950459997613e-05	0.000116725487789043	0.00013529685800573	0.000149559168262919	0.000157117576588448	0.000157026043751525	0.000150130876338784	0.000138971861683088	0.00012728827407006	0.000119280193210408	0.0001187980740919	0.000128572202613788	0.000149518153132401	0.0001801669452055	0.000216390989624476	0.000251706827996717	0.000278360228247007	0.000289095268278768	0.0002791373274394	0.000247725341266502	0.000198653281036073	0.000139680033558408	8.11470430832984e-05	3.44444143946664e-05	1.08824915121687e-05	2.10688288645406e-05	7.43759365762164e-05
16	0.00132926231607373	0.00121835541964725	0.00102140443813141	0.000787088849274332	0.000563942324017823	0.000384807103455319	0.000261027959441632	0.000186564095273523	0.000147120045964985	0.000128416332025946	0.000120293146577465	0.000116822684160548	0.000114614402413076	0.000111397928127236	0.000105691038030801	9.72004638722437e-05	8.72168862198055e-05	7.85165882392134e-05	7.47063163435971e-05	7.9221541264982e-05	9.42648070187719e-05	0.000119950517934675	0.000153885545698363	0.000191358567874971	0.000226192456321789	0.000252126261174666	0.000264397896831751	0.000261091746981898	0.000243860765588918	0.000217816464147389	0.000190618626242267	0.000170985951592482	0.00016692692090226	0.000183974030608355	0.00022367443778244	0.000282616712599905	0.00035233635516314	0.000420418417515375	0.000472872120583172	0.000497390674022701	0.000486627490166122	0.000440422354063844	0.000366208846489991	0.00027756850164632	0.00019171445787051	0.000127109453804008	0.000102142670569955	0.000134925849507463	0.000243378723045192
17	0.00128645898014737	0.00117573339201749	0.000984146867642578	0.000753940901202773	0.000530344351665751	0.000348020135646306	0.000223559365332522	0.000155756138616713	0.000131582970506755	0.000133864745523269	0.000147175787234839	0.000160526331311123	0.000167434008474994	0.000164912150015161	0.000152628608621283	0.000132617467289448	0.000109203888481328	8.85986776997665e-05	7.78547183505944e-05	8.32639973260046e-05	0.000108575452152989	0.000153543053728696	0.000213281332305184	0.000278742564848242	0.000338362009987193	0.000380591605301336	0.000396747725699211	0.000383445204100407	0.000343951537509429	0.000288059764402934	0.000230447867414332	0.000187837518910574	0.000175497304944987	0.000203745782683869	0.000275142011282681	0.00038303388938713	0.000512024770362684	0.00064061868770544	0.000745759227217655	0.000808290613925817	0.000817835638755351	0.000775564201873645	0.000694007429697884	0.0005942673358228	0.000502116165773856	0.000444905737408301	0.000450570705223104	0.000548592123470183	0.000771421353796828
18	0.00124236471810015	0.00112810822758521	0.000936035643726448	0.00070269740025618	0.000470312926648069	0.000275395832249473	0.000140446708158684	7.10015127020565e-05	5.79392316192836e-05	8.30960438794977e-05	0.000125602348300551	0.000166929293787351	0.000193818102280219	0.000199332562128035	0.000182751358624538	0.00014888744087649	0.000107014603081468	6.92790260804956e-05	4.84719496498242e-05	5.52957842981109e-05	9.55888885710295e-05	0.00016819959485673	0.000264207246486656	0.000367952841893791	0.000459913511797289	0.00052094300922502	0.000536955534617363	0.000502903521428772	0.000424983856080987	0.000320390112398402	0.000214497558457036	0.000135960983783149	0.000110683460615327	0.000155902302841742	0.00027571452541193	0.000459211933657428	0.000681977202120987	0.000910980034821609	0.00111198092496232	0.00125765125573402	0.00133415278959237	0.0013442546960283	0.00130627367901508	0.00124980347190277	0.00121057274258735	0.00122705390040882	0.00134034855436234	0.00159687636852959	0.00205156052694351
19	0.00122085547402821	0.00111029499543997	0.000924885652332909	0.000695018972074668	0.000458462167368941	0.000251425384143635	0.000100595606987251	1.82466129921113e-05	1.35139736047819e-06	3.43546654389443e-05	9.43421365211134e-05	0.000156991934616446	0.0002018852041495	0.000216268190729994	0.000196910435129698	0.000150089563606975	8.99138982173479e-05	3.52684269550071e-05	5.76741188292231e-06	1.72775991096667e-05	7.77933413468317e-05	0.000184580906127454	0.000323441236697736	0.000470603870177984	0.000597190534174366	0.000675506118579884	0.000685825876485031	0.000622051739149944	0.00049473320933237	0.000330485543075444	0.000167655274293163	4.89692416387774e-05	1.2647249862799e-05	8.39058004055768e-05	0.000268843117879709	0.000552333120078095	0.000900767318857866	0.00126934600593267	0.0016123533822495	0.00189384147322121	0.00209585265939234	0.00222203883815518	0.00229619600701521	0.00235723463008539	0.00245353806603896	0.002639736479408	0.00297745727657089	0.00353923030911636	0.00441260865950322
20	0.00125431039448599	0.00116698015104285	0.00101001167107227	0.000806476057457144	0.000587121646285663	0.000384008251487222	0.00022394644873856	0.000123285626277094	8.51898832872482e-05	9.99181884305027e-05	0.000147930070087092	0.000205015252479603	0.000248230004614561	0.000261303744775225	0.000238362746300307	0.000185225921133382	0.000118041230438148	5.95426236607452e-05	3.36483331904564e-05	5.94541907122971e-05	0.000145865994014962	0.000288114256728901	0.000467150002869982	0.000652409598544491	0.00080771025515644	0.000899238873199209	0.000903938976064784	0.000816301465319678	0.000651761379778753	0.000445587188693967	0.000247163815534055	0.000110662769558763	8.39988104555345e-05	0.000198487225297302	0.000461620010492315	0.000854837198698488	0.00133712980359308	0.00185393450797772	0.00234937542106046	0.00277891033082288	0.00311928377376845	0.0033735955610325	0.00357106127070786	0.00376301877820154	0.00401804291530046	0.00441898372876302	0.00506325593555065	0.00606542271846542	0.00755914492901799
21	0.00136564930114035	0.00132711901605652	0.00122752483269038	0.00108166857622176	0.000910973946148495	0.000739540014023073	0.000589632994881335	0.000477522782956321	0.000410530323735639	0.000385968245079741	0.000392314470587217	0.000412476150388958	0.000428472700398066	0.00042644570628906	0.000400739402956185	0.000355961981894299	0.000306399630443888	0.000272787728418351	0.000277087075938105	0.000336422664133764	0.000457615034970035	0.000633710888918831	0.000843583263549168	0.00105505402631531	0.00123118847337823	0.00133858954612702	0.00135588952974441	0.00128039849882313	0.00113113180324713	0.000947174148292444	0.000781376366590171	0.000690469482921976	0.000723562245873647	0.000911468180384856	0.00125928091476318	0.0017440636446382	0.00231850684506902	0.00292010615204423	0.00348410681882902	0.00395752842846088	0.00431137680985564	0.00454882722503404	0.00470854283380244	0.00486385211897657	0.00511957471225887	0.0056083564520985	0.00648741360078857	0.00793509069670007	0.0101454181551367
22	0.00154747016056316	0.00157834980411992	0.00156018254291874	0.00149992099921224	0.00140925581270048	0.00130261249406589	0.00119471098753778	0.00109809441225874	0.00102107718229461	0.000966564969739616	0.00093210477997204	0.000911291430103967	0.000896308233142247	0.000881011555058002	0.000863717811769265	0.000848830283773809	0.000846687393835654	0.000871466819803316	0.00093751670110388	0.00105496034851187	0.00122570851650587	0.00144103290643434	0.00168158185164642	0.00192019150597018	0.00212716458868021	0.00227701002403871	0.00235514150195968	0.00236287528070387	0.00231931985150368	0.00225937090261343	0.00222786926201655	0.00227084786150437	0.00242549556669976	0.00271086381216183	0.00312136472249762	0.00362474067916566	0.00416545832200157	0.00467349030475663	0.00507737314625028	0.0053195197091486	0.00537127938356914	0.00524533718067826	0.0050036870079733	0.00476035501307307	0.00467892596102028	0.00496544755376267	0.00585738924827164	0.00760920715276895	0.0104750359241303
23	0.00175268126188735	0.00185954662065429	0.00193298482235576	0.00197456926306993	0.00198857074302792	0.00198115913152153	0.00195946068690777	0.00193059527212741	0.00190082224610207	0.0018749442579155	0.00185612100919051	0.00184618985339419	0.00184646236188301	0.0018587956407095	0.00188658997487014	0.00193531108395291	0.00201221705155689	0.00212517852454766	0.00228076102282832	0.00248200844166423	0.00272654432066162	0.00300563027066637	0.0033046630420399	0.00360527181314691	0.00388876072834266	0.00414023109652268	0.00435242871554636	0.00452828836744227	0.00468132840522062	0.0048334521530596	0.00501025010560809	0.00523445326388508	0.00551865977456837	0.00585877055910665	0.00622967739493988	0.00658461379081146	0.00685917804499185	0.00698036852747912	0.00688009144795326	0.00651164840315674	0.00586688609833724	0.00499120396381472	0.00399361459763738	0.0030495720116387	0.00239524271115532	0.00231313739950695	0.0031103615727267	0.00509199061049008	0.00853301835865368
24	0.00190184809901878	0.00207302971571247	0.00222982576873162	0.00237233106607861	0.00250163914372786	0.00261947799924845	0.0027279480584185	0.00282939436345532	0.00292639523740178	0.003021827837675	0.00311897363272146	0.00322163648640767	0.00333424521276949	0.00346189603230405	0.00361026902650033	0.00378534629517246	0.00399288507181317	0.00423766053276361	0.00452257785021022	0.00484783552512667	0.00521037149754706	0.00560381371604294	0.00601907480444632	0.00644558321229639	0.00687296008893214	0.00729277909964379	0.00769993791609162	0.00809316610080748	0.00847430968227144	0.00884625263768562	0.00920962187114339	0.00955872938599602	0.00987749153065998	0.0101362935785859	0.0102908966914392	0.0102844570236849	0.0100534764074536	0.00953797888130283	0.00869541090739509	0.00751679013607897	0.00604267225902226	0.00437583014876824	0.00268740742828875	0.00121390131844097	0.00024367381468828	9.3616371071765e-05	0.00107873711260026	0.00347929176012596	0.00751108343790543
25	0.00190209972523903	0.00210691758173328	0.00231751763513736	0.0025361997737502	0.00276515464549301	0.00300599987634234	0.00325954280205322	0.0035258156681404	0.00380435291530146	0.00409462110618397	0.00439648383863279	0.00471058795967358	0.00503858524458146	0.00538314316170801	0.00574773860851614	0.00613626319348338	0.00655249569351647	0.00699951690123641	0.00747915405201455	0.00799154432951288	0.00853489562779149	0.00910549366655612	0.00969795635967312	0.0103056734433319	0.0109213034129977	0.0115371481957053	0.0121452073885493	0.0127367424453935	0.0133012619213907	0.0138249667219849	0.014288856446989	0.0146668767933048	0.0149246612071472	0.0150195560603933	0.0149026714877731	0.0145236094378086	0.0138382253699459	0.0128192461115123	0.0114688210629787	0.00983124305903587	0.00800334458180546	0.00613971538418844	0.00445014397824116	0.00318769708495821	0.00262756835597466	0.00303896676836594	0.00465437680012693	0.00764188652152793	0.0120863679603922
26	0.00167868978964537	0.00187227624067338	0.0020887438718468	0.00233458558008035	0.0026156563429792	0.00293641320138919	0.00329940514330877	0.00370510110526962	0.00415206753571399	0.00463743290220024	0.00515752308616734	0.00570852916727413	0.0062870786547893	0.00689061575868702	0.00751754425855762	0.00816713584811626	0.00883924797143495	0.0095339224822224	0.0102509479077223	0.0109894640184375	0.0117476692997847	0.0125226620027979	0.013310407065777	0.0141057797104952	0.014902599827278	0.0156935492925591	0.0164698673204667	0.0172207548709207	0.017932491453985	0.0185873733875434	0.0191627110041329	0.0196302540207904	0.0199565201087227	0.0201045429388899	0.0200374881594853	0.0197243683952088	0.0191477015553362	0.0183124217181625	0.0172547481374636	0.0160491872055919	0.0148115701356739	0.0136962014867748	0.0128859331470957	0.0125752777857827	0.0129483506535251	0.0141551135855882	0.016290600341233	0.0193820318237678	0.0233876406293425
27	0.00122549834373191	0.00136517459471535	0.00153871484452663	0.00175655464036545	0.00202825151331313	0.00236147915596556	0.00276125784903063	0.00322953896473384	0.00376519397227487	0.00436438349577668	0.00502121633485308	0.0057285653389945	0.0064788937019992	0.0072649614037591	0.00808032071529929	0.00891956155888036	0.00977832062472773	0.0106531122619655	0.0115410667536582	0.0124396684413114	0.0133465714735224	0.0142595372330244	0.0151764905219595	0.0160956402323137	0.0170155659050144	0.0179351469280116	0.0188532178489515	0.0197678792990565	0.0206754803815649	0.0215694065802887	0.0224389378064778	0.0232685541562935	0.0240381250848699	0.0247243830834537	0.0253039267083311	0.0257577121259347	0.0260766019983687	0.0262671101263793	0.0263561122676052	0.0263931135066329	0.0264487904253322	0.0266090375420883	0.0269646325804056	0.0275977707562649	0.0285678638024648	0.0298998297504569	0.0315782765412736	0.033550256149059	0.0357375805976236
28	0.000653288070906094	0.000722997795691177	0.000831690869927317	0.000991601469363762	0.00121375191388242	0.00150687285797159	0.00187656398071363	0.00232481751506003	0.00284996672362003	0.00344704988335299	0.0041085121861884	0.00482511703861597	0.00558691443110097	0.00638412120867103	0.00720780344115385	0.00805030611719421	0.00890543770139068	0.00976847306904309	0.0106360757077395	0.0115062502361943	0.0123784159214162	0.0132536438111731	0.014135033285866	0.0150281323054213	0.0159412464621389	0.0168854522962791	0.0178741437642822	0.0189220035185927	0.0200433985812054	0.0212503369185474	0.0225502601018525	0.0239440531292086	0.0254246905037172	0.0269768810150138	0.0285779132090981	0.0301996552599495	0.0318113710868963	0.0333827477872733	0.0348863692512564	0.0362988924381578	0.0376004318837354	0.0387721282537025	0.0397924951978091	0.0406337657653289	0.0412599084588523	0.0416280596354003	0.0416946773752105	0.0414267230058257	0.0408167339296774
29	0.000176384658057791	0.000199321589352059	0.000262167415586472	0.000375854232255373	0.000549567711407751	0.000789812206071078	0.00109974636056743	0.00147888877637587	0.00192323622649516	0.00242577057808275	0.00297726802222163	0.00356727830520483	0.00418512226152056	0.00482076757424644	0.0054654832741443	0.00611223456508835	0.00675584779148485	0.00739303516413522	0.00802240562950887	0.00864459155068129	0.00926258688688777	0.00988232554957465	0.0105134406523627	0.0111700545834218	0.0118713771561486	0.0126418541213158	0.0135106248601909	0.0145101204079849	0.0156737536635392	0.0170328037383234	0.0186127481240029	0.0204294184326126	0.0224854199810655	0.0247672450629782	0.0272434231638505	0.0298639060735092	0.0325607159805234	0.0352497343085612	0.0378334216089928	0.0402042640816813	0.0422488448268492	0.0438526097327511	0.0449055786413506	0.0453093591892342	0.0449857671953716	0.0438870799874996	0.0420074340364405	0.0393941836592071	0.0361573001563822
30	5.89599728853642e-07	2.14572908667253e-05	7.85608052562285e-05	0.000178816494689993	0.000326986771725919	0.000525088247132143	0.000772086077359562	0.00106392870280167	0.00139392482575796	0.00175340895056694	0.0021325941391754	0.00252148126077844	0.00291069038378204	0.00329210458392068	0.00365926585309652	0.00400752771565822	0.00433403598928427	0.00463766249024821	0.00491904240380307	0.0051808551098102	0.0054284380960436	0.00567074006346219	0.00592151608591267	0.00620056408568926	0.00653471951478668	0.00695828361026272	0.0075125734632973	0.00824435372818686	0.00920303376764123	0.0104366740875073	0.0119870185892232	0.0138839282201936	0.0161397131138836	0.0187439273569967	0.0216591962906172	0.0248185948162804	0.0281249995952535	0.0314527161427103	0.0346515507124163	0.0375533674168326	0.039981044129834	0.0417596065950952	0.0427291615226977	0.0427590484362997	0.0417623777442748	0.039709829005484	0.0366412851036623	0.0326736397358387	0.028003023905419
31	0.000178983935366078	0.000226584819046051	0.000300202135458983	0.000401828598775393	0.000531479653047402	0.000687019367898085	0.000864228897917669	0.00105712082573775	0.00125846218748785	0.00146043193191278	0.00165531302424282	0.00183611208436573	0.00199701408889289	0.00213361581161598	0.00224293418395306	0.00232324525987669	0.00237386380535206	0.00239500993750875	0.00238791693339782	0.00235530697656939	0.00230229913349007	0.0022377231576481	0.00217570709954628	0.00213730392721375	0.00215184176424159	0.00225764140526096	0.00250175583415278	0.00293845433892633	0.00362629454734731	0.00462378700072073	0.00598383992389531	0.00774735422803915	0.00993649790519871	0.0125483052712348	0.0155493058377043	0.0188718823962093	0.022412987109392	0.0260357122296974	0.0295740262341848	0.0328407562196525	0.0356386337156637	0.0377739349205167	0.0390719511761652	0.0393932389003964	0.038649344111882	0.0368165064629984	0.0339457591955644	0.0301678952558019	0.0256920023999147
32	0.00057880439136257	0.000646250708923014	0.000724187003000685	0.000811137949663661	0.000904482542014524	0.00100058601383145	0.0010950717039982	0.00118320284716754	0.00126032158464228	0.00132227695100759	0.00136576963398126	0.00138855176926926	0.0013894453003709	0.00136817991576678	0.00132509573301415	0.00126079886942879	0.00117589083284974	0.00107090675870014	0.000946586571438134	0.000804564525036689	0.000648498347180815	0.000485576375994342	0.000328250911674326	0.000195962566579204	0.000116558416432109	0.000127079253580304	0.000273607295541348	0.000609928744166712	0.00119487257708825	0.002088328513811	0.00334610865943604	0.0050139809808157	0.00712134955167203	0.00967516870294313	0.0126547413332184	0.0160080557578527	0.0196502559587826	0.0234647176182045	0.0273070224967672	0.0310118965414522	0.0344029164184921	0.0373045122991923	0.0395555223132524	0.0410233097998493	0.0416172644190088	0.0413003994560491	0.0400977559949938	0.0381004508623857	0.035464470824822
33	0.00101053481469887	0.00107267374584624	0.00113034787802505	0.00118127633531785	0.00122306303326975	0.0012534138649642	0.0012703832221716	0.0012726151576055	0.00125953860736326	0.00123147689711247	0.00118964065465683	0.00113599037917819	0.00107297884647721	0.00100321122949733	0.000929087911803731	0.000852516318160002	0.000774788559437095	0.000696717127643751	0.000619098977953941	0.000543539346033313	0.000473613703688917	0.000416285247024101	0.000383434282795389	0.000393303993860823	0.00047163329719088	0.000652239259107241	0.000976833401546439	0.00149390915046223	0.00225661854941289	0.00331965829072474	0.00473529816056073	0.00654879733192074	0.0087935532572129	0.011486402789064	0.0146235362593963	0.0181774861833369	0.0220956100562422	0.026300401942222	0.0306918441551926	0.0351518553371749	0.039550714421873	0.0437551535439739	0.0476376312254693	0.0510861361021082	0.0540137479437741	0.0563671134646404	0.0581329942493367	0.0593421239050793	0.0600697758077921
34	0.00137691501758493	0.00141759311730068	0.0014440846263586	0.00145506930903717	0.00144981075812165	0.00142830359073154	0.00139138599591908	0.00134079749378878	0.00127916524629842	0.00120990956308638	0.00113707015057137	0.00106506824958233	0.000998434500293604	0.000941546009110099	0.000898426210383983	0.000872665305235788	0.000867515367808695	0.000886201543421752	0.000932469211109258	0.00101135798590042	0.00113015976433818	0.00129948353073228	0.00153431885428408	0.00185496750057932	0.00228770236153361	0.00286501779946843	0.00362535667359952	0.00461223603149128	0.00587274305983708	0.00745543111502411	0.00940770705542435	0.0117728597014687	0.0145869292104597	0.0178756533520773	0.0216517451767316	0.0259127549164866	0.0306397462392936	0.0357969737877564	0.0413326872360947	0.0471811100695134	0.0532655532016047	0.059502529701328	0.0658066435927637	0.0720959401072869	0.078297334767999	0.0843516923468925	0.090218111625833	0.095876994095528	0.101331537702258
35	0.00167708559761452	0.00168997884610068	0.00168228949604545	0.00165362277385899	0.00160445315458704	0.00153620626861027	0.00145129831921164	0.00135312771837385	0.0012460186079569	0.0011351220822041	0.00102628770406312	0.000925924526254755	0.000840876347545887	0.000778339368544839	0.000745850864870099	0.000751374315357449	0.000803499334669428	0.000911763969712467	0.00108709315910371	0.00134233165240779	0.00169283405933216	0.00215706078222309	0.00275711820325439	0.00351917622559133	0.00447369720675404	0.00565541793044092	0.0071030402682894	0.00885860559534995	0.0109665512439838	0.0134724722942664	0.0164216366106285	0.0198573231214322	0.0238190710667018	0.0283409399188803	0.0334498850369837	0.0391643524756127	0.0454931877979724	0.0524349386238675	0.0599776095961017	0.0680989022613359	0.0767669420029863	0.0859414608503298	0.0955753702904415	0.105616624156918	0.116010240795304	0.126700328987076	0.137631946769243	0.148752619420986	0.16001335502765
36	0.00193109685405579	0.00190657838175565	0.00185416045992766	0.00177370647751024	0.00166613464269235	0.00153352286834421	0.00137918722919939	0.00120773350416587	0.00102508420234136	0.00083848641759631	0.000656508531249552	0.000489035831374519	0.000347276207441073	0.000243786944269948	0.000192532125044992	0.000208977251529662	0.000310223559212624	0.000515179469692109	0.000844761146867433	0.00132210876608337	0.00197280045426818	0.00282504245740302	0.00390981236417601	0.00526093240700554	0.00691505200204162	0.00891152258146616	0.0112921530179742	0.0141008400026469	0.0173830740081439	0.0211853273665934	0.0255543360384692	0.0305362905356597	0.0361759540777972	0.0425157274858132	0.0495946807779409	0.0574475712338517	0.0661038671260801	0.0755867955902752	0.0859124322805637	0.0970888494386323	0.109115337571958	0.12198171380963	0.135667726953158	0.150142565194717	0.165364467622538	0.181280435467613	0.197826034362216	0.214925275691519	0.232490564506841
37	0.00224320373152313	0.00218735701147811	0.00209803567108143	0.00197567240580081	0.00182206519130573	0.00164054544657965	0.00143612794641835	0.00121563963192	0.00098782568539962	0.000763432487369266	0.000555268250100842	0.000378243125454042	0.000249391334953691	0.000187878318374273	0.000214996030145895	0.000354149354393361	0.000630836214958294	0.00107262340338502	0.00170911951916942	0.00257194578547015	0.00369470491537146	0.00511294766339108	0.00686413616165514	0.00898760252232092	0.0115245003667448	0.0145177457854633	0.0180119426264639	0.0220532848870241	0.0266894263609055	0.031969304685213	0.0379429037709805	0.0446609356284006	0.0521744202370439	0.0605341408344046	0.069789952265981	0.0799899222523142	0.0911792898515101	0.103399232122023	0.116685438904049	0.131066506406478	0.146562172378978	0.163181428378008	0.18092055722028	0.199761155356	0.219668209840791	0.240588307213471	0.262448056437359	0.28515280986357	0.308585764834521
38	0.00301116957049695	0.00300171197732776	0.002965811517538	0.00290581155923519	0.00282571334763167	0.00273135645915293	0.00263057509967905	0.00253332502649669	0.00245177689555552	0.00240037312620169	0.00239584689661172	0.00245720358464673	0.00260566678951961	0.0028645929374395	0.0032593603065542	0.00381724000972032	0.0045672579441704	0.00554005784177282	0.00676777621168041	0.00828394003475779	0.0101233974253187	0.01232229001156	0.0149180734166205	0.0179495889000232	0.0214571849495506	0.0254828824686659	0.0300705713362703	0.0352662197633302	0.0411180713635588	0.0476767986049102	0.0549955757948944	0.0631300304983747	0.0721380298237383	0.0820792578435386	0.093014542965243	0.1050048996435	0.118110257574215	0.132387863387181	0.147890354599421	0.164663522728541	0.18274380130862	0.202155534233829	0.222908099371387	0.244992980644866	0.268380897678359	0.293019114541829	0.318829057186081	0.345704372006628	0.373509555048572
39	0.00494077144932882	0.0051508159626494	0.00536126579465456	0.00557695644274703	0.00580429711409551	0.00605137830499134	0.00632804825579053	0.00664595453118801	0.00701854852613123	0.00746105257563461	0.00799039149290972	0.00862509269075727	0.0093851614480926	0.0102919402364875	0.0113679631714409	0.0126368184365321	0.0141230327753185	0.0158519926868059	0.0178499166379939	0.0201438912866699	0.022761982289702	0.0257334267045603	0.0290889092822047	0.0328609191752594	0.037084176901744	0.0417961140487021	0.0470373804905059	0.0528523462276027	0.0592895577807028	0.0664021029057738	0.0742478327505109	0.0828893879683662	0.0923939752148914	0.102832843268739	0.114280414029014	0.126813032979282	0.140507316341182	0.155438087840213	0.171675916344212	0.189284285984184	0.208316451916577	0.228812056669675	0.250793602953522	0.274262897757603	0.299197598363353	0.325548002468342	0.353234230988422	0.38214395249242	0.412130792092525
40	0.00853257223479347	0.00914231159183898	0.00978749634398596	0.0104732833685185	0.0112057453545982	0.0119918758758795	0.012839570801693	0.0137575868640874	0.0147554799893705	0.0158435279590613	0.0170326439962846	0.0183342898684888	0.0197603989265525	0.0213233210206385	0.0230358022934608	0.0249110133005366	0.0269626386015869	0.0292050397829997	0.0316535017125014	0.0343245686375752	0.0372364725117086	0.0404096507181662	0.0438673442751322	0.0476362608325476	0.0517472795622592	0.0562361677166305	0.0611442715608257	0.0665191379889157	0.0724150178590287	0.0788931983788533	0.0860221101718428	0.0938771553427502	0.102540206251597	0.112098731010679	0.122644511028086	0.134271928177241	0.147075814160479	0.161148871975934	0.176578698548766	0.193444457856716	0.211813274443969	0.231736437155402	0.253245521255942	0.276348552834011	0.301026351568648	0.327229195701361	0.354873955671963	0.383841839817041	0.413976886483766
41	0.013288910638712	0.0143109280672672	0.0153820458974441	0.0165031689235446	0.0176751522722604	0.0188987738430744	0.0201747083956943	0.0215035082847651	0.0228855970836708	0.0243212835040896	0.0258108040174309	0.0273544033209425	0.0289524621629719	0.0306056819467124	0.0323153348740857	0.0340835870883406	0.0359139002624576	0.0378115143244977	0.039784010508255	0.0418419497053593	0.0439995762550349	0.0462755719691366	0.0486938395299256	0.0512842886395853	0.0540835927083773	0.0571358787409709	0.0604933087391342	0.064216507714349	0.0683747916201984	0.0730461484715607	0.0783169278728094	0.0842811983258323	0.0910397381468304	0.0986986346097226	0.107367476967498	0.117157142079793	0.128177186176138	0.140532872375868	0.154321880428561	0.169630762104777	0.186531222060323	0.205076319082993	0.225296695665366	0.247196954114148	0.27075230425153	0.295905610630804	0.322564965651375	0.350601908750364	0.379850400883211
42	0.0175755648167219	0.0187641512823505	0.0199718397805031	0.0211917664872826	0.0224163626276902	0.0236374130194938	0.0248461461436228	0.0260333614599416	0.0271895998425717	0.0283053629345413	0.0293713868633339	0.0303789750652981	0.0313203938921363	0.0321893331805308	0.0329814320334311	0.0336948676826878	0.0343310024923222	0.0348950809582131	0.03539696502787	0.0358518922952082	0.0362812377393775	0.0367132558195663	0.037183776078607	0.0377368221353827	0.0384251212605074	0.0393104698375812	0.0404639191155256	0.0419657459439101	0.0439051748155876	0.0463798206461996	0.0494948263784559	0.0533616757346881	0.0580966692141071	0.0638190606317638	0.0706488619420343	0.0787043355256692	0.088099205222588	0.0989396297779856	0.111320994602177	0.125324589354529	0.141014249360127	0.158433047767244	0.177600132189457	0.198507803927825	0.22111893938053	0.245364851649222	0.271143685473884	0.298319430416934	0.326721625741525
43	0.0198250210693429	0.0208290944515151	0.0217915132755996	0.0226987659470038	0.0235367243079045	0.024290850887257	0.0249464536650372	0.0254889912737352	0.0259044307775687	0.0261796591593842	0.0263029483949716	0.0262644724999514	0.0260568731998954	0.0256758689147794	0.025120899591069	0.0243957975984437	0.0235094724868062	0.022476594939921	0.0213182628451801	0.0200626301170076	0.0187454768667605	0.0174106978144164	0.0161106846004174	0.0149065769928569	0.0138683580035924	0.0130747687241326	0.0126130203495146	0.0125782834354811	0.0130729379638184	0.0142055722738267	0.0160897243200901	0.018842364965173	0.0225821299980014	0.0274273151322629	0.0334936561943049	0.040891924832898	0.0497253781217429	0.0600871081065982	0.0720573443872256	0.0857007689328356	0.101063907230438	0.118172663301117	0.137030067864651	0.157614308805952	0.1798771109684	0.203742528101092	0.229106203518639	0.25583514776338	0.283768071432984
44	0.0203116978263507	0.0209978003577994	0.0215959592751739	0.0220915834697584	0.0224701374824567	0.0227174512169484	0.0228200724282943	0.0227656611924204	0.0225434244508745	0.0221445874842146	0.0215628978108143	0.0207951555563954	0.0198417628203968	0.0187072830121753	0.0174009995833346	0.0159374620886493	0.0143370061189286	0.0126262324209628	0.0108384295115861	0.00901392336532009	0.00720033736774318	0.00545274573635203	0.00383370406847094	0.00241314162488366	0.00126810143081885	0.000482316292048913	0.000145611387014367	0.000353127192472887	0.00120436009764051	0.00280202210769813	0.00525072545928905	0.00865550267600838	0.0131201774703586	0.0187456068235746	0.0256278194063567	0.0338560800928465	0.0435109145132535	0.054662131233764	0.0673668820977387	0.0816678033730412	0.0975912815068	0.115145887393342	0.134321022042803	0.155085814357379	0.177388308373953	0.201154972846485	0.226290560486769	0.252678337661535	0.280180697995378
45	0.0216445968041791	0.0223038063271483	0.0228858133393273	0.0233811040030584	0.0237809172419388	0.0240775493574776	0.0242646843145702	0.0243377467340082	0.0242942737289385	0.0241343007888072	0.0238607559688356	0.0234798557086396	0.0230014947062133	0.0224396214416459	0.0218125902089591	0.0211434799058712	0.0204603693819424	0.0197965588865878	0.0191907271192844	0.0186870135914306	0.0183350164851268	0.0181896969556973	0.0183111818826402	0.018764458430923	0.0196189554357176	0.0209480085542138	0.0228282083138469	0.0253386325931074	0.0285599676554158	0.0325735245655545	0.037460160590847	0.0432991179576645	0.0501667950245919	0.0581354674699283	0.0672719793951794	0.0776364262410774	0.0892808530254777	0.102247992576637	0.116570069093215	0.13226769246747	0.149348868327598	0.167808147671236	0.187625938273551	0.208767997776101	0.231185125530471	0.254813066934214	0.279572640222861	0.305370091552305	0.332097679814547
46	0.0270919951555231	0.0283255933420208	0.0295572977673896	0.0307857140082651	0.0320104877514231	0.0332325190554834	0.0344541853770098	0.0356795702816524	0.0369146942540308	0.0381677435307715	0.0394492924236957	0.040772514189666	0.0421533751556828	0.0436108065382378	0.0451668482201705	0.0468467586810079	0.048679085331372	0.0506956896900009	0.0529317221723309	0.0554255417385912	0.058218576279663	0.0613551203994566	0.0648820681779146	0.0688485795592351	0.0733056801912146	0.0783057958249487	0.0839022237463222	0.09014854512463	0.0970979835985925	0.104802716842423	0.113313149228848	0.122677154995292	0.132939302486902	0.144140071059826	0.156315073046288	0.169494293779084	0.18370136302087	0.198952871222337	0.215257743828514	0.232616686356518	0.251021712181253	0.270455763895605	0.290892437774704	0.312295819293159	0.334620435850856	0.357811330894229	0.381804261518851	0.406526019453088	0.431894873101916
47	0.0379853710776515	0.0403500303000367	0.0428228453965864	0.045409599375047	0.0481169347444513	0.0509524529152581	0.0539248122355662	0.0570438225934924	0.0603205343250166	0.0637673190022782	0.0673979395464165	0.0712276070184157	0.0752730213976261	0.0795523936667401	0.0840854465893519	0.0888933916961936	0.0939988801919211	0.0994259257577197	0.105199797556236	0.111346882142915	0.117894513448324	0.124870770514247	0.132304243234863	0.140223766964188	0.148658127491027	0.157635738540488	0.167184294622593	0.17733040269857	0.188099196758203	0.199513939980916	0.211595619672954	0.224362540617508	0.23782992282944	0.252009509958278	0.26690919472142	0.282532667765289	0.298879096239628	0.3159428381264	0.333713197990331	0.352174229316766	0.371304587981629	0.39107744066838	0.411460431221776	0.432415707024649	0.453900006520761	0.475864808005206	0.498256538786186	0.521016842811441	0.544082903872478
48	0.0523164965345727	0.0559875324100789	0.0598660864445926	0.0639616033060511	0.0682839274006367	0.0728433095401639	0.0776504089062681	0.0827162894060224	0.0880524094947956	0.0936706045413378	0.0995830608294173	0.105802280331758	0.112341035457092	0.119212313061001	0.126429247126406	0.134005039660248	0.141952869518239	0.15028578905848	0.159016608734929	0.16815776997059	0.177721206894197	0.187718197778892	0.198159207282102	0.209053720847017	0.220410072881799	0.232235270576779	0.244534815445822	0.257312524879399	0.270570356167327	0.284308235582612	0.298523895208927	0.313212720238185	0.328367609457616	0.343978851584805	0.360034019992841	0.376517888195607	0.393412368236456	0.41069647384462	0.428346309896574	0.446335089349636	0.46463317840898	0.483208170254799	0.502024987202552	0.521046010705618	0.540231238146625	0.559538464911789	0.578923489812249	0.598340341518153	0.617741523314634
49	0.0655745356919343	0.070237289048916	0.0751605517307583	0.08035340531085	0.0858248220746348	0.091583618944406	0.0976384076357286	0.103997541001131	0.110669055560783	0.117660610271067	0.124979421640153	0.132632195364724	0.140625054733361	0.148963466119149	0.157652161965882	0.166695061757691	0.176095191549598	0.185854602724824	0.195974290731795	0.206454114637725	0.21729271841419	0.228487454941057	0.24003431377602	0.251927853785616	0.264161141767515	0.27672569821102	0.289611451341007	0.302806700568285	0.316298090425102	0.330070595997341	0.34410752077411	0.358390507721075	0.372899564246313	0.387613101567903	0.402507988812494	0.417559621976059	0.432742007664737	0.448027861308646	0.463388719308573	0.478795064339125	0.494216462796769	0.509621713152408	0.524979003750732	0.540256078397875	0.555420407899855	0.570439365561834	0.585280404536845	0.59991123482622	0.614299997685993
50	0.0732236097448389	0.0782321342385619	0.0834970803239831	0.0890242969357179	0.0948191338455034	0.100886380257712	0.107230202335543	0.113854080080749	0.120760744035948	0.127952112323962	0.135429228582345	0.143192201392709	0.151240145842502	0.159571127890783	0.168182112238276	0.177068914424459	0.186226157889838	0.195647236748681	0.205324285015566	0.21524815301707	0.225408391697088	0.235793245489847	0.246389654388121	0.25718326577503	0.268158456515914	0.279298365722075	0.290584938500907	0.301998980897582	0.313520226112728	0.325127411949508	0.336798369303416	0.348510121360609	0.360238993017527	0.371960729877993	0.383650626026363	0.395283659619145	0.406834635185511	0.418278331382219	0.429589652813537	0.440743784404727	0.451716346711535	0.46248355046057	0.473022348549237	0.483310583691298	0.493327129877316	0.503052025829875	0.512466598672892	0.52155357610333	0.53029718545253
51	0.0731795642806787	0.0778571732512958	0.0827441470361782	0.0878421290679324	0.0931520688285264	0.0986741700174091	0.104407840278834	0.110351643048494	0.1165032521036	0.122859409419702	0.129415886951328	0.136167452960967	0.143107843521739	0.150229739812347	0.157524751808308	0.164983408950374	0.172595158339147	0.180348370963873	0.188230356423058	0.196227386534841	0.204324728166038	0.212506685530705	0.220756652122269	0.22905717234835	0.237390012835008	0.245736243258201	0.254076326445762	0.262390217374423	0.270657470564711	0.278857355253356	0.286968977599961	0.294971409063706	0.302843819968741	0.310565617165517	0.318116584591624	0.325477025441602	0.33262790457275	0.339550989704862	0.346228989918	0.352645689915412	0.358786078499969	0.364636469713361	0.370184615108673	0.375419805669662	0.380332961954457	0.384916711127653	0.389165449652587	0.393075390544433	0.396644594233534
52	0.0664766477534694	0.0703847950605793	0.0744376070343353	0.0786332257877851	0.0829690885266709	0.0874418954899943	0.0920475810339055	0.0967812883466514	0.101637348282969	0.106609262801431	0.111689693477485	0.116870455547899	0.122142517918858	0.127496009539727	0.13292023250747	0.138403682222846	0.143934074868787	0.14949838242401	0.155082875361166	0.160673173109034	0.166254302282887	0.171810762606852	0.177326600367409	0.182785489149103	0.188170817512813	0.193465783184653	0.198653493230817	0.203717069601537	0.208639759337151	0.213405048642224	0.217996779951071	0.222399271031334	0.226597435102578	0.230576900885685	0.234324131447238	0.237826540662426	0.241072606091174	0.244051977046364	0.246755576630905	0.249175696532755	0.251306083394294	0.253142015615118	0.254680369505334	0.255919673779916	0.256860151473111	0.257503748454942	0.257854147848567	0.257916769776829	0.257698756007408
53	0.0563187506734818	0.0593443204777906	0.0624550488024339	0.0656471007978239	0.0689160462912957	0.072256846546701	0.0756638445344497	0.0791307590428873	0.0826506829486751	0.0862160859462317	0.0898188220142	0.0934501418702503	0.0971007106343244	0.100760630884708	0.104419471251219	0.108066300645463	0.11168972817985	0.115277948775086	0.118818794400663	0.12229979083481	0.125708219770014	0.129031186028103	0.132255689585674	0.135368702047021	0.138357247138351	0.141208484734843	0.143909797871698	0.146448882132644	0.148813836755189	0.15099325674209	0.1529763252239	0.154752905278752	0.156313630383629	0.157649992646872	0.158754427955242	0.159620397161145	0.160242462436991	0.160616357934664	0.16073905390882	0.160608813493573	0.160225241362984	0.159589323556622	0.158703457812112	0.157571473816666	0.156198642868628	0.154591676527453	0.152758713925538	0.150709297517046	0.14845433714637
[truncated: 70 more columns]
