# Supplementary material for: Reconstructing spruce budworm outbreak severity: a comparison of paleoecological and tree-ring signals
Source: PLoS One. 2025 Aug 12;20(8):e0329406. doi: 10.1371/journal.pone.0329406 (PMC12342301; doi:10.1371/journal.pone.0329406)
Supplement: S15 Dataset — (ZIP) [file pone.0329406.s015.zip › Lake 8 wavelet data outlier/Lepidopteran_scales/WS_wavelet_power.txt]

V1	V2	V3	V4	V5	V6	V7	V8	V9	V10	V11	V12	V13	V14	V15	V16	V17	V18	V19	V20	V21	V22	V23	V24	V25	V26	V27	V28	V29	V30	V31	V32	V33	V34	V35	V36	V37	V38	V39	V40	V41	V42	V43	V44	V45	V46	V47	V48	V49	V50
1	7.46151969969828e-05	5.68924086204925e-05	3.41612537761537e-05	1.71485677340185e-05	8.3002621067702e-06	4.80063335702354e-06	3.62387152450391e-06	3.22578584423133e-06	3.08124956087695e-06	3.02754569459768e-06	2.94866929215501e-06	2.79206410828105e-06	2.60910778145955e-06	2.42895418135587e-06	2.30584884985819e-06	2.32274138777453e-06	2.4314713754427e-06	2.55891072172521e-06	2.67525332786437e-06	2.71452929777914e-06	2.64812247484787e-06	2.53705254528011e-06	2.4369720479017e-06	2.3881099574307e-06	2.4953272202197e-06	2.76597683973637e-06	3.05933309615043e-06	3.32047209870457e-06	3.47020768222736e-06	3.41255721565558e-06	3.25546255566865e-06	3.11629382124321e-06	3.03039808613395e-06	3.07756537663261e-06	3.29445643167504e-06	3.58354658415582e-06	3.85508216949056e-06	4.04764138824574e-06	3.98413142174078e-06	3.65484850519444e-06	3.30169571862304e-06	3.01695856773388e-06	2.90539603090093e-06	3.09222397116234e-06	3.4103028395181e-06	3.67522567159096e-06	3.87501905014323e-06	4.04782544297782e-06	4.25629763299977e-06
2	9.50446423201606e-05	7.01545693163605e-05	3.87930496889943e-05	1.64460163485119e-05	5.98082219327481e-06	2.66604968460078e-06	1.98553462966528e-06	1.92590826176035e-06	1.9763885898233e-06	2.05334923968976e-06	2.06127715927538e-06	1.95189014696704e-06	1.79766578103252e-06	1.62877251196059e-06	1.5082131327735e-06	1.54541983705076e-06	1.68069973572304e-06	1.82690102171066e-06	1.96223747226634e-06	2.00809279662751e-06	1.92571890828322e-06	1.79315301545777e-06	1.66762584784726e-06	1.58487496660518e-06	1.6825561732358e-06	1.97152755672818e-06	2.27573794248006e-06	2.54771438874606e-06	2.697560064744e-06	2.59646984194588e-06	2.38636794502066e-06	2.21181951656983e-06	2.0922909491126e-06	2.12248602423538e-06	2.35469773580669e-06	2.66594694865359e-06	2.96664222646062e-06	3.20317678513289e-06	3.13577631807286e-06	2.74510258913578e-06	2.34281827583536e-06	2.01842058455459e-06	1.88198333870734e-06	2.09832644648118e-06	2.4480080942888e-06	2.69194741687632e-06	2.83617316244329e-06	2.94031819438338e-06	3.08034024802262e-06
3	0.000108948618125257	7.83879756625852e-05	4.04057912775134e-05	1.4461383086351e-05	3.43695164213135e-06	7.1514098343693e-07	5.58156322379658e-07	7.36471425533275e-07	8.76015980692262e-07	1.00516123997372e-06	1.05932923849181e-06	9.94411784815479e-07	8.88327885487653e-07	7.57510508580509e-07	6.54767717192685e-07	6.97772568850127e-07	8.23247797228652e-07	9.47170985302908e-07	1.06869743034431e-06	1.11080418674579e-06	1.02932381758717e-06	9.08642689855095e-07	7.91554542131833e-07	6.92983541960074e-07	7.61655297810037e-07	1.00926287191736e-06	1.253436831471e-06	1.47834030194662e-06	1.60324373995345e-06	1.47915531199548e-06	1.26360555102959e-06	1.10292844676634e-06	9.81275661192689e-07	9.89141537545997e-07	1.18855195013506e-06	1.44934279612709e-06	1.71181406330465e-06	1.95661003107408e-06	1.90904110945398e-06	1.53798639343333e-06	1.18363815826859e-06	9.00897766459858e-07	7.7129437873386e-07	9.79771562221848e-07	1.29124822737143e-06	1.45536415479182e-06	1.50897770224227e-06	1.52232026692622e-06	1.5581884565817e-06
4	0.000115698416238668	8.2546566199758e-05	4.14548381032828e-05	1.38844964217132e-05	2.64788372051898e-06	1.28879911050893e-07	5.38479718968679e-08	1.91726831178302e-07	2.69284144120916e-07	3.57082539178542e-07	4.02465785583392e-07	3.63555823048198e-07	3.06654054600697e-07	2.28217834912826e-07	1.55630580146116e-07	1.89076185362091e-07	2.73236325730813e-07	3.4563085146181e-07	4.28440090538271e-07	4.59382537641425e-07	3.96636191843827e-07	3.17496261556468e-07	2.42900945163656e-07	1.60848030230199e-07	1.98702319508794e-07	3.63478885407093e-07	5.04237549759555e-07	6.48443106046661e-07	7.38583189362596e-07	6.27036935807139e-07	4.59467770717755e-07	3.58193343032295e-07	2.70905486229116e-07	2.64530663532614e-07	3.97624206417637e-07	5.56131918227931e-07	7.2850924393974e-07	9.39935824602722e-07	9.25453032052211e-07	6.44694251519922e-07	4.11692127963752e-07	2.35084452229116e-07	1.41766368438113e-07	3.00267535843828e-07	5.12944605013718e-07	5.78171960325231e-07	5.61736920853259e-07	5.23334785439016e-07	4.86786996333552e-07
5	0.000117875313312351	8.52368706339701e-05	4.415624280568e-05	1.59567677926051e-05	3.85979096291378e-06	6.36524255700733e-07	1.35252604136702e-07	7.20549125201265e-08	6.32339884100808e-08	1.00252140467842e-07	1.22632926559781e-07	9.84071470957243e-08	7.78623848539778e-08	4.74766218850239e-08	9.20408342983662e-09	2.72864006807014e-08	6.45104946259495e-08	8.91390310237703e-08	1.33123312753024e-07	1.5231658139942e-07	1.13597608421672e-07	7.77802662816123e-08	5.21730099292422e-08	8.93023412765635e-09	2.79077064848388e-08	1.06957101571712e-07	1.53921065166034e-07	2.27064398042446e-07	2.88864827984169e-07	2.12838712267613e-07	1.10750707193508e-07	7.21712574275212e-08	3.23697810342256e-08	2.53152250246102e-08	9.12822130171117e-08	1.50724866158298e-07	2.33889342899753e-07	3.90891036487504e-07	4.02468790654268e-07	2.24988732312869e-07	1.09567517556144e-07	4.42383424878502e-08	1.13270037273241e-09	9.06336050336605e-08	1.88276327646253e-07	1.81410390671136e-07	1.44687712943541e-07	1.11415534082028e-07	6.71069497563857e-08
6	0.000118610141413035	8.82591363274988e-05	4.87308730792781e-05	1.98998778331857e-05	6.05700081178016e-06	1.43685134721181e-06	2.88513490187522e-07	4.26381674203703e-08	4.80730420897300e-09	2.58913595287487e-08	3.66843297233002e-08	2.13483294557852e-08	1.812530759142e-08	1.75812258693331e-08	6.50121796564466e-09	1.11858914992158e-08	1.59340383226059e-08	1.6739112224617e-08	3.85568777309105e-08	4.98394387142974e-08	2.76489475309294e-08	1.46690773245992e-08	1.91087131551447e-08	1.39958095568655e-08	2.53496586569194e-08	4.26844885113568e-08	3.7226545797855e-08	7.35079504717968e-08	1.19545408673025e-07	7.73873546721889e-08	1.92877048764208e-08	1.16891126581428e-08	6.8201657444681e-09	7.19201707879364e-09	2.71282435265175e-08	2.92288924502148e-08	6.53313461614831e-08	1.77058090373231e-07	1.98199852721929e-07	8.70409329659279e-08	3.04175782514988e-08	3.73106017048947e-08	4.6123750962585e-08	8.4052174941471e-08	9.57280094650334e-08	5.60812814423068e-08	2.77726314203675e-08	1.96639091225395e-08	5.2387111218544e-09
7	0.000119710694392006	9.20150966589336e-05	5.43136677836501e-05	2.46524463128163e-05	8.65471235361929e-06	2.38200082039578e-06	5.20281599508344e-07	8.53961315269593e-08	1.16759056464499e-08	1.52128653554144e-08	1.62217474966566e-08	3.76436237780599e-09	4.50035404977933e-09	1.68826930876379e-08	2.13262141921054e-08	1.72469557206077e-08	6.00620683412363e-09	1.4647131085041e-09	1.55969833499349e-08	2.29579474198885e-08	8.36915990164163e-09	1.01376718920604e-09	1.6603604445352e-08	3.56644844341561e-08	4.32724739246806e-08	2.61358889503901e-08	3.34417401749232e-09	3.02335382980406e-08	7.04595502156402e-08	4.89721447289996e-08	7.25473621289349e-09	2.06938535700584e-09	1.33749368260313e-08	2.07109910500705e-08	1.66450045979265e-08	1.0766312575397e-09	3.099566521567e-08	1.20005405117187e-07	1.3912166676482e-07	5.16698547856309e-08	2.7220430023911e-09	4.15686264651387e-08	9.50798460077303e-08	1.1378693733648e-07	7.99843702774275e-08	2.69672806412423e-08	3.43131100792883e-09	8.26958768614441e-09	2.56823656145268e-08
8	0.000121683508236834	9.63657930848057e-05	6.03505416252862e-05	2.98963101479581e-05	1.17393264532587e-05	3.69037884414398e-06	9.67450484037801e-07	2.40989530382073e-07	7.44132982608956e-08	3.55495028092376e-08	1.83250323367728e-08	3.87948586721313e-09	5.32182610304626e-09	2.27298680375122e-08	3.40642906826997e-08	2.61640515071971e-08	9.08468463132947e-09	4.16544401378477e-09	1.52035989444567e-08	2.08594903964641e-08	1.10316805145155e-08	6.9734239839594e-09	2.77155992500639e-08	5.75920946715412e-08	6.18667249444826e-08	3.01998207603857e-08	5.83786607392212e-09	3.26826315676525e-08	7.1109490467043e-08	6.01036958762179e-08	2.2439208241374e-08	1.003011121959e-08	2.30868783681927e-08	3.21816037339997e-08	2.11165333134634e-08	1.20158957166985e-08	5.59638453238513e-08	1.39313199702721e-07	1.53563382882348e-07	7.0447486097332e-08	1.44955590006287e-08	6.25117873411758e-08	1.42226181509288e-07	1.58147237525676e-07	1.01680785627393e-07	3.47032335252367e-08	4.18463434278302e-09	1.12825474675706e-08	5.44651343590338e-08
9	0.000124505582674906	0.000101233010794932	6.67721665565365e-05	3.56866486771876e-05	1.54329074401273e-05	5.40979016022145e-06	1.57522128195603e-06	4.30678477895768e-07	1.50653291243366e-07	7.74099927394271e-08	4.34372328296797e-08	2.40813748685934e-08	2.61273018197933e-08	4.58222635845388e-08	5.98529634487492e-08	5.21314836127477e-08	3.39607782982703e-08	2.66996541217873e-08	3.30898062114271e-08	3.82919932649109e-08	3.65075058205903e-08	4.29885170154802e-08	7.18746329992377e-08	1.06698976420559e-07	1.108636608293e-07	7.95807275578697e-08	5.95572879649642e-08	8.47814074008299e-08	1.193210454691e-07	1.13054781915664e-07	7.74397705249059e-08	5.61213339222993e-08	5.98925142139355e-08	6.67531654129194e-08	6.54917268006574e-08	8.28164091948571e-08	1.52727524967991e-07	2.42507656566552e-07	2.59545935503211e-07	1.87012297128375e-07	1.3365698427725e-07	1.77521386199244e-07	2.52867265754587e-07	2.54579791154217e-07	1.75571309923153e-07	8.85652432732513e-08	4.61713509386657e-08	5.57144924701607e-08	1.26190256251449e-07
10	0.000128104193724356	0.000106648380290259	7.3678254903136e-05	4.21380245737023e-05	1.98414981650221e-05	7.60184946965667e-06	2.32504921787148e-06	5.76897502773441e-07	1.6738176997239e-07	1.12408369864922e-07	1.02775445122464e-07	9.23526168378841e-08	9.61180277257183e-08	1.15399277724655e-07	1.29865500897524e-07	1.24040733408472e-07	1.05947503042425e-07	9.37259902156723e-08	9.38902117788794e-08	1.01381608034412e-07	1.15046486686713e-07	1.434531906532e-07	1.90461925713685e-07	2.37130306891526e-07	2.53258345621251e-07	2.37754183647651e-07	2.2789349545202e-07	2.4799566328537e-07	2.71856492062596e-07	2.62447318291623e-07	2.24403704402315e-07	1.90833476111908e-07	1.80049843886704e-07	1.88798130139976e-07	2.18313912521209e-07	2.88052639589073e-07	4.06742603127251e-07	5.28128802542181e-07	5.75289048133144e-07	5.38883169086737e-07	5.018771492116e-07	5.21951378800179e-07	5.45270943560455e-07	4.88984853420793e-07	3.58405171966607e-07	2.31280687196032e-07	1.6657748230706e-07	1.8240436043598e-07	3.01446641538323e-07
11	0.00013246711780107	0.000112706337129762	8.12552646862254e-05	4.95122613883652e-05	2.53257396570063e-05	1.06779199465227e-05	3.53748671486556e-06	8.10237129137149e-07	9.97246229909981e-08	7.11348215810978e-08	1.65066266089132e-07	2.30973944005626e-07	2.6957826122217e-07	2.98352662990306e-07	3.14047072549999e-07	3.08842762238374e-07	2.89056894353582e-07	2.71082351123214e-07	2.67792369539466e-07	2.85038829075139e-07	3.26729636598565e-07	3.95694967758163e-07	4.85397711586862e-07	5.7302715455588e-07	6.3174792721458e-07	6.56874254440341e-07	6.69313138915729e-07	6.83511019140337e-07	6.85406326240078e-07	6.55228065284087e-07	5.99572115406814e-07	5.48069524454495e-07	5.28996943961891e-07	5.59754941928985e-07	6.53823961267925e-07	8.20244828280344e-07	1.04236007459336e-06	1.25992084548179e-06	1.39956842685669e-06	1.43988129232987e-06	1.42068228733908e-06	1.36890601755075e-06	1.25137484341155e-06	1.0334007774401e-06	7.53694337117703e-07	5.06115860453513e-07	3.705292663018e-07	3.96948089994315e-07	6.37045903483489e-07
12	0.000137611865371233	0.000119518984895643	8.9729123127715e-05	5.81795277584978e-05	3.24633284287353e-05	1.54039684797625e-05	5.99948753627373e-06	1.72804519342609e-06	2.55428682243955e-07	3.007205730018e-08	2.15099715727011e-07	4.46107267122427e-07	6.14065730703541e-07	7.12048672331014e-07	7.53854348150424e-07	7.53250102932394e-07	7.28862827441443e-07	7.05129553136755e-07	7.05803202755576e-07	7.48995906993067e-07	8.45745508558338e-07	9.97099617758752e-07	1.18828795087459e-06	1.38743934194136e-06	1.55765597792573e-06	1.67619221861005e-06	1.74011001262908e-06	1.7527146486004e-06	1.71339323312831e-06	1.62785355273322e-06	1.52271049787138e-06	1.44239137061933e-06	1.43314432073859e-06	1.53181562737693e-06	1.76147773652131e-06	2.12187346759971e-06	2.5717008944424e-06	3.02298765005162e-06	3.37069887076033e-06	3.54081388766305e-06	3.50621595768101e-06	3.2602593211476e-06	2.80364628222069e-06	2.17737462920713e-06	1.49250225387523e-06	9.05550379619163e-07	5.69442861074918e-07	6.16402879963736e-07	1.1604744227559e-06
13	0.00014348882877263	0.000127066682548511	9.91278255800485e-05	6.827273660366e-05	4.16284851472324e-05	2.251169657174e-05	1.0761774884705e-05	4.49226713719895e-06	1.64905345063407e-06	6.96341479254602e-07	6.59074561332571e-07	9.65382907424485e-07	1.31056479666296e-06	1.5631175995587e-06	1.69282356141443e-06	1.7206928203595e-06	1.69112671435951e-06	1.65689050958535e-06	1.6688796592205e-06	1.76880860117878e-06	1.98336162609774e-06	2.31692612690793e-06	2.74394827549256e-06	3.20849248089359e-06	3.63771937458836e-06	3.96458264473339e-06	4.14586720085537e-06	4.16835660446595e-06	4.04944780513648e-06	3.83844335908991e-06	3.61336614376738e-06	3.46692947102883e-06	3.48694712873988e-06	3.74088524725259e-06	4.26377745879418e-06	5.04078107300839e-06	5.98611880466598e-06	6.93859480461183e-06	7.69248015441353e-06	8.0539639704689e-06	7.8910883203537e-06	7.16039870782207e-06	5.92141153765465e-06	4.3455053036835e-06	2.70305821477015e-06	1.32063971201379e-06	5.31376977890065e-07	6.41235395270407e-07	1.89457859559328e-06
14	0.000149836295119889	0.000134968386717154	0.000108929511655903	7.91747753544602e-05	5.22946342855322e-05	3.18383040286389e-05	1.82329792032281e-05	1.00949489675683e-05	5.6533292988883e-06	3.5086766511719e-06	2.73582202609705e-06	2.72039583086849e-06	3.02688481968043e-06	3.36073206529913e-06	3.56575959432239e-06	3.60767197870964e-06	3.53842860238862e-06	3.45592096178826e-06	3.47009254864466e-06	3.67776161584283e-06	4.14260938523078e-06	4.87697565709645e-06	5.82827554868801e-06	6.87933952968646e-06	7.87036230620568e-06	8.63917019144478e-06	9.06569860632556e-06	9.10559170801746e-06	8.80484225827463e-06	8.29368454900196e-06	7.76142304635136e-06	7.4186820263854e-06	7.4580066230342e-06	8.02027694737602e-06	9.16419851318421e-06	1.08331105335582e-05	1.28265144920224e-05	1.48008416106091e-05	1.63220181186448e-05	1.69660407179004e-05	1.64351145479793e-05	1.46497218190117e-05	1.17902104513518e-05	8.2794590208151e-06	4.71573046311033e-06	1.78272713162836e-06	1.693088343856e-07	5.09549626536594e-07	3.31883611249707e-06
15	0.000156077887847944	0.000142333600148198	0.000117831508328328	8.91303792444608e-05	6.23745736840073e-05	4.12719738769491e-05	2.66872566421753e-05	1.75619344696002e-05	1.2218044741143e-05	9.24298879538199e-06	7.73174094458649e-06	7.13255590719595e-06	7.04041158929261e-06	7.11480037620078e-06	7.10765280374529e-06	6.91284282424989e-06	6.57668531640488e-06	6.2620340802473e-06	6.18695272095283e-06	6.55893318490082e-06	7.51548922585876e-06	9.07683732430811e-06	1.11192118235995e-05	1.33810485944049e-05	1.55100129880538e-05	1.71450000867141e-05	1.80114726199714e-05	1.8000979578888e-05	1.72105389307992e-05	1.59313040335898e-05	1.45919337163763e-05	1.36739121157762e-05	1.36186434724383e-05	1.47391193102066e-05	1.71402982391147e-05	2.06537808885181e-05	2.48063932085643e-05	2.88548915987803e-05	3.19103548974202e-05	3.31409866561623e-05	3.19994391433123e-05	2.83984662847882e-05	2.27729972033682e-05	1.60124866652184e-05	9.30244582701851e-06	3.94860104293448e-06	1.24753514001761e-06	2.41526532211316e-06	8.52622713712189e-06
16	0.000161443653157232	0.000147973614698376	0.000124053214966638	9.55947502984222e-05	6.84928082730415e-05	4.67361963033593e-05	3.17027774268879e-05	2.26588753210851e-05	1.78682547350043e-05	1.55966219132409e-05	1.46100320443954e-05	1.4188531995867e-05	1.39203282950614e-05	1.35296760116762e-05	1.28365538384269e-05	1.18053432993298e-05	1.05928021565482e-05	9.53611991064502e-06	9.07334878796128e-06	9.62173897199064e-06	1.14487972954978e-05	1.4568418572698e-05	1.86899488274216e-05	2.32411811326471e-05	2.74718812258663e-05	3.0621634397296e-05	3.21120683520824e-05	3.17105246513461e-05	2.9617760454296e-05	2.64545870777513e-05	2.31513125800955e-05	2.07668541640391e-05	2.02738703977932e-05	2.23443027221317e-05	2.71660588860658e-05	3.43248085601229e-05	4.27925080172712e-05	5.10613175123668e-05	5.74320069861367e-05	6.04098728216026e-05	5.91026457224839e-05	5.34908670112568e-05	4.44773716074871e-05	3.37116853199618e-05	2.3284405242973e-05	1.54378968882176e-05	1.24055919442274e-05	1.63872260474279e-05	2.95592146666849e-05
17	0.000165535848492745	0.000151288169815234	0.000126635663702258	9.70137786901603e-05	6.82423641959172e-05	4.47816909328676e-05	2.87666297953623e-05	2.00420106367617e-05	1.69315143398792e-05	1.72251230512779e-05	1.89379289922761e-05	2.06558179227528e-05	2.15446672510884e-05	2.12201656646646e-05	1.96395739174652e-05	1.70646288078326e-05	1.40518731008376e-05	1.14004857633984e-05	1.0018000620473e-05	1.07140427009021e-05	1.39710086951778e-05	1.97572406671181e-05	2.74440979896285e-05	3.58673597022985e-05	4.35389260639499e-05	4.89728435068762e-05	5.10517415826679e-05	4.93400319720754e-05	4.42581617297159e-05	3.70662557088276e-05	2.96530117589954e-05	2.41701006806078e-05	2.25822165576787e-05	2.62171056628087e-05	3.54040564033077e-05	4.92871058149958e-05	6.58850815449868e-05	8.24319777514252e-05	9.59609970887893e-05	0.000104007259205113	0.000105235470759794	9.9796169329119e-05	8.93018048054266e-05	7.64676909136127e-05	6.46100861558583e-05	5.72485014117877e-05	5.79774444005491e-05	7.05904067183478e-05	9.92630859722802e-05
18	0.000169367882819352	0.000153791635671512	0.000127606952219178	9.57966442624446e-05	6.41163609111246e-05	3.75438938065582e-05	1.914668153661e-05	9.67942481633583e-06	7.89868292987622e-06	1.13282362397223e-05	1.71229941569287e-05	2.27569735822248e-05	2.64226447813686e-05	2.71744146728583e-05	2.49139485705381e-05	2.02973814953507e-05	1.45889821970946e-05	9.44460334400317e-06	6.6080365682561e-06	7.53830962756918e-06	1.30313485584876e-05	2.29301499446323e-05	3.60185872240525e-05	5.0161915338529e-05	6.26986396492634e-05	7.10186093153939e-05	7.32015492240863e-05	6.85593396575527e-05	5.79367836901488e-05	4.36778300466814e-05	2.9241813467903e-05	1.85351560889481e-05	1.50891466204902e-05	2.12536967399929e-05	3.75873402964722e-05	6.2602995590438e-05	9.29719213460358e-05	0.000124191195661432	0.000151593048524733	0.000171451850978595	0.000181881077302597	0.000183258240128106	0.000178080401168955	0.000170381985976025	0.000165033777459791	0.000167280604632171	0.000182725727465506	0.000217697400547325	0.000279683138020479
19	0.000176332366909042	0.0001603637356576	0.000133584424746009	0.000100383987293965	6.62172720933769e-05	3.63142354113226e-05	1.45293704767415e-05	2.63542124798461e-06	1.95186981814888e-07	4.96196282040615e-06	1.36261601687666e-05	2.2674886590145e-05	2.91589763480669e-05	3.12363607075696e-05	2.84404533002952e-05	2.16779533386043e-05	1.29865744373255e-05	5.09394054778294e-06	8.33007190359313e-07	2.49546323076296e-06	1.12359606040747e-05	2.66596569013029e-05	4.67157333821986e-05	6.79709401074627e-05	8.62542885925642e-05	9.75656785628489e-05	9.90561967904806e-05	8.98450781747988e-05	7.14560237848985e-05	4.77331668485164e-05	2.42150295180762e-05	7.07279646739488e-06	1.82668591871823e-06	1.2118804148124e-05	3.88299387695093e-05	7.97753775590443e-05	0.0001301009306568	0.000183336021678414	0.00023287776009045	0.000273534055936818	0.000302711228302788	0.000320936733324314	0.000331647508994768	0.000340463527850236	0.000354372965260658	0.000381266244311731	0.000430044423862872	0.000511183240538338	0.000637328288012868
20	0.000191936970870448	0.000178573530317343	0.000154553913880985	0.000123408505764077	8.9842475049185e-05	5.87616756615644e-05	3.4268713068975e-05	1.88654018682421e-05	1.30359185563969e-05	1.52896719237286e-05	2.26365417029051e-05	3.13718252803769e-05	3.79846291430924e-05	3.99851978184508e-05	3.64747224406048e-05	2.83436240226638e-05	1.80628944061356e-05	9.1113259312547e-06	5.14893217484845e-06	9.09779375267682e-06	2.23206928423102e-05	4.40877935351859e-05	7.14841851643342e-05	9.98329621295612e-05	0.000123597365051937	0.000137603248900397	0.000138322467612738	0.000124912008430555	9.97337704566674e-05	6.81846021786707e-05	3.78214788547849e-05	1.6933828237904e-05	1.28536583180937e-05	3.03728940998343e-05	7.06379751747079e-05	0.000130808819911601	0.000204610154942888	0.000283692597316998	0.000359505911565548	0.000425234163380518	0.000477318757346186	0.000516234032479591	0.000546450612309022	0.000575824316526211	0.000614848596791126	0.000676201325408092	0.000774789088317855	0.000928142562438165	0.00115671478640738
21	0.000221400519210703	0.000215153948355526	0.000199007633273597	0.000175361261628023	0.0001476880663991	0.000119895014734074	9.55919291295954e-05	7.74165021672753e-05	6.65556133268711e-05	6.25735829748846e-05	6.36024398133205e-05	6.68710728163456e-05	6.9464450541241e-05	6.91358320974018e-05	6.49682988221063e-05	5.77089356285399e-05	4.9673834424108e-05	4.42246370687553e-05	4.49216518677568e-05	5.45412006224933e-05	7.41890368606265e-05	0.000102737884256924	0.000136762617160415	0.000171046482450876	0.00019960158660394	0.000217013562907455	0.00021981825467717	0.000207579568341107	0.000183380292675094	0.000153556881726366	0.000126677568770826	0.000111939647968495	0.000117304681944274	0.000147768192179892	0.000204155963121636	0.000282749455615712	0.000375878799090819	0.000473410719482015	0.000564847108280416	0.000641598723860301	0.000698965000324726	0.000737460714534367	0.000763353979135938	0.00078853288586337	0.000829990905048334	0.00090923272129709	0.00105174640249866	0.00128644535516287	0.0016447859968744
22	0.000265795463676926	0.000271099390942547	0.000267978958809014	0.000257628358610345	0.000242055589646919	0.000223738396174049	0.000205205094731493	0.000188610107584327	0.000175381529178667	0.000166018441487957	0.00016009951500324	0.000156524587279372	0.000153951054111952	0.000151323677024022	0.000148353281449824	0.000145796180507009	0.000145428114977064	0.000149684261029229	0.00016102907353256	0.000181201345356758	0.000210529270146878	0.000247513664108414	0.000288830660105527	0.000329814561007173	0.000365364523707285	0.000391102168274524	0.000404522131341346	0.00040585049511835	0.000398369358618956	0.000388072450107693	0.000382661687831034	0.000390043747317656	0.000416606235924235	0.000465621452536657	0.000536129616495563	0.000622590117780904	0.000715464475076143	0.000802724701386386	0.000872096137335039	0.000913687542199292	0.000922577850402307	0.000900945855765528	0.000859439711518877	0.000817644695330389	0.000803658336692452	0.00085287165371609	0.00100607270554026	0.00130696720035491	0.00179920563345365
23	0.000318943721790982	0.000338390517963695	0.000351754415827863	0.000359321733730087	0.000361869649443852	0.00036052092334646	0.000356572354469346	0.000351319578039722	0.000345901639287253	0.00034119249904358	0.000337767143198741	0.000335959923677289	0.000336009513339446	0.000338253858581416	0.000343311725390781	0.000352177736683622	0.000366172680355888	0.000386728815346382	0.000415040900450629	0.000451662847726561	0.000496162201405319	0.000546948795368352	0.000601365207019059	0.000656068410815874	0.000707656233236967	0.000753417488800981	0.00079203209593937	0.000824034110856874	0.000851883532365208	0.000879566212247521	0.000911738974184919	0.000952538286240754	0.00100425669291611	0.001066148265446	0.00113364394148865	0.00119823340082734	0.00124819716035585	0.00127025076723272	0.00125200287148021	0.00118495554317771	0.00106762508860993	0.000908273057431297	0.000726736989130387	0.000554945082378687	0.00043587367623589	0.00042093258326857	0.00056600724712082	0.000926613681534768	0.00155279382087369
24	0.000366667800953924	0.000399670850455719	0.000429900427669824	0.000457374811154743	0.000482304829751754	0.000505023633657783	0.000525936175561495	0.000545494569106145	0.000564195903434006	0.000582594881617147	0.000601324156084431	0.000621117094763499	0.000642827553177403	0.000667438059827672	0.000696043709001739	0.000729797822768318	0.000769810369975835	0.000817001983249517	0.000871932766783563	0.000934640990677224	0.00100453630347463	0.00108039020218124	0.0011604506813463	0.00124267959335847	0.00132507594226533	0.00140601516845049	0.00148451356584771	0.00156032619979952	0.0016338089763342	0.00170551791334782	0.00177557387514362	0.00184288024142679	0.0019043361561613	0.00195423203262185	0.00198403882078743	0.0019827972816679	0.00193826525271131	0.00183887963699973	0.00167643630290467	0.00144920349361771	0.00116500016496801	0.000843640466777829	0.000518120123529458	0.000234034740859408	4.69792208052276e-05	1.80488173224142e-05	0.000207975686958696	0.000670791878289695	0.00144810326775263
25	0.00038852240010752	0.000430358442736685	0.000473375555417799	0.000518043512742607	0.000564809775891426	0.000614004760729708	0.00066579337345089	0.000720182200515518	0.000777076146900352	0.000836366252829139	0.000898024656832795	0.000962183483718222	0.0010291801246778	0.00109955943611019	0.00117403160819589	0.00125339153988049	0.00133841108316194	0.00142971951994776	0.0015276900808644	0.00163235078701134	0.00174333558329073	0.00185988579176606	0.0019809020689095	0.00210503420393716	0.00223078262302313	0.00235657491976572	0.00248077693392746	0.00260160373232468	0.00271691233513429	0.00282388414285543	0.00291863813863825	0.00299585247724063	0.00304850745523541	0.00306789065352509	0.00304401584081818	0.00296658872409674	0.00282659235087399	0.00261845590992231	0.00234261843722847	0.00200812717580147	0.00163476110350619	0.001254096683465	0.000908985263132302	0.000651118185776549	0.00053670643582137	0.000620738569605836	0.000950701806742979	0.00156092977318538	0.0024687584074826
26	0.000363277969939201	0.000405171173419069	0.000452015993763656	0.000505217530607659	0.0005660428342373	0.000635456433513359	0.000714009943863054	0.000801804845805482	0.000898530910671286	0.00100356672259051	0.00111611718151526	0.00123535801552958	0.00136055939855478	0.00149116824316642	0.00162683911823509	0.00176741441415935	0.0019128632810297	0.00206319477622554	0.00221836313584571	0.00237818220135912	0.00254226211481541	0.00270997492131779	0.00288044741068054	0.003052570551895	0.00322500693425527	0.00339617287440942	0.00356417248871878	0.00372666880379983	0.00388069262798815	0.00402241278429124	0.00414691910027261	0.00424809805483483	0.00431870388255544	0.00435073686064316	0.00433622582692683	0.00426846493803845	0.00414367097061675	0.00396291168712595	0.00373402513904264	0.00347313493129265	0.00320530759386844	0.00296393550653867	0.00278858885264211	0.00272136127450073	0.00280209635424496	0.00306324668163832	0.003525378099967	0.00419438136674604	0.00506121777942666
27	0.000280974673148957	0.000312998779234022	0.000352787013317168	0.000402731973053512	0.000465024949998382	0.00054142532088207	0.000633084104584555	0.000740448699648683	0.000863260363519335	0.00100063882786512	0.00115123339473413	0.00131340999518195	0.00148544063694327	0.00166566537303093	0.00185260590806365	0.00204502185291133	0.00224191281492226	0.00244247962564337	0.00264606433414224	0.00285209016581377	0.00306001927837163	0.00326933841550819	0.00347957178870625	0.00369030874380918	0.00390122360675488	0.00411205945055031	0.00432254906749513	0.00453225698207508	0.00474034613928347	0.00494530000379939	0.00514466074004265	0.00533487004054537	0.0055113124986096	0.0056686534838783	0.00580152765821592	0.00590556876936313	0.00597868186505675	0.00602236038920472	0.00604276624912972	0.00605124966413807	0.00606401492335974	0.00610075539019425	0.00618228401907865	0.00632744602025972	0.0065498629480134	0.00685524785432258	0.00724007174319992	0.00769219501908018	0.00819369122684706
28	0.000158688336313704	0.000175621326128884	0.000202023649831859	0.00024086707605316	0.000294829004981575	0.000366030174921349	0.000455830787898273	0.000564714771519021	0.000692277263372365	0.000837313025509484	0.000997986941115499	0.00117205537568578	0.00135710140087018	0.00155074861848299	0.0017508269131051	0.00195547682782841	0.00216319439450191	0.00237283184660278	0.00258357872144646	0.00279495032667343	0.00300680559809421	0.00321940470085792	0.00343350049659078	0.00365044062436637	0.00387224257184879	0.00410159690974385	0.0043417571256917	0.0045962897407921	0.00486868460725522	0.0051618585458523	0.00547761916736219	0.00581618144413851	0.00617583883282888	0.00655287698927025	0.00694177913914655	0.00733571186108137	0.00772720914165152	0.00810890776039271	0.0084741481485022	0.00881726011474863	0.00913341333790316	0.00941802675102885	0.00966588116625673	0.00987023179302425	0.0100223263233781	0.0101117528724306	0.0101279347970214	0.0100628467677441	0.009914676066373
29	4.53927944587157e-05	5.12956400872353e-05	6.74690856933276e-05	9.67265186160157e-05	0.000141431882113609	0.000203259078912762	0.000283020989759789	0.000380593726192083	0.00049494705314023	0.000624274846051704	0.000766203347101387	0.000918043171487985	0.00107704602369416	0.00124063007543044	0.00140654840172944	0.00157299058972355	0.00173862519319998	0.00190260609583002	0.00206457530838892	0.00222469557024091	0.00238373738023594	0.00254322783730419	0.00270564603430669	0.00287462638406891	0.00305511255414507	0.00325339568659048	0.00347697483466232	0.00373419616254305	0.00403365851814883	0.00438341161676336	0.00479001212014645	0.0052575343118495	0.0057866486731742	0.00637387898035925	0.00701112626033097	0.00768551054868411	0.00837953767752439	0.00907155963456072	0.00973647453059243	0.0103466135655956	0.0108727887700697	0.0112855195117074	0.0115565022704449	0.0116604156584818	0.0115771388869778	0.0112943904713814	0.0108106614257201	0.0101381384378985	0.00930512274850453
30	1.6075675094752e-07	5.85041714754061e-06	2.14199213241957e-05	4.87550405731671e-05	8.91542659418783e-05	0.000143167434513263	0.000210512392007813	0.000290084464310636	0.00038005924203802	0.000478074042746738	0.000581460418189338	0.00068749206490632	0.000793611506607631	0.000897605631060078	0.00099771363623375	0.00109266864174775	0.00118169244324722	0.00126447743687574	0.00134119680846182	0.00141258110176249	0.00148008560440897	0.00154615021591437	0.00161452531280097	0.00169060887866303	0.00178171770803379	0.00189720417194236	0.00204833354242267	0.00224785639162731	0.00250924438215534	0.00284560140532615	0.00326830910471702	0.00378550918842255	0.00440055806412532	0.00511060761131234	0.00590546747805323	0.00676689026554586	0.00766839490262991	0.00857571027959517	0.00944788546401117	0.0102390775260465	0.0109009934015708	0.0113859256518426	0.0116502787246121	0.0116584275124954	0.0113866812168754	0.0108270455008771	0.00999039459407327	0.008908600035783	0.00763513773741633
31	5.17025342199782e-05	6.54528538357095e-05	8.67184596747907e-05	0.00011607498089847	0.00015352687878218	0.000198457153743366	0.00024964712099492	0.000305367213853965	0.000363528068483125	0.000421870442066387	0.000478165138707247	0.000530392002385406	0.000576871265332182	0.000616330981251117	0.000647909440374112	0.000671108651759714	0.000685730673977814	0.000691839091580855	0.000689790157485076	0.000680370220408684	0.000665058009203078	0.000646404147369449	0.000628489761032825	0.000617396355763702	0.000621595855651102	0.000652157869773082	0.000722674447629943	0.000848822190111343	0.0010475164575104	0.00133565900840038	0.00172853327757762	0.00223795418438096	0.00287032532791009	0.00362479002018697	0.00449167974503692	0.00545146212921149	0.00647437006357661	0.0075208554317694	0.00854295722277018	0.00948660738062164	0.0102948215741746	0.0109116394097421	0.0112865933392023	0.0113794027275005	0.0111645161474252	0.0106350700210606	0.00980580616267105	0.00871450632492588	0.00742156903939157
32	0.000177139505648713	0.000197781034166418	0.000221632955145302	0.000248243754816859	0.00027681129022392	0.000306223163635419	0.000335139924974452	0.000362111916490483	0.0003857136293254	0.000404674686176404	0.000417985352916775	0.000424957684576248	0.00042523114424585	0.00041872300475621	0.000405537356983025	0.000385859699383605	0.000359874119713402	0.000327744392860311	0.000289696968130336	0.000246231998848492	0.0001984689099597	0.000148607647906477	0.000100459162180589	5.99731320071287e-05	3.56719827528866e-05	3.88918199193851e-05	8.37358212849418e-05	0.000186664921405118	0.000365683365187238	0.000639120031031114	0.00102405586865716	0.00153449788137039	0.00217944500414936	0.00296102556698411	0.00387290534994307	0.00489916649849113	0.00601383935290323	0.00718123176171913	0.00835714541561859	0.009490999212445	0.0105287998815963	0.0114168153624216	0.0121057230608622	0.0125549303468695	0.0127367064860727	0.0126397319231051	0.0122716703269215	0.011660407438976	0.0108536820448325
33	0.000327657960895231	0.000347806020294869	0.000366506403766314	0.000383019555243504	0.000396568563198805	0.000406409581518834	0.000411911762046811	0.000412635449546228	0.000408395481040843	0.00039929669233385	0.000385731619963117	0.000368335940359505	0.000347904946773362	0.000325283346029247	0.000301249443607476	0.000276421706976474	0.000251219092917409	0.000225905045569915	0.000200737971377224	0.000176238355370937	0.000153565516146014	0.000134977215239566	0.000124325548621005	0.000127525724760695	0.000152923384924554	0.000211483446731698	0.000316730542906071	0.000484388285176544	0.000731690805367567	0.00107637307551046	0.00153538316241249	0.00212339599673535	0.002851240439589	0.00372437570793394	0.00474156654687756	0.00589390684061512	0.00716432767130531	0.00852769834919678	0.00995158892670249	0.0113977124527818	0.0128240078925754	0.0141872641895553	0.0154461270232115	0.0165642775901996	0.0175135326899547	0.0182765929394306	0.018849165886628	0.0192412166618174	0.019477152064751
34	0.000473001386223203	0.000486975231601275	0.000496075662889707	0.000499849149319755	0.000498042718392064	0.00049065452096569	0.000477972493898437	0.000460594201608067	0.000439422133523485	0.000415631243203625	0.000390609260981578	0.000365874982871766	0.000342984786032967	0.000323442305308818	0.00030862968121028	0.000299780228854946	0.000298011109111993	0.000304430232191709	0.000320324220327513	0.000347424295028649	0.000388235387339492	0.000446401922820686	0.000527073156815215	0.000637223204023112	0.000785877395810121	0.000984198279048207	0.00124539184355315	0.00158440717736556	0.0020174197918967	0.00256110886093992	0.00323175971034324	0.00404424302697572	0.0050109394183157	0.00614069038916301	0.00743786315927365	0.0089016161780691	0.0105254443880877	0.0122970684522729	0.0141987109656875	0.0162077762108894	0.0182979197557853	0.0204404619552197	0.0226060673640329	0.0247665826694409	0.0268969017040744	0.0289767101824005	0.0309919576128282	0.0329359114650671	0.034809670305844
35	0.000610374440460707	0.000615066931614201	0.000612268396617451	0.000601835157825533	0.000583939900187238	0.00055910148114619	0.000528199276644183	0.00049247013697398	0.000453487831340934	0.000413127097844871	0.000373516881911243	0.000336989754980588	0.000306036514093262	0.000283276212758517	0.000271452038560085	0.00027346229552337	0.0002924331694858	0.000331836027712043	0.000395646995991375	0.000488540914319761	0.000616106085000911	0.000785061161971635	0.00100345175165128	0.00128080237683351	0.00162819979686616	0.00205828644630562	0.00258514785142382	0.00322408494904184	0.00399127068341138	0.0049032993604691	0.00597664619618615	0.00722706253427471	0.0086689386608003	0.0103146705032364	0.0121740684506294	0.0142538459350615	0.0165572222947106	0.0190836689365518	0.0218288201565045	0.0247845604439477	0.0279392890485738	0.0312783504631544	0.0347846068476355	0.0384391160265304	0.0422218674549855	0.0461125195527731	0.0500910762207283	0.0541384393112044	0.0582367782420674
36	0.000744613660019422	0.000735159556586365	0.000714947675167276	0.000683925339759731	0.000642446603221724	0.000591312690154834	0.000531802249291292	0.000465691227747735	0.000395263292014785	0.000323312856613936	0.000253143812678792	0.000188567838798779	0.000133906596822041	9.40020633644263e-05	7.42386638971379e-05	8.05797574551924e-05	0.000119619427355191	0.000198648591699908	0.000325732336050396	0.000509793304872039	0.00076069419493662	0.00108931108219616	0.00150758864754185	0.00202856844102238	0.00266638214942485	0.00343620333273017	0.00435415311798245	0.00543715767630567	0.00670275772673315	0.00816887258451977	0.00985352321765059	0.0117745202740189	0.0139491240504009	0.0163936839237816	0.0191232649434426	0.022151269205283	0.0254890594113961	0.0291455917373623	0.0331270648115059	0.0374365912179597	0.0420738973827582	0.0470350568820338	0.0523122610349341	0.0578936290841854	0.0637630583960465	0.0699001131196264	0.0762799479395361	0.0828732623261379	0.0896462804513581
37	0.000916392433201143	0.000893577959888188	0.000857088451907866	0.000807100673789823	0.000744349133628635	0.000670194780991823	0.000586686249096452	0.000496612476404231	0.000403546040290907	0.000311877046589118	0.000226837899580235	0.000154519686823578	0.000101881219724218	7.67519538690476e-05	8.78300675169646e-05	0.000144676911877632	0.000257708885667958	0.000438187560373337	0.000698208625812051	0.00105068996778464	0.00150935894933561	0.0020887387463927	0.0028041333698799	0.00367161075400051	0.00470798295495787	0.00593078203195706	0.00735822952600793	0.00900919658508943	0.0109031507124883	0.013060083886513	0.0155004155087583	0.0182448624235126	0.0213142672865559	0.0247293760399171	0.028510555359405	0.0326774418454612	0.0372485165348059	0.042240601058154	0.0476682754106422	0.0535432217008005	0.0598735031839584	0.0666627930861299	0.0739095728655128	0.0816063243134227	0.0897387439598534	0.0982850113651496	0.107215144860801	0.116490479038027	0.126063297735303
38	0.00130326826964727	0.00129917491628537	0.00128363679097747	0.00125766812996204	0.00122300071745191	0.00118216198821465	0.00113854267522042	0.00109645174289922	0.00106115678888999	0.00103890865574083	0.00103694965234775	0.00106350552134635	0.00112776207667844	0.00123982824394856	0.00141068802916298	0.00165214467861254	0.00197676092912607	0.00239779973467302	0.00292917014012633	0.00358538300225277	0.00438152097932808	0.00533322657707626	0.00645671101310353	0.0077687852241255	0.00928691249230683	0.0110292799402466	0.0130148836042661	0.0152636190463264	0.0177963666484496	0.0206350580282625	0.0238027076278665	0.0273233916869112	0.0312221557448293	0.035524831743709	0.0402577469067403	0.0454473089804384	0.0511194562154588	0.0572989656010756	0.0640086192503928	0.0712682362504857	0.0790935854472466	0.0874952031535908	0.0964771482165865	0.106035734781973	0.116158289971671	0.12682198907831	0.137992824364122	0.149624764785405	0.161659162696885
39	0.0022655789788363	0.00236189439007914	0.00245839565923931	0.00255730009213232	0.00266154661543824	0.00277484510695933	0.00290171145385167	0.00304748661916082	0.00321833870799782	0.00342124788582287	0.00366397498541808	0.00395501570778969	0.00430354342593035	0.00471934467934014	0.00521275243300326	0.00579458299231132	0.00647608303709824	0.00726889348601077	0.00818503675463738	0.00923693336538418	0.0104374527583538	0.0118000015166045	0.0133386500595958	0.0150682962108721	0.0170048609812646	0.0191655085358477	0.0215688787776839	0.024235317464786	0.0271870854885845	0.0304485261131199	0.0340461668443623	0.0380087314047379	0.0423670372460592	0.0471537553260576	0.0524030116292903	0.0581498141953852	0.0644292952102707	0.071275764915039	0.0787215824959364	0.0867958584500123	0.0955230128023983	0.104921223540008	0.115000809226928	0.125762598453884	0.137196346020499	0.149279261054388	0.161974715191792	0.175231199122529	0.188981592990467
40	0.0041452454214812	0.00444146550711765	0.00475490547179103	0.00508807060011691	0.00544391109119708	0.00582582452296855	0.00623764682149098	0.006683632132224	0.0071684228606095	0.00769701209965765	0.0082747016489837	0.00890705979886753	0.00959988394155284	0.0103591738105824	0.0111911216640788	0.012102125945964	0.0130988348107416	0.0141882253221365	0.0153777230871307	0.0166753655373735	0.018090010016189	0.0196315852961762	0.0213113821958089	0.0231423756727659	0.0251395672696294	0.0273203332282898	0.0297047601547144	0.0323159470089271	0.0351802496324115	0.038327442225734	0.0417907693628348	0.0456068624628097	0.0498154962871471	0.0544591640936885	0.0595824546009575	0.065231219870667	0.071451530497837	0.0782884229225947	0.0857844529819089	0.0939780796664857	0.102901913038308	0.112580869950531	0.123030290117693	0.134254072728148	0.146242899708112	0.158972615517374	0.172402834628652	0.186475846355729	0.201115882300808
41	0.00683983284992569	0.00736586756948082	0.00791717437860655	0.00849421897700963	0.00909744150036383	0.00972724233532092	0.0103839687822534	0.0110679051393667	0.011779269420855	0.0125182205213287	0.0132848801531657	0.0140793742626019	0.0149018988216869	0.0157528148442565	0.0166327771355638	0.0175429006145179	0.0184849670121583	0.019461673331502	0.0204769216510079	0.0215361476858718	0.0226466830302326	0.0238181432555918	0.0250628311274486	0.0263961412382635	0.027836949476591	0.029407968113159	0.0311360450501704	0.0330523841203797	0.0351926624044169	0.037597020512793	0.0403099027853512	0.043379726496227	0.046858362476405	0.0508004140896098	0.0552622871762427	0.060301050310806	0.0659730923364506	0.0723325924226427	0.0794298265610039	0.0873093431467782	0.0960080487311211	0.105553252794064	0.115960727096968	0.127232840457673	0.139356833314681	0.152303297922248	0.1660249292271	0.180455608282261	0.195509874409859
42	0.00958409767757915	0.0102322434927279	0.0108908058007438	0.0115560417029287	0.012223823885046	0.0128896725417649	0.0135488044927766	0.0141962026091143	0.014826708752914	0.0154351433932791	0.0160164548655831	0.0165659008633137	0.0170792641654902	0.0175531037890074	0.0179850417014251	0.0183740839325252	0.0187209733904301	0.0190285699411693	0.0193022513845011	0.0195503269036569	0.0197844524476865	0.0200200354017586	0.0202766139054341	0.0205781943942327	0.0209535294753739	0.0214363172167561	0.0220653024392073	0.0228842607582226	0.0239418470115639	0.0252912914024169	0.026989929228028	0.029098553464067	0.0316805837136027	0.0348010500467235	0.0385253959530248	0.0429181108654503	0.0480412093139127	0.0539525805209711	0.0607042389225204	0.0683405124274313	0.0768962109548886	0.0863948226410991	0.0968467888346474	0.10824791137272	0.120577946454922	0.13379943855992	0.147856845190435	0.162675998754557	0.178163945633486
43	0.0114535846823687	0.0120336718091261	0.0125896936899101	0.0131138442198837	0.0135979610847942	0.0140336454963077	0.0144124093779215	0.0147258516901823	0.0149658651318283	0.0151248738696798	0.0151961022277877	0.0151738734028951	0.0150539362711828	0.0148338172191698	0.0145131926850016	0.0140942767581615	0.0135822167867374	0.0129854885205535	0.012316280922185	0.0115908594594902	0.0108298955120324	0.0100587485430178	0.00930768697376873	0.00861203331460542	0.00801221911663855	0.00755373576958328	0.00728696812822065	0.00726689943900742	0.007552678077477	0.00820703919711778	0.0092955775114456	0.010885871040936	0.0130464596902918	0.0158456868912572	0.0193504171421457	0.0236246469681142	0.0287280314703374	0.0347143530698086	0.0416299631177666	0.0495122305738299	0.0583880347842291	0.0682723413774028	0.0791669013025933	0.0910591129637481	0.103921086171369	0.117708944209616	0.132362396694477	0.147804611121722	0.163942405152654
44	0.0124325390945141	0.0128524939706651	0.0132186196480244	0.0135219850893597	0.0137536933198824	0.0139050709988418	0.0139678841734416	0.0139345797287336	0.0137985513670906	0.0135544281912375	0.01319838313448	0.0127284575933374	0.0121448976879044	0.0114504966246239	0.0106509366894367	0.00975512348492182	0.00877550417477295	0.00772836074719432	0.00663406869174258	0.00551731103880992	0.00440723747386711	0.00333755824447598	0.00234656285828697	0.00147705415118198	0.000776189206301183	0.000295219838739426	8.91269295722778e-05	0.000216144788253969	0.000737173924395596	0.0017150830863807	0.00321390413077547	0.00529792616659261	0.00803069840452147	0.0114739541557247	0.0156864713821868	0.0207228880096499	0.026632492780702	0.0334580146555543	0.041234435570871	0.0499878526590333	0.0597344167380719	0.0704793739464293	0.0822162367734608	0.0949261094019086	0.10857719022916	0.123124471688695	0.138509654093093	0.154661286228788	0.171495140934835
45	0.014036180347473	0.0144636673473408	0.0148410897341076	0.0151622779337976	0.0154215505262604	0.0156139117842789	0.0157352658585004	0.0157826456875234	0.015754454127989	0.0156507141942441	0.0154733246840133	0.0152263168605421	0.0149161072797401	0.0145517413113997	0.0141451214263025	0.0137112139263633	0.0132682275035684	0.0128377568455267	0.0124448844800569	0.0121182341855569	0.0118899696024571	0.0117957321749117	0.0118745132378947	0.0121684559450071	0.0127225838030671	0.0135844538314791	0.0148037337817709	0.0164317044134794	0.0185206894984531	0.0211234179823894	0.0242923245304763	0.0280787964792646	0.0325323769618072	0.0376999356178818	0.0436248197952069	0.0503460004412115	0.0578972279308005	0.0663062138304954	0.075593855025927	0.0857735167078303	0.096850390400084	0.108820942510423	0.121672467789417	0.135382760606583	0.149919915115829	0.165242263218817	0.181298456787589	0.198027697929901	0.215360118233032
46	0.0186134236324782	0.019460961272498	0.0203071978131358	0.0211511752225947	0.0219926500716956	0.0228322407413399	0.0236715806515076	0.0245134753961369	0.0253620613199322	0.0262229627369913	0.0271034446768704	0.0280125577616888	0.028961271578832	0.0299625927286047	0.0310316636054206	0.0321858379249086	0.0334447290468256	0.0348302272728065	0.0363664825249823	0.0380798491405932	0.0399987899507725	0.0421537373479107	0.0445769096817757	0.047302082053162	0.0503643113854565	0.0537996165362141	0.0576446151467324	0.0619361198990262	0.0667106978354664	0.0720041973735916	0.0778512485927706	0.0842847432552062	0.0913353018258759	0.0990307354497329	0.107395511406593	0.116450230973655	0.126211128864536	0.136689603467772	0.147891786966999	0.159818164084327	0.172463247647789	0.185815318448709	0.19985623593621	0.214561325210129	0.229899344541508	0.245832536297253	0.262316762702029	0.279301726368528	0.29673127400152
47	0.0276495125236213	0.029370745538557	0.0311707051030135	0.0330536006623794	0.0350242672921449	0.0370882380511618	0.0392518153421025	0.0415221397724336	0.043907254870345	0.0464161658904677	0.0490588908489381	0.0518465018613957	0.0547911548256265	0.0579061054971949	0.0612057100554279	0.0647054083517207	0.0684216881746359	0.0723720290580002	0.0765748243993046	0.0810492809451069	0.0858152950353441	0.0908933053756385	0.0963041225205471	0.102068735694589	0.108208098043816	0.1147428918895	0.121693276036991	0.12907861766599	0.136917211781799	0.145225991628787	0.154020233845573	0.16331326246501	0.173116156120254	0.183437463001714	0.194282928210263	0.205655238163636	0.217553786630986	0.22997446679319	0.242909493453917	0.256347259161556	0.270272227550155	0.284664866676214	0.299501624527621	0.314754948223289	0.330393347720944	0.346381504121509	0.362680421917748	0.379247623799263	0.396037385912525
48	0.0403455454677844	0.0431765826097922	0.0461676540406806	0.0493260433192681	0.0526593422753509	0.0561754561514729	0.0598826051176723	0.0637893214609987	0.0679044417370838	0.0722370931704106	0.0767966736048413	0.0815928243379085	0.086635395222554	0.091934401489288	0.0974999718305931	0.103342287397856	0.109471511488653	0.115897709847865	0.122630761668229	0.12968026155242	0.13705541288685	0.144764913273845	0.152816832869855	0.161218486678844	0.16997630204717	0.179095682794562	0.188580871590014	0.198434812336712	0.20865901446152	0.219253421107502	0.230216283298188	0.241544042176205	0.253231221413403	0.265270331842651	0.277651790271758	0.290363854307242	0.303392574840778	0.316721767636082	0.330333005201702	0.344205629849912	0.358316788528694	0.372641489678817	0.387152682017985	0.401821354796553	0.4166166587122	0.431506046322397	0.446455430461658	0.461429358863459	0.476391202911663
49	0.0535769511028449	0.0573866023032019	0.0614090997740299	0.0656518635146967	0.0701222242320604	0.0748273856952303	0.079774384011422	0.0849700437866619	0.0904209311711129	0.0961333038306089	0.102113057933553	0.108365672295455	0.114896149881712	0.121708956932158	0.128807960037798	0.136196361569908	0.143876633933367	0.151850453188208	0.16011863265459	0.168681057184932	0.177536618851168	0.186683154852992	0.196117388502753	0.20583487418237	0.215829947195351	0.22609567945101	0.236623841916575	0.247404874754702	0.258427866027777	0.269680539795443	0.281149254357638	0.292819011301937	0.304673475901626	0.31669500928056	0.328864712613801	0.341162483471238	0.353567084237125	0.366056222354587	0.378606641953838	0.391194226229741	0.403794109742211	0.41638079962605	0.42892830451917	0.441410269854155	0.453800118011859	0.466071191711136	0.47819689890966	0.490150857420178	0.501907037407333
50	0.0633840140419152	0.0677195062137115	0.0722769627194909	0.0770614465294494	0.0820775885270971	0.0873295343561444	0.0928208903417596	0.0985546688522298	0.104533233507055	0.110758244676764	0.117230605757648	0.123950410740409	0.130916893624711	0.138128380260938	0.145582243225331	0.153274860354145	0.161201577575782	0.169356676686025	0.177733348709842	0.186323673482813	0.195118606065454	0.20410797057394	0.213280461970397	0.222623656304777	0.232124029838081	0.2417669874034	0.251536900277014	0.261417153737161	0.271390204383556	0.28143764717734	0.291540292039843	0.301678249720916	0.31183102651502	0.321977627267816	0.332096665979494	0.342166483175947	0.352165269087317	0.362071191547998	0.3718625274154	0.38151779619913	0.391015894500402	0.400336229785691	0.409458851961308	0.418364581178746	0.427035130286041	0.435453220349631	0.443602687705307	0.451468581056599	0.459037247224491
51	0.0671126297644177	0.0714024426666057	0.0758842630425138	0.0805595980763561	0.085429318533522	0.0904936112258056	0.0957519329065734	0.101202966109545	0.10684457746688	0.11267377905988	0.118686693368184	0.124878522390246	0.131243521508566	0.137774978667	0.144465199414067	0.151305498344999	0.158286197446034	0.165396631806811	0.172625163120579	0.179959201337157	0.187385234770291	0.19488886888947	0.202454873946631	0.210067241501163	0.217709249812692	0.225363537971227	0.233012188529248	0.240636818291417	0.248218676805911	0.255738751988502	0.263177882197702	0.270516873968432	0.277736624504203	0.284818247925675	0.291743204178323	0.298493429415697	0.305051466599113	0.311400594991253	0.317524957171821	0.323409682169417	0.329041003286668	0.33440636919641	0.339494546906332	0.344295715228656	0.348801547450497	0.35300528197963	0.35690177983928	0.360487568003702	0.363760867702805
52	0.064590609291726	0.0683878768179736	0.072325704665438	0.0764022876581022	0.0806151357118807	0.0849610426847584	0.0894360582810705	0.0940354634838244	0.0987537499895922	0.103584604115764	0.108520895639482	0.113554672011065	0.118677158361868	0.12387876369721	0.129149093629007	0.134476969960109	0.139850457383069	0.145256897500375	0.15068295031119	0.156114643241857	0.16153742772419	0.166936243247517	0.172295588728203	0.177599600954767	0.182832139778595	0.18797687963057	0.193017406853802	0.197937322253159	0.202720348174632	0.207350439342999	0.21181189660604	0.216089482658967	0.220168538755085	0.224035101349211	0.22767601757027	0.231079058379983	0.234233028246533	0.237127870146736	0.239754764708176	0.242106222314751	0.244176167025625	0.245960011199011	0.247454719768611	0.248658863191876	0.249572658175252	0.250197995381619	0.250538453438614	0.250599298692371	0.250387470288311
53	0.0579747808373538	0.0610893163022805	0.0642915143395082	0.0675774273372429	0.070942494855378	0.0743815299957598	0.0778887093861229	0.081457567118316	0.0850809929678226	0.0887512352034608	0.0924599082733987	0.0961980056261863	0.0999559178933798	0.103723456623569	0.107489883716334	0.111243946659035	0.114973919619622	0.118667650395203	0.122312613159236	0.125895966890488	0.12940461930474	0.132825296046302	0.136144614831324	0.139349164169374	0.142425586224561	0.145360663313366	0.148141407474226	0.150755152484469	0.153189647644477	0.155433152597662	0.15747453240889	0.159303352084191	0.160909969681715	0.162285627138678	0.163422537922141	0.164313970603507	0.164954327458062	0.165339217202143	0.165465521001965	0.165331450919802	0.164936600005315	0.164281983292168	0.163370069022495	0.162204799493917	0.160791601005182	0.159137382466445	0.157250522338008	0.155140843666057	0.15281957709456
[truncated: 70 more columns]
