# Supplementary material for: Reconstructing spruce budworm outbreak severity: a comparison of paleoecological and tree-ring signals
Source: PLoS One. 2025 Aug 12;20(8):e0329406. doi: 10.1371/journal.pone.0329406 (PMC12342301; doi:10.1371/journal.pone.0329406)
Supplement: S15 Dataset — (ZIP) [file pone.0329406.s015.zip › Lake 8 wavelet data outlier/Lepidopteran_scales/WS_wavelet_significance.txt]

V1	V2	V3	V4	V5	V6	V7	V8	V9	V10	V11	V12	V13	V14	V15	V16	V17	V18	V19	V20	V21	V22	V23	V24	V25	V26	V27	V28	V29	V30	V31	V32	V33	V34	V35	V36	V37	V38	V39	V40	V41	V42	V43	V44	V45	V46	V47	V48	V49	V50
1	0.0378083156980619	0.0288279899071191	0.0173098714389598	0.00868936207035127	0.00420583128825778	0.00243253209557742	0.00183625433104735	0.00163454007335756	0.00156130199786059	0.00153408967634684	0.00149412216242605	0.00141476864638428	0.00132206272531428	0.00123077697574857	0.00116839819200607	0.00117695782103859	0.00123205246482504	0.00129662734005854	0.00135557937877289	0.00137548093140091	0.0013418318863412	0.00128555156905102	0.00123483971419583	0.00121008077209628	0.00126440890206118	0.00140154994932881	0.00155019669155952	0.00168251860783139	0.00175839122414697	0.00172917911819522	0.00164957757938932	0.00157905929815139	0.00153553501354407	0.00155943518243148	0.0016693361920269	0.001815821253919	0.00195341122951083	0.00205098303828809	0.00201880186125937	0.00185195069737025	0.00167300441589248	0.00152872506630878	0.00147219513966626	0.00156686284853672	0.00172803680177526	0.00186227602479897	0.00196351345945979	0.00205107630078282	0.00215671138172933
2	0.0473999745600449	0.0349869779052347	0.0193465883344679	0.0082018379732299	0.00298271225909222	0.00132959295906664	0.000990211427354271	0.000960474997684927	0.00098565018071004	0.00102403143773562	0.0010279851922819	0.000973432495001511	0.000896518837972736	0.000812289611980117	0.000752165112934782	0.000770720570592928	0.000838186380332646	0.000911098825130061	0.00097859283801484	0.00100146147274377	0.000960380564692389	0.000894268264261088	0.000831666265809772	0.000790397346595122	0.000839112209382334	0.00098322592154698	0.00113493951837412	0.00127057763872723	0.00134530758727403	0.00129489260467292	0.00119011211072644	0.00110306258467114	0.00104345216457417	0.00105851083340305	0.00117431777372429	0.00132954172334031	0.00147950229103194	0.00159746509030125	0.00156385161829492	0.00136901765016321	0.0011683933356215	0.00100661207222056	0.000938569078693182	0.00104646214404007	0.00122085283882919	0.00134250848824385	0.00141443570585333	0.00146637416071002	0.00153620494357507
3	0.0528002741284921	0.0379895282251639	0.0195820460373214	0.00700848716005379	0.00166566581562576	0.000346582091776303	0.000270501887360468	0.000356919562864501	0.000424547687867996	0.000487135953876261	0.000513387642240571	0.000481926395564702	0.000430514463394173	0.000367115831265344	0.000317323115732535	0.000338164756456766	0.00039897439836617	0.000459031867784229	0.000517927792509679	0.000538334185164463	0.000498845975936146	0.000440359721259073	0.000383614749148661	0.000335843828142532	0.000369124539694048	0.000489123746789329	0.000607458905337639	0.000716454917383516	0.000776987449873001	0.000716849899483679	0.000612387019061965	0.000534517328768893	0.000475560175045304	0.000479372251185985	0.00057601344434617	0.000702401721641708	0.00082960438925053	0.000948240994525465	0.000925187447406117	0.000745361479351749	0.000573632050602729	0.000436606263111467	0.000373795972190231	0.00047483123658474	0.000625783617510017	0.000705319880619713	0.000731302862791459	0.000737769131799841	0.000755152098916733
4	0.0538993249414494	0.0384551866744969	0.0193121726464675	0.00646823879368018	0.00123354450042789	6.00400630361919e-05	2.50856444631029e-05	8.93179622472651e-05	0.000125448852779564	0.000166350659203489	0.000187492922204107	0.000169366306626087	0.000142858018898377	0.000106317680408225	7.25021437874988e-05	8.80831309954878e-05	0.000127290018179616	0.000161015769950564	0.000199593325549329	0.000214008190204487	0.00018477714460351	0.000147908975123967	0.000113157961859684	7.49327478233195e-05	9.25675669036927e-05	0.000169330464416203	0.000234904369702921	0.000302084045876254	0.000344076752421801	0.000292111756168226	0.000214047896930182	0.000166868138870074	0.000126204172065446	0.000123234393816675	0.000185237421591665	0.000259079907447002	0.000339383698917344	0.000437878996803755	0.000431132035461352	0.000300337602537928	0.000191791110910115	0.000109516566356809	6.60433548411991e-05	0.000139882791916781	0.000238960643035645	0.000269347493031536	0.000261691056913188	0.000243801017944392	0.000226774845720708
5	0.0522950644956152	0.037815107522949	0.0195897979018573	0.00707917694899056	0.00171238583952097	0.000282392267468996	6.00044526523229e-05	3.19669673961417e-05	2.80535882306211e-05	4.44765914445287e-05	5.44057667676019e-05	4.36580651163466e-05	3.45434368172705e-05	2.10628751156083e-05	4.08336676324145e-06	1.21055379905485e-05	2.86199067668104e-05	3.95462904443136e-05	5.90597982788976e-05	6.75748400933381e-05	5.03972722703806e-05	3.45070051343552e-05	2.31464149914942e-05	3.96187425970386e-06	1.23811786330702e-05	4.74512293353171e-05	6.82866649843983e-05	0.000100736507132945	0.00012815410101959	9.44253200473336e-05	4.91342522269473e-05	3.20185835001839e-05	1.43607659596048e-05	1.12310312327652e-05	4.04971073492124e-05	6.68686799241385e-05	0.000103764375491997	0.000173417752958201	0.000178554192335129	9.98156436361754e-05	4.86093333388627e-05	1.96262212041885e-05	5.02519462147991e-07	4.02093541685521e-05	8.35282844268518e-05	8.04822300254089e-05	6.41903132003185e-05	4.94292008810512e-05	2.97718170751744e-05
6	0.0497089684308877	0.0369890008491205	0.0204228862949591	0.00833994789318782	0.0025384613706021	0.000602177835786487	0.000120914685749128	1.78694611860328e-05	2.01471923323456e-06	1.0850950501488e-05	1.53742350055356e-05	8.94698735139688e-06	7.59623361146259e-06	7.36821144721224e-06	2.72463075051216e-06	4.68795602788772e-06	6.6778826710675e-06	7.01528546565858e-06	1.61590113213439e-05	2.08874810884418e-05	1.15875476041815e-05	6.1477432954027e-06	8.00837439082243e-06	5.86557984956997e-06	1.06239261407044e-05	1.78888741436611e-05	1.56014752854279e-05	3.08068462434211e-05	5.0100934667058e-05	3.24326868218959e-05	8.08338900353857e-06	4.89885371677716e-06	2.85830030759856e-06	3.01414150312166e-06	1.13693229346146e-05	1.22496953023434e-05	2.73800687293647e-05	7.42042368379553e-05	8.30646528584123e-05	3.64784573852875e-05	1.27478680915024e-05	1.56367027320837e-05	1.93302533257185e-05	3.52258825504938e-05	4.01191714617256e-05	2.350340886174e-05	1.16393829572318e-05	8.24105448450918e-06	2.1955198996684e-06
7	0.0470629369675524	0.0361747186925668	0.0213528184458448	0.00969183691405872	0.00340250454681084	0.000936457306812106	0.000204542962910704	3.35725456755391e-05	4.59025331252826e-06	5.98076994669527e-06	6.37740081465673e-06	1.47991748113642e-06	1.76926447592788e-06	6.6372442717958e-06	8.38416550314996e-06	6.7804501016689e-06	2.36127386182233e-06	5.7583577683833e-07	6.13178169260517e-06	9.02566339468789e-06	3.29024275502516e-06	3.9855137059971e-07	6.52752365537995e-06	1.4021098043326e-05	1.70120950604335e-05	1.02750359983319e-05	1.31472506941099e-06	1.18859815695947e-05	2.77003937484655e-05	1.92528576686686e-05	2.85211939365734e-06	8.13555991074809e-07	5.25820865032542e-06	8.14229732168442e-06	6.54379966798647e-06	4.23265684559187e-07	1.21856033474805e-05	4.717879923327e-05	5.46941463085426e-05	2.0313432573833e-05	1.07014113396585e-06	1.63422462553789e-05	3.73795910404913e-05	4.47340773253023e-05	3.14449715280185e-05	1.06018884565909e-05	1.34898201453427e-06	3.25109703855041e-06	1.00967383092452e-05
8	0.0446028998697411	0.0353227309280412	0.0221213967628069	0.0109584457855108	0.00430303177414803	0.00135270260080272	0.000354617463727994	8.83343359263356e-05	2.72760782410054e-05	1.30306147249914e-05	6.71701197861608e-06	1.42201948471604e-06	1.95070704516797e-06	8.33159762419389e-06	1.24862125399693e-05	9.59039221067597e-06	3.32997696097578e-06	1.5268369966639e-06	5.5728554444655e-06	7.64601362147184e-06	4.04364526067275e-06	2.55609766855523e-06	1.01591096122446e-05	2.11102923407153e-05	2.26771513901198e-05	1.10696971264005e-05	2.13986069041759e-06	1.19797675495551e-05	2.60650726548476e-05	2.20309158390687e-05	8.22505672994158e-06	3.67652160010882e-06	8.46245920324053e-06	1.1796116579755e-05	7.74023230118669e-06	4.40440780564973e-06	2.05134600857096e-05	5.10650357382841e-05	5.62884181234246e-05	2.58224159872072e-05	5.31332450904185e-06	2.29135980040146e-05	5.2132784669288e-05	5.79686228827733e-05	3.72709331422972e-05	1.27204160408471e-05	1.53387118178215e-06	4.13560015045097e-06	1.99641099226018e-05
9	0.0423246984973562	0.0344133698089882	0.0226986754875069	0.0121313969477729	0.00524629611225169	0.00183901583002257	0.000535484147722839	0.000146405778235939	5.12134074032567e-05	2.63149212508294e-05	1.47661473773111e-05	8.18627493496683e-06	8.88177179138694e-06	1.55769199180887e-05	2.03465465380466e-05	1.77216898931402e-05	1.15447008184601e-05	9.07633847744001e-06	1.12486206734316e-05	1.30170634519411e-05	1.24104409099592e-05	1.4613609947752e-05	2.44332190247561e-05	3.62714820488676e-05	3.76872339223948e-05	2.70528455650201e-05	2.02460339711769e-05	2.88207759791069e-05	4.05622556464439e-05	3.84320883888305e-05	2.63250439759733e-05	1.90780082828327e-05	2.03599915111626e-05	2.26922161974299e-05	2.22634000127267e-05	2.81527902163094e-05	5.19185269257851e-05	8.24385800778103e-05	8.82306096672859e-05	6.35733669222189e-05	4.54356458567108e-05	6.03470060240925e-05	8.59602481509513e-05	8.6542407758988e-05	5.96840928545852e-05	3.0107061373087e-05	1.56955894323003e-05	1.89397057149634e-05	4.28973900960921e-05
10	0.0401993398788619	0.0334664647750961	0.0231203766592184	0.0132229923347157	0.00622629989895398	0.00238547483618075	0.000729604871058393	0.000181031534683061	5.25247180831858e-05	3.5273960469646e-05	3.22511303460454e-05	2.89804269870876e-05	3.0162020092379e-05	3.62125130502002e-05	4.07520414230254e-05	3.89242182956143e-05	3.32465281603771e-05	2.94113941677021e-05	2.94629272068859e-05	3.18137416141908e-05	3.6101806550841e-05	4.50158843369605e-05	5.97673148954163e-05	7.44119417575237e-05	7.9472951015899e-05	7.46077154713488e-05	7.15134127425204e-05	7.78215112796656e-05	8.53090847768373e-05	8.23564681340713e-05	7.04183096671663e-05	5.98839081177461e-05	5.64999837953124e-05	5.92452126768081e-05	6.85073213809679e-05	9.03914667053007e-05	0.000127636603228679	0.000165727823703347	0.000180526798554717	0.000169102564399477	0.000157490004909618	0.000163789336372364	0.000171107060190544	0.000153444377945768	0.000112468225304386	7.25763199604166e-05	5.22723310825809e-05	5.7238835571066e-05	9.45945300168309e-05
11	0.038215516270778	0.0325147171003626	0.0234413788210143	0.014283821238804	0.00730623744214952	0.00308047936897972	0.00102053161081545	0.000233745783147695	2.87696147977857e-05	2.05217262719773e-05	4.76200636218178e-05	6.66338081615712e-05	7.7770790208139e-05	8.60719341992346e-05	9.05996235899662e-05	8.90982290650945e-05	8.3390192469792e-05	7.82047059831646e-05	7.72555772723468e-05	8.22310184681656e-05	9.42584239081025e-05	0.000114154272619834	0.000140032669638082	0.000165312938879017	0.000182253328918612	0.000189502037751871	0.000193090538807457	0.000197186493575257	0.000197733271828688	0.000189027127679622	0.000172970910156307	0.00015811289757781	0.000152610637679354	0.000161484030497738	0.00018862205689099	0.000236632910125231	0.000300711067409592	0.000363475301415614	0.000403762313821376	0.000415392195953525	0.000409853463777665	0.000394916497431743	0.00036100986028134	0.000298126394535155	0.00021743372001623	0.000146009660518965	0.000106894204691766	0.000114515786586469	0.00018378174519027
12	0.0363667448785884	0.0315853318325581	0.0237127526769737	0.015375127990906	0.00857909730162291	0.00407081315488398	0.00158548706570725	0.000456671221761771	6.75022440599934e-05	7.94715508622522e-06	5.68444913103861e-05	0.000117892952967099	0.000162279405972269	0.000188173398695987	0.00019922140202695	0.000199061717891946	0.000192616882458092	0.000186344880189655	0.000186522905854514	0.000197937459762229	0.000223505517194905	0.000263503930564048	0.000314029350849787	0.000366659171771139	0.000411642392936232	0.000442968014547453	0.000459859596548917	0.000463190628937874	0.000452799142121815	0.000430193535217698	0.000402407336392466	0.000381181367238089	0.000378737645521322	0.000404813552752673	0.000465506453826292	0.000560748383525476	0.000679624464648635	0.000798886203191691	0.000890775992061448	0.000935732358309583	0.000926589148967934	0.000861590086366199	0.000740920768716189	0.000575415698580011	0.000394424191191475	0.00023931017533611	0.000150486901661999	0.000162897045379013	0.000306679058209418
13	0.0346267257834213	0.0306637332707506	0.0239215279909086	0.0164755775699078	0.0100457865068824	0.00543252287148024	0.00259703163697905	0.00108407395639245	0.000397949597371042	0.000168041133654931	0.000159047880600199	0.000232966214145905	0.000316265511563712	0.000377211556816911	0.000408512200999951	0.000415237610884	0.000408102717849452	0.000399840836525865	0.000402734058251514	0.000426848911655885	0.000478624850057643	0.000559120639168452	0.000662169628897941	0.00077427344180304	0.000877854480647463	0.000956733128698308	0.00100048071983345	0.00100590786296729	0.000977212790167289	0.000926293194859177	0.000871977558710115	0.000836639459187473	0.000841470120572864	0.000902750470206429	0.00102893482461375	0.00121644134559007	0.00144457025769304	0.00167442177678012	0.00185634939792676	0.00194358267650852	0.00190427752277929	0.0017279474972132	0.00142895509928551	0.00104865738906744	0.000652302038981613	0.000318696790250201	0.000128231898318569	0.000154742932844173	0.000457199728131459
14	0.0329265378695669	0.0296593138056497	0.0239372689226046	0.0173986632340127	0.0114917500783104	0.00699646986374671	0.00400669864220653	0.0022183658452448	0.0012423195668315	0.000771031975493244	0.000601197109649587	0.000597807202010919	0.000665158181882965	0.000738521140882446	0.000783575956828653	0.000792786206659152	0.000777569969159244	0.000759438908520147	0.000762553115868411	0.000808188410040407	0.000910338744644513	0.00107171579178366	0.00128076401925579	0.00151173541337624	0.00172951274799703	0.00189845834243723	0.00199218799581515	0.00200095450811139	0.0019348647924101	0.00182253784480224	0.00170557333690704	0.00163025597028146	0.00163889755354889	0.00176245650241747	0.00201383335824709	0.00238057690857214	0.00281862758831697	0.00325248613096876	0.00358676479060898	0.00372828880844645	0.00361161774002565	0.00321927754464533	0.00259089969226733	0.00181941178384228	0.00103628214747324	0.000391754430151241	3.72056299349176e-05	0.000111973571297638	0.000729314501894112
15	0.0311558451794392	0.0284122477001337	0.023521206503728	0.0177919648632771	0.0124510434349657	0.0082385996254179	0.00532723787893397	0.00350566578604253	0.00243893299428404	0.00184506038539403	0.0015433891831734	0.00142378148911643	0.00140538788998239	0.00142023717811637	0.00141881039906456	0.00137992295867018	0.00131282010755697	0.00125001028014057	0.00123502274258292	0.00130927647515412	0.00150022160087608	0.00181189367881893	0.00221958694386586	0.0026710886730604	0.00309606677825928	0.00342243847394668	0.00359540137388483	0.00359330678144791	0.00343552116046756	0.00318016375555173	0.002912802280993	0.00272954929587095	0.00271851671900273	0.00294218307052859	0.00342149990386551	0.00412285179281536	0.00495178501530769	0.00575993529715712	0.00636985860401673	0.00661551398209069	0.00638764135986519	0.00566882491236919	0.00454588401293059	0.00319636921256525	0.00185692903698868	0.000788209043992773	0.000249029585255313	0.000482128720990489	0.00170198236477739
16	0.0292110060131911	0.0267737880320274	0.0224457210765477	0.0172965537584629	0.0123928305337318	0.00845627117915567	0.00573618103865482	0.00409981148414513	0.00323301465435192	0.00282199397488509	0.00264348412313308	0.00256721949326788	0.0025186917266832	0.00244800857515714	0.00232259766197035	0.00213601431434816	0.0019166216908516	0.00172542958861981	0.00164169752617521	0.0017409211788242	0.00207150222447509	0.00263595473843315	0.00338168888591945	0.0042051717025892	0.00497065862911875	0.00554056309443145	0.00581023659576834	0.00573758279224381	0.00535892592745717	0.00478659326082068	0.00418891122546517	0.00375747630828207	0.00366827768400299	0.00404289390392496	0.00491532428780414	0.00621060146771379	0.00774271508706899	0.00923884230643963	0.0103915308444352	0.0109303346631369	0.0106938099196353	0.00967843583417221	0.0080475679537052	0.0060996652599105	0.00421299251017098	0.00279327486719812	0.00224462104141744	0.00296504290660926	0.00534833287334502
17	0.0270964804639498	0.0247642850485336	0.0207289286205455	0.0158801370394829	0.0111705585532396	0.00733029264992268	0.00470879528127027	0.00328066672338402	0.00277151113618588	0.00281957179969109	0.00309994014975775	0.00338114053183656	0.00352663583499861	0.00347351833219112	0.00321479205755373	0.00279330057704241	0.00230014409824609	0.00186613982759753	0.00163984152419033	0.00175377630512245	0.002286907444022	0.00323405286910758	0.00449231070972087	0.00587111021761177	0.00712686508846981	0.0080163403240495	0.00835663411303926	0.00807644522074983	0.00724459641581585	0.00606735690686378	0.00485388670273501	0.00395639172340662	0.00369647176342376	0.00429146494781604	0.00579527233171398	0.00806778176449913	0.0107846961320147	0.0134932493178004	0.0157078077443236	0.0170248963763508	0.0172259417130562	0.0163355851752076	0.0146177678813284	0.012516958180541	0.0105759927727863	0.00937097863827902	0.00949029895248378	0.0115549084624398	0.0162483250264497
18	0.0250386874442886	0.0227359557964841	0.0188649142868614	0.0141622023843648	0.0094787128125771	0.00555034287974557	0.00283057074700429	0.00143096842554987	0.00116771048802477	0.00167472227780048	0.00253139669498619	0.00336430224679027	0.00390622078471514	0.00401735951438276	0.00368318101919089	0.00300068574241812	0.00215677824675272	0.0013962533346302	0.000976906362048995	0.00111443430407816	0.00192650376270907	0.00338990396500792	0.00532484750163536	0.00741574198638316	0.00926912242880447	0.010499114305354	0.0108218316303484	0.010135545467633	0.00856514820990156	0.00645716009776236	0.00432299569162089	0.00274016520911039	0.00223072060500675	0.00314206365958997	0.00555676583942009	0.00925498278405621	0.0137446063617699	0.0183599421551238	0.0224109252448184	0.0253467731717271	0.0268885893287547	0.0270921837114312	0.026326712187687	0.0251886085010646	0.0243979502062585	0.0247301123752251	0.0270134591156163	0.0321835349122977	0.0413472646629343
19	0.0235083234859209	0.0213794134300607	0.0178092424247315	0.0133830180328175	0.00882797117746011	0.00484135050279007	0.00193703032064565	0.000351349762413439	2.60219878470289e-05	0.000661520225424017	0.00181661589833687	0.00302297631632576	0.00388742384920326	0.00416437710732504	0.0037916316101765	0.00289006691471159	0.00173134744459092	0.000679115265758901	0.00011105506516093	0.000332690803760705	0.00149795866286931	0.00355421894145375	0.00622806006339861	0.00906176713724159	0.0114992712559001	0.0130072860302609	0.0132059993196646	0.0119779890576783	0.0095263924122311	0.00636370251787743	0.00322830548418656	0.000942932884190027	0.000243530579423095	0.00161565782374813	0.00517673968502328	0.0106355141415238	0.0173448290708709	0.0244420385195712	0.031046856642643	0.0364670830664665	0.0403569327770277	0.0427867253060493	0.044214667229928	0.0453900034812653	0.0472443854071884	0.0508297504460181	0.0573327722340376	0.0681500576995902	0.0849674953269532
20	0.0230452776548144	0.0214407707347912	0.0185568097791313	0.0148172770852913	0.0107871077328906	0.00705533240907991	0.00411453824641601	0.00226511037530514	0.00156518236822903	0.00183578355506701	0.00271789945586013	0.00376671790143336	0.00456069678107281	0.00480089886607017	0.00437940695955542	0.0034031311548979	0.00216875578973243	0.00109396868637153	0.000618216339754996	0.00109234391959946	0.0026799764613669	0.00529348482785148	0.00858288472288214	0.0119866345756347	0.0148399528350787	0.0165215959318989	0.0166079502952363	0.0149977979940386	0.0119747249386715	0.00818671401275334	0.00454110783123965	0.00203319231168255	0.00154329894588427	0.00364677932832128	0.00848128291017885	0.0157058098858722	0.0245669076169601	0.0340620915508689	0.0431647613953816	0.0510565490273951	0.0573101849164769	0.0619826214793532	0.0656106326373396	0.0691374423309886	0.0738229668024115	0.0811893989152366	0.0930265262769893	0.111439202971873	0.138883162005198
21	0.0239125920626466	0.0232379247168664	0.0214940252569844	0.0189400744309512	0.0159512023590233	0.0129493850687515	0.0103245051723751	0.00836144938522601	0.00718840785305519	0.00675832454644149	0.00686944729338034	0.00722247938148244	0.00750257982488186	0.00746708704997869	0.00701696830827509	0.0062329132784983	0.00536507386254461	0.00477652766630288	0.00485180947056229	0.00589077878291444	0.00801286365674906	0.0110963114466646	0.014771187914264	0.0184740522433279	0.0215581758007291	0.0234387743098689	0.0237416979452324	0.0224198459695446	0.0198061781729384	0.0165850698283148	0.0136819418324028	0.0120901574533321	0.0126696134967163	0.0159598564268485	0.0220500759469241	0.0305386473897079	0.0405971784515208	0.0511312143865569	0.0610068961275598	0.0692965337492504	0.0754924377703304	0.0796502071980494	0.0824468360216624	0.0851663098842485	0.0896440261246154	0.0982026204450578	0.113594957979172	0.138943861100978	0.177646812725766
22	0.0257970599940483	0.0263118382674714	0.026008981424685	0.0250043929693154	0.0234929613983415	0.0217151668024316	0.0199163976188365	0.0183057535803203	0.0170218399045716	0.0161130955206555	0.0155386278472259	0.0151916594539689	0.0149418824690715	0.014686879605491	0.014398584719741	0.0141504025817913	0.0141146795922927	0.0145277643512733	0.0156288471339554	0.0175866883223122	0.0204331410978617	0.0240227005909799	0.0280327653594551	0.0320105012309559	0.03546084048007	0.0379588348093246	0.0392613235258872	0.0393902492779494	0.0386641596584023	0.0376647823065708	0.0371396350480977	0.0378561086433262	0.0404341590836755	0.0451913828002881	0.0520346272656224	0.0604261427110648	0.0694401617387414	0.0779092953427511	0.0846422134681556	0.0886789112796127	0.0895417695500516	0.0874422534194294	0.0834138306674371	0.0793573711434431	0.0779999103053616	0.0827763608670162	0.0976454510703887	0.126849084673585	0.174623806688627
23	0.0277915988806715	0.029486122151772	0.0306506037312734	0.0313099923612178	0.0315320084934091	0.0314144853940732	0.031070421426395	0.0306127135438814	0.0301406140157166	0.0297302766182908	0.0294318035361785	0.0292743289831524	0.0292786500464157	0.0294742141489612	0.0299149383142416	0.0306874903749578	0.031906958996924	0.0336981460282434	0.0361651584161164	0.0393562620478373	0.0432337742965332	0.0476591338552992	0.0524007825594335	0.05716742129078	0.0616625969907548	0.0656500667919143	0.0690148035752523	0.0718033430610472	0.0742300406215829	0.076642208921718	0.0794456266834053	0.0830007307277677	0.0875072850659363	0.0929002921713469	0.098781620526781	0.104409711701552	0.1087633724527	0.110685043751801	0.10909498831405	0.103252727354216	0.0930289771843616	0.0791436192708449	0.0633252248398066	0.0483559012971478	0.0379804509227184	0.0366785382835391	0.0493198182024216	0.0807417547207061	0.135304820461047
24	0.0286614240606933	0.0312411826176381	0.0336041463942633	0.0357517441757394	0.0377004558787877	0.0394763229475851	0.0411109994316668	0.0426398258240327	0.0441016582300338	0.0455398562791086	0.0470038726897653	0.0485510328369398	0.0502480802829771	0.0521718166067469	0.0544078423482393	0.0570463095546313	0.0601739814698624	0.0638628214406108	0.0681566112873318	0.073058342479526	0.078521868850616	0.0844511616650675	0.0907092714251345	0.0971368816791548	0.103577580019528	0.109904379042518	0.116040385122226	0.121966452383104	0.127710401030731	0.13331569347076	0.138791777336824	0.144052932805091	0.148856774398657	0.152756999262676	0.15508691477006	0.154989867036116	0.151508919532988	0.143740216445256	0.131042463132261	0.113280292877517	0.0910648921777609	0.0659450791975026	0.0405000399168475	0.018293858733314	0.00367223782954636	0.00141082692760553	0.0162568934134095	0.0524339754680174	0.113194291216068
25	0.0272242977538513	0.0301558066734504	0.0331700747923993	0.0363000198610243	0.0395769960982917	0.0430241561973308	0.0466530553614207	0.0504641551128903	0.0544507920129603	0.0586053311005804	0.0629258200843771	0.0674215171308879	0.0721160637039729	0.0770476386392048	0.0822660059371421	0.0878268652577597	0.0937843013297862	0.100182408800058	0.107047340450764	0.114381059758799	0.122157916741111	0.130324749793537	0.138804526406426	0.147502635457227	0.156313999750059	0.165128438610504	0.173831444188127	0.182297943765243	0.190377775804788	0.197873437171705	0.204512979689317	0.209923494358217	0.213613100925961	0.214971308230132	0.213298367339799	0.207872943016097	0.198063205024103	0.183478798976144	0.164150488726314	0.140712227007993	0.114549953943326	0.0878762756364116	0.0636938448092783	0.0456247448219785	0.0376077564927162	0.0434960034262435	0.0666169802686605	0.109376491307297	0.172989289546833
26	0.0228045983219962	0.0254344238463459	0.0283750847171473	0.0317147853822975	0.0355330643088164	0.0398904693280072	0.0448216278307025	0.0503329102072562	0.056404842003454	0.0629984141395337	0.0700637145957238	0.077549000102388	0.0854084561815051	0.0936073630383318	0.102124036401301	0.110948582404146	0.120079064458763	0.129516051137752	0.139256669634418	0.149289233937285	0.159589270902656	0.170117360966531	0.18081868878313	0.191623635468923	0.202448245715678	0.213193104569286	0.223739198854102	0.233939826199735	0.243608597039927	0.252505011097634	0.260320834680281	0.266672294466893	0.271104541048292	0.273115395707246	0.272204472605597	0.267950815679196	0.260116934916934	0.248769858589488	0.234401616575744	0.218024360352703	0.201211629179846	0.186059613497149	0.175052312366595	0.170832133763606	0.175900239226675	0.192293824334134	0.221303899920947	0.263300255432272	0.317715490700654
27	0.0157925953069549	0.0175925573526454	0.0198289136470093	0.0226361436649266	0.0261374121754669	0.0304316075388607	0.0355834244664087	0.0416180096521132	0.0485208200896032	0.056242379000907	0.0647067684184099	0.0738221430905334	0.083491378667122	0.093621175383092	0.104128443469395	0.114943465028202	0.126010011517206	0.137283164496535	0.148725942865041	0.160305928156607	0.171992890153426	0.183757980528836	0.195574456888514	0.2074192378108	0.219274018305402	0.231124357412288	0.242955236329133	0.254742178513317	0.266438136055423	0.277957869854278	0.289163233641346	0.299854227504931	0.309771435714283	0.31861501751366	0.326083406171407	0.331931190048934	0.336040619268968	0.338495635045811	0.33964257645542	0.340119399289829	0.340836889484289	0.342901941531875	0.34748437818879	0.355643422251045	0.368144693237729	0.385309301649379	0.406938895069234	0.432351149650081	0.460538482581104
28	0.00798223037806599	0.00883398186046233	0.0101620531932968	0.0121159282163413	0.0148302836526471	0.0184117954061232	0.0229288834135009	0.0284058898648397	0.0348224496525777	0.0421179377352571	0.0502000453425721	0.0589559147313751	0.0682639712519714	0.0780046789748199	0.0880688782627061	0.0983630360068752	0.108811500646907	0.119356538029061	0.129957380822788	0.140589648369963	0.151246244957788	0.161940257232738	0.172709555116967	0.183621926614319	0.194778853986778	0.206315676451587	0.218396048682299	0.231199371343937	0.244901188556343	0.259648220210268	0.275531391486515	0.292561515774974	0.310652751718268	0.329618262958406	0.349180548548829	0.368995878477843	0.388688702528374	0.407888641103308	0.426260709202257	0.443519688807638	0.45942260845889	0.473739034511563	0.486206435005691	0.496485538175163	0.504136091509643	0.508634363613535	0.509448335535131	0.506174322733592	0.498721143116879
29	0.00204256467375972	0.00230817828268694	0.00303594375828514	0.00435245664640726	0.00636408860907085	0.00914616117290907	0.012735251982374	0.0171257863598055	0.0222714062480813	0.0280908404619528	0.0344772757079126	0.0413096962508695	0.0484644355176653	0.0558253175530487	0.063291236231748	0.0707807274048293	0.0782338792507868	0.0856126186052889	0.0929008368292273	0.100105856795766	0.10726234906773	0.114439029360143	0.121747450785371	0.129351153027095	0.137472589028023	0.146394844786121	0.156455359347659	0.168029689677654	0.181504762890817	0.197242796477134	0.215538824171542	0.236576178764017	0.260385030272459	0.286808957133982	0.315483525378585	0.345829168125509	0.377058690628014	0.408197985306028	0.438117528570239	0.46557229212556	0.489248888767887	0.507820762182964	0.520014323227077	0.52469017141104	0.52094292047293	0.508219933660915	0.486453310298746	0.456191421521111	0.418707753900883
30	6.46857620610041e-06	0.000235410761497024	0.000861900931672025	0.00196181929231703	0.00358741489825364	0.00576081225156922	0.00847065794751953	0.0116725017925483	0.0152929326791275	0.0192368803141297	0.0233969709123857	0.0276635026941273	0.0319335671956041	0.0361181125726562	0.0401462871686829	0.0439671138879198	0.0475492791205579	0.0508804054144853	0.0539674614706922	0.0568398431181961	0.0595561086376842	0.0622144354048667	0.0649657321448392	0.0680272044681462	0.0716932676496905	0.0763402450746664	0.0824214319870037	0.0904498895623861	0.100967694420497	0.114502124694892	0.131511158221004	0.15232240338198	0.177070916271859	0.20564209340137	0.237625892469708	0.272288069415463	0.30856307130969	0.345071887420203	0.380166722394233	0.412002935285898	0.438637295943351	0.458150138776947	0.468787253463873	0.469115146725588	0.45818054141923	0.435661759127017	0.401996360214281	0.358466800812264	0.307224859966683
31	0.00185979388824071	0.00235440717496839	0.00311935311748231	0.00417533769494063	0.00552252138405705	0.00713871006862448	0.0089800663903209	0.0109843760380947	0.0130764824233243	0.0151751182339782	0.0172000969769463	0.0190787515407122	0.0207506589329217	0.0221700659234091	0.0233059759162758	0.0241404756598159	0.024666444995076	0.0248861711244882	0.0248124688356889	0.0244736239092922	0.0239228277588662	0.023251828962508	0.0226074298682841	0.0222083885518273	0.0223594489271471	0.0234587963369772	0.0259953509275095	0.0305330163248009	0.0376802556180432	0.0480450426284293	0.0621771383890379	0.0805015378272535	0.103248585057693	0.130387464123466	0.161570388449671	0.196094758271358	0.232889819737225	0.270532986000945	0.307299049652204	0.34124312652748	0.37031543101383	0.39250300959297	0.405990492110072	0.409328942260193	0.401599248651973	0.382554521254739	0.352725038448153	0.313469849140773	0.266961551282791
32	0.00569462231573158	0.00635819935630906	0.00712498303328727	0.00798045823117808	0.00889883792315439	0.00984436111439974	0.0107739676062825	0.0116410542802823	0.0123997943484958	0.0130093481410174	0.0134372550586719	0.0136613992737938	0.0136701903649243	0.0134609688463485	0.0130370809971554	0.0124044901604778	0.0115691143286709	0.0105362184827334	0.00931308244015516	0.0079157849648205	0.00638031296009571	0.00477738957753918	0.00322952796259785	0.00192799643773079	0.00114677111854329	0.00125028138021087	0.00269191152345753	0.00600084223507933	0.0117558680332819	0.0205462196465563	0.0329210098044176	0.0493305310223899	0.0700640780896797	0.0951900718557864	0.12450488191064	0.157496786324552	0.193330921054856	0.230859866606065	0.268662750329525	0.305113507660807	0.338476380771396	0.367024009123994	0.38917078625681	0.403611753707401	0.409455432987089	0.406337926768976	0.394505604151188	0.374854926738911	0.348920585241612
33	0.00941170252580561	0.00999043878181952	0.0105275917503323	0.0110019182981819	0.0113911022876283	0.0116737773574666	0.0118318229188535	0.0118526102406313	0.0117308206702438	0.0114694655289818	0.0110798201025574	0.0105801436679727	0.00999328036267095	0.00934349368793413	0.00865313982163431	0.00793998372763433	0.00721605959117042	0.00648893462613729	0.00576603134278863	0.00506230024094804	0.00441104178344754	0.00387710829343357	0.00357114802515855	0.00366307042428064	0.00439259709795172	0.00607468618901416	0.00909782152865811	0.0139136507918526	0.0210172100875297	0.030917921743187	0.04410260488796	0.0609927847049923	0.0818995112270123	0.106979595922649	0.136197557122051	0.169297574052893	0.205789356240557	0.244951045514523	0.285851118591235	0.327389814632195	0.368358965378826	0.4075173691562	0.44367715748789	0.47579510294174	0.503061666511839	0.524979937802158	0.541426619697577	0.552687952280532	0.559465000583128
34	0.0121374203482811	0.0124959952704179	0.0127295162771538	0.0128263455726147	0.0127799917729471	0.0125904074283936	0.012264981123383	0.0118190466195801	0.011275762186448	0.0106652776409846	0.0100232027443312	0.00938851045975422	0.00880113809895462	0.00829966958299292	0.00791957123575425	0.0076924904570986	0.00764709407858455	0.00781181155585869	0.0082196581724515	0.0089150578217927	0.00996228811894758	0.0114548666015936	0.0135249253911128	0.016351423290031	0.0201659542085546	0.0252549539320504	0.031957293876497	0.0406565741129661	0.05176786526718	0.065719162159636	0.0829283533020457	0.103777026957477	0.128582874873793	0.157572773891937	0.190858788761558	0.228419324930478	0.270087459807979	0.315548100289059	0.364345070466611	0.415898554448646	0.469532542702281	0.524511103116467	0.580081475468132	0.635521233562745	0.690186142276332	0.743554928247395	0.795267049778795	0.845149747228546	0.89323121029446
35	0.013989793923909	0.0140973459114686	0.0140332034354766	0.0137940734015458	0.0133839137520264	0.0128146167095131	0.0121063375875183	0.0112874250185591	0.0103939498231143	0.00946888103451703	0.0085610141228968	0.00772381167056832	0.00701436279363966	0.0064926962489547	0.00622168594873373	0.00626776107702584	0.00670257387339807	0.00760568814237378	0.00906823676357613	0.0111973671596944	0.0141211633270937	0.0179936169433273	0.0229991334623892	0.0293560151300391	0.0373183706839284	0.0471759649674326	0.0592516385138239	0.0738960890895554	0.0914800008881748	0.112383715721159	0.136984845855683	0.165644412392814	0.19869224096616	0.23641244647201	0.279029883216139	0.326698423191093	0.379491853689874	0.437398059350176	0.500316978150444	0.568062602431033	0.640369042771602	0.716900394664385	0.797263858485474	0.881025279208109	0.967726014759086	1.05689983572805	1.14808843113725	1.24085407107502	1.33478807825564
36	0.0152421590833972	0.015048634634069	0.0146348996618198	0.0139998758947189	0.0131508107555243	0.0121041052230179	0.0108859330950159	0.00953264781213979	0.00809099577431807	0.00661817833705692	0.00518182578563926	0.0038599627582825	0.00274105319398069	0.00192421181734807	0.00151965722093994	0.00164945870319055	0.00244859641866513	0.0040663146527608	0.00666770481293245	0.01043541244235	0.0155713258506946	0.0222980771071383	0.0308601725055073	0.0415245711296994	0.0545805470418098	0.0703387013327245	0.0891290316860795	0.111298014948589	0.137204707694554	0.167215916320962	0.201700528044921	0.241023124854573	0.285537023111699	0.335576892750925	0.391451113661148	0.453434025259857	0.521758220799399	0.596607032201151	0.678107344699818	0.766322872547584	0.8612480157157	0.96280240074282	1.07082618479746	1.18507617009515	1.30522273750812	1.43084756743385	1.56144207902034	1.69640649367372	1.83504942393725
37	0.0167517939714733	0.016334741906594	0.0156677081144537	0.0147539238777158	0.0136068161167963	0.0122512631981406	0.0107247144505863	0.00907815209617821	0.00737688339627889	0.00570116015760001	0.00414663153144541	0.00282464353089763	0.0018624042937813	0.00140303746685357	0.00160554708031055	0.00264471609803342	0.00471095788323692	0.0080101356867331	0.0127633605701562	0.0192067734635679	0.0275913126649746	0.0381824640537203	0.0512599872924207	0.0671176066781883	0.0860626491722147	0.108415603500791	0.134509562223154	0.164689492813384	0.199311264211887	0.238740332842756	0.283349968493197	0.333518878248391	0.389628069046841	0.45205677988488	0.521177316714273	0.597348639597303	0.680908584714519	0.772164654050648	0.871383372148874	0.978778289741567	1.09449680437057	1.21860606316976	1.35107830696252	1.49177610174311	1.64043797789008	1.79666505442599	1.95990926186051	2.12946379060174	2.30445638191205
38	0.0212743155624751	0.0212074964024004	0.0209538548546482	0.0205299471281701	0.0199640425552961	0.0192973985241336	0.0185853647465378	0.01789827997867	0.0173221315318437	0.016958957029468	0.0169269786123278	0.0173604718157377	0.0184093842054046	0.0202387320548897	0.0230278162919917	0.0269693109747695	0.0322682879474856	0.0391412492723843	0.0478152436827857	0.0585271437805386	0.0715231561519246	0.087058626231733	0.105398183004678	0.126816245161766	0.151597880163153	0.180039971309351	0.212452606462197	0.249160557177409	0.290504671035299	0.336842955796088	0.38855109505092	0.4460221049821	0.509664824446325	0.579900929395023	0.657160180658772	0.741873653516351	0.834464759281016	0.935337953045237	1.04486512590361	1.16336980104964	1.29110938627219	1.42825587443799	1.57487552143262	1.73090816003764	1.89614692048294	2.07021921637282	2.25256991154559	2.44244760356771	2.63889493888302
39	0.033024327059793	0.0344282735438904	0.0358349291953598	0.0372766146850442	0.0387961694269712	0.0404476706433603	0.0422969443927159	0.0444218434941534	0.0469122776451181	0.0498699935819821	0.0534081174779871	0.0576504873503696	0.0627308193364974	0.0687917674264774	0.0759839506092407	0.0844650333097172	0.0943989533277546	0.105955395105281	0.119309603993771	0.13464262836895	0.152142060278147	0.172003321460266	0.194431510099233	0.219643785076643	0.247872219815548	0.279367008639967	0.314399857043663	0.353267336001724	0.396293932528777	0.443834487449566	0.496275680302268	0.554036203885783	0.617565270351755	0.687339109575001	0.76385516070277	0.84762372020285	0.93915689416788	1.03895480756985	1.14748914573069	1.26518423928924	1.39239604798219	1.52938954415909	1.67631513689347	1.83318490418011	1.99984950633534	2.17597673105023	2.36103266312001	2.55426647446849	2.75469978910358
40	0.0539563212047391	0.0578120509535908	0.0618919221536598	0.0662285446814872	0.0708603196144931	0.0758314713080163	0.0811919298476244	0.0869970690448852	0.0933073164725274	0.100187664405524	0.107707123378575	0.11593817268503	0.124956273709255	0.134839521598165	0.145668517482515	0.157526546297304	0.170500143319295	0.184680125051043	0.200163146429645	0.217053826168745	0.23546745530972	0.255533271084399	0.277398239707395	0.301231248883284	0.327227565229077	0.355613365483045	0.38665010566366	0.420638451902795	0.45792146332099	0.498886693890573	0.543966869476347	0.593638800595894	0.648420212881476	0.7088642170988	0.77555119944317	0.849077990335496	0.930044264721468	1.01903623653593	1.11660783110178	1.22325964740529	1.33941615222704	1.46540167418827	1.60141588169959	1.74750952829615	1.90356132586809	2.06925685537527	2.24407044119167	2.42725089587098	2.6178119849221
41	0.0795046390605936	0.0856191452816082	0.0920274084413819	0.0987348417258664	0.105746561170592	0.113067220777627	0.120700857486378	0.128650775913595	0.136919510205975	0.14550890731781	0.154420382005703	0.163655398239642	0.17321623395352	0.183107085488877	0.193335564150908	0.203914629499793	0.214864991966082	0.226218000890629	0.238019013133211	0.250331212193215	0.263239818829473	0.27685660222675	0.291324566892897	0.306822656019056	0.323570278579014	0.341831436767867	0.361918204406863	0.384193287649044	0.409071388648757	0.437019092601921	0.468553010261323	0.50423593285138	0.544670794944575	0.590492293443545	0.642356076823979	0.700925497029859	0.766856004964756	0.840777366795113	0.923273979048592	1.01486366199395	1.11597540886728	1.22692665876401	1.34790073899958	1.47892518416605	1.61985168006429	1.77033839784227	1.92983547447429	2.0975743585747	2.27256167494015
42	0.0994910766016263	0.106219380831543	0.113055817107336	0.119961530960531	0.126893677362759	0.133805752128617	0.140648101782679	0.147368644263688	0.153913833718228	0.160229902215031	0.166264409183351	0.171968125452494	0.177297272685706	0.182216130554875	0.186700013062878	0.190738601954371	0.194339609246841	0.197532722779436	0.200373768682659	0.202949003337983	0.205379425399512	0.207824976615508	0.210488479474335	0.213619141172703	0.217515438201944	0.222527185136926	0.229056586135685	0.23755806927909	0.24853671312056	0.262545092393872	0.280178396196863	0.302067707267072	0.328871374966039	0.361264466671229	0.399926341405833	0.445526454274426	0.498708568785428	0.560073624252043	0.630161574710643	0.709432581516573	0.798248001205689	0.896851660587483	1.0053519497313	1.12370528814035	1.25170152796728	1.38895184907819	1.53487967316211	1.68871507760173	1.84949312485998
43	0.10619523509356	0.111573681275181	0.116728999543173	0.121588813330611	0.126077443371568	0.130117017862033	0.133628837136819	0.136535008520005	0.138760362814582	0.140234658484135	0.140895072882279	0.140688971879773	0.139576939948124	0.137536042261911	0.134563278823477	0.130679178206165	0.125931465541928	0.120398726205578	0.114193973701801	0.107468018037338	0.100412519908232	0.0932626069388668	0.0862989215837554	0.0798489667506397	0.074287615301988	0.0700366538626434	0.0675632402392676	0.0673771675617504	0.0700268471632565	0.0760939462299189	0.0861866451887293	0.100931513272865	0.120964038104328	0.146917885649054	0.179413009512376	0.219042772053998	0.266360282860959	0.321864201261292	0.385984287262735	0.459067018021736	0.541361613199324	0.633006830963744	0.734018905749156	0.844280998199809	0.963534516327894	1.09137264442609	1.22723638269814	1.37041335627838	1.52003959806488
44	0.102970583923711	0.106448795292293	0.10948117463979	0.111993752030385	0.113912839645189	0.115166601879675	0.11568684229215	0.115411003375194	0.114284369489543	0.112262457008448	0.109313568843386	0.105421483163682	0.100588238420988	0.0948369689160491	0.088214737304121	0.0807953028624329	0.0726817573008925	0.064008953670842	0.0549456488160305	0.0456962761215589	0.0365022633530108	0.0276428104267721	0.0194350442733069	0.0122334727667385	0.00642866716127049	0.00244511269578682	0.000738180021926049	0.00179018580914005	0.00610552911768782	0.0142049106413209	0.0266186643375852	0.0438792548176635	0.0665130185992073	0.0950312522926384	0.129920775285484	0.171634117754826	0.220579506094855	0.277110836315865	0.341517840902728	0.414016665321755	0.494741076227594	0.583734523951242	0.68094327668826	0.786210832752068	0.899273800283142	1.01975941106653	1.14718480694988	1.28095820429776	1.42038200466476
45	0.103864225693993	0.107027522626375	0.109820353937364	0.112197066321859	0.114115618691035	0.115539043912357	0.116437033724528	0.116787632614908	0.116579022121906	0.115811372545937	0.114498734515486	0.112670938370803	0.110375465021555	0.107679247942973	0.104670362443364	0.101459555415503	0.0981815666281306	0.0949961913711406	0.0920890340800594	0.0896719035594289	0.0879828027079077	0.0872854693023022	0.087868429474052	0.0900435320245207	0.0941439396488239	0.100521562401868	0.109543929228614	0.121590504930059	0.137048472337563	0.156308012467682	0.179757128734768	0.207776074583075	0.240731456812005	0.278970099039063	0.322812760801047	0.372547817366661	0.428425013073009	0.490649406584793	0.559375629631707	0.634702581284052	0.716668677520713	0.80524777064228	0.900345844979137	1.00179858441684	1.10936989367041	1.22275143922865	1.34156325778109	1.46535546012389	1.59361103746917
46	0.123082620157681	0.128687024563642	0.134282825355128	0.139863687477067	0.145428001236273	0.150979855721519	0.156530052041453	0.162097142390439	0.167708478649256	0.173401252004728	0.17922350299421	0.185235079515997	0.191508518766046	0.198129827836683	0.205199136914416	0.212831198708432	0.221155707989381	0.230317415972	0.240476015776222	0.251805777377528	0.264494913320915	0.27874466001872	0.294768063656581	0.312788464549745	0.333037679158757	0.355753884803947	0.381179218306778	0.409557106209668	0.441129350744988	0.476133002186041	0.514797054456198	0.557339006729897	0.603961339063161	0.654847954678631	0.710160645247056	0.770035638215164	0.834580286809792	0.903869963705747	0.977945218414193	1.0568092561954	1.14042579272487	1.22871733388125	1.32156392394993	1.4188023983555	1.52022616888857	1.62558556044885	1.73458870878058	1.84690301874492	1.96215717258519
47	0.163424756833479	0.173598248560659	0.184237060144773	0.195366071864937	0.207013861839322	0.219213133675149	0.232001138250649	0.245420080723613	0.2595175030403	0.274346631511557	0.289966678459828	0.306443086550857	0.323847704235429	0.342258880765737	0.361761469540682	0.382446729093579	0.404412111878039	0.427760932141024	0.45260190559713	0.479048555328657	0.507218480317264	0.537232485242361	0.569213572627597	0.603285801040376	0.639573015803309	0.678197461506484	0.719278288455335	0.762929967985678	0.80926063425685	0.858370372626262	0.910349476944473	0.965276700022296	1.02321752304781	1.08422247081552	1.14832550022477	1.21554248957231	1.28586985568001	1.35928332484987	1.4357368820277	1.51516192039972	1.59746661097524	1.68253550856823	1.77022940704084	1.8603854527844	1.95281752126972	2.04731685718915	2.14365297433492	2.24157480701044	2.34081210055432
48	0.213211325968128	0.2281723130093	0.243979022237071	0.26066994457319	0.278285200037814	0.296866564921863	0.316457479791904	0.337103034637782	0.358849927396563	0.381746392082979	0.40584209283536	0.431187980354883	0.457836107481136	0.485839401013155	0.515251387354648	0.546125870135282	0.578516558633919	0.612476646599415	0.648058341921349	0.685312348535797	0.724287302945205	0.765029168769659	0.807580593809257	0.851980235161735	0.898262058981811	0.946454622463501	0.996580346547494	1.04865478867624	1.10268592561395	1.15867345689269	1.21660813981694	1.2764711671382	1.3382335984822	1.40185585636309	1.467287297145	1.53446586660967	1.60331784886485	1.67375771619148	1.74568808609441	1.81899979031377	1.89357205889921	1.96927282067857	2.04595911960302	2.12347764456157	2.20166536837053	2.28035028980153	2.35935227075836	2.43848395908933	2.51755178606897
49	0.253233233928493	0.271239676507767	0.290252144034178	0.310305707380499	0.331435015375496	0.353674116872463	0.377056268265201	0.401613726280133	0.427377526043485	0.454377244620081	0.482640750445167	0.512193939321721	0.543060457931392	0.575261416104688	0.608815089412053	0.643736613967397	0.680037675674264	0.717726196485923	0.756806020587033	0.797276603728746	0.839132709252363	0.882364114610595	0.926955332430735	0.972885350351678	1.02012739399783	1.06864871751911	1.11841042611955	1.16936733491131	1.22146786825983	1.27465400352644	1.32886126276395	1.38401875547927	1.44004927504556	1.4968694507305	1.55438995661206	1.61251577788849	1.67114653426557	1.73017685923485	1.78949683315754	1.84899246715537	1.9085462339022	1.96803764052631	2.02734383799393	2.08634026056927	2.14490128825514	2.20290092452929	2.26021348122289	2.31671426205409	2.37228023614392
50	0.268049520680161	0.286384216204399	0.305657593732793	0.325891064448505	0.347104212250156	0.369314568968545	0.392537385668903	0.416785401586629	0.442068612413596	0.468394039818142	0.495765504242163	0.524183403170152	0.553644497204504	0.58414170640545	0.615663919459042	0.648195818319079	0.681717721025049	0.716205445424362	0.75163019652003	0.787958480120985	0.825152045388598	0.863167858746925	0.90195811145382	0.941470262913584	0.981647121548645	1.02242696473771	1.0637436989718	1.10552706097912	1.14770286012806	1.19019326193748	1.23291711201118	1.27579029917301	1.31872615601907	1.36163589453013	1.40442907381056	1.44701409644831	1.48929872943406	1.53119064504743	1.57259797662381	1.6134298836691	1.65359712040084	1.69301260147384	1.73159195840606	1.76925408006442	1.80592163050872	1.84152153753095	1.87598544537123	1.90925012534465	1.94125783847481
51	0.254050054992567	0.270288834601327	0.287254444754931	0.304952590791313	0.323386568930512	0.342557086335199	0.362462086584138	0.383096582503049	0.404452498380712	0.426518523664818	0.449279980279651	0.472718705733878	0.496812954189243	0.521537317637769	0.546862669284262	0.572756131150814	0.599181067809229	0.626097108004903	0.653460195760883	0.681222672343598	0.709333390232121	0.737737859961785	0.766378430411683	0.795194502776021	0.824122778103821	0.853097537913271	0.882050956989609	0.910913447063032	0.939614029640628	0.968080735838727	0.996241030635373	1.02402225854268	1.05135210729222	1.07815908573989	1.10437301183669	1.12992550618517	1.15475048641525	1.17878465737294	1.20196799192903	1.22424419708599	1.24556115999656	1.26587136851036	1.28513230093925	1.30330677988005	1.32036328515729	1.3362762212477	1.35102613492262	1.36459987929177	1.3769907209483
52	0.218965565660764	0.231838502469499	0.245187946166498	0.259007777110036	0.273289553783981	0.288022407198124	0.303192945642212	0.318785171400224	0.33478041103357	0.351157260825839	0.367891548946202	0.384956315832596	0.402321814218392	0.419955530126735	0.437822226034847	0.455884007265943	0.474100412499485	0.492428529101547	0.51082313376705	0.529236858735756	0.547620383595654	0.565922652422757	0.584091115727532	0.602071996387996	0.619810578450702	0.637251517376935	0.654339170005794	0.671017942202503	0.687232651863087	0.70292890465989	0.718053479640453	0.732554721539431	0.746382936433868	0.759490787170521	0.771833684824064	0.783370172310968	0.79406229618902	0.803875962620211	0.812781273467785	0.820752838538885	0.827770060074229	0.833817385726665	0.838884526461663	0.842966636054732	0.846064449152131	0.848184375200551	0.849338545936067	0.849544814549301	0.848826705108524
53	0.176106449957075	0.18556728406583	0.195294405414986	0.205275822585364	0.215497682606658	0.225944229555225	0.236597774128894	0.24743867523349	0.258445334574377	0.269594205191311	0.280859814805782	0.292214804766679	0.303629985282535	0.315074407516934	0.326515452998242	0.337918940656249	0.349249251647293	0.36046947196705	0.371541552677462	0.382426487392812	0.393084506481159	0.403475287243179	0.413558179132774	0.423292442884795	0.432637502217205	0.441553206580278	0.450000103236632	0.457939716775461	0.465334833994955	0.472149791931147	0.478350766671836	0.483906060473333	0.488786384597927	0.492965135213344	0.496418659644168	0.499126510240993	0.501071683137423	0.502240839199351	0.502624504535926	0.502217248037943	0.501017833537219	0.499029344339506	0.496259278073143	0.492719610014773	0.488426823300596	0.483401904704914	0.477670304964733	0.471261862947336	0.464210693293806
[truncated: 70 more columns]
