# Supplementary material for: Reconstructing spruce budworm outbreak severity: a comparison of paleoecological and tree-ring signals
Source: PLoS One. 2025 Aug 12;20(8):e0329406. doi: 10.1371/journal.pone.0329406 (PMC12342301; doi:10.1371/journal.pone.0329406)
Supplement: S15 Dataset — (ZIP) [file pone.0329406.s015.zip › Lake 8 wavelet data outlier/Lepidopteran_scales/WS_wavelet_wave.txt]

V1	V2	V3	V4	V5	V6	V7	V8	V9	V10	V11	V12	V13	V14	V15	V16	V17	V18	V19	V20	V21	V22	V23	V24	V25	V26	V27	V28	V29	V30	V31	V32	V33	V34	V35	V36	V37	V38	V39	V40	V41	V42	V43	V44	V45	V46	V47	V48	V49	V50
1	-0.00851617643735947+0.00144566105458579i	0.00651835976295745-0.00379518044645439i	-0.00399822593735894+0.00426326672048371i	0.00228655588721454-0.00345256859579401i	-0.00158436227514916+0.00240625399487551i	0.00144870600445458-0.0016437409375205i	-0.00149001916093175+0.00118478454773859i	0.00155003401990266-0.00090729288621465i	-0.00159828144127522+0.00072577268848597i	0.00163093584052094-0.00060629529002124i	-0.00163452584767764+0.00052630271273166i	0.00160850413403037-0.00045252465025484i	-0.00157237190844191+0.00036980314087671i	0.00153390267697031-0.000275856410002i	-0.00150987200058072+0.0001616644417321i	1.52328497999009e-03-4.841753309624e-05i	-1.5589023278548e-03-3.598482529616e-05i	1.59688947126861e-03+9.409961889763e-05i	-0.00163070825626108-0.00012666456026177i	0.00164189059585222+0.0001368377470992i	-0.00162040825443724-0.00014966483822035i	0.00158200090916055+0.00018527187777781i	-0.00154189750804581-0.00024397565981837i	0.00150937557297288+0.0003315046562923i	-0.00151585584624457-0.00044441902932466i	0.001573792602583+0.00053773012170736i	-0.00164741725290198-0.00058766443740568i	0.0017196503904963+0.000602722683471i	-0.00177182465405617-0.0005751913399088i	0.00176871593238261+0.00053310521118394i	-0.00172696592106034-0.00052254307302352i	0.00167889170198812+0.00054554236704279i	-0.00163456131813128-0.00059883836166604i	0.00161598038834013+0.00068276845352777i	-0.00164411514906805-0.00076898752153724i	0.00170430930060373+0.0008239395560546i	-0.00177353992138799-0.00084240033044487i	0.00183977051368561+0.00081417801813776i	-0.00185546606074166-0.00073578333711535i	0.00179006650082861+0.00067120073585005i	-0.00169097338524004-0.00066505994393956i	0.00158618649953051+0.00070779301807876i	-0.00149839957137852-0.00081252369528132i	0.00148008778474764+0.00094950730413365i	-0.00151724242031182-0.00105274796486359i	0.00155885463517563+0.00111588435690371i	-0.00158825824960163-0.00116295089436983i	0.00160729645658601+0.00121013368832699i	-0.00162620956067334-0.00126954326345123i
2	-0.00953470965437151+0.00203321275989391i	0.00668236399340722-0.0050498099742441i	-0.00326325855824356+0.00530511010922907i	0.00122244149257794-0.00386673675671563i	-0.00066996904521702+0.00235201268528165i	0.00079833881168647-0.00142432609551177i	-0.00102276202735246+0.00096927419498879i	0.00117673850006755-0.00073565940775547i	-0.00127496851316401+0.00059232075792063i	0.00134013645889775-0.00050732978546776i	-0.00135938774865829+0.0004618897141885i	0.00133442458380803-0.00041376463973594i	-0.00129503976196977+0.00034718553534067i	0.00124901877789582-0.00026215378010668i	-0.00121970487113836+0.00014329396391637i	1.2429543918858e-03-2.200492541625e-05i	-1.29503936985879e-03-5.97726211471e-05i	0.00134721104402001+0.00010919443475365i	-0.00139500606091664-0.00012726178637826i	0.00141245615779165+0.00011428210246555i	-0.00138365136516814-0.00010596135121624i	0.00133278481768404+0.00012975995225298i	-0.00127845733272589-0.00018213373176505i	0.00122851386062364+0.00027500665602993i	-0.00123119669196652-0.00040830243561177i	0.00130628072235326+0.00051493517178031i	-0.0013995943344893-0.0005629153056593i	0.00149151915037738+0.00056840567625913i	-0.00155948429885929-0.00051533366507084i	0.0015495898231999+0.00044186108878377i	-0.0014876950469371-0.00041609060592555i	0.00142209806250463+0.00043526614523808i	-0.00136018853823538-0.00049211593102204i	0.00133080837858588+0.00059281960470365i	-0.00136649893390555-0.00069812491678904i	0.00144453420534994+0.00076109649731661i	-0.00153561236736881-0.0007800877409911i	0.00163127088476648+0.00073629619423577i	-0.0016599896338938-0.00061661230399498i	0.00157439995659327+0.00051610790132964i	-0.00144776384618228-0.00049678780331531i	0.00131521148934822+0.00053725163828604i	-0.0012019620242899-0.00066126441827175i	0.00118769744954694+0.00082927752581441i	-0.00125022479480786-0.00094071571515333i	0.00130798649236467+0.00099051438791564i	-0.00133895684710867-0.00102145373073091i	0.00134996022159363+0.00105732000572119i	-0.00135454364422691-0.00111604290415159i
3	-0.0100806363987735+0.0027072842335042i	0.00616457129766115-0.00635500089525073i	-0.00177151747549051+0.00610471269688796i	-0.00038656722046927-0.00378311364756726i	0.00049111459743984+0.00178766834013271i	7.5357305922212e-05-8.42295826821596e-04i	-5.17162442349764e-04+5.39165401896751e-04i	7.39669772148491e-04-4.35155206452909e-04i	-8.60668211157663e-04+3.67785550280229e-04i	9.44317912960072e-04-3.36786162477706e-04i	-9.70994434105621e-04+3.41319567894535e-04i	9.41186976188756e-04-3.29513066005195e-04i	-8.97211119376392e-04+2.88686842019192e-04i	8.41011738976851e-04-2.24075352244824e-04i	-8.01986125667635e-04+1.07638150436087e-04i	8.35170458526168e-04+1.6213391234312e-05i	-9.03212463680626e-04-8.6342589031285e-05i	9.65701452524418e-04+1.20796067382746e-04i	-0.00102666651892817-0.00012105077139867i	1.05096790313583e-03+7.918745686079e-05i	-1.01357121033119e-03-4.469025816583e-05i	9.51761442535387e-04+5.2847387428838e-05i	-8.85126765174453e-04-9.0028616026466e-05i	8.1288203286583e-04+1.79461256554138e-04i	-8.07517336965164e-04-3.310151783691e-04i	8.99920573948374e-04+4.46548801926269e-04i	-0.00100830438265399-0.00048657897960327i	0.00111596730915163+0.00048265646877619i	-0.00120080304755938-0.00040164135858445i	0.00118060858160243+0.00029209363060872i	-0.0010953433820447-0.00025264288321753i	0.00101552174806691+0.00026766401694937i	-9.36713009203531e-04-3.22248971420476e-04i	8.93584423160617e-04+4.36633045280249e-04i	-9.36070805593721e-04-5.58859013571564e-04i	0.0010282449815162+0.00062614299813528i	-0.00113592983452928-0.00064921296531334i	0.00126582161193099+0.0005952358170024i	-0.00131314947882883-0.00042974359297789i	0.00120543481474686+0.00029139886895717i	-0.00105601099982581-0.00026168478464649i	9.02396242163619e-04+2.94242737529473e-04i	-7.63598291294901e-04-4.33834102238826e-04i	7.6050630077196e-04+6.33562726735085e-04i	-8.60024969634387e-04-7.42701339016431e-04i	9.35354251970058e-04+7.61890135198868e-04i	-9.62179600618798e-04-7.63667544416628e-04i	9.57928818315491e-04+7.7761985955022e-04i	-9.35963143520985e-04-8.25930657229779e-04i
4	-0.0101975605548361+0.0034217210536687i	0.00502894646968582-0.0075667868745454i	0.00029328663811152+0.00643185984387005i	-0.00218744767328487-0.00301654920370177i	0.00147468676722131+0.00068788273644666i	-3.58857990842126e-04-1.0042582319614e-05i	-2.26789862656163e-04+4.9135833088152e-05i	4.15723617715823e-04-1.37479834345152e-04i	-4.97972664097849e-04+1.45970441981267e-04i	5.75808322073405e-04-1.59772699199683e-04i	-5.98174488557321e-04+2.11312722812847e-04i	5.56632643488425e-04-2.31766958929191e-04i	-5.09845931299487e-04+2.16127695906969e-04i	4.42765631975153e-04-1.79377897340975e-04i	-3.88462525600242e-04+6.8756427702418e-05i	4.31275687341104e-04+5.5474921095475e-05i	-5.11852155951532e-04-1.06036296514834e-04i	5.74706018009532e-04+1.23870272161796e-04i	-6.45018576902337e-04-1.11315434640283e-04i	6.76470546678276e-04+4.2072997495065e-05i	-6.29589335221177e-04+1.5920452869896e-05i	5.631224044534e-04-1.9733706167112e-05i	-4.92820041336145e-04+5.41775055687e-06i	3.94947059230374e-04+6.9748481241376e-05i	-3.77094907870624e-04-2.37700967534505e-04i	4.86623585178427e-04+3.55916242612201e-04i	-5.99067715657232e-04-3.81255061365461e-04i	7.12552095093904e-04+3.75116805573876e-04i	-8.1546930361856e-04-2.71280305622168e-04i	7.81641272694451e-04+1.26782714230834e-04i	-6.7268956577422e-04-8.3405748100756e-05i	5.90466766790741e-04+9.7684903378074e-05i	-5.01035386943937e-04-1.40957537077858e-04i	4.42102596240757e-04+2.6282305441075e-04i	-4.90555757200141e-04-3.96206077055152e-04i	5.87344518127499e-04+4.59519678853373e-04i	-6.96215480553448e-04-4.93754239047597e-04i	8.61659365893214e-04+4.44386050378751e-04i	-9.3293242312534e-04-2.34712858475399e-04i	8.00251930049801e-04+6.5506488010658e-05i	-6.40539463706321e-04-3.7434254347728e-05i	4.81765012566838e-04+5.4652766586798e-05i	-3.17451827624223e-04-2.0246161506852e-04i	3.32409039936506e-04+4.35628013346614e-04i	-4.80983235366381e-04-5.30659714233336e-04i	5.71045742941759e-04+5.0207441658914e-04i	-5.85644330433335e-04-4.67715339800342e-04i	5.63313166056051e-04+4.53886618426809e-04i	-5.07277033548537e-04-4.79016709069473e-04i
5	-0.0100400713616452+0.0041318616101491i	0.00347312491480211-0.00855419627785983i	0.0025829376263008+0.00612247303173477i	-0.00368425335348157-0.00154371144323183i	0.00181641795535031-0.00074860989466797i	-2.188364161733e-04+7.67225441872961e-04i	-2.78045446241373e-04-2.40714216366913e-04i	2.68328229047623e-04-7.407699797717e-06i	-2.50538849027343e-04+2.15470076376e-05i	3.14503519041566e-04-3.6601598029508e-05i	-3.3027941014365e-04+1.16397756829518e-04i	2.74901506446521e-04-1.51116871490769e-04i	-2.35395941789901e-04+1.49837029611587e-04i	1.61957658505322e-04-1.45761238799955e-04i	-8.69313715861068e-05+4.05834949701827e-05i	1.41231873644884e-04+8.5673558041306e-05i	-2.29662862593813e-04-1.08468724391711e-04i	2.76533744507657e-04+1.12552739515056e-04i	-3.50475759537241e-04-1.01439906988412e-04i	3.90072665461645e-04+1.2645040888312e-05i	-3.31951574685836e-04+5.8358893797484e-05i	2.72217416262516e-04-6.0646059764606e-05i	-2.15661770521433e-04+7.5252977780304e-05i	9.04463450155031e-05-2.73805186399552e-05i	-5.6580714435094e-05-1.57182471156466e-04i	1.85579045463865e-04+2.69290771205463e-04i	-2.84174347172087e-04-2.70492154369312e-04i	3.87120169713043e-04+2.77853148702316e-04i	-5.11871402040099e-04-1.6386731143725e-04i	4.61223850808205e-04-1.0548540812067e-05i	-3.30495681728173e-04+3.9029624037885e-05i	2.68031646724223e-04-1.817398640427e-05i	-1.79916007327407e-04+1.06496901602e-07i	1.03432476609543e-04+1.20900569920189e-04i	-1.59736232379128e-04-2.56449895851866e-04i	2.47076760210581e-04+2.99462753480531e-04i	-3.29480763950356e-04-3.54022272020339e-04i	5.28786009188709e-04+3.33581163997283e-04i	-6.28761822746812e-04-8.4423698748483e-05i	4.63677532626158e-04-9.9959382003829e-05i	-3.14599567321639e-04+1.0293021809547e-04i	1.77014815379951e-04-1.1359620426692e-04i	1.74230813205074e-05-2.87947323313032e-05i	1.8107553499349e-05+3.00509103921876e-04i	-2.26018932372975e-04-3.70394073731253e-04i	3.20147687179218e-04+2.80919648769775e-04i	-3.1191158538482e-04-2.17712828850917e-04i	2.79810152920392e-04+1.81993990023558e-04i	-1.96716084715948e-04-1.68551866706999e-04i
6	-0.00977082405482698+0.00481052374514971i	0.00171657448709227-0.00923647705338798i	0.00472736496206486+0.00513642809690933i	-0.00443838064063554+0.00044794544535841i	0.00125750071462586-0.00211558331542287i	0.00047971814121665+0.00109850892222114i	-5.23720550809056e-04-1.19290715681399e-04i	1.77565335885548e-04-1.05397907532469e-04i	-6.93122803871385e-05-1.7640851758616e-06i	1.57937039002913e-04+3.0777446933448e-05i	-1.79249071562731e-04+6.748407269274e-05i	1.10371243419321e-04-9.5741934813635e-05i	-9.71151953673879e-05+9.32413342899708e-05i	2.6921064715619e-05-1.29832515742054e-04i	7.57055837690647e-05+2.7746757501189e-05i	-3.228774031693e-06+1.05714079088209e-04i	-9.0031137520214e-05-8.84784301365152e-05i	9.88564254427243e-05+8.34656778161185e-05i	-1.71934600092086e-04-9.4843929811481e-05i	2.23164763569093e-04-6.076760275707e-06i	-1.47397634107861e-04+7.6960281901345e-05i	1.08124696211758e-04-5.4572221813979e-05i	-9.114468606551e-05+1.03929588458554e-04i	-6.45552579731287e-05-9.91384296067286e-05i	1.16801229081971e-04-1.08199498805957e-04i	4.1745662537279e-05+2.02340772388267e-04i	-1.02525861945446e-04-1.63447219095946e-04i	1.73142369188948e-04+2.08637653513058e-04i	-3.30708162346668e-04-1.00883695562339e-04i	2.58819356556569e-04-1.01979877151488e-04i	-1.06133025794862e-04+8.957391200594e-05i	9.47528205124461e-05-5.20674145995264e-05i	-2.1558229490636e-05+7.97208158870516e-05i	-7.73959128151883e-05+3.46682817326936e-05i	3.603018734642e-06-1.64667124170295e-04i	6.0913866972734e-05+1.59744775378235e-04i	-7.7732200349376e-05-2.43493431513722e-04i	3.10771303664472e-04+2.83688715305906e-04i	-4.45151005105615e-04+6.358881614646e-06i	2.29026238395703e-04-1.85978265107089e-04i	-1.18897496475419e-04+1.27596879207042e-04i	3.9681296241851e-05-1.89039668941366e-04i	2.01279735659927e-04+7.4901395015413e-05i	-1.50493624141175e-04+2.47797990375882e-04i	-1.25608241244685e-04-2.82755334514577e-04i	2.01889199118139e-04+1.23782198727213e-04i	-1.55846992439298e-04-5.9028352238505e-05i	1.37951909942207e-04+2.5163061535448e-05i	-5.74177130021341e-05+4.40671913724822e-05i
7	-0.00948662188810761+0.00545111910932821i	-8.481210985785e-05-9.59207503958112e-03i	0.00645222200129014+0.00356124964439697i	-0.00422696216212866+0.00260484878500632i	-0.00010568503149772-0.00293999031082359i	0.00136535344984483+0.00071959070129664i	-6.0896641635183e-04+3.86576646040541e-04i	-3.7695415797466e-05-2.8978472553745e-04i	1.03280900157421e-04-3.1764151320675e-05i	8.52893514104989e-05+8.90987760375574e-05i	-1.15500036500355e-04+5.3679503211872e-05i	2.0066404368658e-05-5.79801844902161e-05i	-5.659021150874e-05+3.60264071366463e-05i	4.38737397186e-07-1.29932677172196e-04i	1.43625241496476e-04+2.641976906001e-05i	-3.9305647368021e-05+1.25307708484309e-04i	-6.08014054790523e-05-4.80561746906212e-05i	4.2534925356695e-06+3.80344700206682e-05i	-7.82387550278905e-05-9.73431074171186e-05i	1.5033699263261e-04-1.8887457903883e-05i	-3.968645853195e-05+8.24266031741782e-05i	3.16751912039349e-05-3.2325611208776e-06i	-8.66386656466962e-05+9.53800087036692e-05i	-1.10835624490883e-04-1.5290503189193e-04i	1.84132808212554e-04-9.6786274153103e-05i	2.9159788749833e-05+1.59014451137169e-04i	-2.32364228214296e-05-5.29551005282406e-05i	3.6037970258558e-05+1.70102330958996e-04i	-2.52155213670241e-04-8.2929478682523e-05i	1.50589409684604e-04-1.62157252134594e-04i	3.39481509506072e-05+7.81169588497164e-05i	4.37458949513003e-05-1.24772605934009e-05i	6.920153409331e-06+1.15442835649609e-04i	-1.43900130886822e-04-1.934781854894e-06i	2.8425193934764e-05-1.25845194376653e-04i	8.7716427902341e-06+3.16178674217639e-05i	8.8835202026557e-05-1.51999908212376e-04i	1.8819172335466e-04+2.9084236345139e-04i	-3.67906600793066e-04+6.1371001765591e-05i	6.0890285361069e-05-2.19002803484975e-04i	-2.32490263315545e-05+4.67068065385099e-05i	5.1352501599027e-05-1.97310787958136e-04i	2.72472168581348e-04+1.44356376223247e-04i	-2.18986116937888e-04+2.5657750861084e-04i	-1.39752956368329e-04-2.45872896968616e-04i	1.64073324574112e-04+6.872030590757e-06i	-5.69719358048823e-05+1.36201886394135e-05i	9.08933470291146e-05-2.826154983252e-06i	-6.5369522454123e-05+1.46318799710245e-04i
8	-0.00921804909490634+0.00605896683608109i	-0.00184814168016616-0.00964106661188679i	0.00760877013147124+0.00156753268282271i	-0.00307550653363065+0.00452079303989392i	-0.00186383928026842-0.00287496601555344i	0.00189373429855854-0.00032272163021242i	-2.40236322002912e-04+9.53801338659322e-04i	-3.9410356819809e-04-2.9269763906736e-04i	2.12046575987407e-04-1.71608705702573e-04i	1.11363843373908e-04+1.52143344245581e-04i	-1.06790833897641e-04+8.3191045985846e-05i	-5.23869741834889e-05-3.36911086655158e-05i	-6.45719977195783e-05-3.39452973701666e-05i	3.2289961244605e-05-1.47265835957747e-04i	1.81643832921012e-04+3.270792938208e-05i	-2.2204952677574e-05+1.60221695109569e-04i	-9.49945149602882e-05+7.7927375670588e-06i	-6.1702956384597e-05-1.89258866948234e-05i	-2.6980649392731e-05-1.20314768431823e-04i	1.40310685528645e-04-3.4240355181362e-05i	4.02857340126176e-05+9.69986605555978e-05i	-1.36607991694368e-05+8.23820766308529e-05i	-1.52906594435174e-04+6.5842027826467e-05i	-1.1457680276048e-04-2.10865480676016e-04i	2.1530129156586e-04-1.24547496139245e-04i	1.02093966133818e-04+1.40629452247573e-04i	5.5645106222686e-06+7.62030333743794e-05i	-7.9819816295158e-05+1.62207979132531e-04i	-2.45558175802583e-04-1.03974385131872e-04i	9.804078562763e-05-2.24703583037153e-04i	1.46334990697109e-04+3.2019974063873e-05i	6.68235343490277e-05+7.45970942912277e-05i	-3.2955354052243e-05+1.4832674407363e-04i	-1.79174208874515e-04-8.843450016327e-06i	-2.4189368239794e-05-1.43287849371896e-04i	4.60676465581599e-05-9.94669174011691e-05i	2.27450875008466e-04-6.5038025659873e-05i	1.24780011983796e-04+3.51771443286753e-04i	-3.73480176199446e-04+1.18642070398233e-04i	-9.8802373744729e-05-2.4634442766123e-04i	2.6699888627374e-05-1.17399637767391e-04i	1.72828235410586e-04-1.80671493008827e-04i	2.9900140833476e-04+2.29835461413417e-04i	-2.56607434399027e-04+3.03808923728097e-04i	-2.19537670883033e-04-2.3126607336712e-04i	1.48472402572372e-04-1.12513017911814e-04i	5.48654122077032e-05+3.42698247159485e-05i	7.30652549717084e-05+7.70974447273699e-05i	-1.69546483567863e-04+1.60371831282199e-04i
9	-0.00896639076550523+0.00664149225062929i	-0.00353127763288374-0.00942141651103629i	0.00814566158279793-0.00064835479104143i	-0.00119320619283912+0.00585345262717296i	-0.00347409786677493-0.00183399876014058i	0.00163938900202318-0.00164990722777582i	0.00055749711589263+0.00112446353774919i	-6.54769498162889e-04+4.4219703428297e-05i	1.34335680664414e-04-3.6415273738336e-04i	2.29370425323594e-04+1.57477619763257e-04i	-1.08106834732337e-04+1.78185704010829e-04i	-1.5437896643351e-04-1.5764186991866e-05i	-9.5433106644938e-05-1.3046004743173e-04i	9.6047728772201e-05-1.91303678433637e-04i	2.39879393599403e-04+4.807119693883e-05i	1.1830846561899e-05+2.28016478971097e-04i	-1.67012117559597e-04+7.7895640998258e-05i	-1.39824215366035e-04-8.4550830386579e-05i	6.636887573126e-06-1.81784922187647e-04i	1.86523051512868e-04-5.9170469993391e-05i	1.23560625661519e-04+1.45740446022113e-04i	-6.6933472883034e-05+1.96235642081902e-04i	-2.66343877803141e-04+3.0587117484704e-05i	-1.24762411255435e-04-3.01882952745411e-04i	2.68285177223437e-04-1.9719717166199e-04i	2.37144933440276e-04+1.52784187995606e-04i	1.9741517904798e-05+2.4324382918335e-04i	-2.18978619524774e-04+1.91910842819925e-04i	-3.03413673806361e-04-1.65109624239253e-04i	8.0478208687208e-05-3.26462922614747e-04i	2.76893441888168e-04-2.7745132261892e-05i	1.38371930199293e-04+1.92287656533698e-04i	-1.00404194358419e-04+2.23184927737454e-04i	-2.58326981818475e-04-4.509531846723e-06i	-1.08685125295704e-04-2.31687872665176e-04i	1.4759110809984e-04-2.47049132774674e-04i	3.89823775528228e-04+2.7657711418497e-05i	9.8730266657209e-05+4.82452060843715e-04i	-4.64171321890811e-04+2.09978378499663e-04i	-2.97738530785722e-04-3.13630458364514e-04i	7.299307435556e-05-3.58230366347373e-04i	3.84496485153287e-04-1.72289985501223e-04i	3.40541447894976e-04+3.69998362185807e-04i	-3.15790622545687e-04+3.93517564876619e-04i	-3.4903987849635e-04-2.31824228980507e-04i	1.33773926975423e-04-2.65837882429923e-04i	2.114619092343e-04+3.8147239502357e-05i	4.5091619560464e-05+2.31692119666542e-04i	-3.35111506984759e-04+1.17858110191251e-04i
10	-0.00872933968195874+0.00720436134860934i	-0.00510859172784483-0.00897500255423106i	0.00807707049603439-0.00290502790093774i	0.00111656758875879+0.00639463066904068i	-4.45437543501847e-03-6.13587207234e-06i	0.00050382329039277-0.00271072159428342i	0.00140621941857991+0.0005895728663026i	-4.98245412882848e-04+5.73279173976032e-04i	-1.23110635256377e-04-3.90160917390712e-04i	3.29770091366483e-04+6.0498402500091e-05i	-7.209424575549e-05+3.1237455858538e-04i	-3.03292820675457e-04+1.9133263302674e-05i	-1.5483582778146e-04-2.68596154404616e-04i	1.91914654386558e-04-2.80299916440129e-04i	3.51713561291517e-04+7.8505233590906e-05i	5.0614620739879e-05+3.48538223981001e-04i	-2.77726664436989e-04+1.69751002657212e-04i	-2.58310597000556e-04-1.64321714003014e-04i	3.4356233759692e-05-3.04482940377172e-04i	3.03075179572087e-04-9.7606575402271e-05i	2.27232749948485e-04+2.5181692563758e-04i	-1.50682426298749e-04+3.474881250603e-04i	-4.3638023432059e-04-5.849513483338e-06i	-1.64309442603653e-04-4.58402349429846e-04i	3.82453703356416e-04-3.27089453223753e-04i	4.42172580483768e-04+2.05517864712479e-04i	3.5195786317807e-05+4.76082715583638e-04i	-4.16458035964171e-04+2.7305378145383e-04i	-4.41539846898808e-04-2.77306789789168e-04i	9.237324176206e-05-5.03899297973306e-04i	4.63315559464838e-04-9.8703580280047e-05i	2.63035525811289e-04+3.48777562743199e-04i	-1.90117833135427e-04+3.793481954756e-04i	-4.34502611260686e-04-2.36874389092e-06i	-2.09527397559816e-04-4.17626845632581e-04i	3.19616734296038e-04-4.3115865148111e-04i	6.22055601060651e-04+1.40674917154138e-04i	9.930720209023e-05+7.19907551116941e-04i	-6.69364952627651e-04+3.56706613797567e-04i	-5.72894211858578e-04-4.58993890052663e-04i	1.39514770119021e-04-6.94559412959206e-04i	6.96161401458666e-04-1.93159731619419e-04i	4.42138589607365e-04+5.91425744401159e-04i	-4.26165276207888e-04+5.54407801871013e-04i	-5.40932218911268e-04-2.5651024640419e-04i	1.25212076313591e-04-4.64330295308492e-04i	4.05419517588581e-04+4.7037188110064e-05i	-6.151201517301e-06+4.27043935861257e-04i	-5.47788615387749e-04+3.7071207019673e-05i
11	-0.00850763804512878+0.00775159420339761i	-0.00656367218869221-0.00834413234130131i	0.00746388810943169-0.00505426938103913i	0.00353073132475104+0.00608655877329603i	-0.00451209907892988+0.00222860978166353i	-0.00125763409725131-0.00301600338593205i	0.00177992933224546-0.0006077320849501i	1.96585413391796e-04+8.78402700575725e-04i	-3.07426957020442e-04-7.2203109961756e-05i	2.65680996448991e-04-2.341857610891e-05i	-3.2396674226611e-05+4.04989779609544e-04i	-4.75261895224439e-04+7.1414809061571e-05i	-2.55400485792621e-04-4.52049613515002e-04i	3.28667889788226e-04-4.36268359169514e-04i	5.45231555036034e-04+1.29497582768895e-04i	9.7043114723575e-05+5.4719776692081e-04i	-4.4659906501579e-04+2.99342896158575e-04i	-4.4228645877688e-04-2.74709008781694e-04i	6.7284231418273e-05-5.13093755313703e-04i	5.11990808180509e-04-1.51341472881058e-04i	3.66985700171932e-04+4.38236388799335e-04i	-2.85417837998132e-04+5.60563667669101e-04i	-6.94749584655419e-04-5.2160580978209e-05i	-2.39133812969744e-04-7.18221535496139e-04i	5.90481780245395e-04-5.32051871919279e-04i	7.47678564852355e-04+3.12811473735642e-04i	5.7489990654391e-05+8.1609315638001e-04i	-7.09976888144585e-04+4.23608117770267e-04i	-6.89405235018269e-04-4.58395842225345e-04i	1.3135613989456e-04-7.98732514547948e-04i	7.49595195616414e-04-1.94111200386798e-04i	4.63401032225587e-04+5.77346523144251e-04i	-3.23342567016718e-04+6.51495608823982e-04i	-7.48028023852518e-04-1.4457436158654e-05i	-3.31765954367221e-04-7.3739766258833e-04i	5.94419393777874e-04-6.8330843151617e-04i	9.74885323844459e-04+3.03246896020463e-04i	0.00011260162079561+0.00111679976740506i	-0.00103452007535697+0.00057387859390302i	-9.62279088184216e-04-7.16868362234811e-04i	0.00023896209225298-0.00116772402810131i	0.00114051910266406-0.00026100228736379i	6.41917941390678e-04+9.16142019521155e-04i	-5.97038082279846e-04+8.22767467604124e-04i	-8.13535583107005e-04-3.03074565307694e-04i	1.19152335961385e-04-7.0136907637025e-04i	6.05319675686028e-04+6.4166630963154e-05i	-8.8383145915008e-05+6.23808071054295e-04i	-7.92657419888661e-04-9.3488599192308e-05i
12	-0.00830494774286797+0.00828490847019239i	-0.00788601048563686-0.00757164602421882i	0.0063996452720596-0.00698381439612482i	0.00575884610640864+0.00500152169656393i	-0.00358952294126883+0.00442477722409163i	-0.00316274389453584-0.00232400936687845i	0.00129520723422416-0.00207892418252497i	0.00120002674193345+0.00053663862334971i	-5.1803668349371e-05+5.02737567911434e-04i	4.2653739658008e-05+1.68085441943575e-04i	-1.46394463592977e-04+4.40077693999975e-04i	-6.64843927551388e-04+6.3951693648188e-05i	-3.7246383618016e-04-6.89446460170403e-04i	5.18296311124312e-04-6.65896092649555e-04i	8.43624552052763e-04+2.05309433110608e-04i	1.59539780801812e-04+8.53110286700438e-04i	-7.0199331537052e-04+4.85868513711836e-04i	-7.1571796315124e-04-4.39178039477607e-04i	1.19823234343612e-04-8.3153207711249e-04i	8.37162814063711e-04-2.19440948188791e-04i	5.57765762242762e-04+7.31192767352145e-04i	-4.98098420276463e-04+8.65446463668807e-04i	-0.00108249970731344-0.0001283835446656i	-0.00034618100049487-0.00112587657264805i	9.29712304652766e-04-8.32640984160022e-04i	0.00119629997584878+0.00049503392448827i	8.769505428476e-05+1.31621411255277e-03i	-0.00114463938285726+0.00066521825877869i	-0.0010856308702158-0.00073129942346675i	0.00019578086840215-0.0012607630246406i	0.00118829917546905-0.00033264931602357i	7.66623592151958e-04+9.24488852596588e-04i	-0.00053377303614517+0.00107155525598214i	-1.23639064892642e-03-5.615862021294e-05i	-0.00048378420935737-0.00123589262288347i	0.0010222832032583-0.00103769481059493i	0.00150254516861946+0.00056040959190643i	0.00011629727296042+0.00173478027264365i	-0.00161418083155888+0.00087471087439691i	-0.00151090536172126-0.00112159657434614i	0.00037627836045139-0.00183429293002427i	0.00176062653020992-0.00040056652664518i	0.00098165893597163+0.00135646305355057i	-0.00080724624629311+0.00123520367836759i	-0.00117656145231362-0.00032894589647068i	7.3074833266888e-05-9.4879420759308e-04i	7.51483495898144e-04+6.8668890100415e-05i	-2.16085680423973e-04+7.5479126828511e-04i	-0.00102717161180473-0.00032464273079554i
13	-0.00812590448337213+0.00880105136331692i	-0.00906569754246266-0.00669923955513588i	0.00499594291277398-0.00861210659434449i	0.00757297774449557+0.0033049575920176i	-0.00184215930572847+0.00618344032392571i	-0.00469125903588291-0.00070977829636225i	-8.801508813668e-05-3.27933350377257e-03i	0.00203503594430911-0.00059236461961268i	8.37044399164666e-04+9.73863504019496e-04i	-9.4305524211642e-05+8.29124808070395e-04i	-5.7191010742939e-04+5.76188676001772e-04i	-9.76537893256388e-04-1.08428088883183e-04i	-0.00045276707612004-0.00105145935320614i	8.04969523824517e-04-9.56630370243614e-04i	0.00125964046027617+0.00032577518666971i	0.00023818773693049+0.00128994551138233i	-0.00106865524577674+0.000741014628758i	-0.00109363059753463-0.00067886863657219i	0.00020772524786347-0.00127504112899175i	0.00129714536862133-0.00029363666978601i	0.00080274866644866+0.00115713275150807i	-0.00082206789747411+0.00128106615709355i	-0.00163517779863943-0.00026484305225789i	-0.00047306758194015-0.001727628300246i	0.00144471208912411-0.00124520133076022i	0.00183161826641738+0.00078086949668915i	0.00012243752879963+0.00203245571966447i	-0.00176838483390658+0.00102037820619373i	-0.00167102139392957-0.00112122045386541i	0.00028651231549315-0.00193813158793738i	0.00182590627463965-0.0005286136774611i	0.001191723337892+0.0014306379545337i	-0.0008543505768873+0.00166043133568125i	-0.00192829281157119-0.00015024007486502i	-0.00065923595314537-0.00195683045174453i	0.00166010963869421-0.00151156113357117i	0.00224761009530913+0.00096662695189532i	8.152441558005e-05+2.63285939128472e-03i	-0.0024646467321458+0.00127200496859743i	-0.00226912311095919-0.00170441904406744i	0.00054296985985944-0.00275613353298383i	0.00259376749626309-0.00065785171820948i	0.00152367283294541+0.00189732249124885i	-0.00098446429790863+0.00183748070733458i	-0.00162847889020886-0.0002260856450867i	-0.00011675022105629-0.00114324498594881i	7.289432737476e-04+4.322215658209e-06i	-4.09914520920686e-04+6.87899324617179e-04i	-0.0011506381810168-0.00075538756408855i
14	-0.00797107843739236+0.00928968264607719i	-0.0100880115092858-0.0057619797383947i	0.00336723208646938-0.00987882886438238i	0.00881471669747155+0.00121472009029921i	0.00042305485656702+0.00721911759662268i	-0.00544549866944939+0.00147812322546661i	-0.00203894505639209-0.00375175722298797i	0.00224971817703302-0.00224359468075129i	0.00218203720615594+0.00094448024322348i	0.00017437267261264+0.00186501228473644i	-0.00127185265385133+0.0010574558397344i	-0.00159078908034224-0.00043564427315458i	-0.00050311022415165-0.00166546237484805i	0.00127003253156045-0.00132202474790651i	0.00181123816169595+0.00053401864755706i	0.00031540211892684+0.00187301721350502i	-0.00155607391828682+0.00105691180484283i	-0.00156608801236061-0.0010016432994478i	0.00034494630568228-0.00183060224921767i	0.00188543287852507-0.00035057734727091i	0.00107566562545072+0.0017278752407088i	-0.00129030944428121+0.00179222688159038i	-0.00236097110734396-0.00050407437841559i	-0.0005885701831516-0.00255595865952314i	0.00217906144917273-0.00176693336233569i	0.00268097284207562+0.00120480488523983i	0.00015107980188698+0.00300713709361368i	-0.002616775140435+0.00150269077737864i	-0.0024706101740346-0.00164344991594857i	0.00040160037725175-0.00285173660880405i	0.00267271895475624-0.00078612749299213i	0.00173179742605254+0.00210227488723601i	-0.00130074645643151+0.00240126326734806i	-0.0028129567094456-0.00032795045077119i	-0.00081996438889069-0.00291407908508594i	0.00255081315662085-0.0020800150897453i	0.00321588413623776+0.00157626257784567i	-2.642709289277e-05+3.84709542634054e-03i	-0.00362937712760004+0.00177472245275099i	-0.00328737794650875-0.00248177093115145i	0.00070299584896499-0.00399260709115201i	0.00365994848439587-0.00112004415563857i	0.00237400011009077+0.002480793003989i	-0.00098584610261251+0.00270325109502962i	-0.00216222535408826+0.00020127588342425i	-0.00063757452204178-0.00117312653216588i	3.35512050761351e-04-2.3820264100029e-04i	-6.89953321576353e-04+1.83068404107183e-04i	-0.00096427973892091-0.00154563925209076i
15	-0.00782879283871789+0.00973590727854282i	-0.0109316427106007-0.0047783666452008i	0.0016132353489623-0.0107344762348792i	0.00938342518790598-0.00104005335797375i	0.00282659970322191+0.00737461238315297i	-0.00523039760361166+0.0037302700686522i	-0.0039769351825224-0.00329715683524317i	0.00167246470127512-0.00384249870430543i	0.00348380506132755+0.00028486318788421i	0.00094129919119625+0.00289083804943052i	-0.00197868050438562+0.00195360292949995i	-0.00256490259814509-0.00074419793685854i	-0.00063317327215864-0.00257672334500942i	0.00194174059919965-0.00182878205962891i	0.00252968099103953+0.00084164534533173i	0.00038408708828039+0.00260102286281112i	-0.00214087353441615+0.00141185899651536i	-0.00208440204494908-0.00138466681741832i	0.00053548639613974-0.00242903417853724i	0.00253764476345957-0.00034538708630612i	0.00130006841308116+0.00241356817744339i	-0.00192211076844179+0.00231998437885867i	-0.00320984222708218-0.00090339620368895i	-0.00062733851049145-0.0036038167250374i	0.00315783888516573-0.0023533097040953i	0.00372964320162871+0.0017985443211828i	0.00015483777871015+0.00424116704248436i	-0.00368385039600459+0.00210481016691409i	-0.00346854862575437-0.00227589748485663i	0.00051781943703336-0.00395767192478359i	0.00365825600378836-0.00109958934476591i	0.00233123372112648+0.00287041137352452i	-0.00184438400327912+0.00319638719821088i	-0.00378810900745-0.00062397873191544i	-0.00087965284391149-0.00404555424056001i	0.0036946504217387-0.0026463822757992i	0.00434467987117836+0.00243518993623534i	-0.00025389268832312+0.00536567144927793i	-0.00512386620793941+0.00237830821815776i	-0.00461083796628314-0.00344690584507965i	0.00078483979729698-0.0056020947542764i	0.0049678490327286-0.00192845592970276i	0.00370182527668728+0.003011558869464i	-0.00059805453804101+0.00395661691786645i	-0.0027840408227275+0.00124561732663177i	-0.00177886961350082-0.00088556419366296i	-7.29775111206529e-04-8.45555099967536e-04i	-0.0010565927693459-0.00113968286899432i	-0.00012474206759106-0.00291730467275789i
16	-0.0076676036333711+0.0101317080336312i	-0.0115760889162104-0.0037373493417619i	-0.000203219777609-0.0111360637879202i	0.00921698554752985-0.00326219676216014i	0.0049981324938024+0.00659632320671434i	-0.00404604814923875+0.0055105072976452i	-0.00525943558484886-0.00201025241094583i	0.00050558368076084-0.00473320826320091i	0.00416524652997809-0.00072039994413504i	0.00189247493390426+0.00346628915957468i	-0.00239878828747537+0.00297587748340995i	-0.00366723693071434-0.00086017747579896i	-0.00093418687101628-0.00361214938576497i	0.00268986658512614-0.00250884311304992i	0.00339272310074604+0.00115151369948043i	0.0004980856917987+0.00339959614409642i	-0.00271616683444626+0.00179310899947616i	-0.00255641932930887-0.00173229331332226i	0.00074671804983484-0.00291817767485329i	0.00309426411518484-0.00021741333323882i	0.00133464926773679+0.00310926174961637i	-0.00270427910137347+0.002693565130932i	-0.00404194802162591-0.00153382039949141i	-0.00047739331522646-0.00479721552103137i	0.00436708350574486-0.00289835520247562i	0.00489728501976218+0.00257647701959652i	0.00011558006165824+0.00566557231014039i	-0.00488681726802549+0.00279813181252671i	-0.00459271840382102-0.00291970856722033i	0.00055723354119146-0.00511312799158426i	0.0045823555771435-0.00146742289225615i	0.00287037148480614+0.00353946630203635i	-0.00237551472985478+0.00382502289745253i	-0.00460528126066211-0.00106568627293687i	-0.0006876197639356-0.00516654990746349i	0.0050263930091532-0.00301001360090927i	0.00547164389545472+0.0035851947086043i	-0.00068077258938059+0.00711321771028519i	-0.00694113893202837+0.00304180823071026i	-0.00627059144271018-0.00459233663620303i	0.00071007201977908-0.00765496201487706i	0.00654872556224222-0.00325654118992715i	0.00573491915111981+0.00340412601670478i	0.0004145990038456+0.00579135502157933i	-0.00355565731408007+0.00326216282668445i	-0.00392657869668071-0.0001409844920225i	-0.00281985216315767-0.00211045628293088i	-0.00143579973395864-0.00378493132981197i	0.00188756369396902-0.00509865844785615i
17	-0.0074387820884174+0.0104976363784323i	-0.0120240861834193-0.0025902743617112i	-0.0020787650114509-0.0110595840667461i	0.00828219569267373-0.00533094862087573i	0.0066541580402448+0.00489535953443285i	-0.00202087035479134+0.00637948069532255i	-0.00535997358860275-0.00019316553741089i	-0.0007703507233894-0.00441005333298081i	0.00384314180446369-0.00147029772857837i	0.00240467947728322+0.00338269709888585i	-0.00248501110184941+0.00357248496371381i	-0.0044664122418638-0.00084082079451096i	-0.00130273010268547-0.00445506021627604i	0.00327742550373165-0.00323707394604354i	0.00424176952267136+0.00128334143313522i	0.00076649705388955+0.00405920079254663i	-0.00303680752072802+0.00219765174285812i	-0.00284017800129598-0.00182589010741413i	0.00086952595997281-0.0030433411286621i	3.27207097510112e-03+8.71449069244e-05i	0.00097765669283173+0.00360765797798781i	-0.00357362498233283+0.00264318844442933i	-0.00461832322807151-0.00247289072760679i	1.66317958318e-05-5.98891334765047e-03i	0.00574773058770675-0.00324075903996118i	0.00604688335853496+0.00352250552237313i	4.026936288178e-05+7.14493666599508e-03i	-0.00605331941268289+0.00356333496322081i	-0.00573785244522371-0.00336678051654041i	0.00034383053295455-0.00607848963751982i	0.00509254862119097-0.00192846060364254i	0.00317881634141325+0.0037503636287928i	-0.00267143892788327+0.00393009295211559i	-0.00484264214068356-0.00166310635862065i	-1.364449480593e-05-5.95011514435386e-03i	0.00642116052872511-0.00283827470117649i	0.00631518702976309+0.00509936214874947i	-0.00147392812383144+0.00895876741729597i	-0.00909562068824387+0.00363740036074935i	-0.00825743201632695-0.00598515460960293i	0.0004854694347679-0.0102469405281626i	0.008516096359682-0.00522228610109882i	0.00870182002351668+0.00368512321147485i	0.00218239823948658+0.00846787038386267i	-0.00466161493062896+0.00654823887731621i	-0.00749229013012332+0.00105550462710707i	-0.00618032173483411-0.00444759121935527i	-0.00156700761512534-0.00825438634015194i	0.00573300352926745-0.00814835912964612i
18	-0.0071015195455574+0.01090579217496i	-0.0123366894190155-0.0012640133900646i	-0.0040766746253606-0.0105350688758128i	0.00659081898198543-0.00723586549136626i	0.00766256109850219+0.0023241166758245i	0.00066754117171738+0.00609083595170814i	-0.00399364679644263+0.00178814619141543i	-0.00160509058639528-0.00266516585333842i	0.00248417980922891-0.00131435672680426i	0.00185698162274826+0.00280710803007251i	-0.00254505733369751+0.00326277141784728i	-0.00465841127400744-0.00102770520307392i	-0.00144962564360996-0.00493165593637239i	0.00357779797786399-0.00379127634213739i	0.00486695706006975+0.00110755475980887i	0.00129678329402553+0.00431459552955859i	-0.00277080182846124+0.00262899970035952i	-0.00276525517113336-0.00134088298614135i	0.00070906520971627-0.00247088306008725i	0.00268086798488121+0.00059266894233472i	-5.00550787035e-06+3.60989245038942e-03i	-0.00442332562623456+0.0018342138231212i	-0.00464420487908743-0.00380130875687743i	0.00102921763836093-0.00700732662228726i	0.00723534682807144-0.00321689227777058i	0.007060989983709+0.00460011192965508i	-5.81772764441e-06+8.55578841359061e-03i	-0.00697441295372901+0.00446283582584098i	-0.00685502620736777-0.00330838319824803i	-0.00043160418775269-0.00659481219382294i	0.00472953025678976-0.00262170879733298i	0.0030947296245613+0.00299295917777218i	-0.00239121147108096+0.00306125045056118i	-0.00393315559378419-0.00240499143763071i	0.0014587918571484-0.00595476839297632i	0.00773723734755386-0.00165473678210637i	0.00647351411069275+0.00714601542152672i	-0.0029657543156883+0.0107422296103001i	-0.0116875126929078+0.0038723501362678i	-0.0104634683497611-0.0078719553525247i	0.0003430058274221-0.0134819666334312i	0.0111128623513462-0.0077306229042775i	0.0126921026026045+0.0041220059065841i	0.0045242812876494+0.01224389091777i	-0.006463285014147+0.0111022396067502i	-0.0127175913092878+0.002354458732299i	-0.0106410016867037-0.0083363547530725i	-0.0008622415733417-0.0147293564019792i	0.0120160173527253-0.0116317868360576i
19	-0.0066742277041331+0.0114798541568447i	-0.0126601521182467+0.0002903170688302i	-0.00629678509575533-0.00969200300267613i	0.00424204321885613-0.00907684177582279i	0.00807410752527831-0.00101294608130006i	0.00384008377584033+0.00464413522691259i	-0.0011730725893164+0.00362674388080218i	-0.00157974891782386+0.00037391791160485i	4.04255521437398e-04+1.78225854471975e-04i	-5.256938985742e-05+2.22692597085223e-03i	-0.00312007282370672+0.00197263928368402i	-0.00438542286292421-0.00185551957776971i	-0.00115238795442346-0.00527550740219048i	0.00375262963307629-0.0041417546456215i	0.0052967756331017+0.00062017835569724i	0.00221652545522835+0.00409450463974936i	-0.0016796450372165+0.00318831726562453i	-2.25638547016619e-03+5.162516640013e-05i	1.7416257840902e-05-9.12526089666554e-04i	0.00093089189123843+0.00127628504558719i	-0.00182631065220877+0.00281079170443195i	-5.16305745890992e-03-4.994574353775e-05i	-0.00387808857197367-0.00562815799441752i	0.00272820910703006-0.00777996241480516i	0.00887124646859522-0.00274868599261558i	0.00798412772586887+0.00581544349296431i	0.00011411785372362+0.00995204370498553i	-0.00754722386034706+0.00573449999360074i	-0.00810094582726815-0.00241468434553366i	-0.00221188525797178-0.00654528306905695i	0.00305892194238189-0.00385461101390151i	0.00256980159455638+0.00068477458481633i	-0.00110130067548225+0.00078346840453242i	-0.00125511633407998-0.00324707362652122i	0.00410286778374468-0.0046900335519716i	0.00886008655215011+0.00112882409942963i	0.0054491650483433+0.0100203558286477i	-0.0056869077124983+0.0122880064431925i	-0.0149126203774532+0.003239060599683i	-0.0126048168342045-0.0107075977003702i	0.0008214900341121-0.0173791939521556i	0.0146473403681628-0.0103146572150266i	0.0174363029464014+0.0052557443389192i	0.006765175971184+0.0171667097001479i	-0.0094171901841202+0.0162999844876235i	-0.019306557424877+0.0029194322584467i	-0.0152333482355561-0.0140708750757426i	0.001614988546671-0.0225516086462243i	0.0208262360102433-0.014268713384833i
20	-0.0062879924040888+0.0123449634424963i	-0.0132092504309755+0.0020221852954453i	-0.00880152188175463-0.00877992747384507i	0.0014643587017623-0.0110120006972689i	0.00809798185792649-0.00492596842030869i	0.00732063412296056+0.00227376157486001i	0.00281760673058185+0.00513125768021397i	-0.00050846293975721+0.00431356781645259i	-0.00185975009990205+0.00309471293051734i	-0.00318773431883144+0.0022645135981647i	-0.00475605182406535+0.00012850194438099i	-0.00429288351774324-0.00359763483186737i	-0.00052011689523429-0.00614118128362811i	0.00421665508760493-0.00471222003843478i	0.00603770209767736-0.00014448467153043i	0.00380894105892503+0.00371962256583902i	0.00024295868243102+0.00424309621441312i	-0.00151210882078567+0.00261244193148037i	-0.00149363198157395+0.00170821417816032i	-0.00222546477786146+0.00203595193341466i	-0.00461434664071728+0.00101414886560667i	-0.00580893793546328-0.00321621417152551i	-0.0022528419334558-0.00814916488894398i	0.00528440815108005-0.00847985805437567i	0.0109535832052824-0.001901678210658i	0.00915353916054642+0.00733593686837206i	0.0005623061576284+0.0117476073903511i	-0.00796412642409712+0.00784121793674639i	-0.00997529628823832-0.00047669111437731i	-0.00551928881135496-0.00614182816395271i	-0.00014752549426175-0.00614814728868199i	0.00179304906560814-0.00370389029079234i	0.00168602026513015-0.00316401548410625i	0.00372610039613239-0.00406067358178127i	0.00823216091741539-0.00169396039047156i	0.00968721061178322+0.0060800304665812i	0.0027352047747915+0.0140402567563007i	-0.0102181317480124+0.0133896370711554i	-0.0189271713869932+0.0011260971773938i	-0.0142086829973578-0.0149448148486729i	0.0025874249903341-0.0216938698545368i	0.0191941694797643-0.0121580381008482i	0.0220997836335325+0.0076190665871925i	0.0078287682448144+0.0226833574299573i	-0.0136689903444929+0.0206883372882715i	-0.0259528458472042+0.0016282253650359i	-0.0180284082868118-0.0212076774532684i	0.0067832824658496-0.0297006673565875i	0.0310404860768581-0.0138997485775737i
21	-0.0061923253408631+0.0135298051014642i	-0.0141873930705378+0.0037244900614154i	-0.0115291284648147-0.0081293806723142i	-0.0013845984585883-0.0131698196167031i	0.00802674568866978-0.00912465999632431i	0.0109317448330774-0.0006260747867143i	0.00752946593530511+0.00623691204512902i	0.00156186957826226+0.00865892981769538i	-0.00376915278503627+0.00723526783263235i	-0.00712105448914685+0.00344443985830586i	-0.00781730158648485-0.00157868163961641i	-0.00524603930576775-0.00627296934622555i	1.670352669024e-05-8.33451687462669e-03i	0.00543152524633695-0.00629558302270775i	0.00796442570703623-0.0012394442219022i	0.00657344778085659+0.00380771846397439i	0.00283472130466275+0.00645276603860694i	-0.00101941369705091+0.00657156243088509i	-0.00417490555261941+0.00524326382079564i	-0.00688258369184688+0.00267791753928619i	-0.00841120083839391-0.00185492245574526i	-0.00650780459182866-0.00777086633854279i	0.0001300293261697-0.0116938321150404i	0.00893916589771424-0.00954661172898631i	0.0141042171503392-0.0008201494863847i	0.0111735768322344+0.0096002470635713i	0.0014050542101173+0.0147595419083318i	-0.0088259406677616+0.0113878154037664i	-0.0133190939084842+0.0024458189082743i	-0.0108332818008745-0.0060163848903812i	-0.0047597852440572-0.0101991182560691i	0.0012658999143969-0.0105041489600645i	0.00645004065028829-0.00870066994856731i	0.0112688165870574-0.0045587240437597i	0.0138891255363529+0.0033538269122104i	0.0100747875402607+0.0134628418855129i	-0.0019532186166638+0.0192889537333246i	-0.0167805781157707+0.0138500150751734i	-0.0236049826130161-0.0027662075337229i	-0.0148368075910573-0.02052968251986i	0.0058290797463445-0.0257873385527759i	0.0240835391666134-0.0125476633579549i	0.0253445423952101+0.0110003704443686i	0.0069030592543508+0.0272191230349968i	-0.0182743292275847+0.022271950887387i	-0.0300802604655972-0.0021001551416309i	-0.016650754362299-0.0278298182111389i	0.0146216182176173-0.0327513913576372i	0.0397168968887134-0.0082069542709649i
22	-0.0066781835400755+0.0148727041348233i	-0.0156733006208203+0.0050445057827245i	-0.014247571899894-0.0080613679835598i	-0.0038687830311118-0.015577576078085i	0.0081632484931724-0.0132445069249722i	0.0145220739324599-0.0035843778922176i	0.0124786919643667+0.0070347239881848i	0.0043653125777084+0.013021296159877i	-0.0050506985227954+0.0122422209427252i	-0.0114301900035773+0.0059472008516679i	-0.012374838163647-0.0026387298889398i	-0.00783461369094631-0.009754148634966i	0.0000367595568862-0.0124076469504467i	0.00770413094598433-0.00959010132329939i	0.0118601329384464-0.0027731801478092i	0.0110201449730105+0.0049348338655764i	0.0059375748112562+0.0104963479523975i	-0.0013057486883275+0.012164673501256i	-0.00840331602000084+0.00950859366050297i	-0.0131267075811307+0.0029817601238602i	-0.0132659305642616-0.0058774447178233i	-0.0074329080531224-0.0138659850707493i	0.0032083186322678-0.0166894383266595i	0.0140889169999463-0.0114593620579767i	0.0191082812901342+0.0004879650032435i	0.0146299114252227+0.013306684784899i	0.0024523133100288+0.0199626724355934i	-0.0110418165597032+0.016850186413812i	-0.0190543210218177+0.0059415662090455i	-0.0183802410660384-0.0070879608112637i	-0.0102462380906595-0.0166636218398208i	0.0017029240229081-0.0196759700419028i	0.0134801909351194-0.0153261439467649i	0.0211350339873127-0.0043510677875431i	0.0206908172684683+0.0103932524869945i	0.0099347875188232+0.0228886459786668i	-0.0082596379891956+0.0254409680508345i	-0.0247611354795573+0.0137699263305726i	-0.0284924578239212-0.0077637609756554i	-0.0146904236754545-0.0264173994638938i	0.0094070596165813-0.0288805311546099i	0.0275907285787662-0.0118193719062555i	0.0259892141747414+0.0135646768519673i	0.0046361194225807+0.0282161494897861i	-0.0204932925773861+0.0195878354095113i	-0.0283438832547657-0.0070353348005837i	-0.0096727160476413-0.0302078014724998i	0.0230451679356275-0.027854756060207i	0.0422500645829528+0.0037600101316308i
23	-0.0079425708966944+0.0159956021875378i	-0.0175338604410099+0.0055636549137129i	-0.0165640157046221-0.0087970335662026i	-0.0055262655052453-0.018132350186769i	0.0087963692614456-0.0168669362143854i	0.0179930565510149-0.006063896379263i	0.017183750613955+0.0078288613033281i	0.0073624926010777+0.0172369742338613i	-0.0059049507207278+0.0176361332574073i	-0.0159070605311533+0.0093892451401486i	-0.01811391434544-0.0031069680212074i	-0.0119231037000833-0.0139211896702239i	-0.0004600024067347-0.0183247895247188i	0.0111186237303429-0.0146502581862735i	0.0179273044491099-0.0046822516570242i	0.0172594962844844+0.0073680068328885i	0.0094067398835043+0.0166639108590984i	-0.0026749295153078+0.0194826478548096i	-0.0144260096375098+0.0143851015425371i	-0.0210717950953451+0.0027644708691452i	-0.0192331242666566-0.0112360639170781i	-0.0085862797619527-0.0217537260076942i	0.0071815250948371-0.0234476204407032i	0.0212187378259779-0.014346901264325i	0.0264975386102103+0.0023530152650128i	0.0196395179389967+0.0191756831410203i	0.0031739400221884+0.0279635155278252i	-0.0154598241469535+0.0241873509959679i	-0.0276658493159492+0.0092996942956423i	-0.0278669461172436-0.0101488682298156i	-0.015813759753892-0.0257228298721409i	0.0036435079852396-0.0306474001475207i	0.0225235299557707-0.0222923146229279i	0.0324838229057376-0.0033090051185628i	0.028031349648397+0.0186517392855992i	0.0096511961965548+0.0332428610802822i	-0.0148178929160796+0.0320722186616929i	-0.0327276091385415+0.014112206323165i	-0.0333493147574458-0.0118248076808468i	-0.0153688308139456-0.0308018600508155i	0.0105354617135895-0.030929421835712i	0.0275294637726059-0.0122638363420292i	0.0242493695515272+0.0117773114709536i	0.0040458556404594+0.0232072431476737i	-0.0161434071741311+0.0132387341179625i	-0.0182188955282227-0.0094342158656815i	0.0017366454324304-0.0237274379097879i	0.0276396473727552-0.0127539630956231i	0.0339085452814973+0.0200749689356256i
24	-0.009951918762213+0.0163593127576997i	-0.0193809679963913+0.0049039708378593i	-0.0179459342943054-0.0103847903192264i	-0.0058904362964552-0.020559123799232i	0.0101737093249628-0.019462797032362i	0.0212158116809555-0.0074103284931247i	0.0210461744715209+0.0091101435595603i	0.009671989438068+0.0212590495887292i	-0.0069903922383963+0.0227008880836714i	-0.0205002371856081+0.0127410814670874i	-0.0242450025897776-0.0036747796540891i	-0.0164870074689507-0.0186894536967313i	-0.0008533308581688-0.0253396799432017i	0.0155968349600343-0.0205955528951549i	0.0255811031644451-0.0064537485147593i	0.0246298477442447+0.0110981269979959i	0.0128273864697671+0.0246022057208509i	-0.0052302623468282+0.0281006465945691i	-0.0221423624721127+0.019535827367612i	-0.0305192790375117+0.0017929299227024i	-0.0260338111046223-0.0180769738298056i	-0.0095981727371473-0.031436686884739i	0.0124237059653406-0.0317191142914341i	0.0304884898421443-0.0176955243071218i	0.0360074602217466+0.0053421672235775i	0.0255395466295894+0.0274544482079956i	0.0028679448655475+0.0384224993733605i	-0.0223181871466959+0.0325917891850782i	-0.038669672590048+0.011767132110786i	-0.0383557723299639-0.0153085806762026i	-0.0207630055028539-0.0366670352991905i	0.0069239099104248-0.0423667288444495i	0.0325418215529605-0.0290751785235547i	0.0441594576320039-0.0020431187604006i	0.0357007871165967+0.0266363026721592i	0.0104781995067598+0.0432782233549904i	-0.0195570423583762+0.0394434702695387i	-0.0393852890407759+0.0169610920690344i	-0.0390718052850832-0.0122405201960218i	-0.0198996158041021-0.0324531783415253i	0.0059417941688217-0.0336109393951339i	0.0229327549882277-0.0178249604607625i	0.0226699225511969+0.0020481052346475i	0.0097952313730922+0.0117510928516032i	-0.00170481318057276+0.00663873729142621i	-5.985108155395e-05-4.24796835798608e-03i	0.0133818980749214-0.0053759176771145i	0.0233549962705749+0.0111953574079225i	0.0125564038043255+0.0359226946547075i
25	-0.0123226339580203+0.0153842481923611i	-0.0205461590924479+0.0028659709148046i	-0.01775009819352-0.0125821130792168i	-0.004563562641068-0.0222983723344027i	0.0123432775445832-0.0203089456976184i	0.0237987368221623-0.0069010786402682i	0.0231933644375263+0.0113075735469189i	0.0101690054779155+0.0248349255707692i	-0.0090894739603306+0.0263525636328769i	-0.0250144949938059+0.0145134865912363i	-0.029485525676759-0.0053505544009926i	-0.0198233626216999-0.0238582853132159i	-0.0000617269884441-0.0320807779590318i	0.0209422281915883-0.0257095802081954i	0.0335342067308338-0.0070348125155966i	0.0315719457623531+0.016018857033494i	0.01519093046027+0.0332813268202033i	-0.0090791991151729+0.0367054173573167i	-0.0308958076550559+0.0239403247723625i	-0.0404007523679101-0.0003605483575646i	-0.0325525317514097-0.0261470506915062i	-0.009675053151963-0.0420271238401196i	0.0190332444204444-0.0402322964263926i	0.0411060750890685-0.0203795190009239i	0.0462038000575825+0.0097975243435304i	0.0309767383324537+0.0373766852736891i	0.0010801544235655+0.0497956845554784i	-0.0308341794622374+0.0406307409385457i	-0.0504993604322392+0.0129122783066771i	-0.0484920110669345-0.0217349719470657i	-0.0248222135127825-0.0479843292645014i	0.010599894785228-0.0536981816059233i	0.0421037856266544-0.0357180443353236i	0.055361396383403-0.0017339100336577i	0.0442433412197383+0.0329627456158006i	0.0140094828359107+0.0526338590145836i	-0.0210873231661388+0.048804888613343i	-0.0449307525548073+0.0244884336939092i	-0.0477963953255045-0.0076238462154322i	-0.0310850961776924-0.0322776078950266i	-0.0056097490236638-0.0400411266000058i	0.015602162259197-0.0317910241468042i	0.0253032890045668-0.0163929505789431i	0.0253066552831374-0.0032697682115102i	0.0227078222008281+0.0045892533942839i	0.0220459689900501+0.0116066283172843i	0.0200054971632584+0.0234623504788808i	0.0078926460289907+0.0387122191542469i	-0.0189589099161075+0.0459273136845115i
26	-0.0142322534407146+0.0126775759488346i	-0.0201259940545506-0.0003399069508897i	-0.0153847079631479-0.0146740163095286i	-0.0014761012735568-0.022428523260301i	0.0148525352585215-0.0185861515820698i	0.0248794678082455-0.0040581418274664i	0.0225400548777584+0.0143511626696478i	0.0078851233100143+0.0271961334787015i	-0.0125531077968361+0.0272204040255155i	-0.028773319944408+0.0132537836849426i	-0.0322113537133831-0.008862610984726i	-0.0200907330082347-0.0288395641909064i	0.0029379842532612-0.0367685687385621i	0.0266880391170861-0.0279090811610003i	0.0400009258394345-0.0051734949717911i	0.0359050999439488+0.0218686582161412i	0.0150323026757575+0.0410718048945273i	-0.0142801262550575+0.0431192853647316i	-0.0393449737021103+0.0258908512843043i	-0.048587535974958-0.0041753501938498i	-0.0368029584770555-0.0344645377475389i	-0.0078759213126541-0.0514581848183034i	0.0263938515155121-0.0467312744621591i	0.051084746122094-0.0210456471873925i	0.0546545046706337+0.0154237496563886i	0.0343293385987547+0.0470921371970042i	-0.0021401345928337+0.0596623190350772i	-0.0393934480587421+0.0466350196080479i	-0.0610002208876747+0.012635888557717i	-0.0568276847628628-0.0281607355866981i	-0.0278723525504329-0.058052140904337i	0.0138203589116394-0.0636953352639602i	0.0503325844636119-0.0422532226435904i	0.0658993202662557-0.002831333447091i	0.0540459924334735+0.0376198953853909i	0.0203874435878732+0.0620710647724827i	-0.0202959283683129+0.061088020611942i	-0.0511938118268174+0.0366347555985618i	-0.0611062076306142+0.0002377562762621i	-0.0486821969160833-0.0332141330568229i	-0.0213840448380553-0.0524216579309781i	0.0095725592665845-0.0535938580028196i	0.0347906413195556-0.0397265670454438i	0.0493986638430566-0.0167670297018115i	0.0520001892989343+0.0099033664538864i	0.0420274100107152+0.0360131016357874i	0.0188865411782304+0.0562909998338101i	-0.0155052916457288+0.0628805796548261i	-0.0528269583225781+0.0476500813620633i
27	-0.0145012526163296+0.0084076361544938i	-0.0172728109324695-0.0038273726922242i	-0.0107214504246304-0.0154219815234412i	0.0027238157154264-0.0198824747202633i	0.016553206625094-0.0138208646771947i	0.0232532895356416+0.0008425239781103i	0.0182442197625856+0.0173272199108523i	0.0026288007144381+0.0270839086258327i	-0.0168046390853678+0.024101130030143i	-0.0305339949959756+0.0082652270054043i	-0.0308963845037444-0.0140230816631336i	-0.016102310195299-0.0324673004969049i	0.008366219788844-0.0376224268673357i	0.0318131215467732-0.0255654194270534i	0.0430413140077244-0.0002262665510273i	0.0356204391835572+0.0278604767597727i	0.0112596233881672+0.045990582689056i	-0.0203876630367718+0.045020249016886i	-0.0455921883193719+0.0238205100363775i	-0.0525254005710385-0.0096525882884188i	-0.0367454819659871-0.0413495929056012i	-0.0036820225707592-0.0570594525499203i	0.0331749179365958-0.0487749588273161i	0.0578140393410487-0.0186506192626639i	0.058692055787442+0.0213650694873354i	0.034111559321861+0.0542997326989873i	-0.006517591321123+0.0654222444652119i	-0.0463109031269154+0.0488626363763207i	-0.0680327465872191+0.0105778793282351i	-0.0616530215532333-0.0338260984619264i	-0.028952149733456-0.0656234239113916i	0.0169831427066323-0.0710383199713474i	0.0572510617668678-0.0472612782854621i	0.0751998615681075-0.0036924658449015i	0.0634541312678794+0.0421319461128329i	0.0267927774720907+0.0720257998545949i	-0.0202494556487207+0.0746233302056886i	-0.0597137659155049+0.0495643677392641i	-0.0774327113598094+0.006851383845484i	-0.0679780983816265-0.0378183527477861i	-0.0356370966611611-0.0692388060622278i	0.0082151326433653-0.0776741075638862i	0.0495006514935885-0.0610898479355527i	0.0755950779655442-0.0247554076444523i	0.0782502637672423+0.0206581501681638i	0.0554028757598831+0.0615286048261907i	0.0122728046863405+0.0841988717758787i	-0.0385715269954881+0.0787682189992672i	-0.0793841373713172+0.0434954016036052i
28	-0.0120598398931343+0.0036398623690562i	-0.0117918615942344-0.0060475884674226i	-0.004584257887499-0.0134539298888006i	0.0065157298640398-0.0140858915369961i	0.0158882997065726-0.006510832313591i	0.0180127046976927+0.0064476851966477i	0.0104315567476529+0.0186282959961122i	-0.0045258289504953+0.0233287728744973i	-0.0203050557793591+0.0167326618674221i	-0.0289351700984755+0.0002625964237635i	-0.0248884117412716-0.0194564617058814i	-0.0081518578414311-0.0332506028429392i	0.0150964121891497-0.0336035673684428i	0.034765894906708-0.0184954364592654i	0.0412491413312476+0.0070239057895063i	0.0300098736264851+0.0324789826310924i	0.0042032470739603+0.0463198349364196i	-0.0260599227547489+0.0411547357253002i	-0.0477216271386983+0.0174992864049227i	-0.050452235406213-0.015796273902079i	-0.0315153416386316-0.0448730302018321i	0.0024434863335965-0.0566871597047819i	0.0376920054034434-0.0448643870487224i	0.0590130048543212-0.0129578502241009i	0.0563032370387393+0.0264988314989232i	0.0292893154026772+0.0569537787419443i	-0.0118239611494043+0.0648224580560555i	-0.050248792210626+0.0455120711698054i	-0.0695343317422095+0.0058018373313609i	-0.0606016089143908-0.0385914957320849i	-0.0258458524382068-0.0693513596053072i	0.0215275630408431-0.0731624594560697i	0.0627214805665893-0.0473482281438688i	0.0809416872078107-0.0011490262064866i	0.0681873114139265+0.047877653464709i	0.0284528157003393+0.0807845847906882i	-0.0238624949255453+0.0846037261447736i	-0.0695297783721848+0.0572234015059187i	-0.0917055120707451+0.0080154353808532i	-0.0819924834035139-0.0457656288067052i	-0.0432495139324348-0.0852226078133689i	0.0115691997152895-0.0963544517340875i	0.0638708968011309-0.0747421548262827i	0.0955939153747478-0.0270561478475742i	0.0952127292245678+0.0309331944193804i	0.0618605873797293+0.0792781218336149i	0.006270310136227+0.100442112720795i	-0.0521135742786741+0.0857147720270269i	-0.0915015807622952+0.0392700494572412i
29	-0.00673491172658447+0.00018373484653347i	-0.00468878248107218-0.00541395963527859i	0.00120129738054119-0.0081256366087115i	0.00802036779476542-0.00569211903008936i	0.0117829168412675+0.0016108236481326i	0.0094329449595279+0.0106901182548781i	0.0006651251825285+0.0168100743083234i	-0.0114137180689221+0.0158215285619071i	-0.0212943724829276+0.0064417973965784i	-0.0234673054896896-0.008576737089668i	-0.0151951702105374-0.0231367705044197i	0.0016797654278034-0.0302526289699844i	0.0209113923686876-0.0252934713492821i	0.0341731676484695-0.0085337382371405i	0.0346714689935018+0.0142981690982477i	0.0204816943815368+0.0339630797335118i	-0.0039885623026161+0.0415056208718546i	-0.029281673477254+0.0323293936565705i	-0.0445956020453438+0.0087067552281116i	-0.04244779040759-0.0205640623358864i	-0.0222734401329648-0.0434468784250281i	0.0087418680108527-0.0496669666980481i	0.038178104334793-0.0353281528488026i	0.0533744388243899-0.0050789432218094i	0.0468748598689207+0.0292892483074271i	0.0199781026860763+0.0534253787974879i	-0.0172583530455049+0.0563837218070874i	-0.0497547784735907+0.0354775729382235i	-0.063476089538249-0.0021082160897375i	-0.051362504990445-0.041776844039131i	-0.0166254126333366-0.0671833891294399i	0.0280585736352854-0.0668599338722584i	0.0652506666363181-0.0391024190644299i	0.0795364569155195+0.0069159960732322i	0.0637114103434905+0.0543321493443278i	0.0219030658509456+0.0848867849256482i	-0.0316256981704166+0.0859031599695733i	-0.0775662813105033+0.0552723406254935i	-0.0986406400618283+0.0025492467093778i	-0.0860367487066909-0.0542613254314464i	-0.0428424935551248-0.0950647648503313i	0.016778900553715-0.104899895175906i	0.0724165238630605-0.0794502947888535i	0.104589708703092-0.026859048603481i	0.101784929265735+0.034885054985582i	0.0648367900787644+0.0842055884348755i	0.006955957639322+0.103741390385131i	-0.0508394874009878+0.0869107873552147i	-0.08745924341266+0.0406940227820945i
30	2.45376011745606e-04-3.1709204311578e-04i	0.00199807383346258-0.00136312805839098i	0.00461987991433335-0.00027682286996379i	0.00614150608925258+0.00332218956846844i	0.00462965497774211+0.00822925031390746i	-0.0006539851040524+0.011947373686168i	-0.0085000259792418+0.0117584841863239i	-0.0158815655473814+0.006153075659771i	-0.0190679264879663-0.004058746295044i	-0.0153373477178574-0.0155833182515238i	-0.0045390106101862-0.0236824365484203i	0.0102910975024119-0.0241160812965575i	0.0237173700133997-0.0152019033760618i	0.0299444059864952+0.000968597530469i	0.0253432356138266+0.0188529585173209i	0.0103668908113918+0.0313878354884887i	-0.0100983862174395+0.0328590176215091i	-0.0282979658576295+0.0215337540897117i	-0.0366124277181399+0.0008526107234859i	-0.0308256416080027-0.0215025794084677i	-0.0122478690304372-0.0364701975402139i	0.0123419267962519-0.0373339933421316i	0.0331048403230652-0.0227726779274052i	0.0410613289655243+0.0021391919614705i	0.0319601402418757+0.0275729422396927i	0.0084416246729554+0.0427310559759914i	-0.0205469178104774+0.0403256458213896i	-0.0430287619990122+0.0199093453548749i	-0.0487746980966475-0.0114137289146114i	-0.0336884317102963-0.0413605001689638i	-0.0019668878842817-0.0571352820660552i	0.0349788546128029-0.0506160934723231i	0.0625863197112563-0.0219888755766576i	0.068717543493116+0.0197105765411378i	0.0486116822470391+0.0595178278095407i	0.0072406667620566+0.0819418269895583i	-0.0419622759558561+0.0768606680899568i	-0.0816634884604865+0.0436667485858423i	-0.0968718820792533-0.0079827267543369i	-0.0805720199754852-0.0612145989378069i	-0.0366210318577654-0.0977747075027248i	0.021251424293733-0.104567215786452i	0.0740818589542145-0.0784994069945752i	0.104334452367363-0.027798373364243i	0.102174756142718+0.03077337199677i	0.0690227508877803+0.0778646605384017i	0.0170053908734292+0.0984947271447318i	-0.0355621931310019+0.0874295742612094i	-0.0710173012734954+0.0509085519067859i
31	0.00675597340351841+0.00246157624113698i	0.00633795199792854+0.00502824206931837i	0.00478201114424125+0.00799067137924863i	0.0014922007849557+0.0106699727139224i	-0.0036024049664971+0.0118553598528065i	-0.0096633914357097+0.0102506594765224i	-0.0149348521284672+0.0051572582731273i	-0.0172308741254634-0.002909328225966i	-0.014807260117669-0.0120113744546914i	-0.0072841497590675-0.0192044683434315i	0.0038141007275072-0.0215317852104203i	0.0152431374819272-0.0172637991789893i	0.0230152027163434-0.0068681663679474i	0.0238832457892853+0.0067765442387476i	0.0167682408637353+0.019150340433263i	0.0035004588891034+0.0256681795093733i	-0.0115448926680466+0.0235041725500196i	-0.0229115014057469+0.0129190632367565i	-0.0261413637015349-0.0025336261186589i	-0.0196627492368872-0.017139034770254i	-0.0056712190627357-0.0251574101120433i	0.0104684600602094-0.0231692790422415i	0.0221905799021479-0.0116648156710346i	0.0243677155257687+0.00485909413563i	0.0155748305758376+0.0194684490441601i	-0.0010023890449558+0.0255177014242199i	-0.0185120252719716+0.0194930594817701i	-0.0289997263903761+0.0027996534418869i	-0.0266681149742609-0.0183392502908379i	-0.0105478798568706-0.0349914452248746i	0.0145628854585428-0.038941695452291i	0.0394187437888443-0.0261556269756702i	0.0535639792175746+0.0011070041957131i	0.0493556330745746+0.034479145929024i	0.0252536262187351+0.0620800620798766i	-0.0129536970734244+0.0726888152423841i	-0.0536035496965456+0.0600085787492636i	-0.0829160137178975+0.0254124005340471i	-0.0897844620686531-0.021947838021381i	-0.0698791471039497-0.0678491870301053i	-0.0275267522892853-0.0976580743337636i	0.025403713042357-0.101322706109755i	0.0732976758540817-0.0769028221432235i	0.101968542528874-0.03133399211779i	0.10337070355708+0.021886383747425i	0.0781588792562401+0.0672774822245085i	0.0351812178284799+0.0925639674753416i	-0.0118733340575099+0.0925933597148557i	-0.0493940160462249+0.0705818689056676i
32	0.011164267271046+0.0072455946580915i	0.00781157759789+0.011694455506716i	0.0025713432905682+0.0146635994499083i	-0.0039309763507581+0.0152574958543871i	-0.0105781494358671+0.0128418863387115i	-0.015880340585372+0.0073510507091167i	-0.0183006720469714-0.000474686847986i	-0.0167328693005929-0.0090621742126137i	-0.0109824035609515-0.0162819053353654i	-0.002051731574963-0.0200116237152487i	0.0079411913806185-0.0188393957539292i	0.0162684767931425-0.0126607403972765i	0.020414356884895-0.0029129327527409i	0.0189535474428946+0.0077127196296866i	0.012155456165421+0.0160555984750975i	0.0020409201286687+0.0195369993707324i	-0.0082012712390968+0.017105942528144i	-0.0152854891346926+0.0097004234326912i	-1.70204855874294e-02-6.2047114001e-06i	-0.0131633667680621-0.008541532308548i	-0.0055674236423702-0.0129411245240156i	0.0024946743162364-0.0119324870820122i	0.00762519022226992-0.00650504698328827i	0.00773289730526299+0.00041884516636227i	0.00301998651239415+0.00515283069951304i	-0.00392882713110407+0.00484315365162884i	-0.00907988927778951-0.00113641189188814i	-0.0086205150190723-0.0105996057573415i	-0.0007455536183398-0.0191083101029217i	0.0131714037811199-0.0215785577244128i	0.0285804399475124-0.0143949408148766i	0.0390749209254638+0.0027655805971157i	0.0386615189232047+0.0261673834897577i	0.0242021366009179+0.0487368664455832i	-0.0028946356410913+0.0621653153651487i	-0.0364550453876847+0.0597511185190116i	-0.0670265410174446+0.0390036171673865i	-0.084687598255093+0.0030401420202187i	-0.0822883712134633-0.0398217199359076i	-0.0580174177958274-0.0782622415009269i	-0.016370028412334-0.101295715858943i	0.03288403686788-0.101663442208561i	0.077451413420006-0.0781473071839682i	0.106102342145843-0.036016986798398i	0.111916220098826+0.014541876249775i	0.0941278745278727+0.0614790627772593i	0.0580119157559315+0.0943731315430837i	0.012930810698169+0.107206350435336i	-0.0306998744418627+0.0995550086840758i
33	0.0133500920651171+0.0122242792322545i	0.0074691709256599+0.0170885197128992i	-0.0001800884540675+0.0191435099162882i	-0.0082581183446779+0.0177432532712803i	-0.015182670337972+0.0128862362467585i	-0.0194468795545598+0.0053130459351747i	-0.0199808761625851-0.0035603861900431i	-0.016466374553785-0.011895123311706i	-0.0095033466951914-0.0178348502273453i	-0.0005510634408667-0.0199748096716337i	0.0083770098372263-0.0177639332961518i	0.0152074583961632-0.0117076534578228i	0.0183608972480181-0.0032836563494198i	0.0171978499079631+0.0054329830270689i	0.0122050223839399+0.0123404567263535i	0.0048440710409662+0.0159046119954731i	-0.0029041001519725+0.0155815690873776i	-0.0091559705144503+0.0119194483726568i	-0.0126920973109447+0.0062967163844923i	-0.0132698458361005+0.0003867128871163i	-0.0115641487555825-0.0044537601759383i	-0.00875733281903924-0.0076345489150404i	-0.00594074353054779-0.00943573605635828i	-0.0035784224184651-0.0107107711092956i	-0.0012756081477158-0.0123002523867616i	0.0020141912242175-0.0144023081637626i	0.0073863285674399-0.0161917476882482i	0.0152081040182281-0.0159091752566656i	0.0244980572769657-0.0114689142913387i	0.0327774129335773-0.0014192522299504i	0.0365638042441658+0.0140879871382257i	0.0324426578777409+0.0327241492870817i	0.0184099730051137+0.0501229820894566i	-0.0049753036735023+0.0608245185865896i	-0.0340915251274743+0.0598275393222916i	-0.0626982533712817+0.0443039034940002i	-0.0833185422007921+0.0149113445684863i	-0.0892293842719039-0.0237868730953375i	-0.076490702597008-0.0640371871877471i	-0.0453799738515225-0.0966352442228867i	-0.000745101621761-0.113240684897914i	0.048897235425024-0.108610885998343i	0.0933075004988062-0.0820965125561178i	0.12297906873682-0.037952947748813i	0.13141330196184+0.015622956104428i	0.116587163933203+0.068439945539452i	0.081246303201388+0.110671604771667i	0.032021020748304+0.134966184253887i	-0.022293157152554+0.137768527643009i
34	0.0143050073363897+0.0163819458956816i	0.006750701168393+0.0210095993616331i	-0.0021896621984155+0.022164860530726i	-0.0109272811613515+0.0195049654124412i	-0.0178373898275368+0.0134115712178906i	-0.0215893979196056+0.0049550397006099i	-0.0214370669543442-0.0042923949367925i	-0.0173987930640326-0.0125648796859755i	-0.0102776501537499-0.0182699764871389i	-0.0015063142362579-0.0203313123193087i	0.0071545204606773-0.0184234116807753i	0.0139958696294979-0.0130380449525941i	0.0177263175739885-0.0053630636113206i	0.0177332550865528+0.0029956584157858i	0.0141765631968099+0.0103756800807048i	0.007899115149883+0.0154072777836915i	0.0001909364168754+0.0172619423124023i	-0.0075157333327068+0.0157462371588691i	-0.0139290222224531+0.0112386191435567i	-0.0180836959735588+0.0045171047103805i	-0.0194004243755056-0.0034436784678275i	-0.0176402717238367-0.0116285311338059i	-0.0128183067602468-0.0190463689089398i	-0.0051527791899406-0.0247117799974592i	0.0048976377984187-0.027602364750246i	0.0165093176893796-0.0266765947691857i	0.0283448363436191-0.0210228945725036i	0.0384869952006008-0.0101566912818341i	0.0445658709036652+0.005594903260518i	0.0441410973226199+0.0247522198619622i	0.0353122894227318+0.0445511158790491i	0.0174276300412617+0.0611597967468878i	-0.0083182013808602+0.0702975600152889i	-0.0386258696063559+0.0681816147235881i	-0.0683457783379382+0.052599598312678i	-0.0912918638941156+0.0238204064786344i	-0.10149849417001-0.014949918705741i	-0.0946528770680098-0.0577745732569369i	-0.0693461453186245-0.0969010995558652i	-0.027793522845744-0.124238867906596i	0.02421637039513-0.133084511347757i	0.078197109938109-0.1196899074799i	0.124508008755708-0.084284180720474i	0.15423313556979-0.031284541897745i	0.160973994834146+0.031373152395172i	0.142155751468591+0.093640015521147i	0.099571023420219+0.145181158928693i	0.039073298523653+0.177226377290596i	-0.03047134066865+0.184068377793958i
35	0.0149818832222098+0.0196447859641376i	0.006441572669371+0.0239493856530687i	-0.0031573593682736+0.0245417904488859i	-0.0122116796653052+0.0212769837518739i	-0.0191833371799656+0.0146948792042326i	-0.0228876788677639+0.0059376457617732i	-0.0227218962642124-0.0034517686484691i	-0.018786143407579-0.0118131686199705i	-0.0118707398716156-0.0176797445185548i	-0.0033102961201344-0.0200541526233819i	0.0052667043795085-0.0185951258906766i	0.0122428546685096-0.0136785329822441i	0.0163111152115468-0.0063232930225403i	0.016711590754039+0.0019997367896891i	0.0133644520172226+0.0096355311654023i	0.0068808329842779+0.0150371683825727i	-0.0015419828858149+0.0170310145988327i	-0.0103151759851151+0.0150144321273949i	-0.0177062725852539+0.00906283107688i	-0.0221028809586386-0.0000597297916796i	-0.0222610931474252-0.0109795180624001i	-0.0175159179156258-0.0218690141877657i	-0.0079371523119988-0.0306668121073484i	0.0055850658820831-0.0353498149348239i	0.0213442814822688-0.03424356063367i	0.0369339920462223-0.0263470430567683i	0.0494958370983038-0.0116322810042567i	0.0561045143942894+0.0087389023122365i	0.0542658817442678+0.0323494167169754i	0.0424670226291356+0.0556763086912699i	0.0206799397278549+0.0744915182355578i	-0.0093027039227639+0.0845016108367178i	-0.0438181858962963+0.0821517208922486i	-0.0776523169654731+0.0654582933869352i	-0.1047393809013+0.034694820060664i	-0.119169195599254-0.007249052026874i	-0.116340649149112-0.054973408574272i	-0.094039395782923-0.101194174621539i	-0.053200545584808-0.137835126531604i	0.00184461706185-0.157420322169162i	0.063749113567572-0.154516470215711i	0.123145309581782-0.126939289391273i	0.170111277122449-0.076464110819423i	0.195858392213911-0.008866015221752i	0.19433251353033+0.066758831924846i	0.163426725834078+0.139299048223333i	0.105571287040528+0.197346850933413i	0.027580495298832+0.231036264664826i	-0.06022877837893+0.233686269380657i
36	0.0160386717516659+0.0220765637829291i	0.0070509647029939+0.0261809750266009i	-0.0027542941064741+0.0265962692711274i	-0.0118657032062866+0.0233051588104448i	-0.0188868014856246+0.0169037076661995i	-0.0227808215361243+0.0085056957560267i	-0.0230564824373685-0.0004481817785343i	-0.0198592690903955-0.0084439717516698i	-0.0139492373730482-0.0141662298698397i	-0.006566820203427-0.0167388688097433i	0.0007914828068755-0.015890795060198i	0.0066490976993359-0.0120148798821905i	0.00982891669171035-0.00610729019201307i	0.00968699919421199+0.00040510489476495i	0.00625819977796418+0.00592229680413157i	0.00028553339370844+0.00897208047981458i	-0.00687652208451259+0.00850487338979254i	-0.0134748127145982+0.0041325553845545i	-0.0176580625723712-0.0037316433699672i	-0.0178222139490165-0.013862250712908i	-0.0129481953635856-0.0243523804126628i	-0.0028766686519763-0.0328791097760098i	0.0115319001333612-0.0370756514016414i	0.0283925259126605-0.0349633081003684i	0.0449689585125889-0.0253806012481563i	0.0580231497391533-0.0083377111414324i	0.0643104337158108+0.0147756973868159i	0.0611601999567627+0.0411896542538837i	0.0470560109760595+0.0669961906212145i	0.022112979052196+0.0876349744220703i	-0.0116506173309435+0.0985788330903674i	-0.0503321083575091+0.0961311559397205i	-0.0884999232581181+0.0782105340328788i	-0.119877496229521+0.044978548459492i	-0.138284413704003-0.000828172676864i	-0.138704048179696-0.053967177282563i	-0.118303555545956-0.107206940804133i	-0.077216422350685-0.152260355499135i	-0.018916845302656-0.181022699613339i	0.049930363219591-0.18693193961097i	0.120177860010861-0.16622628957529i	0.181397795504948-0.118869241892i	0.223419220593608-0.04895010627444i	0.237969386357726+0.035555593662782i	0.22015138825394+0.123678715411786i	0.169500190293461+0.202903421878752i	0.090414570916505+0.260969640582042i	-0.008144418768273+0.287761934190513i	-0.113682711008969+0.27698830601491i
37	0.0186251761317978+0.0238640995484986i	0.0097113140135972+0.0282713342454419i	0.0000376383201631+0.0292760488328723i	-0.0090856070562434+0.0269175113673119i	-0.0164855173123992+0.0217388328244923i	-0.0213182618057321+0.0146876306657707i	-0.0232045401854469+0.0069451827822191i	-0.0222829529667202-0.000287199385733i	-0.0191692913458354-0.0060070216904375i	-0.0148263108603412-0.0095946627278736i	-0.010365029944716-0.01092721619743i	-0.006812076700577-0.0103978506360225i	-0.00488560689594038-0.00883244388505005i	-0.00482319613036703-0.00731359917940955i	-0.00629836911726584-0.00693978486551539i	-0.00844880825463112-0.00856122368321893i	-0.0100206714357848-0.0125417315249531i	-0.009612626869021-0.0185952941641242i	-0.0059834695493043-0.0257372632182328i	0.0016281419879339-0.0323734323396788i	0.0132312905859753-0.0365279605065092i	0.0279158543258556-0.036186238042249i	0.0438376270138312-0.0297051481678869i	0.0583812180990942-0.0162247997604442i	0.0684984237804897+0.0039936067090178i	0.0711883720598909+0.0293768227591005i	0.0640558143707719+0.057053327434122i	0.0458607594456833+0.0831022702948277i	0.016961173877112+0.10303139954984i	-0.02044559178658+0.112436923041364i	-0.062356071481405+0.107759620722069i	-0.103305338356137+0.087022235610427i	-0.137011382770322+0.050419721121007i	-0.157254460167165+0.000640934825502i	-0.158877565146344-0.057170575058977i	-0.138758315587957-0.115860138532i	-0.096587914640667-0.167090667842861i	-0.035304695980533-0.202470194102431i	0.038930918211155-0.214831699285461i	0.117270209517589-0.199476614319828i	0.189190626493241-0.155178639093959i	0.243881357316303-0.08476247188283i	0.271819395528018+0.004877405078095i	0.266307854735909+0.103375291145325i	0.224734036129263+0.198074119876638i	0.149328800631501+0.275655438304973i	0.047269875767078+0.324007258723885i	-0.069937744068831+0.334064650917438i	-0.187764064498204+0.301343581014126i
38	0.0243290640175801+0.0266714250402141i	0.0154909796479278+0.0325454215801986i	0.0055015411180643+0.0354029636655424i	-0.0045913631245381+0.0351651463045537i	-0.0138328949680733+0.0321193358314607i	-0.0214885600434019+0.0268403385872042i	-0.0271258275907576+0.020068187579772i	-0.0306358561003939+0.0125656700535695i	-0.0321920169312335+0.0049830547648172i	-0.0321539594104676-0.0022431116715037i	-0.0309370003134572-0.0089359758254429i	-0.0288745380164953-0.0151580531626035i	-0.0261042937939626-0.0211264744384132i	-0.0225065217261754-0.0270792304864402i	-0.0177139235205075-0.0331195552909847i	-0.0111999128319259-0.0390730934425443i	-0.0024360914747257-0.0443939904429962i	0.0089060053154286-0.0481506262056328i	0.0227467295579394-0.049109636880599i	0.0384287997642958-0.0459196074779438i	0.0546311400878854-0.0373759215542029i	0.0694018552907865-0.0227290355992723i	0.0803291777625985-0.0019834850865016i	0.0848462638694693+0.0238725099542943i	0.0806400376937626+0.0527645412474645i	0.0661100728097104+0.0816010919862069i	0.040805240681597+0.106535514910208i	0.005757558535986+0.12341178860235i	-0.03636283924485+0.128351511757761i	-0.081329419446556+0.118408545133992i	-0.123704688460838+0.092194672734782i	-0.15743663061088+0.050369624068525i	-0.17665023721073-0.004104806721654i	-0.176538391931597-0.0660229347872i	-0.154226982021827-0.128342451757707i	-0.109476295011688-0.182926897450736i	-0.045088635764105-0.221554668514095i	0.033078221278137-0.237075508811328i	0.116543012994812-0.224558111348675i	0.195066935125818-0.182255664030245i	0.257874377788524-0.11222473313592i	0.295086876673494-0.020467983991419i	0.299182031954662+0.083470114244957i	0.266266991405113+0.187450324272972i	0.196964091607095+0.278142834869178i	0.096745698732117+0.342727674480986i	-0.024377385701709+0.370673127472808i	-0.152822607120967+0.355344924739549i	-0.27297130854383+0.295204721183035i
39	0.0329748006289316+0.0343255226080902i	0.022833203699345+0.042901505788298i	0.0106297808613259+0.0484293652454737i	-0.0027134296155484+0.0504969047749838i	-0.0162358412515409+0.0489688071561172i	-0.0290192046110558+0.0439628351076339i	-0.0402466772901703+0.0358038604196888i	-0.0492348426255691+0.0249683177406141i	-0.0554396920733925+0.0120324249760902i	-0.0584436179618147-0.0023646152660245i	-0.057935017048839-0.0175359284033901i	-0.053694119507662-0.0327407580560774i	-0.0455974876837835-0.0471636782159489i	-0.0336492076254555-0.059892199037263i	-0.0180397056320018-0.0699093802984548i	0.0007754512844851-0.0761182085155497i	0.021992835251164-0.0774105821881827i	0.044397034286686-0.0727859659038581i	0.0663404372347264-0.0615140889727119i	0.0857901557244276-0.0433241566122485i	0.10045788870651-0.01859207774791i	0.108016249676667+0.011510487495867i	0.106389391015861+0.044943826482288i	0.0940889897775331+0.0788388115937535i	0.070551678023776+0.109669146569553i	0.036423807351692+0.133562026017332i	-0.00626335249345+0.146729851063874i	-0.05407854081328+0.145982289639163i	-0.10237023005025+0.129257191243054i	-0.14565151658061+0.096094546311891i	-0.178170539470041+0.047973176977525i	-0.194615099085337-0.011562638658301i	-0.190871626083006-0.077039338019536i	-0.164738274733536-0.141474577800662i	-0.116483991445784-0.19706468827811i	-0.049152803418893-0.236080105285153i	0.031463924811632-0.251871627313834i	0.117226546683325-0.239861838706663i	0.198408412597903-0.198382671386179i	0.264757644657751-0.129225570400337i	0.306748190163296-0.037796304501108i	0.316870292185849+0.067189593465523i	0.29078951483822+0.174477125397803i	0.228204882033405+0.271450051151227i	0.133262379459395+0.345597286218105i	0.014428421060874+0.386097243864908i	-0.116206206558546+0.385319131044729i	-0.244146025847312+0.34003517051254i	-0.354113512537091+0.252161085873912i
40	0.040171370401043+0.0503140777673943i	0.0260470457913286+0.061343434144675i	0.0089499170014956+0.068372541692242i	-0.0099896432638059+0.070627739788123i	-0.0294530609530614+0.0676493037044162i	-0.0480172082553125+0.059331039383568i	-0.0642433505528039+0.0459395116565308i	-0.0767674506975004+0.0281138870601498i	-0.0843891803372552+0.0068475618007966i	-0.0861578857501879-0.0165478343814296i	-0.0814538853933294-0.0404964961856462i	-0.0700626499942812-0.0632319924930915i	-0.0522376989829583-0.0828921392323704i	-0.0287457807240591-0.0976363349432307i	-0.000885672487465-0.105784390381208i	0.029529522698828-0.105972322967572i	0.0602366343243189-0.0973158912820507i	0.0886410742393168-0.079567488837065i	0.111993040516573-0.053247365784458i	0.127617420954854-0.019727123617119i	0.133184794475896+0.018756879713919i	0.12700154524644+0.059179327481754i	0.108288555438892+0.097902864905819i	0.077411882270612+0.130957153894267i	0.036026833578845+0.154407365536465i	-0.012899847009237+0.164784487059396i	-0.065215802242032+0.159535761798547i	-0.115868212739638+0.137442730929828i	-0.159340372304194+0.098948953437478i	-0.190210208939632+0.046341327569198i	-0.203780147738338-0.016261019358457i	-0.196710196179716-0.083138205307473i	-0.167575323887184-0.147424581095734i	-0.117266653059727-0.201761483375441i	-0.049165205377116-0.239092528493016i	0.030962875956826-0.253520255962219i	0.115371005955632-0.241124576687285i	0.195021840190824-0.200636249893133i	0.260508463012527-0.133864833622427i	0.303117727589581-0.045800904875496i	0.315918499727647+0.055654420921801i	0.294742272756225+0.160336716322325i	0.238924289306859+0.256798508751327i	0.15169136821878+0.333532309583438i	0.040117251494996+0.380307120417959i	-0.085385741137981+0.389463593584422i	-0.212013935239156+0.35700549840732i	-0.325876331749099+0.283338071500249i	-0.413522401517374+0.173537044299228i
41	0.038714908317771+0.0730820684153936i	0.0184535478751861+0.0838172663614069i	-0.0047999556006248+0.0888489437463304i	-0.0294277526806229+0.0873397180507112i	-0.0535773034742319+0.0789107980747495i	-0.0752899661550522+0.0637076395080842i	-0.0926478637242342+0.0424304387154922i	-0.103929874601005+0.016324408252247i	-0.107766199006295-0.012873063838519i	-0.103279956890395-0.043028723267684i	-0.0902037857659843-0.0717506598342488i	-0.0689595806275173-0.0965606053330179i	-0.040690533987128-0.115092046925621i	-0.007236671572011-0.125301418303287i	0.028951727409314-0.12567646802636i	0.06496405127342-0.115423449336182i	0.0976383806296351-0.0946134960784181i	0.123819140937903-0.064268916817554i	0.140646401274553-0.026372551251735i	0.145853760800573+0.016211975394785i	0.138046945049558+0.059914305409617i	0.116932542455551+0.100722012343244i	0.083466537988519+0.134521998809338i	0.039896020211546+0.157494281831257i	-0.01032512175499+0.166524296537579i	-0.062754758330819+0.159592632724695i	-0.112309883864011+0.136097520317685i	-0.153722102738377+0.097066468206438i	-0.182065443528972+0.045219870378138i	-0.193307620306919-0.015138838927379i	-0.184826736531014-0.078415433740089i	-0.155831980162366-0.138188713196495i	-0.107630308515778-0.187813948271164i	-0.043691959182251-0.221114058332858i	0.030514552858237-0.233090431464066i	0.107923838887394-0.220575373309474i	0.180490494426985-0.182746473995952i	0.239973198436672-0.121430871094282i	0.278813475096207-0.04114453385057i	0.29101839851397+0.051162827063625i	0.272947477587669+0.146655116547803i	0.2239060139436+0.235413146858778i	0.14646116267755+0.307424551596173i	0.046422092204664+0.353663441442588i	-0.06754009159181+0.367144616387672i	-0.184617073893615+0.34383111253813i	-0.292876003027189+0.28328179623463i	-0.380465994905736+0.188947704412225i	-0.436895507258438+0.068060195028012i
42	0.0249049777979841+0.0946775567833321i	-0.000863357009674+0.101150868050659i	-0.028328999435683+0.100440398205686i	-0.0554521342726102+0.0920929015046281i	-0.0800687318769963+0.0762418655376141i	-0.100060656021282+0.053642685040512i	-0.113536131100207+0.025658359798963i	-0.119006200745793-0.005807477349618i	-0.115541773129047-0.038429252075859i	-0.102895991130589-0.069624409530946i	-0.0815781167939663-0.0967546677216822i	-0.052867919494137-0.117349409677574i	-0.018763638986123-0.129333638383402i	0.018138230988226-0.131240650583671i	0.054827142379118-0.122388831843289i	0.088116192325166-0.103003012493031i	0.114916756462303-0.074263803259824i	0.132528220813956-0.038273236459132i	0.138917145724817+0.00206833463712i	0.132958379155009+0.043271194993086i	0.114611294659842+0.081539582928057i	0.085007731379273+0.113109332097347i	0.046434378132806+0.134612267022191i	0.002200995779833+0.143434131265225i	-0.043603573861709+0.1380299164017i	-0.086454083814412+0.11816094366823i	-0.121805215934581+0.085022301840972i	-0.145546378961347+0.041237268695471i	-0.154452199731997-0.009293277651677i	-0.146582079411193-0.061684563692286i	-0.121582896118504-0.110487685284221i	-0.080854642694318-0.150203462739183i	-0.027549406580997-0.175845426186289i	0.033611028169113-0.183497544485311i	0.096695762113239-0.170807861477055i	0.155081083003131-0.137360724226492i	0.202081424599427-0.08487819004773i	0.231638117169596-0.017215202441316i	0.238998092626397+0.059867776336393i	0.22131021780827+0.139148481562277i	0.178069982661264+0.212573027992513i	0.111354150835131+0.272020359041168i	0.025805097908534+0.310130433457567i	-0.07165155186104+0.321113634853185i	-0.172344970273091+0.301455067425461i	-0.26661371447427+0.250432757070939i	-0.344711996698291+0.170383345790347i	-0.397782468715034+0.066671630679994i	-0.418798092701043-0.052650766219064i
43	0.003714801196381+0.106956930277753i	-0.024110046016755+0.107015781500656i	-0.051661822071415+0.0996029609508249i	-0.0768784625579535+0.0848737074399901i	-0.0977619692543716+0.0635653872190006i	-0.11254575376004+0.0369742992752i	-0.119854179269962+0.006883682840269i	-0.118839910834179-0.024554577640568i	-0.10928544970337-0.054977773826888i	-0.0916572754377488-0.081998888583983i	-0.067104287915074-0.10340752763314i	-0.037396550488842-0.117368528211061i	-0.004805391681344-0.12260034454263i	0.028068667232726-0.11851568309278i	0.058508394787331-0.105308881032947i	0.0839163002664862-0.0839781597068334i	0.102055052027443-0.056275955277661i	0.11126986672681-0.024586689064439i	0.110670782297325+0.008261892512199i	0.100254733271553+0.039240895965051i	0.0809514556100281+0.0653969215380208i	0.0545832594512768+0.0841392674718075i	0.0237362129070121+0.0935108505500925i	-0.0084513215269565+0.0924154125622638i	-0.038568313634756+0.08077564174929i	-0.0632565220049476+0.0596015787829556i	-0.0795531416347978+0.0309558683330714i	-0.0852180154576986-0.0021884424732826i	-0.0790117212602167-0.0361915180805505i	-0.0608930766481028-0.0670751251467044i	-0.0321101875522463-0.0909093689715486i	0.004832182718838-0.104223418918724i	0.046335053694798-0.104400778203i	0.0879910082084835-0.0900181613104368i	0.124973912619986-0.06108959245729i	0.152501217825172-0.019183991502122i	0.166327806605191+0.032605095004364i	0.163224135029882+0.089845616551702i	0.141389557795979+0.147101856086265i	0.100754741528655+0.198395344283387i	0.043134992973313+0.237754930896125i	-0.027791316941185+0.259807590497424i	-0.106689244557287+0.260354194124828i	-0.186950837890001+0.236872322519907i	-0.261229745600124+0.188891784323892i	-0.322084181866064+0.11819781724416i	-0.362672233170055+0.02883137148874i	-0.377435066981253-0.073125791172328i	-0.362701212453647-0.179972874726467i
44	-0.015067724981327+0.110478517180496i	-0.041620277420579+0.105452579286138i	-0.0664471322272189+0.0938264262710827i	-0.0878520548957205+0.0761839979258045i	-0.104331863721469+0.053558897788203i	-0.114698956955909+0.027371888354082i	-0.118183928219847-0.000665795740212i	-0.114508544009662-0.028677047922003i	-0.103921314291145-0.054762321016294i	-0.087190669776115-0.077150601392536i	-0.0655541796631175-0.0943452842656998i	-0.040626039896937-0.105251995114724i	-0.014268917036685-0.109276235726276i	0.011560201849058-0.106380723619615i	0.0349775769490068-0.0970953438647449i	0.0543391566349501-0.0824765393377061i	0.0683905906418799-0.0640174295518631i	0.0763861303631446-0.0435145933606072i	0.0781637625206103-0.0229018540813669i	0.0741672820620609-0.0040651334955478i	0.0654104770129423+0.0113449094666488i	0.0533838279824374+0.022084500320757i	0.0399096737596768+0.0274550687247936i	0.0269571523924944+0.0273928108464578i	0.0164328639228437+0.0224977818816542i	0.0099666154837958+0.0139959427884508i	0.00871338146176188+0.00363371890411216i	0.013192449119976-0.0064887652500929i	0.0231824990096851-0.0141331406297944i	0.0376871577590863-0.0171686116626373i	0.0549796270375728-0.0138255105361379i	0.0727277942475086-0.0029315713337157i	0.0881933829933051+0.0158942002226498i	0.0984909277703267+0.0421128401163467i	0.100885424509419+0.074219960278494i	0.093102153967265+0.109794703589497i	0.073619030735166+0.145645909981423i	0.041911353812568+0.178049018748074i	-0.001378750364821+0.203057958766217i	-0.054370640622518+0.216867900108177i	-0.113985899366375+0.216198130157757i	-0.176106467134865+0.198660227976578i	-0.235844344640674+0.163075693696123i	-0.287906111195382+0.109709528019497i	-0.327025508045419+0.040391921429858i	-0.348429269716538-0.041491151990451i	-0.34829613466173-0.131146699054115i	-0.324167178827651-0.222658766725475i	-0.275267638846425-0.30939112453131i
45	-0.028120579842123+0.115088719416004i	-0.053269559051768+0.107824029908787i	-0.0763171148293993+0.0949567676272939i	-0.0959859889100434+0.0771295524864406i	-0.111199155757475+0.055283797672421i	-0.121151648972842+0.030597217772864i	-0.125362969912935+0.004403593204306i	-0.123705579383752-0.021899208133025i	-0.116406819483217-0.046945782619854i	-0.10402376882096-0.069496544622935i	-0.0873928269884592-0.0885201585797185i	-0.06755805684536-0.103258054484003i	-0.045684282784079-0.113265412135587i	-0.022962457885635-0.118424941795427i	-0.000515710784012-0.118932146489878i	0.020685351215377-0.115253330413745i	0.039890127522714-0.108060192623324i	0.0566117364908901-0.0981471758993231i	0.0706424709915117-0.086339595622578i	0.082039119367414-0.073401751198293i	0.0910791899218435-0.0599545725165136i	0.0981920440767014-0.0464117943517686i	0.103871679984974-0.03294218169754i	0.108580137370829-0.019463034540865i	0.112651968753698-0.005667251448714i	0.116210750989001+0.008917128800881i	0.119108081129295+0.024839460369906i	0.120893892809252+0.042618905369618i	0.120824326598116+0.062627243277706i	0.117909973969778+0.084974443339369i	0.111003363852202+0.109410135471865i	0.098920417334382+0.135253641406272i	0.080586646105399+0.16136346994066i	0.055195507495102+0.186154214484228i	0.022363918362723+0.207664813944665i	-0.017731229367293+0.223677455158842i	-0.064251416173774+0.231881399535333i	-0.115643748210183+0.230071157102309i	-0.16964786925039+0.216364173292922i	-0.223368728712669+0.189419977143691i	-0.273415915527767+0.148640934927755i	-0.316104288577611+0.094334623830623i	-0.347704677272798+0.027819510995641i	-0.364728032747166-0.048540938752408i	-0.364222103593448-0.131385594224758i	-0.344056943523409-0.216488066258044i	-0.303174671040289-0.298970860832961i	-0.241780081374956-0.37359080580258i	-0.161451971338623-0.435078589663873i
46	-0.045066379015536+0.12877284308i	-0.0715559232118+0.119752708219083i	-0.096018798291676+0.105297617198863i	-0.1173431209556+0.08591721123846i	-0.134556471028088+0.06234746326967i	-0.146871519865703+0.035510525111271i	-0.153719801530421+0.006465544753202i	-0.154771902155595-0.023646008104454i	-0.149943401888548-0.053656663612468i	-0.139387008703821-0.082427086213163i	-0.12347237948148-0.108894518604252i	-0.102756037582297-0.132112658371839i	-0.077944484040907-0.151280960422747i	-0.049853995553488-0.165762395783717i	-0.019370665418382-0.175089808174747i	0.012586038132039-0.178962089753801i	0.0450935276961-0.177232341311474i	0.077248375882234-0.169890893506284i	0.108179896142901-0.157046466357869i	0.137055460341234-0.138908782772169i	0.163079115954927-0.115775610083177i	0.185486044371605-0.088026499937721i	0.203536118773551-0.056124486958677i	0.216510182771728-0.020625780211056i	0.223712615914087+0.017803844144803i	0.224483253770742+0.058368530157225i	0.218220805454901+0.100121402374051i	0.204418621126101+0.141947691900678i	0.182712108445028+0.182556794623039i	0.152935416751725+0.220487994404611i	0.115183361492323+0.254133905309975i	0.069873120141642+0.281784474974896i	0.017799160639076+0.301692710728019i	-0.039825690674032+0.312161256103427i	-0.101350063381208+0.311646716747053i	-0.164691004695043+0.298876402457926i	-0.227372909660881+0.272970124403534i	-0.286601170490483+0.233558071025724i	-0.33937072145532+0.180884771017062i	-0.382606756145352+0.115888887458024i	-0.41333189077938+0.040249170333453i	-0.428851189706918-0.04361164449628i	-0.426944013548418-0.132570906428891i	-0.406049838288402-0.222900996041048i	-0.36543423040033-0.310414509637077i	-0.305321197812311-0.390655221984435i	-0.226979245877377-0.459126545347757i	-0.132750644942177-0.511545689685647i	-0.026016567602429-0.544108823868634i
47	-0.081049931659571+0.145190981474746i	-0.110712634560004+0.130818416468554i	-0.137736654261741+0.110450528182508i	-0.160924678514811+0.084598159006472i	-0.17918557062997+0.054007393661951i	-0.191579435801205+0.019635626530717i	-0.197356856037365-0.017380642023507i	-0.195990894003674-0.055764767013537i	-0.187200876468491-0.09414396804774i	-0.170967391079197-0.131096594456304i	-0.147538333502143-0.165200880737206i	-0.117426196987565-0.195083546519006i	-0.081397081013581-0.219466785705935i	-0.040452096168696-0.237212422551504i	0.00419804501699-0.247362257576744i	0.051164430700726-0.249173853730265i	0.098916560221024-0.242151197165483i	0.145823454067913-0.226069788564734i	0.190198645334861-0.200995770383579i	0.230348507057581-0.167298673758791i	0.264623394516869-0.125657288327074i	0.291471033921124-0.077058041505022i	0.309491452810016-0.022785152141088i	0.317492518238473+0.035598266210333i	0.314544834597516+0.096278996005551i	0.300034375766889+0.157233155688211i	0.273710821036057+0.216276819110969i	0.235729176467116+0.271127964304912i	0.186681945947999+0.319479362148587i	0.127618924625783+0.359081330211061i	0.060051674619706+0.387832477006428i	-0.014060046460916+0.403875695676933i	-0.092342168681445+0.405695797369731i	-0.172062037274154+0.392214378026586i	-0.250206527923226+0.362876868365658i	-0.323581880269204+0.317726305056857i	-0.388933200618414+0.25745825309689i	-0.443080118360541+0.183451561745326i	-0.483063624177402+0.097770284087297i	-0.506297780546344+0.003133141458933i	-0.510718889146283-0.09715165371388i	-0.494923933839355-0.199286643780238i	-0.458289786618227-0.299118866019916i	-0.401064839699557-0.392303380791011i	-0.324425452337004-0.474490751856002i	-0.230490882692524-0.54153066128995i	-0.12229218073022-0.589682155444774i	-0.003692775042579-0.615819768448325i	0.120738915520326-0.617624076758266i
48	-0.140603092989389+0.143444469079856i	-0.17065918755937+0.118541234645874i	-0.196274512234746+0.087429799769262i	-0.216181166106651+0.05090920093693i	-0.22925673212816+0.010034592630897i	-0.234575342238177-0.033909658879367i	-0.231453663319678-0.07944688070386i	-0.219489899612924-0.124954013256507i	-0.198594104055448-0.168715214404326i	-0.169008345663329-0.208981511781677i	-0.131315583728554-0.244034610403669i	-0.086436443053181-0.272252760592473i	-0.035613458427404-0.292176448060746i	0.01961724788005-0.302571586694621i	0.077466483284406-0.302487877109381i	0.135943911031279-0.291310041796324i	0.192920189682812-0.268799761721251i	0.24619773203879-0.235126320489267i	0.293588112026269-0.190884211356206i	0.332993801224211-0.137096279667505i	0.36249161181664-0.075201358029128i	0.380414972613778-0.007025801385121i	0.385431983382369+0.065261160392597i	0.376616095036023+0.139207771473656i	0.353506264420303+0.212154714919969i	0.316153546869193+0.281322977370479i	0.265151329761518+0.343912261944399i	0.201646784862655+0.397206981926635i	0.127331630240107+0.43868630067728i	0.044410941543864+0.466134196748843i	-0.044450472626005+0.477745160918991i	-0.136203734257633+0.472220906939201i	-0.227512239209004+0.448853430891987i	-0.314866315232484+0.407589910786036i	-0.394712824245151+0.349075316583936i	-0.463595383475032+0.274669209646586i	-0.518300030148647+0.18643404621659i	-0.556000464758446+0.08709334546608i	-0.57439653191637-0.020040691708355i	-0.571839382852615-0.131169165845682i	-0.547436847844401-0.242135677154112i	-0.501132955516847-0.348578901504046i	-0.433756278527053-0.446103320830889i	-0.347032853106112-0.530461642026626i	-0.243560785514891-0.597741417731421i	-0.12674527449753-0.644547656667017i	-0.000694579832872-0.668172842923531i	0.12992062828674-0.66674582054111i	0.2600401897886-0.639351470324712i
49	-0.20745731760853+0.102656770227386i	-0.230494829685438+0.065258990120005i	-0.246751327466757+0.022866616877519i	-0.255166127042792-0.02328327993816i	-0.254905537533037-0.071731382023867i	-0.245408980171799-0.120837983044521i	-0.226427359266096-0.168834341847873i	-0.198051747265948-0.213882091797249i	-0.16073071200841-0.25413887815205i	-0.115274958144765-0.287828052585796i	-0.062848368006803-0.313309975220123i	-0.00494499798136-0.329152273712972i	0.056647899540682-0.334196297644574i	0.119900218089867-0.327616993811617i	0.18260154398043-0.308973520182169i	0.242434212855942-0.278248115908856i	0.297054677198707-0.235871050974337i	0.344180536401166-0.182729886857114i	0.381680205477343-0.120161780118981i	0.407661916196141-0.04992814104513i	0.420558572299866+0.025828397477708i	0.419204932578531+0.104644060294034i	0.402903682263873+0.183809714979827i	0.371477180435111+0.26046032058329i	0.325302039790615+0.331675338400997i	0.265324200582798+0.394586806718255i	0.193052792200264+0.446491278011404i	0.11053181727199+0.48496143364731i	0.020289521851489+0.507952951887097i	-0.074733796662289+0.513902130207574i	-0.1712778773384+0.501809867471824i	-0.265871907498607+0.471307903715807i	-0.354957830015697+0.422703696236706i	-0.435023349372785+0.357000973081369i	-0.502739798919888+0.275893833196381i	-0.555099554875832+0.181733232095541i	-0.589547401528895+0.07746577042574i	-0.604100192212138-0.033454149575862i	-0.597449329213303-0.147176563950965i	-0.569041010411162-0.259589203743115i	-0.519129857918699-0.366467325091232i	-0.448802439717777-0.463634737405882i	-0.359968292956406-0.54712990467093i	-0.255317319856648-0.613370472092824i	-0.138243806538754-0.659309311298979i	-0.012738755512256-0.682575208910443i	0.116746338168786-0.681591660331785i	0.245459764955795-0.65566787416193i	0.368528192420133-0.605057029377299i
50	-0.250946824947618+0.020241173153371i	-0.25899168774427-0.025353735288636i	-0.258697605754899-0.073160860411655i	-0.249528131430645-0.121643570130855i	-0.231232173367148-0.169142751919798i	-0.203871044333778-0.213930202726027i	-0.167835450666702-0.254267874182454i	-0.123851171265931-0.288471066535774i	-0.072972537594684-0.314973399295952i	-0.016563245197543-0.332391190595193i	0.043735510945319-0.339584762378997i	0.106049096162014-0.33571416404976i	0.168324711880726-0.320286879211406i	0.228396420301017-0.293195251418946i	0.284057992339147-0.254741634236698i	0.333141244267821-0.205649633410403i	0.373597187918212-0.147060255526046i	0.40357706451001-0.080512295256738i	0.421510178032073-0.00790686570093i	0.426175402356891+0.068543416232011i	0.416763314855546+0.146379457083535i	0.392926111730574+0.222973185146179i	0.35481278536626+0.29561520480353i	0.303087485457681+0.361609779270025i	0.238929532209348+0.418373885987526i	0.164014185281552+0.463536767074445i	0.080473975675189+0.495036200207665i	-0.009158845282014+0.511207657699159i	-0.102027423061886+0.510862612966448i	-0.195040918093184+0.493352498166075i	-0.28497785692174+0.458615212464802i	-0.368598821572994+0.407201618925952i	-0.442764561039335+0.340280134598928i	-0.504555219525634+0.259618292339457i	-0.551386141170717+0.167541007829007i	-0.581115647519436+0.066866190141309i	-0.592140302844735-0.039180745708352i	-0.583473487203538-0.147071007607009i	-0.554803583907556-0.253091901685398i	-0.506528745088289-0.353477618242531i	-0.439766006664601-0.444546683580783i	-0.35633345541162-0.522840987624446i	-0.258705172619414-0.585261040580412i	-0.14993975230393-0.629192062773985i	-0.033584274460557-0.652615680776212i	0.086443339428601-0.654202391785648i	0.20598969573289-0.633380559345784i	0.320814288910058-0.590378499852199i	0.426745442303884-0.526237184829572i
51	-0.245788223296437-0.081858286405219i	-0.235381136505442-0.12648384578282i	-0.216831983751848-0.169906309078715i	-0.190249315722928-0.21062952296227i	-0.156018868432878-0.247158716670981i	-0.114806495066068-0.278052297088966i	-0.067551336052062-0.301974750441415i	-0.015448919167399-0.317748795443986i	0.040075763176707-0.324404856117606i	0.097404778933186-0.321225914429172i	0.154772585129704-0.307785867545039i	0.210318993230796-0.283979653279298i	0.26214825981136-0.250043618967654i	0.308392485617168-0.206564889276626i	0.347277252955605-0.154478830244392i	0.377187243117745-0.09505410024946i	0.396729462740528-0.029865211193725i	0.404791678839143+0.039247019624414i	0.400593721995218+0.110226280979615i	0.383729467996251+0.180861540213696i	0.354197548758215+0.248856045182678i	0.312419168730216+0.311902439713753i	0.259241804728532+0.367761554037021i	0.19592803343635+0.414342186139581i	0.124129246707341+0.449779034554258i	0.045844562756623+0.472505887833031i	-0.036634198325103+0.481321227500227i	-0.12079005455766+0.475443562382933i	-0.203958975877488+0.454554081452271i	-0.283416160213087+0.418824583947233i	-0.35646766234357+0.368929109587483i	-0.420544258397854+0.306038234044426i	-0.473294227042462+0.231795597784949i	-0.512671644488105+0.148276879059204i	-0.537016832308704+0.057932080883113i	-0.545125767954264-0.036487347505282i	-0.536305566025652-0.132014417580119i	-0.510413557040006-0.225562842199291i	-0.467878017698554-0.314030440763778i	-0.409699225978694-0.394406169325323i	-0.337430204859275-0.463876988150194i	-0.253137255732537-0.519930667451546i	-0.159341139426663-0.560450665261934i	-0.058940510419491-0.583799393165277i	0.04488008117117-0.58888651348504i	0.148754663741645-0.575219377276827i	0.249249291527786-0.542933302084314i	0.342980533989105-0.492800082496189i	0.426734786898472-0.42621390093886i
52	-0.18931143091382-0.169563532096639i	-0.163648728683778-0.203977867471343i	-0.131742931031864-0.234455762967285i	-0.094204982879592-0.259860941387424i	-0.051853911403952-0.279152839111466i	-0.005701729606972-0.291425004013464i	0.043068805419726-0.295941102722802i	0.093133200517503-0.292167196045674i	0.143060367834299-0.279799001329003i	0.191353022123209-0.258782968991543i	0.236492230808802-0.22933015590314i	0.276984815799454-0.191922077488777i	0.311412144557979-0.147307958317494i	0.33847873048163-0.096493070781034i	0.357058995536175-0.040718145042535i	0.366240536131516+0.018569858755762i	0.365362279403151+0.079755013462496i	0.354046022353268+0.141096816251128i	0.332220009550472+0.200780515901008i	0.300133422942216+0.256971927795325i	0.258360924291722+0.307875072916462i	0.207796699255037+0.35179081145793i	0.149637792753076+0.387174533909696i	0.085356887077502+0.412690928884081i	0.016665044874919+0.42726387169747i	-0.05453469426614+0.430119572621229i	-0.126201625860502+0.420821288059394i	-0.196218045228671+0.399294128406364i	-0.262454434162792+0.365838787122034i	-0.322837119169824+0.321133358325055i	-0.375416196163622+0.266222794411141i	-0.418431434573342+0.202495968403969i	-0.450373870243027+0.131650733979733i	-0.470040873986541+0.055647804369798i	-0.476582641099058-0.023345315875284i	-0.469538283378555-0.103018730442106i	-0.448860013164001-0.18099093023946i	-0.414924279587952-0.254883723205611i	-0.368529139104317-0.322398880797076i	-0.31087760157378-0.38139394221i	-0.243547174161248-0.429954580140386i	-0.168446311154583-0.466460985997141i	-0.087758951026652-0.489645878450246i	-0.003878765094682-0.498641974138977i	0.08066486190637-0.493017077015471i	0.163286765707328-0.472795333655546i	0.241429240202465-0.43846365346956i	0.31264579875236-0.39096279006431i	0.374682604927466-0.331663105957053i
53	-0.101705541273503-0.218244733525502i	-0.068395186971601-0.2375108728067i	-0.031542419625497-0.251588135856358i	0.008028014524852-0.259832596723413i	0.049374592370549-0.26173391924552i	0.091461028411739-0.256936588047765i	0.1331821695203-0.245257454744986i	0.173393144377253-0.226698885311078i	0.210941009565375-0.201456902218224i	0.24469802064593-0.169923847341758i	0.273595566320193-0.132685245462077i	0.296657741045288-0.090510719277294i	0.313033499552393-0.044338990193304i	0.322026338005086+0.004742810833594i	0.32312048240255+0.055525107548544i	0.316002635514824+0.106706518107939i	0.300578438189668+0.156928398051728i	0.276982937147221+0.20481236028253i	0.245584516059732+0.24899971612623i	0.20698193537487+0.288191681557538i	0.161994333564435+0.321189126836129i	0.111644262005765+0.346930619587678i	0.057134050615868+0.364527523091943i	-0.000183975693621+0.373294964233806i	-0.05884269623643+0.372777578891472i	-0.117299879503713+0.362769074731819i	-0.173981251623104+0.3433248193153i	-0.227325704544531+0.314766860609247i	-0.275831295076296+0.277681011776121i	-0.318100621922214+0.23290587568879i	-0.352884148420618+0.181513939416082i	-0.379120065733344+0.12478512668798i	-0.395969365213972+0.064173448510728i	-0.402844908436006+0.001267630018662i	-0.399433446113531-0.062253193074812i	-0.38570973857319-0.124667430282767i	-0.361942164763535-0.184261218991811i	-0.328689466957064-0.23937930468949i	-0.286788556181146-0.288475033660625i	-0.237333590061705-0.330157868220985i	-0.181646820712819-0.363236882117221i	-0.121241985889692-0.386758793241591i	-0.057781272309676-0.400039240066234i	0.006972893223871-0.402686203207915i	0.071209779745154-0.394614708638475i	0.133124424795191-0.376052217104745i	0.190972158508312-0.347534396877035i	0.243121853030805-0.309891284557867i	0.288106187049313-0.264224151202092i
[truncated: 70 more columns]
