# Supplementary material for: Reconstructing spruce budworm outbreak severity: a comparison of paleoecological and tree-ring signals
Source: PLoS One. 2025 Aug 12;20(8):e0329406. doi: 10.1371/journal.pone.0329406 (PMC12342301; doi:10.1371/journal.pone.0329406)
Supplement: S16 Dataset — (ZIP) [file pone.0329406.s016.zip › Lake 5 wavelet data/Coherence_Lepidopteran_scales_GSI/coherence_wavelet_phase.txt]

V1	V2	V3	V4	V5	V6	V7	V8	V9	V10	V11	V12	V13	V14	V15	V16	V17	V18	V19	V20	V21	V22	V23	V24	V25	V26	V27	V28	V29	V30	V31	V32	V33	V34	V35	V36	V37	V38	V39	V40	V41	V42	V43	V44	V45	V46	V47	V48	V49	V50
1	3.1241149017051	3.12671427718539	3.13101385046239	3.13712867096952	-3.13849714628578	-3.13242412618148	-3.13149234686362	-3.13450553547193	-3.13811346129834	-3.13834741752401	-3.12763117823173	-3.10458972627546	-3.07699047222531	-3.05022176669683	-3.03882580088008	-3.05304123460406	-3.08372489012129	-3.12966004363011	3.10007205317984	3.05911024408545	3.03389302577659	3.03907294897137	3.09515104209006	-3.11144126546317	-3.04090746993718	-2.99206300238446	-2.98029672049764	-2.99215053229082	-3.02355986292956	-3.06929458089284	-3.1013979544369	-3.10542204751748	-3.0849670562299	-3.04704087070886	-3.01733655610256	-3.02825069712912	-3.06905589287903	-3.10581283999529	-3.12462119929892	-3.10804889812598	-3.045714784132	-2.99439391642553	-3.00919399646772	-3.0706061542647	3.12873935486387	3.02573410553106	2.94888410663629	2.95141746346784	3.02204480985441
2	3.12123330502625	3.12361620522342	3.12773140405046	3.13413163526177	-3.13942860996428	-3.12932180582937	-3.12775868142116	-3.13494938533099	3.13876698440125	3.13263840115276	-3.13967951871059	-3.10749497839049	-3.06631810223201	-3.02268519657109	-3.00152236230986	-3.02055939644141	-3.06204460992679	-3.12558929812855	3.08104867916678	3.02127351405191	2.97813900576844	2.97256238786035	3.0534927410082	-3.11108988506268	-3.00758401291954	-2.94066444110746	-2.93208978368318	-2.95383675555741	-3.00228252837739	-3.0750270818445	-3.12668275766279	-3.13245871416404	-3.09851255414533	-3.03135979486262	-2.97698401378812	-2.99611738168689	-3.06469487123627	-3.12520046850486	3.12312184941074	-3.13798688113875	-3.02253246534189	-2.92520599350895	-2.94831903148324	-3.03730677432238	3.12878789639513	2.97686515991348	2.85174193468615	2.84252837067352	2.94484758781931
3	3.11756452011108	3.11957560922058	3.12308127914748	3.1288156844295	3.13976918978782	-3.12397433935072	-3.11545146601025	-3.13260952608145	3.12844235861874	3.10793369769127	3.11518996400425	-3.11991457848098	-3.05379521884688	-2.97466048258023	-2.93262013958667	-2.96246214490932	-3.02216409847354	-3.11450843617704	3.05321664534962	2.96360520905745	2.88626741402525	2.84224874994386	2.96417337739413	-3.10368102786223	-2.93740870048796	-2.84370997218536	-2.85006670018008	-2.88955048651446	-2.96605347113385	-3.09107319663978	3.10056681063968	3.08994198599427	-3.13509217714248	-3.00081455691917	-2.88887657060584	-2.93163813207766	-3.0587493640256	3.11780716592699	3.04406200629972	3.05735173332827	-2.97810261871114	-2.77480710667021	-2.8344978865812	-2.97571157710439	3.13907791723902	2.90478342594048	2.68526071113226	2.6294420903245	2.76163869986487
4	3.1130751496936	3.11458903833503	3.11702761356819	3.12049299615342	3.12746323399321	-3.13051512855345	-3.05923312857793	-3.12162308350338	3.11101292513778	3.05617872166778	3.04465017120056	3.12173549246288	-3.04749721294002	-2.88063781739165	-2.79057961257437	-2.85315069657151	-2.94708559894815	-3.08853745123489	3.01203310350216	2.87997644527418	2.74431622408099	2.56914108340717	2.69895034389665	-3.04527834816032	-2.759438653494	-2.64794711758191	-2.71043680309589	-2.77706048005767	-2.89465670494199	-3.12882752690781	2.97286937961327	2.94460934764583	3.03324351901238	-2.92620095587586	-2.66400505608193	-2.79586829218352	-3.05208050334797	3.03820234546344	2.87130547673011	2.75424963328023	-2.83763408647845	-2.39963107238757	-2.62766187253651	-2.86664397664673	-3.10676002140537	2.80785347122325	2.41401378710966	2.20690440045434	2.18595098346341
5	3.1078809260553	3.10893352807901	3.11027103796632	3.1109750154206	3.10970436046052	3.10261261427486	3.01920586021197	3.05443504092266	3.07583175930129	2.95546137811073	2.85746407302096	2.9830320656728	-3.10513216855042	-2.64121801523473	-2.45393197404556	-2.64051116398989	-2.80978760295648	-3.03876954293472	2.94619968170834	2.77437525468548	2.58930943919599	2.11906089170471	1.37676897704629	-2.18163180924356	-2.238903832312	-2.27135348670645	-2.50006845910411	-2.57400898428409	-2.71845233596291	3.07663727937014	2.67821224104449	2.59263803449428	2.55712038231505	-2.45594610360912	-2.04735327088879	-2.5301463851171	-3.05921514793218	2.89972462466921	2.58092641293427	1.91809701513112	-0.140635542130146	-1.65474988940556	-2.32815864899446	-2.69624679466476	-3.00591092294483	2.69913565821329	2.04282551334567	1.58671404950437	1.23289474249084
6	3.10224191193036	3.10309456937362	3.10394124179238	3.1035718283677	3.09994861200423	3.089743926742	3.0707020370662	3.07269281360547	3.102857314781	2.88926140406829	2.38600250343242	2.47452818541915	2.45016981709403	-1.1702974474651	-1.65730971377212	-2.20144860973936	-2.63176783176212	-2.98845678096473	2.81385333378965	2.65809289258447	2.60562378719603	2.01670092348278	0.420436752306043	-1.33891629843124	-1.56121224233125	-1.78466992981004	-2.31482559378537	-2.20150206069385	-2.12630640031604	2.87753234881493	2.01404974538441	1.97196402977095	1.54982006520425	0.0940683387738767	-1.13873671190085	-2.09808536655681	3.10153557871891	2.68329658744891	2.38343403968281	1.4558944803843	0.133744854713562	-1.12961372606987	-2.10185270594105	-2.47268076583264	-2.75310487789876	2.57187168765804	1.58217914578495	1.00949686848124	1.09400943322808
7	3.09643665134539	3.0974493631389	3.09858331655423	3.09888961858818	3.09703418418656	3.09218346284532	3.08906045477184	3.11850791081379	-3.00688321107763	-2.78621392968603	1.97850018483197	0.586849669119841	1.3594459802395	-0.022616714988464	-0.68901199928418	-0.280254624080902	-2.91527354876306	-3.00240652209463	2.54184102347341	2.43419460602451	2.97727773088892	2.74049183674951	3.13386171822099	-2.61387168814892	-1.46730432014906	-1.27658946300002	-2.58727496545394	-1.28186687897132	-0.647024819883527	0.191489735771557	0.831365122657304	1.51811024352277	1.60639143550773	0.32696125399979	-0.473037225996751	-0.933450861600797	1.40764398004073	2.27907117340331	2.62419141122523	1.55805565421831	0.233332852701172	-0.904411684713447	-2.18621366622914	-2.09336344650449	-1.92003064194207	1.80607888879409	0.80033506790067	0.304526537092848	2.00616531363595
8	3.09060321391163	3.0920413274623	3.09391453040412	3.09551294954334	3.09564299044658	3.09261031204569	3.08538571606652	3.08305682976398	-3.11761455798175	-2.51085684486752	-1.7286286485512	-1.90325359521297	0.698781131156664	-0.150704829389825	-0.605046150450182	-1.47025306607976	-2.46098796983547	-2.74439012751402	-2.81930049606602	-1.7502469323007	-2.89270728268263	3.08483858248858	2.96123472719975	2.78071887195062	1.79770362450663	0.201893932330765	1.907772028085	0.826047645236076	0.174419693157566	0.112716538767997	0.0559063511647435	-1.16880147981464	-2.48638621780246	-0.0168544693180806	-0.184629839566322	-0.227981819205989	-0.177929019587955	-1.44233746236815	-2.66471908472608	2.7084422728005	0.0268798263891671	-0.5551511210749	-1.64145638010892	0.632852251139871	-0.219135436068787	-0.0196835002121607	-0.0773880164503613	-0.497121917819588	-1.81046823994867
9	3.08468845665022	3.08665800502885	3.08940375770334	3.0923817718216	3.09436118223398	3.09252787226672	3.08031093139042	3.04349935438669	2.95917255223399	2.84944805493721	-1.3615967255977	-1.29849875667604	-0.703843737070638	-0.510241370933628	-0.884879814664588	-1.47987160097995	-2.02930078663284	-2.31985487068321	-2.34568993912826	-2.44510705985974	-2.84180820608245	3.11302370981974	2.83423295241179	2.50585778717375	1.97004210802675	1.27001737531865	1.02568262669298	0.716868923183913	0.375018686834651	0.121628303958098	-0.191332813038739	-0.742630709698932	-0.953637258569852	-0.521184753510387	-0.314286094857752	-0.344109841014285	-0.589499343947398	-1.16227623241866	-1.62080859971434	-1.51357285949065	-0.777902896495647	-0.311363257426139	0.114439530857062	0.196159620896809	-0.0723757246470883	-0.280530744665916	-0.507374382303821	-0.863489633588278	-1.36380475982657
10	3.07850875831753	3.08100669553761	3.08464416700979	3.08914394267481	3.09366163860818	3.09580330792095	3.08883333305616	3.05478582617023	2.94939807709188	2.66422133381205	1.77462704282544	-0.21017756080779	-0.70893215028345	-0.819603282618208	-1.06414041952709	-1.43736545498789	-1.81231309390931	-2.11421309296042	-2.35318743748485	-2.60529711443026	-2.90371829095796	3.07071824902929	2.75953188213084	2.42212125463456	2.01546719309731	1.5103371435678	1.02733393821621	0.675552416270906	0.397135953585464	0.137299947046811	-0.143232842928007	-0.417386459728558	-0.543003707691499	-0.487823161728408	-0.421265504123222	-0.463823311807747	-0.636469720519951	-0.887263299550221	-1.06536894445056	-1.03622131938518	-0.769495142385476	-0.388122223242736	-0.119207628052757	-0.0966617587625783	-0.255624859224267	-0.478076072285406	-0.725370296517525	-0.994857379840057	-1.24774240662204
11	3.07181009798509	3.07475630249133	3.07923311409061	3.0853787062323	3.09320524557392	3.10208052394025	3.10875014018247	3.10149803076337	3.04621737658888	2.85610141675789	2.31664441193558	1.09326994660675	-0.152216913718058	-0.757534289254477	-1.10072750750691	-1.40611664299805	-1.71532393468397	-2.02150715975679	-2.32306839457244	-2.62688384158345	-2.9372156911359	3.02924159708563	2.70337472734858	2.35913568475003	1.97852886969016	1.545952819842	1.10160325897671	0.728357323385099	0.438329013487141	0.195526659599786	-0.0204686177531604	-0.197222154922992	-0.308337446435896	-0.357772461359483	-0.389836516050038	-0.449298740938847	-0.547850392664414	-0.658628265902624	-0.73052845166542	-0.717305654873969	-0.602421021120172	-0.430108345865108	-0.313713610520085	-0.331286660225837	-0.465327759474206	-0.663090425867535	-0.883354966325248	-1.09892914826076	-1.28636156736395
12	3.06426421897697	3.06744849969732	3.07248058436914	3.07992880195363	3.09078769608728	3.10666094644912	3.12922024882406	-3.12641268239391	-3.10940765002752	3.13112876748356	2.91964686897819	2.2703162604569	0.506217980430292	-0.540002157942788	-1.01249790698363	-1.34529200436443	-1.64797070275386	-1.95513616400452	-2.27462079056077	-2.60438369749139	-2.94073522859927	3.00040095313482	2.65067022682614	2.29021112990596	1.9152110501794	1.5256655802796	1.14065300968762	0.797049497182122	0.515992914870693	0.292471652960743	0.115202699990344	-0.0219722782330563	-0.123918425365521	-0.200633199889327	-0.266009674717712	-0.330388594145849	-0.394520397409459	-0.449272255872485	-0.481199149736164	-0.481165533716984	-0.453192941140414	-0.422861976439939	-0.432651099792702	-0.512241816991947	-0.658232986056545	-0.845598606202111	-1.04611453386706	-1.23801591891033	-1.40889610624308
13	3.05545631404073	3.05845431658538	3.06334499329803	3.07092235276599	3.08283064095386	3.10247392121702	3.13627837156878	-3.08927291413789	-3.00114966940727	-2.89914430145416	-2.83563098332549	-2.83579863380657	-2.53851123521927	-1.01337916037052	-1.06724651862598	-1.30754953584815	-1.58227040049934	-1.88223007388338	-2.20902421317104	-2.55929528778323	-2.92599868590505	2.98025221150819	2.59790247800024	2.21611987533238	1.84187800697203	1.48189354858531	1.14572084480846	0.847405598984556	0.598636819900565	0.402097566208205	0.252579446741425	0.140382183695992	0.0531096470923191	-0.021288422193146	-0.0894958501318163	-0.150907080197337	-0.201091481837862	-0.236922429624275	-0.260685913154191	-0.282365704706942	-0.318198919398182	-0.385179735821913	-0.49459992639001	-0.647402741064761	-0.833225111450631	-1.03434824547345	-1.23265370065534	-1.41538306713126	-1.57710917953733
14	3.04497205235762	3.04714068077999	3.05077148895594	3.0564561721059	3.06565932011806	3.0820356119662	3.11424860636243	-3.10206862516465	-2.96692632941457	-2.73542785688059	-2.46198765549277	-2.24686836615935	-2.0438690430886	-1.71575106261421	-1.42798768537684	-1.40437330393689	-1.55766908776243	-1.80694464121546	-2.12193679242127	-2.48843463254958	-2.89231869273234	2.96611356060924	2.53893604754225	2.12904207853482	1.75213878508383	1.41529996511034	1.12004047684763	0.867735226329422	0.660671619114596	0.499654603134138	0.381615949467606	0.29812181642083	0.235357307804807	0.178593709959339	0.120821306579593	0.0663033059786907	0.0234647273680252	-0.00544208760040647	-0.0305530859743252	-0.074547762480719	-0.16430158026771	-0.315764211325322	-0.523326264704375	-0.763782291439707	-1.01002895088099	-1.24150283350595	-1.44713499467535	-1.62379166523781	-1.7732524379285
15	3.03265445303879	3.03331565783177	3.03447591946631	3.03598936654075	3.03799149294724	3.04184142548974	3.05274056547608	3.08695125029793	-3.09039032153248	-2.78073818517109	-2.17503453722659	-1.73930629365211	-1.57212048683254	-1.4908979610052	-1.43417034393357	-1.42999090518674	-1.51711336368093	-1.7041464933193	-1.98682961494604	-2.3613055502391	-2.817442709789	2.95848846819998	2.45324118472837	2.00021809257092	1.62008797479123	1.30847955472364	1.05385031548698	0.84749224799709	0.685240212169927	0.565615300807942	0.486820024409041	0.442800276014868	0.419339258219692	0.39621886396646	0.36062892048144	0.318499162266721	0.285791113418114	0.269035233697033	0.252838533210014	0.199275514780072	0.0610414866639258	-0.192506159060157	-0.541303639177267	-0.910502323319122	-1.23425226122272	-1.49481701546477	-1.70019751371985	-1.86245231705659	-1.99132229489547
16	3.01901086802099	3.01789717588839	3.01608070265151	3.01236665260025	3.00480253034708	2.99049671540225	2.96569308155316	2.92659364324995	2.87242485376762	2.82114669941225	-2.3888392866086	-0.745420691776274	-0.832539843464627	-0.940470104281198	-1.04348443153842	-1.14808164552361	-1.27469602549161	-1.44862081092737	-1.69735517174278	-2.0585734680623	-2.59132412929057	2.97002670984473	2.2639131261248	1.75013684237884	1.39128929589986	1.12741097134594	0.925676220208685	0.770489468081612	0.655593704001256	0.580093241197712	0.545664397901675	0.5521278735195	0.588712874547746	0.627039668817766	0.637158273405867	0.621105302388299	0.611332116342412	0.630126755111544	0.659282547463927	0.640076186893762	0.487482597575639	0.0791285701284701	-0.626828620618802	-1.23883423147226	-1.60647426440694	-1.84270027960463	-2.01084971565025	-2.13651842344946	-2.2309490545051
17	3.00555779193192	3.00342657620417	2.99990015882515	2.99307060043204	2.97948360906802	2.9530885901085	2.90344038694925	2.81215659855501	2.64420716178143	2.3230115773972	1.69553835384397	0.843397391146595	0.241007155510715	-0.134884778901144	-0.401050880840821	-0.608493689326399	-0.785896127742941	-0.955532099334622	-1.13641931654005	-1.3470448630998	-1.63027082064574	-3.01513415830442	1.46853616244571	1.18468025013191	0.988982983528538	0.834979619925946	0.712800194550977	0.618929448858813	0.553227126442701	0.518996291050955	0.523775536937332	0.579245141291617	0.693598777273269	0.844507075370987	0.963311652487749	1.0126042262077	1.05305124768448	1.15451144771747	1.29729962617253	1.41313522119736	1.48310609821548	1.65163261708871	-2.31357975095366	-2.15465336732214	-2.21583673296333	-2.2992152255236	-2.37766003976952	-2.44263205253983	-2.49010409003136
18	2.99458266503884	2.9935517116153	2.99183932617693	2.98783844401104	2.97844874913856	2.95803430396378	2.91689646938381	2.83930928883219	2.70172122996382	2.47386860697727	2.13124114390543	1.68599804581951	1.20108949463962	0.747813661574845	0.368512790156579	0.0730097884145872	-0.150541709029818	-0.318651574668402	-0.438647355406585	-0.494914474974099	-0.425773676333014	-0.135428467930442	0.240845077961942	0.429151135220601	0.470353556682935	0.454019455505216	0.42172024596218	0.390595595333068	0.368974259469777	0.363317006417679	0.382494495198148	0.443183083505328	0.579944947872097	0.852983540383557	1.26034564341617	1.58256467438269	1.78202954122663	2.02474217972699	2.24733598884701	2.42116126782647	2.61867002199654	2.90731572809211	-3.05362876055751	-2.84201030899256	-2.75421982514524	-2.73419630306157	-2.74117565559276	-2.75369869817043	-2.75984111619016
19	2.9877004937685	2.99062107451832	2.99531023142176	3.00156913455554	3.0084477965783	3.01352742943883	3.01186456102714	2.99481570220004	2.94941077082284	2.85913645428809	2.70598155900719	2.47129423607536	2.13418760548662	1.68580945924101	1.19033258037725	0.772164984174955	0.476617497543577	0.276615749789194	0.140737800547646	0.0518117120729099	0.00492114533974143	-0.00118717127479794	0.0230455659725225	0.056819911248714	0.0843248782022754	0.101898562027183	0.112221528568037	0.11880028155359	0.124296272723525	0.130602726553444	0.139236628915857	0.151470937656818	0.167073698225902	0.174598590266347	0.079838649512903	-0.670144308244067	-1.82790460913974	-2.76235189169084	-3.03959778634384	-3.10135620435459	-3.10382176781897	-3.08550585013779	-3.06381026991256	-3.04859302702224	-3.04201188996816	-3.04107898538621	-3.04156609548083	-3.03978888076136	-3.03246754146534
20	2.98325072250697	2.99183831351871	3.00561468325303	3.02637912101921	3.05623665686397	3.09718189534057	-3.13314889995731	-3.07065208479467	-3.00601036861107	-2.95230546615941	-2.92529118848792	-2.94020539612983	-3.01605335286627	3.07975649568498	2.57340285165974	1.49357963343279	0.890661501940488	0.64623600876894	0.497364706698567	0.370548234796026	0.239972806791282	0.104605724914486	-0.0164954349036656	-0.102307448128712	-0.147956622892424	-0.162554683737964	-0.158473822096714	-0.145561667843338	-0.130299486540689	-0.116593253865099	-0.106370837962194	-0.098971186695253	-0.0873518275966812	-0.0452230475607168	0.104983590829497	0.487169659857293	1.08825709159603	2.350846458935	-3.1216615124203	-2.97357040177608	-2.97967797326294	-3.03940193251442	-3.11493775405853	3.09914417613868	3.04692566755866	3.01254624974898	2.99215242490903	2.98058357308937	2.97252645148391
21	2.97400427671097	2.98636304972685	3.00646080251375	3.03787409581169	3.08580215412633	-3.12570482385089	-3.0213376592128	-2.87653466947759	-2.69245228364763	-2.48778958903458	-2.29300863850822	-2.1284304989627	-1.99164679081364	-1.85922783928134	-1.67789119081358	-1.29927993491997	-0.469397677055675	0.172988710480019	0.377585368311603	0.390302480882925	0.286696226011706	0.101068177206246	-0.105031176051831	-0.264758629059931	-0.357015242469893	-0.395655064349705	-0.400652044163064	-0.387387601343874	-0.365903805269547	-0.342022270570072	-0.317879174042323	-0.291004049051602	-0.250270064085503	-0.161845959338222	0.0965869006928265	1.06957546073519	2.17297744120413	2.64139755473891	2.96024122721022	3.13977957384563	-3.10674260349565	3.11704489884605	3.0181077615176	2.92156882015746	2.84609901827091	2.79307825633501	2.75625427276876	2.72717662630837	2.69652193525546
22	2.94800617076615	2.95704929605788	2.97290894017979	2.99922569768297	3.04206610566262	3.11203043685928	-3.05471977429492	-2.85669757094423	-2.52756143773748	-2.072753521506	-1.64203504384031	-1.33768829464136	-1.12684453748995	-0.956613524722753	-0.789574399714226	-0.599993171942318	-0.374537429928578	-0.125290527662047	0.0993427254791822	0.232512091309405	0.212033640030286	-0.000621243704564711	-0.31482900386599	-0.542804444089553	-0.647098163352216	-0.675439916581553	-0.665331907582296	-0.637485810155959	-0.603413875575098	-0.570140843196513	-0.542716468492799	-0.526221802562465	-0.529431696711175	-0.577228390008559	-0.776236412893031	-1.70727073498574	-2.65236505777858	-2.84381236548625	-2.89876340612057	-2.96099620908214	-3.07842853497029	3.03753639022941	2.86565944486573	2.72835951681377	2.63359662642377	2.57137622704077	2.52869366494537	2.49425216842145	2.45837726671887
23	2.89589939627851	2.89156914609449	2.88813725417378	2.88595924755558	2.8855048460764	2.88740305030151	2.89253392967711	2.90231659427468	2.92053870022708	-1.969777541188	-0.196949462688207	-0.155084104586487	-0.105081281384235	-0.0420198801427117	0.0366155484133891	0.132102970132132	0.243598775691739	0.366405342163641	0.48925901827165	0.588808843934443	0.610172870578637	0.374254386288776	-0.449588497833885	-0.958013977796039	-1.05429773059734	-1.03595583956435	-0.984101627507665	-0.924563383970488	-0.868731528046818	-0.82391484668621	-0.797239459058648	-0.798415558376429	-0.843257007553317	-0.958171513424584	-1.17766218112672	-1.50270654081592	-1.84068623553528	-2.10390375887367	-2.31165932344569	-2.53355541222004	-2.83563395066976	3.07415887801866	2.74919376580949	2.54177292090981	2.42609642457947	2.36360678750966	2.32927729787518	2.30859305614932	2.29278537972941
24	2.82406811152253	2.80199046103865	2.77410470506665	2.7375938949839	2.68784211781547	2.61704437953266	2.51175604288665	2.34959224417545	2.10109410483034	1.76145778780558	1.40863798064169	1.14444682951975	0.988418625972992	0.91386826418053	0.895562680163464	0.917959106856159	0.972360567879371	1.05422375586254	1.16212482118451	1.29898026784326	1.47918068770288	1.76571641401069	2.57289159848561	-2.21769818300147	-1.75156286380103	-1.52848125254042	-1.37245642236546	-1.25004254861698	-1.15263361314608	-1.07889367252068	-1.03066370716145	-1.01165940825134	-1.02652890787374	-1.07900786055493	-1.16839743743944	-1.28588210892641	-1.41613296356897	-1.54776405001748	-1.68792168993062	-1.88441846842635	-2.30606624860765	3.07788924694709	2.46708990420598	2.2552925213389	2.17937253626114	2.15629970656778	2.15857733182776	2.17530377068818	2.20199623749766
25	2.75844167095717	2.72641795564081	2.68742760966613	2.63949409648899	2.58019733077171	2.50681050633673	2.41678853227247	2.30887419120531	2.18489714199395	2.05152971937601	1.92018966420794	1.80390841047511	1.71303580796693	1.65310042083256	1.62560361483756	1.63005848250599	1.66579998869611	1.73326938217209	1.83514588750853	1.97791728548941	2.17452161029479	2.4476995476916	2.82611281125916	-2.97862953317722	-2.4943450061434	-2.10198934150575	-1.81057991008919	-1.59236469666409	-1.42474919460102	-1.29479256262572	-1.19559138550069	-1.12320826747791	-1.07467773056838	-1.0466363152151	-1.03435669100527	-1.03121752597445	-1.02857847981797	-1.01537158934791	-0.974889290284246	-0.8685548353006	-0.535922595442573	0.693021737036875	1.48080808638202	1.70785773525238	1.82431473709455	1.91007815284053	1.98734115614779	2.06554361250148	2.15076635113404
26	2.72440317338968	2.69454882766844	2.66055842621844	2.62199926780804	2.5785815163262	2.5302917244593	2.47756482115014	2.42146847557883	2.36384400526596	2.30732829003091	2.25519978623227	2.21106193074324	2.1784659629646	2.1606158713696	2.16025582047662	2.17975170449352	2.22130943280751	2.28725234257347	2.38028684836442	2.50367247068954	2.66112779299487	2.85610878896469	3.08988690369266	-2.92495965708237	-2.6347308778544	-2.34210133139706	-2.06614045725033	-1.81881214626714	-1.60410402714259	-1.42093003862874	-1.26594281653515	-1.1349667676673	-1.02340828933031	-0.926169851619009	-0.837342569047803	-0.749727172899202	-0.654058675325396	-0.537648516103679	-0.382179609404336	-0.161859841598294	0.149105104530632	0.538847532042437	0.925833930704889	1.23707230442713	1.46971730245716	1.65015494058151	1.80193841520457	1.94123037769333	2.07926989020341
27	2.72700346205362	2.70592258347255	2.6834994388255	2.65989877129726	2.63540950625495	2.61047548278484	2.58572321272416	2.56198164344913	2.5402890031529	2.52188380115206	2.50818102673801	2.50073948914668	2.50122993193324	2.51141372926898	2.53313756228793	2.56834153322785	2.61906927363295	2.68746084211219	2.77570239085653	2.88589879732112	3.01982737607146	-3.1046528186007	-2.92142884698627	-2.71588444508573	-2.49261689650631	-2.2585379343313	-2.02200340246892	-1.79132386236385	-1.57324228959371	-1.37198339933205	-1.18907830297252	-1.02374456420019	-0.873458833522451	-0.734457949169051	-0.602064616001165	-0.470851610521457	-0.33473476741542	-0.187170493985153	-0.0217751374094327	0.166175890863428	0.377167727378061	0.604957601894665	0.837193240814683	1.06062267502652	1.26697807864857	1.45468921585089	1.62680608085863	1.78824441120025	1.94398414029926
28	2.7544732850557	2.74262105782807	2.73097241381294	2.71978125588192	2.70936221028935	2.70009582916764	2.6924321435693	2.68689248873415	2.68407023099191	2.68463214317319	2.6893236451568	2.69898262477728	2.71456732013418	2.73720255381167	2.76824426779847	2.80935490392014	2.86257433003079	2.93036672825292	3.01562302067907	3.12159014949804	-3.03152267587109	-2.87428788211265	-2.68813965133932	-2.47417075651986	-2.23791470231804	-1.98957630033212	-1.74165053392851	-1.50497539769225	-1.28604763952757	-1.08692193693543	-0.906615468806079	-0.742563677870779	-0.591546533764252	-0.450141534721426	-0.314915460880076	-0.182521058867953	-0.049799574348201	0.0860520320913392	0.227222844759495	0.374960137348369	0.52926875843262	0.688808763869562	0.851152028875354	1.01339629084196	1.17290043441395	1.32780953526079	1.47718105802343	1.62075665478889	1.75855065780756
29	2.79060893594543	2.7853371660487	2.7807735747745	2.77709881377559	2.77451356447765	2.77323602430702	2.77349758568195	2.77553659078218	2.77959060969493	2.78588895253956	2.79464959961099	2.80608897431577	2.82045904798408	2.83813245951709	2.85975768137494	2.88649548420069	2.9203244974005	2.96439148741789	3.02343597206488	3.10448900902083	-3.06487262734156	-2.90098849864436	-2.65978768215315	-2.31034066166966	-1.8658879448596	-1.43074304863693	-1.09121227691746	-0.843266367478672	-0.655210828004201	-0.503165424000715	-0.372905467191765	-0.256138504665046	-0.147824615401965	-0.0446866645039887	0.055579838306523	0.154717590519759	0.254107918837705	0.354849200711413	0.457764449644191	0.563374157199899	0.671865049100682	0.783080884324771	0.896551789407311	1.01156249348621	1.12724210114058	1.24264738726777	1.35681399468518	1.46876363850046	1.5774726075546
30	2.82305662826673	2.82114136260454	2.81984404223281	2.81924044319381	2.81939896271856	2.82037132819204	2.82217811580957	2.82478640202964	2.82807566502772	2.83178668063827	2.83544730082307	2.83827066536723	2.83903023904865	2.83594045724637	2.82661992983175	2.80827261379325	2.77820392958994	2.73450336337395	2.67608350369672	2.60072183608296	2.49983528852448	2.34796678832721	2.08187247102587	1.60046120947035	1.01371615320574	0.637677690767765	0.457328087635738	0.375924062745185	0.344599152669293	0.341252004536679	0.355035062929081	0.380105824830963	0.413074055928168	0.451871288687135	0.495208483152884	0.542296109364563	0.592687647959239	0.646181658043557	0.702749881974077	0.762474873650231	0.825490060621186	0.891921466515829	0.961834307615177	1.035189157377	1.11181137154157	1.19137480635535	1.27339801151545	1.3572494551996	1.4421586155612
31	2.84698718257644	2.84632436813068	2.84610592799878	2.84638011933783	2.84719652410487	2.84860368426731	2.85064432259048	2.85334585860292	2.85670172160019	2.86063458053926	2.86492392125326	2.86906339147325	2.87198127890166	2.8715026302895	2.86336060799009	2.83956874034812	2.78645037038873	2.68474700710895	2.51881170611238	2.29868801045806	2.06595390441828	1.85652545555364	1.67748234872334	1.52264149552155	1.38739866921579	1.27095220749936	1.17378873104187	1.09567593568346	1.03518443313989	0.990072203885978	0.957816527448357	0.935988913316987	0.922448022849901	0.915414679571565	0.913490356266842	0.915655763712059	0.921264419724949	0.930031683692986	0.942011901975521	0.957554380026704	0.977232619060751	1.00174929807812	1.03182846228178	1.06811178703964	1.11107459400268	1.16097010197185	1.2178010516918	1.28131086622375	1.35098454385251
32	2.86349257133671	2.8634038294427	2.86378505048048	2.86475437348714	2.86647242072906	2.86916030246783	2.87312615263205	2.87880476700256	2.88681770376552	2.89806589872306	2.91387481336168	2.93622556622293	2.96812713244729	3.01421416742405	3.08166957974867	-3.10173964994261	-2.95415906242371	-2.74135657714312	-2.45155868074157	-2.02559754168791	0.381669642803574	1.03045000161407	1.20288130220143	1.2885506228889	1.33202942360784	1.35090647598053	1.35478720679314	1.34949072737248	1.33864063898438	1.32445078927824	1.30818171767401	1.29044153596975	1.2714077381924	1.25100919367774	1.22909120013918	1.20557622350434	1.18062198792866	1.15476432205211	1.12901682109653	1.10489102556247	1.08431047090527	1.06942379992145	1.06236312202054	1.06501751985944	1.07887969933094	1.10498386337647	1.14391106969114	1.19581608015293	1.26043156995007
33	2.87288970305532	2.87254060511809	2.87253774005743	2.87297836790799	2.87399091305704	2.87574511688333	2.87846568693623	2.88245076877122	2.88809711892626	2.89593464050972	2.90667401207647	2.92127245998348	2.94102387468995	2.96767867192915	3.00358952992826	3.05183705194312	3.11610717149165	-3.08414005740615	-3.00116219927081	0.425206721104957	0.558678352045757	0.749126828845016	0.938019770963812	1.10251431006154	1.23365819693628	1.33249076307555	1.40423473253055	1.4545458390091	1.48806388419321	1.50814122773268	1.51697665454499	1.51583154494765	1.50523387334232	1.4851663858732	1.45527039452233	1.41511150773436	1.36455214927624	1.30423998920675	1.23612670489984	1.16379265950648	1.09228823030138	1.02738392284895	0.97451759856932	0.937973856691917	0.920644932675545	0.924314739620837	0.950166230080003	0.999221373895963	1.07251550090512
34	2.87241041204942	2.86997702287246	2.86729827380126	2.86430023245138	2.86088063054903	2.85689602684594	2.85214276883054	2.84632859645908	2.83903005840679	2.82962838934618	2.81721286813365	2.80043605558661	2.77730149627258	2.74486918749806	2.69890340381753	2.63363567694892	2.54223311138973	2.41934315775261	2.26715281581945	2.10193985594986	1.95046283502382	1.83417034585852	1.75906782383313	1.71949847071903	1.7057866014201	1.70871205960259	1.7209590289185	1.73716274198571	1.75349678103661	1.7671753295694	1.77599162977139	1.77791418817805	1.7707227424782	1.75165407626733	1.71704067568134	1.66199004423195	1.58035060645622	1.46568012699552	1.3145671497823	1.13286567990986	0.940072391295588	0.762687628513502	0.619885673575039	0.517496293650749	0.452792598773116	0.420892721732806	0.418434372717418	0.445443606914146	0.507313224396163
35	2.86453219191539	2.85934789253418	2.85339605922534	2.84652342032162	2.83854445422048	2.82923499233179	2.81832526988552	2.8054930008001	2.79035763405862	2.77247788753481	2.75135607055656	2.72645464027038	2.69723265266485	2.66321136664889	2.6240771339488	2.57982227311986	2.530907027929	2.47839830286779	2.42401550148841	2.37001587980719	2.31890335954496	2.27303145207313	2.23423423940255	2.20360602801514	2.18147106103238	2.16750207296701	2.16090922793587	2.16063002973572	2.16547977080458	2.1742482148557	2.18574275672936	2.19878152117597	2.21213338950161	2.22438297001033	2.23365093599446	2.23696334180965	2.22858685456182	2.19451658180782	2.08646548265775	1.5935458076043	0.0146616388517736	-0.381616388356153	-0.48648915395295	-0.535293041500524	-0.569825658271017	-0.60500920240692	-0.650271884801244	-0.715232516904095	-0.812760008202438
36	2.86119642479509	2.85517936659425	2.84845549064254	2.84094450833147	2.8325621805564	2.8232222086414	2.8128391218795	2.80133243641201	2.78863236715683	2.77468733589553	2.75947340605993	2.74300555682438	2.72535036116142	2.7066391542833	2.68708021869306	2.66696798949717	2.64668699340953	2.626708409523	2.60757795905109	2.58989529848674	2.57428694396001	2.56137649398333	2.55175698580031	2.54597026557715	2.54449732160601	2.54776206428511	2.55614968012291	2.57004003579154	2.58985706132517	2.61613680914968	2.649620101089	2.69138045931858	2.74300418377404	2.806844985967	2.88637129294946	2.98657675041184	3.11423141159161	-3.00600610750194	-2.80238315419086	-2.56326231457833	-2.3117163314798	-2.08091671308653	-1.89408213021549	-1.75664760415999	-1.66354566433937	-1.60721598777933	-1.58099966355519	-1.57963871891276	-1.59877929746185
37	2.87344305189434	2.86912082230878	2.86447680818968	2.85950818579987	2.85421871224083	2.84862042244783	2.84273554363438	2.8365986068503	2.83025871540219	2.82378190615578	2.81725351364498	2.81078042104764	2.80449306028677	2.79854701066494	2.79312404692315	2.7884325083343	2.78470690349939	2.78220673084585	2.78121457817021	2.78203365724855	2.78498501935981	2.79040477068597	2.79864164977796	2.81005533174992	2.82501577698409	2.84390383680148	2.86711314946396	2.89505307723327	2.92815199555097	2.9668595649965	3.01164558582869	3.06299155128139	3.12136908287867	-3.09598792777384	-3.02241461357033	-2.94103637433669	-2.8521719867883	-2.75667740137331	-2.65607056466683	-2.55255306957059	-2.44886763811043	-2.34798619459952	-2.25270590509669	-2.16528256452215	-2.08720903557275	-2.01916993846147	-1.96113177402083	-1.91249964055075	-1.87228352129438
38	2.90197294551793	2.90045837653686	2.89894516554219	2.89746020702821	2.89603667474516	2.89471484245757	2.89354294844415	2.89257809469022	2.89188716915896	2.89154777680785	2.89164916213366	2.89229310291776	2.89359475135035	2.89568339456719	2.89870310142941	2.90281321557186	2.90818864569644	2.91501989213587	2.92351273334813	2.93388747708203	2.9463776590335	2.96122804850683	2.97869179897908	2.99902656637832	3.02248941601747	3.04933035867554	3.07978440602469	3.11406212298638	-3.13084652362642	-3.08844290235835	-3.04184417592814	-2.99105465721614	-2.93616279043034	-2.87735086559615	-2.81490160026533	-2.74920034864416	-2.68073171543491	-2.61006950717632	-2.53785933370192	-2.46479385963148	-2.3915817087905	-2.31891220207095	-2.24741915869925	-2.17764754182014	-2.11002651689343	-2.04485150666969	-1.98227634018968	-1.92231503277416	-1.86485149412901
39	2.93897328301732	2.93982164623171	2.94079872583506	2.94193029584328	2.94324645512822	2.94478218667392	2.9465779842921	2.94868055641105	2.95114361782322	2.9540287813879	2.95740656239315	2.9613575082163	2.96597346453766	2.97135898587328	2.97763289150259	2.98492995647606	2.99340270930875	3.00322328064324	3.01458520746575	3.02770504178191	3.04282353731699	3.06020608988225	3.08014198604708	3.1029418754775	3.12893273939826	-3.12473579512925	-3.09136282858745	-3.05382560081254	-3.0118611279799	-2.96527919283477	-2.913993090852	-2.85805002572145	-2.79765603664595	-2.73318924759546	-2.66519558825846	-2.59436357641601	-2.52147913624209	-2.44736653403297	-2.37282537298768	-2.29857450059659	-2.2252112571813	-2.15318990254439	-2.08281827051963	-2.01426835638378	-1.94759526028397	-1.88275935520459	-1.8196479326459	-1.75809415668471	-1.69789246643092
40	2.97446889732469	2.97634012164523	2.97827031297256	2.98026582009331	2.98233458680064	2.98448649128185	2.98673376930517	2.98909154484188	2.99157849840167	2.99421771174998	2.99703773823015	3.00007396110853	3.00337031873959	3.00698149548376	3.01097570174865	3.01543819566212	3.02047573274623	3.02622216778816	3.03284547264158	3.04055646990586	3.04961960525669	3.06036607153762	3.07320952035422	3.08866438813697	3.10736641025698	3.13009400265795	-3.12539777689263	-3.09162474864999	-3.05049294425041	-3.00060150663093	-2.94053537578987	-2.86906818581477	-2.78548328201595	-2.6899897867689	-2.58411559365564	-2.47085250674651	-2.35433105655958	-2.23902263995025	-2.12879237956749	-2.02624195249038	-1.93255832725106	-1.84776509629475	-1.771132649531	-1.70155673036146	-1.63782687554631	-1.57878393151357	-1.52339583498412	-1.47078275459721	-1.42021481667228
41	3.00227105809717	3.00372544526844	3.00502034973316	3.00612879272673	3.00702066898013	3.00766235825948	3.00801629277193	3.00804047961868	3.00768797966169	3.00690634757994	3.00563704305718	3.00381483072392	3.00136719772795	2.99821383411098	2.99426624457525	2.98942759356858	2.98359293278819	2.97665002651667	2.96848108290911	2.958965828424	2.94798654209913	2.93543591722918	2.92122897409735	2.90532077014148	2.88773246731288	2.8685896931813	2.8481797083362	2.82703921548863	2.80609665414098	2.78692215747855	2.77221629136466	2.76689873998011	2.78094018206968	2.8382987169899	3.01297566859422	-2.69984695124986	-1.71740465012523	-1.30703850921647	-1.17081557320022	-1.11615414678546	-1.09172387152157	-1.07987455071542	-1.07313297432852	-1.06789707891447	-1.06230082080237	-1.05535299637535	-1.04654078965787	-1.03562782486462	-1.02254308988341
42	3.02595735200494	3.02659700207081	3.02687106417475	3.02672596427209	3.02610113396741	3.02492789578148	3.02312813719575	3.0206127288032	3.0172796314601	3.0130116242463	3.00767356861235	3.00110910347267	2.99313664018608	2.98354449419873	2.97208495041758	2.95846701112963	2.9423475181912	2.92332027674839	2.90090274121755	2.8745197687272	2.84348392888158	2.80697193813472	2.76399707061864	2.71337808420657	2.65370664139531	2.58331797945734	2.50027456311194	2.40238070419922	2.2872583358105	2.15252881413693	1.99615549723049	1.81698901999726	1.61549345726919	1.3944973474385	1.15964265188958	0.919124439582246	0.682503407886586	0.458873723869975	0.255157578945964	0.0752650521424236	-0.0797283472349197	-0.210792695566866	-0.32005429107383	-0.410101713260041	-0.48355257000331	-0.542829961907974	-0.590073547317612	-0.627124911431345	-0.655548497568041
43	3.06106307458366	3.0625908382877	3.0638262165666	3.06473382402831	3.0652750484678	3.06540769050726	3.06508555480218	3.06425798658301	3.06286934651225	3.06085841583404	3.05815772243607	3.05469277648571	3.05038120131967	3.04513174052736	3.03884311441939	3.03140268616019	3.02268487606476	3.01254922550121	3.00083794830647	2.9873726977992	2.97195008567344	2.95433514947061	2.93425135290895	2.91136457141784	2.88525635438789	2.85537745483358	2.82096359110171	2.78087516342934	2.73327336273786	2.67491222776047	2.59941922129968	2.49247276054519	2.31538214623974	1.9372620120809	1.04457065833108	0.255034936411316	-0.0655462551279477	-0.223995297509831	-0.322969697568679	-0.393908783207021	-0.448823010462234	-0.493138017054053	-0.529628604728473	-0.559868716563597	-0.584842972676503	-0.605230278996127	-0.621544061354307	-0.634204409485167	-0.643575935564691
44	3.12247705843449	3.12763463579949	3.13287299661707	3.13820766976488	-3.13952708998737	-3.13393634421385	-3.12817545413349	-3.12220783454286	-3.11598905300989	-3.1094653903952	-3.10257211924795	-3.09523143715491	-3.08734997666876	-3.07881579404395	-3.06949471477821	-3.05922588399734	-3.04781633336316	-3.03503433354193	-3.02060125437833	-3.0041816100615	-2.98537093883761	-2.96368118888065	-2.93852342040546	-2.90918801912633	-2.87482349162449	-2.8344167131309	-2.78678093528013	-2.73056393861107	-2.66429836079911	-2.58652880847746	-2.49605977450572	-2.39235655704301	-2.27606614946098	-2.14948604321928	-2.01666171039765	-1.88283395244759	-1.75332281174937	-1.63237329190314	-1.52252065195142	-1.42462036900566	-1.33829102978222	-1.2624411725872	-1.19568799182682	-1.13662194352821	-1.08394513354063	-1.03652772941304	-0.993418526785188	-0.953833131264161	-0.917133142651903
45	-3.08033199556248	-3.07086864545146	-3.06102687129177	-3.05076866557385	-3.04005121864031	-3.02882646380898	-3.01704060159603	-3.00463360746313	-2.99153872972599	-2.97768198718804	-2.96298167989086	-2.9473479313229	-2.93068228674928	-2.91287740028371	-2.89381685317164	-2.8733751576803	-2.8514180150364	-2.82780291176886	-2.80238015586681	-2.77499447084907	-2.74548727953062	-2.71369981580801	-2.67947719613169	-2.64267355445697	-2.60315828578278	-2.56082334420434	-2.51559139485607	-2.46742442585111	-2.41633220053588	-2.36237970554056	-2.30569258101803	-2.24645947622973	-2.18493042404127	-2.1214107092122	-2.0562502944161	-1.98982956525753	-1.92254279959963	-1.85478118151265	-1.78691724154967	-1.71929229123731	-1.65220782200578	-1.58592112425033	-1.52064472907765	-1.45654881436056	-1.39376550217275	-1.33239398858146	-1.27250562531145	-1.21414833708873	-1.15735003807547
46	-3.01011518715482	-2.99868912865484	-2.98690919287617	-2.97475074464132	-2.9621867378866	-2.94918760331765	-2.93572114852456	-2.92175247354706	-2.90724390507991	-2.89215495265798	-2.87644229023622	-2.86005976655394	-2.84295844751318	-2.82508669347199	-2.80639027381936	-2.78681252042824	-2.76629452055305	-2.74477534844694	-2.72219233344724	-2.69848136058752	-2.67357719807222	-2.64741384440304	-2.61992488687522	-2.59104386296336	-2.56070461728706	-2.52884164995475	-2.49539045773103	-2.46028787820783	-2.42347245936739	-2.38488489266208	-2.34446856652916	-2.30217031786719	-2.25794147915658	-2.21173933507479	-2.16352910966728	-2.11328659699934	-2.06100151729237	-2.00668161928775	-1.95035745210562	-1.89208759476269	-1.83196396553201	-1.77011665519868	-1.70671757105415	-1.64198208796302	-1.57616792949176	-1.50957068571549	-1.44251572435752	-1.37534673094625	-1.30841163435903
47	-2.97618683074035	-2.96612838422117	-2.95597431845516	-2.94572040264668	-2.9353610089322	-2.92488898295681	-2.9142955072159	-2.90356995575286	-2.89269973839488	-2.88167013223399	-2.87046409751314	-2.85906207444627	-2.84744175677882	-2.83557783706716	-2.8234417177119	-2.81100118070551	-2.79822000783715	-2.78505754172451	-2.7714681765042	-2.75740076530843	-2.7427979297953	-2.7275952550202	-2.71172035090733	-2.69509175964434	-2.67761768672075	-2.6591945324757	-2.63970520158532	-2.61901717099192	-2.59698030406749	-2.57342441297572	-2.54815659631262	-2.5209584212498	-2.49158308745343	-2.45975281651569	-2.42515687223178	-2.38745085424762	-2.34625824140225	-2.30117560395383	-2.25178343945487	-2.19766513190031	-2.13843687657001	-2.07379114106477	-2.00355469624689	-1.92775868464325	-1.84671218940202	-1.76106318545124	-1.6718247025996	-1.580344663038	-1.48820954138361
48	-2.98345411586426	-2.97730889198246	-2.97143921847566	-2.96586064088551	-2.96058786839861	-2.95563466172374	-2.95101371732648	-2.94673654746885	-2.94281335529995	-2.93925290402001	-2.93606237888858	-2.93324724055561	-2.93081106784617	-2.92875538770443	-2.92707948946918	-2.92578021997295	-2.92485175507451	-2.92428534207964	-2.92406900597987	-2.92418721041404	-2.92462046155506	-2.9253448395025	-2.9263314368824	-2.92754567774802	-2.92894648086714	-2.93048521910737	-2.93210440948206	-2.93373604440924	-2.93529944073352	-2.9366984342913	-2.93781767686663	-2.93851768764338	-2.93862815404635	-2.93793873672839	-2.93618625975243	-2.93303657383112	-2.92805841920211	-2.92068502328899	-2.91015647704869	-2.89543129249336	-2.87504741993835	-2.84689874696016	-2.80786877885782	-2.75322639750606	-2.67565794588658	-2.56392263662253	-2.4020152580588	-2.17330039292115	-1.87961640037464
49	-3.01073649798193	-3.00949953199656	-3.00896110886267	-3.00915564035751	-3.01011735087109	-3.01188022690295	-3.01447797498261	-3.01794398846313	-3.02231132385905	-3.0276126877279	-3.03388043554787	-3.04114658464227	-3.04944284396806	-3.05880066454565	-3.06925131549056	-3.08082599205114	-3.09355596380236	-3.10747277325083	-3.12260849764098	-3.13899608981154	3.1265154895158	3.10751948083669	3.08716245433362	3.06540217738586	3.04219178316342	3.01747834010625	2.99120105737702	2.96328903441039	2.93365843623768	2.90220894059667	2.86881925438824	2.83334143094135	2.79559362922818	2.75535083305858	2.71233288185224	2.66618894358661	2.61647727732528	2.5626387954875	2.50396259930416	2.43954149919347	2.36821600815404	2.28850753160807	2.19854799628772	2.0960291633572	1.97822944873748	1.84223932778527	1.68558817736753	1.5074796201929	1.31050876572992
50	-3.00924902755487	-3.01206323085466	-3.01599604597369	-3.02109819984797	-3.02742065102039	-3.03501460393105	-3.04393152442963	-3.05422315227022	-3.06594150616922	-3.07913887693888	-3.09386780427745	-3.11018103303422	-3.1281314452112	3.13541334252088	3.11402987476134	3.09085085516471	3.06582410143338	3.03889806198926	3.01002204541694	2.97914646102439	2.94622305838911	2.91120515034977	2.87404780067727	2.83470795503311	2.79314449235321	2.74931817417799	2.70319147250119	2.65472826333323	2.60389338429046	2.55065207098487	2.49496930947248	2.43680917087662	2.37613422939608	2.31290520537676	2.24708101907034	2.17861948471415	2.10747891306047	2.03362091483464	1.95701469521057	1.87764308309469	1.79551042764614	1.7106522959486	1.62314660422704	1.53312541318895	1.4407861537098	1.34640061006609	1.25031971486623	1.15297227182408	1.05485625756375
51	-2.90210162078447	-2.90612759725749	-2.91160236304948	-2.91858836704433	-2.92714940843999	-2.93735107047997	-2.94926115475017	-2.96295010547019	-2.97849141121279	-2.99596196880263	-3.01544239062484	-3.03701723206522	-3.06077511017966	-3.08680867787143	-3.11521440985549	3.13709315949063	3.10364096559332	3.06751038972566	3.02859761720975	2.98680106844369	2.94202413958433	2.89417862603647	2.84318886507045	2.78899658341471	2.73156636010681	2.67089151270219	2.60700008990299	2.53996051769761	2.46988632135272	2.39693926418824	2.32133024359001	2.24331739857771	2.16320112694296	2.08131606765537	1.99802052235629	1.91368418410169	1.82867531898797	1.7433486351038	1.6580349488382	1.57303345300248	1.48860698130205	1.40498024375981	1.32234065981715	1.2408411895667	1.16060447064835	1.08172759021492	1.00428692293382	0.928342608922253	0.853942397402347
52	-2.59370737847547	-2.59317913834969	-2.5940729635855	-2.5964141276058	-2.60023077650127	-2.60555510029227	-2.61242459911803	-2.62088348422885	-2.63098426411251	-2.6427895792657	-2.65637436608601	-2.67182845249794	-2.68925971704977	-2.7087979816915	-2.73059985928295	-2.7548548438122	-2.78179301857967	-2.81169486928622	-2.844903826883	-2.88184232381797	-2.92303230294633	-2.96912120316656	-3.02091429507859	-3.07941348267748	3.13732477219301	3.06140771400224	2.97419843142539	2.8736147204202	2.75748727421129	2.62397665052594	2.47234082572497	2.30399967336801	2.12343246300073	1.93803680078512	1.7564270682862	1.58595366569238	1.43103186083607	1.29303169415656	1.17118733033502	1.06365806663359	0.96828780317441	0.883015308940343	0.806043010878313	0.735874958016799	0.671296111993575	0.611331380932979	0.555202156394266	0.502287354897723	0.452090935366215
53	-2.02774222325622	-2.01810655066036	-2.00914659893149	-2.00075072428369	-1.99280626742975	-1.98519820260712	-1.97780760096585	-1.97050987606398	-1.96317276679358	-1.95565399924327	-1.94779855323647	-1.93943544113853	-1.93037388585807	-1.92039876225095	-1.90926514308889	-1.89669177151496	-1.88235327516538	-1.86587095994971	-1.84680210591368	-1.82462789190691	-1.79874050213917	-1.76843078776832	-1.73287934018275	-1.69115635635933	-1.64223964143919	-1.58506557498131	-1.51863367532564	-1.44218722662959	-1.35548070153911	-1.25910584209615	-1.15477780021017	-1.04541351651005	-0.934848771610214	-0.827201146750666	-0.72611245227725	-0.634191533755894	-0.552835763458256	-0.482382636830013	-0.422420775190571	-0.372106758843056	-0.330410103725039	-0.296271866555611	-0.268692808957778	-0.24677391980075	-0.229728519512044	-0.216879199373883	-0.207647731393236	-0.201542533653352	-0.198146069950804
[truncated: 71 more columns]
