# Supplementary material for: Reconstructing spruce budworm outbreak severity: a comparison of paleoecological and tree-ring signals
Source: PLoS One. 2025 Aug 12;20(8):e0329406. doi: 10.1371/journal.pone.0329406 (PMC12342301; doi:10.1371/journal.pone.0329406)
Supplement: S16 Dataset — (ZIP) [file pone.0329406.s016.zip › Lake 5 wavelet data/Coherence_Lepidopteran_scales_GSI/coherence_wavelet_power.corr.txt]

V1	V2	V3	V4	V5	V6	V7	V8	V9	V10	V11	V12	V13	V14	V15	V16	V17	V18	V19	V20	V21	V22	V23	V24	V25	V26	V27	V28	V29	V30	V31	V32	V33	V34	V35	V36	V37	V38	V39	V40	V41	V42	V43	V44	V45	V46	V47	V48	V49	V50
1	0.00123095441171388	0.000767807460764643	0.000310031686486745	8.88733904743739e-05	2.17250531954093e-05	5.88188310896714e-06	2.12024414962111e-06	1.0004356460403e-06	5.5430194530868e-07	3.3311791750369e-07	2.11029018870735e-07	1.41231420928008e-07	9.99219363474668e-08	7.4833804581204e-08	5.92590872866243e-08	4.83721668120266e-08	4.01388821252105e-08	3.32777470447716e-08	2.64124477984384e-08	2.00198323530127e-08	1.46629999650766e-08	1.03358734670134e-08	7.62049590375491e-09	6.34271314604353e-09	5.75856154699829e-09	5.54462969141477e-09	5.3845584183677e-09	5.08535127610412e-09	4.68880081918034e-09	4.17950328076964e-09	3.60700482297753e-09	3.09201474421412e-09	2.68995340464424e-09	2.44066957594608e-09	2.36577734887982e-09	2.3525240287336e-09	2.24128228277456e-09	2.03032848757714e-09	1.77697244093045e-09	1.52296041514657e-09	1.3946293577323e-09	1.46808858099496e-09	1.62212504706444e-09	1.70198570074588e-09	1.684825192589e-09	1.52296326369984e-09	1.19862489293571e-09	8.84804780518676e-10	6.79387158719991e-10
2	0.00227469460794839	0.00135160231247299	0.000486107976159379	0.000112013330789471	1.93568374803021e-05	3.54416088695264e-06	1.01405756955513e-06	4.59249860441419e-07	2.59482318088077e-07	1.57305312584246e-07	9.86962149221876e-08	6.5275328750652e-08	4.59298773178614e-08	3.4665480448192e-08	2.81937936125236e-08	2.37074748918169e-08	2.0335920220133e-08	1.74399103001323e-08	1.3951112259635e-08	1.0387590163035e-08	7.31514237022504e-09	4.72816446868744e-09	3.19275342824649e-09	2.64734743226058e-09	2.51228802884262e-09	2.58023504102367e-09	2.63858773875703e-09	2.55199845830508e-09	2.37843059220571e-09	2.1083659138425e-09	1.77413228742076e-09	1.47023410505032e-09	1.23729511116479e-09	1.11053800203838e-09	1.12265679997e-09	1.18022346533506e-09	1.1456274737318e-09	1.02377849994678e-09	8.61609104907812e-10	6.83539530820108e-10	5.9941526898257e-10	6.85688042091102e-10	8.36740067599226e-10	9.2505099755381e-10	9.47608812614179e-10	8.60422712614917e-10	6.3268841071287e-10	4.0955107173894e-10	2.73304173409838e-10
3	0.00337208341329179	0.00191704410361842	0.000617064167507205	0.00011249294427009	1.221186425691e-05	1.07443890674283e-06	1.83749824320637e-07	8.65246241784803e-08	5.63477280120473e-08	3.61567115901569e-08	2.24902200288708e-08	1.4567550500874e-08	1.01305235562807e-08	7.74781045527387e-09	6.65456630991623e-09	5.88871976195077e-09	5.36089940375329e-09	4.92576808876416e-09	4.02206702271118e-09	2.93345792369284e-09	1.9696843375671e-09	1.0872213521164e-09	5.9222632197626e-10	4.9102726919829e-10	5.2074526535523e-10	6.12623028430651e-10	6.85492481736271e-10	6.83254994350415e-10	6.45385452333868e-10	5.66772406893594e-10	4.56515692660992e-10	3.5460209851044e-10	2.76485030003462e-10	2.39314218930832e-10	2.68463672357693e-10	3.18132025408154e-10	3.18850341128634e-10	2.78870978249877e-10	2.20206748508675e-10	1.45800665770771e-10	1.10442824501984e-10	1.58932524133083e-10	2.35738399367645e-10	2.80503523837008e-10	3.0488720618727e-10	2.84829326801195e-10	1.92349029325892e-10	9.91200924489539e-11	4.80282498803845e-11
4	0.00416227648248135	0.00230231523012185	0.000689430047898402	0.000106229845511379	7.55732094923229e-06	2.05808464146607e-07	4.83801034331697e-09	4.04289362399605e-09	4.94793809524901e-09	3.6971874234821e-09	2.21112731486933e-09	1.34285198759217e-09	8.94317458160941e-10	6.94394557468471e-10	6.80184142637269e-10	6.5162376292716e-10	6.59900171730989e-10	7.03476110283365e-10	6.0048228349823e-10	4.29434816186692e-10	2.82379242527973e-10	1.21777812480522e-10	3.40116088563202e-11	2.82540627251202e-11	4.33926524519715e-11	6.96673709941833e-11	8.97761294584305e-11	9.10827912866178e-11	8.68574637078587e-11	7.52148782137495e-11	5.6841409933759e-11	3.90425670201683e-11	2.48197712408998e-11	1.82006585760557e-11	2.90163571724035e-11	4.45307929052237e-11	4.62692758453597e-11	3.93794396818689e-11	2.92477145736999e-11	1.29357386020527e-11	4.4469865948864e-12	1.76093412542618e-11	3.60308027940599e-11	4.53221913891094e-11	5.42459857693906e-11	5.53895022971515e-11	3.56243323593248e-11	1.36016951542237e-11	3.49680646081288e-12
5	0.00451612596646163	0.00249994258970265	0.00074754007638681	0.000114113183720782	7.81836385402517e-06	1.71119341715111e-07	2.99032260166306e-10	6.70051069006952e-11	2.58992347427301e-10	1.91706501385913e-10	8.86497875956587e-11	4.19132293329438e-11	2.31990985574407e-11	1.76024882699186e-11	2.72663679073596e-11	2.70759246385281e-11	3.33108985717848e-11	5.04523929683697e-11	4.62132211882709e-11	3.22296809763537e-11	2.42761360991844e-11	9.42953107313751e-12	8.02051395671015e-13	2.408034066547e-13	1.57414467294797e-12	4.34196181095984e-12	6.16442284500961e-12	5.83695066722124e-12	5.44069119911593e-12	4.53013496028332e-12	3.42555005850753e-12	1.98337141666469e-12	7.67436507223528e-13	1.17790679649883e-13	1.74033826459697e-12	3.55697655406406e-12	3.48610928565347e-12	2.93988299511878e-12	2.49872691605727e-12	1.10503331550925e-12	2.49663493393176e-13	1.83164334198159e-12	3.39886969845636e-12	3.7635757543161e-12	5.24765858340081e-12	6.54720508137873e-12	4.75333796066951e-12	1.66976182090598e-12	5.18172146066346e-13
6	0.00456193432288943	0.00260250174676662	0.000833560553902945	0.000145631763949906	1.32472743618833e-05	6.00843864607164e-07	1.54627118753305e-08	5.36549948581379e-10	5.81600145214272e-11	9.68138790772288e-12	1.78247251416258e-12	3.51846795641587e-13	1.20834602776731e-13	1.07964374774911e-13	6.77936070096967e-13	2.68480036897628e-13	5.78839855574393e-13	2.22095660103637e-12	2.00167745004885e-12	1.19673178031106e-12	1.67363982066064e-12	8.24113778384758e-13	9.67958754183516e-14	7.76813830712095e-14	8.94007410669888e-14	2.35495955565105e-13	2.59386060828568e-13	1.83390370977205e-13	1.66919765521547e-13	7.26372814658555e-14	1.34066636570818e-13	7.64914811699785e-14	5.47735692680076e-14	7.09204345577102e-14	2.00985162095054e-13	1.92321251737731e-13	1.20435602680423e-13	1.16574881887229e-13	1.86549378898002e-13	2.2137063756417e-13	2.38169466709605e-13	2.80726786866398e-13	2.141261431653e-13	1.35029610337658e-13	2.62747717747831e-13	4.41464833979128e-13	5.2185195789554e-13	2.12617544473061e-13	7.0341110806957e-14
7	0.00448490093023361	0.00268584744737787	0.000956158644237343	0.000200796712077679	2.4686713492936e-05	1.78576468569442e-06	7.94456759793519e-08	2.41430479063645e-09	5.90413720044187e-11	1.39048582614587e-12	4.95286968211491e-15	1.19420367699514e-15	6.84041845674262e-15	5.43158943373267e-14	6.95883511810774e-14	2.13833127598723e-15	2.0701834604412e-14	1.52180562616705e-13	6.03706205382768e-14	1.00309879958624e-14	1.87601552014372e-13	2.36650400399313e-13	5.10508732048409e-14	3.17583576163772e-14	2.93356417085215e-15	1.20563439298667e-14	8.09266694462936e-15	1.62446176862877e-15	2.23655227076272e-14	1.44903125593008e-14	1.5824322764897e-14	2.51331620449687e-15	5.63221720618048e-15	2.20827221106647e-14	4.46023203306941e-14	1.26870252007031e-14	1.19584992413616e-15	2.0175157711811e-15	1.39157121497885e-14	2.28668607948295e-14	3.45403506307436e-14	2.70918768073923e-14	7.1316930374462e-15	6.16347772585281e-16	6.56316955180105e-15	7.97888108945129e-15	7.67788794319589e-14	3.72909855886046e-14	2.33803768502773e-15
8	0.00439578041459179	0.00277676815144918	0.00110434848359681	0.000276376793815939	4.34679724633397e-05	4.28191879372199e-06	2.60875283876119e-07	9.38615800556669e-09	1.75379821172928e-10	2.05827388152153e-12	1.01759113116242e-13	2.85178112976356e-15	1.26937116664287e-15	3.86241091052846e-14	6.65962343529071e-14	2.77988581132737e-14	6.48260913027343e-14	7.30161363187879e-14	3.85086916240459e-15	5.86714498132724e-15	1.25820962453765e-13	3.55098549967337e-13	2.8255534094791e-13	8.54058195365274e-14	4.81694693262761e-15	2.05215761237447e-15	1.39268779348558e-15	7.05082406696594e-15	3.5581422802563e-14	4.56796613034447e-14	1.63107154071079e-14	7.06072927513619e-16	4.23609124801197e-16	6.515364358576e-15	2.94446473384424e-14	2.45902495863593e-14	7.45812164973786e-15	1.01301910824654e-15	4.21953901709419e-15	6.21273278876883e-16	3.32511792644998e-15	3.42812757784617e-15	6.5973070227758e-18	5.20010243763855e-16	5.3419518372814e-15	2.60400488225043e-14	6.83346398362078e-14	4.06788945773399e-14	9.52527586563319e-15
9	0.00433171818095708	0.00287730771959475	0.00126737819518873	0.000370655468243605	7.19809993977265e-05	9.24607290144849e-06	7.74136907495481e-07	4.04948418747319e-08	1.17530832031139e-09	1.20265425971509e-11	1.00572088948278e-13	7.08404871144223e-14	2.38144115413245e-14	1.0959394891083e-13	2.23122322987656e-13	2.71813911219745e-13	3.19129411330364e-13	2.42935112696616e-13	1.19210312956833e-13	1.49445623016841e-13	4.42709278475371e-13	8.65171862686219e-13	8.04358193688434e-13	3.53490190690031e-13	7.91196790574042e-14	2.25388328959741e-14	2.28949528924168e-14	5.57252609610418e-14	1.14992558287735e-13	1.2162905901077e-13	6.08352894701169e-14	2.32692283704073e-14	1.7005393651611e-14	2.87717683203603e-14	6.07488733564588e-14	6.60501490186021e-14	3.82415253931539e-14	2.03651886034281e-14	1.57894654118863e-14	7.79424327432955e-15	5.12774057659664e-15	5.19546533463977e-15	3.97435999244496e-15	9.03548163598120e-15	3.62342576738296e-14	1.10618315682812e-13	1.85889266275565e-13	1.64485227737951e-13	1.11802460258214e-13
10	0.00429663894020045	0.0029846986023691	0.00143970123174469	0.000483294877729099	0.000113146352435815	1.84870037018739e-05	2.10031728136253e-06	1.63308937367732e-07	8.28818693673336e-09	2.4270764700852e-10	3.1816729719334e-12	6.2165293355978e-13	6.15838752210322e-13	7.92275959966746e-13	1.20362597647846e-12	1.58307133765334e-12	1.73786517218028e-12	1.58468772637589e-12	1.41367731111007e-12	1.64634432175809e-12	2.38682679599945e-12	3.0563370267096e-12	2.74809491983863e-12	1.63548949682713e-12	7.03759051482776e-13	3.24081241906736e-13	2.79783240549462e-13	3.87009053200684e-13	5.0895165581905e-13	4.90801280826422e-13	3.53307393692585e-13	2.41736414589662e-13	2.00663944926247e-13	2.1193277186165e-13	2.46689042653625e-13	2.46883774829782e-13	1.97789543392091e-13	1.44244576671962e-13	1.03647995680333e-13	6.79816153330257e-14	4.44958599302919e-14	3.90874765276432e-14	5.33095520732243e-14	1.04753807969866e-13	2.37885265519841e-13	4.81087268598173e-13	7.3554248117051e-13	8.46227488203898e-13	8.51163215328519e-13
11	0.0042858339743854	0.00309597053310754	0.00161741407863656	0.000612863225259564	0.000169084537277364	3.41346806255311e-05	5.07290298335576e-06	5.57859851367801e-07	4.51809970204149e-08	2.61797209611979e-09	1.11366248361358e-10	8.06996163926484e-12	4.58094817309996e-12	5.8126373809131e-12	7.53240720945843e-12	9.10718063293141e-12	1.00013829066966e-11	1.01937771101064e-11	1.03627932648165e-11	1.11688707230921e-11	1.23805317680103e-11	1.2718380821514e-11	1.10515683907218e-11	7.89027081247661e-12	4.88194851043069e-12	3.09844986289833e-12	2.50441990490958e-12	2.55044451436865e-12	2.64838861366365e-12	2.44908964755491e-12	2.02257864375874e-12	1.62099224679805e-12	1.3661864464354e-12	1.24288959013048e-12	1.17938796909456e-12	1.09052484571418e-12	9.40313963748465e-13	7.58030831959378e-13	5.81301122107635e-13	4.3454086920003e-13	3.44494367603278e-13	3.4053972270986e-13	4.59611932117054e-13	7.67377671813393e-13	1.35887863907646e-12	2.27449801827613e-12	3.36965724921545e-12	4.37968520129286e-12	5.20228829087942e-12
12	0.00429381239073191	0.0032079242164451	0.00179598699916916	0.000755735274085445	0.000240078720194462	5.79767688539359e-05	1.07671428815318e-05	1.56812305063493e-06	1.83862921151951e-07	1.75532438736799e-08	1.29915492237219e-09	6.65572379568031e-11	1.10861447021622e-11	2.38966564859148e-11	3.85577454594443e-11	4.88582673643231e-11	5.42238584606584e-11	5.60977572484807e-11	5.65270009488741e-11	5.66617226069729e-11	5.58539730971695e-11	5.2403552267222e-11	4.55114626340214e-11	3.64163583355701e-11	2.75634860648247e-11	2.09867672429264e-11	1.72515448815472e-11	1.54434460076147e-11	1.41004850955443e-11	1.23431803701916e-11	1.02456163419971e-11	8.3009600648812e-12	6.82485066932717e-12	5.82706725124266e-12	5.13994290670754e-12	4.55837697811176e-12	3.94962340397374e-12	3.30520312300549e-12	2.70729322401293e-12	2.2612841690957e-12	2.06194229812955e-12	2.21004788483911e-12	2.85724327385598e-12	4.24051213273868e-12	6.65989504208501e-12	1.03453764886567e-11	1.52214438967116e-11	2.07544041211517e-11	2.60821063131706e-11
13	0.00431649594288298	0.00331822391451634	0.00197126350341579	0.000907120625933335	0.000324498718651909	9.07692581603795e-05	2.00820760152755e-05	3.60381008373615e-06	5.5272132009294e-07	7.80653362802139e-08	1.0364256455871e-08	1.10103831940776e-09	5.05097463864603e-11	5.26238970283106e-11	1.45722351338485e-10	2.14895349423613e-10	2.48063008079732e-10	2.53226192442497e-10	2.43297237412619e-10	2.27710122980607e-10	2.09997457143722e-10	1.90335159342714e-10	1.69021426554661e-10	1.47322041804389e-10	1.26630427317728e-10	1.08261527626642e-10	9.30548008227133e-11	8.03512198403408e-11	6.83710530534124e-11	5.6104958586827e-11	4.42392059651728e-11	3.41745396818085e-11	2.67039013175372e-11	2.16597998370811e-11	1.83104116379184e-11	1.58438032792192e-11	1.36976931937393e-11	1.17102530596754e-11	1.00466797503589e-11	8.98719120239184e-12	8.79828796204303e-12	9.78891146243265e-12	1.24694504528187e-11	1.77017168517773e-11	2.67340116202703e-11	4.09042630427099e-11	6.07217068046794e-11	8.44981329019204e-11	1.07652597358086e-10
14	0.00435290617413457	0.00342777932603852	0.00214235436584244	0.0010639631311343	0.000420488238856478	0.000132499002803398	3.34268106642652e-05	6.84892753090347e-06	1.20171953755753e-06	2.10014351675673e-07	4.48040435546503e-08	1.14353672406754e-08	3.07941813444177e-09	1.12440268384415e-09	8.70294299514371e-10	9.50918028602312e-10	9.96736533805074e-10	9.46702947099831e-10	8.37828229186916e-10	7.20029224527632e-10	6.22290593692694e-10	5.52656742548329e-10	5.08964682127106e-10	4.83321347237864e-10	4.6298838075798e-10	4.35584019452465e-10	3.94934670191037e-10	3.41342070807016e-10	2.79048985801446e-10	2.15039493839742e-10	1.57504656320037e-10	1.12474702011189e-10	8.13748843284186e-11	6.1768456545125e-11	4.97996387083769e-11	4.20139860272564e-11	3.61257003390416e-11	3.12023676803884e-11	2.73504481509459e-11	2.50925952825893e-11	2.50292438017913e-11	2.80681633943588e-11	3.59888212363187e-11	5.20700160998759e-11	8.14153046153608e-11	1.29862832059973e-10	1.99942285496131e-10	2.84594937080257e-10	3.64116992764234e-10
15	0.00440680966653227	0.00354314686619612	0.00231486748413926	0.00122897108915385	0.000529767163943964	0.000184873544951818	5.1840398538573e-05	1.15052897646579e-05	1.9855351715941e-06	2.89448033064851e-07	6.88031267899573e-08	3.76764632693946e-08	2.24571759976373e-08	1.27504655109634e-08	7.81981756343369e-09	5.53278082456464e-09	4.25563243243163e-09	3.26666631064551e-09	2.41602002989576e-09	1.7561448133687e-09	1.33149331867417e-09	1.12975078896823e-09	1.10515856766189e-09	1.19267744159349e-09	1.30864370070925e-09	1.36848542154719e-09	1.31903913972068e-09	1.15680616259939e-09	9.20363384863784e-10	6.67130155753663e-10	4.47571601495128e-10	2.87470211097891e-10	1.86105901059527e-10	1.27971117566081e-10	9.60133515491528e-11	7.77844872048564e-11	6.58472447492569e-11	5.67676505395907e-11	4.9774505003978e-11	4.50858180153707e-11	4.32502947488518e-11	4.63463670270713e-11	6.02473851853353e-11	9.69424937367764e-11	1.75441314503118e-10	3.16890222738238e-10	5.28725861546585e-10	7.82623096740502e-10	1.00784261164994e-09
16	0.00448720004623342	0.00367718288695902	0.00250224538625075	0.00141340274129863	0.000661715810973078	0.000255604304528991	8.04916737928135e-05	2.00438968552655e-05	3.63035877788897e-06	3.54760316934559e-07	1.04575401446188e-09	4.23186659413315e-08	6.4046196846926e-08	5.60057895147067e-08	4.07114350331515e-08	2.75169125341217e-08	1.78509354692616e-08	1.10051303091294e-08	6.29331330219123e-09	3.31103924195645e-09	1.72646602035686e-09	1.19889880882904e-09	1.41472298833847e-09	2.0782734094877e-09	2.86138701509548e-09	3.42529576519177e-09	3.53369744238327e-09	3.1527648742941e-09	2.44448285136844e-09	1.65850367234326e-09	1.00028906078584e-09	5.56195053673572e-10	3.04710260366012e-10	1.78645114007636e-10	1.18590861764832e-10	8.94029710690030e-11	7.36705902171464e-11	6.36057534185041e-11	5.61840615198824e-11	4.91322735646779e-11	4.01311164537198e-11	3.1771109767396e-11	3.97724356291672e-11	1.0071736247442e-10	2.7384956259785e-10	6.22716561091033e-10	1.16336604902429e-09	1.80142894601209e-09	2.3274641197165e-09
17	0.00460590167733612	0.0038455237266892	0.00272175946775037	0.00163395226034634	0.000832303369214505	0.000359489210627601	0.000131224487931894	4.01445606503576e-05	1.01436550259692e-05	2.11826550619003e-06	4.52026553136835e-07	2.1117130254624e-07	1.85302694709332e-07	1.62811208312493e-07	1.28930504189149e-07	9.22865961805605e-08	5.96203961999777e-08	3.42387260270691e-08	1.68458672154162e-08	6.4927612088961e-09	1.46434683114531e-09	4.01828301551312e-11	9.06027029005466e-10	3.07941890724022e-09	5.61549532826761e-09	7.54017443918541e-09	8.13620816631166e-09	7.27821115061127e-09	5.45615903962533e-09	3.43649804791782e-09	1.82439636570539e-09	8.32571032637371e-10	3.48726586175079e-10	1.52962384123477e-10	8.02288880227707e-11	5.25292997637513e-11	4.20165018111095e-11	3.92637742456831e-11	4.04767382390152e-11	3.98296839159318e-11	2.84147305397935e-11	7.11160024682608e-12	8.49990919750557e-12	1.17863054731125e-10	4.77148318233682e-10	1.23365737918391e-09	2.40608931463202e-09	3.7406654419862e-09	4.73458374894218e-09
18	0.00477088470063977	0.0040570296608823	0.00298241630330058	0.00189954361893464	0.00105187884820902	0.000509006663221916	0.000216798828456417	8.21763673459954e-05	2.82882364178148e-05	9.24171803589106e-06	3.13600504365238e-06	1.25705591350216e-06	6.45101758044193e-07	4.11683266278841e-07	2.97549202969477e-07	2.19786388492834e-07	1.53496348148122e-07	9.68792221243072e-08	5.40184479642099e-08	2.64439980103168e-08	1.18543964337085e-08	6.34970011137051e-09	6.53175210230358e-09	9.92925198527635e-09	1.43740097204381e-08	1.76902920326401e-08	1.82452944277423e-08	1.57340300711407e-08	1.12789355797036e-08	6.63543803979672e-09	3.13651682453979e-09	1.15808889914233e-09	3.27613298396192e-10	7.62704771254436e-11	2.05673011335946e-11	9.11899054747997e-12	7.24647356881328e-12	1.13397280196905e-11	2.45141786758439e-11	4.74303384599211e-11	7.5021490511143e-11	1.16198395068509e-10	2.33758811184248e-10	5.85807678993379e-10	1.42998364649024e-09	3.00976619032039e-09	5.28382807245062e-09	7.67420398803581e-09	9.1844115442919e-09
19	0.00497681313522153	0.00430080842594885	0.0032682081447368	0.00219146263840789	0.00130407293810987	0.000694711192735403	0.000335410856168433	0.000149079266035775	6.20958004477901e-05	2.46867950428973e-05	9.53797319725996e-06	3.65659146305982e-06	1.45043539515574e-06	6.63832323633159e-07	4.06624415551918e-07	3.21169485134935e-07	2.68634024536424e-07	2.10533309947371e-07	1.507385502703e-07	1.01521579890074e-07	6.87420721491318e-08	5.10618378630925e-08	4.42438508284182e-08	4.39835055929528e-08	4.6212062649424e-08	4.699387190556e-08	4.34820058636893e-08	3.52324092404115e-08	2.43407057787281e-08	1.3981276849556e-08	6.47145508721507e-09	2.3073839814417e-09	5.91071095952217e-10	9.73678091913814e-11	8.82782189619119e-12	7.28613346701194e-13	6.44022339402981e-13	3.54401185168112e-12	2.33567419911055e-11	8.76536146119653e-11	2.3270695663703e-10	5.23971470866767e-10	1.11077846929878e-09	2.28150412262782e-09	4.43427695779913e-09	7.83615163564761e-09	1.21692092066436e-08	1.62140763734893e-08	1.82067702465784e-08
20	0.0052011843893521	0.00454173898324387	0.00353185219999139	0.00245378015974857	0.00153205938086085	0.000868254024836721	0.000453523007671099	0.000222819786767049	0.000105135019493305	4.82028746350119e-05	2.13090587687113e-05	8.79000350085491e-06	3.18049533273117e-06	9.10741109346138e-07	1.93082323260949e-07	1.02529280218957e-07	1.80491131736904e-07	2.39598180882517e-07	2.40869230362054e-07	2.06667127689229e-07	1.67328596379621e-07	1.39786964736684e-07	1.26938530604221e-07	1.23896229361165e-07	1.23212622968932e-07	1.18029239346885e-07	1.04410894345886e-07	8.28154622293823e-08	5.75938016196757e-08	3.4425580345735e-08	1.73218408639392e-08	7.16676792069126e-09	2.37791316926213e-09	6.22828320121811e-10	1.34932184996504e-10	3.20010760597784e-11	1.07209733073577e-11	6.9657720773772e-12	4.73302108669625e-11	2.10941719065951e-10	6.21197859820769e-10	1.48439603373788e-09	3.18284431364226e-09	6.32745684808086e-09	1.15814836890241e-08	1.91166400633613e-08	2.7890496570951e-08	3.53939821740813e-08	3.85284752476653e-08
21	0.00542189410990796	0.00474525487967085	0.0037245419572059	0.00262322981857542	0.00166221195553056	0.000954363646612186	0.000504584386729684	0.000253473823238395	0.000126818383655958	6.59678980906884e-05	3.57434941233704e-05	1.92303603950849e-05	9.5912961752599e-06	4.13257421259545e-06	1.42167979799631e-06	3.73353267920148e-07	1.45491731149963e-07	1.92128764206485e-07	2.50080354179377e-07	2.51863499815579e-07	2.21154474660154e-07	1.96369881712653e-07	1.95974281458324e-07	2.15202629247516e-07	2.36951919546754e-07	2.44180587195637e-07	2.28030514857641e-07	1.90234970634146e-07	1.40498604266178e-07	9.09940665343291e-08	5.10076223352655e-08	2.42483264058109e-08	9.43262356378983e-09	2.79498903982601e-09	5.42362800470445e-10	9.23717989329696e-11	1.54999440436054e-10	3.07005457350034e-10	5.61640444945874e-10	1.09913688427749e-09	2.1879239893928e-09	4.31317499818232e-09	8.41268411383925e-09	1.59021305327528e-08	2.81054755452631e-08	4.50497482222807e-08	6.42779261953478e-08	8.0825652323659e-08	8.90723222426419e-08
22	0.00566895556843397	0.00494638653385819	0.00388073001134922	0.00272449888547616	0.00170073070266493	0.000936853215980256	0.000453099042659731	0.000195268668528652	8.23846669754446e-05	4.32645198927279e-05	3.20385353865847e-05	2.68059027456491e-05	2.09262379667572e-05	1.44545113489425e-05	8.86163326278629e-06	4.95052762983025e-06	2.64726441714019e-06	1.44766261871803e-06	8.41899914206788e-07	5.07202217524689e-07	3.07572915246877e-07	2.10377644640486e-07	2.06396249089207e-07	2.70117714307759e-07	3.57975297693812e-07	4.2528956209815e-07	4.43369761522852e-07	4.06818584598341e-07	3.29909026553242e-07	2.36385021533829e-07	1.48618363425993e-07	8.06170849522112e-08	3.64303812633511e-08	1.27163187887705e-08	2.88639216246426e-09	5.59986799362989e-10	1.31193325931441e-09	2.86940873503238e-09	4.48087441246458e-09	6.21056728013563e-09	8.66563931402282e-09	1.32535183766533e-08	2.25550984817679e-08	4.0038925658561e-08	6.85392661800498e-08	1.07828560779195e-07	1.52737456195904e-07	1.93611010294051e-07	2.197367368237e-07
23	0.00609326591828847	0.00533723941647744	0.00422626456638566	0.00300016225571158	0.00188366203902495	0.00102164365476479	0.000457369305049949	0.000152262991711624	2.69178830382734e-05	2.17187004959611e-09	1.12248729449998e-05	2.6902265823783e-05	3.43973733933949e-05	3.30456415957781e-05	2.65860637831551e-05	1.88149749227779e-05	1.20206959291658e-05	7.01475640510518e-06	3.72299900261684e-06	1.74368848414267e-06	6.69599288894776e-07	1.95158815623682e-07	1.06603818621504e-07	2.42526988943274e-07	4.69952573435005e-07	6.83088626097881e-07	8.12623282537915e-07	8.31575018307156e-07	7.50856512596837e-07	6.05723289018103e-07	4.38810350960334e-07	2.85871446094343e-07	1.67991652962585e-07	9.08067983505436e-08	4.86766386470039e-08	3.06740435311951e-08	2.57044669054471e-08	2.5444644259592e-08	2.52368511125307e-08	2.39252636152714e-08	2.36033366572879e-08	2.95214117694308e-08	4.95199336386966e-08	9.20136229592307e-08	1.62227897094057e-07	2.57861856620022e-07	3.6661487734514e-07	4.67848181826946e-07	5.38656999546103e-07
24	0.00698064641984605	0.00627542656721875	0.00518530171750398	0.00392522030707906	0.00271152928855353	0.00170292516312637	0.000972074329228396	0.000511797117029245	0.000264083378956424	0.000154263286129802	0.000116612924103195	0.00010624078351136	9.94323383434791e-05	8.78523431462238e-05	7.15480066731786e-05	5.35557413751921e-05	3.68569636258514e-05	2.32382045033125e-05	1.32576424861477e-05	6.64566183898122e-06	2.73979710411641e-06	7.91647696124874e-07	1.27925763286712e-07	2.0851725731381e-07	6.31725647475383e-07	1.12068496828959e-06	1.50600277349173e-06	1.70766705315864e-06	1.71511133680602e-06	1.56494209620061e-06	1.31783189589705e-06	1.03753334484322e-06	7.75184559381283e-07	5.61026037292461e-07	4.03736902278086e-07	2.95613555968071e-07	2.20623342601754e-07	1.62411594276227e-07	1.1035366530648e-07	6.29568400933052e-08	2.8622224172722e-08	2.38141081412471e-08	6.85172134936752e-08	1.79182480801526e-07	3.60477697546314e-07	5.98590610609675e-07	8.59475908404754e-07	1.09431953933612e-06	1.25165413062456e-06
25	0.00862011754050017	0.0081004950156216	0.00714616518688245	0.00593223559936073	0.00465268445636647	0.00347086856627939	0.00248889463796752	0.00174209445375267	0.00121363652040555	0.000858162239353841	0.000623734398026887	0.000466014357631866	0.000353815802984585	0.000268496144387963	0.000200493619700198	0.00014553331631399	0.000101757441230809	6.80376761966442e-05	4.32217326290324e-05	2.59443016165312e-05	1.4700788414805e-05	7.99682841982969e-06	4.48091496597549e-06	3.02688838861692e-06	2.76444808102004e-06	3.06966965066908e-06	3.53139087643419e-06	3.90778764532826e-06	4.08316807835421e-06	4.0299711352873e-06	3.77691950186769e-06	3.382408978013e-06	2.91252953161626e-06	2.42445176505289e-06	1.95673617772196e-06	1.52753860052971e-06	1.13993267032708e-06	7.91655007017354e-07	4.85473881508292e-07	2.36464158882718e-07	7.35250014116552e-08	3.40789392221455e-08	1.52739056365159e-07	4.46645300258864e-07	9.01846068403228e-07	1.46592628051911e-06	2.05130671908986e-06	2.55087808770786e-06	2.86339140591767e-06
26	0.0110425678318677	0.0108032786707479	0.0100610578201626	0.00894580573309988	0.00762316050151599	0.00625520706195318	0.00497017085601546	0.00384800084860477	0.00292158599768762	0.00218821002576182	0.00162436394721525	0.00119861948713843	0.000880121782787932	0.000642713247280601	0.0004659726074553	0.000334637991305871	0.00023748660047976	0.000166239841387212	0.000114697583046181	7.81194583361065e-05	5.28079580977673e-05	3.58401054787867e-05	2.49008659730084e-05	1.81783593847603e-05	1.42886153434178e-05	1.22083321448845e-05	1.12067592953238e-05	1.07784654695296e-05	1.0583792955725e-05	1.04026413833551e-05	1.0102458191007e-05	9.61679725335988e-06	8.92924041907564e-06	8.05910514982035e-06	7.04840249590401e-06	5.95169670409322e-06	4.83058060335818e-06	3.75268615756255e-06	2.7928198803135e-06	2.03238558038672e-06	1.55354684285347e-06	1.42656498422019e-06	1.69176276328831e-06	2.34063145914298e-06	3.30267186074421e-06	4.44470682955683e-06	5.58705002678046e-06	6.5361797639742e-06	7.12753307518948e-06
27	0.0138397604018843	0.0138373279516037	0.0132537187557968	0.012185001761061	0.0107772996913953	0.0091948255560455	0.00758985484829807	0.00608173825955171	0.00474777321783265	0.00362464212999676	0.00271666467158637	0.00200665178041994	0.00146612150954482	0.00106313767595091	0.000767343665977303	0.00055256836643754	0.000397695015208388	0.000286476856351719	0.000206832383473602	0.000149975266747033	0.000109584887700357	8.11164846933709e-05	6.12798441254367e-05	4.76727953519286e-05	3.85337477886607e-05	3.25722854771181e-05	2.88444328296806e-05	2.66534844234341e-05	2.54709271008756e-05	2.48794820824399e-05	2.45403601704295e-05	2.41821921993066e-05	2.36041564993139e-05	2.26838227266765e-05	2.1381831500922e-05	1.97392190380591e-05	1.78667899061944e-05	1.59279971577279e-05	1.41171652745013e-05	1.2634414559732e-05	1.16583710356351e-05	1.13183258845636e-05	1.16689227571948e-05	1.26720689038452e-05	1.41916021174056e-05	1.60053232856796e-05	1.78357888942019e-05	1.93960781246178e-05	2.04410136352941e-05
28	0.0163126747467834	0.0163601247143099	0.015757660847958	0.0145903641943995	0.01300245902152	0.0111685227889326	0.00926270220615361	0.00743321839833609	0.00578677837519323	0.00438401892831602	0.00324410688009416	0.00235493090302257	0.00168509223979685	0.0011947484900239	0.000843677204011669	0.000596162207585476	0.000423149353753272	0.000302497335523671	0.000218160520669451	0.000158949552786316	0.00011727174721597	8.80493904489168e-05	6.78810441628367e-05	5.4439830714412e-05	4.60707601786651e-05	4.15380198994909e-05	3.98736056266884e-05	4.02871451587897e-05	4.21101294705225e-05	4.47614283581635e-05	4.77303686398055e-05	5.05766774711437e-05	5.29444557875733e-05	5.45833932832346e-05	5.5367973674592e-05	5.53060745271957e-05	5.45317569769923e-05	5.32815506610888e-05	5.18574543318901e-05	5.05821971741821e-05	4.97529719596363e-05	4.95994242976218e-05	5.02508486707428e-05	5.17166679094435e-05	5.3883232356266e-05	5.65283173736973e-05	5.93520755396734e-05	6.20198331510849e-05	6.42090026381497e-05
29	0.0179289373196565	0.0178098130793397	0.0170054769900775	0.0156105406608644	0.0137805575378521	0.0117036864548923	0.00956911192696554	0.00753948108549352	0.00573269270560111	0.00421521597788363	0.00300589452198722	0.00208690333569038	0.00141766779128792	0.000948040154743937	0.000628358763890506	0.000415549661299712	0.00027565450886146	0.000183831011406126	0.00012298882683383	8.19813811087514e-05	5.39017347462746e-05	3.47035326103442e-05	2.21658586034827e-05	1.51404401037166e-05	1.30149726686597e-05	1.53477498147786e-05	2.16457350152299e-05	3.12623439560069e-05	4.33876246004369e-05	5.71000979308904e-05	7.145050819941e-05	8.55528880010924e-05	9.86652253746047e-05	0.000110248490780692	0.000119998093318799	0.000127846264646988	0.000133937805684657	0.000138584987089152	0.000142209648776664	0.000145281204253601	0.000148258299928784	0.000151539856389223	0.000155428968901467	0.000160111352237178	0.000165648881626639	0.000171988022782396	0.000178982099095541	0.000186425190435934	0.000194094248165211
30	0.0187275632267616	0.0183333874102795	0.0172613567804809	0.0156225409213908	0.0135842417540851	0.0113419695755658	0.00908850882861115	0.00698684740128072	0.00515218035141438	0.00364537630516382	0.00247719501427152	0.00162012803295617	0.00102360396666146	0.000628542887309492	0.00037849220694744	0.000226219459628811	0.000136088516376808	8.34345698539283e-05	5.23962284144581e-05	3.34102714883364e-05	2.10866443734011e-05	1.27031093626013e-05	7.2398712667921e-06	4.75004580957477e-06	5.88447256934701e-06	1.14786446573239e-05	2.21954591314371e-05	3.82627198001386e-05	5.93446544771343e-05	8.45585956039303e-05	0.000112613270461058	0.000142020298516163	0.000171322456381152	0.000199289757969198	0.000225051548686346	0.000248152820354811	0.000268540394247141	0.000286496363692248	0.000302541337614977	0.000317329389562529	0.000331552037361902	0.000345862265754477	0.000360823526098894	0.00037688407549829	0.000394374331397357	0.000413523722401867	0.000434493027407613	0.000457417713947499	0.000482457046540221
31	0.0193160327605371	0.0186855119582366	0.0174077645084475	0.015602889217416	0.0134400857476641	0.0111116057536249	0.00880440160093742	0.00667528295624094	0.0048341791680309	0.00333780475910337	0.00219337448925201	0.00136979652894287	0.000812551769313067	0.000458428819069096	0.000247224374013592	0.000128974453432173	6.67288267265464e-05	3.59151808032728e-05	2.17823308606126e-05	1.631220104508e-05	1.5549779962265e-05	1.77641018198613e-05	2.24173559144074e-05	2.96807877696177e-05	4.01938534882093e-05	5.4851303365075e-05	7.45361785150311e-05	9.98266051514895e-05	0.00013075671516065	0.000166706649146409	0.000206454493203975	0.00024837149416809	0.000290702826252267	0.000331860340843485	0.000370661044748459	0.000406468211600902	0.000439221100933189	0.000469365443261259	0.000497714602791775	0.000525278827117225	0.00055309842497536	0.000582109006050143	0.000613056412949443	0.000646468421769238	0.000682681316974906	0.0007219125637012	0.000764365751541892	0.000810350292743951	0.000860395797571544
32	0.0205415423189006	0.0198004260747658	0.0184304007232218	0.016547004168753	0.0143100764963875	0.0119015193083125	0.00950076503692737	0.00726255007011137	0.0053008381809166	0.00368113973139217	0.0024214883362467	0.00150051517815475	0.000869849601941701	0.000467697465188883	0.000230866893975673	0.000103471402580265	4.16863517995442e-05	1.49320845349693e-05	4.48848552100901e-06	7.49262297815081e-07	1.73965771232715e-07	2.64379463691287e-06	9.53616874593913e-06	2.25236548730849e-05	4.29301968157289e-05	7.14357697292707e-05	0.0001079653222508	0.000151674459884325	0.000201009284882999	0.000253849373314463	0.000307740460442496	0.00036020013496164	0.00040905302230126	0.000452735474591554	0.00049051033306863	0.000522549124796043	0.000549866203139646	0.000574118965328488	0.000597313284999799	0.000621469042810902	0.000648305417688397	0.000679000194757147	0.000714064085934355	0.000753352841436803	0.000796219476722814	0.000841788454101723	0.000889314861093204	0.000938576020077323	0.000990232125609097
33	0.0232838969766371	0.022602268281186	0.0212734430455255	0.0193951696101068	0.0171086966999141	0.0145814215043235	0.0119866722224144	0.00948400197176372	0.00720310757947639	0.00523359594804196	0.00362154482750531	0.00237246560797791	0.00145918117089587	0.000832494901958237	0.000432420197757434	0.000198095714818616	7.51630434738687e-05	2.01254643784941e-05	1.85723398352618e-06	8.75922964883984e-07	7.18862042100257e-06	1.75072538005505e-05	3.24704551610095e-05	5.42906909294584e-05	8.50327033769914e-05	0.000125562933336134	0.000175102588438126	0.000231262796755428	0.00029042290104707	0.000348316019151734	0.000400697908445391	0.000443990396728957	0.000475808301949846	0.000495300092418618	0.000503258582248589	0.000501988244091367	0.00049494802090654	0.000486219358913774	0.000479874705245712	0.000479338475758461	0.00048683803846994	0.000503035362616134	0.000526910743038729	0.000555939769432576	0.000586566002959523	0.000614928321789486	0.00063775835206234	0.000653325474696266	0.00066228079405901
34	0.0286050060850075	0.0282535083913554	0.0272019026254084	0.0255167599721224	0.0233092279926408	0.0207230886646425	0.017919377528379	0.0150598374243718	0.0122915655178295	0.0097348702121486	0.00747567750718548	0.00556297337209783	0.00401092320572632	0.0028046343051106	0.00190812944716593	0.00127301315434661	0.000846501022355197	0.000577860494240855	0.000422770654438693	0.000345547167314255	0.000319521460882372	0.000326072311965867	0.000352880284104232	0.00039193482158049	0.000437708356442692	0.000485762176049084	0.000531899464388747	0.000571855571868475	0.000601426381015671	0.000616885137411694	0.00061552219795399	0.000596153222917837	0.000559470871300235	0.000508155227421726	0.000446702674542786	0.000380977060497482	0.000317527439440372	0.000262750952306993	0.000222005433076579	0.000198792048272331	0.000194131604425255	0.000206247179117204	0.000230639197765325	0.000260597081722537	0.000288136265360239	0.000305285421385725	0.000305583558485509	0.000285589971847448	0.00024617276168994
35	0.0379256843491353	0.0383846093502977	0.0380852932532137	0.0370495983152021	0.0353435874514863	0.0330710707291826	0.0303635905773257	0.0273681733599513	0.0242344228925117	0.0211025215133665	0.0180934526798161	0.0153023269983563	0.0127951716501199	0.0106090300344396	0.00875480002226614	0.00722197268171969	0.00598433953105858	0.00500580100137029	0.00424559106285949	0.00366247839464923	0.00321775821863742	0.00287706657271109	0.00261120274261475	0.00239622639640401	0.00221310982765383	0.00204718916016732	0.00188759239589719	0.00172674702990988	0.001560001497352	0.00138534285627582	0.00120316182655475	0.00101600489538919	0.000828258038925289	0.000645722873270551	0.000475069014206501	0.000323172181602073	0.000196373172567757	9.97159718224227e-05	3.62419296951346e-05	6.42892109605511e-06	7.86719993851224e-06	3.52546801889137e-05	8.07714721403978e-05	0.000134855842633492	0.000187352704565613	0.000228945523247713	0.000252720541418491	0.000255658555222567	0.000239815675871667
36	0.0525055723138356	0.0544400627657192	0.0555881724333148	0.0559171722782873	0.0554346689193284	0.0541870454576644	0.052254721321144	0.0497448370412572	0.0467822426200096	0.043499808582626	0.0400290739177404	0.0364921068696228	0.0329952159862002	0.0296248561520152	0.0264457772492053	0.0235012054637935	0.0208146601037009	0.0183929067249494	0.0162295287368083	0.0143086498548085	0.0126084363285117	0.0111041260846453	0.0097704496692155	0.00858340880667394	0.00752145328974623	0.00656614327304914	0.00570240456035304	0.00491848496717372	0.00420570724458786	0.00355809487801104	0.00297192649778726	0.00244525617774715	0.00197742255271541	0.00156856028945241	0.00121912305122615	0.000929427263229882	0.000699229910007159	0.000527360105633368	0.000411431668281431	0.000347670332448178	0.000330892099117318	0.000354666012839756	0.000411683195471165	0.000494333078296135	0.000595457906649417	0.000709220325684645	0.00083198108834766	0.000963051569520252	0.00110516689525282
37	0.071900571418797	0.075820149739881	0.0789548557113539	0.0812159683179161	0.082548781202492	0.0829348552415219	0.082391747035397	0.0809703415891382	0.078750145699591	0.0758330731694236	0.0723363550269506	0.0683852302544903	0.064106019884632	0.0596200746012699	0.0550389347945068	0.0504608765427568	0.0459688598960107	0.0416297650106179	0.0374947083183956	0.0336001789572384	0.0299697226625645	0.0266159189888955	0.0235424382409337	0.0207460164338602	0.0182182406865921	0.0159470865934193	0.0139181888771753	0.0121158551068336	0.0105238496493993	0.00912598293449611	0.00790654191723172	0.00685059390401613	0.00594419001725497	0.00517448842100568	0.00452981234874241	0.00399965472582233	0.00357463998156303	0.00324645423561895	0.00300775674539664	0.00285208731699889	0.00277378511470626	0.00276793273817358	0.00283033458030345	0.00295752984840062	0.00314682853488465	0.00339634437336764	0.00370498478400032	0.00407234726115898	0.00449846829927345
38	0.0926208760361869	0.0983999848296849	0.103388178358871	0.107452940600704	0.110490368935367	0.112429907542652	0.113237148980912	0.112914557262772	0.111500138174279	0.109064244494733	0.105704838685515	0.10154163137352	0.096709563997713	0.0913521076991251	0.0856148126998377	0.0796394719648687	0.0735591712593138	0.0674943968476646	0.0615502731258689	0.0558149143630075	0.050358803547398	0.0452350601677186	0.040480427981558	0.03611680166777	0.0321531145552159	0.028587424513198	0.0254090576433684	0.0226006960510622	0.0201403237278438	0.0180029711849822	0.0161622233679763	0.014591475592767	0.0132649383164215	0.012158403429705	0.0112497926823319	0.0105195132916183	0.00995064735162934	0.00952900102623079	0.00924303733723999	0.00908371323371232	0.00904423801983842	0.00911976647549483	0.00930703638711777	0.0096039569596462	0.0100091520060567	0.0105214603383458	0.0111393959838374	0.0118605733787631	0.0126811081425972
39	0.108903868265941	0.115620555661571	0.12150166151836	0.126394877741282	0.130174017306053	0.13274475984265	0.134048825853597	0.134066317813743	0.132816098781702	0.130354220147731	0.12677054676912	0.122183847891495	0.116735715964916	0.110583735892087	0.10389435119243	0.096835861547361	0.0895719420855242	0.0822560051071645	0.0750266380038392	0.068004255897456	0.0612890127504155	0.0549599280688802	0.0490751138448431	0.0436729320469549	0.0387738786377125	0.0343829756262767	0.0304924562188327	0.0270845465723525	0.0241341770535183	0.0216114919857397	0.0194840654812701	0.0177187684300949	0.0162832651266708	0.0151471453360533	0.0142827177559115	0.0136655036360893	0.0132744753448639	0.0130920850586587	0.0131041249857121	0.0132994542325733	0.0136696201461031	0.0142083950684003	0.0149112439810658	0.0157747351923546	0.0167959053846531	0.0179715920055411	0.0192977498709131	0.0207687744106077	0.0223768604572211
40	0.115773496025217	0.122104897823235	0.127530261435596	0.131904072259536	0.135106561789189	0.137049207761181	0.137678863131469	0.136980246336854	0.13497663003545	0.131728683694099	0.127331547223966	0.121910328251633	0.11561431511292	0.108610273417471	0.101075240518462	0.0931892466842957	0.0851283744066881	0.0770585210900996	0.069130160718236	0.0614743140737944	0.0541998427268853	0.0473920874512472	0.0411127844635986	0.0354011190958517	0.0302757206264633	0.0257373664380021	0.0217721488358194	0.0183548623267598	0.015452390000718	0.0130269009352503	0.0110387117814068	0.00944871037976831	0.00822028328699066	0.00732072907889866	0.00672217278657652	0.00640202238767564	0.0063430254751836	0.00653299347977523	0.00696426321586124	0.00763296257919365	0.00853814067180883	0.00968081418274292	0.0110629730364569	0.0126865803450435	0.014552595382494	0.0166600440380424	0.0190051589965601	0.021580611380904	0.0243748561426717
41	0.112468538529499	0.117463148245244	0.121521739842406	0.124526512641939	0.126384964202741	0.127034338202182	0.126444867633803	0.124621595297408	0.121604634838389	0.117467828739607	0.112315857837072	0.106279952718722	0.0995124434746042	0.0921804541559834	0.0844590967734618	0.0765245433220738	0.0685473518436217	0.0606863947560821	0.0530836874543574	0.0458603470823997	0.0391138312041209	0.0329165203523295	0.027315623688763	0.0223343093540642	0.0179738956345597	0.0142168895856211	0.0110306284278755	0.00837126645223392	0.00618785539161872	0.00442628700848444	0.00303289980696337	0.00195759351661103	0.00115634132167014	0.000593036898735833	0.000240657815360584	8.17660577619429e-05	0.000108398538086315	0.000321424373323896	0.00072946132730292	0.00134745155538139	0.00219499771369556	0.00329455596751136	0.0046695739978806	0.00634265129754966	0.00833378725118203	0.0106587708403822	0.0133277551080422	0.0163440502208333	0.0197031612134055
42	0.103197841666669	0.106806183854692	0.109547601426262	0.111338467095932	0.112117571542727	0.111849213633235	0.110525318478303	0.108166435197942	0.104821524598806	0.100566513372235	0.0955016615318959	0.0897478588324365	0.0834420289982884	0.0767318732445294	0.0697702230070199	0.0627092932683159	0.055695130883259	0.0488625367712177	0.0423307080327651	0.0361997985159267	0.0305485376916094	0.0254329822222103	0.0208864070118916	0.0169202774840651	0.0135261866257718	0.0106785925441157	0.0083381575131819	0.00645546925589703	0.00497491984633284	0.00383852636391647	0.00298949854047963	0.00237538961455723	0.00195070444851607	0.00167888046223543	0.00153359894369346	0.00149942397236214	0.00157180120225299	0.00175647740466883	0.00206842297870747	0.00253035331507317	0.00317095129758841	0.00402289322066941	0.0051207752357344	0.00649902856558078	0.00818990063075649	0.0102215672882257	0.0126164297236647	0.0153896389734469	0.0185478820227574
43	0.0937647888314485	0.0966135101227508	0.0987438886143645	0.100096274084142	0.100627752463985	0.100314113106296	0.0991511598419476	0.0971552808028689	0.0943632276692426	0.0908310949884108	0.0866325320851786	0.0818562612015142	0.0766030131937733	0.0709820238695745	0.06510725771571	0.0590935397335094	0.0530527793994651	0.0470904631878392	0.0413025741719677	0.0357730702289854	0.0305720182014007	0.0257544423891099	0.0213599046201991	0.0174127926265749	0.0139232561534013	0.0108886984589905	0.00829570642502874	0.0061222865968212	0.0043402676336397	0.00291773170856893	0.00182134755654781	0.00101849479200735	0.000479091069270544	0.000177058673893633	9.1393190851047e-05	0.000206822091567239	0.000514063778174256	0.00100971656468654	0.00169582146255429	0.00257915215765743	0.00367029036630958	0.00498254538911834	0.00653077399683659	0.00833015181761806	0.0103949412383037	0.0127372944961875	0.0153661249487563	0.0182860750243214	0.0214966063158697
44	0.0874624548593994	0.0902698401723602	0.0925366674758465	0.0942151238224015	0.0952679869558847	0.095669933853933	0.0954084901781052	0.0944845737670435	0.0929126027690575	0.090720158478089	0.0879472133395834	0.084644954767025	0.0808742541775687	0.0767038469041598	0.0722083014041573	0.0674658647076211	0.0625562748487791	0.0575586299245716	0.0525493975670664	0.0476006384537548	0.0427785037382418	0.0381420499107327	0.0337423966882522	0.0296222352494438	0.0258156766075138	0.0223484141919715	0.0192381616416631	0.0164953170193176	0.0141237984910502	0.012121994038579	0.0104837687803035	0.00919947752449808	0.00825693663296152	0.00764231738724645	0.00734093202814104	0.00733789271799259	0.00761863218725477	0.00816928225519278	0.00897691243186743	0.0100296352898626	0.0113165883125009	0.0128278037231802	0.0145539787453203	0.0164861592682192	0.0186153504367588	0.0209320686158767	0.0234258507584357	0.0260847395201414	0.0288947654248195
45	0.0837798808351912	0.0869616893693975	0.0897814287193216	0.0921993253850188	0.0941814974822404	0.0957008655692786	0.0967378954443369	0.0972811448340578	0.0973275928594772	0.0968827391745	0.0959604683533634	0.094582684044417	0.0927787261759731	0.0905845926704618	0.0880419943018667	0.0851972771798564	0.0821002515988808	0.0788029684788792	0.0753584852726072	0.0718196620510695	0.0682380256281152	0.0646627352587821	0.0611396779232147	0.057710714816907	0.0544130937613478	0.0512790351806025	0.048335492391283	0.0456040805175319	0.0431011626058318	0.0408380766495554	0.038821483346465	0.0370538115467435	0.0355337764924628	0.0342569450470374	0.0332163220828166	0.0324029329420199	0.0318063783181949	0.031415339943086	0.0312180180482993	0.0312024846654272	0.0313569404133657	0.0316698664873053	0.0321300680955787	0.0327266105527014	0.0334486545564884	0.0342852027283135	0.0352247750890588	0.0362550365216788	0.0373624041129019
46	0.0791833250552118	0.0826124931850184	0.0858197072077654	0.0887718993750375	0.0914387382588829	0.093793236797405	0.0958122939565701	0.0974771537147836	0.0987737674475573	0.099693048724934	0.100231012928998	0.100388797824346	0.100172565124702	0.09959328703672	0.0986664255663674	0.0974115158871196	0.095851668146869	0.0940130046050277	0.0919240508404472	0.0896151008816469	0.0871175764431494	0.0844633999992768	0.0816844002169745	0.0788117663611316	0.0758755657665504	0.0729043354506643	0.0699247555487048	0.0669614086287443	0.0640366252345928	0.0611704123573238	0.0583804580944888	0.0556822026547095	0.0530889632273361	0.0506120981706841	0.0482611945695758	0.0460442625462094	0.0439679198294937	0.0420375510255809	0.0402574277892224	0.0386307786459134	0.0371598005006762	0.035845607797666	0.0346881197345154	0.0336858907158916	0.0328358941422226	0.0321332744255416	0.0315710865279587	0.0311400460317287	0.0308283154685807
47	0.0700012522440367	0.0731311328439623	0.0761155569816754	0.0789269807970672	0.0815388075556785	0.0839257927179186	0.0860644342136108	0.0879333392802226	0.0895135597116465	0.0907888881175456	0.0917461087916576	0.0923751980005628	0.092669469891309	0.0926256657269423	0.0922439857362311	0.0915280644458386	0.0904848918861157	0.0891246844630113	0.0874607105100987	0.0855090765255824	0.0832884808185616	0.0808199417084208	0.0781265075264921	0.0752329554606011	0.0721654857763369	0.068951417174089	0.0656188880416028	0.0621965671931334	0.0587133764125178	0.0551982258095278	0.0516797617311715	0.0481861258172535	0.0447447228249956	0.0413819941377644	0.0381231934762	0.0349921612929456	0.0320110946869265	0.0292003104347689	0.0265779999008614	0.0241599761272729	0.0219594152702545	0.0199865966668039	0.0182486480836289	0.0167493049993137	0.0154886949554619	0.0144631599249362	0.0136651311163634	0.0130830714941226	0.012701501381693
48	0.0562171154563781	0.0586309463757193	0.0609415951203755	0.0631283330789045	0.0651706913361203	0.0670487311144321	0.0687433176579058	0.0702363925758956	0.0715112394938787	0.0725527378311702	0.073347599648146	0.0738845847831024	0.0741546899277281	0.0741513078600153	0.0738703537467306	0.0733103562200265	0.0724725117942535	0.0713607020848259	0.069981474183468	0.0683439853947394	0.0664599143098523	0.0643433408512707	0.0620105984364383	0.0594801017595603	0.0567721538636875	0.0539087361683782	0.0509132849384432	0.0478104573447961	0.0446258898074563	0.0413859507604781	0.0381174893835688	0.0348475812551269	0.0316032713486699	0.0284113143710676	0.0252979121750452	0.022288447911786	0.0194072167538993	0.0166771534335592	0.0141195575089458	0.0117538181807259	0.00959714159731034	0.007664284862511	0.00596730232367351	0.00451531108820123	0.00331428399471562	0.00236687934666045	0.00167231749273732	0.00122631470534928	0.00102108467080454
49	0.0410946411944564	0.0427761829856826	0.044393186320896	0.0459324969036423	0.0473810504762377	0.0487260426390009	0.0499551035664722	0.051056474101027	0.0520191794214355	0.0528331963162463	0.053489610057377	0.0539807569809886	0.0543003491474586	0.0544435778697378	0.0544071934614972	0.0541895592471906	0.053790678671623	0.0532121952159779	0.0524573657337438	0.0515310087226379	0.0504394299041575	0.0491903282475883	0.0477926862092926	0.0462566484249505	0.0445933933633394	0.0428150025056714	0.0409343314458233	0.0389648869173248	0.0369207131585444	0.0348162902562244	0.032666446198743	0.0304862833732862	0.0282911192118196	0.0260964396901469	0.023917863474266	0.0217711137480446	0.01967199419913	0.0176363653295388	0.0156801172242774	0.0138191351710218	0.0120692550745186	0.0104462064310816	0.00896554168347866	0.00764255200999008	0.00649217094429231	0.0055288685946508	0.00476654054411395	0.00421839667808553	0.00389685611481018
50	0.0276653975767811	0.0287846319568382	0.0298701901179848	0.0309144344625812	0.0319097946140212	0.0328488861183509	0.0337246338661986	0.0345303972791021	0.0352600939846918	0.0359083184860332	0.0364704522314333	0.0369427615280341	0.0373224799263814	0.0376078720387041	0.0377982762389215	0.0378941243182389	0.0378969369200471	0.0378092944280888	0.037634783902406	0.0373779236129739	0.037044067671663	0.0366392941674528	0.0361702810254417	0.0356441744966049	0.0350684557056104	0.0344508110072254	0.0337990120043385	0.0331208109478552	0.0324238568662505	0.0317156371667165	0.031003448627768	0.0302944006924039	0.0295954528083544	0.0289134862922888	0.028255409868679	0.0276282967053908	0.0270395494920033	0.0264970889366037	0.0260095600412491	0.025586549697446	0.0252388085539411	0.0249784697722359	0.0248192572111395	0.0247766757686541	0.0248681770436783	0.0251132941361816	0.0255337402474649	0.0261534667287409	0.0269986773078073
51	0.0174958093067299	0.0182117167615191	0.0189067336031463	0.0195752532934344	0.0202116783760349	0.0208105300688951	0.0213665657855991	0.0218749021407061	0.0223311406198279	0.0227314927919066	0.023072901727277	0.0233531561767745	0.0235709940774671	0.0237261920888009	0.0238196381337131	0.0238533843221595	0.0238306781636144	0.0237559706189547	0.0236349002837418	0.0234742538121996	0.023281903557522	0.0230667242892897	0.0228384917198284	0.0226077663940214	0.0223857672370436	0.0221842396786863	0.022015323751103	0.0218914278626956	0.0218251140635505	0.021829000522685	0.0219156866269018	0.0220977055854042	0.0223875086915507	0.0227974844690464	0.0233400148377052	0.0240275692035821	0.0248728360453801	0.0258888901736946	0.0270893924250756	0.028488817163869	0.03010270164616	0.031947910095157	0.034042904286295	0.0364080115790799	0.0390656806916137	0.0420407151167404	0.0453604739426218	0.0490550299745757	0.0531572754608205
52	0.0112514066415137	0.0117413304568308	0.0122106573374862	0.0126530365674363	0.0130619215870215	0.0134306759004032	0.0137526919696496	0.0140215216560263	0.0142310164020194	0.0143754750133061	0.0144497966115548	0.0144496360990809	0.0143715593161018	0.0142131949899087	0.0139733805795812	0.0136522992140598	0.0132516051064606	0.0127745351011535	0.0122260043665348	0.0116126846764064	0.0109430642139108	0.0102274883685975	0.00947818156136405	0.00870925070368331	0.00793667145531164	0.00717825896657432	0.00645362525556676	0.00578412575643686	0.00519279786345548	0.00470429447063358	0.00434481555541512	0.00414204076871991	0.00412506576815021	0.00432434466725976	0.00477164047729948	0.00549998479984317	0.0065436473051943	0.00793811472317547	0.00972007820462182	0.0119274270119162	0.0145992455961131	0.0177758102491984	0.0214985807160827	0.025810181444896	0.0307543665774099	0.0363759623627808	0.0427207804425347	0.0498354954235536	0.0577674803442452
53	0.00917189024614273	0.0097477968058667	0.0103164054492897	0.0108712142712339	0.0114053683503286	0.0119117543293735	0.0123831111982198	0.0128121569224595	0.0131917302565638	0.0135149467747103	0.0137753678535957	0.0139671810562557	0.0140853901012967	0.0141260123644928	0.0140862816552221	0.0139648538436125	0.0137620127893188	0.0134798739421066	0.0131225829490531	0.0126965066129349	0.0122104135996015	0.011675642385765	0.0111062540683555	0.0105191678169474	0.00993427693540697	0.00937454370083148	0.00886607135966071	0.00843815187508897	0.00812328822939196	0.00795719028288764	0.00797874337223147	0.0082299489900349	0.00875583702221798	0.0096043491275022	0.0108261929251784	0.0124746667147134	0.0146054544876367	0.0172763910139314	0.0205471967988452	0.0244791827199376	0.0291349241776211	0.0345779046353947	0.0408721284986272	0.0480817033931466	0.0562703920663904	0.0655011343527266	0.0758355399274498	0.0873333529256235	0.100051889924738
[truncated: 71 more columns]
