# Supplementary material for: Reconstructing spruce budworm outbreak severity: a comparison of paleoecological and tree-ring signals
Source: PLoS One. 2025 Aug 12;20(8):e0329406. doi: 10.1371/journal.pone.0329406 (PMC12342301; doi:10.1371/journal.pone.0329406)
Supplement: S16 Dataset — (ZIP) [file pone.0329406.s016.zip › Lake 5 wavelet data/Coherence_Lepidopteran_scales_GSI/coherence_wavelet_power.txt]

V1	V2	V3	V4	V5	V6	V7	V8	V9	V10	V11	V12	V13	V14	V15	V16	V17	V18	V19	V20	V21	V22	V23	V24	V25	V26	V27	V28	V29	V30	V31	V32	V33	V34	V35	V36	V37	V38	V39	V40	V41	V42	V43	V44	V45	V46	V47	V48	V49	V50
1	6.23347860632323e-05	3.88813049037941e-05	1.56998168787314e-05	4.50049468056329e-06	1.10014353924177e-06	2.97854999143242e-07	1.07367879923706e-07	5.06614553492086e-08	2.80695148792248e-08	1.68688896386591e-08	1.06863817370181e-08	7.15187363981763e-09	5.0599863536547e-09	3.78953855193734e-09	3.00084429866989e-09	2.44953723789369e-09	2.03260868662768e-09	1.68516496058862e-09	1.33751036371008e-09	1.01379218829827e-09	7.42525439748526e-10	5.23402373972463e-10	3.85897298336922e-10	3.21191153187057e-10	2.91610069916652e-10	2.80776690286173e-10	2.72670777942623e-10	2.57519109429065e-10	2.37438034402733e-10	2.11647515438541e-10	1.82656540185189e-10	1.56577754424384e-10	1.36217611637706e-10	1.2359402949441e-10	1.19801532463204e-10	1.19130392355918e-10	1.13497177697706e-10	1.02814605241957e-10	8.99848084474844e-11	7.71217932667025e-11	7.06231862240182e-11	7.4343116810297e-11	8.21434301825922e-11	8.61875253291956e-11	8.53185275868616e-11	7.71219375157152e-11	6.06976388079098e-11	4.48059783339701e-11	3.44037543469657e-11
2	0.000122038661361588	7.25142339244392e-05	2.60799698035893e-05	6.00957899861955e-06	1.03850535629506e-06	1.90146250306499e-07	5.44047662045109e-08	2.46390165971847e-08	1.39213741641705e-08	8.43951961980611e-09	5.29510814703292e-09	3.50205856770022e-09	2.46416407933954e-09	1.85982277118478e-09	1.51261308623779e-09	1.27191953150594e-09	1.09103370296352e-09	9.3566112121483e-10	7.48485119154829e-10	5.57300128922783e-10	3.92461554800482e-10	2.53668716864137e-10	1.71293039988454e-10	1.42031697645563e-10	1.34785683723594e-10	1.38431079629102e-10	1.41561735099657e-10	1.36916170882951e-10	1.27604156004057e-10	1.13115032183511e-10	9.51832077495806e-11	7.88788971677928e-11	6.63815874659227e-11	5.95809963616053e-11	6.02311767733929e-11	6.33196611596722e-11	6.1463566504598e-11	5.49262996569757e-11	4.62258192429369e-11	3.66722851663376e-11	3.21589706023468e-11	3.67875540197988e-11	4.4891581226156e-11	4.96295129193140e-11	5.08397525460271e-11	4.61621686206649e-11	3.39440936082534e-11	2.19726482753231e-11	1.46629245749848e-11
3	0.000191671913728472	0.00010896631755729	3.50744199900781e-05	6.39418877487083e-06	6.94132115204506e-07	6.10719653695309e-08	1.04444867336262e-08	4.91812872586585e-09	3.20284985233429e-09	2.05517635693614e-09	1.27836206427052e-09	8.28031202262866e-10	5.7582704788675e-10	4.40391732693863e-10	3.78250862545994e-10	3.34719533251981e-10	3.04717802641824e-10	2.79984591257312e-10	2.28617501082118e-10	1.66740090669134e-10	1.1195843048673e-10	6.17985297709996e-11	3.36626170177545e-11	2.79103820531612e-11	2.9599576683734e-11	3.48219820988379e-11	3.89639400090075e-11	3.88367594394226e-11	3.66842244334019e-11	3.22157961601963e-11	2.59487164862252e-11	2.01558664194725e-11	1.57156298711795e-11	1.36028112899287e-11	1.52596894977579e-11	1.80828783439763e-11	1.81237079830839e-11	1.58512490746206e-11	1.25167274143375e-11	8.28742626027999e-12	6.27765833028677e-12	9.03385157502586e-12	1.33995588507625e-11	1.59440442693364e-11	1.7330032243833e-11	1.61899263638569e-11	1.09332724123564e-11	5.63406519949869e-12	2.72996407245338e-12
4	0.000250655320894068	0.000138647099786476	4.15179795521335e-05	6.39723865707937e-06	4.55107371074976e-07	1.23939355880149e-08	2.91348506087226e-10	2.43465998217204e-10	2.97968435361906e-10	2.22647319066597e-10	1.33155697123658e-10	8.08675246057877e-11	5.38564486045054e-11	4.1816945933777e-11	4.09611844041082e-11	3.92412575392724e-11	3.97396689046168e-11	4.23638436578024e-11	3.61614804050024e-11	2.58608773606002e-11	1.70050836237283e-11	7.33354855054845e-12	2.04820385380121e-12	1.70148023292873e-12	2.61313713074379e-12	4.19541981554834e-12	5.40638389418456e-12	5.48507202103601e-12	5.23061971720803e-12	4.52949474020437e-12	3.42303110016466e-12	2.35117181815235e-12	1.49466469877472e-12	1.09605691382254e-12	1.74738615967429e-12	2.68167677767335e-12	2.78636948635398e-12	2.37145853516272e-12	1.76131867086312e-12	7.78999598884486e-13	2.67800771199217e-13	1.06044735408562e-12	2.16980118318136e-12	2.72933537069771e-12	3.26673276690542e-12	3.33559616495693e-12	2.14532323759526e-12	8.19103987429674e-13	2.10580231570052e-13
5	0.000288136238958082	0.000159500434832295	4.76942821524734e-05	7.28060816217674e-06	4.98824428821159e-07	1.09176944799451e-08	1.907874833681e-11	4.2750356470852e-12	1.65241362753873e-11	1.22311890109717e-11	5.65600175281625e-12	2.67413273063418e-12	1.48014051317442e-12	1.12306760353098e-12	1.73963896428457e-12	1.72748837158111e-12	2.12528992815236e-12	3.21894536695819e-12	2.9484792590405e-12	2.05630647336026e-12	1.54885727368981e-12	6.01619538234661e-13	5.11721936712923e-14	1.53636520409419e-14	1.00433010285251e-13	2.77024280367849e-13	3.93300281502111e-13	3.72407019805674e-13	3.47125016239053e-13	2.89030035725787e-13	2.18555708487983e-13	1.26542347290299e-13	4.89637070517247e-14	7.51523843016835e-15	1.11036433837273e-13	2.26940934323207e-13	2.22419486441393e-13	1.87569353795956e-13	1.59422872861132e-13	7.05029367689849e-14	1.59289400972596e-14	1.16861847430861e-13	2.16853457785438e-13	2.40122301932182e-13	3.34809218960269e-13	4.17722415593684e-13	3.032707529983e-13	1.06533541049255e-13	3.30602322453318e-14
6	0.000308366149254401	0.000175917359890875	5.63449273891809e-05	9.84404927379898e-06	8.95455895231551e-07	4.06143306146266e-08	1.04520946171928e-09	3.62683523733616e-11	3.93135421274395e-12	6.54418081725414e-13	1.20487088686535e-13	2.37832537296978e-14	8.16787321290173e-15	7.29790394810236e-15	4.58254154005563e-14	1.81480374924301e-14	3.91269590188652e-14	1.5012663187333e-13	1.35304351977163e-13	8.08936614745364e-14	1.13130490315579e-13	5.57063680450014e-14	6.54296385125518e-15	5.25091052850861e-15	6.04308618056914e-15	1.5918462617542e-14	1.75333257970518e-14	1.23963605141861e-14	1.12830220001338e-14	4.90995204940763e-15	9.06229891460765e-15	5.17047853600226e-15	3.7024458136865e-15	4.79390095518916e-15	1.35856888998938e-14	1.30000477035776e-14	8.14090260908723e-15	7.8799353263339e-15	1.26098951771278e-14	1.49636549393413e-14	1.60991798918968e-14	1.89758624590901e-14	1.44739598488473e-14	9.12739159049814e-15	1.77605586167148e-14	2.98410282239999e-14	3.52748346090159e-14	1.43719853931517e-14	4.75474128704246e-15
7	0.00032118581454877	0.000192346746017166	6.84752233693649e-05	1.43800401682507e-05	1.76793697455158e-06	1.27887392406082e-07	5.68949560954442e-09	1.72900240788413e-10	4.22824304356003e-12	9.95795290991899e-14	3.54699358570029e-16	8.55227989869645e-17	4.8987601020852e-16	3.88982834561086e-15	4.98356409759892e-15	1.53136420031756e-16	1.48256019776242e-15	1.08983985873665e-14	4.32343706896356e-15	7.1836838768525e-16	1.34350698558711e-14	1.69476991349253e-14	3.65600412334387e-15	2.27437219203322e-15	2.10086958977075e-16	8.63414087809662e-16	5.79555683596181e-16	1.1633569714843e-16	1.60170508566487e-15	1.03772255281074e-15	1.13325758494767e-15	1.79990935121482e-16	4.03350776131514e-16	1.58145234396483e-15	3.19419153489149e-15	9.08580275612986e-16	8.56406948417814e-17	1.44484227502889e-16	9.96572591319923e-16	1.63760837191516e-15	2.47360439499333e-15	1.94018254926848e-15	5.1073561556345e-16	4.41396954944136e-17	4.70020852480036e-16	5.71406918852432e-16	5.49851319217681e-15	2.67059089329283e-15	1.67438378236872e-16
8	0.000333522643699245	0.000210682738322633	8.37906335338785e-05	2.09696368418742e-05	3.29806125986058e-06	3.24883579590784e-07	1.97934851489242e-08	7.12159374886825e-10	1.33066568600487e-11	1.56168161663261e-13	7.72080614271794e-15	2.1637422526682e-16	9.63114594916907e-17	2.93054105627314e-15	5.05288027310588e-15	2.10919285662731e-15	4.91857356664263e-15	5.53997982631443e-15	2.92178394380591e-16	4.45160021788927e-16	9.54645957542903e-15	2.6942521233712e-14	2.14384239921229e-14	6.48002676033773e-15	3.65477963866428e-16	1.55704099753177e-16	1.05667906701867e-16	5.34969734899992e-16	2.69968221349233e-15	3.46586953038822e-15	1.23754883322802e-15	5.35721276356514e-17	3.21406489573112e-17	4.94342605996141e-16	2.23406442016764e-15	1.86574493667661e-15	5.65872772305471e-16	7.68611666721789e-17	3.20150616145838e-16	4.71380931001211e-17	2.52287879931404e-16	2.60103568619162e-16	5.0055987151399e-19	3.94549260638889e-17	4.05311851649802e-16	1.97574608060707e-15	5.18477894363253e-15	3.08644454057817e-15	7.22714714803518e-16
9	0.000348205287681852	0.000231292461881566	0.00010187823182899	2.97951502288405e-05	5.78619465899204e-06	7.4324582996415e-07	6.22290170594719e-08	3.25517900185894e-09	9.44771923501451e-11	9.6675396457433e-13	8.08449019581934e-15	5.69451454705436e-15	1.91432214084822e-15	8.80971266239072e-15	1.79356942022932e-14	2.18497688903872e-14	2.56532266961738e-14	1.95283458597157e-14	9.58272435641376e-15	1.20131906050904e-14	3.55871977887725e-14	6.95468644902325e-14	6.46583559992014e-14	2.84153189104143e-14	6.36003762400631e-15	1.81178471560258e-15	1.84041143152231e-15	4.47947666803167e-15	9.2436800288346e-15	9.77715532591747e-15	4.89024645330699e-15	1.87049757633636e-15	1.36697904647482e-15	2.31281940481481e-15	4.8832998915826e-15	5.30944308463067e-15	3.07404609317726e-15	1.63705625807473e-15	1.26923662076136e-15	6.26540464597032e-16	4.12193570320689e-16	4.17637626898807e-16	3.19479039657832e-16	7.26317445172709e-16	2.91269182116241e-15	8.89205641413754e-15	1.49427138923775e-14	1.32221496531553e-14	8.98724390910139e-15
10	0.000365923129051724	0.000254191768741977	0.00012261211308462	4.11597940563867e-05	9.63610577950281e-06	1.57444512688444e-06	1.78873459532937e-07	1.39082008508084e-08	7.05863196853492e-10	2.06701896236121e-11	2.70967085136283e-13	5.29430538144696e-14	5.24478892307383e-14	6.74741588433224e-14	1.02506770908795e-13	1.34822223940275e-13	1.4800523630793e-13	1.3495988363832e-13	1.20395786648689e-13	1.40210865771782e-13	2.0327403392566e-13	2.60292853045279e-13	2.34041423073725e-13	1.39286414925591e-13	5.9935618934049e-14	2.76003694413171e-14	2.38277314577692e-14	3.29596146405387e-14	4.33448528082916e-14	4.17990766555356e-14	3.00894137991191e-14	2.05874746432073e-14	1.70895389715594e-14	1.80492482862901e-14	2.10092650667029e-14	2.10258494267616e-14	1.68447406493898e-14	1.22845851325089e-14	8.82717850560595e-15	5.78965227166396e-15	3.78948860310334e-15	3.32888378958455e-15	4.54010643539668e-15	8.92135497674104e-15	2.02594916458722e-14	4.09717830896393e-14	6.26424537891994e-14	7.20689391598506e-14	7.24892902153438e-14
11	0.000386707127794	0.000279346768854844	0.000145937886661327	5.5298123769407e-05	1.52563529422027e-05	3.07994298933559e-06	4.57723690183878e-07	5.03352164650676e-08	4.07664265416147e-09	2.36217379391253e-10	1.00484811811194e-11	7.28145725097852e-13	4.13335029116869e-13	5.24469291137971e-13	6.79642649424421e-13	8.21733106300994e-13	9.02416211391217e-13	9.19775775538944e-13	9.35025958380681e-13	1.00775763686666e-12	1.11708477490806e-12	1.14756860556719e-12	9.97173547910903e-13	7.11932375739593e-13	4.40494031684364e-13	2.79570476657802e-13	2.25971662459601e-13	2.30124423541371e-13	2.38961835711116e-13	2.20979260740447e-13	1.82495538263959e-13	1.46260741709087e-13	1.23269832636923e-13	1.12144862922121e-13	1.06415166058494e-13	9.83971225657661e-14	8.48437233730934e-14	6.83964725554596e-14	5.24503022415629e-14	3.92082503526164e-14	3.10834316572373e-14	3.07266074364861e-14	4.14703908810011e-14	6.92398299079606e-14	1.22610455439594e-13	2.05226007604935e-13	3.04041286779244e-13	3.9517524359462e-13	4.69398015636112e-13
12	0.000410464622524815	0.000306659742617889	0.000171686384636798	7.22440958705448e-05	2.29501925779442e-05	5.54225717784163e-06	1.02927907331912e-06	1.49903856405243e-07	1.75762743360292e-08	1.67799264733779e-09	1.24191996828688e-10	6.36250237975038e-12	1.05977387606654e-12	2.28438767032954e-12	3.68590636833132e-12	4.6705790672645e-12	5.18349978283501e-12	5.3626341018503e-12	5.4036674161687e-12	5.41654605862099e-12	5.33932969063255e-12	5.0094886182622e-12	4.35064311867653e-12	3.48120164965807e-12	2.63491621745908e-12	2.00621841629079e-12	1.64915189891824e-12	1.47630768630704e-12	1.34792808010245e-12	1.17993950605346e-12	9.79424031992949e-13	7.93525689892621e-13	6.52417827993667e-13	5.57035273564975e-13	4.91350001587094e-13	4.35755528044278e-13	3.77562066551053e-13	3.15959065929528e-13	2.58802199569096e-13	2.16166210450334e-13	1.97110234461228e-13	2.1126830617246e-13	2.73136591714234e-13	4.05369413818237e-13	6.36648985969864e-13	9.88960548080616e-13	1.4550855172043e-12	1.98400579207977e-12	2.4933045387814e-12
13	0.000437169481797126	0.000336065699676546	0.000199647180416041	9.18720784669371e-05	3.28648372555027e-05	9.19300054446002e-06	2.03388833933314e-06	3.64989521048856e-07	5.59789459507445e-08	7.90636272094945e-09	1.04967934268448e-09	1.11511827626736e-10	5.11556594646654e-12	5.32968456322618e-12	1.47585832730693e-11	2.17643407502863e-11	2.51235210527783e-11	2.56464421123972e-11	2.46408495709851e-11	2.30622054973841e-11	2.12682881515508e-11	1.92769144414051e-11	1.71182853956676e-11	1.4920597986223e-11	1.2824976328662e-11	1.09645964127777e-11	9.42447753749764e-12	8.13787423970274e-12	6.9245374555642e-12	5.68224226228986e-12	4.48049320625418e-12	3.46115599343598e-12	2.70453878688282e-12	2.19367829737421e-12	1.85445631668878e-12	1.60464120919473e-12	1.38728577868731e-12	1.1860002487092e-12	1.01751555853719e-12	9.10211841444987e-13	8.91079950025223e-13	9.91409098494696e-13	1.26289084129494e-12	1.79280844588082e-12	2.7075883218799e-12	4.14273422569961e-12	6.14982093088889e-12	8.55786857264716e-12	1.09029246925959e-11
14	0.000467071791235395	0.000367804626547177	0.000229877063985635	0.000114164456017965	4.51188670417779e-05	1.42172939412347e-05	3.58673486348435e-06	7.34897726238379e-07	1.28945875356746e-07	2.25347791792915e-08	4.80752491335740e-09	1.22702793188478e-09	3.30425073842175e-10	1.2064968887536e-10	9.33835697611717e-11	1.02034587737379e-10	1.06950965541235e-10	1.01582304690419e-10	8.98999234302848e-11	7.72599560358815e-11	6.67724896052397e-11	5.93006980518452e-11	5.46124901954553e-11	5.18609311494235e-11	4.967918068319e-11	4.67386614965633e-11	4.23769400138201e-11	3.66263930482098e-11	2.9942274063974e-11	2.30739826580457e-11	1.69004290495513e-11	1.20686636549151e-11	8.73161778921278e-12	6.627825752783e-12	5.3435579642425e-12	4.50814856228575e-12	3.8763288001134e-12	3.34804959726978e-12	2.93473424372463e-12	2.69246405884546e-12	2.68566637278698e-12	3.01174590695086e-12	3.86164151646108e-12	5.58717204472256e-12	8.73595493204772e-12	1.3934429817388e-11	2.14540350043138e-11	3.05373609540362e-11	3.90701681189921e-11
15	0.000500973160326908	0.000402790593962144	0.000263157832314506	0.000139711396015042	6.0224777206517e-05	2.10167198231258e-05	5.89329929216384e-06	1.30793971376873e-06	2.2571880909857e-07	3.29049146315891e-08	7.82164932833626e-09	4.28312051172884e-09	2.55296763030089e-09	1.44949328108673e-09	8.88969348434771e-10	6.28975359686769e-10	4.83787090932522e-10	3.71359842882731e-10	2.74657015251223e-10	1.99641346851572e-10	1.51366286789341e-10	1.28431873840514e-10	1.25636190849969e-10	1.35585476201398e-10	1.4876870572949e-10	1.55571608118323e-10	1.49950475837261e-10	1.31507571920866e-10	1.04628379361617e-10	7.58404214766755e-11	5.08806544054875e-11	3.26800726719109e-11	2.11568160334559e-11	1.45479610078314e-11	1.09149511322116e-11	8.84266472304643e-12	7.48561993756648e-12	6.45343716819316e-12	5.65844521603138e-12	5.12542779158823e-12	4.91676257541946e-12	5.26872901626661e-12	6.84901895966852e-12	1.10205774998903e-11	1.99444488029582e-11	3.60245865773451e-11	6.01064002870795e-11	8.8969843444009e-11	1.14573157562238e-10
16	0.000540444909048425	0.000442885262618312	0.000301374078769739	0.000170232284743161	7.9698016043978e-05	3.07853547179185e-05	9.69453442545487e-06	2.41411613061756e-06	4.37245698723924e-07	4.27278492699754e-08	1.25952136612961e-10	5.0969217619151e-09	7.71381722971971e-09	6.74541886000114e-09	4.90334453044751e-09	3.31417702321517e-09	2.14999266730096e-09	1.32547392309287e-09	7.57975820148905e-10	3.98786388736331e-10	2.07938082040754e-10	1.44397118697608e-10	1.70391297219542e-10	2.50310276385193e-10	3.44629619627432e-10	4.1254761080619e-10	4.25603666691113e-10	3.79723593372933e-10	2.94417074939013e-10	1.99752597860756e-10	1.20476271373799e-10	6.69889423468242e-11	3.66997475603665e-11	2.15162777226403e-11	1.42832561151954e-11	1.07678240484518e-11	8.87299318488604e-12	7.66076958170717e-12	6.76689019995264e-12	5.91756258789792e-12	4.83345011552313e-12	3.82655873410878e-12	4.79025007460553e-12	1.21305458284116e-11	3.29828401734348e-11	7.5000889586879e-11	1.40117501354262e-10	2.16966725988053e-10	2.80323168464378e-10
17	0.000587728152923135	0.000490701433777958	0.000347305430455293	0.000208497664781535	0.000106204638337625	4.58720017402007e-05	1.67446748353304e-05	5.12257753938668e-06	1.29436363386515e-06	2.70297622608804e-07	5.76800699968429e-08	2.69461504587861e-08	2.36452312972915e-08	2.07752439023033e-08	1.64519549897043e-08	1.17760722031162e-08	7.60775800047572e-09	4.36897368116833e-09	2.14958788018054e-09	8.28497614582712e-10	1.86855456021293e-10	5.12746085364945e-12	1.15612019005103e-10	3.9294394740003e-10	7.16555612394236e-10	9.62150976358604e-10	1.03820683383544e-09	9.28723601978265e-10	6.96223779633204e-10	4.38508416314009e-10	2.32798956932111e-10	1.06238793067827e-10	4.4498655578425e-11	1.95185016497367e-11	1.02374691150532e-11	6.70291084944544e-12	5.36144336802631e-12	5.01018630678909e-12	5.16496448863158e-12	5.08239823585679e-12	3.62581276498723e-12	9.07463504477625e-13	1.08461627768694e-12	1.50397121579604e-11	6.08856895764338e-11	1.57418725713463e-10	3.07024884099274e-10	4.77321172907338e-10	6.04148407100835e-10
18	0.000644980501490959	0.000548473750557976	0.000403195734891616	0.000256801132875862	0.000142204515429729	6.88131014491057e-05	2.93092425984893e-05	1.11095023139876e-05	3.8243139492787e-06	1.24939676966575e-06	4.23959544748975e-07	1.69942600663578e-07	8.7211928504633e-08	5.56558576031729e-08	4.02259635668314e-08	2.97131337196192e-08	2.07513192662843e-08	1.30971954240291e-08	7.30280605042651e-09	3.57498958124745e-09	1.60260728071267e-09	8.5842207873935e-10	8.83033862879447e-10	1.34234514701956e-09	1.94323622968312e-09	2.39156763214246e-09	2.46659894092124e-09	2.1270986918626e-09	1.52481017315424e-09	8.97051264715404e-10	4.24028732900466e-10	1.56563154594738e-10	4.42903576073317e-11	1.03110793221908e-11	2.78051326574347e-12	1.23280512220642e-12	9.79657746880241e-13	1.53302876171588e-12	3.31409544520422e-12	6.41215317604794e-12	1.01422276178646e-11	1.57089730367371e-11	3.16020790117456e-11	7.91959048022555e-11	1.93320867576922e-10	4.06893192481274e-10	7.14325810368924e-10	1.03748303455825e-09	1.24164944982686e-09
19	0.000712828134025197	0.000616004089720058	0.000468104919779147	0.000313882836441416	0.000186782154332229	9.95033708819274e-05	4.8040842249484e-05	2.13525989710275e-05	8.89397137512355e-06	3.53588562949081e-06	1.36612234613919e-06	5.23732999147329e-07	2.07745625194533e-07	9.50805954943639e-08	5.82407487505672e-08	4.60010529980201e-08	3.84764075409583e-08	3.01546516620927e-08	2.15902579814379e-08	1.45409193373522e-08	9.84591578741481e-09	7.31357871290162e-09	6.3370395414106e-09	6.29975033577703e-09	6.61894619967043e-09	6.73092461197427e-09	6.22792061131035e-09	5.04633223182825e-09	3.48631532060421e-09	2.00253600389901e-09	9.26905457148944e-10	3.30486231506359e-10	8.46590167153407e-11	1.39459754373366e-11	1.26440749105776e-12	1.04359170867633e-13	9.22432146825488e-14	5.0760823976257e-13	3.34538234771127e-12	1.25546129313593e-11	3.33305794626489e-11	7.50483483531012e-11	1.59096619075766e-10	3.26779463547448e-10	6.35120765778597e-10	1.12237072130468e-09	1.7429938508125e-09	2.3223395157154e-09	2.60775273430399e-09
20	0.000789262703908312	0.000689194022365235	0.000535947009084399	0.000372353106274121	0.000232484995525596	0.000131754705856	6.88206317107151e-05	3.38121731942562e-05	1.59538950264126e-05	7.31462842356989e-06	3.23357990844644e-06	1.33385425532135e-06	4.82629754718591e-07	1.38201981839857e-07	2.92996104590743e-08	1.55584826219682e-08	2.7388938365226e-08	3.63582395736608e-08	3.65511171711315e-08	3.13610600583387e-08	2.53915667150984e-08	2.12122142766321e-08	1.92625064590943e-08	1.88008472050764e-08	1.86971121729849e-08	1.79105506772406e-08	1.58440114058683e-08	1.25669752793981e-08	8.73967085030926e-09	5.22396911805548e-09	2.62853264439739e-09	1.0875335700361e-09	3.60840538834425e-10	9.45121586184038e-11	2.04755173442069e-11	4.85605852978854e-12	1.62687260202056e-12	1.05703310881555e-12	7.18220455361758e-12	3.20097153059784e-11	9.4264741605377e-11	2.25252238635723e-10	4.82986204881963e-10	9.60170862429578e-10	1.75745223537592e-09	2.90088754725537e-09	4.23229154920931e-09	5.37092092523907e-09	5.84656998773018e-09
21	0.000871678220721139	0.000762894893653688	0.000598794819752314	0.000421736805338913	0.000267233909494938	0.000153433097094176	8.11220602085246e-05	4.07510008054325e-05	2.03885986666444e-05	1.06056626829588e-05	5.74648355874013e-06	3.09166612132497e-06	1.54199322505801e-06	6.64394188379754e-07	2.28563541011989e-07	6.00240258632757e-08	2.33907137925627e-08	3.08885522177237e-08	4.02054325941257e-08	4.04921090182578e-08	3.55550173183951e-08	3.15703969175104e-08	3.1506796242392e-08	3.45981387969545e-08	3.80947734205159e-08	3.92569267246256e-08	3.66604786873287e-08	3.05840869186812e-08	2.25879685028788e-08	1.46291211899325e-08	8.20049830910011e-09	3.89840479884279e-09	1.51648342039572e-09	4.49350544990998e-10	8.71956979085003e-11	1.48506193050806e-11	2.4919268748752e-11	4.93572846296513e-11	9.02949658940792e-11	1.76708298648836e-10	3.51752662720185e-10	6.93429386827012e-10	1.35250769771394e-09	2.5565864193354e-09	4.5185188827364e-09	7.2426505531661e-09	1.03339658063806e-08	1.29943446658918e-08	1.43201622521699e-08
22	0.000965592868717879	0.000842517727535309	0.000661004514701712	0.000464063735001601	0.000289685360606286	0.000159574153204352	7.7176333300491e-05	3.32601008314814e-05	1.40325754828878e-05	7.36924312999359e-06	5.45712184898948e-06	4.56584783886286e-06	3.56436488271437e-06	2.46203606834692e-06	1.50940147271314e-06	8.43223080168791e-07	4.50908392550216e-07	2.46580288744393e-07	1.43400762895173e-07	8.63917238947467e-08	5.23888765731137e-08	3.58336118444185e-08	3.51554609742182e-08	4.60091343989837e-08	6.09739114123613e-08	7.24395461112365e-08	7.55191454163888e-08	6.92933855995233e-08	5.61933850988831e-08	4.02634468217999e-08	2.53141571057159e-08	1.3731503340779e-08	6.20518469900141e-09	2.16596983175367e-09	4.91639007353976e-10	9.53825186162862e-11	2.23461514936119e-10	4.88746221157885e-10	7.63227075263786e-10	1.057845559733e-09	1.4760178349419e-09	2.25747100597809e-09	3.84180859848244e-09	6.81982785370672e-09	1.16742891793197e-08	1.83664324187437e-08	2.60157619350712e-08	3.29777520018284e-08	3.74277454658045e-08
23	0.00109958032729642	0.000963149080169813	0.000762664462287725	0.000541404140130541	0.000339922424060016	0.000184364063435151	8.25360811240323e-05	2.74771185939685e-05	4.85755505147316e-06	3.9193194782659e-10	2.02562133874349e-06	4.85473679570505e-06	6.20729106545711e-06	5.96335986134219e-06	4.79767551723995e-06	3.39531813662798e-06	2.16923419088782e-06	1.26587092164801e-06	6.7184602095481e-07	3.14663036179315e-07	1.20834740369772e-07	3.52180254786166e-08	1.92375424514227e-08	4.37660048743395e-08	8.48068361763878e-08	1.23269003048557e-07	1.46644605202577e-07	1.50064602967229e-07	1.3549827973137e-07	1.09307786878383e-07	7.9186964068286e-08	5.15878713446026e-08	3.03154858535292e-08	1.63868392402407e-08	8.78410280675824e-09	5.53538533814885e-09	4.63858405523365e-09	4.59169690574771e-09	4.55419891046577e-09	4.31751207800935e-09	4.25941769076744e-09	5.32738338536210e-09	8.93628237604139e-09	1.66046207413281e-08	2.92753683452237e-08	4.6533308820231e-08	6.6158692600788e-08	8.44270812725021e-08	9.72051191929238e-08
24	0.00133462207332859	0.00119979186918158	0.00099137210407544	0.000750458531979461	0.000518414287635603	0.000325580379701464	0.000185849816575141	9.78499251174265e-05	5.04898093323304e-05	2.9493427168537e-05	2.2295096067471e-05	2.03120579720055e-05	1.90103588657067e-05	1.67963923832678e-05	1.3679184314107e-05	1.0239262998567e-05	7.04664213776567e-06	4.4428866338898e-06	2.53471401330508e-06	1.27057674157022e-06	5.23818780048762e-07	1.51354248016946e-07	2.44579852869299e-08	3.98661839525007e-08	1.20778928296878e-07	2.1426252039848e-07	2.87931005684782e-07	3.26486976415542e-07	3.27910240777946e-07	2.99199549648085e-07	2.51954823582005e-07	1.9836485341894e-07	1.4820667909958e-07	1.07261947970014e-07	7.71900120976942e-08	5.65180290250032e-08	4.2180733017893e-08	3.10512931967582e-08	2.1098395296462e-08	1.20366486714846e-08	5.47225140354788e-09	4.55299301388243e-09	1.30997303160419e-08	3.42577004547335e-08	6.89193325592602e-08	1.14443877222553e-07	1.64322248952472e-07	2.09221743178473e-07	2.39302369785589e-07
25	0.00174607013099326	0.00164081665088478	0.00144750991217172	0.00120161927507286	0.000942436494633543	0.00070305073030735	0.000504144469739122	0.000352874433182041	0.00024583127413362	0.000173827264726031	0.000126342128973408	9.43947395904997e-05	7.16680721071621e-05	5.43859287068925e-05	4.06115020089302e-05	2.94788760694215e-05	2.06117408381774e-05	1.37815469024635e-05	8.75488947787031e-06	5.25521489808789e-06	2.97775609584709e-06	1.6198181963227e-06	9.07643282687361e-07	6.13119180844449e-07	5.59959907770661e-07	6.21784849669091e-07	7.15309982866669e-07	7.91552000737132e-07	8.27076636477714e-07	8.16301192533606e-07	7.65043666561704e-07	6.85132570358113e-07	5.89954927748684e-07	4.91091077482815e-07	3.96351740924868e-07	3.09414519209609e-07	2.30902000773183e-07	1.60355720825131e-07	9.8336413615748e-08	4.78976073047376e-08	1.48930462076599e-08	6.90294738930791e-09	3.09384533218124e-08	9.0471390241074e-08	1.82675755335606e-07	2.96934476893913e-07	4.15507720733558e-07	5.16699687193995e-07	5.80001628020207e-07
26	0.00236976021569967	0.00231840821653575	0.00215912593095141	0.00191979029211837	0.00163594761195416	0.00134238168712912	0.0010666099895556	0.00082578974925435	0.000626979011537968	0.00046959485706582	0.000348592203963534	0.000257226472830513	0.000188876139823426	0.000137927727200668	9.99987832147774e-05	7.18140753611456e-05	5.09651655437023e-05	3.56754487164432e-05	2.46143626444698e-05	1.67646137434324e-05	1.13327081234926e-05	7.69136829252727e-06	5.34378257102584e-06	3.90111734087575e-06	3.06636940735373e-06	2.61993589330766e-06	2.40499607784515e-06	2.3130832470208e-06	2.27130608202364e-06	2.23243054186397e-06	2.1680105448597e-06	2.06378660112859e-06	1.91623533798696e-06	1.72950232672055e-06	1.51260323444231e-06	1.27724767282552e-06	1.03665360329805e-06	8.05334999395199e-07	5.99345509373491e-07	4.36154576063631e-07	3.33394692020408e-07	3.06144095846905e-07	3.63056143451799e-07	5.02304843940811e-07	7.08760906001944e-07	9.53844212279648e-07	1.19899366507661e-06	1.40267906914071e-06	1.52958483704517e-06
27	0.00314665212766271	0.00314609907799794	0.00301340782725494	0.00277042091796591	0.00245036127935932	0.00209056490569582	0.00172565363948039	0.00138276343510257	0.00107946888267799	0.000824110211389017	0.000617669556463527	0.000456238757823935	0.00033334206904284	0.00024171837755037	0.000174465706708856	0.000125633708636536	9.0421208852427e-05	6.5134293036065e-05	4.70260713067077e-05	3.40988556523046e-05	2.49155700697723e-05	1.84429030371193e-05	1.39327810815201e-05	1.08390390129407e-05	8.76115596983159e-06	7.40573885841668e-06	6.55816237413915e-06	6.06002134684391e-06	5.79115133702746e-06	5.65667850862482e-06	5.57957466759163e-06	5.49814045372755e-06	5.36671641079402e-06	5.15746638480116e-06	4.86144150129516e-06	4.48797188541301e-06	4.06225041765714e-06	3.62144030607251e-06	3.20972378550193e-06	2.87260084724737e-06	2.65068447423177e-06	2.57337072261691e-06	2.65308354734664e-06	2.88116205918882e-06	3.22664798384782e-06	3.63902142149485e-06	4.05520192855665e-06	4.40995427137822e-06	4.64753414649602e-06
28	0.00392944461090482	0.00394087449730169	0.00379575124623163	0.00351456942805328	0.00313207020453204	0.00269030630267378	0.00223122668914633	0.00179053530033631	0.00139393603157492	0.00105603524985214	0.000781449915177085	0.000567262615700709	0.000405909927300727	0.000287794496511788	0.000203227422486346	0.000143605289150008	0.000101929448942242	7.28664393385849e-05	5.25511417081248e-05	3.82882312862321e-05	2.8248760075355e-05	2.12095936542334e-05	1.63513836515895e-05	1.31136250026378e-05	1.10976589133576e-05	1.00057992312939e-05	9.60487027291647e-06	9.7044848800263e-06	1.01436106512868e-05	1.07822632504256e-05	1.14974302338227e-05	1.21830573962523e-05	1.27534147343183e-05	1.31482067724055e-05	1.3337198782514e-05	1.33222883355804e-05	1.31357684685442e-05	1.2834615129389e-05	1.24915746572995e-05	1.21843869983987e-05	1.19846408132328e-05	1.1947653805131e-05	1.21045708056908e-05	1.24576616137576e-05	1.2979549968788e-05	1.36167057527701e-05	1.42969008452383e-05	1.49395180697023e-05	1.54668515926735e-05
29	0.00457558235192324	0.00454518106477709	0.00433990922130828	0.00398391232443661	0.00351688863347907	0.00298685751646514	0.00244210010197306	0.00192412500430918	0.00146302076386812	0.00107575075388343	0.0007671239896337	0.000532591413685502	0.000361798115028007	0.000241946063150386	0.000160361276269372	0.00010605099804248	7.03488379420987e-05	4.69148793667701e-05	3.1387554962761e-05	2.09221859555635e-05	1.37560761045611e-05	8.85656904981169e-06	5.65687244219025e-06	3.86393958012029e-06	3.32150635543767e-06	3.91684637757323e-06	5.52413349236866e-06	7.97835514367228e-06	1.10728062614161e-05	1.45723193587848e-05	1.82346381452702e-05	2.18336579304502e-05	2.5180012396921e-05	2.81361376722115e-05	3.06243001615031e-05	3.26272049396217e-05	3.418180615056e-05	3.53677973134205e-05	3.6292834740535e-05	3.70767158363665e-05	3.78364901714812e-05	3.86739648951372e-05	3.9666491906549e-05	4.08614668330511e-05	4.2274680639086e-05	4.38924710235073e-05	4.56774051540621e-05	4.75769308634591e-05	4.95341246768083e-05
30	0.00506359464947061	0.00495701663229231	0.00466715892387673	0.00422405273247978	0.00367293347405748	0.00306666359963075	0.00245736853850044	0.00188911727005876	0.001393056456125	0.00098564387318458	0.000669788763656977	0.000438053340939261	0.000276764013876466	0.000169946637616746	0.000102337452596431	6.11656536150783e-05	3.67958754182862e-05	2.2559199847715e-05	1.41669932515704e-05	9.03353361551856e-06	5.7014475578896e-06	3.43469119934354e-06	1.95753035061165e-06	1.28432654344119e-06	1.59105503777036e-06	3.10361807172766e-06	6.00125102981285e-06	1.03455479449302e-05	1.60457220860261e-05	2.28631160969707e-05	3.04485931704744e-05	3.83997221088019e-05	4.63224960429501e-05	5.38843489635156e-05	6.08498716028797e-05	6.70960379727385e-05	7.26084695062426e-05	7.74634391415005e-05	8.18017101232761e-05	8.5800132118227e-05	8.96456790495702e-05	9.3514906190547e-05	9.75601606057647e-05	0.000101902642914949	0.000106631692023795	0.000111809341281041	0.000117479062394489	0.000123677483336851	0.000130447666355731
31	0.00553326444668707	0.00535264566323823	0.00498662254537485	0.00446959855797658	0.00385004258120276	0.00318302696129959	0.00252210601197319	0.00191219937920198	0.00138479738831406	0.000956146463018114	0.00062831334105229	0.000392391467065629	0.000232763314908959	0.000131321370042097	7.08198135736561e-05	3.69459798787013e-05	1.91151179474844e-05	1.02882509829395e-05	6.23975939631047e-06	4.67278779286161e-06	4.45438489806203e-06	5.08869881542042e-06	6.42166846617376e-06	8.50234878721147e-06	1.15139181652264e-05	1.57126864779648e-05	2.13516093952656e-05	2.85962967637277e-05	3.74565259923432e-05	4.77547323606065e-05	5.91408868097501e-05	7.1148417239101e-05	8.32746368260138e-05	9.50646050366115e-05	0.000106179442026454	0.000116436751368256	0.000125819133367466	0.000134454271842352	0.000142575162838361	0.000150471201551452	0.000158440394483452	0.000166750756079378	0.000175615940169504	0.000185187133322203	0.000195560667475784	0.000206798837621845	0.000218959963969039	0.00023213268064875	0.000246468699644575
32	0.00623422359962981	0.00600929967193608	0.00559350594787728	0.00502190742498899	0.00434301452253665	0.00361203318579744	0.00288341998318461	0.002204136395295	0.00160876968108097	0.00111720180650039	0.000734905855543637	0.000455396532063117	0.000263993658916444	0.000141943118471915	7.00665907385188e-05	3.14028932121201e-05	1.26515348330036e-05	4.5317898896968e-06	1.36222596761511e-06	2.27396201650044e-07	5.27974725417227e-08	8.02374362262543e-07	2.89416477706664e-06	6.83578178209638e-06	1.30290336514368e-05	2.1680288392667e-05	3.27667684085367e-05	4.60322054981201e-05	6.1005001869274e-05	7.70416227418389e-05	9.339721483748e-05	0.000109318382578387	0.000124144914025467	0.0001374022522881	0.000148866674507934	0.000158590238025698	0.000166880792446528	0.00017424134697776	0.000181280671134992	0.00018861178547271	0.000196756449538944	0.000206072113407636	0.000216713774801808	0.000228637654856719	0.000241647398000051	0.000255477284275202	0.000269901237621649	0.000284851676839708	0.000300528966654253
33	0.00748670685064112	0.00726753588330059	0.00684026526768555	0.00623632501617025	0.00550113225966043	0.00468851190924106	0.00385419593352369	0.00304948705986555	0.00231608802062994	0.00168281102931389	0.00116447193084531	0.000762842858220034	0.000469185277680715	0.000267680504336037	0.000139040438984701	6.36957184058706e-05	2.41679334458266e-05	6.47114407807209e-06	5.97175223789244e-07	2.81644368569868e-07	2.31142981806612e-06	5.62928435459111e-06	1.04405538016805e-05	1.74566348629464e-05	2.73414250002837e-05	4.0373519696358e-05	5.63025059653931e-05	7.43602656593336e-05	9.33826122420083e-05	0.000111997571943731	0.00012884045051418	0.000142760722062327	0.000152991454882924	0.000159258847380849	0.000161817821095196	0.000161409356421356	0.000159145642267287	0.000156339027309158	0.000154298966655682	0.000154126547366087	0.000156537957603178	0.00016174604702949	0.000169422939533819	0.000178756935942939	0.000188604498513139	0.00019772412169724	0.000205064892196939	0.000210070346558171	0.000212949840952516
34	0.00974457800978848	0.00962483684679502	0.00926659695020627	0.00869253645206242	0.00794051886747481	0.00705952494805489	0.00610441304201157	0.00513028244638056	0.00418724326416743	0.00331627974192837	0.00254666342067205	0.00189508185489236	0.00136636062769293	0.000955426392634238	0.000650023153130123	0.000433664511489797	0.000288368938751224	0.000196853888028231	0.000144021001435354	0.000117714057390815	0.000108848143297608	0.000111079755457519	0.000120212156094324	0.00013351647023929	0.00014910967724379	0.000165479685781149	0.000181196809002514	0.000194808251878863	0.000204881840246266	0.000210148018382628	0.000209683719587209	0.00020308548682863	0.000190589281239373	0.000173108100028971	0.000152173680590293	0.000129783600637071	0.000108168860187616	8.95087085209069e-05	7.5628344730381e-05	6.77204757921958e-05	6.61328495391858e-05	7.02601397893001e-05	7.85695219941656e-05	8.87749712208395e-05	9.81564662810393e-05	0.000103998495756431	0.000104100059105791	9.72890462323433e-05	8.38611840544223e-05
35	0.0136880080301096	0.0138536416688675	0.0137456135288157	0.0133718140609474	0.0127560864662382	0.0119358975183712	0.0109587230600592	0.00987762734277428	0.00874660486292148	0.00761624974967938	0.00653022693786611	0.00552286342164949	0.00461798950497949	0.00382897476460154	0.00315975242275397	0.00260652963175508	0.00215984731618692	0.00180667654334494	0.00153230417745401	0.00132184915147627	0.00116134226953414	0.00103838100818152	0.000942426345695454	0.000864837819510211	0.000798748015027729	0.000738864496301764	0.000681263379053662	0.000623211620752554	0.000563030394551707	0.000499993196341381	0.000434241043399344	0.000366693005159575	0.000298932053102706	0.000233052086633059	0.00017146028062281	0.000116638196325073	7.0874332504084e-05	3.59891468396568e-05	1.30803130703423e-05	2.32030417111642e-06	2.8394028421873e-06	1.27239983617012e-05	2.91517629341538e-05	4.86717085941396e-05	6.76186961044337e-05	8.26302336913214e-05	9.12110317763804e-05	9.22714096504499e-05	8.65534519261054e-05
36	0.0200769646729481	0.0208166708555696	0.0212556824922624	0.0213814847256984	0.0211969861579179	0.0207199226566337	0.019981044824892	0.0190213208222799	0.0178884905165718	0.0166333606454806	0.0153062287967011	0.0139537711556342	0.0126166377498313	0.0113278870069273	0.0101122778437183	0.00898633899366041	0.00795906371772483	0.00703303901426731	0.00620581132150873	0.0054713099008898	0.00482118601118346	0.00424597118555052	0.00373600294603336	0.00328210488507816	0.00287603668206609	0.00251074734968246	0.00218047285009592	0.00188071940898266	0.00160816903908126	0.00136053645395655	0.00113639868450592	0.000935011651782362	0.000756122464432158	0.000599782616033443	0.000466165577343768	0.000355392342329047	0.00026736998727625	0.000201650791413874	0.000157322331809757	0.000132941413164158	0.000126525789392938	0.000135616405967692	0.000157418510220543	0.000189021989709957	0.000227689878029913	0.00027119010033827	0.000318131089391352	0.000368249530238725	0.000422591274333291
37	0.0291280112053842	0.0307158917883064	0.0319858086868914	0.0329018196731874	0.0334417623728147	0.0335981668173561	0.0333781454517177	0.0328023125626457	0.0319028775585454	0.0307211272654814	0.029304553749775	0.0277038932212829	0.025970320244826	0.0241529958216386	0.0222971066542551	0.0204424658715114	0.0186226818469997	0.0168648487456913	0.0151896746088352	0.0136119417392209	0.0121411888711251	0.0107825121727401	0.0095373985401277	0.00840452568356899	0.00738048541743176	0.00646040647272121	0.00563846925793736	0.00490831653143719	0.0042633709922275	0.00369707399998012	0.00320305996206252	0.00277527941798181	0.0024080814660156	0.00209626368379294	0.00183509563622136	0.00162032074811806	0.00144814083370361	0.00131518781404502	0.00121848784306156	0.00115542379829487	0.0011237023893995	0.00112133150296761	0.0011466114349755	0.00119814016585062	0.00127482793275242	0.00137591058057896	0.00150094548867418	0.00164976959590955	0.0018223976867317
38	0.039753302042734	0.0422337218707217	0.0443746772632822	0.0461192917394866	0.0474229698214544	0.0482554286296481	0.0486019003333277	0.0484634424979398	0.0478563673800375	0.046810870713075	0.0453689984318653	0.04358213088296	0.0415081855468539	0.0392087408910367	0.0367462677340583	0.034181624262616	0.0315719314935243	0.028968902680526	0.0264176576933851	0.0239560155779035	0.0216142279538391	0.0194150939477833	0.0173743841479246	0.015501495850195	0.0138002632800486	0.0122698528661402	0.0109056833226607	0.00970032173030705	0.00864431871793789	0.00772695726721066	0.00693689991636735	0.00626272781377947	0.0056933719701044	0.0052184421545488	0.00482846228148555	0.0045150230393078	0.00427086318569804	0.00408989066150998	0.00396715374313681	0.00389877111190636	0.00388182817023393	0.00391424532756418	0.00399462242697052	0.00412206208968557	0.00429597364996799	0.00451585872063543	0.00478107951544416	0.00509061213955442	0.00544278939914454
39	0.0495214626321228	0.0525757176294026	0.055250011651827	0.0574750861895159	0.0591935606727305	0.0603625451403159	0.0609555383669043	0.0609634924227565	0.0603949848383795	0.0592755036599948	0.0576459128095461	0.0555602197970772	0.0530828104459411	0.050285342769713	0.04724350302875	0.0440338215292468	0.0407307256712221	0.0374039760758075	0.034116592086958	0.0309233296380933	0.0278697313787578	0.0249917295635531	0.022315749248685	0.0198592346335865	0.0176315057732477	0.0156348463077538	0.0138657244710087	0.0123160580275753	0.010974447153652	0.00982731568526787	0.00885991871561749	0.0080571915641733	0.0074044303323573	0.00688780668388149	0.00649472865286393	0.00621406510566876	0.00603625422327904	0.00595331654726634	0.00595879141980448	0.00604761278265799	0.00621593699139761	0.00646093216564169	0.00678053611285497	0.00717318835224635	0.00763754138510153	0.00817215711538225	0.00877519609113231	0.00944410976640722	0.0101753489256273
40	0.0557757139284105	0.0588259669446551	0.0614397217261012	0.0635468743099701	0.065089724323118	0.0660256247642203	0.0663289712037115	0.0659924015066752	0.065027127644469	0.0634623780928915	0.0613439880098197	0.0587322299742995	0.0556990260047326	0.0523247180727778	0.0486945967251013	0.0448953943926444	0.0410119416024534	0.0371241620546004	0.03330454897212	0.0296162236905966	0.0261116319942619	0.0228318881514577	0.0198067345616186	0.017055049378536	0.0145858075519313	0.0123993835981597	0.0104890772652226	0.00884274540789307	0.00744443343062348	0.0062759156878186	0.00531807409809767	0.00455206575967588	0.00396025156678192	0.00352687709079038	0.00323851312427996	0.00308427560294544	0.00305585290667393	0.00314737299929811	0.00335514401988365	0.00367730052092958	0.00411338439229312	0.00466388544000745	0.00532976234167398	0.0061119608576113	0.00701094313324616	0.00802623987530083	0.00915603612009096	0.010396801065067	0.0117429727004504
41	0.0574054168261248	0.059954731117614	0.0620262894876998	0.0635599649251179	0.0645085429709775	0.0648399919753068	0.0645391184676843	0.0636084963592551	0.0620686001806229	0.0599571201033107	0.0573274865986617	0.05424668147954	0.0507924560213567	0.0470501125313173	0.0431090304758154	0.0390591303511985	0.0349874672184706	0.0309751316430053	0.0270946101445593	0.0234077225015724	0.0199642123325923	0.016801023610665	0.0139422525109787	0.0113997243563131	0.00917411201729576	0.00725648686560919	0.00563017739036605	0.0042728041667137	0.00315836253106897	0.00225923492948622	0.0015480318308301	0.000999181400118404	0.000590211773280366	0.000302693809400517	0.000122834904621931	4.17344680514561e-05	5.53280352314293e-05	0.000164059214870073	0.000372326626627047	0.000687756942528337	0.00112035561530868	0.00168158456617965	0.00238341179901135	0.00323737239124078	0.00425367429104514	0.00544037640167079	0.00680266096934307	0.00834221754653605	0.0100567518439943
42	0.0558056627627382	0.0577569237971288	0.0592393833332988	0.060207818757925	0.0606291302825904	0.0604840120247376	0.0597680973761739	0.0584924985582672	0.0566836918056047	0.0543827355285473	0.0516438467186617	0.0485323981857891	0.0451224333310945	0.0414938236331393	0.0377292148084562	0.0339109192179121	0.0301179137218486	0.0264230937851793	0.0228909168916021	0.0195755426221414	0.0165195450290446	0.0137532375292089	0.011294613988108	0.00914987449231381	0.00731447283308332	0.00577459687793148	0.00450897420651687	0.00349088444536888	0.00269025683805337	0.00207573631687482	0.00161661275745061	0.00128452484683027	0.00105487045897028	0.000907877872069112	0.000829314877935968	0.000810834288669366	0.000849973278572233	0.000949839493852301	0.00111852838524751	0.00136832361501954	0.00171473585001769	0.00217543524920147	0.00276913016080523	0.00351443974562643	0.00442880224313792	0.00552745413839013	0.00682250918292238	0.00832216050958223	0.0100300241982616
43	0.0537196616742275	0.0553517492188176	0.0565722842750343	0.0573470920765021	0.0576515863233099	0.0574718962670241	0.0568056178411637	0.0556621401235876	0.0540625188629405	0.0520388917107069	0.0496334537900282	0.0468970357899179	0.0438873483669138	0.040666974828685	0.0373012076346896	0.0338558322498129	0.0303949637783519	0.0269790374623543	0.023663043861606	0.0204950840683271	0.0175153007322375	0.0147552183393532	0.0122375026264232	0.00997612579690844	0.00797690283618984	0.00623834602071289	0.00475277071547983	0.00350757644476862	0.00248662330241951	0.00167162494784949	0.00104348525441475	0.000583515372086532	0.00027448054299596	0.00010144033998894	5.23609273057913e-05	0.000118492377834074	0.000294517084575719	0.000578486155814084	0.000971568926498297	0.00147764617232563	0.00210278036330625	0.0028545966552654	0.00374160677961487	0.00477250514734061	0.00595546295581118	0.0072974424568927	0.00880355028554428	0.0104764461787666	0.012315821672765
44	0.0530885647923643	0.0547926109150559	0.0561685454045199	0.057187346427753	0.0578264205626978	0.0580703970663808	0.0579117041787178	0.0573508990157455	0.0563967332046846	0.0550659482297849	0.0533828068419988	0.0513783791310201	0.0490896132499599	0.0465582306458376	0.0438294933958077	0.0409508964224837	0.037970839668485	0.0349373346428767	0.0318967961969924	0.0288929642184459	0.0259659915912363	0.0231517248315826	0.020481192938314	0.0179803088978327	0.0156697776484767	0.0135651947655065	0.0116773121957444	0.0100124414271059	0.00857296073511519	0.00735789164578421	0.00636351036631686	0.00558396239163792	0.00501185241290212	0.00463878657909684	0.00445584961271443	0.00445400479125362	0.00462440997285592	0.00495864735341699	0.00544886829486651	0.00608785728442688	0.00686902091671799	0.00778630888186875	0.00883407451631336	0.0100068827921085	0.0112992739499837	0.0127054915476427	0.0142191846524854	0.0158330953131045	0.0175387442403904
45	0.0538771845987883	0.0559233427461442	0.0577366613610892	0.059291562892339	0.0605662585701552	0.0615433341410777	0.0622102275462245	0.062559580485873	0.0625894502924999	0.0623033736847745	0.0617102795578182	0.0608242537147349	0.0596641640832184	0.0582531602153165	0.0566180654849378	0.0547886841587053	0.0527970482519698	0.0506766306820252	0.0484615516475157	0.0461858044147842	0.0438825248588625	0.0415833263245299	0.0393177178212918	0.0371126194561557	0.0349919845665369	0.0329765334699855	0.0310835993114067	0.0293270823496924	0.0277175053364528	0.0262621595110143	0.0249653282363911	0.0238285734581047	0.022851068973738	0.0220299639208191	0.021360759871086	0.0208376853995961	0.0204540529180185	0.0202025838718593	0.0200756900634076	0.0200657008520588	0.0201650282891603	0.0203662648591261	0.0206622114128146	0.0210458360702265	0.0215101682904765	0.0220481358768456	0.0226523562817824	0.0233148970354446	0.0240270232349126
46	0.0539491644072305	0.0562855244310863	0.058470662734911	0.0604820496081302	0.0622990196493839	0.0639031860400065	0.0652788095889222	0.0664131114479085	0.0672965200114325	0.0679228445151724	0.0682893701601871	0.0683968721279833	0.0682495485159075	0.0678548749052167	0.0672233858661808	0.0663683910985987	0.065305636002998	0.0640529181910191	0.0626296727033375	0.0610565394603406	0.0593549266971783	0.0575465838265494	0.0556531963483329	0.0536960141251491	0.0516955226264754	0.0496711646863192	0.0476411180081428	0.0456221311814449	0.0436294184470833	0.0416766109635117	0.0397757599811945	0.0379373852194393	0.0361705599425628	0.0344830228245815	0.0328813057358724	0.031370866131008	0.0299562127994922	0.0286410143799226	0.0274281812351099	0.0263199130232854	0.0253177065392623	0.0244223210758703	0.0236337015808595	0.0229508631415576	0.022371743675856	0.0218930349757029	0.0215100052495161	0.0212163288399807	0.0210039406459979
47	0.0505292241539182	0.0527884757149803	0.0549427319802703	0.0569721108785842	0.0588574140054053	0.0605804190152932	0.0621241613349874	0.0634731989594003	0.0646138544453001	0.0655344287611263	0.0662253823720468	0.0666794798150291	0.0668918950198011	0.0668602757220143	0.0665847664534304	0.0660679907358661	0.0653149942049227	0.0643331514010503	0.0631320398472186	0.0617232857477027	0.0601203861617908	0.0583385128090946	0.056394302739137	0.0543056409473631	0.0520914396539179	0.0497714184022567	0.0473658884133386	0.0448955437875584	0.0423812612271406	0.0398439090075824	0.0373041650116753	0.034782342807822	0.0322982240581524	0.029870895029615	0.0275185846948359	0.0252585018827564	0.0231066691951328	0.0210777519547606	0.0191848812914321	0.017439471583057	0.0158510338159585	0.0144269879563036	0.0131724790623614	0.0120902035263913	0.0111802534121504	0.0104399882344008	0.00986394458865171	0.00944379466018158	0.00916836470538343
48	0.0429923526701694	0.0448383433320524	0.0466054248502108	0.0482777449034031	0.0498396497745484	0.0512758911722494	0.0525718356851563	0.0537136730582782	0.0546886193509412	0.0554851110147117	0.0560929860236313	0.0565036484013301	0.0567102128175493	0.056707626362398	0.0564927651368724	0.0560645039042027	0.0554237577054135	0.0545734950275477	0.0535187227955266	0.0522664441090988	0.0508255902360468	0.0492069288756241	0.0474229510999419	0.0454877396491259	0.043416821388616	0.0412270067316498	0.0389362186924878	0.0365633139801441	0.0341278981898493	0.0316501367286512	0.0291505626565175	0.026649882173078	0.0241687780727092	0.0217277111667494	0.0193467194682455	0.0170452148836727	0.0148417772818224	0.0127539461270733	0.0107980103753698	0.00898879802609089	0.00733946757722352	0.005861304606235	0.00456352774250686	0.00345310934478851	0.00253461717473705	0.00181008418474131	0.00127891413212129	0.00093783101229911	0.000780880198440562
49	0.0332961239548768	0.0346585600849562	0.0359687052016868	0.0372159012953489	0.038389563308364	0.0394793167279837	0.0404751391466668	0.0413675029384629	0.0421475159705432	0.0428070571331667	0.043338903443418	0.043736845568554	0.0439957888292931	0.044111837081627	0.0440823573311878	0.0439060234938369	0.0435828383606599	0.0431141335299287	0.0425025478030615	0.0417519852729666	0.0408675550263401	0.0398554950014681	0.038723083056771	0.0374785386835809	0.0361309190161424	0.0346900128367468	0.0331662361372316	0.0315705324825179	0.0299142809402405	0.0282092137155975	0.0264673448942386	0.0247009108880447	0.0229223223446958	0.0211441264711982	0.019378977984176	0.0176396162837991	0.0159388459968403	0.0142895177827963	0.0127045062701988	0.0111966822006371	0.00977887630415443	0.00846383309545586	0.00726415363509708	0.00619222729922631	0.0052601536894929	0.00447965692623086	0.00386199563202838	0.00341787285645711	0.00315735094556666
50	0.0237482294072108	0.0247089903991418	0.0256408434178533	0.0265372322799267	0.0273916585050908	0.0281977832107738	0.0289495330586123	0.0296412077155356	0.0302675860176705	0.0308240278371855	0.0313065685672164	0.0317120031717872	0.0320379569054743	0.0322829400955997	0.032446384796306	0.0325286616610991	0.0325310760241237	0.032455842910301	0.0323060414846614	0.0320855502713287	0.031798965288727	0.0314515040238286	0.0310488988683971	0.0305972842293964	0.0301030819724206	0.0295728901344509	0.0290133799302332	0.0284312059625944	0.0278329342272866	0.0272249919828797	0.0266136428505495	0.0260049896409579	0.0254050064074611	0.0248196001350006	0.0242547013356252	0.0237163816810923	0.0232109957076004	0.0227453426231566	0.0223268433763125	0.021963727442107	0.0216652232753998	0.0214417460925988	0.0213050765791775	0.021268524280884	0.0213470698092574	0.0215574805553253	0.0219183953289668	0.0224503741883423	0.0231759106521998
51	0.0159116123347647	0.0165626963565706	0.017194781352253	0.0178027684401055	0.0183815669979158	0.0189261943321394	0.0194318825580092	0.019894190467082	0.020309117818239	0.0206732192123395	0.0209837145162149	0.0212385927031748	0.021436705986583	0.0215778512487527	0.0216628360136638	0.0216935265784111	0.0216728763994998	0.0216049334156534	0.0214948256632554	0.0213487252838266	0.0211737918108294	0.0209780964280914	0.0207705296843205	0.0205606958963721	0.0203587981468855	0.0201755183495846	0.0200218972904068	0.0199092198308136	0.0198489105621228	0.0198524451131698	0.0199312820312527	0.0200968196782682	0.0203603819175205	0.0207332355262784	0.0212266412758836	0.0218519395022823	0.0226206697776487	0.0235447230247689	0.0246365231293596	0.0259092338422498	0.0273769855641109	0.0290551155095476	0.030960413791471	0.0331113671834036	0.0355283917343314	0.0382340450496648	0.0412532089280698	0.0446132331658113	0.0483440317093264
52	0.010841086426078	0.0113131435290939	0.0117653548336337	0.012191601223778	0.0125855748820845	0.0129408813347559	0.0132511540098548	0.0135101799216151	0.0137120347402599	0.0138512251846059	0.0139228363969289	0.0139226817380798	0.0138474522864108	0.0136948632456119	0.0134637944707098	0.0131544224122351	0.012768340956884	0.0123086689066586	0.0117801421818827	0.0111891892477878	0.0105439887374978	0.00985450876129357	0.00913252793563443	0.00839163871623335	0.00764723415692352	0.00691647971892447	0.00621827220242628	0.00557318824416781	0.00500342510270346	0.0045327366217206	0.00418636730876226	0.00399098738359971	0.00397463143326192	0.00416664296008464	0.00459762663076378	0.00529940943892447	0.00630501129659998	0.00764862479119232	0.00936560300787116	0.0114924534502047	0.0140668352238763	0.0171275558110303	0.0207145629881626	0.0248689267601859	0.0296328056275931	0.0350493911002769	0.0411628241448674	0.0480180772224294	0.0556607957549094
53	0.00936290609884993	0.00995080661833936	0.0105312572334787	0.011097620628948	0.0116428991212397	0.0121598312087736	0.012641004661968	0.0130789857891254	0.0134664642030042	0.0137964121011787	0.0140622567681264	0.0142580647157608	0.0143787356090065	0.0144202038806081	0.0143796457306347	0.0142556890360627	0.0140486235682718	0.0137606088338613	0.0133958768180883	0.0129609269201985	0.0124647104242519	0.0119188019446312	0.0113375554178392	0.0107382423758879	0.0101411704250717	0.00956978006004417	0.00905071815933657	0.00861388672716822	0.00829246566024666	0.00812290852048632	0.00814491047932477	0.00840134776192158	0.00893818805674629	0.00980437146630625	0.0110516616581961	0.0127344669342757	0.0149096309734277	0.0176361930255851	0.0209751173486931	0.0249889916944606	0.0297416946726876	0.0352980318677867	0.0417233406552933	0.0490830637808943	0.0574422919293713	0.0668652757342632	0.0774149079678431	0.0891521770099919	0.102135593126156
[truncated: 71 more columns]
