# Supplementary material for: Reconstructing spruce budworm outbreak severity: a comparison of paleoecological and tree-ring signals
Source: PLoS One. 2025 Aug 12;20(8):e0329406. doi: 10.1371/journal.pone.0329406 (PMC12342301; doi:10.1371/journal.pone.0329406)
Supplement: S16 Dataset — (ZIP) [file pone.0329406.s016.zip › Lake 5 wavelet data/Coherence_Lepidopteran_scales_GSI/coherence_wavelet_rsq.txt]

V1	V2	V3	V4	V5	V6	V7	V8	V9	V10	V11	V12	V13	V14	V15	V16	V17	V18	V19	V20	V21	V22	V23	V24	V25	V26	V27	V28	V29	V30	V31	V32	V33	V34	V35	V36	V37	V38	V39	V40	V41	V42	V43	V44	V45	V46	V47	V48	V49	V50
1	0.999912750806289	0.999906756156952	0.999888306026781	0.999861020737227	0.999822697510989	0.999768551545905	0.999689396842439	0.999559294650289	0.99928657172643	0.99862586583789	0.997261146747202	0.995141924708472	0.992496091295666	0.989627341699245	0.986836046426524	0.984290425596966	0.981909273721693	0.979374764522313	0.97622874679484	0.972011006933514	0.966512973227224	0.960251696850086	0.954969922840624	0.95321052330869	0.956218218161665	0.962431879476158	0.969148645252703	0.9747557937418	0.978931409297862	0.981848392270523	0.983615453645911	0.984189662555048	0.983633182318616	0.982383557423349	0.981076727846956	0.979961933900878	0.978562647271402	0.975856204763534	0.97077873471348	0.963013168726362	0.953653727480011	0.944491004362856	0.936222421671968	0.928067750793149	0.918859959290023	0.907863041671038	0.895146456378116	0.882483656670281	0.874995612206762
2	0.999882816171338	0.999881427494377	0.999863053447955	0.999834049491271	0.999792359585351	0.999731995351069	0.999640769133716	0.999487475607433	0.999174667006771	0.998439369751758	0.996887700108124	0.994411508184068	0.991331022947343	0.988043546274709	0.984876066799172	0.982000030216473	0.979317410953203	0.9764619891438	0.972901028781214	0.968096229936793	0.961799977571373	0.954603420913227	0.948515557308695	0.946471190703222	0.949885123787586	0.956890763818237	0.964311202225831	0.970290162571481	0.974503771428767	0.977198945083301	0.978530102595613	0.978470156870449	0.977135608066575	0.975095850234378	0.973096199494003	0.971319200768647	0.969040674598416	0.964961699954961	0.957935317503282	0.947976243452695	0.936860891063707	0.926811680593501	0.918250882981111	0.909777019527982	0.89976844885874	0.887298337713454	0.872421424666583	0.85713811775542	0.847368218060495
3	0.99984462208476	0.999850913352783	0.999834280940287	0.999805205146675	0.999762902491416	0.999701844212412	0.99960997730786	0.999456389296048	0.99914660186997	0.998417858287354	0.996813256051971	0.994110434068897	0.990699553765235	0.987125361406273	0.983737699039188	0.980678480265561	0.977823677881333	0.974775162943403	0.970955702533796	0.965781898549244	0.958988374425854	0.951220978329261	0.944655595336931	0.9424509848909	0.946095019434296	0.953513507369079	0.961234640499851	0.967255327080585	0.971254020074943	0.973520434068493	0.974226217126813	0.973349021530779	0.971064887133442	0.968083030587962	0.965257263265198	0.962701811938172	0.959461860976112	0.954011457466789	0.945198391188738	0.933427194438165	0.92110868778288	0.910754251587808	0.902417899378668	0.89409267204361	0.883764515032009	0.870377404631907	0.854017377033192	0.836890412499375	0.825482157968867
4	0.99979578715751	0.999814363455067	0.999801686496794	0.999774128315421	0.999733212060052	0.999674874685853	0.999588724725742	0.999446837668404	0.999163002229252	0.998490218548548	0.996936601575337	0.994103732783905	0.990339506906381	0.986425992855556	0.982820554238264	0.979608102272745	0.976605783371367	0.973380410285245	0.969323814065358	0.963824496658988	0.956609413277058	0.948368717862599	0.94140117192297	0.939027141242153	0.942790517371374	0.95047097667802	0.958372783317325	0.96436345101312	0.968100404025343	0.969885077642972	0.969886481011934	0.968084182134469	0.96472145147687	0.96064971848092	0.956821617384318	0.953275862164643	0.948839525229322	0.94179532230915	0.931035195429783	0.917389205242034	0.903891573939345	0.893302236296509	0.885286731583179	0.877225888861687	0.866692682718649	0.852476750996739	0.834697663512146	0.815819857441579	0.802962518236426
5	0.999735078707203	0.999775810874244	0.999772324688442	0.999750403144878	0.999715489621837	0.999665783622235	0.999592733178797	0.99947061827179	0.999218806050854	0.998598895318118	0.997050401735239	0.993784743881836	0.9886886008759	0.982984496224554	0.977931359951364	0.973736314569196	0.969962080854395	0.965927706368699	0.960812935798189	0.953810756977574	0.944520541048487	0.933735615329409	0.924344109816286	0.920730812348598	0.925124900420111	0.934688832555478	0.944446165333742	0.951487807356738	0.955331781164024	0.956368864642693	0.954831840270346	0.950756789608591	0.944613740532439	0.937692099405076	0.931240190246921	0.925057086728064	0.917304832526998	0.905657157052264	0.889022413619871	0.869361071561674	0.851595373661289	0.839451689925087	0.831624530260751	0.823695751801451	0.811905289056479	0.794390861306321	0.771148115292056	0.745337254521516	0.726478871351915
6	0.999656166343972	0.999740406034244	0.999757663273725	0.999749873692686	0.99972926778514	0.99969725695328	0.999646790427681	0.999553117922808	0.99934103979059	0.998791282844686	0.997315429679017	0.993590285494305	0.985591516503527	0.972563665735953	0.957885491440949	0.94604233473219	0.937339118565307	0.929362711343486	0.919581944155725	0.905892595877459	0.886998094451919	0.863762530740614	0.841442641224988	0.829733623652271	0.835400122544837	0.853517581480943	0.872537117985487	0.885126630163423	0.889810896164121	0.887356730934473	0.878412267454055	0.863572196687696	0.844878685634887	0.826151865039001	0.809989634749197	0.794673941072107	0.775259118803152	0.747222138234632	0.710339283898434	0.671717474781285	0.643134578874999	0.63037629885193	0.627371194141312	0.62318973538274	0.609888407367244	0.583909713832954	0.545270024316552	0.499404852164141	0.462259511240095
7	0.99951976983637	0.999682263349772	0.999736505142942	0.999749808602654	0.999744506328799	0.999724816451573	0.999681584474928	0.999583299482311	0.999346027925544	0.998753983497943	0.997260095592637	0.993521124134897	0.984492877884431	0.964520258550757	0.927751196942654	0.878512712383515	0.833882456050923	0.801599126022053	0.77400251506161	0.741615493811339	0.698977200801983	0.646177443235845	0.591823751156991	0.553707600211617	0.548015197102107	0.571669512591731	0.603717759083214	0.625111835110237	0.62822731842489	0.612810177341468	0.581225384835464	0.538452416936971	0.494063637410666	0.458754315007467	0.435154777697999	0.415523840034241	0.389576439797495	0.352450428080598	0.308421316674908	0.269819953053703	0.24886871766052	0.247144748739324	0.254571612636519	0.258193500247227	0.249570241839475	0.226296618175421	0.191211764440828	0.15277603221635	0.125881830980269
8	0.999233080396381	0.999546390715616	0.999670298095877	0.9997156276453	0.999722022158385	0.999696890149642	0.999623781587553	0.999451598090822	0.999058861598524	0.998166669998098	0.996133601347793	0.991480111629987	0.980833793471859	0.956885508558652	0.906000059635184	0.812018011617704	0.679470403536162	0.551514223269365	0.463301408332425	0.405840899133278	0.357179042768927	0.306606762509748	0.254717978095583	0.2080152709841	0.17298244045178	0.150931858343359	0.136945605160601	0.123629334508906	0.106015918837246	0.083674015329196	0.0597609076278004	0.0392861030791501	0.0270551276928253	0.024434240626812	0.0277475947097102	0.0311510770736607	0.0308457273375976	0.0267285237496173	0.0215380297427795	0.0188474998519291	0.0206714868305357	0.0259555867145166	0.0312656434716245	0.0332003675838791	0.030612975033133	0.0253000572135435	0.0213475386834083	0.0239257276339697	0.0375530292815322
9	0.998559886878626	0.99919022204439	0.999462170786427	0.999568596307538	0.999584060208811	0.999523452776426	0.999356936092323	0.998994995926824	0.998237110147849	0.996652970114036	0.993322126714719	0.986276331446609	0.971362438033392	0.940222966898346	0.878092448234735	0.766778731334861	0.604622686373094	0.432281648855174	0.305842548064367	0.240498583103547	0.214263885745857	0.199356453892639	0.179157556508367	0.151585370665405	0.122251371618937	0.0979824197077866	0.0845965245837015	0.0859628891435086	0.10239829496174	0.129123468596411	0.157224589480968	0.177867988106137	0.186471674461396	0.183293801966536	0.171360891396167	0.154763010784706	0.137965161259836	0.124943674806474	0.118022818634571	0.117510164909191	0.122355661907121	0.130960212275503	0.141767362539497	0.153960300319032	0.168122255063312	0.186066395479348	0.209557573867469	0.238620061170261	0.270368514952925
10	0.996949165563308	0.998275615652102	0.998889182567938	0.999141020181339	0.999179679432234	0.99904043479047	0.998672378259202	0.997917258282845	0.996431707325944	0.993514225013685	0.987752135431421	0.976336715363086	0.953855964331161	0.910660666835872	0.832494687687383	0.707020151262609	0.542338147007242	0.378281684951537	0.257337909643964	0.189235329210388	0.158009244931126	0.144256960965386	0.135817711930508	0.130545720641261	0.133033489586857	0.148327206422968	0.179168879780724	0.225458813518238	0.283584654099183	0.346272928823514	0.404115908153662	0.448671879517751	0.47543982806231	0.484810020778973	0.480809380323386	0.469087187953973	0.455377048359689	0.444530375967926	0.439710658201169	0.441596659605576	0.447977909633127	0.454722278172325	0.458552421921158	0.459411739996535	0.459737202634249	0.461893469557771	0.466507530821044	0.472235650942378	0.476305588435123
11	0.993234342938837	0.996054880831003	0.99745543319682	0.998072314121787	0.998203405046461	0.997934777623421	0.997187626438173	0.995690053620516	0.992861718850834	0.987565301477992	0.97763536208848	0.959066814135086	0.924863599950885	0.864253047509819	0.764992583488513	0.623373625901952	0.458667878916867	0.309309231242819	0.203135068806924	0.140356062937688	0.105613496582156	0.084101891626914	0.0695915648610419	0.066524549330385	0.0836992127910284	0.123530136983596	0.180966108382729	0.249111151995497	0.321600122936578	0.392038168516846	0.453542716610936	0.499489043383733	0.525268017609677	0.530048540274256	0.517251436922111	0.493265772772114	0.465261673190655	0.439386345446253	0.419953472314872	0.409377017944631	0.408247280453718	0.415329971025934	0.428059070141724	0.443756562769419	0.460488714009504	0.476896583384016	0.49162061629639	0.502917289957938	0.508565708228138
12	0.985246895615493	0.991031266156983	0.994129567351574	0.995612664415981	0.996044809451401	0.995621579659506	0.994238014629672	0.991453409736893	0.986330752464713	0.977102015056459	0.960587606662617	0.931353149759658	0.880942148737198	0.798616858278813	0.676699609621371	0.521783675087123	0.361248570816388	0.2284686683251	0.138924093501052	0.0865340885430206	0.05671205341912	0.0371738103532554	0.0226694440114707	0.0173284254006233	0.0328375843591551	0.0778716472626179	0.148415404121814	0.232214302741387	0.317910127280839	0.397513064265677	0.464610653146784	0.512906701579633	0.536693480077646	0.533039231346949	0.504051814351625	0.456950951653858	0.401471222287911	0.346852045934704	0.300818423668503	0.270413488057964	0.261986398188713	0.277934599536711	0.313193669526973	0.357597291636693	0.402024923692732	0.441282653405764	0.473022716855875	0.495829827585882	0.508030929899751
13	0.969652719947856	0.980626282393646	0.987007843502202	0.990338209433814	0.991563397019435	0.991072312265189	0.988755818822707	0.98396127294654	0.975294235430732	0.960229325128527	0.934526210151602	0.89163524944031	0.822852708553209	0.720015054967582	0.582536955050359	0.425508198527678	0.27725521824261	0.162243367384872	0.0872714719632711	0.0444702613218849	0.021659833702918	0.00909329523859082	0.00197854759039989	0.00175938004504829	0.0164599159659994	0.0563397656701011	0.124098124059388	0.210461897907737	0.30144735225557	0.386019414487732	0.456664131747367	0.506777904076418	0.529409783697571	0.518970296131417	0.475080750937377	0.405113922337817	0.322213803572665	0.240593944363475	0.172997089988251	0.131265530237242	0.12542967382378	0.157732006267094	0.217817247947293	0.288303124431848	0.355080990197852	0.411149189714131	0.454230435832286	0.483499756088994	0.497672078601749
14	0.94257485425823	0.961234852093729	0.973111167105783	0.979878678655855	0.982836169135323	0.982624480368077	0.979177866331247	0.971649575742339	0.958213050017065	0.935729576068802	0.899398938624776	0.842801517011945	0.759244823765124	0.645536331835004	0.507566293784016	0.362699053289904	0.233133841293652	0.134086546496419	0.0682517923101011	0.0295562902995831	0.00954508963300105	0.00139906979635641	0.00150787308165002	0.0100954872926918	0.0313814762569951	0.0718358470975442	0.134827630882771	0.215169746006342	0.300916051232206	0.380394772102605	0.445447554394056	0.489580763044647	0.505686517252639	0.486766437300097	0.430343415550275	0.343417690841802	0.242283750527976	0.146559562448364	0.0738785433380841	0.0384661762422901	0.048814260063853	0.101625053110132	0.180159947778202	0.263559544849544	0.337438529914946	0.39584824543725	0.437534319916494	0.462246111038597	0.468884582405908
15	0.900973402398679	0.928917410359822	0.948533567100018	0.960775963551506	0.966915860663953	0.967756983799233	0.963318138477053	0.95267569150238	0.933812382288805	0.903485843770402	0.857320362932953	0.79056114296713	0.700030480807638	0.58722269975414	0.460746536807536	0.335024616488026	0.224584698107546	0.138144731244397	0.0770349209693413	0.037701199921748	0.0151234513833133	0.00514423128995512	0.00560847841098756	0.0168669102114337	0.0418016346092079	0.0846495970077221	0.147555292165228	0.226141553682759	0.309156753009975	0.383971185467018	0.441432979873624	0.475416586279022	0.480116623013892	0.449702553035337	0.382204887824311	0.285318569739163	0.177788503070763	0.083213958459672	0.0220082886192365	0.00691662713017578	0.0397649060945727	0.108763226797886	0.192682608760901	0.271844057121739	0.335342609068518	0.379966895114329	0.405840538942749	0.413279610417603	0.401666577991166
16	0.843224926444592	0.879995772332483	0.908608379946843	0.928246703247817	0.939361631449789	0.942534674447835	0.937795609888902	0.924293127804615	0.900182225298414	0.862731011673087	0.808812324905035	0.736015339945039	0.644383001665058	0.538088044542611	0.42563424079719	0.317623061083485	0.223114075237355	0.14702760997299	0.0899737566072468	0.0498125780475919	0.023517805155339	0.00854071122998924	0.003619717092386	0.00925051348555365	0.0278595426108154	0.0632499916857826	0.118458034877309	0.191928344480418	0.274765597194892	0.353014465365842	0.413517488852413	0.447176354638185	0.447987163663938	0.411974950946497	0.339585204903217	0.240512861319658	0.135336693551643	0.049657328207363	0.00443324343623379	0.00892660097071697	0.0576983405710507	0.132480368848294	0.210700025690449	0.275597702779554	0.319833631946536	0.342531067625069	0.345078399388169	0.328793808947416	0.294614903949849
17	0.768125120067018	0.810839390295372	0.847732658124037	0.875681147597931	0.893405406466097	0.900550849957917	0.896813130774221	0.88140274953902	0.852889728911096	0.809439768610129	0.749492312993579	0.672856736519247	0.581898406479275	0.482082148698939	0.381146213655858	0.287001759979283	0.205511422190088	0.139404346708601	0.0886122963225703	0.0513948080781935	0.0255050726098324	0.00903661916007983	0.000947996494025966	0.00138832657443344	0.0118759887948013	0.0351669808344996	0.0743563546254659	0.130719401780959	0.20073627762026	0.274565746574564	0.338248257327038	0.37830539015174	0.38504288138616	0.353835010789341	0.286815442154738	0.195625602807552	0.101670869549642	0.0302320700424739	0.000639469859448936	0.0186137758682828	0.0744345231092102	0.147727697643306	0.217008931226343	0.267900833486494	0.294957578121647	0.298563993798756	0.281322237707273	0.246259974052139	0.196882250398349
18	0.675522312061041	0.719179102873293	0.760975162872583	0.795972092427966	0.820746118916715	0.833243169410626	0.832184595396723	0.816510303980294	0.785154824353186	0.737270665602506	0.672877472831375	0.593728158593709	0.503926853866163	0.409723206647742	0.318258649785098	0.235773171447888	0.166229519741477	0.110975413944992	0.0693216260072572	0.0394872593038779	0.0194449579198809	0.00748543296188538	0.00252899780307929	0.0042757060946387	0.0132514528344695	0.0307199702206981	0.058314702774247	0.0971596064854278	0.146366804047007	0.201338937650717	0.253064104885899	0.289587508613409	0.299500746580998	0.27604331350996	0.220635442803851	0.144865756614796	0.0689938763279734	0.0155932819611918	0.000706681797556033	0.0275174076891678	0.0857559569231364	0.15676908188328	0.221510076152883	0.266944393455153	0.287798709706993	0.284557379623681	0.260665131288209	0.220874320619674	0.170977214801397
19	0.570788489870826	0.609503363198709	0.650505238160856	0.688389037158272	0.71819985030811	0.736029644677125	0.739092563624813	0.725532492081055	0.694304631135516	0.645350899647893	0.580063697588094	0.50177406466291	0.415817424916729	0.328822436957743	0.247324936916563	0.176326926460255	0.118496137528601	0.0742479869385903	0.0424282072819653	0.021137646850054	0.00838774779624268	0.00249655565232201	0.00226999997235377	0.00704734097518391	0.0166673799270499	0.0313696773586503	0.0515988172221778	0.0776407161980451	0.109016459573705	0.143651309650957	0.17708512343351	0.202337993931101	0.211190932208841	0.197179072166792	0.159463444519811	0.105519030304851	0.0503244491583572	0.0114181064225801	0.00207581874259628	0.0262653823130819	0.0776630486252646	0.142686477369135	0.205813998551264	0.254589545377314	0.282186025095793	0.287249360595773	0.272348625396988	0.242476983027052	0.204197469540274
20	0.467065843130748	0.496733990084075	0.531612874184272	0.567119314991082	0.598112706858245	0.619691176707382	0.627800602982016	0.619592369516258	0.593642295518429	0.550173522121606	0.49129166042513	0.421044697778849	0.345034883058414	0.269476187791301	0.199951890529219	0.140384171193873	0.0926221506031738	0.0566808728981185	0.0313541298368606	0.0148706771075974	0.00539320875236804	0.00131157092734013	0.00136946036333629	0.00468634337435581	0.0107238104860552	0.0192223853878504	0.0301116967837031	0.0433768522641668	0.0588502843798646	0.0759033843583349	0.0930616943818469	0.107689855825257	0.116069636017985	0.114278787704503	0.0999970595723709	0.0746078919185445	0.044227957733166	0.0185049082569518	0.00736735180106395	0.0172686181221776	0.0487072141579915	0.0960449157823333	0.149572120308835	0.198797667443715	0.235465143349875	0.255203714773698	0.257698270810693	0.245972248515863	0.225403793537452
21	0.377830652072352	0.39812061072826	0.425113335258269	0.455566527780348	0.48522708866553	0.509417715768392	0.523737380531013	0.524724166509065	0.510380739797939	0.480519128657475	0.43688025156948	0.382946954010535	0.323387157924936	0.263193265283665	0.206758465217394	0.157197717093801	0.116103284148501	0.0837111497070227	0.0593025512263166	0.0416453910464609	0.0293510687947611	0.02110703215458	0.0158001124740025	0.0125658471503001	0.010797345576826	0.0101365106985793	0.0104572987480388	0.011837091198744	0.01449863453307	0.0186944744569885	0.0245083549662184	0.0315816493633257	0.038852442492648	0.044500460952922	0.046333480499656	0.0427018384702064	0.0336652409814965	0.0217817311157239	0.0118836144978168	0.00966009464498679	0.0195213043207178	0.0426836163402008	0.0764222345754042	0.114910228734259	0.151237297180038	0.179623154837633	0.196921737744373	0.203077427795283	0.200713251652472
22	0.306061262777116	0.319079048088841	0.339497073469742	0.365325059940374	0.393541984033097	0.420398467061894	0.441923989370814	0.454552356275087	0.455729133811504	0.444360250507349	0.420992486747824	0.387671431926551	0.347498892283964	0.304000732699842	0.260481344375018	0.219538129599213	0.182832510124967	0.151108823407644	0.124377865949218	0.102163862245042	0.0837385441257882	0.0683046966491559	0.0551227522938004	0.0435908062780202	0.0332928848372729	0.0240270302528969	0.0158174059995322	0.00890541072365167	0.00370582541141495	0.000709081754978531	0.000316375355188623	0.00261814749124115	0.00717030187702271	0.0128721351215982	0.0180704527651708	0.0209658967746327	0.0202708991420415	0.0159107928633967	0.00945501250101522	0.00398581440095529	0.00328437218146886	0.0105149337123434	0.0269149503526658	0.0511404588059323	0.0796644838736778	0.108054529683325	0.132479138689494	0.150776590808798	0.162786674648691
23	0.244532699665569	0.252117105065268	0.267389191895962	0.289320208871848	0.316016646158604	0.344811541521651	0.372522114185159	0.395865607081752	0.411962476707033	0.418807247242593	0.415578870088255	0.402703212482471	0.381656655521962	0.354580827225735	0.323829863804312	0.291573191904037	0.259534395495589	0.228886857736281	0.200278454513386	0.173935390734886	0.14979704493526	0.127648168413691	0.107231018857152	0.0883318036446168	0.0708415585019276	0.0547922998532298	0.0403669563436292	0.0278785227406871	0.0177126881846778	0.0102316302034134	0.00564676016615537	0.00388438409358942	0.00448543762095435	0.00658928080546854	0.00904232016159134	0.0106415049602068	0.0104771945631493	0.00829333925491353	0.0047492233120447	0.00145766453674913	0.000704755571068678	0.00484699789314085	0.0155352237636675	0.0330673035007239	0.0561924857351353	0.082495598898195	0.109180655237291	0.133883493216155	0.155199525888894
24	0.186599357083651	0.189461653893669	0.199904403621405	0.217558462453074	0.241413599351249	0.269798209945192	0.300449206494583	0.330700664857453	0.357787902955398	0.379219289523621	0.393130583498988	0.398527491478563	0.395351476991673	0.384361143992035	0.366879937580646	0.344493818963679	0.318779636524893	0.291115483838644	0.26258758735245	0.233980167647975	0.205821397675391	0.178457691249989	0.152134247208329	0.127066834429942	0.103495357707932	0.0817131689263648	0.0620682241111484	0.0449345260099298	0.0306562339605132	0.0194729354700766	0.0114419421841315	0.00637954551025162	0.00384456884778481	0.00318181348422224	0.00363023325627501	0.00448387535188008	0.00527704671716284	0.00595215635055629	0.00696118399366453	0.00925249417892727	0.0141101748235579	0.0228514661956436	0.0364482524936957	0.0551967210643995	0.0785705765922166	0.105328260096291	0.133830312717215	0.162433069889776	0.189815236359154
25	0.132911035635769	0.13131820131129	0.136807971867949	0.149405584186013	0.168708049780619	0.193833138956944	0.22339764291652	0.255551554782489	0.288090245461422	0.318649639183594	0.344962629242656	0.36512800692244	0.37782936593729	0.382450582142963	0.379065193922685	0.368315862395093	0.351229405690741	0.329021681765534	0.302935748788495	0.274135728220453	0.24365820801008	0.212409150585762	0.181188240674014	0.150722448162108	0.121693692604754	0.0947500835725126	0.0704955185069073	0.0494582375238673	0.0320449153199429	0.0184920778997324	0.00882960451233963	0.00287043394452566	0.000235872215126741	0.000418021662121029	0.00287185471966637	0.00712157118183783	0.0128606524044396	0.0200231487391698	0.0288056777780502	0.0396263890897037	0.0530200759026986	0.06948727133385	0.0893346194953975	0.112554251434339	0.138781829642561	0.167345853196007	0.197387068997972	0.228004283960597	0.258381800420298
26	0.0880938124954716	0.0824632389484395	0.0831624946937793	0.0904127286160234	0.104165806683962	0.124063385204346	0.149396208054796	0.179076375112467	0.21163959774709	0.245294231650027	0.27802728477279	0.30776448206668	0.332564726678351	0.350814953534182	0.361386331986058	0.363720871438146	0.357836430309389	0.344260124066075	0.323916184288302	0.297999201237281	0.267857960454881	0.234903505251713	0.200543208145547	0.166134396571115	0.132947872462104	0.102132984628685	0.0746801992081939	0.0513824346546902	0.0328009206381193	0.019243581101554	0.0107632872029872	0.00718008364305283	0.00812675934827515	0.0131123269707743	0.0215942943254674	0.0330487271737384	0.0470271968726415	0.0631917099044654	0.0813224918958966	0.101298749712541	0.123058478908826	0.146548514095854	0.171678399356998	0.198289878945223	0.226148112113469	0.254953277716307	0.284365143790333	0.314030703451386	0.343606433987845
27	0.0552353999017971	0.0461953272885106	0.04263730402656	0.0448599845366493	0.0529916137513729	0.0669666095316557	0.0864951655213103	0.111029215228507	0.139731822660055	0.171460154001568	0.204773750144554	0.237978843610753	0.269215140502892	0.296583793714416	0.318305510688972	0.332888507908338	0.339280579400009	0.336980287298433	0.326089434785817	0.307300284256867	0.281822744938855	0.251265647426021	0.217490657108592	0.182457687507508	0.148078275563833	0.116089701079654	0.0879585162948529	0.0648179252490758	0.0474393239919788	0.0362346656113301	0.0312836763019338	0.032378723143338	0.0390803402027263	0.0507776381290308	0.0667493721979623	0.0862226773388709	0.108427049786539	0.132641142288592	0.158229775442208	0.184668793791042	0.211556352417377	0.238610831852407	0.265657371866603	0.29260637126174	0.319427796780847	0.346124749174704	0.372708772962637	0.399178334658089	0.42550110949142
28	0.0353707250308562	0.0237883703943384	0.0168186345301352	0.0147740745567308	0.0178532692847085	0.0261295750505622	0.039534072318913	0.0578322980341075	0.080596255715074	0.107175245183736	0.136671145127832	0.167925733788504	0.199529108372761	0.229858696271491	0.257156936333408	0.279651536086909	0.295714641327806	0.304046576728552	0.303858001512628	0.295015335541966	0.278113209768725	0.254448211379719	0.225889688029504	0.194669424250983	0.163132587824288	0.133499079930183	0.107675379266933	0.0871374802520518	0.0728845689897719	0.0654482351715255	0.0649364157990846	0.0710936862308479	0.083366371363708	0.100968387425276	0.122948866440022	0.148264038925162	0.175853671800494	0.204718080351663	0.233987714246516	0.262975789641481	0.29120641980691	0.318415467175299	0.344526905354598	0.369611719958108	0.393838099862981	0.41742094842442	0.440576522862035	0.463485431912094	0.486265115621581
29	0.0290119302006066	0.0161780098622794	0.0070898146174165	0.00203735725179654	0.00122938618363839	0.00478821513287411	0.0127413884871255	0.0250089217497338	0.0413856361576236	0.0615190415285192	0.0848843616244734	0.110759751131394	0.138206642623714	0.166062506210915	0.192955826074967	0.217354940043671	0.237661876288618	0.252357090737751	0.260188990938958	0.26038366111648	0.252830452869442	0.23818843289089	0.217868111343744	0.193875388719042	0.168548870839463	0.144256052263756	0.123120822736334	0.10683324437101	0.096557343493164	0.0929223521039173	0.0960681845702848	0.105716875104909	0.121251616470693	0.141796439476542	0.166297349891929	0.193607887833718	0.222579215167652	0.252149430681344	0.28142212167945	0.309722888646898	0.336625635320399	0.3619465414071	0.385710230698546	0.408097262268267	0.429383555550307	0.449881058985665	0.469886127617394	0.489639007780043	0.509295404908606
30	0.0350270164885517	0.0225224549568282	0.012944531156911	0.00654394734822421	0.00351136375536682	0.00397447425734256	0.00799379837181491	0.0155561013254211	0.0265646365490913	0.040825783920398	0.0580321724424547	0.0777431282611063	0.0993644351882007	0.122131111317009	0.145099280572812	0.167156038081938	0.187058626426249	0.203514457084115	0.215308845465688	0.221475297999949	0.221484008282646	0.215403742615876	0.203982331262954	0.188603502073534	0.171114376523283	0.153563498864388	0.137919417214367	0.125838640470697	0.118523489318181	0.116674023210058	0.120512271963108	0.129848505663187	0.144164428725908	0.162698882190008	0.184531157584133	0.208662090382837	0.234093463938191	0.259903531528077	0.285313045887302	0.309734297953374	0.332796567782683	0.354344935017521	0.374414226763874	0.393184193959364	0.410924448771711	0.42793787184219	0.444509605314362	0.460866308362007	0.477147919649196
31	0.0498235992161918	0.038911879645721	0.0302245355664291	0.0239749379128997	0.020332572280705	0.0194207473939257	0.0213139109652587	0.0260338416678659	0.0335440775632973	0.0437420981623044	0.0564490215790058	0.0713969651314479	0.088214838853772	0.106414313583637	0.125379127704216	0.144362751463582	0.162501406495227	0.178850719129413	0.192453403974924	0.20244048897133	0.208158533284426	0.209301364109563	0.206012361131429	0.19892053534327	0.189086945089574	0.177865354156386	0.166710340721996	0.156982034954925	0.149791803380205	0.14591271361207	0.145755142192696	0.149392056107596	0.156613631675347	0.166994134504914	0.179960437661483	0.194857328743094	0.211008063109297	0.227769389997073	0.244579404743725	0.260995284273647	0.276717334046062	0.291596446048701	0.305624042489792	0.318906282110779	0.331626860887552	0.344004364202441	0.356250437630683	0.368534128330221	0.380956035522842
32	0.070791519209434	0.0619986511782397	0.0549101597710328	0.0497161896235609	0.0465763133301741	0.0456173949266265	0.0469312956873923	0.0505719430721378	0.056551301976874	0.0648338525465968	0.0753293065515061	0.087883516345494	0.102267895715434	0.118168240938963	0.135174664045338	0.152775424388463	0.170358632968748	0.187226741550503	0.202628757442781	0.21581337233613	0.226101934863451	0.232973537752977	0.23614709285124	0.23564041940325	0.231787703337761	0.225205726539697	0.216713493167905	0.20722333678067	0.197628290929479	0.188708154493001	0.181067712252297	0.175109937764011	0.171038961642535	0.168883853487585	0.168534225507901	0.169780633301158	0.172355124385487	0.175969106066368	0.180346679157603	0.18525188498009	0.190508333370134	0.196009831020385	0.201721191153921	0.20766943061278	0.213926863110871	0.220588828906627	0.227749592229493	0.23548004727593	0.243810276422448
33	0.0994354388415161	0.0927594157527126	0.0874794925694333	0.0837770344425531	0.0818127499463015	0.0817243171954641	0.0836237167334741	0.0875939142060629	0.0936845328018228	0.101906193626588	0.112223298417488	0.12454520832778	0.138716066839438	0.154503956079307	0.171590679770472	0.189564204487927	0.207916552738145	0.2260504951772	0.243298375212015	0.258955394912592	0.272327389602432	0.282789603202846	0.289848971620779	0.293199293387883	0.292757983221548	0.288675820895238	0.281316826311694	0.271212278328385	0.258998485258213	0.245350355357328	0.230921720115964	0.216299770814891	0.201976574500047	0.188336906035626	0.175659314147684	0.164126458096628	0.153840906390782	0.144843272825734	0.137130373733292	0.130671795201698	0.125423790628997	0.121339820623703	0.118377373935026	0.116501036147883	0.115682128054308	0.115895592849673	0.117115106745952	0.119307547303233	0.122427927262688
34	0.13849796550569	0.133758425873277	0.130275671325721	0.1282266619531	0.12777288381589	0.129057273527906	0.132200601586814	0.13729703910962	0.144408648203782	0.153558598192038	0.164723035125674	0.177821739149563	0.192708009291421	0.209158622496968	0.226865202215686	0.245428838188523	0.264360203017376	0.283087534396245	0.300974485902276	0.317348822647601	0.331541220169672	0.342931229421545	0.350995294708268	0.355350242156025	0.355785531480839	0.352279068548361	0.344994239954419	0.334259270266273	0.320533022804179	0.304363167037451	0.286342909822253	0.26707145270537	0.247121552082219	0.227015644757735	0.207210425006247	0.188088743497987	0.169957248921475	0.153048181405481	0.137523977408876	0.12348369657133	0.110970613295108	0.0999805608932504	0.0904707500621636	0.0823688166803783	0.0755818195408594	0.0700048499872946	0.0655288743281503	0.0620474362078078	0.0594619111982556
35	0.186796983457968	0.183641829798717	0.181673269040359	0.181057504426003	0.181946040990193	0.184471839777768	0.188744821109101	0.194846550238058	0.202823988845547	0.212682292587582	0.224376788455263	0.237804482087812	0.252795721285851	0.269106958548395	0.286415869859626	0.304320328586413	0.322342806551922	0.33994157400094	0.356529512968728	0.371500426385848	0.384261506931764	0.394269338610408	0.401065749142233	0.404309333768784	0.403798748686409	0.399484939149919	0.391471102449681	0.380000996660557	0.365437762106031	0.348236401275799	0.328913340529473	0.308016153667602	0.28609578160263	0.26368269389863	0.241267626034664	0.219286924461024	0.198112182130894	0.178043721389632	0.159307509073816	0.142055187843035	0.12636700385326	0.112257450937171	0.0996834101502244	0.0885544438956196	0.078744733196188	0.0701059684365771	0.0624803661960677	0.0557129282698851	0.0496621065010714
36	0.238506969303165	0.236331425795545	0.235256748439806	0.235430041547198	0.236982315668707	0.240024289592126	0.244641642124875	0.250889663177068	0.258787321947573	0.268310873694412	0.279387267201679	0.291887788316248	0.305622567476982	0.320336765769275	0.335709396351817	0.351355786859948	0.366834590935104	0.381659970883845	0.395319084396148	0.407294347938454	0.417089204998342	0.424255434513476	0.42841955064958	0.429305704690188	0.426752770502869	0.420723946945961	0.411308118040998	0.398713188206957	0.38325246331157	0.365325735562213	0.345396990122069	0.323970607399102	0.301567672506662	0.278703633495889	0.255868175174429	0.233507866824184	0.212011931160689	0.191701363321768	0.172821572041046	0.155538678383311	0.139939550045283	0.126035542913593	0.11376975663234	0.103027398285651	0.093648616706505	0.0854429590747386	0.0782044524201718	0.0717262578281668	0.0658139004588759
37	0.287087204618202	0.285230072919933	0.284347801608631	0.284564505295756	0.285986605135871	0.288698761347083	0.292759468074576	0.298196344813869	0.305001222493346	0.313125206589529	0.322474001098323	0.33290388808745	0.344218864646903	0.356169523251188	0.368454299041779	0.380723672865495	0.392587790202387	0.403627722097049	0.413410261354905	0.421505744864302	0.427507973150268	0.43105492949506	0.431848754102615	0.42967335990187	0.424408210771544	0.416037105420178	0.404651268284748	0.390446565385122	0.373715156110117	0.354832294638648	0.334239269168317	0.312423607980385	0.289897710070205	0.26717701092186	0.244758708680927	0.22310198062773	0.202610527216908	0.183618188067347	0.166378266851949	0.151057061609923	0.137731908973895	0.126393811075636	0.11695443268736	0.109256957960941	0.103090015759619	0.0982036582238254	0.0943262421955712	0.0911810384733266	0.0885014836207079
38	0.328907421358291	0.326976406878445	0.325866437046149	0.325677567506179	0.326491007414992	0.328365496260018	0.331333572479669	0.335397814407415	0.340527181827567	0.346653642721282	0.353669330402221	0.361424534561214	0.369726876702372	0.378342045093684	0.386996454974496	0.395382145819405	0.403164122023427	0.409990185745078	0.415503108472038	0.419354758021782	0.42122156516922	0.420820508823867	0.417924650449888	0.412377181134101	0.404102971395378	0.393116733944524	0.379527109425667	0.36353624126087	0.345434690339003	0.325591827076506	0.30444210661021	0.28246786923461	0.26017950583433	0.2380939838347	0.216712840225201	0.196500809308392	0.177866255719583	0.161144518055497	0.146585126929171	0.134343641069459	0.124478553409006	0.116953374698781	0.111643634689933	0.108348187408527	0.10680390634021	0.106702641359474	0.107709204937772	0.109479168524107	0.111675372953316
39	0.363253795867605	0.361253217592383	0.359904154695436	0.359280718375279	0.359437694688102	0.360407610888698	0.362197899264694	0.364788252925563	0.368128296852757	0.372135727861191	0.37669510577558	0.381657500952368	0.386841215437635	0.392033791433545	0.39699549661308	0.40146442760427	0.405163299103806	0.407807887779901	0.409116981820234	0.408823556368433	0.406686762628779	0.402504196309472	0.39612381190182	0.387454784530019	0.376476599816032	0.363245680147812	0.347898935007228	0.330653752108598	0.311804120265662	0.291712786459261	0.270799588038321	0.249526352994068	0.228379010458533	0.207847780870708	0.188406499620545	0.170492248359797	0.154486506175579	0.140698976018638	0.12935508679525	0.120587926239321	0.114435043667029	0.110840204671903	0.109659817908998	0.110673424921266	0.113597380948733	0.118100682315125	0.123821826539625	0.130385623680986	0.137418998362751
40	0.389840426458852	0.388024347735164	0.386678874504533	0.385849856026616	0.385564588951539	0.38582979791524	0.386629858521182	0.387925343757375	0.38965198775876	0.391720172506103	0.394015051797455	0.396397430613725	0.398705514680311	0.400757632529372	0.402356008928272	0.403291632961163	0.403350215953659	0.402319174475314	0.399995503698772	0.396194329569355	0.390757848930292	0.383564290478905	0.374536462641206	0.363649404196813	0.350936626998636	0.336494444285474	0.320483918696928	0.303130045085526	0.284717905646874	0.265585696018614	0.246114713524286	0.226716610432473	0.207818429152186	0.189846132485621	0.173207498897269	0.158275350219709	0.145372101896214	0.134756565805604	0.12661379437758	0.121048543500715	0.118082670941975	0.117656503188805	0.119633925904532	0.123810709131321	0.129925390294308	0.137671920300002	0.146713235682857	0.156694948936379	0.167258438516848
41	0.406859922453113	0.405456354314183	0.404342550708553	0.403536961315325	0.403042019418834	0.402843082046686	0.402907661006288	0.403184997814576	0.403606039049051	0.404083870857804	0.404514671429344	0.404779237229518	0.404745131818562	0.404269494156888	0.403202525702876	0.401391651725718	0.398686321855871	0.394943378181411	0.390032876957783	0.383844203726014	0.376292273639928	0.367323562275941	0.356921671198662	0.345112101884966	0.331965896536436	0.317601810104402	0.302186709130863	0.285933952933563	0.269099602067105	0.251976415586022	0.234885736478858	0.218167514063971	0.202168860268546	0.187231668682054	0.173679925997369	0.161807401760883	0.151866405130451	0.14405824322	0.1385259078687	0.13534936608137	0.134543648992551	0.136059743252604	0.139788106103523	0.145564468072872	0.153177468116654	0.162377592794749	0.172886865531233	0.184408750788464	0.196637793528397
42	0.411731460320163	0.410740870952262	0.409884218898945	0.40915838286268	0.408548114886383	0.408025709756128	0.407550929699247	0.407071212111539	0.406522188099573	0.405828538795965	0.404905214284029	0.40365903609638	0.401990698152782	0.399797172210112	0.396974511999935	0.393421034925401	0.389040841354391	0.383747609315248	0.377468577257003	0.370148600396561	0.361754138472058	0.352277006441213	0.341737697336722	0.330188071098271	0.317713197976123	0.30443215321668	0.290497583881366	0.276093910510352	0.261434086101675	0.246754910750473	0.232310988268731	0.218367504961689	0.205192102430814	0.193046196713399	0.182176156205406	0.172804782905481	0.165123540359167	0.159285935558947	0.155402393213927	0.153536865313486	0.153705305918982	0.155876021616874	0.159971793391581	0.16587356602393	0.173425424327511	0.182440526307645	0.192707643003382	0.203997961582672	0.216071837976025
43	0.404050459563534	0.403251907179938	0.40247810951543	0.401713298492073	0.400933575054776	0.400106967130636	0.399193674279961	0.398146511837584	0.396911566539965	0.395429074263289	0.39363452833781	0.391460023715616	0.388835837811549	0.385692242884386	0.381961537191213	0.377580272715717	0.372491646031456	0.366648005953656	0.360013417391624	0.352566205808695	0.344301391768561	0.335232911321144	0.325395506853343	0.314846166108852	0.303664986081898	0.291955345070534	0.279843281722124	0.267476005278429	0.255019496506556	0.242655203048373	0.230575884041177	0.218980713596324	0.208069806807391	0.198038380483718	0.189070798733245	0.181334776326895	0.174976017109994	0.170113548957159	0.166835981351841	0.165198859215625	0.165223221616535	0.166895402302854	0.170168037098863	0.174962177307736	0.181170353673561	0.188660395900495	0.197279790108987	0.206860350953494	0.217222994818401
44	0.387009787498715	0.38613203701863	0.38521591499117	0.384242094437426	0.383186187339695	0.382018940090164	0.380706553351066	0.379211131906926	0.377491269138292	0.375502769424278	0.373199509978888	0.370534441233076	0.367460721787806	0.363932980096339	0.359908690328287	0.355349644308136	0.350223495050017	0.344505340348079	0.338179307341545	0.331240091278163	0.323694394292321	0.315562203459605	0.306877842364566	0.29769072768445	0.288065762647228	0.278083303435339	0.267838643324074	0.257440972987117	0.247011794056711	0.236682786339184	0.226593156191876	0.216886523057559	0.207707431116369	0.199197601152938	0.191492061550879	0.184715314381645	0.178977700767975	0.174372127636829	0.170971305079872	0.168825620285942	0.167961741915078	0.168382010276913	0.170064626842255	0.172964614844675	0.177015484321951	0.182131502751829	0.18821044855029	0.19513671029332	0.202784589794145
45	0.364420251885257	0.36326789932651	0.362044404415922	0.360733506910896	0.359315884664737	0.357769356274955	0.356069164015636	0.354188339149323	0.352098150822862	0.34976863863522	0.347169227578033	0.344269422350563	0.341039576006906	0.33745172548468	0.333480483788389	0.329103975478193	0.324304798695916	0.319070993330046	0.313396991205871	0.307284520555625	0.300743433692742	0.293792424044474	0.28645959678667	0.278782856598479	0.270810076845072	0.262599017117412	0.254216960772723	0.245740051102021	0.237252314047556	0.228844366880545	0.220611825606622	0.212653438553522	0.205068988857825	0.197957023461788	0.191412479680941	0.185524291281703	0.180373063244438	0.176028907082147	0.172549526127451	0.169978632364517	0.168344763388297	0.167660550601979	0.167922468915609	0.16911107541096	0.171191721305394	0.174115699721987	0.177821772756108	0.182238006334405	0.187283831210606
46	0.336814806674849	0.335186506304602	0.333473968186231	0.33166699440276	0.329753597742429	0.327720159625195	0.325551639353744	0.32323183513887	0.320743696615744	0.318069687712968	0.315192197745244	0.312093997461516	0.308758735488225	0.305171469163776	0.301319222177635	0.297191559729233	0.292781170145633	0.288084440095861	0.283102008783624	0.277839284876025	0.272306908537892	0.266521139908312	0.260504154808571	0.254284228545219	0.247895789503136	0.241379325933978	0.234781132033925	0.228152883131991	0.221551034584679	0.21503604473618	0.208671428919069	0.202522658715974	0.196655928268152	0.191136816912098	0.186028884396596	0.181392240889262	0.177282138432592	0.173747633006137	0.170830366534256	0.168563515822206	0.166970950451569	0.166066634257515	0.165854295481912	0.166327379567247	0.167469286492115	0.169253882306098	0.17164626288143	0.174603737595887	0.178076992318603
47	0.303998229972956	0.301537593993604	0.298998174165769	0.296376486796826	0.293668081730104	0.290867648174802	0.287969152936835	0.284966010813658	0.281851286347043	0.278617925498775	0.27525901512258	0.271768067350663	0.268139325198268	0.264368084821964	0.260451028959773	0.256386565152616	0.252175161422718	0.247819671198634	0.243325638469181	0.238701573467507	0.233959188686173	0.229113584763384	0.224183375820985	0.219190744237242	0.214161415657703	0.209124546331579	0.204112516639739	0.19916062696289	0.194306694806685	0.189590555304017	0.185053470767103	0.180737458738723	0.176684551832609	0.172936006365194	0.169531480149924	0.166508202626034	0.163900162507016	0.16173733916495	0.160045003863513	0.158843115623578	0.158145833934798	0.157961166781935	0.158290767688907	0.159129889928496	0.160467499997456	0.162286546254462	0.164564372617148	0.16727326175705	0.170381087620134
48	0.273885620856814	0.270173987589305	0.266407486225017	0.262589621248743	0.258723438437824	0.254811583321138	0.250856379383683	0.246859925487737	0.242824211537167	0.238751250941348	0.234643227942858	0.230502657363786	0.226332553806565	0.222136606826468	0.217919358087172	0.213686376033871	0.209444423189577	0.205201610821465	0.200967535460461	0.196753391615375	0.192572055030644	0.188438131021084	0.184367962803006	0.180379595348601	0.176492691133164	0.172728395226414	0.16910914849197	0.165658449181422	0.162400564904407	0.159360198770812	0.156562115367743	0.15403073407066	0.151789698903784	0.14986143566294	0.148266708198639	0.147024186540543	0.146150039853287	0.145657566996887	0.145556876698809	0.1458546280374	0.146553840129099	0.147653777678539	0.149149916493792	0.151033990313228	0.153294117474328	0.155915003220624	0.15887821092718	0.162162493348021	0.165744173247666
49	0.264706891785902	0.259647303205143	0.254566803005517	0.249476045452551	0.24438550132257	0.239305462666253	0.234246058176425	0.229217278713598	0.224229012224843	0.219291086969392	0.214413321645014	0.209605580700829	0.204877832833553	0.200240210405113	0.195703067300607	0.191277032577813	0.186973057154181	0.182802450745597	0.178776906323576	0.174908509502878	0.171209730516604	0.167693396784542	0.164372644532679	0.161260848473091	0.158371529193829	0.155718238622897	0.153314424697826	0.151173277166507	0.149307557235001	0.147729414529651	0.146450195518056	0.145480248100444	0.144828727506426	0.144503408883353	0.144510512020037	0.144854543500685	0.145538161226093	0.146562065681205	0.147924921589537	0.149623312705657	0.151651731495074	0.154002604381134	0.156666352148859	0.159631484034572	0.162884723043461	0.16641115916574	0.170194426438692	0.174216899250709	0.17845990291825
50	0.279733244495575	0.273668453747014	0.267594823994309	0.261527957588001	0.255483388700129	0.249476542445234	0.243522700033258	0.237636970049071	0.231834265733546	0.226129287914417	0.220536513008363	0.215070185296258	0.209744312469192	0.204572663261935	0.199568765841256	0.194745905507071	0.190117120202324	0.185695192319501	0.181492635343059	0.177521673981427	0.173794216621032	0.170321819176764	0.167115639714401	0.164186383573523	0.16154423911395	0.159198804631295	0.157159007421695	0.155433016403877	0.154028150108753	0.152950782202861	0.152206247002872	0.151798747646948	0.151731269700921	0.152005502983316	0.152621774288394	0.153578993471637	0.154874615044209	0.156504617014015	0.158463498228524	0.16074429493945	0.163338616745679	0.166236701503373	0.169427488245734	0.1728987066523	0.176636981168652	0.180627947517823	0.184856379075365	0.189306320406893	0.193961225190808
51	0.304385621917547	0.297403297877846	0.290411732333581	0.283430625411865	0.27647976498713	0.269578947367045	0.262747899731505	0.256006205022963	0.249373229874477	0.242868056031286	0.236509415576885	0.230315630120648	0.224304553947152	0.218493520974063	0.21289929522284	0.207538024381705	0.202425195940014	0.197575595303802	0.193003265268859	0.18872146623422	0.184742636587486	0.181078352784092	0.177739288773304	0.174735174590023	0.172074754126525	0.169765742313213	0.167814782161688	0.166227402344831	0.165007976194645	0.164159683176651	0.163684474037995	0.163583040915126	0.16385479371818	0.164497844078549	0.165508998052114	0.166883758615828	0.168616338785402	0.170699685926036	0.173125517537983	0.175884368487939	0.178965649340275	0.182357715133733	0.186047943663024	0.190022822073157	0.194268040366904	0.198768590269847	0.203508867796952	0.208472777820653	0.213643838951406
52	0.348343935513148	0.340793710722514	0.333226481067981	0.325664781456503	0.318131517468739	0.310649860047732	0.303243135483636	0.29593471171505	0.288747882027365	0.281705747266385	0.274831097700291	0.268146295654672	0.261673160014452	0.255432853635002	0.249445774635008	0.243731452459288	0.238308449504658	0.233194269000636	0.228405269733691	0.22395658810334	0.21986206790457	0.216134198146982	0.212784059148972	0.209821277086267	0.20725398712806	0.205088805259553	0.203330808864389	0.201983526120949	0.2010489342488	0.200527466621517	0.200418028735543	0.20071802298822	0.201423382168781	0.202528611502583	0.204026839010821	0.205909873856729	0.208168272247294	0.210791410350621	0.213767563577854	0.217083991470195	0.220727027331433	0.224682171659652	0.228934188362844	0.233467202695823	0.238264799832464	0.243310122989192	0.24858597004291	0.25407488763777	0.259759261848269
53	0.418292499107144	0.410835748746233	0.403350208381295	0.395858671408209	0.388384630146657	0.380952171147807	0.37358585900058	0.366310609350638	0.359151552077471	0.352133885803174	0.345282725125489	0.338622942170792	0.332179004243176	0.325974809497567	0.320033522681813	0.314377413070342	0.309027696746157	0.30400438537631	0.299326143567284	0.295010156781468	0.291072011646002	0.287525590294161	0.284382980151947	0.281654400324664	0.279348145456672	0.277470547640065	0.276025956642271	0.275016738416635	0.274443291561558	0.274304081109844	0.274595688767097	0.275312878481825	0.276448676024873	0.277994461085428	0.279940070257262	0.282273909193444	0.284983072150332	0.288053467121483	0.29146994477718	0.295216429473041	0.299276050668263	0.30363127319666	0.308264024957617	0.31315582073494	0.318287881004913	0.323641244756227	0.329196875509591	0.334935759889857	0.340838998264806
[truncated: 71 more columns]
