# Supplementary material for: Reconstructing spruce budworm outbreak severity: a comparison of paleoecological and tree-ring signals
Source: PLoS One. 2025 Aug 12;20(8):e0329406. doi: 10.1371/journal.pone.0329406 (PMC12342301; doi:10.1371/journal.pone.0329406)
Supplement: S16 Dataset — (ZIP) [file pone.0329406.s016.zip › Lake 5 wavelet data/Coherence_Lepidopteran_scales_GSI/coherence_wavelet_significance.txt]

V1	V2	V3	V4	V5	V6	V7	V8	V9	V10	V11	V12	V13	V14	V15	V16	V17	V18	V19	V20	V21	V22	V23	V24	V25	V26	V27	V28	V29	V30	V31	V32	V33	V34	V35	V36	V37	V38	V39	V40	V41	V42	V43	V44	V45	V46	V47	V48	V49	V50
1	0.972251403476889	0.960781984050693	0.940877340021858	0.91636901977966	0.877267654502574	0.84380633783133	0.811334545149929	0.814649099988697	0.819692809788781	0.841874750032065	0.851170295545327	0.855085174708465	0.862325429123353	0.85569894059397	0.862513160096919	0.879120800013892	0.871494143021654	0.879829668888727	0.882348585922502	0.875200232387972	0.856177905859578	0.86170337989161	0.861722311687485	0.86799987635523	0.861511987698241	0.868126797371248	0.882387689935681	0.878799065722775	0.876069425919826	0.867688476767431	0.868025481242592	0.875729445886888	0.867078705528435	0.868854499704851	0.867111076615153	0.864994056147888	0.844296864956232	0.843575827151419	0.835189950971449	0.843944722161096	0.842438497656879	0.840895552685662	0.847466484161809	0.844855315354601	0.82877530780207	0.835810729188607	0.842401791543849	0.841664140822757	0.840262010101133
2	0.96379492256253	0.949466237205367	0.9275605937134	0.896035664325141	0.850497214221726	0.807823972912407	0.781385376968073	0.776954577844779	0.784746953824004	0.800924457941649	0.820588110285728	0.822511181103029	0.835283908928706	0.821406791999194	0.838375505258054	0.845580552985173	0.849033873241389	0.851634478121761	0.845583816124549	0.840651686048162	0.824234000345726	0.836085983660092	0.83964014387159	0.846150205741973	0.836822265280328	0.844029903823089	0.840759430887429	0.844064270418617	0.851911056628786	0.84814650773408	0.837213844360341	0.833585094738416	0.844759164049852	0.835626589010995	0.843399112719273	0.825321209950354	0.818001866478651	0.810150126871786	0.805838987168701	0.820696372378862	0.824323844430614	0.813544547910176	0.816869817627562	0.815189370771979	0.812653203709415	0.80679233653638	0.812655349403255	0.812991787528987	0.821947949588426
3	0.956311615184667	0.939318832111107	0.912555353247836	0.877968995813867	0.824508683753755	0.770740235396636	0.744350821910589	0.736737847340227	0.749839034749028	0.765488983038584	0.787263514837645	0.788679884278274	0.781989584022721	0.794935851171622	0.805458338894824	0.812955803701317	0.81344375406578	0.825984202046207	0.820630182543131	0.804850146032347	0.792135509328632	0.809844567813273	0.815880320681951	0.817783398040516	0.807443295236908	0.806139662273137	0.80773452997411	0.805701397643832	0.816562076529037	0.827035227269485	0.804475276875463	0.799912977609789	0.811001810901223	0.803551472135257	0.793551717088015	0.780894106958216	0.775980932281869	0.77630192648144	0.777336158125295	0.777802704359441	0.786269683697507	0.791507787599148	0.784110060031362	0.786472236623174	0.782198940037286	0.773364846898503	0.778032600170618	0.786017127110534	0.790359431803285
4	0.946951886070398	0.930825099361499	0.896254497218196	0.854704147747014	0.803343299707255	0.741568501138008	0.698091232328977	0.707586284663725	0.716875792205131	0.73788441361938	0.752962475064364	0.757066611183587	0.741558485164097	0.756258867571543	0.771544402347692	0.776699410747514	0.774960681681196	0.78130657551479	0.781837187094122	0.761961331673675	0.761493684281947	0.780857811379389	0.784402627047197	0.785815495663169	0.78076208996255	0.777355826334354	0.775484148828961	0.783132465862965	0.785002975575052	0.789950000546728	0.774259779014732	0.768302075597087	0.775177485913209	0.760285541684251	0.752407523202234	0.745357577946269	0.749301226137265	0.748356848613438	0.735884543742617	0.737985175264762	0.75429164928781	0.761893280403956	0.756029567072024	0.759475226062926	0.746537173652093	0.738515739462138	0.74873448180619	0.752091500725638	0.752292573295357
5	0.937421420914549	0.919180669091874	0.881960886228983	0.834820482524406	0.783964208231455	0.737360200223908	0.687544067893225	0.674066306301481	0.6846254812801	0.705497320891916	0.715189460805545	0.713445661512639	0.705304258789893	0.734793577752673	0.75088223849658	0.742013686640703	0.74043853519207	0.744590519732665	0.737592781485018	0.728130135272771	0.739635727774467	0.750206418633577	0.759586008845326	0.756962475541978	0.744126841816674	0.752145882738234	0.74901159861113	0.758283594422688	0.759956783876928	0.767871170831283	0.757869970797046	0.745123150863087	0.738265319765275	0.726752554967925	0.719320401567037	0.705345072487183	0.712948221042655	0.7295303415714	0.721422954917917	0.711932968128363	0.715702622312753	0.724439782474068	0.716837080038458	0.726003407032319	0.718765385391062	0.707834441060053	0.715558872514917	0.716189799751933	0.730758559074273
6	0.925892013182588	0.907729509384313	0.870680537857663	0.824148828222142	0.777050670621572	0.729901792886388	0.67912231890535	0.661276535717726	0.67096216255654	0.684477189018747	0.696710305573861	0.697364150568271	0.701422507847999	0.720304282042318	0.737221455765727	0.736205110019195	0.730809164652585	0.720934086001607	0.707497849800162	0.705020868368766	0.706125183129093	0.714181918881013	0.726513289016815	0.730482509762583	0.724988560680497	0.721991801727817	0.73254779720374	0.741126105053144	0.745514241366282	0.751325349879734	0.73768712353987	0.726181346064521	0.718502835689505	0.705765935005621	0.700498941594319	0.702256126118238	0.695275846568727	0.698110084067508	0.707573891746284	0.708372632815119	0.716705445991936	0.704249391393255	0.708716957278578	0.71581298852309	0.70686941819021	0.707275324605848	0.699133569526835	0.707706825615639	0.712955257667604
7	0.912625723415415	0.895643518765241	0.865190695336528	0.82204658029601	0.778170625234273	0.731082349134279	0.689785601355434	0.656511567366917	0.657408097364063	0.670541537617797	0.668496868265769	0.67963290026198	0.685474300902993	0.700870476107731	0.7253516433467	0.7301335135621	0.71819814431665	0.7094843440467	0.69679092648641	0.692726717846941	0.69968032899572	0.693622678505014	0.706574042745314	0.719105970940438	0.720054351684564	0.718104959117254	0.717855951242612	0.724140443646296	0.739117700293915	0.7254334817506	0.733766561669964	0.719927623412545	0.704976675049972	0.695364233746681	0.685607839070173	0.681822257380727	0.692044864556782	0.702588322311316	0.690883206411081	0.709843127780135	0.700404050263895	0.7035808657694	0.706823558948928	0.699120438679474	0.70454587679201	0.698466702342291	0.690741547833958	0.6939414387516	0.69460804433255
8	0.903495056185038	0.890055461433148	0.864496015036634	0.825481680472099	0.776982263742415	0.73522029759654	0.695226046971214	0.647823766674501	0.642229708254448	0.649614157224663	0.651106887573998	0.656635755892428	0.677044001209333	0.696629262653937	0.711456312429811	0.727494955947318	0.70480587065548	0.69872365320444	0.706532999031011	0.709100060512362	0.704121303896358	0.711697692901611	0.713113454046563	0.723442965123542	0.72295630769217	0.717854430688535	0.712339968677762	0.72435556721821	0.70989998648896	0.71014455914998	0.704210631427689	0.697247984757522	0.691263435325483	0.681710924570135	0.692903342551958	0.695404911436473	0.691927747913249	0.70010345770893	0.704373980044487	0.7055277355954	0.692709176056945	0.685718740090464	0.691632706162797	0.699235114373444	0.705224594378292	0.693240228823768	0.690543158130008	0.699275812349591	0.691533923625546
9	0.89749166257647	0.886872861802636	0.85823597042306	0.828558792842271	0.780862931930445	0.739590348806514	0.692123294120557	0.665485362199835	0.636340821705887	0.637546498016864	0.631576937925063	0.642777324898685	0.666034016052821	0.677669673406528	0.696680386212867	0.709204219132914	0.705756764100173	0.707544358577253	0.708126059295588	0.712753517336692	0.712474586277243	0.714275439568959	0.71677222781233	0.713748251996942	0.719165643805795	0.724410083810705	0.721385918097648	0.706925837447652	0.693756845050557	0.706595806839379	0.708361827521677	0.702747010521798	0.692814026670565	0.6897010759165	0.702121994378696	0.705170763980228	0.704533975136593	0.711157074855015	0.692379682738963	0.686516466782479	0.687773658333222	0.682609052481284	0.690833930764139	0.685840101003056	0.691525571926456	0.690116699695848	0.68088172256034	0.691474655248444	0.69568847451718
10	0.88586000490563	0.881750188624478	0.864813650912305	0.827336729638444	0.788477137094867	0.744089147636983	0.712733888443811	0.66795781723127	0.647573949662667	0.636360363462793	0.656422360273378	0.661188210784619	0.660273767557938	0.674187542391978	0.681027347643535	0.692561843524075	0.710501943863452	0.718792462441797	0.714822181040468	0.713895759070816	0.720541498857146	0.728356384007557	0.716046947320719	0.72572024112977	0.729437915436617	0.712314420700929	0.711987940397251	0.708193996093952	0.703162775151002	0.695243455423427	0.693064698198909	0.691251160281375	0.694698181549708	0.691325312652816	0.691649830277067	0.69757894013396	0.695959274638318	0.689132237428438	0.694923240882747	0.696728571369683	0.69105857665866	0.695589292204446	0.687373333552864	0.683776221132039	0.690161397703622	0.682124357247737	0.686491202338282	0.69640703989294	0.706145303543151
11	0.867353698550981	0.86696463851885	0.857769749109084	0.8244444836929	0.788379450676918	0.76260922220104	0.710988360912677	0.695123194369876	0.6695789247579	0.658957925654534	0.663770799530124	0.661305307466398	0.645832956665208	0.665050620525035	0.687716553325244	0.688212678261539	0.699954018826284	0.707766855546478	0.717434936473344	0.728429736529046	0.726244954367437	0.727259309766368	0.723787175357637	0.727875587812061	0.72679283040065	0.713609021595801	0.71418137483922	0.704312073711001	0.700331614698881	0.694825559354535	0.699864709479999	0.697528204841409	0.69196530104272	0.688932917692716	0.690995031071559	0.700866524741167	0.692896749918221	0.681396818953987	0.695090481242329	0.702269638580276	0.705272778990088	0.712054022758119	0.697887518558681	0.705016644621564	0.699069932703375	0.694391345307426	0.699674064538809	0.695131297287794	0.697890806087949
12	0.866463049422887	0.862028377652449	0.847695585733899	0.826143798862359	0.802797202517957	0.770953751721519	0.733461117526223	0.708254065079549	0.675824990153775	0.660219520027647	0.663012506477686	0.651311034362459	0.655486967300142	0.672092967798321	0.679280125948622	0.687397358869532	0.715720549732638	0.725734333044214	0.723802697644598	0.728083225099607	0.72561487651449	0.713693265157927	0.708622907221777	0.705697393212638	0.708419116625705	0.701600169816667	0.69942092758082	0.702258677532842	0.701846035595155	0.690137535432178	0.691505950926577	0.698353918628392	0.700284837000592	0.6986596738494	0.698111413827278	0.705048710419869	0.707440012330133	0.702256300723239	0.715071962688667	0.7135938207285	0.717381239234886	0.722147301589242	0.712534214743105	0.701683700287149	0.700641202884547	0.704169369243322	0.699447893888169	0.705800626145349	0.707921000907103
13	0.865277198150846	0.862024060220843	0.848622724747992	0.833169998510242	0.809214323047822	0.785112358739916	0.746968886737336	0.720710739687052	0.687872824377229	0.661139644304642	0.655795003137983	0.658870826866571	0.663876913026443	0.661552082574688	0.675761915114314	0.690610493191713	0.706622054625872	0.712428079091225	0.712610793230668	0.723214076974825	0.719982405572394	0.722789887220068	0.710843848136104	0.707946164183617	0.693656082873736	0.705978802909015	0.699661310657101	0.700139613745904	0.697594871879205	0.693426841290853	0.701116335683595	0.699122008108342	0.694199238613007	0.687743375472759	0.690013563087338	0.707204614466825	0.712415044335474	0.707940974730953	0.705381142725766	0.707533802840855	0.70720412459976	0.714879266457289	0.715793799936286	0.707129022448156	0.704781795551986	0.697302126981832	0.700036940708135	0.71662847263898	0.713804002520968
14	0.857743222593315	0.862267394356079	0.85315955698835	0.838937310879708	0.825563739765414	0.794407015403507	0.759472087327996	0.725677669136045	0.692814869439768	0.665487629896635	0.650710889984244	0.655907948924358	0.652287191984866	0.669114083320993	0.663796847317236	0.694284823517241	0.689965436124238	0.698266714230902	0.708134140470916	0.711726543088512	0.709975679788493	0.714291584950029	0.705447943095609	0.703618488256222	0.704162214760066	0.700817394188077	0.712153945587908	0.706727241102448	0.703267481842969	0.702602758670395	0.691251209572375	0.685465969478698	0.682759122075646	0.68316303735114	0.684636746082764	0.700462754646504	0.725234885023887	0.715818934486117	0.70332012805174	0.708241511132235	0.709785986786706	0.705404800009252	0.7099267012207	0.702128045704331	0.705111365718881	0.699482627104644	0.69582317079215	0.705399605320652	0.702401926610456
15	0.844204479207003	0.853225864129324	0.849120398880726	0.842304179490782	0.828767699484527	0.804017708852626	0.774950327391812	0.739969106757339	0.706846110061105	0.676485755704943	0.65664519062515	0.65069464511045	0.64247290654833	0.656605639605504	0.655212026041351	0.677763424226744	0.693264240156942	0.697186457032275	0.70035884172407	0.716738777932298	0.715738195501949	0.715434867384794	0.713127205375709	0.702536101820585	0.702727940081009	0.706072853185733	0.70558367146538	0.710687482117524	0.713026717816063	0.706415160180089	0.699322129411554	0.704151016274111	0.701113295199725	0.706435539550284	0.70557344608175	0.719577387243885	0.719910628331878	0.717946693636895	0.718864250799416	0.724411609087133	0.720580947211754	0.702261142924665	0.696214098168117	0.685021265205822	0.694231125120362	0.676038427620662	0.68644411783491	0.695011804213773	0.698033993294518
16	0.842085993655538	0.840842316965309	0.848136418143159	0.843820803796869	0.825668935800036	0.801455462022198	0.770732448741874	0.738582388406529	0.70429293501006	0.686803973387046	0.673964582548122	0.65427918544242	0.641440776603122	0.647973151359322	0.652449951412288	0.660547784201939	0.668819732883866	0.675323542692628	0.692291402584273	0.703248677365467	0.70494187868357	0.70364067521995	0.701568867207595	0.708574211237598	0.705340350743192	0.69824588665377	0.700912224595854	0.704786906846106	0.706690652485194	0.708275293322694	0.711182707814266	0.713035336786045	0.703675478680999	0.711670205577497	0.705514295103207	0.716002666142013	0.712382170022112	0.711266747049251	0.716006021434647	0.718933143710957	0.709478084351957	0.708335458910753	0.701714301010501	0.695152761597791	0.689645191562459	0.695959513615481	0.689791629255905	0.694254819592055	0.693809461412647
17	0.826515452951621	0.8393113315592	0.838072439577806	0.830751810117106	0.822993501158855	0.798853378721662	0.771475705476896	0.747186617952905	0.721770619926116	0.699666448564186	0.681350897284012	0.665249975563563	0.664937154038204	0.661169544010104	0.652050721595377	0.650541725993445	0.665975799113756	0.677805466507119	0.690471577895998	0.693939596989073	0.705689660719758	0.70421939490918	0.703090989457609	0.702423410648726	0.699271225496401	0.697687079388976	0.697219198966995	0.696406028141835	0.698993561513763	0.704696572838027	0.701567154428948	0.703889107303618	0.705258001368374	0.71607060608718	0.718779867690335	0.725736443178893	0.725901648186748	0.721177035206958	0.713184295683995	0.710972282361726	0.716015713925841	0.713454532096634	0.704748128056261	0.69988444568508	0.697739194677037	0.693003076057517	0.69676827764232	0.691786110507947	0.699876693434539
18	0.819825991926476	0.828799360958576	0.826749229564015	0.820264540122304	0.810379654382177	0.794774537575322	0.77707981411723	0.759749036956464	0.742662113891023	0.713136085768323	0.691247115819569	0.68645685065969	0.681304349341227	0.680069226411577	0.671471289727977	0.665821871373472	0.669013650465686	0.685131032114035	0.68993312949421	0.697364253444246	0.689148115910396	0.69549476035719	0.696800066325358	0.697711088636823	0.693491286809293	0.697449392825796	0.693354053492481	0.703410798151925	0.701047779540079	0.706578478394971	0.699066788851617	0.714463170088432	0.71699921816731	0.71902383708266	0.723251733092775	0.728649673438248	0.727352565678465	0.723940689102169	0.724987237238351	0.710665606073491	0.695695724114002	0.698129502654781	0.698964921116843	0.704976285785932	0.687811317135125	0.691205495144386	0.690189894473097	0.694722604561437	0.702937832409113
19	0.803063006024659	0.812045059216776	0.813460754228307	0.808885936245323	0.801406520878627	0.788649581459056	0.784717427472831	0.770606078302124	0.755170166563443	0.73828802227183	0.728170103266646	0.713069867830466	0.702861675932123	0.68389737881403	0.678205504732503	0.67837783929817	0.680595261314824	0.678181750240504	0.682817179183954	0.685715701953274	0.695619642309248	0.697973624519533	0.702505621252769	0.693957070154887	0.687030236136907	0.691112384528176	0.700469601138208	0.695714101651184	0.697497098678447	0.700138902030863	0.707143164036793	0.715905552631117	0.727663640493454	0.73068788953902	0.726966963289308	0.723960198352478	0.728563761776966	0.722230820377985	0.721649348613693	0.708084036440952	0.704870691606	0.708072753566474	0.700073749240626	0.691747175857408	0.681991151702659	0.689127955034862	0.682795562786559	0.691290041962282	0.697411711297616
20	0.794834797293628	0.800150700942586	0.80190475904801	0.799282578486137	0.793086782143949	0.787395529958948	0.780945538688015	0.770836986759471	0.76021015824474	0.748273169396507	0.735689870455309	0.730670391593329	0.706095504263158	0.700223359789954	0.694585825758758	0.678853403498634	0.680032831713113	0.680030767097881	0.673595189190519	0.688708099461619	0.706019643839287	0.704983542580659	0.69418618662894	0.69529207645149	0.693570627451265	0.693476947819969	0.700291194299979	0.705581814736059	0.702216875654306	0.707303451061942	0.710525694306916	0.707275093928745	0.716390173101362	0.726932806847403	0.7322450414582	0.72695530204382	0.728188870712923	0.714815372106799	0.716550903374324	0.707777365402602	0.703305221390971	0.70432069577638	0.704395562751412	0.694189126270481	0.685922353475191	0.679655416272368	0.677463873327643	0.676687066712783	0.677204756603595
21	0.785282204368721	0.79795625662814	0.799089362694549	0.797641377856955	0.79279744652579	0.791237928920045	0.787638463065591	0.775312001509644	0.769359716749817	0.754338509972041	0.744839864848923	0.734043219581314	0.721468741674758	0.709044684780286	0.69265832190289	0.684785508841526	0.682664314810261	0.68026341930457	0.683913202221044	0.687627101647733	0.693382354040251	0.698034807620289	0.696979733975026	0.694646994269346	0.69986216355615	0.703049176372798	0.70303986877167	0.700191097361297	0.706905969811219	0.70219081419995	0.706794888537026	0.719965685341506	0.718525258036256	0.720342782717808	0.721675252251928	0.734386120639308	0.733753904355306	0.711910516501987	0.720443172325371	0.719439288561845	0.708964963136699	0.699736991471449	0.694433336065783	0.690553881021094	0.684208974067465	0.677728151379273	0.684358537548053	0.687971903234339	0.682051193137556
22	0.766856495076684	0.785792770788658	0.792627085548655	0.790066197931423	0.789882861665841	0.784970867957438	0.779308672056379	0.769442836878359	0.766758740411205	0.753083324613768	0.744197191477516	0.735143098282938	0.72711006702277	0.717386642489363	0.707509667565726	0.687863535930996	0.681505319447375	0.679869927521745	0.674195457352593	0.672407340285689	0.67627064375112	0.685514207597174	0.686029619896195	0.683108725150151	0.690856006709845	0.697673649056934	0.699046186749056	0.709085116733875	0.71087566131109	0.704067198407697	0.701874328034749	0.695638452224951	0.70254592424529	0.706585582445462	0.710691892454372	0.717480583297345	0.711408410572519	0.712799775673698	0.714430052878493	0.718108749492518	0.719330361185054	0.718566663716287	0.717853298126448	0.713143430587986	0.698495282313641	0.685944836368762	0.679678977456049	0.682829377113857	0.6873304874489
23	0.754820324575513	0.764747761466426	0.773587274665643	0.771405410665375	0.772819495527174	0.76829737716416	0.773433619432371	0.770982698808544	0.767053353788508	0.758443852740532	0.751711409315356	0.740408536794663	0.739423667548846	0.723009250805708	0.717948515800396	0.71566020696768	0.711344806627196	0.698004327459087	0.690026258328926	0.686997841028474	0.688931654111277	0.691593178174071	0.692394844600952	0.692894424778725	0.692124253691613	0.703113368925625	0.706770393232991	0.70549075188286	0.708179085187098	0.706352348616896	0.706569380427971	0.703341573666659	0.695487382521883	0.70077897331581	0.714410443492778	0.717742656647404	0.714184447173788	0.702066365248513	0.707608167838675	0.705757388787218	0.70982046253337	0.711181764780262	0.708826494043081	0.703283197709272	0.703447721189381	0.690595773297496	0.688269511650206	0.68785351941323	0.687643352409337
24	0.731449239448593	0.746019315371982	0.758593828567131	0.756699062529813	0.761969426560147	0.767878527741224	0.770785882423874	0.769098983275835	0.765817183519778	0.756134168940372	0.749108469625154	0.738327643627707	0.735286279822812	0.728127910027961	0.725311997880367	0.714122316860785	0.707506792705486	0.69915296762701	0.697308935392826	0.699352157388928	0.704752818463888	0.709250407422232	0.709181903513993	0.701257232900532	0.702748931579036	0.710089220073725	0.71457399693427	0.70636124994933	0.706947871321229	0.705083383715699	0.711791022603064	0.707702407265406	0.705674670955718	0.706489502841288	0.70283478515061	0.703678865764253	0.70563457067863	0.707953525137725	0.711878708372365	0.71203915818245	0.708875531653586	0.704460810899461	0.710589557838056	0.703239789104187	0.697749414815221	0.697757557352774	0.699046100024357	0.692063115063276	0.688641177545646
25	0.724594778860437	0.732580437481092	0.740829380184651	0.742874358763812	0.748855104225646	0.749453845451435	0.746733522429161	0.744028062586203	0.742569818735051	0.743408900296762	0.736299228820975	0.727423763149482	0.725476839545305	0.723484834881234	0.716042661696177	0.713398411314836	0.715441997635603	0.718210014737823	0.70867002674272	0.712760428144705	0.713166104028425	0.704132848585624	0.701768379069807	0.69752565850051	0.705758222123595	0.701616891253698	0.702834759696297	0.706359856855761	0.707016258521525	0.704546912783763	0.69901956136907	0.703074325484985	0.703513835354248	0.701949812530546	0.70582551001033	0.699402985550579	0.704605357474152	0.701551176971989	0.699859412590084	0.701817549058837	0.705131573176664	0.699252975949383	0.694079826301307	0.694134768665612	0.697845254180329	0.696016649912299	0.703712434182739	0.70331844355327	0.703616157335075
26	0.71907476275108	0.728113805498129	0.728158780459752	0.729515704323864	0.737003121764706	0.73655215252272	0.735813404781584	0.734489994048139	0.73148422828301	0.730985940496023	0.731705420413674	0.730670589341343	0.720905743605525	0.725295139479896	0.720532567396189	0.719036845674514	0.717280824896097	0.720932018075418	0.718885384221388	0.713694042681483	0.710888778123097	0.701409008894719	0.696858442015392	0.688089180228919	0.688796926936495	0.690642753016451	0.692610771600179	0.695018995003764	0.700599350091487	0.695389408149564	0.701742391333112	0.694697185007502	0.699044897945853	0.70049768119327	0.698078714368937	0.690520962857571	0.689757552313927	0.691297459583354	0.691280238406229	0.703474777923642	0.703834869844316	0.709818949235197	0.703985244809012	0.710135205898349	0.713091964245362	0.711335699797523	0.715429911904843	0.71389508696283	0.714181168126178
27	0.713745409782974	0.724913606962633	0.726897535828837	0.724061835169657	0.724602982857595	0.72376416709759	0.721953656295369	0.72034277787907	0.725627382570578	0.718870367356452	0.715880811208621	0.715634231883294	0.717034032921233	0.718592423755597	0.711290854992703	0.709998518731116	0.712820056447044	0.709126127773028	0.705798673974892	0.709825408511577	0.702654459170508	0.695881020977507	0.701492672154503	0.692149817966662	0.692697123178013	0.698527534839354	0.701277740434204	0.699268724367116	0.694039501274909	0.700559685968819	0.694334156472489	0.69222642366691	0.701383878483562	0.700979795266696	0.690628751882465	0.689679569652418	0.687073192845772	0.686419202744579	0.687860427014966	0.691287621634828	0.691360259028653	0.701136745610744	0.706240980716806	0.706701921675261	0.712004170666586	0.707088991355769	0.706666219307789	0.709538836331462	0.707962060759416
28	0.705130180079751	0.707443646042004	0.708844815561763	0.711102596442528	0.723348635627131	0.72289879100628	0.727472447905732	0.727852597251004	0.723321211564848	0.725868640518394	0.728088394234582	0.732675291799198	0.725133610311202	0.717078735788398	0.713662778696278	0.712163698726806	0.711850867357604	0.720712284566724	0.709349626528081	0.701415046325951	0.69696278749196	0.69293473772755	0.69283622460799	0.695791151980279	0.690201420785173	0.692761918716664	0.699578202602976	0.701594217032286	0.697611613559545	0.689401523079601	0.686423121767974	0.697196990770175	0.701501035472322	0.698554797694658	0.700916107577972	0.699856581681831	0.701190436588801	0.697891699381252	0.697909699421776	0.699200990315956	0.702367192106146	0.709219210487591	0.700970413139608	0.708954831486136	0.710897223948818	0.708296385806027	0.706457966093326	0.712605062562056	0.713984441513394
29	0.695973155615815	0.698261739425808	0.703893748863192	0.712649710026709	0.71137371223835	0.723174546495581	0.724317964841534	0.732746521297992	0.73819033237866	0.737117052596988	0.740839733329179	0.736728478016005	0.735874852975089	0.730748578702299	0.723489198687798	0.71531231942587	0.711283328005541	0.705343149091401	0.699402655275434	0.70127148303914	0.703736187215182	0.6963427059131	0.687387909942727	0.687584773637187	0.691714176656464	0.690157854981604	0.694182355057194	0.68962397797491	0.687584367320838	0.689598941575283	0.688955936160086	0.690504929495662	0.697671192082265	0.70229626514771	0.707843317917074	0.707644370619789	0.701573428058445	0.702458845635344	0.705930377021219	0.702462780185042	0.708125114116617	0.706065623383769	0.713713110259555	0.726472430220238	0.726880668989272	0.728584287336969	0.721337189044846	0.718141595215407	0.718426040398263
30	0.689883267972415	0.700628928483183	0.698269385057463	0.696630419831584	0.70596725060797	0.710245980517197	0.718935628832287	0.720697385042043	0.718052202800286	0.72773054435358	0.729313254279724	0.728435519844776	0.730185554336894	0.733100609312174	0.730482492739569	0.73103499035361	0.724049270229197	0.719316751646459	0.711725448037255	0.702719045677943	0.708642485393828	0.700711358298999	0.697907032350094	0.697045971797074	0.696577141088777	0.699113553995614	0.691292634151041	0.690632791985295	0.686796060414084	0.691888395355141	0.698617536523489	0.700896084409065	0.702548509942975	0.707240804660789	0.706635598439383	0.711913359110499	0.707007885318157	0.708079085473743	0.705731799578145	0.702343938592571	0.713241341799852	0.717770126275565	0.721742641882778	0.724009602527593	0.728890613617497	0.734055669548516	0.731028385744431	0.727438407794594	0.728965860836179
31	0.669424285484723	0.67041960193844	0.678216781318735	0.68233957593608	0.689582081548669	0.694165679170105	0.698753152703769	0.704018984417371	0.710538334487321	0.711518552387433	0.717618787601908	0.722677022377899	0.719618993249395	0.720768403793973	0.725496538355395	0.718122530466559	0.718728284070677	0.722825817573239	0.723241718041624	0.714418852930082	0.707498517951175	0.709792517339485	0.716798373050015	0.710892313359315	0.702692502220019	0.700691503278611	0.707075771306378	0.707555699211816	0.694872993064001	0.695901268428474	0.700021944954194	0.699410766216068	0.699153177255906	0.705539221417694	0.709384696501463	0.706937359572289	0.712679780491247	0.713098823104449	0.713072197048819	0.705284541637152	0.706842649743532	0.710650730684383	0.712585630812754	0.710513383470134	0.710095960508129	0.716071188183992	0.712201913077858	0.718531187560551	0.713175818064267
32	0.640754322225144	0.646406119918059	0.660191920585499	0.668993917222348	0.669084079095134	0.675128001904118	0.685625366239483	0.69283637411745	0.697112116005358	0.706136437034961	0.7125098049698	0.713649020173655	0.715914309780869	0.727179444933703	0.729925742038707	0.730563262809799	0.727842019545008	0.718914826507725	0.719799897986355	0.719794825470218	0.722915408007667	0.723147265091393	0.715870123749415	0.711911460158888	0.709045902437018	0.701968462815257	0.703267359825497	0.698703611009652	0.695421041520365	0.686097049681646	0.683820139314715	0.68275383283043	0.683001889096422	0.689595062833443	0.690554454645258	0.696616414190846	0.703251263254073	0.702656002234874	0.704199381950313	0.70663789210729	0.701984753212796	0.701629558923791	0.702635241897554	0.695929753377092	0.699334734045472	0.69368929365339	0.696862500795391	0.696393580825949	0.701559850931598
33	0.64248296200127	0.651443074638313	0.658586340621369	0.666221661193455	0.669468345436647	0.669045923054704	0.676072911770025	0.684982964667121	0.688128571760483	0.694681036814505	0.699472550086346	0.704303192697902	0.70804474191419	0.713403531358713	0.712218917136817	0.71076588856115	0.714015389180874	0.699599515703481	0.699946633303167	0.703887258009655	0.701673576584904	0.701057281676372	0.698134581552183	0.702878439667983	0.700730142828877	0.697977154875776	0.68889084177655	0.694588657254449	0.692093258719497	0.692747567509494	0.693140608351625	0.691486670456677	0.687528855376605	0.682555710273436	0.686563328489865	0.698621168998853	0.703095279832008	0.702554432368496	0.70118123945922	0.700465576536066	0.701412775087014	0.698465973154124	0.696261940195295	0.695877544732256	0.70175541226992	0.696198362350346	0.69221079811298	0.69587144633128	0.690820109399585
34	0.643984104458765	0.64275994091978	0.653434475272533	0.65450128115926	0.663070520656898	0.6654051844332	0.670055438503575	0.678494983228827	0.691477517341191	0.693944540284943	0.691914782676603	0.697067781384063	0.697850463122793	0.697616860484575	0.700088676161531	0.698160645760465	0.695610392225979	0.695070480337931	0.692722546706563	0.695726707658185	0.690409165090605	0.690684543558112	0.687820875616189	0.683216995347231	0.681134024392197	0.684804157026296	0.681817734426348	0.675526600964105	0.674850258568477	0.675043439102984	0.67538865964866	0.675746544427204	0.67618164272804	0.678643670299681	0.686112412011686	0.683451217522709	0.684005673551918	0.681328041181715	0.685926018632615	0.68454171808708	0.688164314338812	0.689888551971281	0.694119614828387	0.696092447039943	0.692408548662003	0.693909097094379	0.694632708675047	0.694733583710804	0.693007373892163
35	0.646242856341383	0.65210229238548	0.659257420624156	0.659967163276331	0.666835954173791	0.671702381328676	0.668518904135666	0.675709030301187	0.675581917204557	0.677669776500385	0.678915685485667	0.684035335552129	0.687522534289277	0.689559532556025	0.6916049989905	0.693662779254302	0.693413684622529	0.698128526582337	0.703843809919163	0.704942772477105	0.698228970266334	0.699471950068939	0.692886598393683	0.688535478166819	0.689544489955744	0.686744469886262	0.681328194328713	0.675687100273775	0.673312864987377	0.674549450388427	0.670976300557906	0.672947830408486	0.674894943059346	0.681011453227692	0.681124557938992	0.678676750269805	0.679783307106464	0.681720530656543	0.684247055771229	0.686031581611855	0.687948965944489	0.686952980778728	0.683240115141281	0.685644533062183	0.684486287429897	0.680544079601399	0.683938832537428	0.684257208802063	0.686129621347254
36	0.650880831975988	0.655029257837529	0.655049227935553	0.658445425440114	0.66229696783076	0.658867478968923	0.662684643172548	0.668270120051379	0.678346291457621	0.680604826044897	0.682303694413403	0.683815832283589	0.685729322869676	0.686258730544919	0.691193008013065	0.699415468359754	0.706412019844794	0.707654452902085	0.708376760594068	0.708659216383766	0.705225112312018	0.707670696991623	0.701927538505332	0.698109136650699	0.691791702741514	0.689537682113895	0.689195480768807	0.692287567427602	0.691989237514105	0.691403263919394	0.686881294305195	0.68704076551005	0.690560551508415	0.688766959957125	0.685524278922536	0.680872253464643	0.676561588239662	0.672773408069518	0.674163624671771	0.680333777366677	0.677036868215926	0.679047187823922	0.678971641699688	0.679329690873897	0.678753702189634	0.673745693987326	0.679616731074669	0.675995510655284	0.673978569800857
37	0.656662519940871	0.659756703601114	0.665062181992498	0.669600218287068	0.674533099312645	0.677853948488666	0.678158111275925	0.680319229443357	0.683465798116186	0.686724319778854	0.690278161794463	0.689474364482286	0.68941010428043	0.695725196755276	0.697633607958624	0.699823716739125	0.702815951177744	0.704653807839991	0.70836031303338	0.706018196517141	0.70271273369977	0.699738408823576	0.699153136497217	0.703521853592019	0.710053108816652	0.706255206270046	0.699621502196285	0.695182721371705	0.696405432294807	0.696723237925288	0.697453825432952	0.694448085724254	0.691565012236282	0.689963285454152	0.689191711369071	0.688169016174077	0.686124086295158	0.685657573476753	0.683587459311865	0.684295144082893	0.679930955175767	0.677781152082288	0.672098004209997	0.669580300850703	0.664452098446319	0.664741771473261	0.666384493887014	0.674491168040462	0.67989830759601
38	0.661008941976791	0.667969264448678	0.667006064191042	0.667783497180101	0.674668320750035	0.679737573832689	0.680215992599565	0.681514772236639	0.689562357065903	0.689221202839216	0.683585600055844	0.685590664407784	0.685401224073808	0.694800806251143	0.703064649676328	0.700427767437363	0.698784978476149	0.702784697505907	0.708912207993889	0.711487880658194	0.71476825588258	0.718742406493837	0.72076677751657	0.719611782521382	0.717622116002478	0.713064779329906	0.712449712608749	0.707641919029434	0.701422885242411	0.700488979606576	0.696849962190345	0.698821239688864	0.701703488665607	0.700462398460464	0.704376571955354	0.704349921792975	0.698831900200986	0.697094872161542	0.69350686943182	0.693129927321312	0.686940307832777	0.689071196019132	0.688629881450067	0.683787370331837	0.681008727338932	0.678629723598771	0.677217468559245	0.681778369997508	0.681307611635501
39	0.651280591961098	0.656238063391274	0.661952939817595	0.670975044763522	0.665055801956894	0.667245790179693	0.670663348315912	0.673768607626881	0.678120543306216	0.680812108637919	0.685686127948935	0.686428720258643	0.686175944243582	0.689990118309515	0.694711623626188	0.697934746873357	0.701010586084932	0.703968990475306	0.704193187857474	0.699551712195075	0.697837274168875	0.698246348815398	0.699134461611104	0.704326387998202	0.705308469060518	0.705106871116068	0.703812192830789	0.706185430604497	0.70685799744333	0.70476698239498	0.708720697980777	0.706272757305754	0.708899267117417	0.706795642101468	0.699763016343782	0.698645059833343	0.699015437002735	0.700899934548975	0.69349186702342	0.693822074110585	0.691917062482741	0.689912596315541	0.691592885334252	0.688489330097676	0.694998194929656	0.699198652890384	0.704077002115111	0.702386487935719	0.699126469213864
40	0.649645382820425	0.651600529940144	0.656554699673204	0.661881806561718	0.665714162645143	0.669779908828746	0.675159758453693	0.673963755880046	0.680258215175504	0.68354548103178	0.686594335921246	0.689128062887543	0.692339116917258	0.695577863173108	0.699126631191841	0.700875629715915	0.701690461676515	0.704503074322539	0.702837644098468	0.701806364436615	0.702850383251743	0.706529706045713	0.704978005626638	0.709405821077752	0.714708155102246	0.718452822392074	0.722014651571907	0.71606404196812	0.70566365750492	0.70526632642136	0.706793953170929	0.707006839441661	0.706036797352484	0.705456365441358	0.707672030120936	0.704435977978952	0.701236068056876	0.699211687777435	0.69819179788948	0.698992588878892	0.698830669633113	0.699307472611977	0.698712396240676	0.69933152314745	0.696169287067325	0.694651073351567	0.693730698642858	0.690880305940921	0.694075898152147
41	0.654710505371522	0.657527750415041	0.659341896803405	0.664754690315078	0.669023696808612	0.671535986821682	0.670968326803985	0.676136110527249	0.686692215315804	0.689513646843592	0.696186368502517	0.703265779377622	0.709335144992781	0.714950841050575	0.7178539289568	0.721679512885115	0.724260651271507	0.724258921123399	0.725404478681854	0.724190731229095	0.726679049028379	0.722925596149945	0.725617142857792	0.724310642766896	0.722470455044986	0.722658915750803	0.717482246875712	0.714027579772742	0.710731043900404	0.712160329500544	0.711608986535735	0.713057208704436	0.714974315439022	0.716934999203597	0.718229411698069	0.719929026222073	0.720096353450601	0.720613268166374	0.720687670934496	0.719984597521714	0.719383808485804	0.715254781225386	0.712157983591919	0.706157106331827	0.708587452218238	0.71185326115306	0.709999355455012	0.706945922216574	0.705847716487251
42	0.648660232313973	0.652661279754456	0.65242516755848	0.656014742247149	0.660484932288598	0.664102636320491	0.669170875794989	0.670904823261499	0.674620026795729	0.678616866061376	0.687832032779517	0.692065907664191	0.69409374039188	0.698336290116287	0.697750583201953	0.705063903910212	0.7150173661684	0.712995998827846	0.713292910018047	0.716506283762323	0.717985376843468	0.721070846750343	0.724192846728142	0.727920617341235	0.727906401874602	0.729103335948752	0.725485143749202	0.727415108276987	0.730352788843534	0.730169192825951	0.733324636629562	0.726919497011393	0.727293045667628	0.726205274056565	0.722251992482077	0.719821398823851	0.721813428564661	0.716213221027107	0.715722308557244	0.71590313012363	0.715864945270942	0.715136296959029	0.713750050792143	0.714062857233568	0.712384067473969	0.714299475178647	0.717294067745216	0.714362259037323	0.712739248234624
43	0.65303930144205	0.654014266097268	0.656051054161308	0.659790766974701	0.660413225400176	0.660128493695133	0.660436269472519	0.666158461681078	0.670315296876144	0.66847640199485	0.67814776409245	0.681162225917588	0.685985003076843	0.690004593657219	0.692869463601013	0.696985653656109	0.699898659232166	0.700976587910004	0.706522510546755	0.711137308794114	0.715341357738479	0.713173923155147	0.714315534324142	0.716320937072776	0.715592338835998	0.717329592540348	0.715459598010121	0.715617588624365	0.71829479685482	0.720655891489579	0.726035954187482	0.724717961754359	0.726743243434913	0.726707328114263	0.731248879362179	0.732679048158964	0.729663193425948	0.733388047608657	0.735373019586505	0.736777025845992	0.733077781785821	0.732724822776115	0.733689792484236	0.729245132412156	0.728309119565746	0.728337575278197	0.730176680376805	0.735125979281324	0.732604322803404
44	0.670666813097012	0.669137740406132	0.67184630908861	0.671411946689626	0.670789169601431	0.675204563080767	0.674426402032796	0.676402531353411	0.676574074936216	0.686142558106981	0.687067199454045	0.686642527960633	0.688884941264035	0.69293474265527	0.697075375556759	0.704317314444619	0.707787936642676	0.716117258397167	0.716602464652571	0.721660649233705	0.721889492920283	0.719134096314682	0.720345705369917	0.724275919360707	0.726617102029639	0.731427148311751	0.732980195840434	0.735358224342412	0.734951472738454	0.734903729673251	0.735692763912954	0.738343313233313	0.737834971971814	0.734375604931739	0.734557557975166	0.736186433280367	0.738976077579792	0.739416087060429	0.7420410308438	0.741415719253669	0.742519220124851	0.743642514393243	0.747354545871001	0.745288207727736	0.744644550891925	0.740635526473494	0.735601686832538	0.730348049193477	0.725683834251612
45	0.681551881046535	0.683753050957925	0.685202735064995	0.692982291104876	0.696089890324683	0.693675252026507	0.693673887719277	0.698459655092068	0.69692433498004	0.6957827061451	0.696320990417269	0.699064761129333	0.698265472424865	0.697885733900997	0.703114087300628	0.703251125336739	0.704014032039543	0.705653591502398	0.710736654906361	0.718985353857482	0.718458017933066	0.716853641602642	0.720007379643053	0.726706715786173	0.730746335446829	0.730457606847959	0.733617573639495	0.734232780460296	0.73782623014146	0.738318945533279	0.741009423258752	0.737966709494349	0.73751750954725	0.736953422806687	0.738447995290391	0.739136752318126	0.743211243430579	0.741711723456882	0.740368977101712	0.737348125200484	0.734290569831895	0.735070238775479	0.734735589949289	0.735023902677946	0.736365323032007	0.738035807597278	0.735537784603643	0.731790748493156	0.731025484481804
46	0.701610804810972	0.702142551164182	0.70197838186952	0.705608894135449	0.707775474172024	0.711169748329276	0.713194019981111	0.713779938143245	0.716715380768687	0.718361999821174	0.719711701324803	0.722958372429933	0.722785122810297	0.722494725429847	0.722945049700026	0.723164266400739	0.724507613959243	0.725004973411436	0.725427959066739	0.727033171788903	0.728171745464997	0.736052168068118	0.735857153189469	0.734501449730449	0.733540900364256	0.735965966951197	0.738677737864113	0.741210317700134	0.743603461055239	0.746241189435245	0.749180211459831	0.751921580729318	0.750624463115338	0.75256870887947	0.7543080080098	0.755613576405666	0.756514704704637	0.758047136235044	0.758287210381086	0.75735894896331	0.757586646905391	0.762616706779933	0.75888254848425	0.754297735206197	0.751237116997889	0.75173498116872	0.746892132925441	0.743421449668988	0.741386615890278
47	0.717779742562377	0.721427332271089	0.720208414369083	0.718999107412342	0.723233971731481	0.726318747156017	0.728538637022422	0.728636559908833	0.726968494620102	0.729197263382914	0.731174796796935	0.730042083750343	0.733640449074217	0.735290161503653	0.738262077304076	0.741616959132782	0.747614318972341	0.747528895536102	0.750076392325129	0.752332497582506	0.75405254471255	0.755178723560962	0.75437821375117	0.757263400480887	0.759008261627436	0.759232042223334	0.7589989861206	0.758488369000268	0.759221995750382	0.758979959299637	0.758634050870031	0.760194185874581	0.765246912127806	0.765495676543853	0.762545523020196	0.760562897381702	0.758402665488155	0.761866793379499	0.765156987423175	0.768185558694495	0.767915232857333	0.76409477553996	0.76047808528093	0.762795012743282	0.760191169488656	0.759541417394	0.759749003046861	0.759634709428024	0.754389991916068
48	0.722970751405006	0.729331794045627	0.727776138310143	0.73201630046165	0.733447441442934	0.734822853304573	0.736489324094749	0.736535370778851	0.740689122197877	0.743742944350486	0.747192225077308	0.751506686766463	0.755104632181233	0.756938628975397	0.758281076883537	0.756887545072977	0.758364334486889	0.760588334957354	0.76237075586148	0.76669787234085	0.765396899898985	0.769223863468483	0.769494084954775	0.76982400461803	0.770405456711196	0.768092520865332	0.768850665121502	0.766871019240558	0.770387120747279	0.770156375013756	0.769473596944412	0.768586953016689	0.769589008705308	0.766581584214018	0.767340148985049	0.767558883407271	0.767118354335993	0.766951993176404	0.768927124788625	0.769642654567296	0.771567821514795	0.770115227811317	0.770156243698582	0.76943850435128	0.770509808113818	0.772345639304911	0.773626318508282	0.774675000090682	0.774651153152655
49	0.751377232990896	0.747829047523382	0.744189719997166	0.743854425130288	0.743785755609784	0.746883080687234	0.747117372183837	0.748595578187959	0.748719653765363	0.748270855190359	0.753278054378943	0.759744048979884	0.758519411846596	0.757663904466807	0.757756699347806	0.760693875733082	0.761430372780975	0.764865588510036	0.768190029642168	0.771393588594875	0.774462595564463	0.776276397342674	0.77696641840803	0.777979323959826	0.779314492217795	0.779652795707584	0.779796668029906	0.780426439755964	0.783188125515384	0.784222090128605	0.787287068617961	0.787454950656705	0.787871045000692	0.788996985871761	0.791553819395812	0.791895333919616	0.791331912480891	0.792610485831914	0.795368179699425	0.79809073057857	0.799148147958325	0.799228212380161	0.799211770308175	0.798778976442055	0.797859744729281	0.795409096481038	0.792677675832789	0.789804443988081	0.789359755878533
50	0.774590536014748	0.771278631253837	0.768742730404947	0.769468435477559	0.768767249678879	0.768370074149658	0.768607762933796	0.771400984839725	0.77093457434353	0.773405199894262	0.776522777887573	0.779656788265702	0.782652282315288	0.785911218672363	0.788908200545137	0.789242665356917	0.791687433523687	0.79414288766703	0.79658584022608	0.798434210864589	0.798175347869742	0.7973479011196	0.798091157050451	0.800554633134901	0.802616662185569	0.803978971464151	0.803887695889025	0.804389312446648	0.804906281188945	0.805049202012611	0.805673849942718	0.805910467044148	0.806111411766814	0.805270944182525	0.805192013631529	0.804197783430926	0.803851760253575	0.805600831030029	0.805766972186035	0.805956297507868	0.805943413427876	0.805696281005003	0.806762339618712	0.807104849018134	0.805800320226634	0.804188181568275	0.804851743811174	0.805454179265676	0.805629301078447
51	0.803017510386361	0.805001262071036	0.805572323209606	0.804185598915827	0.803997783996603	0.805587662902929	0.806024384567983	0.804990445254022	0.804254764832786	0.806921647287205	0.806885248096725	0.805628767537457	0.804298308631316	0.803637136603639	0.806018457083471	0.809315855944295	0.812463813651374	0.815459574924852	0.817350707438857	0.817537959538301	0.819225050179456	0.818050726063614	0.818528163403468	0.819735497077646	0.821758360247055	0.822653308592089	0.82475702677559	0.826801365337026	0.827742225009405	0.827642185664674	0.827369158988899	0.827545769203877	0.826902404633978	0.82636386754631	0.827427888676264	0.828670811406952	0.828992988830768	0.828042250784124	0.82692913867748	0.825773680798936	0.82587227465342	0.827906874463969	0.828040269544437	0.830084091796251	0.828267869763228	0.826489746014378	0.824372868515473	0.823551240766283	0.824534044119281
52	0.83364363215951	0.834126578521348	0.833967793446163	0.833098811182146	0.835471130859144	0.835222620091489	0.837151748936972	0.836869722266508	0.8370545831659	0.836780884475717	0.83782181309124	0.838041292549545	0.83900394801472	0.83823784770821	0.837683350174937	0.839738838404072	0.83884837967464	0.838651269301374	0.840858557763002	0.843417431100397	0.845928189775814	0.847364199570334	0.848095446836294	0.848745799525492	0.849336716178336	0.84982275961028	0.850194390388153	0.849993754017288	0.850856086834943	0.851125010357634	0.851226832849686	0.851275321543338	0.851289936173938	0.851441957368731	0.851417193440069	0.851519963887515	0.852740284830606	0.854334034069654	0.855540680993526	0.855491582295352	0.856492386454135	0.857245758052848	0.857163094299674	0.856143970058215	0.856229685433972	0.856151915338651	0.855639183292787	0.855015267325736	0.857117294003419
53	0.863073283124748	0.862949760822137	0.862823715979807	0.862862241559768	0.862854245353956	0.864241296353096	0.86340178393609	0.863704883287711	0.86438539561133	0.865230072598291	0.865910229706733	0.866069600381542	0.867095867031581	0.868046009804992	0.86907067242983	0.870176398333129	0.871236354768874	0.872067763875339	0.872808669990009	0.873631632899131	0.874437404020698	0.876269524686121	0.876813079666957	0.87714594230218	0.877533494421615	0.877996063112831	0.878532755701313	0.879142377702533	0.879823430850579	0.880574113956892	0.881392326723247	0.882275676566134	0.883079395577792	0.883019890306914	0.882891910623411	0.882703534898232	0.882718644950932	0.882985631976932	0.883158780068258	0.883270883238996	0.883418978560249	0.883394615431053	0.883428947592662	0.883383414960454	0.883341501665792	0.883191475525498	0.883040328828682	0.882819605962021	0.883398591396116
[truncated: 71 more columns]
