# Supplementary material for: Reconstructing spruce budworm outbreak severity: a comparison of paleoecological and tree-ring signals
Source: PLoS One. 2025 Aug 12;20(8):e0329406. doi: 10.1371/journal.pone.0329406 (PMC12342301; doi:10.1371/journal.pone.0329406)
Supplement: S16 Dataset — (ZIP) [file pone.0329406.s016.zip › Lake 5 wavelet data/Coherence_Lepidopteran_scales_GSI/coherence_wavelet_t.txt]

x
1	1900.4616
2	1901.4616
3	1902.4616
4	1903.4616
5	1904.4616
6	1905.4616
7	1906.4616
8	1907.4616
9	1908.4616
10	1909.4616
11	1910.4616
12	1911.4616
13	1912.4616
14	1913.4616
15	1914.4616
16	1915.4616
17	1916.4616
18	1917.4616
19	1918.4616
20	1919.4616
21	1920.4616
22	1921.4616
23	1922.4616
24	1923.4616
25	1924.4616
26	1925.4616
27	1926.4616
28	1927.4616
29	1928.4616
30	1929.4616
31	1930.4616
32	1931.4616
33	1932.4616
34	1933.4616
35	1934.4616
36	1935.4616
37	1936.4616
38	1937.4616
39	1938.4616
40	1939.4616
41	1940.4616
42	1941.4616
43	1942.4616
44	1943.4616
45	1944.4616
46	1945.4616
47	1946.4616
48	1947.4616
49	1948.4616
50	1949.4616
51	1950.4616
52	1951.4616
53	1952.4616
54	1953.4616
55	1954.4616
56	1955.4616
57	1956.4616
58	1957.4616
59	1958.4616
60	1959.4616
61	1960.4616
62	1961.4616
63	1962.4616
64	1963.4616
65	1964.4616
66	1965.4616
67	1966.4616
68	1967.4616
69	1968.4616
70	1969.4616
71	1970.4616
72	1971.4616
73	1972.4616
74	1973.4616
75	1974.4616
76	1975.4616
77	1976.4616
78	1977.4616
79	1978.4616
80	1979.4616
81	1980.4616
82	1981.4616
83	1982.4616
84	1983.4616
85	1984.4616
86	1985.4616
87	1986.4616
88	1987.4616
89	1988.4616
90	1989.4616
91	1990.4616
92	1991.4616
93	1992.4616
94	1993.4616
95	1994.4616
96	1995.4616
97	1996.4616
98	1997.4616
99	1998.4616
100	1999.4616
101	2000.4616
102	2001.4616
103	2002.4616
104	2003.4616
105	2004.4616
106	2005.4616
107	2006.4616
108	2007.4616
109	2008.4616
110	2009.4616
111	2010.4616
112	2011.4616
113	2012.4616
114	2013.4616
115	2014.4616
116	2015.4616
117	2016.4616
118	2017.4616
119	2018.4616
120	2019.4616
