# Supplementary material for: Reconstructing spruce budworm outbreak severity: a comparison of paleoecological and tree-ring signals
Source: PLoS One. 2025 Aug 12;20(8):e0329406. doi: 10.1371/journal.pone.0329406 (PMC12342301; doi:10.1371/journal.pone.0329406)
Supplement: S16 Dataset — (ZIP) [file pone.0329406.s016.zip › Lake 5 wavelet data/Coherence_Lepidopteran_scales_GSI/coherence_wavelet_wave.corr.txt]

V1	V2	V3	V4	V5	V6	V7	V8	V9	V10	V11	V12	V13	V14	V15	V16	V17	V18	V19	V20	V21	V22	V23	V24	V25	V26	V27	V28	V29	V30	V31	V32	V33	V34	V35	V36	V37	V38	V39	V40	V41	V42	V43	V44	V45	V46	V47	V48	V49	V50
1	-0.159133720088067+0.002781582913679i	-0.125685639644233+0.001870136252205i	-0.0798704821903199+0.0008449656273548i	-0.0427650627647171+0.0001909037649937i	-0.0211439396295166-0.0000654514286144i	-0.0110013886464207-0.0001008693597732i	-6.60508408127514e-03-6.671564388055e-05i	-4.53723463425842e-03-3.215645615997e-05i	-3.37736609668794e-03-1.175055350168e-05i	-2.61820878730493e-03-8.4967354123e-06i	-2.08370545258179e-03-2.909349268254e-05i	-1.70363220553214e-03-6.306816596004e-05i	-1.4309718976566e-03-9.257272419854e-05i	-0.00123577972972716-0.00011322956969463i	-0.00109846873405949-0.00011328525852067i	-9.938031735232e-04-8.8233425025634e-05i	-9.07324505682498e-04-5.2563525761567e-05i	-8.27472567689652e-04-9.874376068553e-06i	-7.36609696781606e-04+3.060206448062e-05i	-6.39674117117376e-04+5.288184142643e-05i	-5.46129155928889e-04+5.9046380684245e-05i	-4.58769850368238e-04+4.7198421891189e-05i	-3.95576666992485e-04+1.8384437115024e-05i	-3.61116774024448e-04-1.0891472714508e-05i	-3.42499161130002e-04-3.4601594664116e-05i	-3.34018420162955e-04-5.0321264442774e-05i	-3.2855536336995e-04-5.345905364014e-05i	-3.19889767658683e-04-4.8164089121813e-05i	-3.08465195537212e-04-3.6579035700223e-05i	-2.92505394936761e-04-2.1184499715826e-05i	-2.72226254296897e-04-1.094794891404e-05i	-2.52083364258592e-04-9.121986550084e-06i	-2.34900152773386e-04-1.3315596482114e-05i	-2.23109393663076e-04-2.1158481113175e-05i	-2.1894406474001e-04-2.7346017113141e-05i	-2.186145419745e-04-2.4884851515628e-05i	-2.14196467566902e-04-1.5564425324694e-05i	-2.04273801243751e-04-7.311999058772e-06i	-1.91198889187093e-04-3.245234789561e-06i	-1.76932452706853e-04-5.937205909703e-06i	-1.6863113458785e-04-1.6217718538213e-05i	-1.71933924428488e-04-2.549284486717e-05i	-1.81105690659349e-04-2.411924722573e-05i	-1.86676812586263e-04-1.3273836913378e-05i	-1.86186897496818e-04+2.393247607814e-06i	-1.75845364558219e-04+2.0464838562978e-05i	-1.54146864119751e-04+3.0078683151637e-05i	-1.32504314057789e-04+2.5507281007152e-05i	-1.17396571217783e-04+1.4101750312193e-05i
2	-0.210153285834774+0.004279175258188i	-0.162001463415423+0.002912524679191i	-0.0971604015300675+0.0013468508307746i	-0.0466431011806317+0.0003480114903699i	-0.0193901351022871-0.0000419611637684i	-0.008296380591705-0.00010180873316068i	-4.4376638030435e-03-6.13944341258e-05i	-2.98661734651866e-03-1.984119210403e-05i	-2.24500235466532e-03+6.34365086521e-06i	-1.74790946600082e-03+1.565164090696e-05i	-1.38456740716279e-03-2.64886743094e-06i	-1.12534754673481e-03-3.838661303861e-05i	-9.41847776350734e-04-7.103138022954e-05i	-8.14771366775957e-04-9.7341594689606e-05i	-7.3276892385447e-04-1.03315716013445e-04i	-6.73625473998406e-04-8.1931549578741e-05i	-6.26499933283111e-04-4.9942231517696e-05i	-5.81943950836497e-04-9.313851032679e-06i	-5.19604149933335e-04+3.1497395103654e-05i	-4.45934286013508e-04+5.3914850645718e-05i	-3.71919097381682e-04+6.1338773227595e-05i	-2.98728737337572e-04+5.0980651838663e-05i	-2.48061717589585e-04+2.1910932914937e-05i	-2.26656433815514e-04-6.915793730612e-06i	-2.18921309850654e-04-2.9514234342042e-05i	-2.19365311398224e-04-4.4679574562759e-05i	-2.21436375543383e-04-4.7082418832364e-05i	-2.18728067646761e-04-4.1556962122541e-05i	-2.12854063283252e-04-2.9846053693132e-05i	-2.01917870706901e-04-1.3460665677144e-05i	-1.85613421024075e-04-2.767681883e-06i	-1.68981740871236e-04-1.543511909889e-06i	-1.54881009760593e-04-6.676420058454e-06i	-1.45977991388824e-04-1.6157067411549e-05i	-1.45672498212582e-04-2.4197903103058e-05i	-1.49807988434155e-04-2.194840852984e-05i	-1.48730844069544e-04-1.1459669021068e-05i	-1.40996814748781e-04-2.311452919466e-06i	-1.29343825466285e-04+2.389356204174e-06i	-1.15224184965642e-04-4.15473992453e-07i	-1.07137897047874e-04-1.2816474744444e-05i	-1.1271457067759e-04-2.477786833502e-05i	-1.25111564657427e-04-2.4486421514988e-05i	-1.33315793040887e-04-1.3953575655803e-05i	-1.3565743173882e-04+1.737155418485e-06i	-1.27526787073352e-04+2.1199264169157e-05i	-1.06231908395071e-04+3.1683689965252e-05i	-8.52315817453543e-05+2.62778590146193e-05i	-7.14541599592876e-05+1.42424985448426e-05i
3	-0.248568164766242+0.00597377874192i	-0.187427155935484+0.004127258926368i	-0.106343875500714+0.001968796187286i	-0.0454097305609612+0.0005802303016791i	-0.0149627698437353+0.0000272840994274i	-4.43756972251203e-03-7.819058824622e-05i	-1.8347918099842e-03-4.797456536541e-05i	-1.25943010742466e-03-1.131392557618e-05i	-1.01630107750663e-03+1.336542938655e-05i	-8.13710908402174e-04+2.7399007371296e-05i	-6.41899732069888e-04+1.6951818602939e-05i	-5.16669643706329e-04-1.1202158174469e-05i	-4.29300771144506e-04-3.7788652925915e-05i	-3.71648010343667e-04-6.2622782180976e-05i	-3.41687480183506e-04-7.2461156454123e-05i	-3.23315725112541e-04-5.8543227176778e-05i	-3.11269065345961e-04-3.7352170728689e-05i	-3.00399638135847e-04-8.138079116393e-06i	-2.70488112771294e-04+2.3967089065656e-05i	-2.28242182554693e-04+4.105873508887e-05i	-1.83868559145062e-04+4.799376499583e-05i	-1.34904092768634e-04+4.1633766261262e-05i	-1.02563810874375e-04+1.8390162625202e-05i	-9.48117932162244e-05-3.5961923094693e-06i	-9.56792319052997e-05-1.98122637110511e-05i	-1.0131135859967e-04-3.1104394697672e-05i	-1.07374417519019e-04-3.2220419654684e-05i	-1.08385263202293e-04-2.7911196799714e-05i	-1.0710395167504e-04-1.8996461134764e-05i	-1.01805593594057e-04-5.147543261425e-06i	-9.14079568512467e-05+3.7521938489943e-06i	-8.05216791853497e-05+4.1627008836615e-06i	-7.11948154643844e-05-4.628067399322e-07i	-6.55825302292762e-05-9.2940630996278e-06i	-6.79275760469307e-05-1.75414206875664e-05i	-7.4693398647593e-05-1.59167823364932e-05i	-7.61944230732811e-05-6.3266766298632e-06i	-7.14826313878833e-05+1.700569957902e-06i	-6.32365559460284e-05+6.1871324889282e-06i	-5.15179613119013e-05+4.3502158255296e-06i	-4.43976841353882e-05-7.323949430096e-06i	-5.03889642900343e-05-1.93579145724406e-05i	-6.26654465116472e-05-1.98729135979948e-05i	-7.07274743992706e-05-1.18411585548475e-05i	-7.47635579089714e-05+1.880110331076e-07i	-7.02459392564856e-05+1.6952977544502e-05i	-5.33071926698266e-05+2.61678922372827e-05i	-3.71591660804028e-05+2.08903464688634e-05i	-2.75573218611394e-05+1.10052736053585e-05i
4	-0.268267252401246+0.007652386957585i	-0.199527540119186+0.005389274934331i	-0.109192515781001+0.002682858190978i	-0.0428652550294864+0.0009045764388291i	-0.0114345584173944+0.0001615744261905i	-1.88705164435293e-03-2.090471692568e-05i	-2.8836172553334e-04-2.3803178812042e-05i	-2.64446835130607e-04-5.281591697881e-06i	-2.92474397856961e-04+8.946576546433e-06i	-2.5201617417444e-04+2.1578192738491e-05i	-1.94689160050178e-04+1.893299745291e-05i	-1.52407823837283e-04+3.026784552689e-06i	-1.2385091414555e-04-1.1688322669388e-05i	-1.05906804141613e-04-2.8281798774984e-05i	-1.01875360660925e-04-3.7304408274951e-05i	-1.01801616231279e-04-3.0206248451867e-05i	-1.04845616338513e-04-2.0654343247787e-05i	-1.10177260350645e-04-5.850967747593e-06i	-1.01081972923996e-04+1.316990612377e-05i	-8.32707602419708e-05+2.22959851156646e-05i	-6.44587364949073e-05+2.70460145760229e-05i	-3.85868768779596e-05+2.4866648230631e-05i	-2.19219761988628e-05+1.03912905535484e-05i	-2.20090751357589e-05-2.1263678999075e-06i	-2.54255886230207e-05-1.02188620101573e-05i	-3.057579725508e-05-1.64522247508914e-05i	-3.5807681788982e-05-1.64722759293057e-05i	-3.70918918743139e-05-1.41537472848525e-05i	-3.75927871563982e-05-9.4764137188153e-06i	-3.6074083873729e-05-4.605152642739e-07i	-3.09171914782413e-05+5.2665198307653e-06i	-2.54898394053484e-05+5.0870401641592e-06i	-2.0602669380227e-05+2.2410579277626e-06i	-1.73368126403884e-05-3.7930453914512e-06i	-1.99005569384853e-05-1.02995020957238e-05i	-2.61168198983315e-05-9.4070347635942e-06i	-2.81827237699992e-05-2.5294555065912e-06i	-2.59649941163969e-05+2.6941352934666e-06i	-2.16802385345475e-05+6.0068858836251e-06i	-1.38530689743269e-05+5.6513924172661e-06i	-8.37013679764115e-06-2.62553570659853e-06i	-1.28677609110616e-05-1.17957864463842e-05i	-2.17442087607102e-05-1.22752748392085e-05i	-2.69530266400918e-05-7.6032657353236e-06i	-3.0619570832869e-05-1.0669918147943e-06i	-2.92511874123172e-05+1.01416242044363e-05i	-1.85416686323176e-05+1.65125941847999e-05i	-9.1140707026176e-06+1.23411295650727e-05i	-4.48904828496661e-06+6.35285250253801e-06i
5	-0.271438904449232+0.009154142486859i	-0.201961814497073+0.006598242350617i	-0.110443478141275+0.003460399845524i	-0.0431519292932522+0.0013216231639188i	-0.0112946556084245+0.0003602894188037i	-1.67053440536947e-03+6.515049764055e-05i	-6.93640151121228e-05+8.5318803172895e-06i	-3.29562821338767e-05+2.8796863659311e-06i	-6.48992438540296e-05+4.2739950484714e-06i	-5.49904714166021e-05+1.03553097582164e-05i	-3.65261240554371e-05+1.06667103742334e-05i	-2.58362235141588e-05+4.1312871564174e-06i	-1.9452826945343e-05-7.095739617461e-07i	-1.48772271008877e-05-8.1347046837942e-06i	-1.63071845877859e-05-1.33948984944541e-05i	-1.84441486589972e-05-1.0101999968797e-05i	-2.20531354952797e-05-7.5982521959882e-06i	-2.85546551381441e-05-2.946469732232e-06i	-2.69510313175977e-05+5.334097977375e-06i	-2.14140648683113e-05+8.2372497228128e-06i	-1.69520824498994e-05+1.04467393322704e-05i	-6.4683146780056e-06+1.05912939254074e-05i	6.9786524686072e-07+3.5514878117593e-06i	-1.13747028251257e-06-1.62457880045318e-06i	-3.14123612518039e-06-3.98038769956971e-06i	-5.42873523286909e-06-6.43793829929856e-06i	-8.03923447813227e-06-6.00462996946104e-06i	-8.2330503145325e-06-5.24910274129102e-06i	-8.59536661145527e-06-3.87087547873572e-06i	-8.58370212523886e-06+5.5834305849654e-07i	-6.69120067478793e-06+3.34336580449122e-06i	-4.8553755939892e-06+2.96987689098567e-06i	-2.9527381786982e-06+1.95347031031945e-06i	-1.07358847599183e-06-8.7824189284083e-07i	-2.44569756161469e-06-4.73749833767293e-06i	-6.24114284874644e-06-4.37550170018047e-06i	-7.52023058388195e-06-6.2090296685011e-07i	-6.72778270218195e-06+1.65972723180233e-06i	-5.41038233871405e-06+3.39706025872089e-06i	-1.44598321574168e-06+3.99473207520273e-06i	1.99942157585474e-06-2.8305834540776e-07i	-4.5865401662236e-07-5.45034580878467e-06i	-5.11875597553964e-06-5.41413173610962e-06i	-7.07562858290517e-06-3.3773938845527e-06i	-9.17294482626847e-06-1.25229520004798e-06i	-9.34521526451538e-06+4.42762803901274e-06i	-4.00640600472009e-06+7.84767632442289e-06i	-8.312387085663e-08+5.2216546161828e-06i	9.6442183698796e-07+2.74468759153855e-06i
6	-0.264991023931929+0.010432978970258i	-0.200155065206468+0.00770939563781i	-0.113280108031454+0.004267172608819i	-0.0473485909212723+0.0018011004637423i	-0.0142784004627316+0.0005949542708432i	-0.00303941346408086+0.00015773108613994i	-4.87016451130422e-04+3.4582847693573e-05i	-9.0733237526576e-05+6.2614167246228e-06i	-2.99212230986326e-05+1.1595887315299e-06i	-1.18300489171587e-05+3.0501018889066e-06i	-3.81554368951132e-06+3.59459668480819e-06i	-1.82975962436801e-06+1.44091224710152e-06i	-1.05140693435873e-06+8.702820743075e-07i	5.0299274294444e-07-1.18803694315413e-06i	-2.7933720515813e-07-3.22077265706493e-06i	-1.19966300199566e-06-1.64311682371265e-06i	-2.6073652221118e-06-1.45785285711174e-06i	-5.78296761430238e-06-8.9256780636931e-07i	-5.25939343159997e-06+1.78819853703964e-06i	-3.80292582859828e-06+1.99679200879709e-06i	-4.3672537082809e-06+2.59398806888533e-06i	-1.53723425216987e-06+3.2158772078771e-06i	1.11519223660671e-06+4.9859854696952e-07i	2.514872208851e-07-1.06504916281573e-06i	1.125142494168e-08-1.17393377359978e-06i	-4.0441375926186e-07-1.86198131680942e-06i	-1.35431719233392e-06-1.47127557471242e-06i	-9.9156987254186e-07-1.35794993314958e-06i	-8.4599508749581e-07-1.36294238694087e-06i	-1.02153267513355e-06+2.7619578254043e-07i	-6.1658064298222e-07+1.29871762720975e-06i	-4.24046460349832e-07+9.99707962676248e-07i	1.9274128349109e-08+9.18719538652633e-07i	1.04100863938553e-06+9.821582350791e-08i	7.3709173765416e-07-1.59849454604324e-06i	-8.6644448063257e-07-1.48801739765057e-06i	-1.36151336326099e-06+5.456743159324e-08i	-1.20224999153279e-06+5.9310401605609e-07i	-1.23136932133697e-06+1.16604858109002e-06i	2.1179902413533e-07+1.83518474013888e-06i	1.89906630844184e-06+2.5551569563193e-07i	8.8832537804254e-07-1.88114442217251e-06i	-9.2015226477221e-07-1.5666514839706e-06i	-1.13187567190555e-06-8.9473030525457e-07i	-1.86264835961302e-06-7.6236013020969e-07i	-2.19674529330792e-06+1.40718000528496e-06i	-3.228546858021e-08+2.83621080177046e-06i	9.6369180498922e-07+1.53268321780875e-06i	4.77904372017764e-07+9.25214352537489e-07i
7	-0.25520170227247+0.011531727685271i	-0.197500164359175+0.008723974455399i	-0.117845564744541+0.005071587143778i	-0.0540047882061063+0.0023075711881004i	-0.0189343511345809+0.0008442445167877i	-0.00509133709462571+0.00025176375327977i	-1.07370673610557e-03+5.645611799175e-05i	-1.87383085789273e-04+4.326458894353e-06i	-2.90452969532194e-05-3.9365161222621e-06i	-4.21707645060467e-06-1.5651087225219e-06i	-1.0644478322841e-07+2.46454712663503e-07i	1.09767112583766e-07+7.2995414740633e-08i	6.6184499860185e-08+3.08474006688485e-07i	8.88796736678012e-07-2.0105090616844e-08i	7.76721015238328e-07-6.39766809505865e-07i	1.69513460123057e-07-4.8791063336431e-08i	-5.34854758741816e-07-1.23157793483064e-07i	-1.47370060397445e-06-2.0645360444101e-07i	-7.73690472898704e-07+5.29028077443755e-07i	-2.9038029485946e-07+2.48279363518805e-07i	-1.62996719407851e-06+2.7026465012049e-07i	-1.7084003099935e-06+7.245179062814e-07i	-8.61863873111915e-07+6.663146646499e-09i	-5.87315132870355e-07-3.42322301942444e-07i	2.134416335428e-08-2.05502885455137e-07i	1.21458315027094e-07-4.00852447808107e-07i	-2.9177463768071e-07-1.80626508128168e-07i	4.3806365101297e-08-1.47373479992417e-07i	4.55174175781691e-07-3.43893380215646e-07i	4.50793221978502e-07+8.7393081145202e-08i	3.23360759196012e-07+3.54543943075859e-07i	1.0070907520339e-08+1.9097239379177e-07i	-1.0187986847396e-08+2.86097840005734e-07i	5.36829955110423e-07+1.82056820650587e-07i	7.17151401547384e-07-3.67032875368106e-07i	2.55678232103011e-07-3.45312389218511e-07i	2.1426601645586e-08+1.30161458445126e-07i	-1.11460811809982e-07+1.30130136848521e-07i	-3.91089623377619e-07+2.22575459347642e-07i	7.349096448395e-09+5.76790491491078e-07i	6.89734843266877e-07+1.63923549210018e-07i	3.88116565687887e-07-4.93544377298222e-07i	-1.85971953280273e-07-2.63038858405502e-07i	-4.72667813197114e-08-8.20638681974732e-08i	-1.05744923207255e-07-2.90379571358141e-07i	-7.9432173707661e-08+3.3135053738205e-07i	7.36158047275076e-07+7.58485048962091e-07i	7.02741135881766e-07+2.20873587134112e-07i	-7.7790356058532e-08+1.67242393838041e-07i
8	-0.245391963220942+0.012523253752769i	-0.195048930642522+0.009672851162456i	-0.123017363156864+0.005869685331689i	-0.0615455557808146+0.0028380099660191i	-0.0244080566662174+0.0011223319795995i	-0.00765958361145865+0.00037548468493876i	-0.00188989310752928+0.00010633710817925i	-3.58431866452758e-04+2.1005100995045e-05i	-4.90650337693764e-05-1.1767115957905e-06i	-4.29389780974166e-06-3.13558583451054e-06i	-1.8581686644665e-07-1.16751329472433e-06i	-6.4590868438469e-08-1.87072013663626e-07i	1.01092424699435e-07+8.4938554927674e-08i	7.20088325656653e-07-1.09349894068068e-07i	7.86602172394733e-07-5.43990858587654e-07i	6.2021410475245e-08-6.14782916980473e-07i	-7.33348806958707e-07-5.93764640537938e-07i	-9.23456893663385e-07-3.87389771507219e-07i	-2.18136987747731e-07-7.2843623714919e-08i	-5.0667804486429e-08-2.79312271730533e-07i	-1.27406473295437e-06-3.2380986640594e-07i	-2.20486390694825e-06+1.2526953057988e-07i	-1.93801307332508e-06+3.5337600825947e-07i	-1.01329483890378e-06+3.8241824062703e-07i	-5.7863990557682e-08+2.50619905299911e-07i	1.6447524492302e-07+3.3665212828396e-08i	-4.5727985770588e-08+1.3052542136814e-07i	2.10921259391491e-07+2.28805787775812e-07i	6.88460350356913e-07+1.21313757010386e-07i	7.87052798335597e-07+8.9091490218275e-08i	4.72568320308493e-07+2.6447129886201e-08i	3.85293575403204e-08-9.06260425008882e-08i	-6.04811944115565e-08-4.64769195933959e-08i	2.99098900443183e-07-5.041630646909e-09i	6.25123370400755e-07-1.16746004910149e-07i	5.66112951957269e-07-1.31347002929192e-07i	3.15000100749793e-07-5.6646712363947e-08i	1.5110713079777e-08-1.16983006048551e-07i	-2.13877438869198e-07-1.1049838502106e-07i	-8.38428272522943e-08+3.87722404674572e-08i	2.1362583051247e-07+5.743608603449e-09i	1.84400882360977e-07-1.14368220511377e-07i	-6.7205219759507e-10-9.49522834929653e-09i	6.81449018772088e-08+4.99837660197682e-08i	2.6439005265998e-07-5.8882784465809e-08i	5.97921143779431e-07-1.177070114723e-08i	9.65885912101941e-07-7.4897572737189e-08i	6.56992205497723e-07-3.56465121998476e-07i	-8.5861258272205e-08-3.51359050128691e-07i
9	-0.23658696338237+0.01347734123621i	-0.192842054606572+0.010604379998848i	-0.128004619132354+0.006686491466395i	-0.0692346275581744+0.0034098500725376i	-0.0305132576341455+0.001442258682723i	-0.0109350288077948+0.0005369557470182i	-0.00316196548430655+0.00019401362069066i	-7.21059783857765e-04+7.0958875005744e-05i	-1.21387418314889e-04+2.2392443080003e-05i	-1.19572595904258e-05+3.5961441644969e-06i	2.371326802891e-07-1.11693910845119e-06i	2.5773213940827e-07-9.22999406230648e-07i	4.23588788773965e-07-3.59576233226585e-07i	1.04012610170497e-06-5.8213325209231e-07i	1.07721356321635e-06-1.31609211264862e-06i	1.7044470033603e-07-1.8694005791832e-06i	-9.0025687578938e-07-1.82390534775244e-06i	-1.20843794081233e-06-1.29961995119554e-06i	-8.69752770320503e-07-8.88220166070338e-07i	-1.06772317143735e-06-8.9293516522987e-07i	-2.28880534866194e-06-7.0746993211365e-07i	-3.34763555456447e-06+9.566443994984e-08i	-3.07782352084884e-06+9.7695886183012e-07i	-1.72247190473058e-06+1.27107278196659e-06i	-3.93683620082658e-07+9.33110820426254e-07i	1.6014347044179e-07+5.16275506499429e-07i	2.82485200806926e-07+4.65838028196992e-07i	6.40744381583104e-07+5.58436537692637e-07i	1.13609812468792e-06+4.472229344228e-07i	1.24641481039107e-06+1.523513283478e-07i	8.71853797901748e-07-1.68880088030787e-07i	4.04614337236665e-07-3.71405687474741e-07i	2.71723096814373e-07-3.82908768652821e-07i	5.29641186756849e-07-3.04086097085068e-07i	8.43959824908656e-07-2.74337514229276e-07i	8.71092584884335e-07-3.1217148183215e-07i	5.85258005642741e-07-3.91438571958801e-07i	2.04114638169659e-07-4.71534838934952e-07i	-2.2617441742025e-08-4.51860716494324e-07i	1.8179768072685e-08-3.17350926558097e-07i	1.83672076232577e-07-1.80939166475488e-07i	2.47044652319636e-07-7.9506702497887e-08i	2.25500629357983e-07+2.5919435632097e-08i	3.35683678954576e-07+6.6705362285412e-08i	6.83573871103682e-07-4.9560721582094e-08i	1.15069400024554e-06-3.3154836236372e-07i	1.356795467569e-06-7.542651725065e-07i	9.4885528003937e-07-1.10995870899274e-06i	2.4742117476092e-07-1.17819974466421e-06i
10	-0.228834246632781+0.01445493558553i	-0.190754151218046+0.011571184424556i	-0.132511292053465+0.00755448603054i	-0.0767944434044341+0.0040314669169179i	-0.0371657187313329+0.001782756054463i	-0.0150244692191822+0.0006884418256058i	-0.00506243023369404+0.00026733847506035i	-0.00140827652094467+0.00012255600888549i	-3.12593587375375e-04+6.0829633418997e-05i	-4.84034833928292e-05+2.50378758798452e-05i	-1.26301140594195e-06+6.11032214146616e-06i	2.69731365674438e-06-5.7541274018581e-07i	2.08367270699901e-06-1.78711107448962e-06i	2.12505095177825e-06-2.27563569533428e-06i	1.86225004749598e-06-3.35554759252555e-06i	5.8551555514133e-07-4.36208364532543e-06i	-1.10292584481272e-06-4.47752475719602e-06i	-2.27686410181607e-06-3.76912063121877e-06i	-2.93205142415601e-06-2.94973832926948e-06i	-3.85817384849877e-06-2.29331869355452e-06i	-5.2520277241925e-06-1.27343257018833e-06i	-6.10000590307647e-06+4.3305964149005e-07i	-5.38068481959509e-06+2.16198187067987e-06i	-3.36474432048841e-06+2.94796389503318e-06i	-1.26230447951009e-06+2.64912173620245e-06i	1.2032224558981e-07+1.98771465784638e-06i	9.5677299408045e-07+1.58367867413372e-06i	1.6981567935891e-06+1.36078684009776e-06i	2.30129219127204e-06+9.6521093059953e-07i	2.4275474811799e-06+3.354124449754e-07i	2.05791507526727e-06-2.9679344466702e-07i	1.57220995441555e-06-6.9718305042557e-07i	1.34156332915385e-06-8.0966028398372e-07i	1.42251144348578e-06-7.5477778649866e-07i	1.5854898872079e-06-7.1044420132264e-07i	1.55444165070291e-06-7.7756225505161e-07i	1.25108415229444e-06-9.2463990381372e-07i	8.3901431222323e-07-1.03007014298267e-06i	5.45267862162982e-07-9.85357338920841e-07i	4.64665324715472e-07-7.84802681781852e-07i	5.29985548332791e-07-5.13391305353328e-07i	6.40137828869552e-07-2.61727743717431e-07i	8.01919431155043e-07-9.6050317908198e-08i	1.12687085380784e-06-1.0926583908994e-07i	1.65066342063476e-06-4.3138800929848e-07i	2.15421160020669e-06-1.1162433168689e-06i	2.24478182592793e-06-1.99025576468867e-06i	1.75250985230639e-06-2.69874494874595e-06i	1.02452414037608e-06-3.06027112594038e-06i
11	-0.22194112992129+0.01551280783395i	-0.188671399090688+0.012628918345699i	-0.136409318847809+0.008517465827733i	-0.0839989068482894+0.004726890180287i	-0.0441389232061367+0.0021374365030839i	-0.0198397969612279+0.0007843208349966i	-0.00765019343317887+0.00025134195527866i	-0.00253624836614744+0.00010174444821744i	-7.19081370366325e-04+6.8791296867814e-05i	-1.66846264876326e-04+4.8970893997347e-05i	-2.43369327207777e-05+2.63423479767395e-05i	4.4368907195151e-06+8.57418529981745e-06i	7.18960849284116e-06-1.10291135030223e-06i	5.95278305636589e-06-5.62995942698555e-06i	4.22467494872787e-06-8.3154302777377e-06i	1.6813017165865e-06-1.01170678629893e-05i	-1.5479119361065e-06-1.06354710143056e-05i	-4.72649621747726e-06-9.7668589001356e-06i	-7.47528727722949e-06-7.98770322405747e-06i	-9.88598463274431e-06-5.5910898186378e-06i	-1.17088425802461e-05-2.4269026802175e-06i	-1.20433561782402e-05+1.3588059010194e-06i	-1.02301797798602e-05+4.7939165412358e-06i	-6.76991091153579e-06+6.73020433155907e-06i	-2.97748584252319e-06+6.89331662649936e-06i	1.4860001886087e-07+5.98021229109746e-06i	2.43181511399758e-06+4.79694153040892e-06i	4.05024835558609e-06+3.6126741440888e-06i	5.00771441049875e-06+2.3473200365323e-06i	5.21705740431722e-06+1.03327509155893e-06i	4.83214688284673e-06-9.89211826731e-08i	4.24294357068497e-06-8.4782356345305e-07i	3.78488866135152e-06-1.20546936862734e-06i	3.5488329431696e-06-1.32677322685744e-06i	3.41377552265461e-06-1.40259685455639e-06i	3.19669626116278e-06-1.54141645971682e-06i	2.81314888150867e-06-1.71644690049604e-06i	2.33994881384335e-06-1.81090806936518e-06i	1.92988492739769e-06-1.72892534654428e-06i	1.68819594965636e-06-1.47263385832961e-06i	1.64353461032958e-06-1.13025361613009e-06i	1.80255376278583e-06-8.269254404944e-07i	2.19150877445786e-06-7.1098475668777e-07i	2.81515139241443e-06-9.6830824947744e-07i	3.54036569915954e-06-1.77762454204554e-06i	4.0392340831415e-06-3.15491949105198e-06i	3.95863229182486e-06-4.82146399819231e-06i	3.23282141583372e-06-6.33492674570418e-06i	2.17513611883767e-06-7.43987425068126e-06i
12	-0.215703528344522+0.016713342994033i	-0.186488778500794+0.013852445940446i	-0.139588311440159+0.009662626384916i	-0.0905928913741656+0.005593397913253i	-0.0510918454029153+0.0025979546505774i	-0.0251245022695072+0.0008779989028803i	-0.0108330932722868+0.0001340382542639i	-4.13404800272838e-03-6.275955027086e-05i	-1.41500373760716e-03-4.555763208438e-05i	-4.37411706653014e-04+4.577193337914e-06i	-1.16086123283665e-04+2.6196389074633e-05i	-1.73427564914655e-05+2.06101185029622e-05i	9.61451898740717e-06+5.33032613141012e-06i	1.3843416951087e-05-8.2981948135771e-06i	1.08606832717759e-05-1.73887326734246e-05i	5.1602687735114e-06-2.24940276050555e-05i	-1.8744447057936e-06-2.42401947389455e-05i	-9.2721056016153e-06-2.29250131985423e-05i	-1.60642484964758e-05-1.89247807954707e-05i	-2.13522905628161e-05-1.27183219053807e-05i	-2.41792290761034e-05-4.9229599181595e-06i	-2.36631489912331e-05+3.3634200381309e-06i	-1.96432986411833e-05+1.05007886758666e-05i	-1.31290302393301e-05+1.49869116279877e-05i	-5.8528035527908e-06+1.63161716122916e-05i	6.823910751807e-07+1.51100473721805e-05i	5.7185595663148e-06+1.2464315966808e-05i	9.06719726113887e-06+9.28098776356752e-06i	1.07838425262086e-05+6.1171698852199e-06i	1.11071671081398e-05+3.3444405795896e-06i	1.04982334941082e-05+1.2148037595987e-06i	9.51031286857843e-06-2.0899687475518e-07i	8.55931537242773e-06-1.06611950864313e-06i	7.81016564141406e-06-1.58834822518801e-06i	7.22211394036165e-06-1.96778690758807e-06i	6.66796539298909e-06-2.28683948094817e-06i	6.05759443067852e-06-2.5220732612937e-06i	5.40686215498852e-06-2.60696088771901e-06i	4.81562593149923e-06-2.51441146442207e-06i	4.40119174692382e-06-2.29783219157278e-06i	4.26245070638996e-06-2.0758098764021e-06i	4.47602198731477e-06-2.01425322455335e-06i	5.06671794025107e-06-2.33998084643298e-06i	5.9263286797674e-06-3.33240814513983e-06i	6.74041287117205e-06-5.2122091583985e-06i	7.04381237182252e-06-7.94738063114745e-06i	6.4527830687528e-06-1.11486465497628e-05i	4.9136332577331e-06-1.42162716623487e-05i	2.7180367899636e-06-1.66414046478275e-05i
13	-0.209964138261607+0.018130403824032i	-0.184137720659364+0.015344273295943i	-0.141982240094531+0.011132507691137i	-0.0963695185325087+0.0068218233726331i	-0.0576831310834637+0.0033934836474409i	-0.0305372259119018+0.0011951872852226i	-0.014374433547584+0.0000763905128955i	-0.0060810536689816-0.00031844976662899i	-0.00236128528225361-0.00033382364803975i	-8.70022462102317e-04-2.1516807260365e-04i	-3.11392848721102e-04-9.8362938676013e-05i	-1.0149946863059e-04-3.2042992783583e-05i	-1.87755287581109e-05-1.29301440364253e-05i	1.23093905203974e-05-1.97469264819891e-05i	1.86847356896415e-05-3.39154721543868e-05i	1.2236057388929e-05-4.54026220974996e-05i	-5.796711382274e-07-5.05178643775085e-05i	-1.56411713246215e-05-4.85887833522855e-05i	-2.98086321419067e-05-4.01845707177803e-05i	-4.04273214850369e-05-2.66196489580487e-05i	-4.54074638062761e-05-9.9441249862989e-06i	-4.36792206735886e-05+7.1090164002587e-06i	-3.56893444652252e-05+2.15726698236652e-05i	-2.34169853582204e-05+3.1104389800311e-05i	-9.665618326341e-06+3.47780419369314e-05i	2.9632803226147e-06+3.32438344667521e-05i	1.27605563545733e-05+2.81892787631632e-05i	1.9032721827622e-05+2.15525401770014e-05i	2.19110768060592e-05+1.49463663760041e-05i	2.21103342205246e-05+9.4028161056842e-06i	2.065823294991e-05+5.3317115112959e-06i	1.85673712315015e-05+2.6237865980322e-06i	1.65526352371765e-05+8.799320938151e-07i	1.49252416135349e-05-3.17782852324e-07i	1.36709927686024e-05-1.2267741556758e-06i	1.26228762080109e-05-1.9194742565855e-06i	1.16325654912811e-05-2.3712591543431e-06i	1.06701611753003e-05-2.5763880159999e-06i	9.82374117332171e-06-2.62054317129179e-06i	9.23541141126711e-06-2.67935348182224e-06i	9.03699454787071e-06-2.97671119617856e-06i	9.30065255216139e-06-3.77077554892605e-06i	9.96958786928949e-06-5.37671179402816e-06i	1.07650049167632e-05-8.1395733286248e-06i	1.11535207390014e-05-1.22748850240399e-05i	1.04850630531591e-05-1.76334629473876e-05i	8.2919459767008e-06-2.35802140296999e-05i	4.5640932829387e-06-2.91306420336641e-05i	-2.101007483462e-07-3.32809849880556e-05i
14	-0.204648684098585+0.019835040957989i	-0.181641878246884+0.017207634980034i	-0.143648701113361+0.013082331930194i	-0.101283128019855+0.00864378326736i	-0.0637196425316742+0.0048477656458067i	-0.0358084292696975+0.0021351692207323i	-0.0180108721105094+0.0004926129187699i	-0.00814932490640039-0.0003222619737792i	-0.0033642824716616-0.0005936765266807i	-0.00131196069802969-0.00056424685077846i	-5.13083371780092e-04-4.14575611165722e-04i	-2.08528010010979e-04-2.59949917815937e-04i	-7.8793477959403e-05-1.53942364411841e-04i	-1.5094580258849e-05-1.03402693051203e-04i	1.30845868814208e-05-9.09995026421716e-05i	1.59194477041084e-05-9.47717671281616e-05i	1.29151888444e-06-9.83790036619557e-05i	-2.24335165939538e-05-9.32250932131926e-05i	-4.72362980947736e-05-7.68475397424799e-05i	-6.64106067777475e-05-5.08173619670101e-05i	-7.53374966856277e-05-1.91785676812531e-05i	-7.21366868387084e-05+1.27900314422297e-05i	-5.79205246431777e-05+3.98518654627284e-05i	-3.629082692443e-05+5.81110277075275e-05i	-1.20934797125602e-05+6.59559997133388e-05i	1.00728947821941e-05+6.42560310410281e-05i	2.69802535184327e-05+5.57457504321512e-05i	3.72263672106142e-05+4.39231175901029e-05i	4.11041967243683e-05+3.19454268416708e-05i	4.01124016895357e-05+2.18955187270684e-05i	3.6297297723344e-05+1.45656582473332e-05i	3.15925677678847e-05+9.7077496024375e-06i	2.73371777436586e-05+6.5554969411359e-06i	2.41029292523094e-05+4.3509895254502e-06i	2.18315784333052e-05+2.6506301796717e-06i	2.0155393814756e-05+1.3383309764926e-06i	1.8725706798304e-05+4.394742649709e-07i	1.74075237440526e-05-9.47342043492e-08i	1.62903021332383e-05-4.97873931555e-07i	1.55673452250126e-05-1.1626653394006e-06i	1.53810172689712e-05-2.5501136267844e-06i	1.56940807193782e-05-5.1271778287535e-06i	1.61931896768858e-05-9.343259583622e-06i	1.62411248300968e-05-1.55537439555418e-05i	1.49547988820366e-05-2.38126514880113e-05i	1.14841257962296e-05-3.36052893325483e-05i	5.4353617424049e-06-4.37293314384725e-05i	-2.7848230292733e-06-5.24992491564745e-05i	-1.19572169022409e-05-5.82516343872822e-05i
15	-0.199795989996512+0.021851926906353i	-0.179163900515526+0.019475498097528i	-0.144834984610978+0.015573860950767i	-0.105548342279776+0.011187872092691i	-0.0693129507607792+0.0072067042819761i	-0.0409618766707363+0.0040996039717184i	-0.0217132248789062+0.0019343584403689i	-0.0102543198710872+0.0005608687307667i	-0.00426065126731655-0.00021834612546426i	-0.00152398309567695-0.00057511875104903i	-4.51193283979562e-04-6.53546403131731e-04i	-9.8562134800525e-05-5.79357145350981e-04i	-6.00792713958e-07-4.5371582417143e-04i	2.7286352370728e-05-3.40786251412424e-04i	3.6465852081502e-05-2.6523996323979e-04i	3.1605439281644e-05-2.22976436248376e-04i	1.0597822811372e-05-1.97225334786861e-04i	-2.300725456488e-05-1.71508739013316e-04i	-6.0142819058318e-05-1.36124190490752e-04i	-9.01737849779291e-05-8.92566970245054e-05i	-1.0472460942393e-04-3.5187621731307e-05i	-1.00063729841716e-04+1.8529633974445e-05i	-7.77323634818043e-05+6.39401851911908e-05i	-4.35333146052729e-05+9.50672300698441e-05i	-5.396533835076e-06+1.09393026071481e-04i	2.9044290271457e-05+1.08170872271701e-04i	5.43453633816337e-05+9.55919985127506e-05i	6.81563790881617e-05+7.71933553289736e-05i	7.11176142646998e-05+5.8129070059988e-05i	6.60218546710716e-05+4.19106560039224e-05i	5.66114483640008e-05+2.99650262018185e-05i	4.63829034418759e-05+2.19950494992268e-05i	3.77248849065695e-05+1.68170093185907e-05i	3.15967004007603e-05+1.32182673380765e-05i	2.77586036956501e-05+1.04683536924805e-05i	2.53596132157816e-05+8.3616876607903e-06i	2.35718068388031e-05+6.9262176350971e-06i	2.19910894726972e-05+6.0633776953263e-06i	2.06813123905892e-05+5.3433836652044e-06i	1.99271850516184e-05+4.0244124088121e-06i	1.9874291905495e-05+1.214665339087e-06i	2.02309933380199e-05-3.9434242175186e-06i	2.01407559035288e-05-1.2108684229637e-05i	1.82840142806205e-05-2.35443943759248e-05i	1.32429659641824e-05-3.78529183616925e-05i	4.0910856779241e-06-5.37410797649206e-05i	-8.9835414469005e-06-6.90360224534854e-05i	-2.43545064544665e-05-8.112297235223e-05i	-3.92391276056476e-05-8.77433266667338e-05i
16	-0.195560172756907+0.024092911950534i	-0.177007003575721+0.022007322054221i	-0.145981887235592+0.018419294448534i	-0.109663076734477+0.014250735366451i	-0.0749589822758325+0.0103180845899859i	-0.0464912747656847+0.0070785929955296i	-0.0259827840870345+0.0046180880326239i	-0.0128658671649053+0.0028095731441113i	-0.00540271756113085+0.00149040662951823i	-0.00166280392448182+0.00055185869410515i	-6.94205388707599e-05-6.50298727585331e-05i	4.44631779178803e-04-4.10430335581094e-04i	5.00985481604209e-04-5.50595532901365e-04i	4.1029530343104e-04-5.62345330630326e-04i	2.98657336791937e-04-5.12882205261557e-04i	2.00170112009432e-04-4.44988037787715e-04i	1.14674895160665e-04-3.75898815512861e-04i	3.7606647159762e-05-3.06275312863952e-04i	-2.9453439596902e-05-2.31481396146049e-04i	-7.932444570376e-05-1.4951748347628e-04i	-1.04178522971107e-04-6.3910891895307e-05i	-1.00353327506559e-04+1.7388155113519e-05i	-7.06900320290812e-05+8.51082622261807e-05i	-2.392010246936e-05+1.31945105906527e-04i	2.8093038310884e-05+1.54816459069405e-04i	7.3853328579491e-05+1.55505961872115e-04i	1.05139441991817e-04+1.39714105946762e-04i	1.18515128651275e-04+1.1503297316393e-04i	1.15281222930763e-04+8.8659163041159e-05i	1.00194079181663e-04+6.5657352570237e-05i	7.95210829230684e-05+4.82816743747844e-05i	5.90631113714933e-05+3.63850488981813e-05i	4.27022869131231e-05+2.85120223205623e-05i	3.18361114656425e-05+2.3068141175185e-05i	2.57473066431924e-05+1.90565114126159e-05i	2.26181068768866e-05+1.61850414547009e-05i	2.067442153307e-05+1.44907754447179e-05i	1.89538754991824e-05+1.38232298326144e-05i	1.74274902943563e-05+1.35055373032552e-05i	1.65366994134794e-05+1.23142557877658e-05i	1.64633525071327e-05+8.7281922823944e-06i	1.6527948842341e-05+1.310569404284e-06i	1.50238741907916e-05-1.08813204429077e-05i	9.620519506295e-06-2.79083240765161e-05i	-1.7363107186683e-06-4.86455789446156e-05i	-1.97133276000161e-05-7.07054909648473e-05i	-4.27384867468787e-05-9.07696133919775e-05i	-6.6920300066288e-05-1.05394667994922e-04i	-8.7022993812001e-05-1.1209252468936e-04i
17	-0.192153086246786+0.026301962529739i	-0.1755254449088+0.02440717008088i	-0.14759494851456+0.021054185382556i	-0.114243858422846+0.01709360578342i	-0.0813635842789889+0.0133065400042188i	-0.0532232800481141+0.0101533527611748i	-0.0318122439472508+0.0077227148401161i	-0.0171328118728153+0.0058576206646953i	-0.00799879388468235+0.00434264538705817i	-0.00284181498607366+0.0030369615460013i	-0.00023905001581118+0.0019064048808526i	8.73199975309141e-04+9.80854440007499e-04i	0.00119460647727541+0.00029361567989172i	0.00114261588693242-0.00015506303452806i	9.44699949184731e-04-4.00583481126519e-04i	7.12318292747857e-04-4.96257262733971e-04i	4.9315899966681e-04-4.93650395602068e-04i	3.05201524261954e-04-4.31817490594062e-04i	1.56095405829195e-04-3.3646374040983e-04i	5.1094203249775e-05-2.24528906218251e-04i	-6.500063076251e-06-1.09162715087925e-04i	-1.79704645462508e-05-2.2847097464464e-06i	8.7809355397126e-06+8.55690620924058e-05i	5.9721107892406e-05+1.46907460347341e-04i	1.17683103277817e-04+1.78914075455605e-04i	1.66555463047978e-04+1.83948199816754e-04i	1.95011478474084e-04+1.68569750040806e-04i	1.98574888115687e-04+1.41443714375901e-04i	1.79601060352721e-04+1.10913394216853e-04i	1.45464657987623e-04+8.3093753800394e-05i	1.05698008228841e-04+6.1049687141795e-05i	6.90069308639704e-05+4.51367505374072e-05i	4.10356848505924e-05+3.41172467509039e-05i	2.34718130042995e-05+2.64245737879411e-05i	1.46107756786911e-05+2.10172133602523e-05i	1.09701766145894e-05+1.7568196248028e-05i	9.1678525309459e-06+1.60960509294831e-05i	7.2408728996242e-06+1.63774748751445e-05i	4.9107513830583e-06+1.7505491941851e-05i	2.8317062278903e-06+1.78116514375776e-05i	1.3340961876445e-06+1.51747225451174e-05i	-6.1537218123224e-07+7.59598455535117e-06i	-5.63499600400838e-06-6.1369586772907e-06i	-1.71023305857279e-05-2.58853600833742e-05i	-3.75308818627947e-05-4.98810288535903e-05i	-6.68175598699349e-05-7.49013493782944e-05i	-1.01224779780826e-04-9.6969771272685e-05i	-1.33797187366233e-04-1.12458293242227e-04i	-1.56360977566133e-04-1.19233983196976e-04i
18	-0.189700061763476+0.028090459148562i	-0.174906346081788+0.026084133565913i	-0.149924997644239+0.022621121487425i	-0.119577323642013+0.018531780183329i	-0.0888495943399762+0.0146252554941422i	-0.0615859682296532+0.011433318199079i	-0.0398519452425118+0.0091083877096868i	-0.0240270153952041+0.0074925815927475i	-0.0133609271790736+0.0062879658242491i	-0.00662754781256442+0.00522619486308937i	-0.00261349167989974+0.00416446661609253i	-0.00035781059798002+0.00309219612276529i	0.00080576917427388+0.00207926519177203i	0.0013060766648951+0.00121141347439231i	0.00141278400033839+0.00054555106869793i	1.29813501656913e-03+9.494532264676e-05i	0.00107544237144687-0.0001631331501448i	8.20655473266909e-04-2.70728959524343e-04i	5.84190513815021e-04-2.74060793829218e-04i	3.97309383991691e-04-2.14434806062919e-04i	2.75297536481177e-04-1.24851735349693e-04i	2.19209660867267e-04-2.9870066539628e-05i	2.17908024077546e-04+5.3520950846408e-05i	2.51566412371481e-04+1.15115284374257e-04i	2.96717755500029e-04+1.50854500096658e-04i	3.31860929876552e-04+1.61955468083221e-04i	3.42162258842396e-04+1.53506801283803e-04i	3.22025744349773e-04+1.32594524185697e-04i	2.75012850072269e-04+1.06342953363339e-04i	2.11395529522176e-04+8.0371429599521e-05i	1.44253525126962e-04+5.8034355192157e-05i	8.53541870823888e-05+4.05154936615363e-05i	4.20359594336705e-05+2.75373269375433e-05i	1.59481252424115e-05+1.82638838066409e-05i	3.8464537928238e-06+1.19892768042925e-05i	-9.866357135122e-08+8.38342135989138e-06i	-1.5670002593237e-06+7.30767838411342e-06i	-4.09981186518718e-06+8.40244236076079e-06i	-8.6065558813941e-06+1.07186142962502e-05i	-1.43696880546864e-05+1.26141636304149e-05i	-2.08339139594014e-05+1.20096908577289e-05i	-2.91104642208689e-05+6.9474833656689e-06i	-4.22843443992762e-05-3.7291187135791e-06i	-6.42048669060532e-05-1.98315150726008e-05i	-9.72097450923283e-05-3.96603265037526e-05i	-1.39849407493738e-04-6.0350502352115e-05i	-1.85850658289894e-04-7.8667766816631e-05i	-2.25148227811621e-04-9.1994473042813e-05i	-2.46920963226325e-04-9.9125212363605e-05i
19	-0.188038879786598+0.029168336307945i	-0.174880703630968+0.026604450356363i	-0.15255506150477+0.022476675824531i	-0.12503471356416+0.017623127880943i	-0.096543956811639+0.0129308324550332i	-0.070512493571169+0.0090798915175874i	-0.0489845223813461+0.0063905586491335i	-0.0325798209153566+0.0048166053738024i	-0.0208639356636869+0.0040597750143339i	-0.0128708642253218+0.0037353243856331i	-0.00755239594067855+0.00351511097055806i	-0.00404192123041495+0.00320419269218047i	-0.00173488783406352+0.00274644937518196i	-0.00025220506305017+0.00218315959106896i	0.00063872880780891+0.00159701945409726i	0.00109511295420772+0.00106650619078789i	0.00124221948553883+0.0006413816520254i	0.00119059448058572+0.00033800237786638i	0.00103688812216156+0.0001469005294213i	8.58284107671238e-04+4.4509003643223e-05i	7.07198157769099e-04+3.480253012966e-06i	6.09513016898105e-04-7.23596685217e-07i	5.67213022120169e-04+1.3074059739842e-05i	5.64779015853451e-04+3.2125273172235e-05i	5.7778577790469e-04+4.8837526349729e-05i	5.81697319949111e-04+5.9480130098658e-05i	5.58919696659579e-04+6.2987459426108e-05i	5.02729413472411e-04+6.0006964745867e-05i	4.17578518343698e-04+5.2172410863606e-05i	3.16223407154895e-04+4.1536069404083e-05i	2.14888200389019e-04+3.0115173279832e-05i	1.28083660932473e-04+1.9550701569756e-05i	6.46643854494135e-05+1.09053768669625e-05i	2.62113384688752e-05+4.6235408756157e-06i	7.98870227493973e-06+6.391658375277e-07i	1.80447651891192e-06-1.43002794953996e-06i	-5.5043520086202e-07-2.09348616485044e-06i	-4.71707861817185e-06-1.87990974016426e-06i	-1.29681582466044e-05-1.3272913571606e-06i	-2.52329678694515e-05-1.0158332917437e-06i	-4.11178017734413e-05-1.5537947660422e-06i	-6.1646077160447e-05-3.4611614672332e-06i	-8.9625936606493e-05-6.9854121527271e-06i	-1.28281755317741e-04-1.1964669109407e-05i	-1.78726769576165e-04-1.7856811922342e-05i	-2.37568548073717e-04-2.3959628637802e-05i	-2.96066991010344e-04-2.9713726615902e-05i	-3.41685668296402e-04-3.4905560726155e-05i	-3.61793304112285e-04-3.9638200995282e-05i
20	-0.186627665297426+0.029800456207728i	-0.174628492405843+0.026348637786318i	-0.154299999680185+0.021111679834381i	-0.128949936377602+0.014922865693958i	-0.102198840799765+0.008744530761672i	-0.0771413317660108+0.0034281591362281i	-0.0558054138665474-0.000471218364916i	-0.0390189254610331-0.0027726775532589i	-0.0266232972973579-0.003631929518236i	-0.0178690475971111-0.0034233657448207i	-0.011815022201832-0.00259622270608i	-0.00761236656389669-0.00155410044598547i	-0.00463669193232207-0.00058516438376752i	-0.00249608163923464+0.0001545451272226i	-9.70571029484472e-04+6.19629634698454e-04i	6.4728515603044e-05+8.36604307635155e-04i	7.00164682622568e-04+8.65593019987655e-04i	0.00102407212123401+0.00077243924473183i	0.00113030092790529+0.00061362411321762i	0.00111046239002939+0.00043140798231722i	0.0010412391651087+0.00025477860513066i	9.74417425872356e-04+1.0230305924833e-04i	9.33533266028975e-04-1.5400434061675e-05i	9.17580936714254e-04-9.4204266502842e-05i	9.09805805607731e-04-1.35602742134335e-04i	8.88430795665801e-04-1.4570421746473e-04i	8.36158589785667e-04-1.33629782346524e-04i	7.46157604384428e-04-1.09385600146998e-04i	6.23566579005342e-04-8.1713371350515e-05i	4.82918874113461e-04-5.6561614744449e-05i	3.42947436067603e-04-3.6617817654363e-05i	2.20761492169116e-04-2.1920646711724e-05i	1.27300799240113e-04-1.1148327084608e-05i	6.53329223653234e-05-2.9565696474715e-06i	3.02727741262855e-05+3.1898722689087e-06i	1.30996685263485e-05+6.9396546844881e-06i	3.98157861016493e-06+7.60071584181773e-06i	-4.86437109488259e-06+4.91668096574607e-06i	-1.80249930321834e-05-3.593062601475e-07i	-3.75244160447648e-05-6.3649472054934e-06i	-6.44598466960741e-05-1.05291688627378e-05i	-1.00437393078172e-04-1.0299647485911e-05i	-1.47790171638551e-04-3.940265385673e-06i	-2.08264553714673e-04+8.845826870126e-06i	-2.80753578951385e-04+2.6657776983791e-05i	-3.59311987142812e-04+4.6627033868904e-05i	-4.3276557166952e-04+6.5158356788949e-05i	-4.86634692620837e-04+7.9036768752482e-05i	-5.07044955481579e-04+8.6550374701974e-05i
21	-0.184840536718513+0.031270427472282i	-0.173270819566927+0.027114900304011i	-0.153960141896146+0.020932487728045i	-0.129696195539418+0.013500347276355i	-0.103637325922339+0.005787984610796i	-0.0786414233977601-0.0012495466853012i	-0.0567764611291981-0.0068607566788631i	-0.0391181133566535-0.0106184088462217i	-0.0258272811922951-0.012448627821128i	-0.0164139758011637-0.0125767612521599i	-0.0100618910073117-0.0114211229093285i	-0.00590808287355375-0.0094732636390715i	-0.00322121066982983-0.00719674043981318i	-0.00147218977251533-0.0049617892358967i	-0.00032448026107653-0.00301824735402455i	0.0004172112204192-0.00149865001767015i	8.66075559147785e-04-4.39280789000573e-04i	0.00109929590285052+0.00019208567477159i	0.00118349196516536+0.00046939134572765i	0.00118161736740032+0.00048612748664693i	0.00114841469470717+0.00033857371567056i	0.00112244424883327+0.00011383124535101i	0.00112085359675617-0.00011815938496787i	0.00113990956749332-0.00030905618482108i	0.00116116259228996-0.00043311252096648i	0.00116087690504312-0.00048487618836429i	0.00111947468312743-0.00047416696990949i	0.00102815378740517-0.00041949124694747i	8.91126724509323e-04-3.41442505528744e-04i	7.23507090023495e-04-2.5757852783729e-04i	5.46191400610784e-04-1.7971735574293e-04i	3.79783254293001e-04-1.13747581534557e-04i	2.39563167591157e-04-6.1239439867061e-05i	1.32839216372514e-04-2.1689198391019e-05i	5.90153862044526e-05+5.7179051500977e-06i	1.17573446522202e-05+2.14593638874778e-05i	-1.79543297739476e-05+2.61213323204162e-05i	-3.91438889339766e-05+2.13943211853546e-05i	-5.93468017265303e-05+1.08821885747111e-05i	-8.44062127171857e-05+1.530353622478e-07i	-1.19014963449414e-04-4.149357408334e-06i	-1.67154053234923e-04+4.104081098858e-06i	-2.31737813341132e-04+2.8762462684883e-05i	-3.13313250357718e-04+7.0070768579738e-05i	-4.08320931377074e-04+1.24295143710382e-04i	-5.07888443441384e-04+1.84539159707698e-04i	-5.98144173636475e-04+2.42616860691974e-04i	-6.62539535425336e-04+2.91445555757946e-04i	-6.85814143191793e-04+3.27126465605441e-04i
22	-0.182754784083077+0.035827532302347i	-0.171006557469935+0.031921323221968i	-0.151898945470484+0.025868702584347i	-0.127800770736041+0.018318536416041i	-0.101500826017901+0.010135514840774i	-0.0756749771332411+0.0022377719944471i	-0.0524519984056129-0.0045681537076608i	-0.0331706583193002-0.0097144148390538i	-0.0183496601234238-0.0129353408451935i	-0.0078279083409024-0.0142624722481156i	-0.0009965322030734-0.0139649601846885i	0.0029582741239712-0.0124598685212472i	0.004859893079774-0.010218076975768i	0.00541938197398072-0.007685287539534i	0.00518473897675592-0.00522822623305043i	0.0045421835455134-0.00310742942362385i	0.00374544944063499-0.00147230782803893i	0.00295272043063932-0.00037189591250924i	0.00225834348815282+0.00022509095732153i	0.00171415535524589+0.00040590297066891i	0.00134104626632025+0.00028868622102348i	1.13450399841809e-03-7.0480355749e-07i	0.0010684862336734-0.00034796354974426i	0.00110075396156409-0.0006640278215034i	0.00118071968311409-0.00089219385663783i	0.00125887826606694-0.00100854649522773i	0.00129570189642927-0.00101671657034322i	0.0012677796248213-0.00093897235315348i	0.00116981171101198-0.00080618776302061i	0.00101236727385001-0.00064909676826223i	8.16531620398106e-04-4.92473241146637e-04i	6.07282554621421e-04-3.52741863935554e-04i	4.07470704851411e-04-2.38433058035218e-04i	2.33732884615838e-04-1.52210198524305e-04i	9.48225554993087e-05-9.31008004247391e-05i	-7.9633802788792e-06-5.79880057041122e-05i	-7.90812278162244e-05-4.21025609652285e-05i	-1.26664795252693e-04-3.8874160411929e-05i	-1.60714677555117e-04-3.9811833135127e-05i	-1.91756831856738e-04-3.5012072732116e-05i	-2.29794534131752e-04-1.4534103287538e-05i	-2.83215130169155e-04+2.9577136154177e-05i	-3.57421862590781e-04+1.01206280928715e-04i	-4.53274305224496e-04+1.98751951840722e-04i	-5.65781631701299e-04+3.14987991298429e-04i	-6.83713218598133e-04+4.38447467784114e-04i	-7.9072199735788e-04+5.56069507034305e-04i	-8.68171963847743e-04+6.56352224897805e-04i	-8.99219500271821e-04+7.31958641716632e-04i
23	-0.181947585402991+0.045625065912355i	-0.170099745181837+0.043437855086411i	-0.151230825554316+0.039172697065268i	-0.12734686055745+0.033282271411949i	-0.10089409291741+0.026417789163621i	-0.0743411004492598+0.0193145233934958i	-0.0498064527003919+0.0126677490254842i	-0.0288076459207465+0.0070276120775047i	-0.0121642525409089+0.0027336279498373i	-4.3505958126772e-05-1.03194253415209e-04i	0.00789543665921133-0.00157542464122328i	0.0123144249980196-0.0019252310071031i	0.0140159926897221-0.0014782635138178i	0.0138018395636905-0.0005802932199311i	0.0123822403859311+0.0004535852474405i	0.0103327203039813+0.0013729790573016i	0.00808561615647907+0.00200955355203457i	0.00594210616991702+0.00228018502717876i	0.00409273674125658+0.00217912336441111i	0.00263884449102082+0.00176230443168798i	0.00161155750333777+0.00112676266590104i	9.88108758408567e-04+3.8809521624469e-04i	7.06633581308487e-04-3.40984369455067e-04i	6.80646136845506e-04-9.68107944588904e-04i	0.0008135333780554-0.00143247415349603i	0.00101232464561205-0.00170874424927789i	0.00119925937395867-0.00180399676287257i	0.00131960142118852-0.00174949117864268i	0.00134473569607345-0.00158985246457328i	0.00127056375210545-0.00137241281396815i	0.00111219988749206-0.00113885655832848i	8.96615357175023e-04-9.20267778586858e-04i	6.55014769699708e-04-7.35561825265677e-04i	4.16392789328977e-04-5.92449070117032e-04i	2.03104352317206e-04-4.8973453205392e-04i	2.8634872598386e-05-4.19895671437605e-04i	-1.02723335858822e-04-3.71325471840422e-04i	-1.94807879963305e-04-3.30127537306613e-04i	-2.57653753597689e-04-2.81689382817183e-04i	-3.05079964897104e-04-2.1233605797104e-04i	-3.52044449837169e-04-1.1120283918769e-04i	-4.11949309409028e-04+2.7821481071502e-05i	-4.94108990371327e-04+2.04492889039087e-04i	-6.01691125094453e-04+4.11479833898418e-04i	-7.3053250399404e-04+6.34928379941671e-04i	-8.69235259232765e-04+8.5644377886347e-04i	-0.00100079008939664+0.00105617108471624i	-0.0011056329750614+0.00121624106376037i	-0.00116557800671249+0.00132362824253704i
24	-0.18530922322748+0.060900827624883i	-0.174382090076615+0.061607336298219i	-0.156890807215819+0.060399196900602i	-0.134493891581468+0.057498126407108i	-0.109268568218367+0.053289098113539i	-0.0833893449150441+0.0482504894102179i	-0.0588231258439698+0.0428740888329258i	-0.0370995014512083+0.0375926445399042i	-0.0191894032573442+0.0327287122852912i	-0.0054951590511513+0.0284714634969654i	0.0040703161779924+0.0248804752053813i	0.0099516246628738+0.0219097405664911i	0.0128043011979136+0.0194425206665231i	0.0133633686156943+0.017328147086097i	0.0123439643356656+0.0154143800764223i	0.0103783610143532+0.0135719675662653i	0.0079847100177828+0.0117104836902347i	0.0055585727292604+0.0097858803097489i	0.00337808998899272+0.00780064477566145i	0.00161585945987343+0.00579754812809521i	0.00035354247476823+0.00384817243225919i	-0.0004023365461329+0.00203790261814307i	-7.03593110025704e-04+4.49692720885976e-04i	-6.425471761497e-04-8.50687108281184e-04i	-0.00033360687477829-0.00182536676036306i	0.00010455089500727-0.00246929699771938i	0.0005645368535684-0.00280888835396512i	0.00096188076942443-0.00289525886689107i	0.00124159672008843-0.00279405647871313i	0.00137940270285085-0.00257430690310157i	0.00137823911848824-0.00229855960804592i	0.00126144947897261-0.00201590699396591i	0.00106433406458283-0.00175851684459305i	0.00082573536010497-0.00154144936262187i	0.00058095440845423-0.00136494814036722i	0.00035678375999938-0.00121818069929174i	0.00016892768973327-0.00108350532387659i	2.1668431451158e-05-9.4061911146722e-04i	-9.0629878392297e-05-7.70243657243962e-04i	-1.80719794832989e-04-5.57216539294844e-04i	-2.64945807772735e-04-2.92934831128107e-04i	-3.59547142096545e-04+2.2935411111205e-05i	-4.77288693080901e-04+3.81644543713902e-04i	-6.24855519604935e-04+7.65637058343635e-04i	-0.00080136022591789+0.00115005496796678i	-0.00099818545969215+0.00150541645420455i	-0.00120019349227437+0.00180115489939663i	-0.00138807740520995+0.00200945101132096i	-0.00154134016732127+0.00210866879150798i
25	-0.195318775175888+0.078727333676267i	-0.186799717772968+0.082340820272588i	-0.172303409856285+0.084118934069267i	-0.153135405548085+0.084076006022399i	-0.130967355836774+0.082364717161148i	-0.107597184723349+0.079241537981287i	-0.0847125292445141+0.075021722019177i	-0.0637004936465078+0.0700335566162741i	-0.0455316224264992+0.0645801558520338i	-0.0307261301337579+0.0589138545097253i	-0.0193918689038357+0.0532244819182027i	-0.0113110131187384+0.0476396675581107i	-0.0060481270940061+0.0422335853029531i	-0.0030554670868095+0.0370402565858667i	-0.0017593356999187+0.0320682490022568i	-0.0016206229774315+0.0273146547351428i	-0.0021704386122071+0.0227770670118288i	-0.0030263646550963+0.0184626810021161i	-0.0038961644775213+0.0143937567937175i	-0.0045746495703273+0.0106088038830682i	-0.00493715593359448+0.00715924450149673i	-0.00493092511898203+0.00410204768529453i	-0.00456436620540378+0.00148971929267379i	-0.00389388654156005-0.00064023755273122i	-0.00300847688913855-0.00227401889921826i	-0.00201305794339251-0.00342636082570794i	-0.0010122789258191-0.00414041453056539i	-9.670005002821e-05-4.4827242563922e-03i	0.00066699754302108-0.00453448469425717i	0.00124083924585066-0.00438099028918904i	0.00161538791522016-0.00410139242465131i	0.00180538696333582-0.0037605665157531i	0.00184261245165568-0.00340421804820972i	0.00176756848198653-0.00305755417770847i	0.00162155517736171-0.00272713504151673i	0.00144027812625157-0.00240504425149359i	0.0012496776609427-0.00207433146015852i	0.00106415971347932-0.00171474357938396i	0.00088700149915357-0.00130798224881916i	7.12436225575376e-04-8.41996448950181e-04i	5.2880002227759e-04-3.14054663891534e-04i	3.22126972516315e-04+2.67503549017521e-04i	7.966216034412e-05+8.82859940080153e-04i	-0.00020711594246193+0.00150164345536662i	-0.00054024548008302+0.00208514023515712i	-0.00091396577014944+0.00258965870083058i	-0.00131438359175518+0.00297079687316694i	-0.00172005208726558+0.00318822440382535i	-0.00210328239617259+0.00321050249545943i
26	-0.211702410288457+0.093827725454114i	-0.20653253745565+0.099014647700246i	-0.195949192586704+0.102270996452491i	-0.180915047819526+0.103487395178711i	-0.16270232643148+0.102689930257564i	-0.142720863836087+0.100026922530835i	-0.122343208021519+0.095743242366644i	-0.102756797087075+0.090147266522244i	-0.0848644599486575+0.0835759473812117i	-0.0692419456060467+0.0763627633052882i	-0.0561485212346666+0.0688119519014272i	-0.0455771001884005+0.061180867941452i	-0.0373257505979329+0.0536709187461178i	-0.0310729799856358+0.0464264807385178i	-0.0264436104498533+0.0395404809463255i	-0.0230582636404435+0.0330648379310719i	-0.0205653615137943+0.0270236185388791i	-0.0186586366854913+0.0214265846960143i	-0.0170848763099584+0.016280861438176i	-0.0156462958745406+0.0115988504339383i	-0.0142003913081395+0.0074012701019662i	-0.012658312530012+0.0037152283284499i	-0.0109814852142208+0.0005683124764885i	-0.0091757292143593-0.00201945592047927i	-0.00728243143628361-0.00404353949230593i	-0.00536710588513699-0.00552055761527295i	-0.00350650098259962-0.0064902465277454i	-0.00177595093738889-0.00701320878409765i	-0.00023873696407724-0.00716496995876161i	0.0010611664188099-0.00702766409423141i	0.00210228462954896-0.00668108359406599i	0.00288489225536319-0.00619480077916186i	0.00342711102361953-0.00562266539024523i	0.00375906821359667-0.00500035763832863i	0.00391643758618699-0.004346012053792i	0.00393452084593143-0.00366338114528645i	0.00384368216464506-0.00294667622609984i	0.00366653733587121-0.00218612781397546i	0.00341692737130835-0.0013734074798319i	0.00310044288971239-0.00050626609188872i	0.00271613371228879+0.0004080176199917i	0.00225901892451421+0.00135058639741445i	0.00172306047890821+0.00229043343880216i	0.00110432562166689+0.00318532982362561i	0.00040409979292966+0.00398423542594045i	-0.00036829374485069+0.00463113274047022i	-0.00119324852442232+0.0050701368419971i	-0.00203952626713906+0.00525160326161644i	-0.00286414192051136+0.00513879801128258i
27	-0.230521208139051+0.101451981920179i	-0.228311382883036+0.106279328661914i	-0.221056540699466+0.108997711304454i	-0.209431447085148+0.109483583598867i	-0.194382386199446+0.107757487103234i	-0.177007855451276+0.10397772262491i	-0.158431739256618+0.09841941637435i	-0.139689186697063+0.09144230564943i	-0.121640845090689+0.083451985557582i	-0.10492382137805+0.074859952922938i	-0.0899397613264341+0.066047538558421i	-0.0768737110902786+0.0573378546805913i	-0.0657333262630699+0.0489784121020083i	-0.0563969959575187+0.0411353375982497i	-0.0486611370429819+0.0338984070947367i	-0.0422802460224035+0.0272946452932717i	-0.0369970207756638+0.0213072242201306i	-0.0325629191296652+0.0158959544417261i	-0.0287512999906522+0.0110158496258062i	-0.0253657182858039+0.0066310023423221i	-0.0222453625822694+0.0027221797883236i	-0.0192685894198956-0.0007121024432433i	-0.0163545587920538-0.0036600100284294i	-0.0134624640240589-0.0061043752349843i	-0.0105878784249524-0.0080318533168425i	-0.00775619143826909-0.00944096577775912i	-0.005013732358883-0.0103473067517298i	-0.0024177183366011-0.0107850365492231i	-0.0000264279531856-0.0108047025468383i	0.0021090759409914-0.0104682038518172i	0.00395072156525905-0.00984220383269617i	0.0054762862316275-0.00899143233284694i	0.00667947126916176-0.0079731353406833i	0.00756776050176808-0.00683352093618348i	0.00815886943496663-0.00560654699687751i	0.00847663073862936-0.00431492471744474i	0.00854704135459214-0.00297286411753033i	0.00839499054701525-0.0015899042978936i	0.00804197127684566-0.0001751427121626i	0.0075049032872131+0.00125874185433826i	0.00679608586707361+0.00269214924155193i	0.00592423914617037+0.00409625360795864i	0.00489655100488902+0.00543199790053614i	0.00372158406076607+0.00665059393611873i	0.0024127889258749+0.00769568691192586i	0.00099221677680048+0.00850726635924792i	-0.00050614444092343+0.00902726792261797i	-0.00203411906267009+0.00920659910543593i	-0.0035289260116545+0.00901305158227095i
28	-0.245992907673905+0.100289224351018i	-0.245142764216621+0.103347656568385i	-0.239388936549886+0.104222476256337i	-0.229214878984394+0.102859477144212i	-0.215359248447406+0.099350254674122i	-0.19873275244654+0.093923163672671i	-0.180323282156846+0.086919447697569i	-0.161102955775837+0.07875763056911i	-0.141948936891429+0.069890943668076i	-0.123586205839726+0.060763488710869i	-0.106555829047696+0.051770853334786i	-0.0912077721607404+0.0432300175601917i	-0.0777138348811008+0.0353617828015829i	-0.0660943631322036+0.0282869150473674i	-0.0562520783591452+0.0220350807337556i	-0.0480073265736268+0.0165638276787463i	-0.0411307351057697+0.0117836173708703i	-0.0353710832175009+0.0075844232522059i	-0.0304776854311427+0.0038597001649714i	-0.0262175189273755+0.000524485980463i	-0.0223876940994297-0.0024742130976314i	-0.0188238329541243-0.0051550689526203i	-0.0154047156994246-0.0075070404021818i	-0.012053389042238-0.0094988712327311i	-0.0087349211101538-0.0110909137804154i	-0.0054511532176898-0.0122467549579208i	-0.002233069639658-0.0129426055239652i	0.0008683252739298-0.0131731798301777i	0.0037915693052714-0.0129536516097069i	0.0064736907035706-0.0123180448680073i	0.0088576586870754-0.0113149789231836i	0.0108977472668024-0.0100019706790006i	0.0125625737938985-0.0084395097063042i	0.013835905723989-0.0066859197185188i	0.014715587900235-0.0047936900375947i	0.0152111021598173-0.0028075932641284i	0.0153403341390697-0.0007645742624546i	0.0151261114496513+0.0013048550153449i	0.0145930219119896+0.0033741379786931i	0.0137649429425862+0.0054176136434057i	0.0126636222466693+0.0074073978697809i	0.0113085400395062+0.0093107212167729i	0.0097181405166157+0.011088213848348i	0.0079123343771717+0.0126935811596965i	0.0059159478773754+0.0140750274109066i	0.003762551301332+0.015178635465434i	0.0014978865931843+0.0159536827556998i	-0.0008180101926041+0.0163595700486646i	-0.0031108719860205+0.0163736904270339i
29	-0.254076754459484+0.093028600301773i	-0.25273896372493+0.094052715280751i	-0.246543880006739+0.093030440029891i	-0.235886579024497+0.090000661259269i	-0.221410192888246+0.085133686757094i	-0.203944413205103+0.078717193711846i	-0.184429385137811+0.071129484247095i	-0.163834559340415+0.062803162616854i	-0.143081980186092+0.054183753726708i	-0.12298199610295+0.045688518214852i	-0.10418688013537+0.037670649606787i	-0.0871648885975797+0.0303931705279254i	-0.0721944174982252+0.0240153268255934i	-0.0593755893745823+0.0185923746957501i	-0.0486550849014329+0.0140876944012964i	-0.0398593889688046+0.0103944735178468i	-0.0327317414744747+0.0073630501235382i	-0.026968750758353+0.0048295499171408i	-0.0222535889121609+0.0026417153390786i	-0.0182837177867297+0.0006787040476088i	-0.014792034121403-0.0011370770528984i	-0.0115610910821096-0.0028365961623312i	-0.00843063558383185-0.00440843994261827i	-0.00529911934373308-0.00580881807795688i	-0.00212013257618443-0.00697489351505844i	0.00110509810549743-0.00783889661995856i	0.0043378971935184-0.00834079035921439i	0.00751373624387351-0.00843785813795528i	0.0105540204384031-0.0081103361686448i	0.013376992135465-0.007362960759658i	0.0159068967206825-0.0062229291368183i	0.0180808282212107-0.004735206196384i	0.019852968385514-0.002956322823123i	0.0211962223291662-0.0009478194595703i	0.0221015096113636+0.0012296647847493i	0.0225751729651242+0.0035209153112043i	0.0226351079798106+0.0058788421607722i	0.0223062929676072+0.0082652314582233i	0.0216164098380481+0.0106497033555916i	0.0205921954249583+0.0130072649301147i	0.019257049004648+0.0153150222453736i	0.0176302469619717+0.0175487273151668i	0.0157278852323008+0.0196798754219725i	0.0135653988036513+0.0216740264977856i	0.0111612224740227+0.0234908919181615i	0.0085408988631612+0.0250865020077604i	0.0057407583876816+0.026417459673467i	0.0028102420051652+0.0274469202951397i	-0.0001879505510775+0.0281515660207258i
30	-0.255145397491846+0.084138135569183i	-0.252286075823831+0.083731309326709i	-0.244693249921387+0.081563888364483i	-0.232740998245835+0.077735952886082i	-0.217038983252671+0.072453207867476i	-0.198383262610745+0.066011119017747i	-0.177691812395221+0.058769749896326i	-0.155931817732395+0.051122037201827i	-0.13404646817087+0.043459173345316i	-0.112888641964941+0.036137187576232i	-0.0931675920199372+0.0294486504389485i	-0.0754128075339034+0.0236026909180403i	-0.0599569495516462+0.0187153275018112i	-0.0469374908199581+0.0148106657921465i	-0.0363147315726182+0.0118320393923962i	-0.0279024275832934+0.0096608992002452i	-0.0214064622156457+0.0081403775894106i	-0.0164668220512801+0.0071000821936857i	-0.0126985117659445+0.0063788319443139i	-0.00972782778982441+0.00584266914902858i	-0.0072214374738064+0.00539642825819042i	-0.00490682084385503+0.00498823626079989i	-0.00258369012292437+0.00460737732663548i	-0.00012690853296106+0.00427681799517673i	0.00251787616188282+0.00404225208660566i	0.00534421125412898+0.00395974189290552i	0.00829853629623912+0.00408392029001306i	0.0112956872539984+0.0044583422817705i	0.0142344522143564+0.0051090294544496i	0.0170117047261338+0.0060416417873452i	0.0195340034698804+0.0072421343839187i	0.0217259485697819+0.0086802862857178i	0.0235349887237443+0.010315170541723i	0.0249327493255672+0.012101486263232i	0.0259132766290237+0.0139956870537981i	0.0264888497958628+0.0159609906975585i	0.0266841897240496+0.0179706064816639i	0.0265299835407297+0.0200088288380677i	0.0260566430273+0.022069979003073i	0.0252891245080058+0.0241554926496022i	0.0242434624859971+0.0262697174618109i	0.022925421978596+0.0284151717914579i	0.0213313760216004+0.0305881014355084i	0.0194511954278864+0.0327751420987739i	0.0172726361544431+0.0349517473679125i	0.0147864689327604+0.0370827873503979i	0.011991458257043+0.0391253890255275i	0.0088982961851087+0.0410337191451623i	0.0055317455966026+0.0427650596925338i
31	-0.253660711206661+0.076969617499668i	-0.249436089771751+0.075868306772182i	-0.24074064758007+0.073280963401825i	-0.227937964268931+0.069315568723022i	-0.211603494528493+0.064159599839145i	-0.192484185954119+0.058066866043045i	-0.171444252649175+0.051338271554644i	-0.149402357687307+0.044298464605665i	-0.127266312021498+0.037270852850816i	-0.10587151170274+0.030553661312871i	-0.0859287152979072+0.0243995482676969i	-0.067985517935388+0.0190007992432853i	-0.0524041975313439+0.0144813648757492i	-0.0393567305213038+0.0108961098690915i	-0.0288359463520762+0.0082367330001824i	-0.0206802322781789+0.0064430343413751i	-0.0146080765565836+0.0054176531841433i	-0.0102581392799782+0.0050421445812686i	-0.00723047847872234+0.00519231990603301i	-0.00512497768836263+0.00575111378411927i	-0.00357381026317592+0.0066177822861785i	-0.00226579528105422+0.00771288652621922i	-0.00096160259010198+0.00897916625792568i	0.0005001839934598+0.0103789650372687i	0.0022052426476063+0.0118892620177717i	0.0041723604453037+0.0134955581088522i	0.0063669779712085+0.0151858529308108i	0.0087173119839833+0.0169457606584948i	0.0111310195365057+0.0187554961060615i	0.0135106326268326+0.0205890773253261i	0.0157663849568648+0.0224156988042083i	0.0178255150481181+0.0242028839653271i	0.0196376109413132+0.0259207678381002i	0.0211760173788189+0.0275467152359846i	0.0224357227650177+0.0290694548929418i	0.0234284558836228+0.030491999406188i	0.0241759355339956+0.0318328060085509i	0.0247023217720414+0.0331248867105063i	0.0250269141015928+0.0344128650121537i	0.0251580353675475+0.0357482643706624i	0.0250888429500175+0.0371835655962101i	0.0247955412608491+0.038765754713622i	0.0242381588658448+0.0405301749334209i	0.0233637332352146+0.0424954817749704i	0.0221114530882771+0.0446603774785012i	0.0204190789237375+0.047002582429053i	0.0182298273079338+0.049480214363621i	0.0154988834038577+0.0520354293236619i	0.0121988028957193+0.0545998772219832i
32	-0.25537509429297+0.072909188299964i	-0.250719595567395+0.071604114196403i	-0.241916588361276+0.068990289586738i	-0.229286128546961+0.065148046564414i	-0.213329237922526+0.060218241108749i	-0.194696626568239+0.054394063607337i	-0.174146207296584+0.047908993457526i	-0.152493118363766+0.041022012628165i	-0.130556699704375+0.034001461381187i	-0.109109104251466+0.027109019582554i	-0.0888299466335332+0.0205852181164389i	-0.0702706414892803+0.0146376418830259i	-0.0538309672564122+0.0094326171765919i	-0.0397490560845605+0.0050907372957732i	-0.02810462479215+0.0016861341659956i	-0.0188339904366605-0.000750988720592i	-0.0117543964286499-0.0022293366196016i	-0.00659450807528698-0.00278994857222329i	-0.00302766503397816-0.00249901419551207i	-0.00070459446604152-0.00144091671434147i	7.17261703607833e-04+2.87872996923628e-04i	0.00154995767895838+0.00258369131963073i	0.0020581132151822+0.00533927959834036i	0.00244930215314109+0.00844623948322136i	0.002871430815824+0.0117966763889562i	0.0034161327962063+0.0152844528775891i	0.0041267556852052+0.0188064763776353i	0.0050092760789255+0.0222643685681i	0.0060444441466152+0.0255667264836043i	0.0071996001061405+0.028632013905794i	0.0084388808270335+0.0313919440888173i	0.0097308980238467+0.0337950578890147i	0.011053372723501+0.0358100868520453i	0.0123946111120975+0.0374286340235841i	0.013752069120282+0.0386667137924468i	0.0151285504542845+0.039564765700804i	0.0165267972025298+0.0401858882450798i	0.0179433538025988+0.0406122132183362i	0.0193626116484847+0.0409395400544704i	0.0207518773702514+0.0412705505890258i	0.0220581635499071+0.0417071041452697i	0.0232071928757041+0.042342248637662i	0.0241048570572697+0.0432526570521498i	0.024641105567858+0.044492198140057i	0.0246959835822248+0.0460872717289406i	0.024147319621587+0.0480343884888193i	0.0228794037688593+0.0503002664918195i	0.0207919123171108+0.0528244755715477i	0.0178083304973781+0.0555244134514133i
33	-0.264844760808292+0.0729282463557i	-0.260914243291685+0.07194393073374i	-0.253128079684432+0.069797771140963i	-0.241724652154682+0.066538784446134i	-0.227092830710115+0.062263832982579i	-0.209750523812365+0.057113540754565i	-0.190314743010856+0.051265576064621i	-0.169465556706461+0.044925812124238i	-0.147906838099568+0.038318032937458i	-0.126326946565759+0.031672936112625i	-0.105362397485584+0.025217192103001i	-0.0855671890238861+0.0191632554963312i	-0.0673898175562978+0.0137005018497325i	-0.0511592066365225+0.0089881028474966i	-0.0370798946405517+0.0051498757609452i	-0.0252359740847021+0.0022711722211458i	-0.0156025420984152+0.0003977244196993i	-0.0080628770933745-0.00046374357576297i	-0.00242924379540031-0.00034340014841447i	0.00153484100658566+0.00069502549080399i	0.00409289443842946+0.00255850889796434i	0.00551597978495832+0.00512967814248388i	0.00606665753277641+0.00827223394485339i	0.0059870673067572+0.0118366751606014i	0.0054913176915786+0.0156661968947793i	0.0047619055148138+0.0196026486592572i	0.0039495302329401+0.0234924436864311i	0.003175435384738+0.0271922989457881i	0.0025353035789184+0.030574662494061i	0.0021037454907606+0.0335326563567857i	0.0019385372269102+0.0359843360209122i	0.0020839478057528+0.037876048792595i	0.0025727303405112+0.0391846691230552i	0.0034265984577263+0.0399185046887595i	0.0046552483255538+0.0401167059389865i	0.0062541957667868+0.0398470751969665i	0.0082018618210749+0.0392022578457i	0.0104564485162882+0.0382944034532645i	0.0129531941342516+0.0372485018524579i	0.015602583086411+0.0361947185653495i	0.0182900130608638+0.0352601640008636i	0.0208772987326591+0.0345606191024588i	0.0232062280429408+0.0341927946042558i	0.0251041979611598+0.0342277118136846i	0.0263917581507006+0.0347057534706782i	0.026891700576298+0.0356338421181516i	0.0264391679636975+0.0369850644392322i	0.0248921292826481+0.0387008825800489i	0.0221414976452979+0.0406958717749846i
34	-0.28515716350181+0.078668570889672i	-0.283208655185972+0.078873127751659i	-0.277679804676492+0.078135479927576i	-0.26871315988166+0.076482520057203i	-0.256575195860006+0.073977141404622i	-0.241643593220303+0.070716083897931i	-0.22438822197433+0.066825904962829i	-0.205347178475245+0.06245730571851i	-0.185099590810464+0.057778150630968i	-0.16423711716148+0.052965597906759i	-0.14333609459101+0.048197803928953i	-0.122932154485656+0.043645676509432i	-0.103498826400492+0.039465130493093i	-0.0854312410562923+0.0357902497485301i	-0.069035563251552+0.0327276880611602i	-0.0545242886041859+0.0303525550650157i	-0.042017074653758+0.0287059393648164i	-0.0315463896529713+0.0277941261214229i	-0.0230669820642977+0.0275894763381062i	-0.016468016518211+0.0280328544344942i	-0.0115866889359851+0.0290374227255926i	-0.008222212277932+0.0304935682390407i	-0.0061492320068452+0.0322746899197585i	-0.0051299573293444+0.0342435527237136i	-0.0049245487482159+0.0362589085544636i	-0.0052995542213386+0.0381820908476617i	-0.0060344098824292+0.0398833076413117i	-0.0069261983309154+0.0412473845489985i	-0.0077929772281561+0.0421787414041147i	-0.0084760502397862+0.0426054218806478i	-0.0088415547228489+0.0424820320743107i	-0.0087816945006689+0.0417914806380138i	-0.008215863430982+0.0405454494133375i	-0.0070917997249574+0.0387835603956212i	-0.0053867958232547+0.0365712439010737i	-0.0031088769663138+0.0339963558881352i	-0.0002977647577269+0.0311646411675942i	0.0029746306295332+0.0281941944215662i	0.0066044873304709+0.0252091316984964i	0.0104574209823185+0.0223327485581178i	0.0143711771914448+0.0196805024368388i	0.0181598691149171+0.0173532094180957i	0.0216198599867542+0.0154308815979911i	0.0245372624322073+0.0139676426290975i	0.0266968821413961+0.0129881388005135i	0.0278922848720422+0.0124858063880433i	0.0279365262378991+0.0124232615018473i	0.0266729671173243+0.012734948843804i	0.0239855167068103+0.0133320275924682i
35	-0.318294129340609+0.090514703049728i	-0.319737732654731+0.092719553858673i	-0.317933331624268+0.094251285788676i	-0.312934293943418+0.095113827394938i	-0.304893643551524+0.095333928125204i	-0.294057531124659+0.094959720596892i	-0.280754085864031+0.094058108375224i	-0.265378346497271+0.092711120975689i	-0.248374224844883+0.091011446181649i	-0.230214632231125+0.08905740342118i	-0.211380984049258+0.086947657158179i	-0.192343286695109+0.084775983842825i	-0.173541908952983+0.082626399393842i	-0.155371960275482+0.08056892749048i	-0.138170961382496+0.078656244587882i	-0.122210222506716+0.07692137914065i	-0.107690067094414+0.075376574469101i	-0.0947387781108127+0.0740133519632082i	-0.0834149208128025+0.0728037389522405i	-0.073712524918515+0.071702558405872i	-0.0655684989798909+0.0706506199392274i	-0.0588716022087952+0.0695786067611415i	-0.0534723096536858+0.0684114235041485i	-0.0491929661540778+0.0670727562952756i	-0.045837720199233+0.0654895986180909i	-0.0432018462856238+0.0635965128598058i	-0.0410801891700061+0.0613394252515119i	-0.0392745824976707+0.0586787877827592i	-0.037600197041823+0.0555919808860032i	-0.0358908527247965+0.0520748716889251i	-0.0340033795913347+0.048142481485299i	-0.0318211351632329+0.0438287508172417i	-0.0292567812863711+0.0391854204211604i	-0.0262543972952024+0.0342800716996062i	-0.022790964495028+0.0291933927861914i	-0.0188772071751071+0.0240157577408807i	-0.0145577256623573+0.0188432291174367i	-0.0099103151649299+0.0137731197645637i	-0.00504433738297522+0.00889927889940847i	-9.800573321039e-05+4.30729941438824e-03i	4.76553671060215e-03+6.987558516117e-05i	0.00936342340019558-0.00375743118663266i	0.0134995627897938-0.0071397414489353i	0.0169723479132536-0.0100654396359321i	0.0195833923078344-0.0125475222475563i	0.0211469985035644-0.0146234853513386i	0.0214999611140313-0.0163535906242692i	0.0205112182596239-0.017817440969726i	0.0180908033429601-0.0191089102205015i
36	-0.363502254917292+0.104682603140497i	-0.369489962427931+0.108818797615195i	-0.37261800616838+0.112468234464396i	-0.372861276744892+0.115604355353354i	-0.370271226211074+0.118212357274391i	-0.36497325990139+0.120288569012388i	-0.357160873489121+0.121839272081278i	-0.347086876809451+0.122879057002823i	-0.335052217611242+0.12342883633586i	-0.32139305205408+0.123513657183167i	-0.306466794967146+0.123160466461099i	-0.290637916361446+0.12239598138543i	-0.274264230759825+0.121244805720687i	-0.257684356415849+0.119727910564876i	-0.241206910258777+0.117861568761811i	-0.225101862349495+0.115656796984015i	-0.20959431362465+0.113119321983287i	-0.194860796265682+0.110250050422838i	-0.18102804006604+0.107045987877509i	-0.16817401185117+0.103501524413376i	-0.156330926873466+0.099609983441012i	-0.145489856507223+0.095365318356569i	-0.135606517446558+0.090763838122535i	-0.126607822618515+0.085805847884308i	-0.118398798962881+0.080497102750133i	-0.11086952569983+0.074849990209388i	-0.103901810914926+0.068884377222423i	-0.0973753959204659+0.0626280796008226i	-0.0911735478962001+0.0561169319170526i	-0.0851879648122956+0.0493944542802516i	-0.0793229672598276+0.0425111269631594i	-0.073498986234219+0.0355232948738653i	-0.0676553729897479+0.0284917317861846i	-0.0617525578037321+0.021479900255661i	-0.0557735717616253+0.0145519488497088i	-0.0497249239184168+0.0077704954185938i	-0.0436368008247193+0.0011942551036769i	-0.037562532247937-0.0051244144820193i	-0.0315772515690062-0.0111419609270982i	-0.0257756765685911-0.0168259672541312i	-0.020268949551994-0.0221572334174108i	-0.0151805066444833-0.0271314591553815i	-0.0106409942271512-0.0317603657660626i	-0.0067823133718534-0.036072091871549i	-0.0037309462734887-0.0401107093388708i	-0.0016007959008879-0.0439347328954373i	-0.0004858440651698-0.0476145418276717i	-0.0004529960047449-0.0512286938168775i	-0.0015355238282469-0.0548591866817168i
37	-0.414690569446577+0.113943293478586i	-0.425334068039269+0.118847323540594i	-0.433469618769505+0.123293613112441i	-0.439005933366649+0.127229411349813i	-0.441908812902591+0.130608407693109i	-0.442201164726503+0.13339112157419i	-0.439960840997572+0.135545089176725i	-0.435316440431307+0.137044877926721i	-0.42844132200318+0.13787196665442i	-0.419546168874133+0.138014532345451i	-0.408870506862538+0.13746718305609i	-0.396673620455522+0.136230671315326i	-0.383225318915207+0.134311613975448i	-0.368796986085381+0.13172223409945i	-0.353653302820838+0.128480129355319i	-0.338044965196942+0.124608060822898i	-0.3222026408614+0.120133747296608i	-0.306332316930702+0.115089644037368i	-0.290612102760774+0.109512682103214i	-0.275190466349638+0.10344394508595i	-0.260185809688123+0.096928264100882i	-0.245687230277733+0.09001371863181i	-0.231756275809534+0.082751039422173i	-0.21842947738478+0.075192918915126i	-0.205721442685565+0.067393243593392i	-0.193628301723387+0.059406269833044i	-0.18213132063899+0.051285769648685i	-0.171200529261575+0.043084174381572i	-0.160798241334901+0.034851742791049i	-0.150882378342102+0.026635775433082i	-0.141409535268943+0.01847989037312i	-0.132337747014177+0.010423367289501i	-0.123628926279303+0.002500559245432i	-0.11525094771996-0.005259634690129i	-0.107179350191718-0.012834245832192i	-0.0993986213512682-0.0202066700329674i	-0.0919030196581212-0.0273670624838658i	-0.0846968812700605-0.0343126854286952i	-0.0777943566721232-0.0410481863852228i	-0.0712185268885409-0.0475857671930973i	-0.0649998637441028-0.0539451863781735i	-0.0591740237191484-0.0601535214808671i	-0.053779000078448-0.0662446068965452i	-0.0488517014496777-0.0722580590950106i	-0.0444240739755114-0.0782378070854293i	-0.0405189346642091-0.084230063194672i	-0.0371457310449815-0.0902806981353555i	-0.0342964818565173-0.0964320242475157i	-0.031942180602895-0.102719039707453i
38	-0.460664611283141+0.112546663669547i	-0.474642578038715+0.116723742867651i	-0.48634278760813+0.120381786779414i	-0.495628248762218+0.123461534450979i	-0.502405795959042+0.125909668194323i	-0.506627878443603+0.12767975285234i	-0.508292895133468+0.128733053994797i	-0.507444094712262+0.129039224196183i	-0.504167124451444+0.1285768478436i	-0.498586368926055+0.12733383539668i	-0.490860267727725+0.125307657949451i	-0.481175837027726+0.122505412728878i	-0.469742641862635+0.118943710280751i	-0.456786473783733+0.114648375020886i	-0.442542982521588+0.109653952985242i	-0.427251491985816+0.104003024284997i	-0.4111492024215+0.097745323069645i	-0.394465944589696+0.090936674617138i	-0.377419611422135+0.083637767177426i	-0.360212350728119+0.075912784863235i	-0.343027561979854+0.067827936518288i	-0.326027703302913+0.059449923312308i	-0.309352883285164+0.050844394014053i	-0.293120187140153+0.04207444075191i	-0.277423668471796+0.033199189018828i	-0.262334926095974+0.024272533380163i	-0.247904179264042+0.015342064751289i	-0.234161753018386+0.006448226491627i	-0.221119886923296-0.002376274513247i	-0.208774783693939-0.011106788294357i	-0.197108818109408-0.019726773525292i	-0.18609283017832-0.028227592936971i	-0.175688429371984-0.036608075718773i	-0.165850238840928-0.044873878304608i	-0.156528010298205-0.053036679455073i	-0.147668542446459-0.061113246012649i	-0.139217339429415-0.069124402082127i	-0.131119951859739-0.077093927081332i	-0.123322952478548-0.085047397974464i	-0.115774512146827-0.09301097929465i	-0.108424559969182-0.101010152836615i	-0.101224533719825-0.109068368870131i	-0.09412675263887-0.117205594101931i	-0.087083472800406-0.125436729922819i	-0.080045713835921-0.133769878874231i	-0.072961972663937-0.14220444837951i	-0.065776962651593-0.150729098578981i	-0.058430532922804-0.159319564826524i	-0.050856930137214-0.167936413557815i
39	-0.489352512230215+0.100531843418657i	-0.504304941933508+0.103157835184216i	-0.517074822013635+0.105243713293777i	-0.527505212252365+0.106745186239757i	-0.535475307456022+0.107624567567486i	-0.540903145227647+0.107851529766123i	-0.543747282401645+0.107403707875354i	-0.544007394520593+0.10626713612903i	-0.541723792561332+0.104436504139075i	-0.536975890182569+0.101915222513763i	-0.529879691240253+0.09871529145852i	-0.520584399591809+0.094856969897467i	-0.509268279985249+0.090368247048113i	-0.496133919172525+0.085284123220396i	-0.481403049767155+0.079645711884943i	-0.465311105655743+0.073499180685762i	-0.448101677219521+0.066894554903346i	-0.430021027799745+0.059884412669302i	-0.411312820582329+0.052522506687606i	-0.392213188394683+0.044862351975393i	-0.372946258910831+0.036955822822198i	-0.353720225578493+0.028851804420207i	-0.33472403129353+0.020594945131848i	-0.316124708430311+0.012224553917355i	-0.298065396129262+0.003773683947702i	-0.280664034426158-0.004731562075365i	-0.264012715404082-0.013272476680267i	-0.248177654434718-0.021837923022968i	-0.233199730003692-0.030424231224223i	-0.219095528742242-0.03903481610667i	-0.205858823204038-0.047679526735328i	-0.193462403677795-0.056373747277958i	-0.181860181932847-0.065137276426177i	-0.170989484256052-0.073993018510971i	-0.160773453431692-0.082965523225265i	-0.151123484383013-0.092079412444555i	-0.141941625921286-0.101357732139813i	-0.13312289124203-0.110820265140072i	-0.124557432170801-0.120481837046065i	-0.116132546270747-0.13035064358341i	-0.107734501222602-0.140426623855469i	-0.099250176680502-0.150699901057129i	-0.090568539277005-0.161149310907193i	-0.081581980689055-0.171741038852903i	-0.072187560726784-0.182427390263764i	-0.062288206323981-0.193145723338142i	-0.051793922227813-0.203817581942654i	-0.040623069395279-0.214348074406474i	-0.028703762123053-0.224625553412062i
40	-0.493452046184317+0.083244017950338i	-0.50692444531348+0.084541517289013i	-0.518229686157474+0.085399156729302i	-0.527213703002558+0.085799359979196i	-0.533753911336897+0.085730643780635i	-0.537762099139468+0.085187773677473i	-0.539186542380867+0.084171753181522i	-0.538013278155997+0.082689643849679i	-0.534266495055151+0.080754218635478i	-0.528008027875552+0.078383455638887i	-0.519335971487211+0.07559988393712i	-0.508382455516742+0.072429797443351i	-0.495310646486552+0.068902356632492i	-0.48031106624033+0.065048601428473i	-0.463597334141121+0.060900401508281i	-0.445401455062339+0.056489372689478i	-0.425968785214592+0.0518457898748i	-0.405552813172327+0.046997528172397i	-0.384409894092678+0.041969064234486i	-0.362794071250755+0.036780569504087i	-0.340952111015364+0.031447125879581i	-0.319118865765201+0.025978092265486i	-0.297513064619901+0.020376647562648i	-0.276333614936974+0.014639531879824i	-0.255756479056417+0.008757003175343i	-0.235932171526311+0.002713021255988i	-0.216983902764545-0.003514334795499i	-0.199006376507206-0.00995221595224i	-0.182065231094139-0.01663212598555i	-0.166197099184085-0.023588830718343i	-0.151410247301842-0.030859073104062i	-0.13768574600116-0.038480119213471i	-0.124979113552094-0.046488165350061i	-0.113222370970614-0.054916640880963i	-0.102326443812136-0.063794444872465i	-0.0921838462391125-0.0731441572232172i	-0.0826715851273119-0.0829802667166544i	-0.0736542259865656-0.0933074593409498i	-0.064987067760378-0.104119010462231i	-0.056519379610913-0.11539532411794i	-0.048097659049362-0.127102661954028i	-0.039568876705597-0.139192103269335i	-0.030783678154459-0.151598776312452i	-0.021599517107681-0.164241399392478i	-0.011883696614845-0.177022168426619i	-0.001516295488871-0.189827025079678i	0.009607044084639-0.202526336398414i	0.021572494792906-0.214976012489419i	0.034445619829963-0.227019082979568i
41	-0.474545422288194+0.066545544477586i	-0.485066393011399+0.06730170013727i	-0.493463476055965+0.067815601077949i	-0.499602751913663+0.068095153871377i	-0.503378000569283+0.068152479241633i	-0.504713278832408+0.068003485730276i	-0.503564901712448+0.067667301069789i	-0.499922765198521+0.067165573572217i	-0.49381096527055+0.066521660390124i	-0.485287687018235+0.065759723552752i	-0.474444357728415+0.064903758090873i	-0.461404078034529+0.063976579240108i	-0.446319365015526+0.062998797588242i	-0.429369259821268+0.061987812074677i	-0.410755869373251+0.060956850957759i	-0.390700426404478+0.059914090263918i	-0.369438964116626+0.05886187786944i	-0.34721771071326+0.057796089305978i	-0.324288314803+0.056705638700817i	-0.300903015070571+0.055572165044463i	-0.277309866726364+0.054369910305014i	-0.253748133225246+0.053065801862994i	-0.23044394485925+0.051619747399826i	-0.207606316434426+0.049985145811348i	-0.185423604769895+0.048109613003231i	-0.164060473687058+0.045935916623215i	-0.143655419995899+0.043403108958531i	-0.124318899242622+0.040447842438845i	-0.106132075147501+0.037005847499567i	-0.0891462021818604+0.0330135480446399i	-0.0733826369976301+0.0284097854725172i	-0.0588334617486335+0.0231376182686484i	-0.0454626909649668+0.0171461606007113i	-0.0332080237101562+0.0103924202603518i	-0.0219830943307725+0.0028430937606913i	-0.0116801681871269-0.0055237254933834i	-0.0021732232514194-0.0147169712109934i	0.0066786457569069-0.0247312060024181i	0.0150275671287804-0.0355454460191202i	0.0230330444152102-0.0471222520162216i	0.030857991189253-0.0594071278635713i	0.0386647191752341-0.0723282638794744i	0.0466109509726437-0.085796657542536i	0.0548459285844819-0.0997066381073449i	0.063506688563735-0.113936814383453i	0.072714573763533-0.128351456435332i	0.082572050298528-0.142802312260235i	0.09315989622152-0.157130849683122i	0.104534825368895-0.171170901911136i
42	-0.442968877705641+0.051452376673847i	-0.450679997626191+0.052055904929425i	-0.456441634729573+0.052594645978803i	-0.460149726908313+0.053089575625067i	-0.461723519048337+0.05356351146549i	-0.461107526219697+0.054040395879804i	-0.458273045211178+0.05454448996328i	-0.453219166912342+0.055099498081441i	-0.445973253654394+0.055727645753384i	-0.436590858468677+0.056448735920082i	-0.425155076931496+0.057279210236705i	-0.411775336428726+0.058231242791081i	-0.39658564186912+0.059311893574881i	-0.37974231067691+0.060522348135061i	-0.361421242891743+0.061857268156365i	-0.341814784015946+0.063304275344769i	-0.32112824853606+0.064843587991315i	-0.299576180521392+0.066447826106557i	-0.277378434143083+0.068081997146624i	-0.254756161207423+0.069703670224222i	-0.231927794773366+0.071263342428722i	-0.209105117615456+0.072704996576806i	-0.186489501758745+0.07396684547388i	-0.164268400675909+0.074982253665573i	-0.142612169180402+0.075680823760881i	-0.121671277802984+0.075989630760351i	-0.1015739787698+0.075834584456745i	-0.0824244699011414+0.0751418969133503i	-0.0643015911281887+0.0738396292809176i	-0.0472580761892023+0.0718592897995803i	-0.0313203697177667+0.0691374527597789i	-0.0164890076568586+0.0656173664842933i	-0.0027395469822744+0.061250517068306i	0.0099759806742028+0.0559981137129219i	0.0217271275518916+0.049832461057982i	0.0326026462139328+0.0427381840214137i	0.0427077183812393+0.0347132713526531i	0.0521608581370186+0.0257699054801945i	0.0610905578014914+0.0159350483521392i	0.0696317498052274+0.0052507559027672i	0.0779221615922543-0.0062258024150132i	0.0860986429244379-0.0184226378733809i	0.0942935459042571-0.0312535636896382i	0.102631237552934-0.044619149877529i	0.11122482284416-0.058408010996092i	0.120173152671114-0.072498417934257i	0.129558186291589-0.086760216154057i	0.139442771338688-0.101057023714169i	0.149868896505842-0.115248673158143i
43	-0.411637788921623+0.033220861485012i	-0.41789513412787+0.033083330375156i	-0.42251841089955+0.032924149066999i	-0.425431865134809+0.032762733509753i	-0.426577538199573+0.032618728640259i	-0.425916551180782+0.032511361337701i	-0.423430069592089+0.032458761571754i	-0.419119918984761+0.032477270269769i	-0.413008829354852+0.032580753599316i	-0.405140294425979+0.032779943900223i	-0.395578040613514+0.033081827376747i	-0.384405109510455+0.033489097874789i	-0.371722566836225+0.033999694647984i	-0.357647859711865+0.034606440012806i	-0.342312852627113+0.035296790282815i	-0.325861580316479+0.036052710451095i	-0.308447762750675+0.036850679867344i	-0.290232133389096+0.03766183274982i	-0.271379636570708+0.038452233902812i	-0.252056553321193+0.039183286594146i	-0.232427616836888+0.039812266292075i	-0.212653179423699+0.040292970960347i	-0.192886491713554+0.040576475940287i	-0.173271152583054+0.040611979165007i	-0.153938784426149+0.040347720587801i	-0.135006983386299+0.039731958277613i	-0.116577587964928+0.03871398263305i	-0.0987353022484282+0.0372451495698526i	-0.081546702012381+0.0352799133094553i	-0.0650596433605682+0.0327768394940819i	-0.0493030845389959+0.0296995797290667i	-0.0342873223370273+0.0260177892592037i	-0.0200046352538835+0.0217079702817251i	-0.0064303165694125+0.0167542243520269i	0.0064759281952382+0.0111488984291994i	0.0187682530287212+0.0048931103296311i	0.0305126533496977-0.0020028592854689i	0.0417847055279526-0.0095193197508499i	0.0526671168993772-0.0176270777349327i	0.0632471435020712-0.0262875068350232i	0.0736139358739055-0.0354527850343715i	0.0838558750693654-0.0450663031918237i	0.0940579615215812-0.0550632450045283i	0.104299318461819-0.065371335853143i	0.114650869303565-0.075911754623125i	0.125173244715768-0.086600199034553i	0.135914970089253-0.097348091271957i	0.146910977808287-0.108063906877077i	0.158181481271017-0.11865460606865i
44	-0.387430348630451+0.007406863888057i	-0.393632716294423+0.005494689298107i	-0.398568135353562+0.003475465503671i	-0.402179547568794+0.00136137646284i	-0.404421956153985-0.000835360460688i	-0.405263196375623-0.003102881039709i	-0.4046845060083-0.00543005857986i	-0.402680880009077-0.007806873883281i	-0.399261198033034-0.010224758600093i	-0.394448118034282-0.012676900339062i	-0.388277734074907-0.015158498891776i	-0.38079900148471-0.017666964309644i	-0.37207293755808-0.020202049311581i	-0.362171610920434-0.022765910528114i	-0.351176937426178-0.025363095326803i	-0.339179304848518-0.028000453326697i	-0.326276052581519-0.030686974102272i	-0.312569835999352-0.033433554904998i	-0.298166907921816-0.036252704401431i	-0.283175351748358-0.039158190356137i	-0.267703302190161-0.042164640803254i	-0.251857190113635-0.045287109494563i	-0.235740047788613-0.048540617244839i	-0.219449909808814-0.051939681197029i	-0.203078343136262-0.055497844000679i	-0.186709137148818-0.05922721445727i	-0.170417181290528-0.063138030374446i	-0.154267554003638-0.067238253242432i	-0.138314842138256-0.071533202967945i	-0.122602705082852-0.076025239350144i	-0.107163692538686-0.08071349534104i	-0.0920193192851717-0.0855936654803668i	-0.0771803945691566-0.0906578513093395i	-0.0626475980215151-0.0958944641173866i	-0.048412288383908-0.10128818411752i	-0.034457525941711-0.106819974121451i	-0.020759284528031-0.112467145020476i	-0.007287824406021-0.11820346988089i	0.005990806637297-0.123999343224892i	0.019113179941488-0.129821982065369i	0.032116838837884-0.135635665458446i	0.045038637864437-0.141402009683193i	0.057913109219987-0.147080276599018i	0.070770897151088-0.152627713210235i	0.083637299794791-0.157999920927538i	0.096530955857609-0.163151253405552i	0.10946271041676-0.168035242110341i	0.122434690130785-0.172605048897346i	0.135439613313065-0.176813944837826i
45	-0.367767777437924-0.022557922079393i	-0.374452015868531-0.026526990494572i	-0.380190710105327-0.030696806814131i	-0.384936770070597-0.03505794326631i	-0.388650514366752-0.039600326441682i	-0.391300147229035-0.044313419058459i	-0.392862124791283-0.049186393575408i	-0.393321402702324-0.054208291153329i	-0.39267155923932-0.059368159936952i	-0.390914790337411-0.064655167351767i	-0.38806177534912-0.070058682063497i	-0.38413141481581-0.075568322399573i	-0.379150444028788-0.081173969340114i	-0.373152928629966-0.08686574360029i	-0.366179650901651-0.092633947789909i	-0.358277397672775-0.098468976088988i	-0.34949816287683-0.104361195257937i	-0.339898279689367-0.110300802047279i	-0.329537498806984-0.116277663128316i	-0.318478030766359-0.122281144483565i	-0.306783571205797-0.128299937734394i	-0.294518328613271-0.13432189111493i	-0.281746074359602-0.140333852710949i	-0.268529234665506-0.146321533169439i	-0.254928043585718-0.152269394362461i	-0.240999775109096-0.158160569486077i	-0.226798071075199-0.163976818832563i	-0.212372379808916-0.169698524045005i	-0.19776751819739-0.175304722109776i	-0.183023367409379-0.180773178733403i	-0.168174709626793-0.186080499158487i	-0.153251210070987-0.191202272971435i	-0.138277545320584-0.196113248112763i	-0.123273675499097-0.200787528182087i	-0.108255254432155-0.205198786289031i	-0.093234168414439-0.209320488180551i	-0.078219190867901-0.213126117203221i	-0.063216737000767-0.216589393848869i	-0.048231699676409-0.219684483180834i	-0.033268345155955-0.2223861843267i	-0.018331245267748-0.224670097417104i	-0.003426220952854-0.226512764800301i	0.011438728897771-0.227891785007643i	0.026252539810591-0.228785899715266i	0.041000261549168-0.229175055764812i	0.055662330703887-0.229040446089705i	0.070213959752381-0.228364535062174i	0.084624664001374-0.227131075251342i	0.098857944891008-0.225325123792012i
46	-0.34500759026887-0.045623917270503i	-0.351843521792403-0.050624759346464i	-0.357975504798185-0.055818793281063i	-0.36336347397678-0.061193107109442i	-0.367971694934231-0.066733815519986i	-0.371769079680197-0.072426194057543i	-0.374729445282801-0.078254811243797i	-0.376831711440545-0.08420365475219i	-0.378060033690446-0.090256248084157i	-0.378403870025113-0.096395754642082i	-0.377857979814505-0.102605066668376i	-0.37642235510435-0.108866877199428i	-0.374102085574244-0.115163733943077i	-0.370907159665033-0.121478074799486i	-0.366852205606088-0.127792245575536i	-0.361956177266604-0.134088501257968i	-0.356241990897816-0.140348992975737i	-0.349736119901192-0.146555743463799i	-0.342468155726703-0.152690614407757i	-0.334470343850719-0.158735269474222i	-0.325777104480629-0.164671137093761i	-0.316424548159699-0.170479377146451i	-0.306449996779152-0.176140855596551i	-0.295891520625515-0.18163613083263i	-0.284787501983339-0.186945455001088i	-0.273176235463826-0.192048792990866i	-0.261095574630531-0.196925860959626i	-0.248582633641341-0.201556185418017i	-0.235673551524668-0.205919182945809i	-0.222403325367025-0.209994259643166i	-0.208805717125812-0.213760928466084i	-0.194913237019328-0.217198941702013i	-0.180757204517254-0.22028843505359i	-0.166367885897575-0.223010079155918i	-0.151774705195269-0.22534523389155i	-0.137006523194993-0.227276100616234i	-0.122091976970122-0.228785867388146i	-0.10705987040303-0.229858842515093i	-0.091939604197586-0.230480572198864i	-0.076761632175768-0.230637938753786i	-0.061557929195832-0.230319236787188i	-0.046362454895551-0.229514225821928i	-0.031211596701174-0.228214159075486i	-0.016144575193602-0.226411789437961i	-0.00120379502137-0.224101355058049i	0.013564874882604-0.221278548292625i	0.028111906976878-0.217940473040594i	0.042384020354362-0.214085596603931i	0.056324197247055-0.209713703139841i
47	-0.31355813567561-0.052342562599402i	-0.319937025758713-0.056720816096293i	-0.325795540095374-0.06117785558929i	-0.331101594798342-0.065695933505529i	-0.335825577860835-0.070256738219523i	-0.339940547461782-0.074841580835591i	-0.34342240183722-0.079431584312095i	-0.346250018715896-0.084007871405259i	-0.348405362788691-0.088551747982072i	-0.34987356019397-0.093044878416006i	-0.350642939547808-0.097469450031105i	-0.350705039622276-0.101808323891496i	-0.350054584367908-0.106045169633572i	-0.348689426579021-0.11016458249375i	-0.346610462102092-0.114152181180365i	-0.343821517076546-0.117994685757091i	-0.34032921126167-0.121679975229513i	-0.336142801029917-0.125197125038326i	-0.331274006081761-0.128536425144697i	-0.325736824346752-0.131689379829579i	-0.319547339865288-0.134648690705109i	-0.31272352868265-0.137408224740956i	-0.305285067918029-0.139962969333172i	-0.29725315318557-0.142308976582514i	-0.288650329432093-0.144443299001995i	-0.279500340010103-0.146363918841873i	-0.269827998420505-0.148069673110536i	-0.259659086636171-0.149560176191344i	-0.249020283257647-0.150835741721126i	-0.237939123962751-0.151897305120939i	-0.226443995803379-0.15274634787107i	-0.214564165890952-0.153384824318327i	-0.202329843916185-0.153815091513014i	-0.189772276793116-0.154039842313562i	-0.176923872529079-0.154062041785075i	-0.163818349232431-0.153884866768225i	-0.150490904011768-0.153511648417918i	-0.136978395429188-0.152945817514458i	-0.12331953218192-0.15219085243633i	-0.109555059836947-0.151250229851848i	-0.095727936766443-0.150127378430308i	-0.081883489959473-0.148825636180949i	-0.068069541145503-0.147348212384689i	-0.054336493680675-0.145698155469699i	-0.040737370935525-0.143878328575093i	-0.027327797492947-0.141891394922265i	-0.014165915320151-0.139739815444438i	-0.00131222821218-0.137425861385266i	0.011170630796962-0.134951644741236i
48	-0.273320125104048-0.04358638526524i	-0.278847509516293-0.046226741532197i	-0.284007585176723-0.048796701496759i	-0.288776578291367-0.051276212112695i	-0.293131930743949-0.053645422654146i	-0.297052395930206-0.055884930937105i	-0.300518122103723-0.057976032389535i	-0.303510722952484-0.059900968283651i	-0.306013335367432-0.061643169374527i	-0.308010664612051-0.063187491190937i	-0.309489017351379-0.0645204372979i	-0.310436323245446-0.065630366994585i	-0.310842146051372-0.066507684123102i	-0.310697685405189-0.067145003938802i	-0.309995770663889-0.067537295324784i	-0.308730848374894-0.067681996015002i	-0.306898965098679-0.067579098913106i	-0.304497747435525-0.067231208048436i	-0.301526381193889-0.066643563186577i	-0.297985591681008-0.06582403259919i	-0.29387762709146-0.064783073986445i	-0.289206246912732-0.063533664025339i	-0.283976717155315-0.062091197479439i	-0.278195814046368-0.0604733572418i	-0.271871837599649-0.058699957085864i	-0.265014636190655-0.056792759263083i	-0.25763564292658-0.054775269406425i	-0.249747924209404-0.052672511472682i	-0.241366240452385-0.050510785681903i	-0.232507118432376-0.048317412589216i	-0.223188934251697-0.046120466553514i	-0.213432005353977-0.043948501951173i	-0.2032586895008-0.041830275523924i	-0.192693488083334-0.039794468251747i	-0.181763150630222-0.037869410108114i	-0.170496776895179-0.036082810989957i	-0.158925912480906-0.034461501022319i	-0.14708463359608-0.033031183321035i	-0.135009616264712-0.031816202158985i	-0.122740185126772-0.030839329324406i	-0.110318336898724-0.03012157128474i	-0.0977887336136919-0.0296819995768489i	-0.0851986609422837-0.0295376066335148i	-0.0725979472123521-0.029703189025651i	-0.0600388392019911-0.0301912598474609i	-0.0475758313737885-0.031011991695425i	-0.0352654459450552-0.0321731913886893i	-0.0231659620397326-0.0336803072455216i	-0.0113370931302204-0.0355364693657157i
49	-0.227935109953011-0.029998130660825i	-0.232513731432546-0.030893355820892i	-0.236850669877262-0.031599377427159i	-0.240928262595084-0.032095687390926i	-0.244729036199922-0.032362509497168i	-0.248235725148079-0.032381069549881i	-0.251431288708225-0.032133868713547i	-0.254298927246427-0.031604956622818i	-0.256822098804193-0.030780200702665i	-0.258984537026135-0.029647548064048i	-0.260770271552293-0.028197276318351i	-0.262163652025893-0.026422229689026i	-0.263149376878468-0.024318036891676i	-0.263712528038958-0.021883307403731i	-0.263838612670527-0.019119802950275i	-0.263513612967163-0.016032581290899i	-0.26272404494153-0.012630109699945i	-0.261457027005655-0.008924345884736i	-0.259700358987703-0.004930784477796i	-0.257442612042083-0.000668467663708i	-0.254673229698241+0.003840041047655i	-0.25138264005778+0.008568720419329i	-0.2475623788928+0.013488192492258i	-0.243205223123899+0.018565860545686i	-0.238305333868002+0.023766083077827i	-0.232858407948552+0.029050382398649i	-0.226861836458531+0.034377685971135i	-0.220314868665763+0.039704598206413i	-0.213218779255772+0.044985700017764i	-0.205577036626294+0.050173873074407i	-0.197395469685848+0.055220645373112i	-0.188682430373019+0.060076554468328i	-0.17944894890989+0.064691524473148i	-0.169708878638865+0.069015252766818i	-0.159479027173024+0.072997602221548i	-0.148779270522044+0.076588994693407i	-0.137632646843624+0.079740801509401i	-0.126065426518904+0.082405726725368i	-0.114107155362897+0.084538179026034i	-0.101790667960215+0.086094628288055i	-0.0891520683633866+0.0870339430269116i	-0.076230675706144+0.0873177051965671i	-0.0630689326654802+0.086910499103669i	-0.0497122751514188+0.0857801715321651i	-0.0362089621076476+0.0838980605455357i	-0.0226098648636012+0.081239190837952i	-0.0089682160816847+0.0777824339378157i	0.0046606810167961+0.0735106320221316i	0.018219781797071+0.0684106845726048i
50	-0.18165972985975-0.024182858749698i	-0.185366605578379-0.024145618057165i	-0.188924907229892-0.0238538873224i	-0.192320204054264-0.023286324541323i	-0.195537439754932-0.022422413069921i	-0.198560907579861-0.02124272643976i	-0.201374231234697-0.019729198424987i	-0.203960353004802-0.017865395561953i	-0.20630153046238-0.015636789164137i	-0.208379343108458-0.013031023751079i	-0.210174710246111-0.010038178723451i	-0.211667921300306-0.006651020069701i	-0.212838679690933-0.002865238884809i	-0.21366616122929+0.001320326480243i	-0.214129087845253+0.005903487737953i	-0.214205817264013+0.010878526427241i	-0.213874449039348+0.016236038926458i	-0.213112947117335+0.021962809313985i	-0.211899278853005+0.028041712425817i	-0.210211570135972+0.034451649175126i	-0.208028276003255+0.041167515881608i	-0.205328365832444+0.048160209012298i	-0.202091521920353+0.055396666364982i	-0.198298349966077+0.062839945335178i	-0.193930599697679+0.070449338503102i	-0.188971393613538+0.078180526363457i	-0.183405461557571+0.085985766603977i	-0.177219378617101+0.093814118924032i	-0.170401803627695+0.101611703977915i	-0.162943715395423+0.109321994634303i	-0.154838643607897+0.116886137369097i	-0.146082891304876+0.124243301258548i	-0.136675745720504+0.131331051717981i	-0.126619674295176+0.138085745842858i	-0.115920502687598+0.144442945957235i	-0.104587571698463+0.150337847763085i	-0.092633870146738+0.155705719315347i	-0.080076140918009+0.160482346923797i	-0.066934957630578+0.164604484005612i	-0.053234769637434+0.16801029888237i	-0.039003913398226+0.170639817532531i	-0.024274588611594+0.172435357374442i	-0.009082797890555+0.173341948264549i	0.00653175081288+0.173307737048887i	0.022525779378502+0.172284372200638i	0.038852612160223+0.170227365309643i	0.055462385494658+0.167096426457665i	0.072302292983751+0.162855770812079i	0.089316864974022+0.157474394095994i
51	-0.137547645770011-0.033586015861734i	-0.140470391875734-0.033701020591938i	-0.143311540105453-0.033553978104636i	-0.146058149896258-0.0331224931576i	-0.148696153317387-0.032384829462868i	-0.151210312764484-0.031320152412313i	-0.153584188024961-0.029908779022792i	-0.155800114106079-0.028132432966725i	-0.157839191171242-0.025974502389891i	-0.159681287860567-0.023420298074714i	-0.161305059178591-0.020457309386988i	-0.162687980015384-0.017075455349348i	-0.163806395227768-0.013267328117884i	-0.164635587045878-0.009028426101102i	-0.165149860388251-0.004357373954213i	-0.165322646467806+0.000743873292262i	-0.165126624853599+0.006269844651856i	-0.164533863921685+0.01221138873999i	-0.163515979385518+0.018555532936319i	-0.162044310345366+0.025285368461046i	-0.160090112040444+0.032379963487221i	-0.15762476423058+0.039814306194268i	-0.1546199938799+0.047559279423908i	-0.151048110567133+0.055581668330715i	-0.146882252809522+0.063844202128474i	-0.14209664326384+0.072305630723554i	-0.136666850562395+0.080920836700893i	-0.130570055357741+0.089640982790814i	-0.12378531799045+0.098413694599392i	-0.116293845062865+0.107183278035613i	-0.108079252100895+0.115890970519182i	-0.099127819418125+0.124475224707567i	-0.089428738263564+0.132872023143964i	-0.078974344337772+0.141015221903188i	-0.067760335802795+0.148836921003982i	-0.05578597298964+0.156267859067545i	-0.043054257122865+0.163237829436619i	-0.029572085534383+0.169676114730383i	-0.015350381026616+0.175511936600448i	-0.000404193266783+0.180674917274928i	0.015247229652984+0.185095549332772i	0.031580401073718+0.188705670041017i	0.048567588323528+0.191438936514404i	0.066176838917281+0.193231297920613i	0.084372041007075+0.194021460955472i	0.103113018330745+0.193751344850623i	0.12235565953969+0.192366522250608i	0.142052081417937+0.189816642406049i	0.16215082513646+0.186055833273055i
52	-0.0941652936904579-0.057459599197212i	-0.0961625652990528-0.0587480662966031i	-0.0981191594835518-0.0598230292436651i	-0.100023019463122-0.060663046900835i	-0.101860800290874-0.061247102179599i	-0.10361782662549-0.061554806273342i	-0.105278060285246-0.061566610227791i	-0.106824078757964-0.061264022275366i	-0.108237065785805-0.060629829218963i	-0.109496815071688-0.05964832002214i	-0.110581748064518-0.058305509648476i	-0.111468946673711-0.056589361094979i	-0.11213420164038-0.054490003484543i	-0.112552077153883-0.0519999440224i	-0.11269599214933-0.049114271582582i	-0.112538318555648-0.045830849673899i	-0.112050496586364-0.042150496541864i	-0.111203166978437-0.038077150193991i	-0.109966319890222-0.033618016191516i	-0.108309459970201-0.028783696130911i	-0.106201786905968-0.023588294843461i	-0.103612390560507-0.01804950447024i	-0.100510459602677-0.012188663722219i	-0.096865502343722-0.0060307908099938i	-0.0926475783040444+0.0003954112766841i	-0.0878275388572344+0.0070575782443535i	-0.0823772751337815+0.0139197375986007i	-0.0762699712176062+0.0209423919987148i	-0.069480360536732+0.0280826332281855i	-0.0619849832372252+0.0352942868740016i	-0.0537624422388568+0.0425280875290938i	-0.0447936556034213+0.0497318840489105i	-0.0350621028036804+0.0568508741079514i	-0.024554062463543+0.0638278670181517i	-0.0132588391491229+0.0706035734913362i	-0.0011689768261574+0.0771169207555974i	0.0117195433379944+0.0833053911733461i	0.0254071230601844+0.0891053822598625i	0.0398903870321473+0.0944525857681672i	0.0551620449925506+0.0992823832915828i	0.071210777592692+0.10353025564185i	0.088021147681663+0.107132203090317i	0.105573538430037+0.110025173414487i	0.123844119486263+0.112147494573737i	0.142804842119343+0.113439308747767i	0.162423464047684+0.113843004410302i	0.182663604389976+0.113303643079597i	0.203484828902644+0.111769377386776i	0.224842765392622+0.109191857133137i
53	-0.0426923532296448-0.0868347227470968i	-0.0431476740687462-0.0899393397840823i	-0.0435574908860399-0.0929193317947954i	-0.0439109900611196-0.0957572220816805i	-0.0441962162047747-0.0984357333208854i	-0.044400043200188-0.10093793822243i	-0.0445081536889-0.103247416031459i	-0.044505027841488-0.10534841377996i	-0.044373942204872-0.107226011099i	-0.044096979358535-0.108866287309854i	-0.043655049040913-0.110256489429701i	-0.04302792132506-0.111385199655094i	-0.042194272329983-0.112242500825444i	-0.041131742851399-0.112820138320313i	-0.039817010183809-0.113111676809502i	-0.038225873285807-0.113112650254515i	-0.03633335131336-0.112820703554852i	-0.034113795412722-0.11223572424322i	-0.031541013526959-0.111359962660646i	-0.02858840782916-0.110198139085885i	-0.025229124252886-0.108757536353507i	-0.021436213447667-0.107048076571498i	-0.017182802346243-0.1050823806419i	-0.012442275392189-0.102875809396344i	-0.007188464343349-0.100446485281746i	-0.0013958454397776-0.0978152936689985i	0.0049602573938199-0.0950058630081514i	0.0119034647502559-0.0920445232162546i	0.0194561308836883-0.0889602418571547i	0.0276391314177119-0.0857845378547951i	0.0364716513120847-0.0825513726711705i	0.0459709748393956-0.0792970190753552i	0.0561522793640716-0.076059907829063i	0.0670284347405756-0.0728804528151043i	0.0786098101548144-0.069800855335878i	0.0909040902222323-0.0668648885076763i	0.103916102127544-0.064117662871049i	0.117647655544528-0.061605374525777i	0.132097397009907-0.059375037279148i	0.147260680343453-0.05747420046633i	0.163129454607634-0.055950654259834i	0.179692170985108-0.054852124429645i	0.196933709822184-0.054225958644961i	0.214835328942005-0.05411880652116i	0.233374634174139-0.054576295710301i	0.252525572878746-0.055642706409055i	0.272258451065265-0.057360646713456i	0.292539974519201-0.059770731284609i	0.313333314158006-0.062911265802847i
[truncated: 71 more columns]
