# Supplementary material for: Reconstructing spruce budworm outbreak severity: a comparison of paleoecological and tree-ring signals
Source: PLoS One. 2025 Aug 12;20(8):e0329406. doi: 10.1371/journal.pone.0329406 (PMC12342301; doi:10.1371/journal.pone.0329406)
Supplement: S16 Dataset — (ZIP) [file pone.0329406.s016.zip › Lake 5 wavelet data/Coherence_Lepidopteran_scales_GSI/coherence_wavelet_wave.txt]

V1	V2	V3	V4	V5	V6	V7	V8	V9	V10	V11	V12	V13	V14	V15	V16	V17	V18	V19	V20	V21	V22	V23	V24	V25	V26	V27	V28	V29	V30	V31	V32	V33	V34	V35	V36	V37	V38	V39	V40	V41	V42	V43	V44	V45	V46	V47	V48	V49	V50
1	-0.00789403233348156+0.00013798398885346i	-6.23479739339224e-03+9.277050793983e-05i	-3.96207773281628e-03+4.191560392937e-05i	-2.12141580063119e-03+9.47002616799e-06i	-1.04887225033271e-03-3.24680208235e-06i	-5.45737997201227e-04-5.003753994228e-06i	-3.2765366934233e-04-3.30951510246e-06i	-2.25075344732761e-04-1.595162260497e-06i	-1.6753857796138e-04-5.82901280931e-07i	-1.29879605726257e-04-4.21491460368e-07i	-1.03364882106881e-04-1.443220027803e-06i	-8.45108611008946e-05-3.1285772809587e-06i	-7.09851967399068e-05-4.5921887430101e-06i	-6.13024388428085e-05-5.6168980639737e-06i	-5.44909507500064e-05-5.6196605796313e-06i	-4.9298881346877e-05-4.376932240764e-06i	-4.50089960874039e-05-2.6074811277834e-06i	-4.10478382632932e-05-4.898310924609e-07i	-3.65404689862843e-05+1.5180546671542e-06i	-3.17318552009048e-05+2.6232715846978e-06i	-2.70914373947507e-05+2.9290714629089e-06i	-2.27578669714323e-05+2.341338267541e-06i	-1.96230880411858e-05+9.119835880073e-07i	-1.79136608428054e-05-5.402854763904e-07i	-1.69901102711247e-05-1.7164564927998e-06i	-1.65694122357322e-05-2.4962508785259e-06i	-1.62984102951017e-05-2.6519049370495e-06i	-1.58685423029768e-05-2.3892414293455e-06i	-1.53018117466046e-05-1.8145499922036e-06i	-1.45101053634059e-05-1.0508842854476e-06i	-1.3504132576383e-05-5.4308705072e-07i	-1.25049186752429e-05-4.525078451764e-07i	-1.16525234256238e-05-6.605372457279e-07i	-1.10676276938986e-05-1.0495935992845e-06i	-1.08610012090777e-05-1.3565342603919e-06i	-1.08446548095583e-05-1.2344449835619e-06i	-1.06254905607366e-05-7.720932854281e-07i	-1.0133263968246e-05-3.627210936839e-07i	-9.4846661822107e-06-1.6098403496353e-07i	-8.77696129856786e-06-2.9452271583795e-07i	-8.3651637637295e-06-8.0450073337759e-07i	-8.52900289083759e-06-1.26460527374399e-06i	-8.98398012093992e-06-1.19646620058763e-06i	-9.26034277117203e-06-6.5846570874848e-07i	-9.23603990466077e-06+1.1872011782074e-07i	-8.72303489635776e-06+1.01518457072597e-06i	-7.64665294566536e-06+1.49209166489769e-06i	-6.57304648517684e-06+1.26532139698757e-06i	-5.82360752026776e-06+6.9953541500523e-07i
2	-0.0110448215445157+0.0002248964459283i	-0.00851415311574281+0.00015307072262935i	-5.10636458445283e-03+7.078512721749e-05i	-2.45137603619434e-03+1.829010091995e-05i	-1.0190684436749e-03-2.20531201205e-06i	-4.36024793696576e-04-5.350662422271e-06i	-2.33225974005028e-04-3.226647473307e-06i	-1.56964738776381e-04-1.042774207165e-06i	-1.17988402017139e-04+3.33397079511e-07i	-9.1863175259258e-05+8.22588045719e-07i	-7.27673605850199e-05-1.392139454475e-07i	-5.91437948727416e-05-2.0174478311184e-06i	-4.94997761780009e-05-3.7331270628465e-06i	-4.28211450983295e-05-5.1158873768481e-06i	-3.85114225799091e-05-5.4298634521923e-06i	-3.54030778943027e-05-4.3059966460591e-06i	-3.29263467534037e-05-2.6247652158126e-06i	-3.05846613835622e-05-4.894989965992e-07i	-2.73083291893685e-05+1.6553779145308e-06i	-2.34365339092177e-05+2.8335502898078e-06i	-1.95465897345409e-05+3.2237221576966e-06i	-1.56999952725271e-05+2.6793404611518e-06i	-1.30371380676726e-05+1.1515515589397e-06i	-1.19121614181036e-05-3.634666347941e-07i	-1.15056340422539e-05-1.5511508660738e-06i	-1.15289689991113e-05-2.3481808803053e-06i	-1.16378159000754e-05-2.4744648261006e-06i	-1.14954779999709e-05-2.184068779855e-06i	-1.11867636741921e-05-1.5685899725015e-06i	-1.06120008533185e-05-7.074390946775e-07i	-9.75510377263269e-06-1.4545836087359e-07i	-8.88100875887218e-06-8.112085199546e-08i	-8.1399303686599e-06-3.508861058676e-07i	-7.67202310404996e-06-8.4915125421151e-07i	-7.65596759675082e-06-1.27174562350115e-06i	-7.87331252816566e-06-1.15352112832916e-06i	-7.81670210098369e-06-6.0227466248814e-07i	-7.41023225527765e-06-1.214807796254e-07i	-6.79779744811256e-06+1.2557506667837e-07i	-6.05572525550868e-06-2.183566193032e-08i	-5.6307420978362e-06-6.7358297929954e-07i	-5.92382990185295e-06-1.30222629128415e-06i	-6.57536663920087e-06-1.28690900464653e-06i	-7.00654827904927e-06-7.333444843085e-07i	-7.12961550323121e-06+9.129798525891e-08i	-6.70230113117536e-06+1.11414907786631e-06i	-5.58312693468602e-06+1.66516883211189e-06i	-4.47943322225452e-06+1.38105984037099e-06i	-3.75534668529566e-06+7.485291231634e-07i
3	-0.0138405662100463+0.0003326269889769i	-0.0104361633104758+0.0002298106054334i	-0.00592135139785385+0.00010962487497081i	-2.52846692174116e-03+3.230790199951e-05i	-8.33144529600797e-04+1.519210575341e-06i	-2.47089073590272e-04-4.35374342745e-06i	-1.02163354473082e-04-2.671279924212e-06i	-7.01265417682485e-05-6.299726120594e-07i	-5.65888329497062e-05+7.442027442418e-07i	-4.53083753270193e-05+1.5256087840879e-06i	-3.57417280297307e-05+9.438970914691e-07i	-2.87687702049996e-05-6.237492723775e-07i	-2.39039691693312e-05-2.1041164032467e-06i	-2.06937960009113e-05-3.4869097732133e-06i	-1.90255586312555e-05-4.0347219624966e-06i	-1.80025978160861e-05-3.2597553779744e-06i	-1.73318257070911e-05-2.0798125638718e-06i	-1.67266032840655e-05-4.531377658075e-07i	-1.50610945587591e-05+1.3345155578843e-06i	-1.27087917414706e-05+2.2861984036961e-06i	-1.02380164780405e-05+2.6723489820946e-06i	-7.51161770746634e-06+2.31821681209454e-06i	-5.71087297722303e-06+1.02398576932407e-06i	-5.27923156505758e-06-2.0024019491827e-07i	-5.32753156606774e-06-1.10317002147711e-06i	-5.64113496934386e-06-1.73192908529295e-06i	-5.97873318304747e-06-1.79407066051885e-06i	-6.03501825326411e-06-1.55412809066423e-06i	-5.96367332844115e-06-1.05774517963524e-06i	-5.66865455202886e-06-2.8662123082349e-07i	-5.0897019741627e-06+2.0892654314269e-07i	-4.48354129804598e-06+2.3178405507848e-07i	-3.96421061471613e-06-2.576962070952e-08i	-3.65171200710389e-06-5.1750430636087e-07i	-3.78228690166194e-06-9.7672682530708e-07i	-4.15901581929287e-06-8.8626506128129e-07i	-4.2425946153393e-06-3.522767562271e-07i	-3.98023654204773e-06+9.468972472518e-08i	-3.52108541449541e-06+3.4450677520941e-07i	-2.86858035587353e-06+2.4222510641239e-07i	-2.47211499278857e-06-4.0780607243733e-07i	-2.80571648090068e-06-1.0778713299036e-06i	-3.48928537305741e-06-1.10654707813546e-06i	-3.93818851747587e-06-6.5932956111313e-07i	-4.1629223690446e-06+1.046867427449e-08i	-3.91137607738545e-06+9.4396162269118e-07i	-2.96820685107554e-06+1.45705885316435e-06i	-2.06906583926218e-06+1.16319893066362e-06i	-1.53442392009186e-06+6.1278650923735e-07i
4	-0.015825660529702+0.0004514307174978i	-0.0117705574869416+0.0003179248859059i	-0.0064415006739236+0.0001582675581895i	-2.52871332055513e-03+5.336290402924e-05i	-6.74549122939798e-04+9.531621904217e-06i	-1.1132122336303e-04-1.233214082502e-06i	-1.7011076593218e-05-1.4042005650535e-06i	-1.56002859218594e-05-3.115724208564e-07i	-1.72536919533895e-05+5.277777367887e-07i	-1.48669745739731e-05+1.2729438649973e-06i	-1.14851310705587e-05+1.1168981223668e-06i	-8.99086437323299e-06+1.7855651183158e-07i	-7.30623102900814e-06-6.8951922037313e-07i	-6.24766949796748e-06-1.66840396125873e-06i	-6.00984600143939e-06-2.20066704503229e-06i	-6.00549565938648e-06-1.78193137476239e-06i	-6.18506775370014e-06-1.21844400230602e-06i	-6.49959286791354e-06-3.4516113508016e-07i	-5.96304235738413e-06+7.76921005666e-07i	-4.91232072436702e-06+1.31528797666308e-06i	-3.80255910034131e-06+1.59550240117017e-06i	-2.27632261823233e-06+1.46693690671152e-06i	-1.29322438858288e-06+6.1300451431914e-07i	-1.29836254165776e-06-1.254390025021e-07i	-1.49990999913007e-06-6.0283258476414e-07i	-1.80373185117709e-06-9.7055202055202e-07i	-2.11237193983126e-06-9.7173488256729e-07i	-2.18813024680824e-06-8.3495990564753e-07i	-2.21767913368966e-06-5.5903396784588e-07i	-2.12808757012111e-06-2.716678303412e-08i	-1.82387142853584e-06+3.1068329909301e-07i	-1.50370029056813e-06+3.0009540865812e-07i	-1.21539565004187e-06+1.3220481320293e-07i	-1.02273575718987e-06-2.2375988198916e-07i	-1.17397653139348e-06-6.0758971634781e-07i	-1.54068721443557e-06-5.5494115449127e-07i	-1.66255931424413e-06-1.4921800485892e-07i	-1.5317306859624e-06+1.5893281864952e-07i	-1.2789637653482e-06+3.5435908029775e-07i	-8.17222247292181e-07+3.33387758346348e-07i	-4.93772319807831e-07-1.54885981905433e-07i	-7.59096811605041e-07-6.9585873903881e-07i	-1.28273750617641e-06-7.241447876148e-07i	-1.590016843413e-06-4.4853295125405e-07i	-1.80631414840517e-06-6.294413536412e-08i	-1.72559027587027e-06+5.982761609649e-07i	-1.09381279601878e-06+9.7411334292311e-07i	-5.37658576260349e-07+7.28029699121793e-07i	-2.64818585285487e-07+3.74768393087577e-07i
5	-0.016964931528077+0.0005721339054287i	-0.0126226134060671+0.0004123901469136i	-0.00690271738382969+0.00021627499034528i	-2.69699558082826e-03+8.260144774492e-05i	-7.05915975526531e-04+2.2518088675228e-05i	-1.04408400335592e-04+4.071906102534e-06i	-4.33525094450767e-06+5.332425198306e-07i	-2.05976763336729e-06+1.799803978707e-07i	-4.05620274087685e-06+2.6712469052946e-07i	-3.43690446353763e-06+6.4720685988853e-07i	-2.28288275346482e-06+6.6666939838959e-07i	-1.61476396963492e-06+2.5820544727609e-07i	-1.21580168408394e-06-4.434837260913e-08i	-9.29826693805484e-07-5.08419042737136e-07i	-1.01919903673662e-06-8.3718115590338e-07i	-1.15275929118732e-06-6.3137499804981e-07i	-1.37832096845498e-06-4.7489076224926e-07i	-1.784665946134e-06-1.841543582645e-07i	-1.68443945734986e-06+3.3338112358594e-07i	-1.33837905426946e-06+5.148281076758e-07i	-1.05950515311871e-06+6.529212082669e-07i	-4.04269667375347e-07+6.61955870337961e-07i	4.3616577928795e-08+2.21967988234956e-07i	-7.1091892657036e-08-1.01536175028324e-07i	-1.96327257823775e-07-2.48774231223107e-07i	-3.39295952054318e-07-4.0237114370616e-07i	-5.02452154883267e-07-3.75289373091315e-07i	-5.14565644658281e-07-3.28068921330689e-07i	-5.37210413215954e-07-2.41929717420983e-07i	-5.36481382827429e-07+3.4896441156034e-08i	-4.18200042174245e-07+2.08960362780701e-07i	-3.03460974624325e-07+1.85617305686604e-07i	-1.84546136168637e-07+1.22091894394966e-07i	-6.70992797494894e-08-5.48901183025516e-08i	-1.52856097600918e-07-2.96093646104558e-07i	-3.90071428046653e-07-2.73468856261279e-07i	-4.70014411492622e-07-3.8806435428132e-08i	-4.20486418886372e-07+1.03732951987645e-07i	-3.38148896169628e-07+2.12316266170056e-07i	-9.0373950983855e-08+2.4967075470017e-07i	1.24963848490921e-07-1.7691146587985e-08i	-2.8665876038898e-08-3.40646613049042e-07i	-3.19922248471228e-07-3.38383233506851e-07i	-4.42226786431573e-07-2.11087117784544e-07i	-5.7330905164178e-07-7.8268450002999e-08i	-5.84075954032211e-07+2.76726752438296e-07i	-2.50400375295006e-07+4.9047977027643e-07i	-5.19524192854e-09+3.26353413511425e-07i	6.0276364811747e-08+1.7154297447116e-07i
6	-0.0175467631370225+0.0006908347614509i	-0.0132535565459582+0.0005104887598796i	-0.00750100586152246+0.00028255699351905i	-0.00313525529068773+0.00011926246691052i	-9.45464896046674e-04+3.9395755799366e-05i	-2.01259149605776e-04+1.0444391537405e-05i	-3.22484972699075e-05+2.2899531768243e-06i	-6.00803228694645e-06+4.1460874613387e-07i	-1.98127697569326e-06+7.678384160568e-08i	-7.83343764512177e-07+2.01966899083254e-07i	-2.52651732747046e-07+2.38021407916284e-07i	-1.21160174597915e-07+9.5412084250899e-08i	-6.96204277566574e-08+5.76269837132031e-08i	3.33063904925116e-08-7.86675810004521e-08i	-1.8496716234157e-08-2.13268110342614e-07i	-7.9437417267668e-08-1.08801352152777e-07i	-1.72650451646461e-07-9.6533831194759e-08i	-3.82927547701775e-07-5.9102665628845e-08i	-3.48258327468491e-07+1.18408147211299e-07i	-2.51816222874101e-07+1.32220465027005e-07i	-2.89184007976712e-07+1.71764664137022e-07i	-1.01790184847437e-07+2.12943951108563e-07i	7.38440636125504e-08+3.30154224634609e-08i	1.66525893269216e-08-7.05237676050954e-08i	7.450293427915e-10-7.77337192719319e-08i	-2.6778840799315e-08-1.23293780471632e-07i	-8.96780677083804e-08-9.74226358150045e-08i	-6.56582303397908e-08-8.99186148849783e-08i	-5.60187858256922e-08-9.02491974188636e-08i	-6.76422605616326e-08+1.82887024012046e-08i	-4.08277772459994e-08+8.5996462251413e-08i	-2.80788484396462e-08+6.61971057245378e-08i	1.2762642288641e-09+6.08343403293289e-08i	6.89318896461349e-08+6.5035025180464e-09i	4.8807593325109e-08-1.05846623629214e-07i	-5.73728719088446e-08-9.85312197859587e-08i	-9.01545725532512e-08+3.6132612454386e-09i	-7.96087185139232e-08+3.92732385079822e-08i	-8.15368969676735e-08+7.7211589868431e-08i	1.4024578093294e-08+1.21519406469281e-07i	1.25749416720955e-07+1.6919340596973e-08i	5.8821747113677e-08-1.24562693153226e-07i	-6.092921035733e-08-1.0373808931188e-07i	-7.49487813616911e-08-5.92458586138774e-08i	-1.2333794967368e-07-5.0480776410507e-08i	-1.45460660372952e-07+9.3178455169983e-08i	-2.137828902802e-09+1.87803792018687e-07i	6.3812243857661e-08+1.01488831538264e-07i	3.1645127799111e-08+6.12644038053125e-08i
7	-0.0179033890915497+0.0008089954173847i	-0.0138554024392523+0.0006120206397878i	-0.00826732337420828+0.00035579150584906i	-0.00378864532427124+0.00016188506765093i	-1.32831815987066e-03+5.922702684922e-05i	-3.57177041491692e-04+1.7662203637279e-05i	-7.53246913932897e-05+3.9606156150387e-06i	-1.31456501433474e-05+3.035178695301e-07i	-2.03764021949154e-06-2.7616187186233e-07i	-2.95844266913934e-07-1.097984464068e-07i	-7.4675143384006e-09+1.72897538494859e-08i	7.7005886267362e-09+5.12091142168516e-09i	4.6430993299622e-09+2.16406478373598e-08i	6.2352537848893e-08-1.4104500747018e-09i	5.44899913580844e-08-4.48821227148941e-08i	1.18920266041085e-08-3.4228823057376e-09i	-3.75221355028347e-08-8.6399968211414e-09i	-1.03385812408245e-07-1.4483520982607e-08i	-5.4277387060458e-08+3.71133712137929e-08i	-2.03713037847893e-08+1.74177601830166e-08i	-1.14348519708903e-07+1.8960113297491e-08i	-1.1985090695548e-07+5.082774082009e-08i	-6.04630930235656e-08+4.674455770634e-10i	-4.12024341902969e-08-2.40152370137684e-08i	1.4973758323809e-09-1.44168243588412e-08i	8.5207718168448e-09-2.81213537272821e-08i	-2.04691223409885e-08-1.26716500182821e-08i	3.0731863937869e-09-1.03388211386731e-08i	3.19322336053405e-08-2.41254542473055e-08i	3.16248927066232e-08+6.1309635543944e-09i	2.26850112568769e-08+2.48726325350381e-08i	7.065132177259e-10+1.33974540191284e-08i	-7.147267865548e-10+2.00708729693577e-08i	3.76607031879422e-08+1.27719919885094e-08i	5.03109519455509e-08-2.57487795676602e-08i	1.79368195071541e-08-2.42250032318009e-08i	1.50315919821336e-09+9.13133107857819e-09i	-7.81940819565362e-09+9.12913374711063e-09i	-2.74364537330615e-08+1.56145316251721e-08i	5.15567615793e-10+4.04640897827778e-08i	4.83875740602302e-08+1.14998726757762e-08i	2.72278822065516e-08-3.46240520421085e-08i	-1.30466537254419e-08-1.84531959869249e-08i	-3.31594801106966e-09-5.75709859932038e-09i	-7.4184164438458e-09-2.03712530283661e-08i	-5.5724750250979e-09+2.32455251811417e-08i	5.16443418514881e-08+5.32106676043765e-08i	4.93000159258189e-08+1.54951386894997e-08i	-5.457295150011e-09+1.17327024969756e-08i
8	-0.0182388667891769+0.0009307964041111i	-0.01449709850586+0.0007189389640472i	-0.00914332022093856+0.00043626697245445i	-0.00457440080195885+0.00021093635275241i	-1.81413966567846e-03+8.341782347093e-05i	-5.69301958044054e-04+2.7908066181483e-05i	-1.40467145629276e-04+7.903552852223e-06i	-2.66406078643328e-05+1.5612134721662e-06i	-3.64678045352445e-06-8.745961262627e-08i	-3.19145864152461e-07-2.33053811506355e-07i	-1.38109212291163e-08-8.67759448091525e-08i	-4.800745019452e-09-1.39042106041669e-08i	7.51373942034028e-09+6.31309586612743e-09i	5.35208850188305e-08-8.1274795031588e-09i	5.84645562555259e-08-4.04323624705549e-08i	4.6097689137291e-09-4.56940136909566e-08i	-5.45064761883782e-08-4.41318209477968e-08i	-6.86363442714256e-08-2.87929170347289e-08i	-1.6213128617179e-08-5.4141347252727e-09i	-3.7659070998017e-09-2.07600088030952e-08i	-9.46954278377114e-08-2.40673123148768e-08i	-1.63877490359722e-07+9.310713566165e-09i	-1.44043683485405e-07+2.6264828955839e-08i	-7.53135895012443e-08+2.84234057912805e-08i	-4.3007668296028e-09+1.86274359089977e-08i	1.22246957190169e-08+2.5021819139756e-09i	-3.39875287707041e-09+9.70135998623249e-09i	1.5676816398356e-08+1.70060919235499e-08i	5.11701216901067e-08+9.0166989365289e-09i	5.84980492289684e-08+6.6217646283605e-09i	3.51238505522341e-08+1.9656946895045e-09i	2.86371163271455e-09-6.7358209091622e-09i	-4.49529166988036e-09-3.45441771649224e-09i	2.22306587810328e-08-3.747214397825e-10i	4.64625724896912e-08-8.6771987304557e-09i	4.20765968976736e-08-9.7624244011049e-09i	2.34125225648892e-08-4.2102920865449e-09i	1.12311046920219e-09-8.69481394545894e-09i	-1.58965357526131e-08-8.2128416039596e-09i	-6.23165541939828e-09+2.88176401428103e-09i	1.58778348496122e-08+4.268962635633e-10i	1.37056775822784e-08-8.5004688476456e-09i	-4.995057843958e-11-7.05737069472436e-10i	5.06490013522119e-09+3.71506563658372e-09i	1.96509082349495e-08-4.3764891398695e-09i	4.44407548995665e-08-8.748625970535e-10i	7.17898999345326e-08-5.5667953997187e-09i	4.88312378299513e-08-2.64944287081813e-08i	-6.3816762025246e-09-2.61149176458523e-08i
9	-0.0186300559560097+0.0010612741200073i	-0.0151853602439873+0.000835042598852i	-0.0100797321330393+0.0005265282092783i	-0.00545188529013598+0.00026850886771098i	-0.00240276847463284+0.00011357075460977i	-8.61079561009217e-04+4.2282615533143e-05i	-2.48989179544929e-04+1.5277615292155e-05i	-5.67798999946903e-05+5.5876612685372e-06i	-9.55866022045772e-06+1.76329439969176e-06i	-9.41575191064675e-07+2.83178608206644e-07i	1.86730284696393e-08-8.79534433867792e-08i	2.02951342296825e-08-7.26816488094039e-08i	3.3355526967237e-08-2.83148540802552e-08i	8.19047981301992e-08-4.58401211346789e-08i	8.4825252720534e-08-1.03635759770413e-07i	1.3421679112274e-08-1.47206071274912e-07i	-7.0890786757477e-08-1.4362354629057e-07i	-9.5158524945067e-08-1.02338658335913e-07i	-6.84887389706989e-08-6.99429552608212e-08i	-8.4077931197152e-08-7.03142381790298e-08i	-1.80232127368197e-07-5.5709766227356e-08i	-2.63609781410767e-07+7.533102601201e-09i	-2.42363415111188e-07+7.6930689681319e-08i	-1.35636163163911e-07+1.00090709621759e-07i	-3.10006424963098e-08+7.3477872783732e-08i	1.26105080883018e-08+4.06541486364855e-08i	2.22443156737767e-08+3.6682446097932e-08i	5.04554583724016e-08+4.39741218043353e-08i	8.94621213775254e-08+3.52165993171899e-08i	9.81490160320272e-08+1.19969153478028e-08i	6.86541845254502e-08-1.32984736136305e-08i	3.18613825358586e-08-2.92463652312564e-08i	2.13968530886907e-08-3.01521761134384e-08i	4.1706630005391e-08-2.39452796686158e-08i	6.64576717917505e-08-2.16027255595812e-08i	6.85942427564444e-08-2.45819638210751e-08i	4.60861800580489e-08-3.08238560344801e-08i	1.60730205763518e-08-3.71310418333084e-08i	-1.7810119340968e-09-3.55818017707362e-08i	1.4315670298114e-09-2.49898195358868e-08i	1.44632696952075e-08-1.42480665370563e-08i	1.94535473575918e-08-6.2607605053011e-09i	1.77570618557916e-08+2.0410276596422e-09i	2.6433433326314e-08+5.2527181302659e-09i	5.38280693351034e-08-3.9026622730787e-09i	9.06114745560682e-08-2.61077975500143e-08i	1.06840948124509e-07-5.939466050272e-08i	7.47176712890935e-08-8.74037713733811e-08i	1.94831966419378e-08-9.27774162052004e-08i
10	-0.0190910670252757+0.0012059390068141i	-0.0159141402121391+0.0009653548831155i	-0.0110550846100331+0.0006302518144585i	-0.00640676772719024+0.00033633516946687i	-0.00310064266071606+0.00014873086448501i	-1.25345376884471e-03+5.743497413102e-05i	-4.22345852180633e-04+2.2303378191475e-05i	-1.17488976615554e-04+1.0224540314273e-05i	-2.60788986616646e-05+5.0748636876394e-06i	-4.03818116958787e-06+2.08884716176125e-06i	-1.05369872557665e-07+5.09768844765414e-07i	2.25030110513719e-07-4.8005241137325e-08i	1.7383558577179e-07-1.49094192878586e-07i	1.77287668910973e-07-1.89850576231508e-07i	1.5536284886423e-07-2.79944916191713e-07i	4.8848093639946e-08-3.63917693562731e-07i	-9.2014335865636e-08-3.73548655871141e-07i	-1.89953059102072e-07-3.14448277107833e-07i	-2.44613693464966e-07-2.46089267580114e-07i	-3.21877763580796e-07-1.91325824404358e-07i	-4.38163495091131e-07-1.06239284142848e-07i	-5.08908186881184e-07+3.6129079293344e-08i	-4.48897033745202e-07+1.80368722811036e-07i	-2.80712176130013e-07+2.45941230984038e-07i	-1.05310895459215e-07+2.21009579501947e-07i	1.0038183047282e-08+1.65830046500706e-07i	7.9821170243261e-08+1.32122338152053e-07i	1.4167296041952e-07+1.13527031699537e-07i	1.91991033312513e-07+8.05251261153e-08i	2.02524195360564e-07+2.7982618696111e-08i	1.71686691185255e-07-2.4760732399871e-08i	1.31165531642296e-07-5.8164232584993e-08i	1.11923262415474e-07-6.7547925962506e-08i	1.18676560486111e-07-6.2969216903791e-08i	1.32273443114291e-07-5.9270577130591e-08i	1.29683166646256e-07-6.4870067946326e-08i	1.04374811712697e-07-7.7140387147906e-08i	6.99968588859144e-08-8.59361674652432e-08i	4.54903296008275e-08-8.22058904119043e-08i	3.8765862142567e-08-6.54741185813712e-08i	4.4215364503048e-08-4.2830948448125e-08i	5.34050928835597e-08-2.18352889535017e-08i	6.69021260336947e-08-8.0132370218478e-09i	9.40120078853323e-08-9.1157747947868e-09i	1.37710707480244e-07-3.5989619213918e-08i	1.79720468641956e-07-9.3125379144222e-08i	1.87276515322824e-07-1.66042044668631e-07i	1.46207499730263e-07-2.25149519614135e-07i	8.547347838333e-08-2.55310741466939e-07i
11	-0.0196170097489436+0.0013711514518288i	-0.0166763532141224+0.0011162492251619i	-0.0120569942967905+0.0007528447306644i	-0.00742452458058532+0.00041780201255063i	-0.00390136648916644+0.00018892448071079i	-1.75360687108106e-03+6.93248226315e-05i	-6.76187956748697e-04+2.2215700121778e-05i	-2.2417480230952e-04+8.993023660329e-06i	-6.3558414151368e-05+6.080349062731e-06i	-1.47472656637121e-05+4.3284564032865e-06i	-2.15110127001783e-06+2.32835661084103e-06i	3.92169439394099e-07+7.57858071081367e-07i	6.35477614920547e-07-9.748451185579e-08i	5.26156658261088e-07-4.97622811078327e-07i	3.73412038069301e-07-7.34987142234034e-07i	1.48607480627364e-07-8.94230911455526e-07i	-1.36817378337563e-07-9.40051709416058e-07i	-4.17767190828842e-07-8.63276519897259e-07i	-6.60728290630812e-07-7.06019889479586e-07i	-8.73805846564938e-07-4.94187190622731e-07i	-1.03492524854223e-06-2.145099178077e-07i	-1.06449235273482e-06+1.2010260836589e-07i	-9.04228686887084e-07+4.23726361843776e-07i	-5.9838123919697e-07+5.94871640202062e-07i	-2.63175053766886e-07+6.0928886643296e-07i	1.3134510127621e-08+5.28581082996269e-07i	2.14944119712453e-07+4.2399373563844e-07i	3.57994759715573e-07+3.19318298187812e-07i	4.42623602238658e-07+2.07475739430881e-07i	4.61127083554024e-07+9.1329478009059e-08i	4.27105478568795e-07-8.743479883892e-09i	3.75026771377901e-07-7.4937723870925e-08i	3.34540054809717e-07-1.06549445633633e-07i	3.1367547992668e-07-1.17271293225957e-07i	3.01737977689716e-07-1.23973218390968e-07i	2.82550700457736e-07-1.36243253912291e-07i	2.48649581325267e-07-1.51713905360923e-07i	2.06824209237256e-07-1.60063171994195e-07i	1.70579339884077e-07-1.52816854588345e-07i	1.4921685049671e-07-1.30163673428722e-07i	1.45269308509855e-07-9.9901249553276e-08i	1.59324748639899e-07-7.3090573313658e-08i	1.93703839431121e-07-6.2842767846774e-08i	2.48826579955374e-07-8.5587166185547e-08i	3.12927074219495e-07-1.57121296010504e-07i	3.57021226373648e-07-2.78858120777559e-07i	3.49896967221676e-07-4.26161236046074e-07i	2.8574374318764e-07-5.59933707525932e-07i	1.92256687454238e-07-6.57598191728988e-07i
12	-0.0201993826891167+0.0015651075053892i	-0.0174635910366142+0.0012972011115388i	-0.0130716346800035+0.0009048488433584i	-0.00848349814128955+0.00052378922982589i	-0.00478445459611733+0.0002432833648978i	-2.35276372208793e-03+8.221949810472e-05i	-1.01445626964578e-03+1.255190405849e-05i	-3.8712958616474e-04-5.877067394527e-06i	-1.32506882116485e-04-4.266207659861e-06i	-4.09610659741824e-05+4.286275731518e-07i	-1.08707912526934e-05+2.4531396961961e-06i	-1.62404842398198e-06+1.93001790051596e-06i	9.00343864974836e-07+4.9915408529703e-07i	1.29635559912301e-06-7.7707775090525e-07i	1.01703991286362e-06-1.6283538264068e-06i	4.8322920137112e-07-2.10643504675713e-06i	-1.7553086049404e-07-2.26995345763944e-06i	-8.6827884002801e-07-2.14679434455421e-06i	-1.50432357543596e-06-1.7721958121371e-06i	-1.99951800361216e-06-1.19099698230172e-06i	-2.26424437738426e-06-4.6100660528492e-07i	-2.21591647467199e-06+3.1496475285252e-07i	-1.83948083545544e-06+9.8333787411484e-07i	-1.22945743250726e-06+1.40343723454621e-06i	-5.4808106141971e-07+1.52791471213943e-06i	6.39019610713e-08+1.414968181855e-06i	5.3550989173439e-07+1.16721080134347e-06i	8.49090363987577e-07+8.69110602909944e-07i	1.00984422330888e-06+5.7283743309262e-07i	1.04012169263611e-06+3.1318743678704e-07i	9.83098596182882e-07+1.13759316876445e-07i	8.90585567143902e-07-1.9571343530675e-08i	8.0153017473299e-07-9.9835900287268e-08i	7.31376653256862e-07-1.48739586646482e-07i	6.7630902667835e-07-1.8427181558903e-07i	6.24416233542772e-07-2.14149236124102e-07i	5.672585377709e-07-2.36177513487363e-07i	5.0632123940725e-07-2.44126746700631e-07i	4.5095540079726e-07-2.35460030707715e-07i	4.121460463192e-07-2.15178639631785e-07i	3.99153753638881e-07-1.94387539253986e-07i	4.19153463740584e-07-1.88623116310623e-07i	4.74468709151014e-07-2.19125616372902e-07i	5.54966262549546e-07-3.12060669181532e-07i	6.31200519121734e-07-4.88093116761871e-07i	6.59612120305825e-07-7.44226040142556e-07i	6.0426565859139e-07-1.04400600144415e-06i	4.6013321770238e-07-1.33127127740616e-06i	2.5452835985085e-07-1.55837089706303e-06i
13	-0.0208310808720045+0.0017987638814298i	-0.0182687757176063+0.0015223447232293i	-0.0140864223304287+0.0011044846512471i	-0.00956106719351082+0.00067681059987869i	-0.00572289143516937+0.00033667621948653i	-0.00302967653354647+0.00011857759711633i	-1.42612443343012e-03+7.57889878317e-06i	-6.0331693695103e-04-3.1594218409118e-05i	-2.34269171315401e-04-3.3119500629385e-05i	-8.63171607235738e-05-2.13473765500628e-05i	-3.08940834772033e-05-9.7588395205616e-06i	-1.00700227049008e-05-3.1790675283043e-06i	-1.86276838136778e-06-1.28283276534512e-06i	1.22124621632289e-06-1.95914324191551e-06i	1.85376056809279e-06-3.36484101099199e-06i	1.21397064819558e-06-4.50451062998034e-06i	-5.751066091361e-08-5.01200694100274e-06i	-1.55180073841993e-06-4.82061786295456e-06i	-2.95739087623723e-06-3.98681436439344e-06i	-4.01089829085026e-06-2.64100367243942e-06i	-4.50499098833066e-06-9.8658215400963e-07i	-4.33352755290036e-06+7.0530375701437e-07i	-3.54083143425962e-06+2.14027992324055e-06i	-2.32325919947269e-06+3.08594631811516e-06i	-9.589507936973e-07+3.45041877225494e-06i	2.939946438372e-07+3.29820611274868e-06i	1.26600753630933e-06+2.79673067267938e-06i	1.88828516568658e-06+2.13828280934743e-06i	2.1738541482309e-06+1.48286735677319e-06i	2.19362298756432e-06+9.3287751110166e-07i	2.0495562947807e-06+5.2897277886388e-07i	1.8421165390731e-06+2.6031260036602e-07i	1.64222941177124e-06+8.730032071141e-08i	1.4807715148878e-06-3.152805212979e-08i	1.35633426889557e-06-1.2171141157794e-07i	1.25234793571631e-06-1.904359658831e-07i	1.15409666862179e-06-2.3525870475584e-07i	1.05861406714637e-06-2.5561006542978e-07i	9.74638567049637e-07-2.59990811677292e-07i	9.16268861850283e-07-2.65825533477455e-07i	8.96583415745053e-07-2.9532715526371e-07i	9.22741602830732e-07-3.74108317068824e-07i	9.89108391962471e-07-5.33437372373133e-07i	1.06802375808205e-06-8.0754795402696e-07i	1.10656940964e-06-1.21782283749685e-06i	1.0402500075336e-06-1.74946110203284e-06i	8.226652353924e-07-2.33945353477381e-06i	4.5281540491362e-07-2.89012573804672e-06i	-2.0844634309e-08-3.30189191128608e-06i
14	-0.0215110431056112+0.0020849018547479i	-0.0190927505347195+0.0018087298212131i	-0.0150992097277597+0.0013751107529074i	-0.0106460774096974+0.0009085657954691i	-0.00669770237326662+0.00050955859419362i	-0.00376389747609435+0.00022443201795923i	-1.89315972416505e-03+5.177955468766e-05i	-8.56592262566238e-04-3.3873617315439e-05i	-3.53626633790144e-04-6.240255788826e-05i	-1.37902880990866e-04-5.9309144267225e-05i	-5.39312460070211e-05-4.35768931601092e-05i	-2.19188070122779e-05-2.7323869254615e-05i	-8.2821441451794e-06-1.61811977986998e-05i	-1.5866223036782e-06-1.08688692392921e-05i	1.37534777545781e-06-9.56514444520913e-06i	1.67332581340047e-06-9.96165490566636e-06i	1.357542000198e-07-1.03408189394463e-05i	-2.3580329606738e-06-9.79908083683339e-06i	-4.96510421721888e-06-8.07760258631484e-06i	-6.98055514677899e-06-5.34151718883866e-06i	-7.91887886214162e-06-2.01589860160831e-06i	-7.58243517136872e-06+1.34438644884416e-06i	-6.08814519275782e-06+4.1889113510977e-06i	-3.81460328341828e-06+6.10816936074615e-06i	-1.27117046727943e-06+6.9327704654277e-06i	1.05878263919685e-06+6.75408327010399e-06i	2.83594980828581e-06+5.85955021300302e-06i	3.91293984254049e-06+4.61684901603561e-06i	4.3205464596756e-06+3.35784936436384e-06i	4.21629684849346e-06+2.30148290096404e-06i	3.8152834423696e-06+1.53102622574915e-06i	3.32075962308428e-06+1.0204014801088e-06i	2.87346684597452e-06+6.8906173475099e-07i	2.53350835067261e-06+4.573414368447e-07i	2.29476200548709e-06+2.7861317703116e-07i	2.1185748008569e-06+1.4067471506945e-07i	1.96829746497324e-06+4.619404175129e-08i	1.82974053935222e-06-9.9577066049e-09i	1.71230708340501e-06-5.233255053661e-08i	1.63631559934127e-06-1.2221013950521e-07i	1.61673028555417e-06-2.6804767590659e-07i	1.64963702720344e-06-5.389281820709e-07i	1.70209939385209e-06-9.8208918633159e-07i	1.70713795616456e-06-1.63488594199865e-06i	1.57192959634311e-06-2.50299665924434e-06i	1.20712002679653e-06-3.53232091666297e-06i	5.7132202559944e-07-4.59647975600663e-06i	-2.9271846280399e-07-5.51830380239888e-06i	-1.25684760368819e-06-6.12294881736695e-06i
15	-0.022249748922184+0.0024334817087208i	-0.0199521111632882+0.002168837036279i	-0.0161291627664745+0.0017343415946917i	-0.0117541103548613+0.0012459076132621i	-0.00771885237291284+0.00080255545085362i	-0.00456161042732271+0.00045654149041087i	-0.00241803552641381+0.00021541468186858i	-1.14194505356907e-03+6.245965416063e-05i	-4.74476094061916e-04-2.4315535410877e-05i	-1.69714323300768e-04-6.4046569761007e-05i	-5.02459397913652e-05-7.27804565994111e-05i	-1.09761099438704e-05-6.45185672673294e-05i	-6.69056823416e-08-5.05268557692893e-05i	3.038672043726e-06-3.79507543178974e-05i	4.0609226094132e-06-2.95377429062399e-05i	3.5196556677848e-06-2.48311776536474e-05i	1.1801983447163e-06-2.19634747433017e-05i	-2.5621416999725e-06-1.90996144671036e-05i	-6.6976450505502e-06-1.51591083520128e-05i	-1.00419636808374e-05-9.9398346205716e-06i	-1.16623775366908e-05-3.9185758868536e-06i	-1.11433310810407e-05+2.0635033944303e-06i	-8.6564578729948e-06+7.12052862806097e-06i	-4.8479717722797e-06+1.05869091757971e-05i	-6.009706345087e-07+1.21822633375719e-05i	3.2344401215172e-06+1.20461614308726e-05i	6.0520268216961e-06+1.06453486174353e-05i	7.59005384534129e-06+8.59643266394179e-06i	7.91982392320252e-06+6.47338925039166e-06i	7.35234821196319e-06+4.66726871378939e-06i	6.30438334744454e-06+3.33697542903022e-06i	5.1653086524993e-06+2.44942017553681e-06i	4.20113145065683e-06+1.87278150561082e-06i	3.51868248556272e-06+1.47201717844108e-06i	3.09126305622754e-06+1.16578036070882e-06i	2.82410586330933e-06+9.31177102311e-07i	2.62501156211767e-06+7.7131980158363e-07i	2.44897917771693e-06+6.7523192704586e-07i	2.30311933727948e-06+5.9505170723283e-07i	2.21913795232902e-06+4.4816798203485e-07i	2.21324764781905e-06+1.3526797419526e-07i	2.25297075394346e-06-4.3914894755886e-07i	2.24292170210391e-06-1.34845140731872e-06i	2.03615061063306e-06-2.62195884611275e-06i	1.47476767523328e-06-4.21538955578785e-06i	4.5559287328312e-07-5.98473238425568e-06i	-1.00042819492553e-06-7.68801298866473e-06i	-2.71217482265311e-06-9.03404401004199e-06i	-4.36976106060208e-06-9.77130215659528e-06i
16	-0.0230730279561049+0.0028425850884764i	-0.020884045479985+0.0025965182472365i	-0.0172235691848088+0.0021731873609615i	-0.0129385201474142+0.0016813628811522i	-0.00884398223436508+0.00121737187507056i	-0.00548524000189455+0.00083516276230112i	-0.00306556030896331+0.00054486183346205i	-0.00151797019091612+0.00033148549004088i	-6.37435790578212e-04+1.75844566631595e-04i	-1.96184738918087e-04+6.5110655699489e-05i	-8.19053292657891e-06-7.6725033067173e-06i	5.24595643711039e-05-4.84243313625403e-05i	5.9108415889085e-05-6.49616225228609e-05i	4.84083996903125e-05-6.63479140548073e-05i	3.52368735614793e-05-6.05120423722405e-05i	2.361692836154e-05-5.25015972898069e-05i	1.35298359814523e-05-4.4350154516258e-05i	4.4369935300229e-06-3.61356750526042e-05i	-3.4750431319547e-06-2.73111679607438e-05i	-9.3590383334365e-06-1.76407139937588e-05i	-1.22914289706935e-05-7.5404811450697e-06i	-1.18401160031968e-05+2.0515291195719e-06i	-8.340313174362e-06+1.00414378140337e-05i	-2.8221962846929e-06+1.55674495186546e-05i	3.3145371533533e-06+1.82659098619935e-05i	8.7135324690278e-06+1.83472603599935e-05i	1.24048023182203e-05+1.64840694653046e-05i	1.39829231997631e-05+1.35720835601045e-05i	1.36013731323599e-05+1.0460388322301e-05i	1.18213272027959e-05+7.7465360662165e-06i	9.38223843596439e-06+5.69647902695263e-06i	6.96851920632632e-06+4.29286412758258e-06i	5.03819896375757e-06+3.36397068387324e-06i	3.75616097851139e-06+2.7216782370715e-06i	3.037777670156e-06+2.24836895146171e-06i	2.6685812603228e-06+1.90958060984756e-06i	2.43925692682725e-06+1.70968383913849e-06i	2.23625952618064e-06+1.6309239446625e-06i	2.05617005291905e-06+1.59344121743837e-06i	1.9510707241152e-06+1.452888714733e-06i	1.94241694151329e-06+1.02978956143734e-06i	1.95003829420035e-06+1.5462659946128e-07i	1.77258111570621e-06-1.28382485676484e-06i	1.13507015458062e-06-3.29274377572745e-06i	-2.0485738577311e-07-5.73941404891902e-06i	-2.32586294239178e-06-8.34213708590836e-06i	-5.0424699754082e-06-1.0709388306592e-05i	-7.8955440286901e-06-1.24349149767527e-05i	-1.02673460589757e-05-1.32251568372407e-05i
17	-0.0240191357808483+0.0032877453162174i	-0.0219406806136+0.00305089626011i	-0.01844936856432+0.0026317731728196i	-0.0142804823028557+0.0021367007229274i	-0.0101704480348736+0.0016633175005274i	-0.00665291000601427+0.00126916909514685i	-0.00397653049340635+0.00096533935501451i	-0.00214160148410192+0.00073220258308692i	-9.99849235585293e-04+5.42830673382271e-04i	-3.55226873259207e-04+3.79620193250163e-04i	-2.9881251976397e-05+2.38300610106575e-04i	1.09149996913643e-04+1.22606805000937e-04i	1.49325809659427e-04+3.6701959986465e-05i	1.42826985866552e-04-1.9382879316007e-05i	1.18087493648091e-04-5.0072935140815e-05i	8.90397865934822e-05-6.20321578417464e-05i	6.16448749583512e-05-6.17062994502585e-05i	3.81501905327442e-05-5.39771863242578e-05i	1.95119257286494e-05-4.20579675512288e-05i	6.3867754062219e-06-2.80661132772814e-05i	-8.125078845314e-07-1.36453393859907e-05i	-2.24630806828135e-06-2.855887183058e-07i	1.0976169424641e-06+1.06961327615507e-05i	7.4651384865507e-06+1.83634325434176e-05i	1.47103879097271e-05+2.23642594319506e-05i	2.08194328809972e-05+2.29935249770942e-05i	2.43764348092606e-05+2.10712187551008e-05i	2.48218610144609e-05+1.76804642969876e-05i	2.24501325440902e-05+1.38641742771067e-05i	1.81830822484528e-05+1.03867192250493e-05i	1.32122510286051e-05+7.6312108927244e-06i	8.6258663579963e-06+5.6420938171759e-06i	5.12946060632405e-06+4.26465584386298e-06i	2.93397662553744e-06+3.30307172349264e-06i	1.82634695983639e-06+2.62715167003154e-06i	1.37127207682367e-06+2.1960245310035e-06i	1.14598156636824e-06+2.01200636618538e-06i	9.0510911245303e-07+2.04718435939306e-06i	6.1384392288229e-07+2.18818649273138e-06i	3.5396327848629e-07+2.22645642969721e-06i	1.6676202345556e-07+1.89684031813968e-06i	-7.692152265403e-08+9.49498069418896e-07i	-7.04374500501047e-07-7.67119834661337e-07i	-2.13779132321599e-06-3.23567001042178e-06i	-4.69136023284934e-06-6.23512860669879e-06i	-8.35219498374186e-06-9.3626686722868e-06i	-1.26530974726032e-05-1.21212214090857e-05i	-1.67246484207791e-05-1.40572866552784e-05i	-1.95451221957666e-05-1.4904247899622e-05i
18	-0.0251225268045103+0.0037201005964386i	-0.0231633523303611+0.0034543971076779i	-0.019855000240747+0.0029957804211181i	-0.0158359701651213+0.0024542171471269i	-0.0117666082689999+0.0019368648052024i	-0.0081560075587127+0.00151414733474883i	-0.0052777081528586+0.00120625007844112i	-0.00318196700985267+0.00099226420987397i	-0.00176942615658131+0.00083273346617305i	-8.7770528918921e-04+6.92120072671665e-04i	-3.46112247783606e-04+5.51512335930172e-04i	-4.7385890416308e-05+4.09508459073841e-04i	1.06710337839442e-04+2.75363091758545e-04i	1.72967503107529e-04+1.60430983516027e-04i	1.87099063582477e-04+7.2248902921716e-05i	1.71915767693811e-04+1.2573883165785e-05i	1.42423937832275e-04-2.1604194005623e-05i	1.08681773388781e-04-3.5853417648792e-05i	7.73660361827262e-05-3.62946620841085e-05i	5.26168286727278e-05-2.83982203962194e-05i	3.64584474837298e-05-1.65344757337142e-05i	2.90305682019858e-05-3.955779140599e-06i	2.88581886843646e-05+7.0879340245983e-06i	3.33156662109945e-05+1.52450494239001e-05i	3.92951889241757e-05+1.99780969338037e-05i	4.39493009579956e-05+2.14482301704821e-05i	4.53135356907663e-05+2.03293488366669e-05i	4.26467989465207e-05+1.75598756111096e-05i	3.64207456407669e-05+1.40833043042036e-05i	2.79957202301608e-05+1.06438204376986e-05i	1.9103910762906e-05+7.6856571913787e-06i	1.13037013953537e-05+5.3655837855182e-06i	5.56694345699479e-06+3.64684770095415e-06i	2.11205626481936e-06+2.4187388566003e-06i	5.093969797069e-07+1.58777453777574e-06i	-1.306630157554e-08+1.11024069190854e-06i	-2.07522367950613e-07+9.67776944176917e-07i	-5.4294992062277e-07+1.11275969796341e-06i	-1.13979104073475e-06+1.41949703369363e-06i	-1.90301927142448e-06+1.67053010407923e-06i	-2.75909536888034e-06+1.5904780298035e-06i	-3.85518281270966e-06+9.2007527807516e-07i	-5.59983779502642e-06-4.9385795644021e-07i	-8.50283587065173e-06-2.62634479058133e-06i	-1.28737671671746e-05-5.2523315301207e-06i	-1.85206607509537e-05-7.9923912460137e-06i	-2.46127391900654e-05-1.04181994572355e-05i	-2.98170297658515e-05-1.21830936342365e-05i	-3.27004559702425e-05-1.31274380274709e-05i
19	-0.0263833132708831+0.0040925438147491i	-0.0245371191009251+0.0037328107301435i	-0.0214046583520757+0.0031536519481486i	-0.0175433400871254+0.0024726615273577i	-0.0135458659393355+0.0018142960854777i	-0.00989344974566199+0.00127397920390726i	-0.00687290841595276+0.00089664494389345i	-0.00457120156477547+0.00067580709172203i	-0.00292737199510713+0.00056961792228306i	-0.00180588207773332+0.00052409498262472i	-0.00105965972715218+0.00049319733250592i	-5.67112897924588e-04+4.49573086555351e-04i	-2.43418218976244e-04+3.85348148905592e-04i	-3.5386326458161e-05+3.06314223297189e-04i	8.9618605740925e-05+2.24074215954491e-04i	1.53652841213766e-04+1.496390904308e-04i	1.74293028523466e-04+8.999082036006e-05i	1.6704963992301e-04+4.7424355174167e-05i	1.4548344568364e-04+2.0611283643995e-05i	1.20423917191005e-04+6.244958424698e-06i	9.92253865912648e-05+4.883064906961e-07i	8.5519403677334e-05-1.015262271798e-07i	7.95843863295943e-05+1.8343919844127e-06i	7.9242876372127e-05+4.5074249909257e-06i	8.10678259688653e-05+6.85228373261e-06i	8.16166456557689e-05+8.345523583031e-06i	7.84207684441206e-05+8.837629090654e-06i	7.05368358989516e-05+8.4194425701843e-06i	5.85895048787575e-05+7.3201938954002e-06i	4.43685966648066e-05+5.8278326927535e-06i	3.01504811957717e-05+4.225392385609e-06i	1.79711310506534e-05+2.7431150662343e-06i	9.07291481802694e-06+1.53010895695955e-06i	3.67765408333799e-06+6.4871864521072e-07i	1.12087688985782e-06+8.967992440009e-08i	2.53182051193004e-07-2.00644012672534e-07i	-7.7230327877646e-08-2.93732346088169e-07i	-6.6184271597369e-07-2.6376591719769e-07i	-1.81953318353546e-06-1.8622927193273e-07i	-3.54038109995864e-06-1.4252928967394e-07i	-5.76914650007447e-06-2.1800945696801e-07i	-8.64942275496912e-06-4.85627798755e-07i	-1.25752140481213e-05-9.801075041544e-07i	-1.79989252293341e-05-1.6787358744861e-06i	-2.50767519832724e-05-2.5054492108284e-06i	-3.33327098855885e-05-3.3617217296899e-06i	-4.1540495145783e-05-4.1690663050238e-06i	-4.79411493892421e-05-4.8975208987584e-06i	-5.07624066498115e-05-5.5615470350578e-06i
20	-0.0277423684285056+0.0044298643190696i	-0.0259586807064034+0.0039167484407648i	-0.0229368321830742+0.0031382699835882i	-0.0191685227274241+0.0022182972574356i	-0.0151919485780138+0.0012998822748926i	-0.0114671275746157+0.0005095989045205i	-8.29552440322121e-03-7.004702903475e-05i	-0.00580019797225267-0.00041216098424297i	-0.00395757682135634-0.00053988955303433i	-0.00265624981760085-0.00050888636262466i	-0.00175631355829171-0.00038593081427524i	-0.00113158505997434-0.00023101841347435i	-6.89248379499141e-04-8.6985206077815e-05i	-3.71044755625686e-04+2.2973270610264e-05i	-1.44276246734806e-04+9.2108496281242e-05i	9.621951412338e-06+1.24361974385206e-04i	1.04080102781047e-04+1.28671172258251e-04i	1.52229231605926e-04+1.14823780717803e-04i	1.68020238194894e-04+9.1215770171954e-05i	1.65071221895734e-04+6.4129180255076e-05i	1.54781127945845e-04+3.7873066246481e-05i	1.44848016978755e-04+1.5207440743082e-05i	1.38770550256673e-04-2.289288220034e-06i	1.36399222316432e-04-1.4003547998599e-05i	1.35243442162437e-04-2.0157468220004e-05i	1.32066027924162e-04-2.165906151187e-05i	1.2429571803047e-04-1.9864185992844e-05i	1.10916991505919e-04-1.6260266746707e-05i	9.26937265538824e-05-1.21467653251114e-05i	7.1786320133104e-05-8.4079343362677e-06i	5.09794413804418e-05-5.4432711613051e-06i	3.28163921507662e-05-3.2585236293804e-06i	1.89233770252345e-05-1.6572087361741e-06i	9.71179701509537e-06-4.3949670759677e-07i	4.50007479773113e-06+4.7417734976701e-07i	1.94727737696386e-06+1.0315858408069e-06i	5.9186520151885e-07+1.12985316977544e-06i	-7.23093089505995e-07+7.30868998332959e-07i	-2.67943124521837e-06-5.341119512905e-08i	-5.57803781834457e-06-9.4615506292369e-07i	-9.5820135403695e-06-1.56517031582911e-06i	-1.49301078076109e-05-1.5310517590332e-06i	-2.19691404550047e-05-5.857239539552e-07i	-3.09587111350444e-05+1.3149400315045e-06i	-4.17342692064332e-05+3.9627022574099e-06i	-5.34120464519998e-05+6.9311500535467e-06i	-6.43309871197017e-05+9.6858476869131e-06i	-7.23386798589827e-05+1.17488859684095e-05i	-7.53726835856165e-05+1.28657901752174e-05i
21	-0.0291105603856901+0.0049247837264424i	-0.0272884441131134+0.0042703292073531i	-0.0242472029524696+0.0032966602394037i	-0.0204258708564243+0.0021261714642963i	-0.0163218560605463+0.0009115504559512i	-0.0123852480915666-0.0001967912714547i	-0.00894173231440184-0.0010805014697383i	-0.0061607168062777-0.00167229460271808i	-0.00406754190446582-0.00196053602926827i	-0.00258503920304389-0.00198071578013731i	-0.00158464853523249-0.00179871414586244i	-0.00093046474711422-0.00149194553375874i	-0.00050730889113307-0.00113341559634379i	-2.31855360479e-04-7.81432837931006e-04i	-5.1102438900714e-05-4.75344171890629e-04i	6.570664985731e-05-2.36022587960993e-04i	1.36398353471221e-04-6.9182389109531e-05i	1.73128256008069e-04+3.0251598128498e-05i	1.86388304911662e-04+7.3924504640093e-05i	1.86093074263628e-04+7.6560281669869e-05i	1.8086398098377e-04+5.3322018914307e-05i	1.76773892054809e-04+1.7927297769186e-05i	1.76523380050435e-04-1.8608937045456e-05i	1.79524507382674e-04-4.8673299107035e-05i	1.82871649047077e-04-6.8210947767338e-05i	1.82826656125079e-04-7.6363214539119e-05i	1.7630621476208e-04-7.467661831923e-05i	1.61924074910115e-04-6.6065731534471e-05i	1.40343664791646e-04-5.3773825005564e-05i	1.13945226558598e-04-4.0566076152892e-05i	8.60197553626363e-05-2.83037099414953e-05i	5.98121145601662e-05-1.79141215437527e-05i	3.77288347034491e-05-9.6446074215352e-06i	2.09208656199087e-05-3.4158347010238e-06i	9.29434091833316e-06+9.005136324888e-07i	1.85166575227515e-06+3.37963803489839e-06i	-2.82762975236886e-06+4.11385205522396e-06i	-6.16477620533302e-06+3.36939445120501e-06i	-9.34653559239912e-06+1.71383730677551e-06i	-1.32931455180358e-05+2.41015592843e-08i	-1.87436822127982e-05-6.534828427872e-07i	-2.6325113780741e-05+6.463522708659e-07i	-3.64964186356376e-05+4.5298040229376e-06i	-4.93437449170838e-05+1.10354545394906e-05i	-6.4306517069332e-05+1.95752584950523e-05i	-7.99874176112677e-05+2.90630964807051e-05i	-9.42018044045711e-05+3.82097612306538e-05i	-1.04343438383744e-04+4.5899798824718e-05i	-1.0800895941537e-04+5.1519189999251e-05i
22	-0.0304935461667913+0.0059780022492171i	-0.028533296029411+0.0053262318043158i	-0.0253450957775504+0.0043163218981572i	-0.0213241952715143+0.0030565390597745i	-0.0169359184749842+0.0016911611439997i	-0.012626746930107+0.0003733834053417i	-0.0087518772378344-0.00076221920362004i	-0.00553468958920734-0.00162089851088872i	-0.00306173220540259-0.00215832606092972i	-0.00130612550352832-0.00237976454697234i	-0.00016627636257828-0.0023301231770525i	0.00049360277502959-0.00207899113498493i	0.00081089737123593-0.00170493704752904i	0.00090425088048002-0.00128232851231579i	8.65099527455321e-04-8.72355592811624e-04i	7.5788595268833e-04-5.18490079834217e-04i	6.24946898142306e-04-2.45661895809111e-04i	4.92676113629933e-04-6.2052685702533e-05i	3.76815861548969e-04+3.7557547580757e-05i	2.86015360552651e-04+6.7726932771859e-05i	2.23760250321274e-04+4.8168734146485e-05i	1.89297643975466e-04-1.17599984738e-07i	1.78282251042412e-04-5.805945174964e-05i	1.83666282191412e-04-1.10796350052555e-04i	1.97008961202962e-04-1.4886698968573e-04i	2.10050110136827e-04-1.68281007076685e-04i	2.16194316309686e-04-1.69644224811151e-04i	2.11535346189526e-04-1.56672214869136e-04i	1.95188911716704e-04-1.34516444503012e-04i	1.68918523024058e-04-1.08305029436175e-04i	1.36242368637179e-04-8.2171613674353e-05i	1.01328119581358e-04-5.8856737276925e-05i	6.79885170303023e-05-3.97837435521307e-05i	3.89994962019184e-05-2.53970299001719e-05i	1.58216157693409e-05-1.5534332357759e-05i	-1.32872967126996e-06-9.67558763471103e-06i	-1.31950968257245e-05-7.0250220423763e-06i	-2.11346521029477e-05-6.4863473269053e-06i	-2.6816044593832e-05-6.6428026920419e-06i	-3.19955826839695e-05-5.841938757491e-06i	-3.83423628036873e-05-2.4250875391036e-06i	-4.72558553817178e-05+4.9350925138512e-06i	-5.96376183672325e-05+1.68867721594972e-05i	-7.56310759356113e-05+3.31627533013849e-05i	-9.44034838440307e-05+5.25573155462633e-05i	-1.14080956625957e-04+7.3157144244771e-05i	-1.31935904455279e-04+9.2782967459759e-05i	-1.44858817202129e-04+1.09515638520845e-04i	-1.50039253326211e-04+1.22130945820941e-04i
23	-0.0321640928647433+0.0080654483746774i	-0.0300696708240452+0.0076788004729499i	-0.0267340855684742+0.0069248199330543i	-0.0225119571657477+0.00588352995217i	-0.0178357243208916+0.0046700494653883i	-0.0131417740621355+0.0034143576167318i	-0.00880462011282354+0.00223936280957228i	-0.00509252044514521+0.00124231803888802i	-0.0021503563649356+0.00048324171514276i	-7.6908395033646e-06-1.82423390923444e-05i	0.0013957292005393-0.00027849836176434i	0.0021769033556282-0.0003403359751183i	0.00247770086899089-0.00026132253875031i	0.00243984358708358-0.00010258231772246i	2.18889153579345e-03+8.018330107784e-05i	0.00182658414876227+0.00024271070046127i	0.00142934850357947+0.00035524223595029i	0.00105042589181969+0.00040308357376953i	7.23500475838465e-04+3.85218227004285e-04i	4.66486208524397e-04+3.1153435354042e-04i	2.8488580972055e-04+1.99185380461615e-04i	1.74674600905129e-04+6.860618978817e-05i	1.24916349289342e-04-6.0278089980074e-05i	1.20322374737971e-04-1.71138923134846e-04i	1.43813742086143e-04-2.53228046952876e-04i	1.78955405418638e-04-3.02066161494477e-04i	2.12001108931927e-04-3.18904586066445e-04i	2.33274778346453e-04-3.09269269011071e-04i	2.37717932399286e-04-2.81048864696477e-04i	2.24606061260897e-04-2.42610601836047e-04i	1.96611020620138e-04-2.01323298798211e-04i	1.58500699793614e-04-1.62681896686562e-04i	1.15791346358002e-04-1.30030188656829e-04i	7.3608541242925e-05-1.04731188746854e-04i	3.59041162029996e-05-8.65736521491368e-05i	5.0619781481828e-06-7.42277691661023e-05i	-1.81590918429691e-05-6.56416897914143e-05i	-3.44374932376569e-05-5.83588550714803e-05i	-4.55471790917735e-05-4.97961181945709e-05i	-5.3931027995724e-05-3.75360666204356e-05i	-6.22332544397374e-05-1.96580704192032e-05i	-7.28230375470597e-05+4.9181894820781e-06i	-8.7346954434201e-05+3.61495771359916e-05i	-1.06364968683513e-04+7.2740045217771e-05i	-1.29141121862844e-04+1.12240540756136e-04i	-1.53660536562484e-04+1.51399300934848e-04i	-1.76916364689164e-04+1.86706434024001e-04i	-1.95450143542343e-04+2.15003075935624e-04i	-2.06047028137075e-04+2.33986626516993e-04i
24	-0.0347062650715318+0.0114060176272511i	-0.0326597399552923+0.0115383384953928i	-0.0293838258435445+0.0113120680192299i	-0.0251891436941498+0.0107687312128651i	-0.0204647336302202+0.0099804291029864i	-0.0156178557027901+0.0090367562182616i	-0.0110168882170035+0.0080298188391265i	-0.00694830569661776+0.00704066566908099i	-0.00359395233768991+0.00612970765426408i	-0.00102917946186288+0.00533237440581742i	0.00076232294182646+0.0046598240095347i	0.00186382370735055+0.00410343991791321i	0.00239809688741182+0.00364135828837158i	0.00250280372097582+0.00324536067603239i	0.00231188114010514+0.0028869343442713i	0.00194374646927331+0.00254187188145951i	0.00149544344080651+0.00219323757334094i	0.00104105610719807+0.00183278171519562i	0.00063267701710426+0.00146097015894683i	0.00030263170799581+0.00108581342360728i	6.6214398990217e-05+7.20717998536963e-04i	-7.535296179463e-05+3.8167548934366e-04i	-1.31774816999148e-04+8.4222223265424e-05i	-1.20341622656528e-04-1.59323814318182e-04i	-6.2480692671878e-05-3.4186999186843e-04i	1.9581168235398e-05-4.62470645824162e-04i	1.05731195357403e-04-5.26072162362805e-04i	1.80149095492526e-04-5.42248356206606e-04i	2.32536644041921e-04-5.23294324406129e-04i	2.58346103943032e-04-4.82137781371198e-04i	2.581281781074e-04-4.30493515919762e-04i	2.36254835183384e-04-3.7755596442304e-04i	1.99337407640672e-04-3.29349779132577e-04i	1.54650641709074e-04-2.88695561082925e-04i	1.0880601269121e-04-2.55638932285234e-04i	6.6821454065218e-05-2.28151095332924e-04i	3.1638194125974e-05-2.02927961824733e-04i	4.058245523511e-06-1.76167033919599e-04i	-1.6973923521457e-05-1.44257690321001e-04i	-3.3846718441246e-05-1.04360185522275e-04i	-4.96212723468372e-05-5.48632913178647e-05i	-6.73390034342548e-05+4.2955360973743e-06i	-8.93906283195421e-05+7.14775900872389e-05i	-1.17028180881191e-04+1.43394927854414e-04i	-1.50085462202534e-04+2.15391937162727e-04i	-1.86948542286519e-04+2.8194701587266e-04i	-2.24782300387004e-04+3.37335391539635e-04i	-2.59970774934836e-04+3.76346833862401e-04i	-2.88675110071468e-04+3.94929171638175e-04i
25	-0.038756153647918+0.0156214815370447i	-0.0370657585625215+0.0163384880900789i	-0.0341893267579468+0.0166913105539997i	-0.0303859129825758+0.0166827925506551i	-0.0259872148035986+0.0163432298333337i	-0.0213499855273327+0.0157235125938842i	-0.0168090947547036+0.0148861950567134i	-0.01263977882817+0.0138964176807185i	-0.0090346181672055+0.0128143259169736i	-0.0060968364121549+0.0116899893280299i	-0.0038478341371973+0.0105610748234272i	-0.00224438926543892+0.00945290729964502i	-0.00120010041393283+0.00838020471728706i	-0.00060628145848194+0.0073497177836971i	-0.00034909641760203+0.00636314652512007i	-0.00032157232740232+0.00541991395758923i	-0.00043066956703124+0.00451954251691591i	-0.00060050680464241+0.00366345990561404i	-0.00077309694878231+0.00285608308451519i	-0.00090772544254042+0.00210505330551335i	-0.00097965581533986+0.00142057403162168i	-9.78419465131061e-04+8.13949351357532e-04i	-9.05684964503257e-04+2.95597746540962e-04i	-7.72644949039654e-04-1.27039220589385e-04i	-5.9695742233007e-04-4.51222499101828e-04i	-3.99441287126776e-04-6.79876097393926e-04i	-2.00861578966309e-04-8.2156229767549e-04i	-1.9187720142519e-05-8.89485150035044e-04i	1.32349075181484e-04-8.99755721724691e-04i	2.46213690523345e-04-8.69298574215143e-04i	3.2053355949465e-04-8.13819331178237e-04i	3.58234145601119e-04-7.46190905387857e-04i	3.65620618015991e-04-6.75482413857155e-04i	3.50730008466407e-04-6.06695589768023e-04i	3.21757299296057e-04-5.41132129220374e-04i	2.85787376592317e-04-4.77221221856374e-04i	2.479674542002e-04-4.11599492748297e-04i	2.11156031079906e-04-3.40248220221228e-04i	1.76003389106718e-04-2.59536549716408e-04i	1.41365251742326e-04-1.67073256102126e-04i	1.04927213955532e-04-6.2316337979618e-05i	6.39180868799662e-05+5.3079426889455e-05i	1.5806974641539e-05+1.75181599702977e-04i	-4.1097008117931e-05+2.97963800091267e-04i	-1.07198280425606e-04+4.13744225348705e-04i	-1.81353778124767e-04+5.13853368242133e-04i	-2.60806737030239e-04+5.89480760206131e-04i	-3.41301561595686e-04+6.3262384656788e-04i	-4.1734408603382e-04+6.37044379829853e-04i
26	-0.0445049494780336+0.0197248494964435i	-0.0434181175949273+0.0208152655771866i	-0.0411932434045048+0.0214998285753312i	-0.0380327037942234+0.0217555449074308i	-0.0342039507624178+0.0215878985590599i	-0.0300033656954198+0.02102807014626i	-0.0257194912639837+0.0201275373227195i	-0.0216019555783687+0.0189511283158691i	-0.0178405550383171+0.0175696786385735i	-0.0145563259613293+0.0160532934805712i	-0.011803772557007+0.0144659309201303i	-0.0095814050415214+0.0128616931335195i	-0.007846772468614+0.011282920794246i	-0.00653228937029289+0.00975996530646632i	-0.00555908430841183+0.00831236217129324i	-0.004847402809306+0.00695102592179585i	-0.00432333469383658+0.00568101598913181i	-0.00392249517558778+0.00450438456550213i	-0.00359165281102428+0.00342262950515115i	-0.00328922852822503+0.00243835793774068i	-0.00298526453655363+0.00155592537426696i	-0.00266108240741207+0.00078103054581063i	-0.00230857288769999+0.00011947298105579i	-0.00192895945092338-0.00042453831107348i	-0.00153094262227546-0.00085004946600422i	-0.0011282950247747-0.00116055427722116i	-0.00073715102658791-0.00136440625982349i	-0.0003733476942292-0.00147434553149339i	-5.018826432028e-05-1.5062493884308e-03i	0.00022308275939122-0.00147738438611161i	0.00044195090220768-0.00140452481106512i	0.00060647388898203-0.00130229644210203i	0.00072046134360954-0.00118201979270709i	0.00079024674637691-0.00105119570326427i	8.23329581697387e-04-9.13636489170781e-04i	8.27131118771188e-04-7.70131018194856e-04i	8.08034638406168e-04-6.19462368860176e-04i	7.70794525532002e-04-4.59576760514601e-04i	7.18320494428873e-04-2.8872335661832e-04i	6.51787827914504e-04-1.06429335458433e-04i	5.70996775503353e-04+8.5775138502843e-05i	4.74900228903575e-04+2.8392581501906e-04i	3.62228844994816e-04+4.81504317016495e-04i	2.32155864133129e-04+6.69633107521881e-04i	8.4951516819829e-05+8.37582321800045e-04i	-7.7424222451328e-05+9.7357573000638e-04i	-0.00025084960167338+0.00106586497382029i	-0.00042875758171326+0.001104013589257i	-0.00060211166843397+0.00108029920660011i
27	-0.0513427622088107+0.022595860161371i	-0.0508505795868362+0.0236710294174288i	-0.0492347471864229+0.0242764803203422i	-0.0466455519366086+0.0243846960714103i	-0.0432937546735367+0.0240002517825739i	-0.0394240178805781+0.0231584049504209i	-0.0352866583541164+0.0219204329720072i	-0.03111222934162+0.0203664582217186i	-0.0270924182412007+0.018586816739879i	-0.0233691244920226+0.0166731590247729i	-0.0200318045188921+0.0147104168595055i	-0.017121672667255+0.012770555308964i	-0.0146404340267174+0.0109087011395571i	-0.0125610028513798+0.0091618548841377i	-0.010838036153711+0.0075500118569251i	-0.00941685424600436+0.00607919112596776i	-0.00824014959601259+0.00474564468621078i	-0.00725256572788157+0.00354042135893775i	-0.0064036240766351+0.00245350157771438i	-0.00564957147638291+0.00147688787169008i	-0.00495459125227772+0.00060629662099125i	-0.00429159040363938-0.00015860278846751i	-0.00364256386589788-0.00081517456067715i	-0.00299842298551113-0.00135959501797379i	-0.00235818182915397-0.00178889195606656i	-0.00172749525250125-0.0021027360773531i	-0.0011166819329069-0.00230460058033024i	-0.00053848554172557-0.00240209380919989i	-5.88615740403e-06-2.40647391221648e-03i	0.00046974326307246-0.00233152734820393i	0.00087992319455467-0.00219210169455624i	0.00121970409598163-0.00200261388489474i	0.00148768309788786-0.00177581401364355i	0.00168552703255457-0.00152199376060776i	0.00181718158027154-0.00124871638317794i	0.00188795486479847-0.0009610402249109i	0.00190363704667465-0.0006621302078783i	0.00186977157928404-0.00035411092523981i	1.79114547546581e-03-3.900860443932e-05i	0.00167152717958634+0.00028035287612489i	0.00151365604683689+0.00059960807708527i	0.00131947426532+0.00091233677212702i	0.0010905827533911+0.00120983999163217i	0.000828888617297+0.00148125140314002i	0.00053738764030129+0.00171401940126103i	0.00022099116364222+0.0018947781735831i	-0.00011273085840314+0.00201059535514244i	-0.0004530485163694+0.00205053683536622i	-0.00078597891504877+0.00200742902529449i
28	-0.0580465966638196+0.0236651056759243i	-0.0578459895209635+0.024386799577687i	-0.0564882669874064+0.0245932295356085i	-0.054087509089453+0.024271604573073i	-0.0508180156519854+0.0234435383363221i	-0.0468946850307048+0.0221629153891082i	-0.042550628501575+0.0205102584885537i	-0.0380152354134768+0.0185843261054644i	-0.0334954888110737+0.0164920666043449i	-0.0291624612734773+0.0143382740357784i	-0.0251438274761555+0.012216294652079i	-0.0215221683148618+0.0102009257779609i	-0.0183380231210644+0.0083442696092609i	-0.0155961928933857+0.0066748231245549i	-0.0132737229495387+0.0051995866706148i	-0.0113282205933419+0.0039085428664137i	-0.00970556108201279+0.00278056343670856i	-0.00834646421518142+0.00178968557106572i	-0.00719177609711216+0.00091076796009246i	-0.00618651066444895+0.00012376221108017i	-0.00528279234515679-0.00058383654673871i	-0.00444183309790226-0.00121643429112032i	-0.00363502886071283-0.00177142564997075i	-0.00284422107443186-0.00224143513901149i	-0.00206116691479381-0.00261710715537537i	-0.00128630087416738-0.00288984935462216i	-0.00052693426782564-0.00305404822331075i	0.00020489748027866-0.00310845651451034i	0.00089469121799951-0.00305665475245755i	0.00152758759083665-0.00290667153334316i	0.00209012912630809-0.00266997948853195i	0.00257152592780799-0.00236015080002603i	0.00296437267630725-0.00199145910585209i	0.0032648390013897-0.00157766696974049i	0.00347241635376034-0.00113116022236095i	0.00358934214905715-0.00066250379061724i	0.00361983683545549-0.00018041550161711i	0.00356928701202158+0.00030790478268947i	0.00344349463178203+0.00079619054138304i	0.00324809401475906+0.00127838658851112i	0.00298821693603391+0.00174791314327483i	0.00266846011430558+0.00219703764726309i	0.0022931758001662+0.00261647005624428i	0.00186706229299017+0.00299528629814445i	0.0013959778091546+0.00332126420586137i	0.00088784388086858+0.00358168102934562i	0.00035345416965425+0.00376456783644449i	-0.00019302470207771+0.00386034448386282i	-0.00073406803941146+0.00386367644946987i
29	-0.063519188614871+0.0232571500754432i	-0.0631847409312325+0.0235131788201877i	-0.0616359700016847+0.0232576100074728i	-0.0589716447561242+0.0225001653148172i	-0.0553525482220614+0.0212834216892736i	-0.0509861033012758+0.0196792984279616i	-0.0461073462844528+0.0177823710617738i	-0.0409586398351037+0.0157007906542136i	-0.0357704950465231+0.0135459384316771i	-0.0307454990257374+0.0114221295537131i	-0.0260467200338424+0.0094176624016968i	-0.0217912221493949+0.0075982926319814i	-0.0180486043745563+0.0060038317063984i	-0.0148438973436456+0.0046480936739375i	-0.0121637712253582+0.0035219236003241i	-0.00996484724220115+0.00259861837946169i	-0.00818293536861867+0.00184076253088454i	-0.00674218768958826+0.0012073874792852i	-0.00556339722804023+0.00066042883476965i	-0.00457092944668242+0.0001696760119022i	-0.00369800853035074-0.0002842692632246i	-0.00289027277052741-0.00070914904058281i	-0.00210765889595796-0.00110210998565457i	-0.00132477983593327-0.00145220451948922i	-0.00053003314404611-0.00174372337876461i	0.00027627452637436-0.00195972415498964i	0.0010844742983796-0.0020851975898036i	0.00187843406096838-0.00210946453448882i	0.00263850510960077-0.0020275840421612i	0.00334424803386626-0.00184074018991451i	0.00397672418017064-0.00155573228420457i	0.00452020705530268-0.00118380154909601i	0.00496324209637849-0.00073908070578075i	0.00529905558229155-0.00023695486489259i	0.00552537740284089+0.00030741619618734i	0.00564379324128105+0.00088022882780108i	0.00565877699495266+0.00146971054019306i	0.00557657324190181+0.00206630786455583i	0.00540410245951202+0.00266242583889789i	0.00514804885623957+0.00325181623252867i	0.00481426225116199+0.00382875556134339i	0.00440756174049294+0.00438718182879169i	0.0039319713080752+0.00491996885549313i	0.00339134970091283+0.0054185066244464i	0.00279030561850567+0.00587272297954038i	0.0021352247157903+0.00627162550194011i	0.0014351895969204+0.00660436491836676i	0.0007025605012913+0.00686173007378492i	-4.698763776937e-05+7.03789150518145e-03i
30	-0.067579283084561+0.022285312365937i	-0.0668219466390201+0.0221775580185076i	-0.0648108669326364+0.0216034823886528i	-0.0616451245464509+0.0205895932969143i	-0.0574861981983675+0.0191903749508834i	-0.052544936318668+0.0174840861041654i	-0.047064479350638+0.0155660952699708i	-0.0413010015309583+0.0135404779309497i	-0.0355043214890611+0.0115108475676814i	-0.0299003374835486+0.0095715041427394i	-0.0246769063338618+0.0077999395796884i	-0.0199742716060478+0.0062515449888082i	-0.0158805438250828+0.0049570496967541i	-0.0124321348163935+0.0039228384524172i	-0.00961852947068831+0.00313390226681229i	-0.00739039806688304+0.00255884154024625i	-0.00566983917456833+0.00215610740753251i	-0.00436149756117826+0.00188056876278189i	-0.00336340114232638+0.00168953425753017i	-0.00257656863290043+0.00154752308398685i	-0.00191271162293028+0.00142932914522759i	-0.00129964889867433+0.00132121305606557i	-0.00068433108312475+0.00122033655983952i	-3.361372675788e-05+1.13278270679537e-03i	0.00066689921742047+0.00107065422596389i	0.00141549864805232+0.00104880009968045i	0.00219799823576661+0.00108169070689349i	0.002991840942759+0.00118086227738936i	0.00377021919738288+0.001353207038746i	0.0045058183323691+0.00160022412575779i	0.00517388894035618+0.00191819352603808i	0.00575446017490802+0.00229911074204777i	0.00623361299474232+0.00273213562524442i	0.00660383193783751+0.00320526952069757i	0.00686354006059346+0.00370697847842532i	0.00701598969268586+0.00422752014836882i	0.00706772855387802+0.00475979858764422i	0.00702688461384067+0.00529965392882118i	0.00690151291257971+0.00584558206176011i	0.00669822352622233+0.00639796324708018i	0.00642126344584949+0.00695794903750864i	0.00607215962723399+0.00752620645823223i	0.00564995141169661+0.00810174114935994i	0.00515195592425399+0.00868101336650814i	0.00457493013698214+0.00925752160491824i	0.00391642953253749+0.00982196115843008i	0.0031761268677218+0.0103629764312491i	0.0023568541027002+0.010868427764651i	0.0014651700767463+0.011327000618078i
31	-0.0711811303691603+0.0215988686290667i	-0.0699956360618701+0.021289823755317i	-0.0675555600985125+0.0205637750705243i	-0.0639629285651934+0.019451023812143i	-0.0593792229744683+0.0180041789635391i	-0.0540140484083058+0.0162944633493955i	-0.0481099167498656+0.014406315361472i	-0.041924619107986+0.0124308363295586i	-0.0357129013181076+0.0104587794582909i	-0.0297091884708668+0.0085738313151491i	-0.0241129304454705+0.0068468917315956i	-0.0190777909292823+0.0053319190095333i	-0.0147054307252603+0.0040636956201872i	-0.0110441090889257+0.0030576174505661i	-0.00809181385182265+0.00231135504869053i	-0.00580319397061957+0.00180801538103687i	-0.00409925288339073+0.00152027752252582i	-0.00287859300701179+0.00141490398364068i	-0.00202898442087088+0.00145704550930083i	-0.00143814823840484+0.0016138517395457i	-0.00100286659706837+0.00185705236505235i	-0.00063581730305546+0.00216435560214945i	-0.00026984060323637+0.00251969333749542i	0.00014035938745762+0.00291249858876601i	0.00061882529481283+0.0033363113493387i	0.00117082906293014+0.00378706294948511i	0.00178667278377583+0.0042613858965107i	0.00244621296632344+0.00475524330472361i	0.00312353674717947+0.00526308314406706i	0.0037912930930675+0.00577761447684641i	0.00442429218827914+0.00629019279851439i	0.00500211603327004+0.00679170467767878i	0.00551061825027224+0.00727376954032642i	0.00594231896051599+0.00773003560199457i	0.00629581183253075+0.0081573399705921i	0.00657438814496426+0.0085565280276295i	0.00678414252982102+0.00893277915894823i	0.00693185467356071+0.0092953570467727i	0.00702294031633414+0.009656783737434i	0.0070597349775243+0.0100315175122497i	0.0070403185118472+0.010434285300642i	0.0069580135081481+0.0108782721100277i	0.006801603361951+0.0113733957935262i	0.0065562259658382+0.0119248913792567i	0.006204816731141+0.0125323946956971i	0.0057299102883323+0.0131896537372862i	0.0051155723250974+0.0138849156913442i	0.0043492271030006+0.0146019486458238i	0.0034231733213129+0.0153215725060069i
32	-0.0759234697819228+0.0216760313688475i	-0.0745393817298376+0.0212880305164575i	-0.0719222320291034+0.0205109358106619i	-0.0681671738598687+0.0193686301257323i	-0.0634231618938941+0.0179029901948684i	-0.0578836533954945+0.0161714518639388i	-0.0517739771919592+0.0142434289730772i	-0.0453364753367855+0.0121959173222863i	-0.0388147390499292+0.0101086949487493i	-0.0324383307718542+0.0080595597420805i	-0.0264093011404774+0.006120021961988i	-0.0208915867087144+0.0043517969685391i	-0.016004042317201+0.002804333864875i	-0.0118174650776004+0.0015134852531858i	-0.00835555494182665+0.00050129068676279i	-0.00559937885779246-0.00022327028245369i	-0.00349460296637827-0.00066278574244158i	-0.00196055898076854-0.0008294566731449i	-9.00130200062945e-04-7.42961365448937e-04i	-2.09477188052029e-04-4.28387102205305e-04i	2.13243180312352e-04+8.5585154039684e-05i	4.60805174942601e-04+7.68136025068908e-04i	0.00061188071974395+0.00158737732183381i	0.00072818188682672+0.00251108202211594i	0.00085368148910398+0.00350717287378282i	0.00101562235676068+0.00454409502773819i	0.00122689180568099+0.00559119887910362i	0.00148926668851779+0.00661923637805686i	0.00179702399634782+0.0076010332604077i	0.00214045391784915+0.00851234866340678i	0.00250889428054207+0.00933288081604728i	0.0028930132913311+0.0100473308233863i	0.0032861873718911+0.0106464025183294i	0.0036849399305495+0.0111275994714198i	0.0040885146109621+0.0114956827889379i	0.0044977449599782+0.0117626752187029i	0.0049134462053639+0.0119473360559383i	0.0053345910022654+0.0120740832288132i	0.0057565388843532+0.0121713980794288i	0.0061695700545917+0.0122698081001373i	0.0065579312593608+0.0123995962489286i	0.006899539721757+0.0125884258362805i	0.0071664168796572+0.0128590918772973i	0.0073258445157075+0.0132276096475666i	0.007342159846993+0.01370182786278i	0.007179041075559+0.0142807091389272i	0.0068020874372369+0.0149543586996512i	0.0061814725155052+0.015704810548993i	0.0052944483334505+0.0165075068831934i
33	-0.083420872274185+0.0229709581788663i	-0.0821828368351466+0.0226609181859044i	-0.0797303489784708+0.021984920274061i	-0.0761384943820499+0.0209584037895256i	-0.0715297594229716+0.0196118784554726i	-0.0660672750444186+0.0179896380576762i	-0.0599453877061778+0.0161476446047008i	-0.0533783055316558+0.0141507440947374i	-0.0465877346862598+0.0120694240721172i	-0.0397904947867863+0.009976349730068i	-0.0331870756148696+0.0079429177874534i	-0.0269519756578819+0.0060360472460853i	-0.0212264624219387+0.0043153876686504i	-0.0161141403343191+0.0028310749940453i	-0.0116794349463788+0.0016221092188896i	-0.00794883374097943+0.00071537442233952i	-0.00491449280541605+0.00012527534210908i	-0.00253964714316443-0.00014607007321432i	-7.65163848287843e-04-1.08164268881103e-04i	4.83444623109777e-04+2.18919311519366e-04i	0.00128918096449373+0.00080587980422215i	0.0017374247604659+0.00161574736772527i	0.00191087738201207+0.00260559041919392i	0.00188580803173021+0.00372831904890237i	0.00172965668782+0.00493454280988252i	0.00149990624893111+0.00617444741987293i	0.00124402406941936+0.00739965607850111i	0.00100019947095311+0.00856503745920814i	0.00079857058673828+0.00963041521742468i	0.0006626383068577+0.0105621249007014i	0.0006106009645473+0.0113343556048094i	0.0006564024268375+0.0119302077901589i	0.0008103592779283+0.0123423973653257i	0.0010793108816067+0.0125735410844238i	0.0014663113394633+0.0126359705662429i	0.0019699482241845+0.0125510422043505i	0.0025834245891753+0.012347937465801i	0.0032935748982034+0.0120619812509837i	0.0040800004882796+0.01173254289024i	0.0049145057158257+0.0114006219538762i	0.0057609931145586+0.0111062557118584i	0.0065759370345552+0.0108859128761467i	0.0073095037999905+0.0107700554191584i	0.0079073268629983+0.0107810536509492i	0.0083128829094506+0.0109316273375424i	0.008470354905887+0.0112239569433224i	0.0083278160647922+0.0116495653046767i	0.0078405294149782+0.0121900141530284i	0.0069741347398772+0.0128183963732814i
34	-0.0951597866360741+0.0262524859235336i	-0.0945095499970337+0.0263207485864898i	-0.092664517495083+0.026074588158008i	-0.089672258787501+0.0255229789799284i	-0.0856216992563547+0.0246869091611153i	-0.0806388746838281+0.0235986617794475i	-0.0748805853744219+0.0223004703088408i	-0.068526399442531+0.0208426252142873i	-0.0617695777010931+0.019281144540614i	-0.0548075623802843+0.0176751477464718i	-0.0478326829002916+0.0160840873919598i	-0.0410236847916104+0.0145649971167508i	-0.0345385895848005+0.0131699072580503i	-0.0285092563382866+0.0119435629387593i	-0.023037855295812+0.0109215555897204i	-0.0181952983622841+0.0101289500441684i	-0.0140215164508685+0.0095794579788863i	-0.0105273445409908+0.0092751768146759i	-0.00769768174371249+0.00920688314294633i	-0.00549554119190963+0.0093548428313275i	-0.00386659354240598+0.00969007727912592i	-0.0027438341595074+0.0101760075453313i	-0.0020520599888187+0.0107703855964684i	-0.0017119178733501+0.0114274147309964i	-0.0016433709832304+0.0120999590518012i	-0.0017685140459945+0.0127417441447499i	-0.002013742701866+0.0133094571389368i	-0.002311341392498+0.0137646631940701i	-0.0026005941466956+0.014075466256236i	-0.0028285424165035+0.0142178537825042i	-0.002950514904221+0.0141766773747299i	-0.0029305389516597+0.013946233480099i	-0.0027417154860232+0.0135304204455395i	-0.0023666042276663+0.0129424605256714i	-0.0017976274377893+0.0122041884689315i	-0.0010374632190867+0.0113449226840078i	-0.0000993670664453+0.0103999512678532i	0.00099266387893396+0.00940868359253124i	0.00220398322626842+0.00841253842004353i	0.00348974557475816+0.0074526607071335i	0.00479580501661996+0.00656757975069573i	0.00606012926027571+0.00579093888225823i	0.00721476268797389+0.00514943893549438i	0.00818832895168485+0.00466114151253093i	0.00890901556610396+0.00433427132560442i	0.00930793336776647+0.00416663799455277i	0.00932269715235364+0.00414576614286052i	0.00890103488429284+0.00424977931438155i	0.0080042059057779+0.00444903044183028i
35	-0.112533968634306+0.032001780161775i	-0.113044359480686+0.032781312641029i	-0.112406407378376+0.033322861658362i	-0.110638980656608+0.033627816167784i	-0.107796181447978+0.033705633527241i	-0.10396503715861+0.033573331186821i	-0.0992615589801434+0.0332545631288502i	-0.0938254141941467+0.032778331166658i	-0.0878135493298846+0.0321774053803193i	-0.0813931637894979+0.0314865469369912i	-0.0747344636175579+0.0307406389924155i	-0.06800362116891+0.0299728365285115i	-0.0613563303203562+0.0292128436582068i	-0.0549322833585202+0.0284854174907229i	-0.0488508118783136+0.0278091819653794i	-0.0432078385324078+0.0271958144042877i	-0.0380741883544473+0.026649643474857i	-0.0334952162217417+0.0261676715357656i	-0.0294916280794358+0.0257400087544322i	-0.0260613131141322+0.0253506826386083i	-0.0231819651304521+0.0249787662270306i	-0.020814254570578+0.0245997523331576i	-0.0189053163809141+0.0241870907352041i	-0.0173923399771144+0.0237138004046311i	-0.0162060813935046+0.0231540696400186i	-0.0152741592341717+0.0224847627514931i	-0.0145240401672687+0.0216867617747147i	-0.0138856618061867+0.0207460843764977i	-0.0132936771511117+0.0196547333320429i	-0.0126893326721356+0.0184112474503292i	-0.0120220101461465+0.0170209375607014i	-0.0112504702294878+0.0154958034569035i	-0.0103438342216423+0.0138541382517242i	-0.0092823311817017+0.0121198355791763i	-0.0080578227721081+0.0103214230024792i	-0.00667410060169078+0.00849085257695505i	-0.00514693326725314+0.00666208754419566i	-0.00350382552840891+0.00486953319180872i	-0.00178344258504729+0.00314637022872104i	-3.465025927411e-05+1.52286031225738e-03i	1.68487166203011e-03+2.470475005342e-05i	0.00331047009069955-0.00132845253595489i	0.00477281619585839-0.00252427979723042i	0.0060006311510595-0.00355867031109571i	0.0069237747497531-0.00443621903416808i	0.00747659302180609-0.00517018282825684i	0.00760138414948929-0.00578186741358476i	0.0072518107608887-0.00629941666654213i	0.00639606486045968-0.00675601999900077i
36	-0.136159500250803+0.03921167127782i	-0.138402356385167+0.040760993641015i	-0.139574048903441+0.042127987905457i	-0.139665172410037+0.043302705935924i	-0.138694999648965+0.044279602869624i	-0.136710504545251+0.045057303554658i	-0.133784166083052+0.045638160900221i	-0.130010680953657+0.046027640176816i	-0.125502777192537+0.046233574743168i	-0.120386371087906+0.046265346662115i	-0.114795341931748+0.046133049622524i	-0.108866211723262+0.045846691272764i	-0.102733009470396+0.045415487611461i	-0.0965225737045699+0.0448472939247529i	-0.090350505158071+0.0441482056419024i	-0.0843179283440924+0.0433223493525098i	-0.0785091608442309+0.0423718701647628i	-0.0729903275126741+0.0412971076936373i	-0.0678088983860157+0.0400969402970317i	-0.0629940780258377+0.0387692666240216i	-0.0585579335173015+0.0373115857793094i	-0.0544971204046365+0.0357216328455613i	-0.0507950511901947+0.0339980252458708i	-0.047424349154317+0.0321408772806157i	-0.0443494395949461+0.0301523446796483i	-0.0415291487415042+0.0280370675087193i	-0.038919204648534+0.02580248746965i	-0.0364745612053257+0.0234590237192772i	-0.0341514930092079+0.0210200990559817i	-0.0319094326357461+0.0185020151016407i	-0.0297125408010642+0.0159236805937262i	-0.027531012804498+0.0133062010258724i	-0.0253421310348177+0.0106723408419282i	-0.0231310735931421+0.0080458716409155i	-0.0208914843182832+0.0054508219859665i	-0.0186258013510296+0.0029106470691292i	-0.0163453318719838+0.0004473402183588i	-0.0140700519731232-0.0019194866208147i	-0.0118281048735393-0.0041735197268387i	-0.00965496965350112-0.00630261645304003i	-0.00759227763865226-0.00829958490832879i	-0.0056862651340007-0.0101628143146247i	-0.0039858692388861-0.0118966951978709i	-0.0025404970306608-0.0135117676322219i	-0.0013975258012537-0.0150245399152434i	-0.0005996209567339-0.0164569303044801i	-0.0001819859002756-0.0178353012456603i	-0.0001696817799265-0.0191890786212441i	-0.0005751715546438-0.0205489769092288i
37	-0.164570061545197+0.045218425983157i	-0.168793936760862+0.047164591602986i	-0.172022532207741+0.048929102788912i	-0.174219620111625+0.050491025354497i	-0.175371628618898+0.051831980941983i	-0.175487648517104+0.052936301677522i	-0.17459857545609+0.053791104287064i	-0.172755443869927+0.054386295846933i	-0.170027051313624+0.054714526226038i	-0.166497007455007+0.054771103458017i	-0.162260368178091+0.054553887748586i	-0.157420030599783+0.054063177739071i	-0.152083068596712+0.053301599329043i	-0.146357180918659+0.052274003244267i	-0.140347406232457+0.050987373123911i	-0.134153233341545+0.049450741708497i	-0.12786620276258+0.047675109208879i	-0.121568060536913+0.045673355503891i	-0.115329489409286+0.043460136693625i	-0.109209408943759+0.041051756812295i	-0.103254807001531+0.038466007099798i	-0.0975010419495065+0.035721967911926i	-0.0919725390050715+0.0328397717575548i	-0.0866837955453659+0.0298403296466075i	-0.0816406086328705+0.0267450264439248i	-0.07684144246163+0.02357539380662i	-0.0722788624946724+0.0203527711728304i	-0.0679409750618342+0.0170979659341223i	-0.0638128243624146+0.0138309232923593i	-0.0598777115259293+0.0105704144856157i	-0.0561184112610637+0.0073337493546371i	-0.0525182697063514+0.0041365160501013i	-0.049062171907366+0.0009923475941768i	-0.0457373689127491-0.0020872874100199i	-0.0425341533109005-0.0050932738338101i	-0.039446369024298-0.0080190223167767i	-0.0364717375210889-0.010860625944042i	-0.0336119796066299-0.0136169982363412i	-0.0308727109046294-0.0162899835623224i	-0.0282630911256238-0.0188844242252591i	-0.0257952130212946-0.0214081614013333i	-0.0234832268752418-0.02387194081958i	-0.0213422103245816-0.0262891896686989i	-0.0193868105679137-0.02867562975515i	-0.01762970544036-0.0310486943177739i	-0.0160799498776491-0.0334267227306426i	-0.0147412931342329-0.0358279187981217i	-0.013610567844461-0.0382690741834824i	-0.0126762627727986-0.0407640779221934i
38	-0.19368561013112+0.047320043014244i	-0.199562621199768+0.049076288476202i	-0.204481953342087+0.050614306482323i	-0.208386008841313+0.051909180870775i	-0.211235616412324+0.052938494315195i	-0.21301078342541+0.053682723237006i	-0.213710836708333+0.054125581814444i	-0.213353960092604+0.054254310526845i	-0.211976163819996+0.054059905218153i	-0.209629745162143+0.053537282862788i	-0.206381319761361+0.052685380186766i	-0.20230951823166+0.051507181206445i	-0.197502451817049+0.05000966979603i	-0.192055054170563+0.048203703784863i	-0.186066403799045+0.046103807991845i	-0.179637124011337+0.043727885148399i	-0.172866945225332+0.04109684588854i	-0.165852499372573+0.038234161850323i	-0.158685399145661+0.035165349299661i	-0.151450637228695+0.03191739433171i	-0.14422532360104+0.028518134336143i	-0.137077763490411+0.024995613700214i	-0.130066865301447+0.021377434331082i	-0.123241857302326+0.017690123201043i	-0.116642284162234+0.013958539517631i	-0.110298249474976+0.010205343154253i	-0.104230867834774+0.006450543625975i	-0.0984528893513431+0.0027111452707764i	-0.0929694601275531-0.0009991003599242i	-0.0877789836018015-0.0046698292308533i	-0.082874049281549-0.0082940865709699i	-0.0782423969006839-0.0118682408559701i	-0.0738678852302283-0.0153917998206262i	-0.0697314356551542-0.0188671417024382i	-0.0658119213732787-0.0222991768153654i	-0.0620869739944843-0.0256949547482776i	-0.0585336808336773-0.0290632309587085i	-0.0551291487435469-0.0324140034602617i	-0.0518509143288576-0.0357580260416913i	-0.0486771861210073-0.0391062995340543i	-0.0455869119017734-0.0424695377122695i	-0.0425596737703649-0.0458576002002317i	-0.0395754244367496-0.0492788819639979i	-0.036614090052853-0.0527396482666233i	-0.0336550769105255-0.0562433058071323i	-0.0306767306314722-0.0597896054377308i	-0.0276558060500009-0.0633737793347445i	-0.0245670128380749-0.066985625471203i	-0.021382705121596-0.0706085640756658i
39	-0.217981762932326+0.044781845216984i	-0.2246423131602+0.045951591565875i	-0.230330648057296+0.046880744632878i	-0.23497685870399+0.047549574794326i	-0.238527132504187+0.047941294643141i	-0.240944959360694+0.048042394809057i	-0.242211878441959+0.047842912834836i	-0.242327745218631+0.047336627678899i	-0.241310516189507+0.04652117383228i	-0.239195566117959+0.04539807054825i	-0.23603456884727+0.043972663310623i	-0.231893987140101+0.042253976444165i	-0.226853228914197+0.040254477727876i	-0.221002536308373+0.037989758027387i	-0.214440679973204+0.035478131311835i	-0.207272533782583+0.032740162928655i	-0.199606604915704+0.02979813660698i	-0.191552591220092+0.026675473241834i	-0.183219032305742+0.023396116940753i	-0.174711113389279+0.019983905933819i	-0.166128671999447+0.016461947590059i	-0.157564447774096+0.012852017786999i	-0.149102605205086+0.009174005109067i	-0.140817548756526+0.005445419707405i	-0.132773039666776+0.001680985095837i	-0.12502161424918-0.002107671293872i	-0.117604294863123-0.005912216230499i	-0.110550577103483-0.009727688814005i	-0.103878670265481-0.013552454299033i	-0.0975959628533717-0.0173880338161383i	-0.0916996808551779-0.0212388146250209i	-0.0861777037224484-0.0251116495933501i	-0.0810095014823709-0.0290153580356169i	-0.0761671561695973-0.032960142671379i	-0.0716164317866451-0.0369569391456157i	-0.0673178592588638-0.0410167152569848i	-0.0632278062920147-0.0451497368184856i	-0.0592995065813302-0.0493648160786315i	-0.0554840283279096-0.0536685570917665i	-0.051731168303491-0.0580646106386142i	-0.0479902645193526-0.0625529495928064i	-0.0442109275899307-0.0671291743378361i	-0.0403436977728632-0.0717838572582084i	-0.0363406410096145-0.0765019356830706i	-0.0321559026585847-0.0812621640698373i	-0.0277462415846476-0.0860366386681199i	-0.0230715694601093-0.0907904112435871i	-0.0180955202255899-0.0954812123622888i	-0.012786072440616-0.100059308798185i
40	-0.232878355466799+0.039285945113869i	-0.239236481200905+0.039898283262117i	-0.244571844416568+0.040303035180733i	-0.248811735778955+0.040491905964446i	-0.251898303102139+0.040459476237103i	-0.253789915855765+0.040203275664354i	-0.25446216354848+0.039723777840711i	-0.253908456566558+0.039024315377255i	-0.252140210404519+0.038110916305355i	-0.249186607200727+0.036992065158385i	-0.245093941569186+0.035678394244982i	-0.239924570390149+0.034182312639759i	-0.23375549800821+0.032517582254321i	-0.226676638760501+0.030698851982103i	-0.218788807561758+0.028741162307834i	-0.210201496132196+0.02665943391055i	-0.201030497184139+0.024467954641758i	-0.191395441394579+0.02217987980073i	-0.181417312287385+0.01980676082911i	-0.1712160023234+0.017358117380356i	-0.160907969720999+0.014841067162702i	-0.150604050043946+0.012260026990934i	-0.140407469690967+0.009616497106476i	-0.130412100434742+0.006908939045525i	-0.120700985441633+0.004132755176639i	-0.111345158119448+0.001280375536643i	-0.102402766042438-0.001658545169817i	-0.0939185034225067-0.0046968204957902i	-0.0859233474311072-0.0078493182415233i	-0.0784345863810347-0.0111324456906204i	-0.0714561215524959-0.0145635432080455i	-0.0649790194364558-0.0181601980372622i	-0.0589822874517749-0.0219394925588108i	-0.0534338437900398-0.0259172033331532i	-0.048291650911171-0.0301069689034542i	-0.0435049822546486-0.0345194455628729i	-0.0390157927951738-0.0391614711066629i	-0.0347601659645859-0.0440352570267571i	-0.0306698119577629-0.0491376297185682i	-0.026673595291723-0.054459341119251i	-0.0226990724384077-0.0599844688459358i	-0.0186740231520411-0.0656899254020316i	-0.0145279615299273-0.0715450953976506i	-0.0101936146821346-0.0775116189827272i	-0.0056083579872271-0.0835433387765492i	-0.0007155961811905-0.0895864264127457i	0.0045339210661457-0.0955797032839971i	0.010180861847742-0.101455168015751i	0.016256167870951-0.107138740456484i
41	-0.237272711144097+0.033272772238793i	-0.242533196505699+0.033650850068635i	-0.246731738027982+0.033907800538975i	-0.249801375956831+0.034047576935688i	-0.251689000284641+0.034076239620816i	-0.252356639416204+0.034001742865138i	-0.251782450856224+0.033833650534895i	-0.24996138259926+0.033582786786109i	-0.246905482635275+0.033260830195062i	-0.242643843509117+0.032879861776376i	-0.237222178864208+0.032451879045437i	-0.230702039017265+0.031988289620054i	-0.223159682507763+0.031499398794121i	-0.214684629910634+0.030993906037339i	-0.205377934686625+0.03047842547888i	-0.195350213202239+0.029957045131959i	-0.184719482058313+0.02943093893472i	-0.17360885535663+0.028898044652989i	-0.1621441574015+0.028352819350409i	-0.150451507535286+0.027786082522232i	-0.138654933363182+0.027184955152507i	-0.126874066612623+0.026532900931497i	-0.115221972429625+0.025809873699913i	-0.103803158217213+0.024992572905674i	-0.0927118023849477+0.0240548065016156i	-0.0820302368435289+0.0229679583116075i	-0.0718277099979494+0.0217015544792656i	-0.062159449621311+0.0202239212194224i	-0.0530660375737503+0.0185029237497833i	-0.0445731010909302+0.0165067740223199i	-0.0366913184988151+0.0142048927362586i	-0.0294167308743168+0.0115688091343242i	-0.0227313454824834+0.0085730803003557i	-0.0166040118550781+0.0051962101301759i	-0.0109915471653862+0.0014215468803457i	-0.00584008409356345-0.00276186274669169i	-0.00108661162570972-0.00735848560549668i	0.0033393228784535-0.0123656030012091i	0.0075137835643902-0.0177727230095601i	0.0115165222076051-0.0235611260081108i	0.0154289955946265-0.0297035639317856i	0.019332359587617-0.0361641319397372i	0.0233054754863218-0.042898328771268i	0.027422964292241-0.0498533190536724i	0.0317533442818676-0.0569684071917263i	0.0363572868817665-0.0641757282176659i	0.0412860251492638-0.0714011561301176i	0.0465799481107599-0.0785654248415609i	0.0522674126844476-0.0855854509555678i
42	-0.234654588939441+0.027255947101507i	-0.238739412425442+0.027575655058101i	-0.241791533362504+0.027861043187717i	-0.243755826769433+0.028123223034978i	-0.244589514114707+0.028374281800989i	-0.24426320328054+0.028626902519609i	-0.242761689270446+0.028893937058373i	-0.240084490499946+0.029187942367504i	-0.236246101659083+0.02952069200562i	-0.231275950941103+0.02990267621528i	-0.225218056694204+0.030342604659918i	-0.218130386056809+0.030846926337913i	-0.210083925656563+0.031419381149576i	-0.201161481764454+0.032060597116531i	-0.191456234180634+0.032767746364778i	-0.181070074385644+0.033534271721471i	-0.170111763940097+0.034349694191319i	-0.158694953605766+0.035199509730151i	-0.146936107072883+0.036065181683561i	-0.134952375429956+0.036924233071977i	-0.122859469559259+0.03775044064196i	-0.110769577477618+0.038514130324322i	-0.0987893722994214+0.0391825714928762i	-0.0870181540427757+0.0397204652452808i	-0.0755461650265798+0.0400905198626818i	-0.0644531142378995+0.0402541046722909i	-0.0538069409269186+0.0401719717539973i	-0.0436628419661939+0.0398050333099227i	-0.0340625813544485+0.0391151810621521i	-0.0250340938164398+0.0380661327647624i	-0.0165913879088312+0.0366242898184975i	-0.0087347475375248+0.0347595890695787i	-0.0014512244614915+0.0324463311721471i	0.0052845916771797+0.029663967416288i	0.0115095448938331+0.0263978266960144i	0.0172706502210573+0.022639764345312i	0.0226236257346066+0.0183887149413079i	0.027631252083141+0.0136511319006967i	0.0323615957022517+0.0084412978179612i	0.0368861345571493+0.0027814910482355i	0.0412778272198474-0.0032980039457397i	0.0456091673264305-0.0097590524637964i	0.0499502659609173-0.0165559986481897i	0.0543670042578777-0.023636171298464i	0.0589192974900193-0.0309405660326458i	0.0636595100939254-0.0384046991003905i	0.0686310584740327-0.0459596235369294i	0.0738672350042612-0.0535330935254772i	0.0793902824201463-0.0610508579424646i
43	-0.231023897857253+0.018644578114534i	-0.234535714115844+0.018567391388897i	-0.237130440473365+0.018478053900293i	-0.238765561377647+0.018387462481786i	-0.239408548645131+0.018306642481397i	-0.239037582223622+0.018246384620221i	-0.237642091615058+0.018216863999708i	-0.235223101375447+0.018227251655251i	-0.231793368283752+0.018285329710276i	-0.227377302367023+0.018397121486855i	-0.222010668866627+0.01856654785956i	-0.215740073300847+0.018795120698284i	-0.208622236886903+0.019081683448235i	-0.200723074592822+0.019422207770735i	-0.192116592861227+0.019809653759797i	-0.182883628453682+0.02023389961002i	-0.173110453786783+0.020681744802746i	-0.162887277464562+0.021136988965724i	-0.152306671367305+0.021580586614311i	-0.141461957565353+0.021990876064979i	-0.1304455894392+0.022343878985021i	-0.119347561677713+0.022613665358311i	-0.108253883290002+0.022772777148555i	-0.0972451464206506+0.0227927026597257i	-0.0863952216406153+0.0226443925477985i	-0.0757701075539276+0.0222988076358162i	-0.0654269590870397+0.0217274881222536i	-0.0554133148011079+0.0209031334378828i	-0.0457665390868456+0.0198001818787542i	-0.0365134902743904+0.0183953791978174i	-0.0276704206298058+0.0166683255483078i	-0.0192431090307317+0.0146019905121837i	-0.011227221931378+0.0121831863935321i	-0.00360889315389024+0.00940299049200543i	0.00363449181336576+0.00625710768361618i	0.0105333258689035+0.0027461653216008i	0.0171246476891278-0.0011240667680214i	0.0234508730774548-0.0053425375730254i	0.0295584199567121-0.0098928628900305i	0.0354962591225259-0.0147533643834934i	0.0413144246225694-0.0198972028539763i	0.0470625186465674-0.0252926074952128i	0.0527882460746591-0.0309032013871719i	0.0585360133189624-0.0366884217712192i	0.0643456247994647-0.0426040317925157i	0.0702511083285958-0.0486027183961617i	0.076279697861145-0.0546347689640646i	0.0824509985349116-0.0606488171307784i	0.0887763547360382-0.0665926460845796i
44	-0.230367463579658+0.004404147617767i	-0.234055413457588+0.003267161804019i	-0.236990031187911+0.002066524152456i	-0.239137389738693+0.000809479287903i	-0.240470733860819-0.000496708301721i	-0.240970938289318-0.001844984104714i	-0.240626846938216-0.003228732149025i	-0.239435483791176-0.004641994983963i	-0.237402128722697-0.006079677838208i	-0.2345402542329-0.007537730039696i	-0.230871321979507-0.00901329736743i	-0.226424440975775-0.010504839828764i	-0.221235892322016-0.012012210389484i	-0.215348528279289-0.013536691389774i	-0.208811056306038-0.015080986710563i	-0.201677221293768-0.016649169159705i	-0.194004901592472-0.018246583970163i	-0.185855136452831-0.019879710686429i	-0.177291104179493-0.021555987006136i	-0.168377071546273-0.023283599291075i	-0.159177335837132-0.025071245422382i	-0.149755181223864-0.026927876414421i	-0.14017187106065-0.028862423697093i	-0.130485697065673-0.03088351921524i	-0.120751105280303-0.032999215476459i	-0.111017917166697-0.035216712417189i	-0.101330662254702-0.037542097474274i	-0.0917280364175965-0.0399801045781276i	-0.082242497190646-0.0425338969642069i	-0.0729000046015539-0.045204877777488i	-0.063719912818485-0.0479925314681518i	-0.0547150146058166-0.0508942979942075i	-0.0458917371801792-0.0539054809039626i	-0.0372504846525081-0.0570191895088847i	-0.0287861188998537-0.06022631460913i	-0.0204885675076368-0.0635155366248182i	-0.0123435444315504-0.0668733645311962i	-0.0043333663182653-0.0702842037001822i	0.0035621549388396-0.0737304506093528i	0.0113647647883723-0.0771926123779462i	0.0190967866287035-0.0806494492056564i	0.0267801342992095-0.0840781379954685i	0.0344353407681691-0.0874544557040602i	0.0420806272136-0.0907529812481031i	0.0497310359977904-0.0939473150684477i	0.0573976497619411-0.0970103156857469i	0.0650869170275466-0.0999143527444114i	0.072800102313342-0.102631576117058i	0.080532875902557-0.105134200616421i
45	-0.231679182133547-0.014210600434858i	-0.235889988484166-0.016710956857236i	-0.23950513931809-0.01933777653484i	-0.242494969745244-0.022085120343622i	-0.24483448205157-0.024946642433292i	-0.246503646160412-0.027915704732282i	-0.247487630365482-0.030985486317035i	-0.247776957319418-0.034149083551455i	-0.247367581590331-0.037399597199046i	-0.246260886530673-0.040730203165484i	-0.244463599710966-0.044134204129846i	-0.241987627726169-0.047605060048232i	-0.238849812754429-0.051136396337566i	-0.235071614805406-0.054721989438388i	-0.230678725107073-0.058355730377684i	-0.225700617514743-0.062031567868055i	-0.220170046154052-0.065743433348832i	-0.214122498701844-0.069485151159827i	-0.207595615738313-0.073250337703975i	-0.200628587445801-0.07703229397004i	-0.193261539562053-0.080823896125882i	-0.185534920899858-0.084617489038694i	-0.177488904905454-0.088404787521686i	-0.169162817633615-0.092176789846533i	-0.160594604161082-0.095923707606004i	-0.15182034483994-0.099634915379435i	-0.142873831911598-0.103298922870972i	-0.133786215868761-0.106903371290196i	-0.12458572958118-0.110435054766039i	-0.11529749661086-0.113879966571312i	-0.105943428359378-0.117223368932362i	-0.096542212745149-0.120449884252228i	-0.087109395038598-0.123543604730263i	-0.077657549329611-0.126488216656486i	-0.068196536910399-0.129267135129215i	-0.058733845677398-0.131863644616474i	-0.049275002540107-0.13426104067335i	-0.039824048826467-0.13644276824708i	-0.030384066847258-0.138392552347404i	-0.020957744178578-0.140094517419505i	-0.011547960891811-0.14153329250887i	-0.002158383950046-0.142694100220893i	0.007205947661171-0.143562828514623i	0.016538063760283-0.144126085485201i	0.025828546288496-0.144371238434459i	0.035065071070019-0.144286439652866i	0.044232022944248-0.143860642387145i	0.053310197757806-0.143083611397211i	0.062276602858764-0.141945933267862i
46	-0.230264940741027-0.030450311538012i	-0.234827377660021-0.033787973191714i	-0.238919985310627-0.037254574941621i	-0.242516023306941-0.04084149908509i	-0.245591641802355-0.044539478288454i	-0.248126092052621-0.048338685156931i	-0.250101899047256-0.052228820414387i	-0.251504993372971-0.056199197114999i	-0.252324800119437-0.060238818515295i	-0.252554283340849-0.064336447534524i	-0.252189945336289-0.068480666114361i	-0.251231780796916-0.072659923242416i	-0.249683186676315-0.076862570911127i	-0.247550829458947-0.081076887825101i	-0.244844472316593-0.085291091224055i	-0.241576765439248-0.089493337732533i	-0.237763003589642-0.093671714658322i	-0.233420855643451-0.097814223616499i	-0.228570071524057-0.101908758734591i	-0.223232172504947-0.105943081978306i	-0.217430131318429-0.109904798312125i	-0.211188048860656-0.113781333464584i	-0.204530834505545-0.117559916998942i	-0.197483897120956-0.121227573196318i	-0.190072853808444-0.124771121945702i	-0.182323263154626-0.128177191414729i	-0.174260389382129-0.131432243762828i	-0.165909003219505-0.134522614575227i	-0.157293224574461-0.137434566067098i	-0.148436411199925-0.140154353459314i	-0.139361096499044-0.142668303290459i	-0.130088978439345-0.1449629018337i	-0.120640960258997-0.147024891261139i	-0.111037242275048-0.148841370769467i	-0.101297462674776-0.150399899572855i	-0.091440883720974-0.151688598501454i	-0.081486618367064-0.152696246930279i	-0.071453890898122-0.15341237191127i	-0.061362323929778-0.153827326691479i	-0.051232242949678-0.15393235626609i	-0.041084988615387-0.153719648222782i	-0.030943226265871-0.153182367863046i	-0.020831241594505-0.15231467740993i	-0.010775211198533-0.151111739997873i	-0.000803436785388-0.149569710052496i	0.009053467805065-0.147685712566942i	0.018762446904729-0.145457814625627i	0.028287939774478-0.142884993275348i	0.037591891619751-0.139967104458322i
47	-0.221719084032435-0.037011780958718i	-0.226229640466641-0.040107673696124i	-0.230372235681773-0.043259276545638i	-0.234124182943588-0.04645404007814i	-0.237464543401288-0.049679016019073i	-0.240374266310493-0.052920989323568i	-0.24283630915047-0.056166611907474i	-0.244835736219979-0.059402535543706i	-0.246359794629643-0.062615541484045i	-0.247397966971036-0.065792664482636i	-0.24794200032944-0.068921309075518i	-0.247985911713208-0.071989356204913i	-0.247525970391986-0.074985258559977i	-0.246560658062074-0.077898123327915i	-0.245090608182592-0.080717781399872i	-0.243118526242672-0.083434842442815i	-0.240649093118996-0.0860407356194i	-0.237688854055295-0.08852773609966i	-0.234246096131247-0.090888977849292i	-0.230330717377759-0.093118453487746i	-0.225954090928867-0.095211002275472i	-0.221128927768087-0.097162287505135i	-0.215869141719834-0.098968764730491i	-0.2101897203466-0.100627642365213i	-0.204106605333164-0.102136836221267i	-0.197636585765089-0.103494919534126i	-0.190797207437132-0.104701069944536i	-0.183606700957142-0.105755014780354i	-0.176083930944477-0.106656975816311i	-0.168248368063647-0.107407614494978i	-0.160120084991547-0.108007978381113i	-0.151719776701128-0.108459449406596i	-0.14306880466955-0.108763694257682i	-0.134189263801623-0.108922617072826i	-0.125104070019096-0.108938314469672i	-0.115837065625038-0.1088130328138i	-0.106413138733615-0.108549127587435i	-0.096858352284032-0.108149024718594i	-0.087200077458588-0.10761518379229i	-0.077467125724003-0.106950063184266i	-0.067689873236549-0.106156087329829i	-0.057900371017564-0.105235616557951i	-0.048132434136242-0.104190920172929i	-0.038421703147505-0.103024153738996i	-0.028805671236221-0.101737341801234i	-0.019323670922156-0.100332367541552i	-0.0100168147845935-0.098810971102519i	-0.0009278854672966-0.0971747584959241i	0.0078988287866631-0.095425223128806i
48	-0.204758738848108-0.032652894749191i	-0.20889959843885-0.03463092698932i	-0.212765287378471-0.036556221590416i	-0.216337995445094-0.038413755741941i	-0.219600823146092-0.040188658202374i	-0.222537853512701-0.041866393756915i	-0.225134214538849-0.043432949809236i	-0.227376132053832-0.04487502234558i	-0.22925097299983-0.046180198457481i	-0.230747279270863-0.047337132610732i	-0.23185479245659-0.048335713903311i	-0.232564470019114-0.049167221663i	-0.232868493610153-0.049824466894161i	-0.2327602704059-0.05030191728921i	-0.232234428493773-0.050595803769117i	-0.231286807485123-0.050704206803209i	-0.22991444564674-0.050627121075228i	-0.228115564937828-0.05036649740297i	-0.22588955540391-0.049926261175363i	-0.22323696041147-0.049312306935964i	-0.22015946420343-0.048532469107858i	-0.216659883213146-0.047596469214536i	-0.212742162491008-0.046515840297595i	-0.208411378471571-0.04530382955894i	-0.203673749139511-0.043975280557054i	-0.198536652440179-0.042546496559615i	-0.193008653526284-0.041035086894737i	-0.187099541139106-0.039459798348194i	-0.180820373094463-0.037840333822899i	-0.174183530485717-0.036197160609397i	-0.167202779834941-0.034551310712992i	-0.159893342026923-0.032924175745786i	-0.152271966457864-0.031337298922598i	-0.144357008431656-0.029812166701069i	-0.136168507452332-0.028370002581066i	-0.127728263703356-0.027031565529928i	-0.119059909684613-0.025816955430766i	-0.110188973708411-0.024745427863759i	-0.101142931747911-0.023835220427074i	-0.0919512439962986-0.0231033926864444i	-0.082645372442312-0.0225656817112858i	-0.0732587758061016-0.0222363750109217i	-0.0638268783151203-0.0221282025264974i	-0.0543870090374934-0.0222522491614693i	-0.0449783088319022-0.0226178891446367i	-0.0356416024178195-0.0232327433126481i	-0.0264192336143442-0.0241026601716905i	-0.017354862433394-0.025231721348673i	-0.0084932234341096-0.0266222717689316i
49	-0.180912216659948-0.023809532084037i	-0.184546270936538-0.024520072764456i	-0.187988501261269-0.025080442484706i	-0.191224888746153-0.025474363963999i	-0.19424156475546-0.025686140810067i	-0.197024825618075-0.025700871933669i	-0.199561146096578-0.025504668499847i	-0.201837192312681-0.025084870695236i	-0.203839834905228-0.024430261487601i	-0.205556163259392-0.023531274492574i	-0.206973501692071-0.022380193045194i	-0.208079428506864-0.020971337601853i	-0.208861798840828-0.019301238671824i	-0.209308772213118-0.017368792596613i	-0.209408845651512-0.015175397658346i	-0.209150893216008-0.012725068203469i	-0.208524212658762-0.010024524712083i	-0.207518579856627-0.007083258022779i	-0.2061243115268-0.003913566233541i	-0.204332336588522-0.000530563136289i	-0.202134276365563+0.003047842599324i	-0.199522533637131+0.006800997903832i	-0.19649039034109+0.01070558547568i	-0.193032113515519+0.014735733280458i	-0.18914306883585+0.018863152639453i	-0.184819840868586+0.023057303789847i	-0.180060358922855+0.027285587437406i	-0.174864027142134+0.031513560480417i	-0.169231857244994+0.035705173765862i	-0.163166602100542+0.039823029449817i	-0.156672888116536+0.043828655277821i	-0.149757344231023+0.047682792880824i	-0.142428725137074+0.051345697001051i	-0.134698026239839+0.054777442421949i	-0.126578587750662+0.057938235278821i	-0.118086185268877+0.060788725372751i	-0.109239104192368+0.063290316100405i	-0.100058195336464+0.065405468646026i	-0.0905669092300811+0.0670979971587009i	-0.0807913067002952+0.0683333517566348i	-0.0707600435525904+0.0690788863589299i	-0.0605043274040898+0.0693041085422399i	-0.0500578450298474+0.0689809088521227i	-0.0394566589355474+0.0680837672640858i	-0.0287390722701782+0.0665899347840375i	-0.0179454616346697+0.0644795884986052i	-0.0071180778211722+0.0617359587287678i	0.0036991849744752+0.0583454273013895i	0.0144610503956508+0.0542975963282088i
50	-0.152757015635022-0.020335279233208i	-0.155874114138608-0.020303963668355i	-0.158866277241757-0.020058648339272i	-0.161721370170093-0.019581386831233i	-0.164426732137811-0.018854926771835i	-0.166969155393429-0.017862932513409i	-0.169334869169729-0.016590212231401i	-0.17150952969562-0.015022947085136i	-0.17347821742717-0.013148919954201i	-0.175225442632826-0.010957741159369i	-0.176735160422943-0.008441068504226i	-0.177990796245632-0.005592818934392i	-0.178975282779439-0.002409369107081i	-0.179671109038732+0.001110257804201i	-0.180060382370621+0.004964221676339i	-0.180124903863801+0.00914771387591i	-0.179846257511551+0.013652826931178i	-0.179205913275121+0.018468447621031i	-0.178185343982339+0.023580175456445i	-0.176766155772194+0.028970268290942i	-0.174930231562548+0.034617616529745i	-0.172659886778406+0.040497747116311i	-0.169938036335993+0.046582858163319i	-0.1667483716372+0.05284188476709i	-0.163075546093782+0.059240596204254i	-0.158905367475123+0.065741724361679i	-0.154224995161714+0.072305122900127i	-0.149023140192611+0.078887956303405i	-0.143290265823296+0.085444917622851i	-0.137018786164133+0.091928473396371i	-0.130203260352628+0.098289133906527i	-0.122840579628168+0.1044757466476i	-0.1149301446285+0.11043581060115i	-0.106474030215406+0.116115808676895i	-0.09747713516441+0.121461555464125i	-0.087947314121328+0.126418557260937i	-0.07789548933747+0.130932381206776i	-0.067335739845305+0.134949030239724i	-0.056285365926712+0.138415320535007i	-0.044764926954975+0.14127925805589i	-0.032798250957434+0.143490410862653i	-0.020412414545248+0.145000273879161i	-0.007637692186641+0.145762622908754i	0.005492525843882+0.145733854820142i	0.018941847130178+0.144873310987754i	0.032671022288775+0.143143581266963i	0.046638121143878+0.140510786009956i	0.06079873898466+0.136944833879258i	0.075106231578355+0.132419653489572i
51	-0.122541021299724-0.02992173847866i	-0.125144892058762-0.030024196045379i	-0.127676067374666-0.029893196081929i	-0.130123018516526-0.029508786695718i	-0.13247321238286-0.028851603055663i	-0.134713073811478-0.02790308363609i	-0.136827956238063-0.026645692892548i	-0.138802121943224-0.025063148468224i	-0.140618733086768-0.023140650883487i	-0.142259854665977-0.020865113533227i	-0.143706470451758-0.018225390709468i	-0.144938512852547-0.015212501282397i	-0.145934907531609-0.01181984561337i	-0.146673633459455-0.008043413240296i	-0.147131798920949-0.003881978870267i	-0.147285733817737+0.000662715762535i	-0.147111098412912+0.005585796563278i	-0.146583008458506+0.010879110575171i	-0.14567617643002+0.016531100507377i	-0.144365068368622+0.022526702349652i	-0.142624075603775+0.028847267964196i	-0.140427700400197+0.03547051435212i	-0.13775075434647+0.042370501074438i	-0.134568568081779+0.049517637067935i	-0.130857210745568+0.056878717836951i	-0.1265937173358+0.064416993725943i	-0.121756321978315+0.072092269687669i	-0.116324694945724+0.079861036661177i	-0.110280181122286+0.087676634366053i	-0.103606037494118+0.095489445008007i	-0.096287667154254+0.103247117079579i	-0.088312847251654+0.110894818132202i	-0.079671948283917+0.118375515095671i	-0.070358142136495+0.125630280431826i	-0.060367596307469+0.132598622134403i	-0.049699651826682+0.139218835329811i	-0.038356982481245+0.145428372997095i	-0.026345733095319+0.151164233112331i	-0.013675634779578+0.156363359335668i	-0.000360095263258+0.160963052200346i	0.013583737353035+0.164901387634048i	0.028134938834933+0.168117639545356i	0.043268802180598+0.170552703142833i	0.058956860961985+0.172149515622068i	0.075166943180087+0.172853470856946i	0.091863255854442+0.172612824765387i	0.109006500241126+0.171379088086182i	0.126554017244407+0.169107403401252i	0.14445996225947+0.165756903365497i
52	-0.0888802018605507-0.054234639699234i	-0.090765375227352-0.0554507906970848i	-0.0926121542184429-0.0564654206099013i	-0.0944091587481017-0.0572582916987032i	-0.0961437928637561-0.0578095664735143i	-0.097802204887705-0.0581000004635053i	-0.0993692567921983-0.0581111419128976i	-0.100828503915529-0.057825536917277i	-0.10216218607526-0.057226938382057i	-0.103351231066624-0.056300517063515i	-0.104375271449537-0.055033072845011i	-0.105212675427001-0.05341324430862i	-0.105840592501424-0.051431714586996i	-0.106235014464518-0.049081411423629i	-0.10637085213193-0.046357699332871i	-0.106222028077066-0.043258561735569i	-0.105761585451097-0.039784770952644i	-0.1049618127998-0.035940043968231i	-0.103794384604518-0.03173118192649i	-0.102230517086299-0.027168191402002i	-0.100241138621439-0.022264385582705i	-0.0977970739256057-0.0170364636260931i	-0.0948692409747982-0.0115045665933182i	-0.0914288594472476-0.00569230853071i	-0.0874476692933533+0.0003732185470068i	-0.0828981578733969+0.0066614668145864i	-0.0777537939474888+0.0131384827585887i	-0.0719892666612706+0.0197669858536975i	-0.0655807275464842+0.0265064761365457i	-0.0585060334496223+0.0333133707647888i	-0.0507449882162902+0.0401411693861903i	-0.0422795808951798+0.0469406478750311i	-0.0330942181849987+0.0536600797239961i	-0.0231759488313201+0.0602454841116965i	-0.0125146776888355+0.0666408994020064i	-0.0011033671983302+0.0727886805743181i	0.0110617759130927+0.0786298188364217i	0.0239811308156508+0.0841042814367673i	0.0376515116425748+0.0891513694729375i	0.0520660373034603+0.0937100912907432i	0.0672140237558312+0.0977195488857111i	0.083080900269484+0.101119334557949i	0.099648151023026+0.103849934934283i	0.116893283159766+0.10585313935976i	0.134789822203013+0.107072449575385i	0.153307335491387+0.107453487541393i	0.17241148404555+0.106944398236086i	0.192064103021635+0.105496244259804i	0.212223310646413+0.103063389101977i
53	-0.0426923532296448-0.0868347227470968i	-0.0431476740687462-0.0899393397840823i	-0.0435574908860399-0.0929193317947954i	-0.0439109900611196-0.0957572220816805i	-0.0441962162047747-0.0984357333208854i	-0.044400043200188-0.10093793822243i	-0.0445081536889-0.103247416031459i	-0.044505027841488-0.10534841377996i	-0.044373942204872-0.107226011099i	-0.044096979358535-0.108866287309854i	-0.043655049040913-0.110256489429701i	-0.04302792132506-0.111385199655094i	-0.042194272329983-0.112242500825444i	-0.041131742851399-0.112820138320313i	-0.039817010183809-0.113111676809502i	-0.038225873285807-0.113112650254515i	-0.03633335131336-0.112820703554852i	-0.034113795412722-0.11223572424322i	-0.031541013526959-0.111359962660646i	-0.02858840782916-0.110198139085885i	-0.025229124252886-0.108757536353507i	-0.021436213447667-0.107048076571498i	-0.017182802346243-0.1050823806419i	-0.012442275392189-0.102875809396344i	-0.007188464343349-0.100446485281746i	-0.0013958454397776-0.0978152936689985i	0.0049602573938199-0.0950058630081514i	0.0119034647502559-0.0920445232162546i	0.0194561308836883-0.0889602418571547i	0.0276391314177119-0.0857845378547951i	0.0364716513120847-0.0825513726711705i	0.0459709748393956-0.0792970190753552i	0.0561522793640716-0.076059907829063i	0.0670284347405756-0.0728804528151043i	0.0786098101548144-0.069800855335878i	0.0909040902222323-0.0668648885076763i	0.103916102127544-0.064117662871049i	0.117647655544528-0.061605374525777i	0.132097397009907-0.059375037279148i	0.147260680343453-0.05747420046633i	0.163129454607634-0.055950654259834i	0.179692170985108-0.054852124429645i	0.196933709822184-0.054225958644961i	0.214835328942005-0.05411880652116i	0.233374634174139-0.054576295710301i	0.252525572878746-0.055642706409055i	0.272258451065265-0.057360646713456i	0.292539974519201-0.059770731284609i	0.313333314158006-0.062911265802847i
[truncated: 71 more columns]
