# Supplementary material for: Reconstructing spruce budworm outbreak severity: a comparison of paleoecological and tree-ring signals
Source: PLoS One. 2025 Aug 12;20(8):e0329406. doi: 10.1371/journal.pone.0329406 (PMC12342301; doi:10.1371/journal.pone.0329406)
Supplement: S16 Dataset — (ZIP) [file pone.0329406.s016.zip › Lake 5 wavelet data/Coherence_Lepidopteran_scales_Percent_defoliation/coherence_wavelet_phase.txt]

V1	V2	V3	V4	V5	V6	V7	V8	V9	V10	V11	V12	V13	V14	V15	V16	V17	V18	V19	V20	V21	V22	V23	V24	V25	V26	V27	V28	V29	V30	V31	V32	V33	V34	V35	V36	V37	V38	V39	V40	V41	V42	V43	V44	V45	V46	V47	V48	V49	V50
1	-0.0115380677527617	-0.0170219757652055	-0.0224383828480574	-0.0285975609966611	-0.0373955495488949	-0.0531702707576121	-0.0786992093208989	-0.107020796805037	-0.129044930078657	-0.137540958035287	-0.117610190976837	-0.0717557691979821	-0.0235757983250311	0.015674528406544	0.0157013522624134	-0.0508364795642572	-0.150620632920648	-0.261384606290198	-0.36535052573659	-0.431595030229359	-0.463872059398591	-0.445276927945353	-0.35753083717886	-0.251113696843808	-0.160508069583675	-0.107891041771385	-0.11702591034022	-0.16143461798482	-0.220327676184875	-0.282137863078838	-0.315756720128569	-0.310037614031462	-0.279278394459842	-0.237461863185772	-0.214559659406036	-0.251108135564605	-0.328683131548953	-0.39796469208563	-0.440651222160321	-0.427266347836202	-0.347961894928222	-0.277488804016947	-0.278631372976978	-0.336702855834589	-0.435771393374625	-0.564932744475919	-0.657362084268099	-0.654855291138027	-0.571001018103028
2	-0.0117251548940491	-0.0160081675239676	-0.0198301162494243	-0.0234834444544181	-0.0283686123574303	-0.0421299720819725	-0.0763436360470685	-0.119527650421581	-0.154438103789199	-0.172097886968736	-0.14468759664008	-0.0727943335259754	0.00600142271493987	0.0800363766532336	0.100746120026125	0.0108991038276795	-0.131921562956393	-0.285411963927705	-0.428259637329866	-0.515660668191684	-0.563695728009547	-0.545705013165284	-0.412857651952481	-0.246708868578788	-0.110679833012806	-0.0342962023688805	-0.0567446500153559	-0.129229925456749	-0.217889378833766	-0.311556836200884	-0.360290820526704	-0.345353585723885	-0.290614121620522	-0.211797787897223	-0.160515272233654	-0.214170581772603	-0.336936716799721	-0.444031479340356	-0.513078160128133	-0.491500680479321	-0.344510276519123	-0.214871893795588	-0.21506115267692	-0.296183103804915	-0.437829213868314	-0.634894299721674	-0.78546901737944	-0.79558500548887	-0.67601319172938
3	-0.0121507863511659	-0.0150851649966427	-0.0171203115424267	-0.0175663695858151	-0.014546030535797	-0.0134410828567517	-0.0594976712035462	-0.139711936566943	-0.200418041045068	-0.241407498982564	-0.205228361537551	-0.0862935108471388	0.0466871807507431	0.191597294049048	0.26783948236207	0.135915374115983	-0.0984897200808455	-0.327426105781677	-0.533540946558505	-0.648670757366762	-0.727624144108918	-0.731705554148382	-0.519679544589131	-0.225154630912792	-0.00465953932514225	0.112209071889792	0.0550747204864652	-0.0751638850409087	-0.217354725906595	-0.371802212698653	-0.449645502117215	-0.417205906183337	-0.318974307144923	-0.157900140208563	-0.0375258628600288	-0.130174349482327	-0.348413061986888	-0.528544539830752	-0.657430287129062	-0.637076355295078	-0.326988085878234	-0.0669366671625398	-0.0864072583514021	-0.207277810308337	-0.418654406945465	-0.742086284076881	-1.00474531115292	-1.06097759527602	-0.905821878992823
4	-0.0129637044538361	-0.01464635935294	-0.0153160946541988	-0.0138344565162378	-0.00460365227413599	0.0381372541133014	0.0690284735845063	-0.195609321461784	-0.290206888066491	-0.389389460534932	-0.347569319099009	-0.137810209177847	0.0902688519707281	0.388740317979315	0.625502535385019	0.44323614194035	-0.0589333730954794	-0.425131156640344	-0.724342587286627	-0.857304552247204	-0.994120790325966	-1.10585766164966	-0.806517759789189	-0.128154823631733	0.248503569603739	0.423303724984632	0.275434766775512	0.0133776777549398	-0.226393687621	-0.504257628720474	-0.639817668060726	-0.57636001926362	-0.413142721001081	-0.0337040054155293	0.275309601411841	0.0725748380875818	-0.371250478202142	-0.693215514266361	-0.962843383641509	-1.04622506659001	-0.222107220629714	0.318080202064496	0.162505345711729	-0.0146132135256863	-0.331326339318488	-0.916557024569013	-1.37796203868113	-1.57447867550526	-1.56706140966411
5	-0.0142746222615933	-0.0150590490478434	-0.0152998201838759	-0.015033289001489	-0.013506261616945	-0.00523010376868333	-0.0294113823487296	-0.512573663518769	-0.443173197900502	-0.710197452713276	-0.694589625064389	-0.303319696931982	0.0661828460317126	0.749306153058097	1.35852797271521	1.64449602440932	-0.411641259954536	-0.738919179960266	-1.08451985768801	-1.15145484085334	-1.37653689835624	-1.76990303147669	-2.15140585660322	0.840889805300318	0.913309934469816	1.06936584267635	0.775430865820356	0.128070677792186	-0.278134721661684	-0.821197091119962	-1.04480946583417	-0.935096859960356	-0.84531259272111	0.524481416769165	1.10492210998728	0.626256158715114	-0.476896413177909	-1.03736265460076	-1.57186040198657	-2.08262152462978	2.43845592940684	1.1032858223598	0.550271820265947	0.395791912938654	0.0571989558591999	-1.33070007174678	-1.96354646154857	-2.35031932528977	-2.69319563104571
6	-0.0160365655365404	-0.0162723244202074	-0.016559673003035	-0.0181564074355902	-0.0245847765614647	-0.0452560870819086	-0.101952894971471	-0.187943403583317	-0.307563391894798	-1.38148566047407	-1.51620175678513	-0.835701935242937	-0.662249234199184	2.22809600055358	2.36117102472911	3.12270380229228	-1.59509052820088	-1.2658261246796	-1.61883914159117	-1.41679616968147	-1.81147033242438	-2.4456733577586	-3.12542956819448	2.04039655016281	1.79397189237572	2.0078166725852	2.2244072573518	-0.74260661505698	-0.571006831702369	-1.63721337708806	-1.76527350316193	-1.50394915809959	-1.77452113180571	-3.12784919723495	2.3234335688079	2.23354426447242	-2.17819373418323	-1.96204910788412	-2.51819201473826	-2.85697273040205	2.72297517895585	1.73914951826772	0.856012317712902	1.06520959276272	1.95903998126113	-2.79610465201716	-2.7059869287855	-3.12050107821291	3.06268583655067
7	-0.0180260775314439	-0.0177845674134943	-0.0176601530148872	-0.0188535476251297	-0.0242307597025751	-0.0386159216018261	-0.0599124846407252	-0.0243068539168081	0.368266726472917	2.27631057266602	-2.88760252032122	-2.46567764798252	-1.79816782433514	-3.11410472267798	2.8996624648553	-3.00717696957591	-0.453241379678969	-0.734505888492728	-2.14905345619689	-1.10581886562621	-2.74480793421638	-2.92680463061623	3.0271032139716	1.62827391180942	1.88109870615701	2.65919916755743	2.90528351515871	-0.987929586019859	2.42148326958717	-2.76472221872901	-2.60633731464375	-1.79558419527271	-1.58805929876778	-2.99948186874412	2.93087412802449	2.99800306304371	-2.84694692552361	2.12049288603712	-3.13992426633478	-3.08076632560205	2.99787219360074	2.39347389072394	0.411163596964176	1.55930681618269	2.82471742914766	3.12260698821133	-3.10686287851434	2.60384567040831	3.0732822515211
8	-0.0200302859014555	-0.0191852037585167	-0.0180099708193496	-0.0171333818792796	-0.0184163958064128	-0.0263442688970754	-0.0474752127590045	-0.0662702750171364	0.0903486878339259	1.05145705234769	2.25891837314477	2.34066828888995	2.54173828246627	2.88847621186609	2.68297602417048	1.86946542084053	0.886696307081294	0.882688930120028	3.12044301473029	2.87404320393983	2.89185436255719	3.13810388354814	-2.99733257563946	-1.86997617360093	-1.79603849378956	3.03940369168484	2.64128483903123	1.77054866956408	2.13652909017559	2.8492558795068	2.9274866210919	1.84321766494074	1.23350147163236	2.86353659645098	3.00956412683515	-3.1346358076141	-2.83082222486108	-2.7491665035462	-3.05526803133474	-2.97948733645732	-2.89524208923763	-2.50515642049326	-1.273498002418	-2.06317772619034	-2.87393310209817	-2.99061228557626	-3.00291496498243	-2.800688818449	-2.19054787033807
9	-0.0220607826503941	-0.0205544290500919	-0.0181242773443748	-0.0148751451966444	-0.0120976905247909	-0.0153327976861899	-0.0427113613029582	-0.139739057382696	-0.349684879460892	-0.479124701877549	1.86453514665533	2.29072054449467	2.523213370658	2.609802683647	2.39382218698751	1.93213135784402	1.52665774615633	1.45154758080427	2.03417784353532	2.90528585296311	3.0230909015305	-3.1049554266352	-2.82190926654589	-2.37068757678564	-2.3272697467855	-2.99024054404581	2.663802726529	2.28792218978436	2.32366070481003	2.5198246707412	2.4867550849935	2.1467590753367	2.15508906832265	2.6335624686022	2.93639864931649	3.13676651710604	-2.95975266208814	-2.87986815740227	-2.88036641801474	-2.79406492614543	-2.62552778343647	-2.32896173098256	-2.05621906142944	-2.24344565704551	-2.5920368029153	-2.77235752301191	-2.81324598604159	-2.70542550663144	-2.51639288353159
10	-0.0243674466621338	-0.0223189699525413	-0.0187669363244945	-0.0131610178274465	-0.00547599183318687	0.00114738752893662	-0.00854927063498444	-0.0900738705259789	-0.410769268682164	-1.094124670652	-1.95520443818642	2.73936544089206	2.51108824866206	2.45486654600302	2.29089058973265	2.04627512610341	1.83410922874106	1.76307503201979	2.00863399039786	2.65957887114678	3.02813859774788	-3.05253318633313	-2.83534473572772	-2.64078247968081	-2.65105864603169	-2.98480340650417	2.83630322513612	2.53955848844522	2.44153922367523	2.43040759857475	2.39131360925304	2.34208904682309	2.42920006928968	2.6581494322145	2.89599109150512	3.09501639167416	-3.02480908238537	-2.90008368194491	-2.79284186279097	-2.66707128984564	-2.51538899544804	-2.36242189096332	-2.28574277327091	-2.35434431048205	-2.50513629330371	-2.63123045515919	-2.68661823490356	-2.65750481729989	-2.54757853565664
11	-0.0273312005772672	-0.0250411176360193	-0.0207416313554236	-0.0130175254635971	0.000338086314013662	0.0215926508956288	0.0489419934965618	0.0608189573780187	-0.0562978817898809	-1.04705204187112	-2.26060127715414	-2.97885400559091	2.71340963669462	2.45901576156868	2.29892056080427	2.1494076147928	2.03079748785	2.00051753662301	2.15443324198076	2.54757701946148	2.94182858447678	-3.08962607559184	-2.92000165300166	-2.82579734144926	-2.85790477559187	-3.05180069734057	2.94172668308009	2.6946229275742	2.54516645155026	2.46762343576422	2.43516669625588	2.45598472354253	2.55232658533318	2.71333212728836	2.8993274351287	3.08046558422931	-3.03664379264871	-2.88461528897712	-2.74009767833743	-2.59964072339965	-2.47221429401712	-2.38020738641928	-2.34975223463356	-2.3883541657704	-2.46974197114439	-2.55063631034843	-2.59559660336213	-2.5819605450202	-2.49469459542686
12	-0.0314238029973289	-0.0294778456029156	-0.025355283349663	-0.0169279005490102	4.20120304564039e-05	0.0331619580257367	0.0942647587233929	0.198954241231197	0.371711058199265	0.809779710131497	2.9054162414292	3.05765565376717	2.81880417451888	2.56136727811133	2.38485208120224	2.26666061092342	2.1969207256045	2.19791009025292	2.31232080655669	2.56023387437006	2.86067217491838	3.09937970731976	-3.03552152258977	-2.97308060828248	-3.00171102880758	-3.12271248507994	2.97716516615497	2.79012690066508	2.64376536032713	2.55173021912242	2.51676344111225	2.54300090438861	2.62991559431426	2.76437696131678	2.92519043357689	3.09440815374215	-3.02043133592824	-2.85594102734845	-2.69780435473164	-2.55362221113157	-2.43771779902173	-2.36632513132552	-2.3485575959053	-2.37882983647536	-2.4364877659336	-2.49358947380053	-2.52396213069633	-2.506476761448	-2.4227179581023
13	-0.0371737974131808	-0.0365834312614528	-0.0344484719771714	-0.0286134090541787	-0.0141057975353769	0.0194586049189991	0.0916014147692913	0.235354176500799	0.502587702335236	0.980801228813079	1.75629855633251	2.4045359596282	2.60546972358993	2.57213533626907	2.4769788665041	2.39609382702884	2.35509071449937	2.36968146560882	2.45634798919142	2.61827450255285	2.82139296369713	3.00550012392631	3.13025463677155	-3.09812862439813	-3.1118484618343	3.09647136250297	2.97820852914768	2.84453745867465	2.72376441113212	2.6366055510415	2.59731663220983	2.61504270779759	2.68994184805599	2.81086332487243	2.96079823990658	3.12528377674182	-2.98725572089847	-2.81532158749377	-2.6487572189641	-2.49998505462434	-2.38595421116235	-2.32113721259996	-2.3095244040353	-2.34094714208293	-2.39380675018943	-2.44259584617351	-2.46473188041344	-2.44230427220757	-2.36011300782787
14	-0.0448859751618963	-0.0469950699474083	-0.0493842070543518	-0.0509804286404986	-0.0481754888994946	-0.0316700293857254	0.0188013200061943	0.141540720211335	0.397252355448627	0.843398634175591	1.4310401501227	1.97213729806204	2.31946151805594	2.4720432963272	2.50749534234018	2.49955510918055	2.49472855106307	2.51830357025103	2.58273432136214	2.68807984848377	2.81793971584622	2.94316920657494	3.0368268485014	3.08484836515877	3.08482436201443	3.04167366092072	2.96577893075662	2.87186386232561	2.77691115402193	2.69872527532565	2.65583066810917	2.66459766739135	2.73141787561341	2.84794133901702	2.99732697123206	-3.11816383961357	-2.9401915200721	-2.75710761198908	-2.57781871507791	-2.41891117649839	-2.30117508255363	-2.24004541069802	-2.23744208088317	-2.27955529692569	-2.34113018366195	-2.39478897256887	-2.41903476885837	-2.39974342290897	-2.32787260217394
15	-0.0539535417527531	-0.0598545766753114	-0.0690232797154182	-0.0827031612513947	-0.10108599071614	-0.120463887573469	-0.127446691523267	-0.0892443613701945	0.0645841899450765	0.483575251521609	1.25892915996713	1.89499081218913	2.23899989386238	2.42603418497932	2.52376579117412	2.57293379192818	2.60437264239881	2.6395173224513	2.69022433568054	2.75895524754051	2.83917335823796	2.91782409116815	2.980654888496	3.01738484707971	3.02361348815746	2.99997423711083	2.95060354513135	2.88204510414165	2.80325938605346	2.72768399352483	2.67621228619167	2.67429360678033	2.73796214742173	2.86144068746902	3.02404485636587	-3.0752900442603	-2.87809406216929	-2.6719339588654	-2.46830748508386	-2.29056856691786	-2.16599232449577	-2.1118925185444	-2.12795696562957	-2.19540568102318	-2.28221026385338	-2.35597213899645	-2.3952500836167	-2.39028427085385	-2.33806578172086
16	-0.0618777535959561	-0.0712086526822467	-0.0870837080622875	-0.113856986248005	-0.157522302031961	-0.224356912031302	-0.316099068410362	-0.421434342844799	-0.51130990864039	-0.538356516447227	0.628418184792529	2.42022779216625	2.50769994422982	2.57242273805576	2.62622470390927	2.66981193495451	2.70698962143981	2.74336564576436	2.78352347189845	2.82902972662804	2.8777384703564	2.92445025783096	2.96265292419823	2.98649545106148	2.99201238999674	2.97723307685976	2.94152315125083	2.88491731530033	2.80881746863235	2.72054149303622	2.64261000651625	2.615694744832	2.67592544070632	2.8226481194182	3.02278135805008	-3.03609130929704	-2.7960153267337	-2.54225166263184	-2.29233798163723	-2.08379589644608	-1.95301375375991	-1.91659140300765	-1.97017279486277	-2.0879601642622	-2.22515141772423	-2.33859322602848	-2.40633710086503	-2.42471012463556	-2.39683691171664
17	-0.0636137267045453	-0.0729740081848097	-0.0903814396540203	-0.122673272608469	-0.18164113045957	-0.286098713285487	-0.460289182800562	-0.719069187792249	-1.04851998410682	-1.45302828464197	-2.05392722737448	-2.78455210986004	3.07827829895084	2.90877143181636	2.84716711644005	2.83215542582534	2.83858711001385	2.85569518119722	2.87869499291317	2.90496250769675	2.932183295845	2.95764475929817	2.97824327382038	2.99080279220566	2.99230260219229	2.97970782945744	2.94925441041133	2.89528125090179	2.80958567216295	2.6857474454291	2.53912860263788	2.43625932453987	2.46776146115375	2.66066750110333	2.9523414755762	-3.01066827038446	-2.67440422959398	-2.31838513442579	-1.9835314294533	-1.73795303682882	-1.61571208989338	-1.61961161729156	-1.74356217792487	-1.95762391818628	-2.18841603430873	-2.36620205980852	-2.47199287474468	-2.51634036558754	-2.5120279144027
18	-0.0526790415575893	-0.0548111368344833	-0.0618393652811956	-0.0797788701024189	-0.12097646054912	-0.211343533689055	-0.405626018572823	-0.796883557591759	-1.37768449032178	-1.89853022754092	-2.29577817589024	-2.63066877657477	-2.89994669614065	-3.08527888265201	3.08648501463565	3.02618388745439	2.99762649554861	2.98790085346877	2.98901510696766	2.99601862580843	3.00564790093687	3.01547947394153	3.02343814160147	3.02749354169335	3.02536051352526	3.01397243618875	2.98836363559398	2.93923496576259	2.84776883679877	2.67730638227976	2.38536102750664	2.04823953123048	1.91140317417353	2.11419668009178	2.63981007679031	-3.01176494047393	-2.38197979589529	-1.78408000927937	-1.36902677671724	-1.15609133092339	-1.09244558498366	-1.16311782994067	-1.40015301418647	-1.81338995836127	-2.23111397489842	-2.49419799544658	-2.62845307869406	-2.68713939387465	-2.69859645210908
19	-0.0258879779498357	-0.0120191644785298	0.00596795513376868	0.0280834148132053	0.0530241155743095	0.0761148731362577	0.0823458669826422	-0.00246174388157203	-2.01319524799468	-2.70352424147487	-2.79860551331934	-2.87081626939314	-2.94441065128357	-3.01379131416962	-3.07162957706933	-3.11504419023725	3.13813377496402	3.11877870245295	3.10711332962177	3.10062642763613	3.09739053616397	3.09596337537073	3.09521132234067	3.09411016187095	3.09151418066943	3.08581553009185	3.07427048865483	3.05131718355962	3.0034011730286	2.88824353585167	2.51644562223003	1.36957381546878	0.764505377309649	0.634784874398553	0.559723443969945	-0.00051243686377489	-0.488552486768266	-0.453239852098174	-0.386796839413146	-0.355246074721677	-0.365326416093457	-0.441284010376444	-0.706122923182743	-1.73411678168397	-2.62072146565208	-2.8500253391303	-2.9311054015411	-2.96441154116424	-2.97459641891071
20	0.00879242436835207	0.0419627385525029	0.089649422598707	0.158505925248246	0.259208750483588	0.410344520332559	0.648012624648949	1.04523586603886	1.67544967945343	2.32994603982817	2.74791917479078	2.98085688711081	3.1097774199835	-3.1047721515425	-3.0718009948081	-3.05940675414099	-3.05827086296965	-3.06283865086891	-3.06992816247495	-3.07773666807025	-3.08518527792837	-3.09152894066417	-3.09614240650666	-3.09839061336388	-3.09749043712691	-3.09224716202292	-3.08044978978322	-3.05735296889369	-3.01128974793371	-2.90785323012499	-2.61315976403215	-1.67522005879433	-0.880243835541709	-0.625503455649103	-0.434380324612312	-0.111688401893357	0.216591753820296	0.361335511425481	0.403015227627759	0.423389034596205	0.463759270167332	0.570555609120256	0.889485551766102	1.83825815934237	2.59080705848295	2.82458305272461	2.90996578781834	2.94252838499846	2.94862424889197
21	0.0284000543687905	0.0722082030484996	0.134756337522043	0.223981134901453	0.351161625254825	0.531581976633435	0.783261859795236	1.11959872823375	1.53184248664236	1.97307907050642	2.37575965297977	2.6952502256663	2.92522910602227	3.0808532322369	-3.10169263116385	-3.03962619812362	-3.00393214044748	-2.98594740650648	-2.97956026821547	-2.98036482870966	-2.98503352265336	-2.99088149649115	-2.99556495976793	-2.99683751346546	-2.99226980294708	-2.97880973576173	-2.95200666999403	-2.90462889679539	-2.82435903704092	-2.69104211034902	-2.47923098631589	-2.18505824711995	-1.8670331151109	-1.58383181862928	-1.24326435006099	-0.295091782576757	0.677800077161391	0.922077008651515	1.00750918346199	1.07285889213338	1.16811796035078	1.32811944310087	1.5764683813623	1.88918888213768	2.17928055183175	2.3835315857128	2.50316318399299	2.56014258412839	2.57076935244661
22	0.00410205429034099	0.0403276379759004	0.0910268752552021	0.161686245488443	0.260237445369797	0.398740574486985	0.59684803522644	0.887795532476745	1.31610549227059	1.86808672934615	2.38365747509871	2.75002433069866	2.9905645479153	-3.13372738545659	-3.0280373684793	-2.95875440260406	-2.91534935554294	-2.89068297912244	-2.87953304678599	-2.87778416949503	-2.88195685463751	-2.88893741688345	-2.89583442752964	-2.89990194110059	-2.89847253248889	-2.88885713490182	-2.86821004998704	-2.83344630631177	-2.78146995631403	-2.71024516182956	-2.62142714536883	-2.52466939658375	-2.44229438548598	-2.41730808105352	-2.57068564575395	2.79520948196607	1.83861060634587	1.62972115783409	1.58420941086069	1.59840657613854	1.65219392275123	1.73936781884443	1.85211153134654	1.97606054600168	2.09267460604469	2.1862125856591	2.24824880116482	2.27668454569253	2.27236338539166
23	-0.0803264789351645	-0.0699180371859953	-0.0552862443699464	-0.0356617694794739	-0.0103706276427315	0.0210432919020087	0.0587142508702444	0.102558517572058	0.153992406574104	1.57600520698606	-2.91316285195456	-2.86231716520206	-2.8198135620789	-2.78465729252789	-2.75749185627403	-2.73878164117737	-2.72859384603125	-2.72657087931136	-2.73192260796359	-2.74341867767084	-2.75940414009146	-2.77787193691835	-2.79661216141248	-2.81342799792818	-2.82638016211183	-2.83401829068016	-2.83558967380965	-2.83127279625822	-2.82254316570953	-2.8128234491552	-2.80859843372221	-2.82122361548741	-2.8697374277126	-2.98424053549968	3.08142924240668	2.76051373851798	2.43454369676057	2.20440893357515	2.07471531517269	2.01378578417458	1.99626205704032	2.00587888062573	2.03120136595465	2.06294671729509	2.09318135194473	2.11551318804502	2.12544477480248	2.12044347547545	2.09972702942582
24	-0.213258016880468	-0.235928170927082	-0.264291929932136	-0.301174430699102	-0.351292032171541	-0.422696566787999	-0.529288465823739	-0.694181013818308	-0.947888608097975	-1.2966317975348	-1.66423832517042	-1.95101414679485	-2.13981375603725	-2.2598851029726	-2.33907691728992	-2.39547073144001	-2.44013017129236	-2.47984860690088	-2.51871129126227	-2.55888157159485	-2.60101010169718	-2.64453724875641	-2.68805814179165	-2.72981209872894	-2.76824205709724	-2.80249807401688	-2.83277855610497	-2.86049104634856	-2.88829723620491	-2.92012694374574	-2.96118708160053	-3.01784428430763	-3.09698759595984	3.07907134251968	2.94368838911142	2.78923235172124	2.6337168603691	2.49564853900623	2.38536244449167	2.30382910077012	2.2465494761657	2.20725464414843	2.17978617368046	2.15876746418172	2.13980186576627	2.11955419016586	2.09581815625015	2.06757433724006	2.03502444199864
25	-0.35661018572533	-0.403867878700649	-0.459968887922596	-0.526918416106982	-0.607147255583917	-0.703399355827035	-0.818285071625981	-0.953234786774942	-1.10677507171688	-1.2728571077051	-1.44103863848375	-1.59969238060275	-1.74036465027634	-1.85996551810609	-1.96002103480516	-2.04469675237939	-2.11910477525539	-2.18826584147308	-2.25650707643672	-2.32701967265021	-2.40144732201123	-2.47957873927793	-2.55939200466919	-2.63768555061983	-2.71121673335568	-2.77786922280335	-2.83731608408434	-2.89100773487081	-2.94169701051751	-2.99281175599133	-3.04786080167128	-3.10990345886368	3.10214977102676	3.02130831988293	2.93200655240173	2.83737114994228	2.7417947367539	2.64980137442304	2.5648883124708	2.48887288429998	2.42189210410409	2.3628295235719	2.30986352979021	2.26095335261585	2.21421412183105	2.16820037605808	2.12212896869618	2.07605763739992	2.03101608561661
26	-0.470748234643819	-0.528249244192919	-0.593016537867331	-0.665427705357981	-0.745609071806306	-0.833311844756512	-0.927776551402876	-1.02761717381029	-1.13078067955755	-1.23465078208629	-1.33634100091344	-1.43315051278489	-1.52307067268728	-1.60519595837793	-1.67994311749947	-1.74907647512542	-1.81560352030731	-1.88360041594295	-1.95794690051353	-2.04380082899271	-2.14546852142354	-2.26436860820191	-2.39661677143481	-2.53242801053048	-2.65955975368562	-2.76900303712745	-2.85811554414932	-2.92961788811628	-2.98883136073105	-3.04140606272998	-3.09210032054253	3.13885596130392	3.08306116915667	3.02290696543883	2.95860377841333	2.89108239973834	2.82167734421372	2.75180501887986	2.68267985337933	2.61511215423269	2.54941263473514	2.48540197802688	2.42250506129924	2.35990568408822	2.29674488354145	2.2323545080547	2.16651776213279	2.09973357465168	2.03343427372787
27	-0.536207420018065	-0.594723590219129	-0.658712689826272	-0.727879144474348	-0.801587221481481	-0.878809867076719	-0.958117555447851	-1.03772600634801	-1.11561216915138	-1.18969204588674	-1.25803756847204	-1.31910024929196	-1.37191116508535	-1.41623961954536	-1.452713728705	-1.48293420576211	-1.50965158165906	-1.53713709872437	-1.57197565928796	-1.62465018970946	-1.71227981245273	-1.86123583177336	-2.09886579319727	-2.40857240300286	-2.69707262243904	-2.89320405568799	-3.0047562607453	-3.06446785950605	-3.09817471582966	-3.12188637636048	3.13848573950281	3.11184359351591	3.07933240694343	3.04051889292413	2.9958763416931	2.94632268767292	2.89290838040474	2.83660102265911	2.77813659970663	2.7179205904676	2.65596958414628	2.59188874835814	2.52488591592007	2.45383172136571	2.37738788947596	2.29423875421404	2.2034606936879	2.1050217937801	2.0002891136691
28	-0.550251977979646	-0.606756806895863	-0.668440922336592	-0.734980078363051	-0.805626738673534	-0.879105067104988	-0.953554055649138	-1.02656009547627	-1.09530426546929	-1.15681191989815	-1.20824952970627	-1.24719242333342	-1.27179966585149	-1.28086517078293	-1.27374164923689	-1.25014192675287	-1.2098132758169	-1.15205844175871	-1.07501843980464	-0.974426565349709	-0.840726439583983	-0.649515671203422	-0.314106075236103	0.621691629072573	1.9200333627798	2.38878860470692	2.63670842865311	2.80505269470818	2.92374990712088	3.00401116434085	3.05309469645353	3.07697957986631	3.08079486395153	3.06889786135815	3.04492677901748	3.01184939509447	2.97199689625237	2.9270810925045	2.87819835761162	2.82582181590047	2.76977889220422	2.70920840510955	2.64249339496674	2.56717839545841	2.47991519227597	2.37656283410372	2.25271949656596	2.10512541851063	1.9341681448395
29	-0.513233814992244	-0.567569511132513	-0.628730331285665	-0.697026317332438	-0.772263045429195	-0.853427581932876	-0.938379159940069	-1.02368992075441	-1.10480037027199	-1.17654512936494	-1.23389326403741	-1.27260443061154	-1.28956783076727	-1.28279003308793	-1.25113714598383	-1.19393139185063	-1.11041237096499	-0.998992457759903	-0.856208178717594	-0.675284461665397	-0.44427011248783	-0.143914617376479	0.253029419064356	0.770813543885243	1.38001486993717	1.95550107528518	2.39562889749036	2.69957411088318	2.90200328119779	3.03298634538837	3.1132866352186	-3.1261911346519	-3.10918965527407	-3.11164863684492	-3.12806762714439	3.12897882542409	3.09635000651253	3.05957819691556	3.02019499273777	2.97894889641202	2.93579706546664	2.88982655800963	2.83904650365237	2.7799430607911	2.7065889262113	2.60891094323742	2.46952769008013	2.25963287409317	1.94409792353395
30	-0.416504078133442	-0.466150332095591	-0.525918056108546	-0.598142524022607	-0.685192770437696	-0.788753110767313	-0.908493569445017	-1.0403622208938	-1.17563538968393	-1.30229146018654	-1.40863097060026	-1.48661465680404	-1.53278198702937	-1.54722267649778	-1.53223290648072	-1.49158541660332	-1.43046560651102	-1.35578790822185	-1.27671586431854	-1.20570275309573	-1.16140968152931	-1.17706506042613	-1.32075663183207	-1.69624815093231	-2.19515252324015	-2.50264625073469	-2.63476045398647	-2.68890925138243	-2.71407462701977	-2.7317695942422	-2.7514977218871	-2.77703236609561	-2.8090717352919	-2.84654825733852	-2.88742480178013	-2.929270346224	-2.96968870730779	-3.00659587288833	-3.03833891718058	-3.06367495910213	-3.08164507195199	-3.09136867858241	-3.09174557531829	-3.08097171545708	-3.05557964095622	-3.00811499270373	-2.92025892859267	-2.7371274625911	-2.25504708703851
31	-0.235640604340913	-0.265752748049294	-0.305805991125064	-0.36070904668206	-0.438428865141105	-0.551909195909853	-0.72073469750022	-0.966111901015766	-1.28266876899363	-1.60408669941888	-1.85303999187253	-2.01092973822228	-2.09553187326386	-2.12661213730128	-2.11751080036084	-2.07689895480389	-2.01199767245611	-1.93141029147616	-1.84667688009558	-1.77144370009807	-1.71826260879074	-1.69500760317299	-1.70309243378652	-1.73806270721289	-1.79197841906169	-1.85654714860711	-1.92563829827121	-1.9962169141369	-2.06783250338214	-2.14144950460922	-2.21825853615655	-2.2987321342139	-2.38201043289025	-2.46570551516204	-2.54620009313269	-2.61935502947176	-2.68131759332364	-2.72906831383769	-2.76053423070794	-2.77434510846429	-2.76942113500542	-2.74454736605218	-2.69801558278021	-2.62738334023085	-2.52945353574195	-2.40073688470516	-2.23887294390038	-2.04537075388386	-1.82869619891754
32	0.0370760904156934	0.0529357390486931	0.0729437693896516	0.0991317914790477	0.135272610657004	0.189307748239255	0.281337072680508	0.479451404819722	1.12288217906148	2.36962509329645	2.81001087524882	2.97925753638304	3.08443615172079	-3.10840368766039	-3.01173997566925	-2.89281189103933	-2.73527777882224	-2.52506342074915	-2.26530350666231	-1.99372814653895	-1.76296768703604	-1.59814501712733	-1.49426726985873	-1.43680325540949	-1.41298154532999	-1.41405177312732	-1.43476602585863	-1.47256214693589	-1.52692259973169	-1.59880858100457	-1.68989550161077	-1.80125358320061	-1.93128066690194	-2.07353806426797	-2.21645826061771	-2.34650875079993	-2.45297961657394	-2.53054040664046	-2.57848906125669	-2.59862015786724	-2.59348291841349	-2.56547724499441	-2.51656515243577	-2.44831000838142	-2.36206120801451	-2.2591861194105	-2.14128902287501	-2.01037072371403	-1.8688985059455
33	0.309522411639759	0.360361920088022	0.422104571741916	0.49785156727621	0.591479009892559	0.707398487834218	0.849571266418708	1.01920503616914	1.21134489842066	1.41300261501397	1.60669472299748	1.77806247743842	1.92057383653963	2.03445115089844	2.12322586251176	2.1910478178188	2.24114131041004	2.27380465313671	2.26693182024589	-0.721298211017572	-0.756273539186539	-0.755738419523427	-0.754850282112125	-0.756794076910322	-0.76248070476126	-0.772693601491828	-0.788672434112691	-0.812567059018169	-0.848099927954475	-0.901741642119373	-0.984872511983663	-1.1173601462015	-1.33009449539938	-1.647992868595	-2.02420238323987	-2.33893166679568	-2.54019857750053	-2.6512749812751	-2.70345506962899	-2.71710522870351	-2.70389121651203	-2.67040167982906	-2.62034771549008	-2.55572905548349	-2.4774346957092	-2.38554744916305	-2.27950399685528	-2.15822085498515	-2.0203094244989
34	0.470233502348699	0.518679990992463	0.572190095392971	0.6309544990628	0.694917664150517	0.763649102574139	0.836203757579914	0.911000997678121	0.985760865702902	1.0575266652477	1.12276688406625	1.17749797203381	1.21733356091386	1.23737741515219	1.23195834832693	1.1944009956893	1.11747037253712	0.995908035534545	0.832523482017122	0.644813149930929	0.461416467813185	0.306330708268339	0.188671004840933	0.106225806840716	0.0528188780174725	0.0225601332157339	0.0112440656359815	0.0166067895586874	0.0384843114561707	0.0795157002155876	0.147403561434688	0.261907468834627	0.479109905144397	0.972516724210622	1.86361165504435	2.44914594550911	2.71334861823006	2.8626440303897	2.96711199427763	3.05144609195431	3.12617027674468	-3.08660452560808	-3.01737640423628	-2.9470905437693	-2.87372225072322	-2.79494292352489	-2.70749847919396	-2.60617618230069	-2.48175273738174
35	0.526132727070321	0.559892744275162	0.594774289905566	0.630474227524413	0.666581214167398	0.702562059015137	0.73775235571582	0.771353769511631	0.802440424235869	0.829976829510842	0.852849994542133	0.869919139129607	0.880087850071141	0.882404987861741	0.876200039147925	0.861252127550896	0.837975327740197	0.807576304578247	0.772115319322579	0.734403798541058	0.697723206542593	0.665436969455566	0.640631354067266	0.625909324496663	0.623383844605922	0.634835427602179	0.66195970329911	0.706631257652251	0.771115300833244	0.858130741942306	0.970580440079245	1.11063852385803	1.27791816990448	1.46713212108826	1.66715159993651	1.86369753704001	2.04459513332412	2.20328353266168	2.33852337536255	2.45211886112789	2.54684405003584	2.62525619776126	2.68917403529657	2.73946289289165	2.77587504259858	2.79677999125249	2.79863567934002	2.77501774699951	2.71505638164697
36	0.534331918834483	0.557220099157614	0.580132039832919	0.602897880368788	0.625327971728002	0.647216026869499	0.66834425049617	0.688490802308173	0.707439892366148	0.724994694657912	0.740993075162848	0.755325841421732	0.767956815671941	0.778943518327496	0.788456672319943	0.796796216822886	0.804401236355149	0.811851386765055	0.819858195002655	0.829246006672976	0.840924064503325	0.855852686044442	0.875007166440294	0.899342456490569	0.92975985755084	0.967074372656695	1.01197871790072	1.06499827760766	1.12643158286693	1.19627443827835	1.27413360666701	1.35914754873031	1.44994335356897	1.54466276114283	1.64107733784048	1.73678237882005	1.82942439899771	1.91690002349966	1.99747697302756	2.06982167309911	2.13295132791195	2.18614570459553	2.22885458518788	2.26062919304493	2.28109815566296	2.29000405283173	2.2873130866271	2.27340098896306	2.24929370524663
37	0.534095995482749	0.551953225177054	0.569886613665575	0.587861049277486	0.605845561195864	0.62381564215588	0.641755915114715	0.659663106095738	0.677549254445059	0.695445055731295	0.713403193139262	0.731501473229192	0.749845545263721	0.768570954765397	0.787844266719452	0.807862996445377	0.828854109410154	0.851070895012665	0.874788079961513	0.900295117482089	0.927887661012175	0.957857298694792	0.990479686548623	1.02600128073742	1.06462494920648	1.10649486300415	1.15168124987777	1.20016584623646	1.25182918941449	1.30644119073372	1.36365661821397	1.42301706695664	1.48396059297431	1.54583939795726	1.60794487482457	1.66953819390568	1.72988374317059	1.78828240813164	1.84410199949816	1.89680300082949	1.94595892814748	1.99127162050851	2.03258242862446	2.06988039084485	2.10330809123633	2.13316512552384	2.15990819879423	2.18414614709703	2.20662792180025
38	0.536664343610993	0.552598507217392	0.568797442051078	0.585275540161839	0.602052403838289	0.61915362949846	0.63661159962529	0.654466259749647	0.672765852696868	0.691567577500089	0.710938135706174	0.730954123414972	0.751702223436088	0.773279148518838	0.795791283768411	0.819353974133006	0.844090401274567	0.87012999335496	0.897606311637562	0.926654360075584	0.957407269595187	0.98999231976754	1.02452628016115	1.06111008600825	1.09982291269537	1.14071578561397	1.18380495898577	1.22906541824314	1.2764249971523	1.32575973480907	1.37689119901629	1.42958653181855	1.48356188835564	1.53848971116557	1.59400990617021	1.6497445031425	1.70531487539305	1.76036017089491	1.81455537490258	1.86762744471192	1.91936822615112	1.96964330841691	2.01839648901832	2.06564999280767	2.11150093949703	2.1561147515975	2.19971625212212	2.24257915854705	2.28501458386351
39	0.536880493419729	0.551418751914943	0.566252602295344	0.581400027264584	0.596882295911511	0.612724368941401	0.628955339303211	0.645608912845528	0.662723934747707	0.680344968634577	0.69852293634386	0.717315827025614	0.736789484219138	0.757018478179133	0.778087067137867	0.800090244153674	0.823134853996659	0.847340744874005	0.872841889772491	0.899787368262873	0.928342037897932	0.958686641337311	0.991016989385008	1.02554173411395	1.06247811204786	1.10204492229088	1.14445195918771	1.18988522413357	1.23848760578228	1.29033545931848	1.34541270409952	1.40358562289201	1.46458315703996	1.52798851083047	1.59324748138295	1.65969650267342	1.72660907558551	1.79325426878489	1.85895727250489	1.92315124810172	1.9854123038977	2.04547414894865	2.10322384377168	2.15868343602569	2.21198352167462	2.26333425455125	2.31299784257656	2.36126488039794	2.4084354524634
40	0.52595566782211	0.538338815710071	0.550878826260553	0.563577793294105	0.576438988658767	0.589467147831646	0.602668825643072	0.616052841975716	0.629630842931752	0.6434180101322	0.657433959908737	0.671703885654211	0.686260011096232	0.701143440427736	0.716406513819971	0.732115804607195	0.748355927954875	0.765234370190706	0.782887592121845	0.801488705118593	0.821257057357155	0.842470082337315	0.8654777191724	0.890719551151148	0.918744410837443	0.950231364793191	0.986009382435267	1.0270700971599	1.07456322574249	1.12975694695013	1.19393664368828	1.26820948856165	1.3531916992668	1.4486006574891	1.55286893373617	1.66300391616972	1.77491466001881	1.8842079086399	1.98713005730554	2.08121651807794	2.16543362918093	2.23991763013814	2.30555554182215	2.36359919303391	2.41539130071082	2.4622044711075	2.50516373579275	2.54522118180837	2.58315906464525
41	0.499507633600762	0.508770103025653	0.517928112391427	0.52695453968926	0.535819512011037	0.544490090642588	0.552929917501048	0.56109882019445	0.568952373853611	0.576441419414903	0.583511540544401	0.590102505367955	0.596147685310673	0.601573472684663	0.606298732713734	0.610234346688335	0.613282934225487	0.615338889125868	0.616288932549126	0.616013490599259	0.614389358762664	0.611294351627712	0.606615000819037	0.600258941284316	0.592174573313427	0.582382219768142	0.571023991360904	0.558445488949375	0.545335190791149	0.532977341407041	0.523752294426205	0.522247551575722	0.5381226903445	0.595086032386391	0.766990511047164	1.33218646921023	2.3071931081633	2.70810953051065	2.83321922353286	2.87550372213246	2.88669511483363	2.88480848686864	2.87762036294117	2.86896430653527	2.86086742215363	2.8544203052382	2.85018568195565	2.84841302965359	2.8491610688672
42	0.463625603993151	0.469782244393132	0.475596131678042	0.481015805753888	0.48598364787276	0.490434938879047	0.494296739022803	0.497486551125656	0.499910719752352	0.501462507475451	0.502019774620785	0.501442170140899	0.499567717317784	0.496208647363112	0.491146294813167	0.484124818666216	0.474843449919327	0.462946886917283	0.448013362788523	0.429539794593531	0.406923297882636	0.379438232483045	0.346207882410465	0.306169967484252	0.258035648232179	0.20024293640774	0.130908246831925	0.0477856129795156	-0.0517459453912858	-0.170627451095374	-0.311929551216578	-0.478427646947114	-0.671839263780648	-0.891712185312247	-1.13422377993927	-1.39155388043599	-1.65263176352037	-1.90541355810993	-2.13968037918846	-2.34888740372118	-2.53041119802859	-2.68464939468572	-2.81379522798452	-2.92082439201653	-3.00884709746375	-3.08076875958469	-3.13915113828351	3.09700135492873	3.05947630658235
43	0.437147501759208	0.442307823499401	0.447167428025982	0.451691960130658	0.455844431452809	0.459584989480068	0.462870665911979	0.465655105142998	0.467888274950934	0.469516163354626	0.470480468205771	0.470718289626573	0.470161840173519	0.468738193934685	0.466369104051221	0.462970928844182	0.458454720308214	0.452726545671999	0.445688133402097	0.43723795963036	0.427272919401845	0.41569075892008	0.402393479587475	0.387291962624894	0.370312109271023	0.351402863900611	0.330546639056499	0.307773039490887	0.283177793082042	0.256951621872461	0.229432238248394	0.201221100438186	0.173522816981269	0.149519604065072	0.144463933555737	2.43223093372471	3.11210766181651	3.10354725557913	3.08022835018162	3.05435409090825	3.02873602350152	3.00448764309049	2.98217375025928	2.96210537498287	2.94444383873575	2.92924858008602	2.91650499550767	2.90614378883786	2.89805585136841
44	0.438806973247566	0.446192787493483	0.453628551687195	0.461128262969535	0.46870991621218	0.476396215133895	0.484215404194769	0.492202244055029	0.500399158061776	0.508857582868312	0.517639563069395	0.526819637828526	0.536487077034131	0.546748535624948	0.557731207259752	0.569586571974764	0.58249484562593	0.596670249104062	0.612367217346539	0.629887652335804	0.649589272988511	0.67189499714248	0.697303053779955	0.726397079750003	0.759854667474137	0.798451501059473	0.843056107827465	0.894607183323349	0.954061622179731	1.02229809178946	1.09996174940273	1.18724720509934	1.28364694226478	1.38774092388626	1.49714575344948	1.60872721025053	1.71907268690274	1.8250696250646	1.92436615648853	2.01556762316856	2.09817370939461	2.17236327427527	2.23874384895896	2.29813858204569	2.35143558048394	2.39949566253581	2.44310385354785	2.4829495545518	2.51962369278565
45	0.463660312765832	0.474387885628052	0.485449912094966	0.496880702300137	0.508718941972267	0.521008077572839	0.533796709506175	0.547138986857285	0.561094994729718	0.575731122245557	0.591120395511142	0.607342755220661	0.624485252951654	0.642642133522381	0.661914763023184	0.682411353423107	0.704246425318489	0.727539941079962	0.752416032471562	0.779001241476239	0.807422193042254	0.837802627089222	0.870259738486897	0.904899812378086	0.941813202314536	0.981068782582078	1.02270811235727	1.06673967025942	1.11313363734671	1.16181779952793	1.21267517495018	1.26554391638392	1.3202198718493	1.37646191049263	1.43399976834574	1.49254380412747	1.55179575984361	1.61145946894512	1.67125048817213	1.73090384170629	1.79017940501767	1.84886483963276	1.90677633588401	1.96375766684236	2.01967817494957	2.07443030822655	2.12792722373971	2.18010082155289	2.23090040172789
46	0.481985902998258	0.493930015760046	0.506168659366664	0.518721237848605	0.5316091228929	0.544855738567277	0.558486634511241	0.572529545456116	0.587014434952518	0.601973521280238	0.61744128371224	0.633454447623016	0.650051947392505	0.667274866677859	0.685166356416715	0.703771531885472	0.723137351243233	0.743312479198262	0.764347140654358	0.786292970298041	0.80920286488753	0.833130845251855	0.858131934389512	0.884262056197822	0.911577955850102	0.940137137239051	0.969997804828578	1.00121878641712	1.03385939963114	1.06797920868398	1.10363759978172	1.1408930849332	1.1798022271023	1.22041806799365	1.26278793790551	1.30695054089847	1.35293224486229	1.40074257187113	1.45036898487337	1.50177120334599	1.55487544620046	1.60956917635081	1.66569707520756	1.72305906161838	1.78141113849048	1.84046966218319	1.89991927570818	1.95942426451097	2.01864257059786
47	0.466573442282895	0.476539542722078	0.486529632740772	0.496542305967296	0.506577225743007	0.516635255744672	0.52671860135463	0.536830963697689	0.546977708681706	0.557166053850012	0.567405276383503	0.577706946184397	0.588085188639726	0.598556982409371	0.609142498420981	0.619865487194152	0.630753722671458	0.641839511916902	0.653160281364269	0.664759251764082	0.67668621558313	0.688998432327826	0.701761659028374	0.715051334807425	0.728953939834229	0.743568549635488	0.759008605036068	0.775403914864479	0.792902901277461	0.811675083482157	0.83191377070406	0.853838893381139	0.877699833876657	0.903778011976368	0.932388819335829	0.963882260388833	0.99864132398353	1.03707666769551	1.07961566170433	1.12668329472031	1.17867210202893	1.23589854792812	1.29854483179829	1.36658865326418	1.43972947632836	1.51732741364841	1.59837690379528	1.68153672129358	1.76522617318758
48	0.413948995948302	0.419652514793338	0.425006797352365	0.42999023989934	0.434581699173044	0.438760600690463	0.442507054104505	0.445801976798207	0.448627227160057	0.450965749251277	0.452801730859604	0.45412077724206	0.454910103202058	0.455158746540153	0.454857806386565	0.45400071050117	0.452583516360676	0.450605251809903	0.448068302327073	0.444978853670069	0.441347401009624	0.437189338863665	0.432525650570017	0.427383722158348	0.421798313996705	0.415812735483094	0.409480284766531	0.402866039132831	0.396049115444034	0.389125568685134	0.382212167673228	0.375451391991589	0.36901815189891	0.363128973784543	0.35805476832694	0.354138892740371	0.351823180937629	0.351686208078961	0.354500748429663	0.361322027981654	0.373626498196693	0.393535114550456	0.424179426240087	0.470305586529004	0.539242042717244	0.642243913320027	0.795330084207679	1.01514881316295	1.29987359558136
49	0.349420329046875	0.350343238105602	0.350507711346045	0.349872003628394	0.348393867175218	0.346030559472368	0.342738845160516	0.338474992868247	0.33319476800579	0.326853422525359	0.319405682534494	0.310805734392122	0.301007209485183	0.289963167230082	0.277626074910393	0.263947781680118	0.248879482344952	0.23237166427949	0.214374027922133	0.19483536756298	0.173703394424191	0.150924478110244	0.126443275109969	0.100202203826838	0.0721407141632636	0.042194285408346	0.0102930682801992	-0.0236399356623163	-0.0596912929867519	-0.0979603290452642	-0.138563313048339	-0.181638926126744	-0.227355389582601	-0.275919750397223	-0.327589982725963	-0.382690779025651	-0.441634180634178	-0.504946527449435	-0.573303535894603	-0.647575469802153	-0.728883887731776	-0.8186692121289	-0.91876184602864	-1.03143356211085	-1.15937131484935	-1.30545237760256	-1.47211793690355	-1.66013807107918	-1.86689471735269
50	0.327576270057255	0.32543777596518	0.322178326898341	0.317739728568477	0.312062213265037	0.305084246013386	0.296742312196337	0.286970691089176	0.275701220710805	0.262863060515274	0.248382459778744	0.232182541115651	0.21418311041759	0.194300506669434	0.172447507556571	0.148533309495144	0.122463603598677	0.094140771965203	0.0634642312479636	0.0303309523413676	-0.00536381441177997	-0.043725580572203	-0.0848594040834205	-0.128868401995973	-0.175851990219245	-0.225903868684805	-0.279109796082891	-0.335545229481019	-0.395272938260238	-0.458340734447158	-0.52477948590359	-0.594601586159807	-0.667800035204647	-0.744348230660467	-0.824200473899418	-0.907293063544887	-0.993545692260354	-1.08286270579686	-1.17513365994502	-1.27023256129173	-1.36801524112395	-1.46831451956989	-1.57093318208341	-1.67563529612361	-1.78213698394912	-1.89009832803671	-1.99911846010806	-2.1087358930911	-2.21843565642602
51	0.429214189759148	0.428297286281894	0.426123064805801	0.422636528003431	0.417780761400072	0.411496221957488	0.403719947483995	0.394384677603491	0.383417874272298	0.370740626786933	0.356266422913541	0.33989976427027	0.321534600569706	0.301052554086481	0.278320903304686	0.25319029406864	0.225492149297167	0.195035757028418	0.161605035419701	0.12495500891977	0.0848080923085328	0.0408503838811832	-0.00727166228777901	-0.0599535524033936	-0.11763303118662	-0.180786734915377	-0.249920886864171	-0.325552824907257	-0.408179346068485	-0.498227614000677	-0.595985617669058	-0.701513198038725	-0.814542627941145	-0.93438921579073	-1.05990337615413	-1.18949776408543	-1.32126782299047	-1.45319160286616	-1.58336002576935	-1.71017414138603	-1.83246182067448	-1.94950140616894	-2.06097178142712	-2.1668627018842	-2.26737647398572	-2.36284091769748	-2.45364215525627	-2.5401779718474	-2.62282860346173
52	0.734140736939591	0.740653953956651	0.746245462313922	0.750938672698498	0.75476042024572	0.757740845100874	0.759913392578252	0.761314944978434	0.761986101222579	0.761971626465301	0.761321102331791	0.760089820271779	0.758339977073059	0.756142254870765	0.75357790115307	0.750741472148531	0.747744473211702	0.74472023460076	0.74183052024502	0.73927461380628	0.737302016808921	0.736230525870256	0.73647250527224	0.738573958770515	0.743274136993261	0.75159906826308	0.765012896249676	0.785670899253877	0.816856653615701	0.863758645591149	0.934860628140719	1.04428420994012	1.21453620531183	1.47293933706608	1.81918344985496	2.17714941896327	2.4566020309089	2.64230479645411	2.75970697167427	2.83331605159623	2.87899437153624	2.90629470138978	2.92102924452313	2.9268533780134	2.92615436398556	2.92054924709753	2.91117083045849	2.8988372851576	2.88415607527036
53	1.24047204798253	1.25354514941973	1.26611652657268	1.27829536907432	1.29018929550905	1.30190495986362	1.31354865326223	1.32522688417101	1.33704692008707	1.34911727191879	1.36154809884495	1.37445150640108	1.38794170386868	1.4021349787725	1.4171494365781	1.43310444291452	1.45011969458939	1.46831383565016	1.48780252790604	1.5086958848148	1.53109518779486	1.55508883033245	1.58074748391107	1.60811855662	1.63722012376864	1.66803464810827	1.700502964611	1.73451915837018	1.76992707828991	1.80651925889526	1.84403892407667	1.88218549368595	1.92062361579784	1.95899525962839	1.99693392352593	2.03407965332615	2.07009342286029	2.10466953992879	2.13754507689868	2.16850579642979	2.19738853583959	2.22408042735345	2.24851560446059	2.2706701620411	2.29055612244587	2.3082150537964	2.32371183592533	2.33712891089353	2.34856121339376
[truncated: 71 more columns]
