# Supplementary material for: Reconstructing spruce budworm outbreak severity: a comparison of paleoecological and tree-ring signals
Source: PLoS One. 2025 Aug 12;20(8):e0329406. doi: 10.1371/journal.pone.0329406 (PMC12342301; doi:10.1371/journal.pone.0329406)
Supplement: S16 Dataset — (ZIP) [file pone.0329406.s016.zip › Lake 5 wavelet data/Coherence_Lepidopteran_scales_Percent_defoliation/coherence_wavelet_power.corr.txt]

V1	V2	V3	V4	V5	V6	V7	V8	V9	V10	V11	V12	V13	V14	V15	V16	V17	V18	V19	V20	V21	V22	V23	V24	V25	V26	V27	V28	V29	V30	V31	V32	V33	V34	V35	V36	V37	V38	V39	V40	V41	V42	V43	V44	V45	V46	V47	V48	V49	V50
1	6.36000887322633	3.92620123254566	1.56492875261457	0.441776387267847	0.10628382740479	0.0284505990871083	0.0102819097157614	0.00496414104691443	0.00285755597741767	0.00180368072420336	0.00119707895325931	0.000810448445342765	0.000556752542367011	0.000390872229181844	0.000279087595300088	0.000208816596563443	0.000170399782543555	0.000146894554726121	0.000127255542163525	0.000107290554830034	8.71227843458464e-05	6.76180690174023e-05	5.26970386873634e-05	4.41439963010639e-05	3.91250659082738e-05	3.58723858938818e-05	3.33837244868518e-05	3.14597268858043e-05	2.99628090745493e-05	2.8103463982132e-05	2.55621010045432e-05	2.26467338677571e-05	1.9809241826531e-05	1.77299775549905e-05	1.67059651408408e-05	1.62087500397968e-05	1.56337000161666e-05	1.48318645404028e-05	1.39692112778271e-05	1.30980593331369e-05	1.27979595068281e-05	1.38578761799238e-05	1.53946408085338e-05	1.594454701736e-05	1.56153761664306e-05	1.45151168454106e-05	1.21982694666773e-05	9.68658069853449e-06	7.99473084578188e-06
2	11.6538412931319	6.84705457395082	2.42630706586504	0.54828352308758	0.0923912443242208	0.0164716028879086	0.0046765133996616	0.00218108819643265	0.00130098820203833	0.000849641493013883	0.000575782484308513	0.000390313111213613	0.000264965490831991	0.000183258953382257	0.000126809675364835	9.15928368897341e-05	7.62010129517543e-05	6.91889526396025e-05	6.28047030231513e-05	5.41286418725191e-05	4.36890341626239e-05	3.22096916175742e-05	2.33472221736768e-05	1.9284396686166e-05	1.74811544386872e-05	1.64849038565028e-05	1.55791869125257e-05	1.49290570867003e-05	1.45989458513016e-05	1.39600749426092e-05	1.26863821636628e-05	1.0981432120043e-05	9.24316567938262e-06	8.06661707906573e-06	7.71923038489868e-06	7.67979516101031e-06	7.49655209146625e-06	7.10448200332608e-06	6.61450000000051e-06	5.96573755769423e-06	5.6894412319911e-06	6.66966780180299e-06	8.07258902306057e-06	8.58039486272882e-06	8.44103316241735e-06	7.88116510501304e-06	6.35175984887729e-06	4.53608248157453e-06	3.33994597989963e-06
3	17.1443252663183	9.63360613976844	3.05305191638215	0.544626003745104	0.057149319674352	0.00474285731333551	0.000771191869339188	0.000379666484173558	0.000269342904400363	0.000195200733189238	0.000139576768832712	9.5179399976421e-05	6.34817693157875e-05	4.33913911789833e-05	2.8582416658324e-05	1.85986375543135e-05	1.60187540366063e-05	1.63558117575283e-05	1.64130899568562e-05	1.4824527973129e-05	1.19953326523856e-05	8.05719437158665e-06	4.84409438052613e-06	3.91050353221435e-06	3.81634698918549e-06	3.85217468299026e-06	3.68188139936032e-06	3.59049195092943e-06	3.69219315875593e-06	3.68673967578337e-06	3.36813707597855e-06	2.78297311915253e-06	2.14719325084278e-06	1.76619715758367e-06	1.78506691355764e-06	1.86872272203994e-06	1.85640828312397e-06	1.76628420655723e-06	1.62994597506232e-06	1.32653430701787e-06	1.12865533811587e-06	1.64451260464553e-06	2.36187486014934e-06	2.56401066063486e-06	2.49202131764768e-06	2.39524996942744e-06	1.88120941661646e-06	1.11746930584074e-06	6.25950421361508e-07
4	21.0341181628878	11.5045630197604	3.3963769133075	0.513709880812207	0.0355647106468814	0.00090591250224236	1.57053166615301e-05	1.50234191819482e-05	2.16984714114383e-05	1.99885833918365e-05	1.57535780806193e-05	1.05860064444779e-05	6.72966583929699e-06	4.678042338096e-06	3.02423340092734e-06	1.33619195631667e-06	1.20404547441519e-06	1.7108242848746e-06	2.15935486132038e-06	2.12767855883688e-06	1.79818851378141e-06	1.07804325194096e-06	3.52327379277917e-07	2.68802248466355e-07	3.57146092651906e-07	4.34947422407516e-07	3.90742880694279e-07	3.76618939970608e-07	4.32876541749539e-07	4.84130152411259e-07	4.60619262880263e-07	3.44924472505253e-07	2.11533439720917e-07	1.43091957602971e-07	1.88213847221308e-07	2.12133891674389e-07	2.10414587005649e-07	2.07848116558157e-07	2.04598157916876e-07	1.32368058771978e-07	5.37142048110674e-08	2.07470533891358e-07	3.96527016992776e-07	4.10784971641893e-07	3.57071951131119e-07	3.78852878843757e-07	3.34869631048381e-07	1.58094142251328e-07	5.11502484145246e-08
5	22.7311701612817	12.4556375280137	3.68207859794757	0.555430228630202	0.0377754274462564	0.000847424653217434	2.03034176986328e-06	3.46242705993411e-07	1.01928887650842e-06	1.03207633978772e-06	8.75368041791807e-07	4.88653464405404e-07	2.5163275417518e-07	1.93156059647957e-07	2.07554040523866e-07	3.30761015207725e-08	1.45239445710431e-08	8.04988998906583e-08	1.58996928735352e-07	1.65180947665903e-07	1.63653011239135e-07	1.22327893328526e-07	1.43688539863997e-08	3.25737111507582e-09	1.68232488861599e-08	3.03243696218578e-08	1.59657959851206e-08	1.22897584598476e-08	1.98844671548514e-08	3.16824654537191e-08	3.69281880547406e-08	2.29408829919446e-08	7.99548770494642e-09	1.12643137270122e-09	1.2616482487631e-08	1.0557959556326e-08	8.1075003508625e-09	1.02871633370957e-08	1.67827913425444e-08	1.60129213674357e-08	4.43035795844292e-09	2.82115312204288e-08	4.81498171408068e-08	3.86916540453602e-08	1.77545322693167e-08	2.5818318203363e-08	4.60488905071578e-08	2.05799634618807e-08	9.35146965840403e-09
6	22.9120441378444	12.9530145569298	4.11053746463006	0.71201579933028	0.0644673924620942	0.00295436262487734	7.89559048346637e-05	2.58215857836517e-06	1.61592947018615e-07	3.86647933696191e-08	4.12768694351184e-08	9.13131808478575e-09	2.33870000840846e-09	3.03163913941661e-09	2.57133206477178e-08	1.03645780421147e-08	4.39372406007308e-09	5.76159560607901e-09	1.07875005096361e-08	6.88611614538846e-09	9.58540229263813e-09	2.22615303939e-08	9.49525398458943e-09	1.80174919515741e-09	1.54639459356886e-09	3.42354929762894e-09	7.11769418876617e-10	3.30141639499388e-11	2.58497594359338e-10	1.66648918643816e-09	3.15310013506434e-09	1.48310276304994e-09	8.05484020035988e-10	1.09894639382745e-09	3.12010439895239e-09	1.25562550227942e-09	1.14981611484139e-10	1.8228888306743e-10	2.09321647497579e-09	8.49310448142706e-09	9.87150961729373e-09	6.97559122270383e-09	5.79946230489746e-09	3.6985845816318e-09	2.39148501275048e-09	4.70167975563351e-09	9.29511068446483e-09	2.73885658454281e-09	1.73861829280225e-09
7	22.5017777774976	13.3632106959251	4.71734970380159	0.981821627950682	0.11943278322634	0.00852727488317663	0.000374581649702858	1.11815888203095e-05	2.25845926659189e-07	7.70127414724352e-09	7.54882520798104e-09	1.74514397630997e-10	1.65759713508967e-10	4.78517676487855e-09	1.15346304580252e-08	1.22082029431358e-09	2.38367087684589e-09	7.46919393768252e-10	9.27576108444741e-10	6.30646774931595e-11	4.47126571319771e-10	7.09626728020657e-09	3.89886460577782e-09	1.86022146186064e-10	7.79104234040849e-11	1.02545703575586e-09	3.97167945816197e-10	8.59414564985207e-12	8.39982025619899e-13	4.97047412537375e-10	6.7443127964113e-10	8.88749185466339e-11	1.05152638361193e-10	7.77551657854265e-10	2.71367564642129e-09	1.94568182334251e-09	2.26811815197116e-10	4.40563489611963e-12	1.09290285433191e-09	6.97412266683417e-09	7.57884544398523e-09	1.14366855658764e-09	7.55411198989421e-10	1.82844286187626e-10	4.19614189196724e-09	9.22208115218516e-09	5.03513278686021e-09	2.55633402887076e-10	5.7537116448795e-11
8	22.042759541993	13.8140578995524	5.44991654023802	1.35127938009676	0.209760088854356	0.0202719038456258	0.00121832932381562	4.67930890586756e-05	1.23486146302495e-06	3.58682356326746e-08	8.86243736958358e-09	1.13154184880747e-09	4.37201978205085e-10	7.97150787994609e-09	1.483292717776e-08	5.68250368796846e-09	6.98842646290387e-09	1.69591850427349e-09	1.76770586809519e-10	1.41672495337529e-10	1.59485018598071e-09	6.98569816734117e-09	3.69447317847643e-09	2.82336674547336e-10	1.73195004076846e-10	7.48106317702971e-10	5.86028477860142e-10	1.75825978989354e-10	2.09085069576976e-10	7.14061899411951e-10	5.48411796171176e-10	3.38980866278957e-11	4.0452856480296e-11	8.15350639516379e-10	3.66675772992338e-09	3.17247103427951e-09	5.00595847889139e-10	5.2847644973724e-11	2.04916421336591e-09	9.8132111639991e-09	1.01542708286528e-08	2.22218303376235e-09	1.16105580607014e-09	1.30126678380723e-09	8.81654178197215e-09	1.64543881781041e-08	7.3444582858593e-09	3.9353792565406e-10	1.81037737327038e-10
9	21.7148914913158	14.317552668549	6.26086869588379	1.81588646341881	0.34823983875995	0.0437458576289757	0.00354474155340579	0.000186322204833128	7.16788017092305e-06	1.78135589250423e-07	5.07080662646177e-09	1.37713793829986e-08	1.55676393438386e-08	3.59620715044351e-08	5.59526221508317e-08	5.39040884691387e-08	4.22351144795181e-08	1.54595019372026e-08	2.13760910561065e-09	3.09337650214027e-09	1.08418321286534e-08	2.01716744268974e-08	1.49789866351136e-08	7.0878351716501e-09	3.92156466633892e-09	2.95352454531521e-09	3.02533139236354e-09	2.68649461321676e-09	2.61144313158167e-09	2.82993476561631e-09	2.06260220013021e-09	1.17451991291083e-09	1.45376522242818e-09	4.0478066949262e-09	9.20094332864055e-09	9.3971806152428e-09	5.02614932317422e-09	4.28552287463897e-09	1.18702274091604e-08	2.71776544929767e-08	3.0806068294462e-08	2.04811661081506e-08	1.559289732158e-08	2.0101930227825e-08	3.69178673452385e-08	4.65406297815353e-08	2.75976729918366e-08	8.57937374343908e-09	4.316015158282e-09
10	21.5355199954236	14.8612530593713	7.12634617317522	2.3775289102618	0.550957928190076	0.0878803329544866	0.00941800060262648	0.000649932480563212	3.02269052059312e-05	1.7795770227855e-06	1.08071704832855e-07	7.44926501594544e-08	1.60479264738651e-07	2.5270912424176e-07	3.34662566415898e-07	3.50681189564473e-07	2.71971239451311e-07	1.35948320435849e-07	4.68660739891484e-08	3.63242868043085e-08	6.98985017129719e-08	1.00962162398767e-07	9.4748115428746e-08	6.80076883818565e-08	4.258868622881e-08	2.6907794476282e-08	2.27925415160932e-08	2.24172145423777e-08	2.08844311158322e-08	1.81764509197051e-08	1.50565278721302e-08	1.37701076421537e-08	1.69363595064414e-08	2.66732464582466e-08	4.03438569543012e-08	4.7517453660712e-08	4.76905101622939e-08	5.57128789109389e-08	8.34861250721271e-08	1.22358499833044e-07	1.43847343854609e-07	1.41874406888628e-07	1.41754204483204e-07	1.62282733310651e-07	1.9680898365743e-07	2.02386505358543e-07	1.51506960487412e-07	8.79860430938463e-08	5.27781896021955e-08
11	21.4771585992129	15.4278917127415	8.02826534272283	3.03425211526071	0.833645803948924	0.165632570844695	0.0232897929110159	0.00216960280187963	0.00010969133328646	3.24704992367487e-06	1.71934518265375e-06	9.70911557931815e-07	1.18428685812333e-06	1.74761172367385e-06	2.183292823847e-06	2.24548309095429e-06	1.8414000167572e-06	1.17450293344469e-06	6.37548438429484e-07	4.43925009060353e-07	5.14400830771108e-07	6.31384137415092e-07	6.35541148117079e-07	5.22770481049303e-07	3.69931106284798e-07	2.50947521505658e-07	1.92048585832444e-07	1.67539609808118e-07	1.48417192333849e-07	1.28974961311407e-07	1.15580548560337e-07	1.15233370020307e-07	1.33155297462983e-07	1.71810615459599e-07	2.25657992773174e-07	2.81799612713446e-07	3.38461381910337e-07	4.13745986757688e-07	5.22077318576158e-07	6.47890436173266e-07	7.5669812578685e-07	8.37169829399192e-07	9.12688446112295e-07	1.00228534186848e-06	1.07497058371134e-06	1.04976174244634e-06	8.83441805282734e-07	6.44883887712565e-07	4.34339336028621e-07
12	21.5037235216091	15.9933912490292	8.94110129585096	3.77282612730549	1.20670826970606	0.29305546324285	0.0536782296803845	0.00718711445114515	0.000623475843557801	1.95523001396635e-05	5.2773488767321e-06	9.45906268304744e-06	1.00676850250236e-05	1.19464727229314e-05	1.40203232207437e-05	1.44541516812212e-05	1.26709801448202e-05	9.49671082263275e-06	6.47450647989248e-06	4.72597662477148e-06	4.29262078443156e-06	4.41055297427576e-06	4.29705905443628e-06	3.69641175448547e-06	2.83463665188958e-06	2.05761331236223e-06	1.53344056011757e-06	1.21789792690995e-06	1.01062544941939e-06	8.65353038988181e-07	7.82584976929576e-07	7.73786129235979e-07	8.48515524482955e-07	1.01218781385911e-06	1.25954818196066e-06	1.57210132261833e-06	1.93193428019376e-06	2.33566908676411e-06	2.78534788455691e-06	3.27081590228592e-06	3.77009375306597e-06	4.2650622240596e-06	4.74701198418945e-06	5.18497482526176e-06	5.46793825199308e-06	5.40645098410911e-06	4.871624337168e-06	3.95362139077324e-06	2.91825720658368e-06
13	21.5769922237764	16.5246406023633	9.82526044158062	4.56065146395002	1.66495748249614	0.482225888345402	0.111833092600159	0.0210234416076128	0.00330002612977852	0.00048093683123458	0.000109041005315825	7.44811879659472e-05	7.64363115140745e-05	8.2449087349636e-05	8.92565928642261e-05	9.11541590050491e-05	8.4166073570485e-05	6.99917401000921e-05	5.4266388550147e-05	4.22191677640558e-05	3.54814961893959e-05	3.20982106217987e-05	2.90576251927594e-05	2.4767993085515e-05	1.95827838518646e-05	1.46819192335526e-05	1.08506758437156e-05	8.16021133379974e-06	6.34212147563307e-06	5.15779498703647e-06	4.48309316402712e-06	4.2611024221442e-06	4.46880564722953e-06	5.09948543780341e-06	6.12900532866543e-06	7.47963681273757e-06	9.02745320641047e-06	1.06673126200954e-05	1.23812453237535e-05	1.423243919479e-05	1.62743665261637e-05	1.84740776510621e-05	2.07314012560212e-05	2.28901984634688e-05	2.4606273956296e-05	2.52442435305169e-05	2.41523153079387e-05	2.12318679732442e-05	1.72027024852958e-05
14	21.6590023864804	16.9809120044584	10.6256568781498	5.33995889357319	2.17572246005166	0.727949828094768	0.203205644394373	0.0484684295305948	0.0105210752270069	0.00250499534519918	0.000897002495528997	0.000555209672602439	0.000499304789993447	0.000515893943271935	0.000541499686093672	0.000548609165718113	0.000522173275209425	0.000463326969726961	0.000388792710141592	0.000318841731299843	0.000264506309633798	0.00022419705105414	0.00019000029637285	0.000156093074080379	0.000122182231232346	9.13009254926066e-05	6.61402810823479e-05	4.74228895125205e-05	3.44221005327273e-05	2.59777380113467e-05	2.1034613751357e-05	1.87900693059609e-05	1.87243084884892e-05	2.05347875123375e-05	2.39382013671248e-05	2.84730576755436e-05	3.35431172132516e-05	3.87586038054167e-05	4.42514105269722e-05	5.05269466333186e-05	5.79099358100398e-05	6.6252984814424e-05	7.52904946751385e-05	8.49308167515714e-05	9.45892474531315e-05	0.000102179993417295	0.000104538304401869	9.96385846198716e-05	8.85406621938248e-05
15	21.7205306153853	17.3248552776843	11.2824713208784	6.03485818390944	2.67792162398049	1.00019275506729	0.319428280886192	0.0878767572749084	0.0207130705291575	0.00455235553278586	0.00180788575455879	0.00184799413208396	0.00225150471091879	0.00261666672684947	0.00287551092789299	0.00298774306741043	0.00292945402245291	0.00271325334523363	0.00239237286500753	0.00203717568558068	0.00170092955605322	0.0014028906278481	0.00113771855423516	0.000896250225902957	0.000678160611657723	0.000490614291759856	0.000340497831769008	0.00022929411374271	0.000153023287898042	0.000104696357182378	7.67630734802178e-05	6.28270428970872e-05	5.85296345945536e-05	6.13594123441422e-05	6.95360901538441e-05	8.0980530718055e-05	9.35485029596276e-05	0.000106457658218326	0.00012114840478392	0.000139939683840436	0.000163538216307138	0.000190680361454382	0.000220948965584163	0.000256783096535424	0.000300219583855725	0.000346641288161688	0.000383429552809272	0.000397112582787862	0.00038280382868388
16	21.7624243522942	17.5502343170266	11.7616752409404	6.57896448756864	3.0999018478287	1.25145508530858	0.443408672848234	0.139624466261757	0.0367895013733229	0.00590501217616765	3.08081144172366e-05	0.00227531441257248	0.00629492008044778	0.00987989720531387	0.0124293866389189	0.0138570294561218	0.0142278941786687	0.0136978846392388	0.0125055148375584	0.0109271820668503	0.00920701663523071	0.00750976568534963	0.00592342139529461	0.00449395621233937	0.00325563677733448	0.00223773406514208	0.00145492001972295	0.000898189245135201	0.00053538452827984	0.00032012496613319	0.000204001896326493	0.000147315388721133	0.000124589863261946	0.000122972420829084	0.000135634417587777	0.000156147458030527	0.000178905792955294	0.00020397949872581	0.000238506651622738	0.000289591948233678	0.000355331637089786	0.00042702942854266	0.000504277555554705	0.000605223078428713	0.000753535716821626	0.000948966710175562	0.00115136126137022	0.00129791194523671	0.00134021967745972
17	21.8540244915351	17.7308261535842	12.1096104921582	6.96569922321355	3.39062444610237	1.41970598548273	0.534182016298469	0.196092414499012	0.0753693378858282	0.0295918927951636	0.0130719427313941	0.0125664001706954	0.0213550900320969	0.0337586327784206	0.0454515351781234	0.0538838977118094	0.0580449654701973	0.0580037197708507	0.05448768910815	0.0485328298499826	0.0412035312089346	0.0334107298869327	0.0258440651304495	0.0189869003573729	0.0131554566507393	0.00852096224888677	0.00511290561177654	0.00282559200349827	0.00144717740949179	0.000712940049526199	0.000368532986553074	0.00022126950684386	0.000160281561570311	0.000140738448339766	0.000148091793108162	0.000170696224186787	0.000198782927921773	0.000239085608290199	0.000315261358777003	0.000440953456645073	0.000593346662408296	0.000730271809995464	0.000850596369711449	0.00103522372302342	0.00140490347309267	0.00201091642110715	0.00275338115331453	0.00340758843845731	0.00374388428981653
18	22.1856381574638	18.0892479673489	12.5389979720941	7.34551591828726	3.60735545989	1.47378233653595	0.508137888368392	0.17085252871048	0.0859092049587363	0.0723539025237245	0.0724914443290485	0.0796128872978857	0.0972808337993711	0.124726251270078	0.155893666745999	0.183033126836663	0.200057066048597	0.204085137863411	0.195369142008401	0.176355313582396	0.150555554365741	0.121621736864226	0.0927586685854564	0.0664372921076694	0.0442981382793303	0.0271517305164378	0.015040485798495	0.00737129081554369	0.0031303525244116	0.00115832983560993	0.000421927873341766	0.000199223067780241	0.000120820973382279	7.48922086664506e-05	5.60182161381559e-05	6.12492305577606e-05	8.18979365519399e-05	0.000143767012921698	0.000303013480788985	0.000568794687296393	0.00084022957341379	0.000973439634653327	0.000966681830001721	0.00108599239862569	0.00175221562352194	0.00321825824122304	0.0052861793891577	0.00731417750511173	0.00853573778007828
19	23.1109962797356	19.0583181079464	13.5276528005382	8.18451490225768	4.14399766651903	1.68730665043756	0.497556331434528	0.0721375479531058	0.00441903169572152	0.0617349206418839	0.145398507640894	0.228062579417176	0.309281296599521	0.391862602899744	0.472427744081324	0.541095497671282	0.586009757558186	0.598539812328164	0.576315132478844	0.523383065950786	0.448350189092786	0.361824311115651	0.274136418500881	0.193764090401588	0.126477181620071	0.0750745922114947	0.0395895179134214	0.0178788078915338	0.00649778459380124	0.00169115271688661	0.000260273972695122	7.21423771132028e-05	9.74041612547036e-05	6.88885814226007e-05	2.42900104381989e-05	8.84253132458781e-06	3.57431467599968e-05	0.000166112834175432	0.000490862931233326	0.000966388145196949	0.00130771742606847	0.00117644295653018	0.000610966103965733	0.000302934511925855	0.00133126526384252	0.00440644753674512	0.00916397505915145	0.0140961869595026	0.0172546674453492
20	25.1082014183723	21.2211859050539	15.7537680552857	10.2317925255586	5.78606277621359	2.83542073961195	1.20802730359121	0.47678401313156	0.242071047252226	0.246910218456258	0.363374901289593	0.536665875409704	0.740513461624309	0.954609765335173	1.15656920847692	1.32151953835257	1.42609670818562	1.45422686502109	1.40162350781045	1.27682592916757	1.09860834041019	0.891205248284988	0.679208764000298	0.483463147235003	0.318512275540645	0.191624510788013	0.103194905769909	0.048241968992971	0.0186192124251713	0.00542727601618456	0.00103588953072418	0.000226840284613549	0.000287405898842707	0.000307551204563149	0.000233944884746777	0.000205968494340305	0.000348808492028846	0.000796897742164957	0.00161490078654482	0.00256876096461666	0.0030663582510021	0.00258109737463137	0.00138910535122973	0.000946171923729414	0.00330779807213311	0.00973932379707016	0.0194529319206194	0.029491446069697	0.036018924860238
21	28.5807419257767	24.9971785646032	19.6290499508239	13.8709637392841	8.88348737017647	5.24718070304192	2.96986983738528	1.73082733305208	1.152498214446	0.958232381061483	0.998101179190304	1.20200281425623	1.52458888233992	1.91413313147554	2.30712475417104	2.63764192043742	2.85073966786433	2.9131543789974	2.81813304063819	2.58377104315116	2.24627837018353	1.85081718305922	1.44259423266911	1.05999059737046	0.730386699777501	0.468580036286509	0.277400182812273	0.150052751729349	0.0736173464732879	0.0329405822815196	0.014050518223683	0.00635128172323292	0.0032839756023244	0.00170726893427476	0.000665764338267585	0.000236788194081004	0.000793620269222123	0.00260089238371402	0.00552635393698675	0.00888274502122434	0.0116702611724609	0.0133515003304388	0.0147441753501839	0.0181938025382323	0.0264754692820045	0.0408347323781485	0.0594465308073427	0.0775270550878753	0.0893036709794283
22	33.6643221516626	30.3874516494645	24.9552428754658	18.6361217576434	12.6525304382678	7.81737640427845	4.42284475586377	2.35691738420446	1.31723347165593	0.991523032106663	1.14299976030808	1.61187866779424	2.27905539479809	3.03343839495686	3.76152942225412	4.35705614077156	4.73867556999694	4.86397766271083	4.7333717691077	4.38352090997358	3.87416479529842	3.27349350142737	2.64610645254257	2.04531238900636	1.50952456038677	1.06158516459752	0.709933532513366	0.451003467724695	0.272534752558724	0.157437294367104	0.0876270724158738	0.0471408377558627	0.0239966798853085	0.0106586590274036	0.00338433921761578	0.000969764052464721	0.00338680747505034	0.0106500526390101	0.0221296755699515	0.0364802808349083	0.0522346142126088	0.0687827787549798	0.0870659021675207	0.109259755242086	0.137278132458299	0.170829843809077	0.206318504684834	0.237536705983515	0.258024590617243
23	40.5165648150723	37.5819813002331	31.9894657112801	24.8616830426709	17.4717087891512	10.8902418899872	5.77844621606365	2.36167386761687	0.532863106427716	5.71879267868131e-05	0.410099851142495	1.42148891959103	2.73381787142153	4.09530543856437	5.30618890290185	6.22457766423763	6.77208869475599	6.93346971052695	6.7468363354319	6.28589547801082	5.63922477335818	4.89242870190557	4.1169247299591	3.36585280094687	2.67504752454811	2.06619630982802	1.55002997203868	1.12871296043444	0.797622262326529	0.547054034830294	0.364202542063864	0.235356049348362	0.147942886877352	0.0919805383252182	0.0606282912724249	0.0498241838417874	0.0572757259847222	0.0812673175880094	0.119777252202795	0.170230437326037	0.229874609408772	0.296388704061468	0.368142672970789	0.443723488057996	0.520879421790615	0.595569167252289	0.661905837017075	0.713310842319978	0.744438512956388
24	49.8367131477668	47.8347250198039	42.7973537772556	35.649374704613	27.5967245294772	19.8182362703127	13.2226980549028	8.32881253713134	5.26718658390656	3.86434730145724	3.75899169611592	4.51246524978595	5.6944127344932	6.93964923837619	7.97970619329908	8.65388779055925	8.90369583780587	8.75401663763145	8.28542271093857	7.60350283371777	6.81176265110703	5.99328918345641	5.20324890394948	4.47073456756659	3.8060836971235	3.20939082234764	2.67720117683198	2.20625492170279	1.79465351590393	1.44150975277508	1.14613150933379	0.907416775185335	0.723698887318384	0.592939863472297	0.512994633927191	0.481673610693641	0.496479849540207	0.554102936527935	0.649901127312176	0.777611501116048	0.929394686274973	1.09614214232158	1.26788377543968	1.4341987969919	1.58468444646309	1.70961537135732	1.80082282200223	1.85259805169691	1.86227297554312
25	61.8923624919742	61.8179283914513	58.6550978454718	53.069226469626	46.0295893684555	38.5701378601465	31.5770705338807	25.6551396534447	21.086987790696	17.8690019851647	15.7924726762767	14.538996168686	13.7673690653099	13.1792107423406	12.5586654752569	11.7869606265548	10.8358870862156	9.74622174970361	8.59821015018623	7.48147797160303	6.47083114264876	5.61213685810054	4.91923303202822	4.3796264687933	3.96479763376907	3.64083449781945	3.3765213004827	3.1479138448667	2.93988336409956	2.74570082802913	2.5656352147867	2.40516980348418	2.27312019608939	2.17976797901256	2.13506358605999	2.14694026186185	2.21979545423206	2.35323733340813	2.54125161227286	2.77198327659642	3.02830910018187	3.28927847727207	3.5323302594442	3.73598495634748	3.88251683034106	3.96000052848921	3.96318496561364	3.89292888340015	3.75440335992791
26	73.8844682192614	75.7793739785062	74.7121988265751	71.1029230627916	65.637843829701	59.0994517085542	52.2106748299199	45.5300792102578	39.4096488576767	34.0058728956646	29.3243390684379	25.2773160532411	21.7386797697807	18.5868405572723	15.7317520639011	13.1259857997473	10.7623751368798	8.66219615887064	6.85855948061746	5.37978002561523	4.23688110905146	3.41791057917997	2.88953142409846	2.60404973468929	2.50858958282609	2.55312926369739	2.69541943636909	2.90257956465157	3.15047112939427	3.42228997125368	3.70735431663218	4.00031181591209	4.30043624319061	4.61053592166665	4.93517889786635	5.27826520221004	5.64028576842724	6.01582304677022	6.39194313967082	6.74808166829838	7.0578058890681	7.29243299340389	7.42594947494339	7.44014504317335	7.32854936851173	7.09784072754143	6.76597933554237	6.35731247968372	5.89600314308058
27	79.8177481075938	81.9698891162375	81.3014161579394	78.1439567888974	73.0509784791427	66.6662116594704	59.604467661482	52.3714402072058	45.3302999236958	38.7071026294051	32.6191890130652	27.1108217251775	22.1850947370459	17.8269932512461	14.0169806857683	10.7368604936408	7.97026897690092	5.69987065428407	3.90298104700146	2.54732007856203	1.58869880165819	0.972118620785798	0.636669724460848	0.523025229393155	0.581045944810664	0.774822268878886	1.08355762134767	1.49845657386979	2.01727293145649	2.63869923642577	3.35826276720548	4.16630764068656	5.04763218209028	5.98185247323016	6.94365477605626	7.90258425488932	8.8226068294655	9.66213594230893	10.3753909100324	10.9157812421741	11.2414908561464	11.3226513101424	11.1486407603876	10.7334252048979	10.1167934946781	9.36003453181948	8.53601712481171	7.7154020867791	6.95225282774669
28	75.3730362588403	75.6260588869182	73.3703789123019	69.0437709296134	63.2418483495981	56.5913007385422	49.6442009847592	42.8162800558043	36.3735482360678	30.4556776060299	25.1166756126084	20.3645458520921	16.1888781015601	12.5739827058446	9.50139331858672	6.94764624935098	4.88188077150018	3.26504165056736	2.05035323319225	1.18425834721838	0.607809898840552	0.25939597507891	0.0796416734503676	0.0181994229781668	0.0406602269950628	0.133049017943917	0.301910752573713	0.56960340322914	0.966201395968259	1.52044855665665	2.2520642680609	3.16665891841271	4.25324016413129	5.48346301979611	6.81171445344478	8.17570868155392	9.49808843600181	10.6901053608396	11.6584524585888	12.3156459560923	12.5931583404282	12.4551493366583	11.9096035203934	11.0134232658322	9.86883055410878	8.61026819325687	7.38344697939106	6.32054757375117	5.51706899321098
29	62.3414189514214	59.8826083295895	55.5454697600407	49.930810219939	43.6983439232195	37.4391732910396	31.5855492372955	26.3765935695165	21.8783213736128	18.0394077399702	14.7567223555866	11.9280230928949	9.47998312126265	7.37205384351507	5.58520252380803	4.10680588194498	2.91981808394159	1.99887659118011	1.31158102426326	0.821604687192149	0.491348238444322	0.283896411976666	0.165353224514799	0.108420870579218	0.0967906667168341	0.128667017076903	0.217515785491635	0.389103653460551	0.675454463198278	1.10754658184654	1.70875916101556	2.49024724177208	3.44817688536837	4.56186734175403	5.79189189055901	7.07807787144206	8.33861498622787	9.47239395682022	10.3666453145268	10.9107276081147	11.0148322975331	10.6301449478584	9.76549635207314	8.49544750910543	6.95632208067634	5.32959013491919	3.81537605475502	2.60164595993161	1.83592144136022
30	46.9958612935133	42.4483317985277	36.7789878954794	30.6704360784938	24.7671309062413	19.5604288225041	15.3221528817621	12.0992699834815	9.76250248029999	8.08614891797447	6.83043086911462	5.80241241044653	4.8836748272117	4.0266701906881	3.23150442557307	2.51790354738826	1.90380040041301	1.39537324098872	0.987135775651271	0.6673144292523	0.423724788783897	0.247454713578543	0.134048390975959	0.0832369110969556	0.0982941452693735	0.18539570126048	0.352753087661278	0.609260892842887	0.96282534527877	1.41894941804604	1.98008328820977	2.64564090640224	3.41180358919967	4.26985471010664	5.20223182719926	6.17672408493372	7.14078657634225	8.01902753353247	8.71687853677825	9.13203676036041	9.17280802680672	8.77980923038257	7.9456256627021	6.72676712639088	5.24388037448905	3.66922430104125	2.203918262128	1.05026145393969	0.385574318662087
31	35.6024522373	29.973336271341	23.7820730432796	17.7013868906932	12.3139305199717	8.01650293973929	4.97209643705886	3.11816723526506	2.22319271421241	1.97077005156586	2.0453364123488	2.19711423200122	2.27390428759854	2.21954123750832	2.04867037955157	1.81207089587766	1.56559140514827	1.35063509958615	1.18785667497039	1.08084783297734	1.02441195897171	1.01247252551305	1.0426779862583	1.11707999625704	1.23995217135036	1.41455184841461	1.64054672044256	1.91326253228267	2.22514604676331	2.56904911960983	2.94223401525828	3.34951516304113	3.8038775869113	4.32341024338246	4.92447159966635	5.61242752749922	6.37260581819714	7.16475767749653	7.92390780963502	8.56895579848701	9.01813009408469	9.20809766272147	9.11200669922251	8.7515984208199	8.19992847668576	7.57380338131487	7.01793921042568	6.68511345791579	6.71743838320935
32	32.9887264008407	27.0852509845608	20.80110473822	14.7554544393107	9.47883799322135	5.33270454198271	2.4670389041016	0.823482361987652	0.179540960918163	0.219474820539431	0.612210384621854	1.0773312348903	1.42607047620694	1.57285171765823	1.52131628742655	1.33445317135802	1.10022496739692	0.902247533648017	0.801025336467437	0.826760022197803	0.981326312689457	1.24540211237156	1.58690290818057	1.96819051886801	2.35118783440049	2.70084678832062	2.98801413575646	3.19259020100234	3.30720962745211	3.34084604216005	3.32110887184507	3.29381884000724	3.31882512680575	3.46189540091404	3.78364621332511	4.32755613305908	5.10976673165712	6.11335770369378	7.28898874577093	8.56236973653539	9.84730874025185	11.0615834582317	12.1420632461095	13.0556799959577	13.8040149956649	14.4211113041802	14.9660588581621	15.5132777700125	16.1437392914794
33	44.4773124629934	39.107034442254	33.0980115900646	26.9850201010516	21.2568868057406	16.2883249367983	12.2961172288175	9.327301213876	7.2795105873234	5.94640059598713	5.07604216041399	4.42849799782114	3.82064137676058	3.15078488291882	2.40134503399662	1.62295209916991	0.90687877273612	0.353851752433941	0.0464003092596973	0.029589547747296	0.302193702478422	0.817887203839155	1.49435412680863	2.22745835514173	2.90760721892107	3.43587064325442	3.73798542587835	3.77488746508185	3.54881769714605	3.10439031677541	2.52438767168357	1.92052637260275	1.42002964353354	1.14947072532769	1.2178919909093	1.70150664217597	2.63223569950721	3.99187420890365	5.71286387758329	7.68561643024824	9.77129295023425	11.8181281551199	13.6789801944488	15.227868931915	16.3737826501913	17.0707922264897	17.3242337780443	17.1931293984842	16.7889454381657
34	78.6115739566157	75.1931163196409	70.416000123675	64.6683048587098	58.3628434024726	51.8854057677849	45.5529339063379	39.5884537246041	34.115739785211	29.1723428162175	24.7358364433758	20.7558132410603	17.183738059705	13.9941905460729	11.1937828703312	8.81732937996093	6.91383897647386	5.52694456990017	4.67514203969254	4.33670027832317	4.44262719538826	4.87909765515598	5.49875256705808	6.13865566244248	6.64168192710992	6.87777871054066	6.76181966437012	6.26550845677844	5.42179442513645	4.32135326214992	3.10171186373503	1.93044973866277	0.984524757243673	0.42812020425574	0.391493753833268	0.953149148426854	2.12728522887828	3.85795192427354	6.0207123125943	8.43192924817765	10.8651168033689	13.0731651361844	14.8146933727418	15.8823238930284	16.1303050801724	15.4986369051592	14.0306870792462	11.8812709248346	9.31240002533458
35	150.429112241085	152.27314214043	151.732406574746	148.948491011857	144.165017146205	137.698864137972	129.90877848922	121.165920136721	111.829812566191	102.231518098309	92.6640770174229	83.3787650113132	74.5848619120235	66.4505235508699	59.1029365631704	52.6269695904269	47.0626771125893	42.4029322601832	38.5929217045233	35.533132805165	33.0868581076369	31.0923147762733	29.3784698324225	27.7828159494607	26.1688367703313	24.4408212137922	22.5540190192092	20.5187790500308	18.3981338085633	16.2991347913421	14.3589738814745	12.7274608287766	11.5477323815736	10.937156332906	10.9703051173618	11.6656613843168	12.9774290436093	14.7934868412916	16.9401446605198	19.1939333925842	21.3001553208807	22.9973245696259	24.0459349982591	24.2592355608276	23.5329404211834	21.8701660678291	19.3975208902237	16.3683460191374	13.1497850816066
36	283.384261635933	297.352320409962	308.020781779259	315.152434114681	318.660557621586	318.606616729953	315.187919542301	308.717141848103	299.596153500616	288.286763323519	275.280866660033	261.072132134051	246.13090859263	230.883560810812	215.697009962741	200.868879659917	186.623318032548	173.112255765162	160.421550291024	148.581158326062	137.578197057756	127.37154044115	117.906496784077	109.128160618734	100.992234546697	93.4724540817122	86.5641726736175	80.2841114507919	74.6666840327599	69.7576194458104	65.6057972471756	62.2542764926571	59.7314653622506	58.0432766897674	57.1669849862935	57.0473735376267	57.5956505253471	58.6915160687094	60.188654852607	61.9237771886933	63.7290988374328	65.4478108686295	66.9516418367369	68.1590846629512	69.0523170955071	69.6903918923672	70.2160429945991	70.8535876265849	71.8960231172696
37	501.00285419641	537.012980476803	569.261482888338	596.992172924054	619.599764604089	636.655135142028	647.91940496879	653.346344714029	653.073636191692	647.404413438056	636.781201117782	621.754796267682	602.950786101008	581.036273839196	556.68903853669	530.57084553769	503.306023908295	475.465809618193	447.558385253292	420.024081939583	393.234881975183	367.497185714664	343.056777308789	320.105017060413	298.785466973271	279.200378322724	261.416694962098	245.471420587027	231.376341506519	219.122181712045	208.682300064529	200.016035386895	193.071783696334	187.789871502397	184.105283660575	181.95031935727	181.257282117928	181.961347899129	184.003782294324	187.335674492874	191.922304953164	197.748155761402	204.822408741036	213.184572972515	222.909673688297	234.112267336593	246.948482251201	261.615381027673	278.347246895296
38	803.783000375835	869.906735442883	932.062432252946	988.893925506815	1039.16736420917	1081.82261578486	1116.01586218377	1141.15091628855	1156.8976714834	1163.19707601587	1160.25299921782	1148.51223806855	1128.63462637099	1101.45570552783	1067.944673577	1029.16035267571	986.207732410899	940.197301469952	892.208926576345	843.261529854948	794.289303677716	746.12472585319	699.488226311574	654.984025760137	613.101423105737	574.220649526403	538.622325199106	506.499539115571	477.971611247636	453.098677658817	431.896351622006	414.349846680078	400.427090828205	390.090505286208	383.307258279676	380.0579267087	380.343600941234	384.191546354087	391.65958758323	402.839407403939	417.858953095671	436.884122151803	460.119861298859	487.810765186235	520.241213171709	557.735045375771	600.654763830448	649.400260056191	704.407120094514
39	1145.77284354525	1240.68163117182	1330.82768481637	1414.27797887218	1489.20121007892	1553.94067326504	1607.08088873601	1647.50414341417	1674.43374058943	1687.46162093272	1686.55904540374	1672.07013130994	1644.68911497579	1605.42319275644	1555.54359451225	1496.52811773761	1429.99866699596	1357.65739683646	1281.22486405376	1202.3831928795	1122.72669404418	1043.72171308994	966.676774304878	892.723390258777	822.807271419972	757.68913304029	697.953882000663	644.026686077054	596.1942812788	554.629848224234	519.419866713986	490.591514485334	468.13938526983	452.050537067638	442.32712118199	439.006067597618	442.175499499832	451.987711176784	468.668666119246	492.52405669223	523.94201707296	563.392602837603	611.424150123151	668.656611294847	735.771938667044	813.501558361893	902.610947034281	1003.88129786005	1118.08824051424
40	1440.10849669763	1549.63322205486	1652.28985919047	1745.73543387473	1827.74622698337	1896.30497011049	1949.68278893875	1986.51133463023	2005.84099318513	2007.18180687101	1990.52472927715	1956.34199435525	1905.56662374177	1839.55233302226	1760.01623556194	1668.96770108693	1568.62744098695	1461.34132056389	1349.49352176889	1235.42350464402	1121.35077073195	1009.31076496491	901.104425255274	798.262969717462	702.028569646905	613.350656693087	532.896810034616	461.076505597566	398.075511210952	343.898390422199	298.416430501837	261.418321758605	232.661061204283	211.91880343227	199.027702250037	193.925145481893	196.682152716148	207.528056710802	226.866904818002	255.285284834823	293.551494383542	342.606134594118	403.544323105058	477.589798072711	566.061236959416	670.331156273941	791.777806845944	931.730548947515	1091.40929650896
41	1611.5673806563	1716.46913072069	1811.82558541788	1895.24140087528	1964.49597196113	2017.63345924461	2053.04667174971	2069.55017592616	2066.43837704727	2043.52498794986	2001.16122715654	1940.23121842339	1862.12432401996	1768.68545045912	1662.14562899158	1545.03630730588	1420.09171612427	1290.14433274134	1158.01881114242	1026.42976640105	897.888494893673	774.623109764559	658.515721311585	551.059258331172	453.335382666653	366.013772770262	289.371918273462	223.333543840644	167.522922127542	121.331682127166	83.9942929627235	54.66820921746	32.5146908520982	16.7765334606916	6.84932728969773	2.34336360168428	3.13387943583974	9.39793266879346	21.6367892920846	40.68325230302	67.6938443568668	104.126162685116	151.702053678849	212.357514625736	288.180438037168	381.337492044521	493.991603324078	628.211701094104	785.876612041475
42	1657.56507180823	1747.62286124504	1826.74752695597	1892.86981460881	1944.13748663822	1978.99272690089	1996.24220953479	1995.11593823491	1975.31133160916	1937.01963830282	1880.93258590874	1808.22815732756	1720.53548996301	1619.88003916499	1508.61126413416	1389.31610816798	1264.72238696833	1137.59681059347	1010.64270348561	886.4025283666	767.170059747075	654.916508336725	551.234105378935	457.299669206498	373.859561025981	301.236266408829	239.355688300772	187.793177777118	145.835422394541	112.554607521221	86.8907956431295	67.7382463496336	54.0314212341526	44.8266621901757	39.3759633263896	37.1898304686375	38.0868866845568	42.2285851900035	50.1380837473176	62.7029763327132	81.1621383986171	107.077404301948	142.291155694979	188.871166844569	249.044246473734	325.120362602363	419.409066957835	534.130177374919	671.320852763124
43	1642.08002981233	1720.80574267598	1789.30494309406	1845.93883974494	1889.26319220798	1918.08387763373	1931.50598284014	1928.97383686528	1910.29971436678	1875.6794055046	1825.69344287565	1761.29347039137	1683.77399391536	1594.73052410617	1496.00586019892	1389.62692161915	1277.73506833389	1162.51322384716	1046.11329998515	930.587405696884	817.826102335714	709.506558603896	607.052886041631	511.610238436563	424.033482124588	344.890440129268	274.478933763128	212.856140025277	159.878194470217	115.247529874239	78.5651714520601	49.3851165816857	27.2680044545866	11.8315098259189	2.79524587450788	0.0183976312638453	3.52878939389723	13.5425771134591	30.4742139367529	54.9367351138534	87.7327281644703	129.83658744367	182.368802281745	246.563108269808	323.727363823856	415.199025830566	522.296117293867	646.264632146541	788.223426891155
44	1628.85020632857	1706.35137235727	1775.87663698465	1836.13276118505	1885.95585990446	1924.34797339268	1950.5097633527	1963.86789777443	1964.0958715789	1951.1272666398	1925.16077295401	1886.65665679338	1836.32475204044	1775.10444558778	1704.13750362493	1624.73492034316	1538.33924369055	1446.48402758093	1350.75216459456	1252.73486176212	1153.9929349234	1056.02192122235	960.222257278155	867.875460153777	780.126900715891	697.975397563823	622.269507730441	553.710069449694	492.858280699059	440.148388496375	395.903925953381	360.356368709346	333.665085534082	315.937520333652	307.248651197159	307.658910649756	317.229903311126	336.037407109479	364.181279170623	401.791998657345	449.033662335836	506.103306019185	573.226462935199	650.648899409273	738.624502820524	837.39935135796	947.192083321456	1068.17081591127	1200.42704463001
45	1629.53155118308	1713.45948507181	1792.39728376307	1865.34853226768	1931.38495375599	1989.66985614903	2039.47988142034	2080.22428429082	2111.46103671297	2132.90915720935	2144.45679580464	2146.16476031908	2138.26534109791	2121.15647071884	2095.39143415203	2061.66451449045	2020.79311143877	1973.69699694465	1921.37546880411	1864.88322467608	1805.30580360429	1743.73542985176	1681.24804659712	1618.88224860817	1557.62071863684	1498.37464823201	1441.97148673836	1389.14621927394	1340.53623186739	1296.67968529067	1258.01719296744	1224.89648596967	1197.57965161349	1176.25245252055	1161.0351703791	1151.99437267496	1149.15497089448	1152.51192489491	1162.04095060325	1177.70760799602	1199.47418528415	1227.3038559177	1261.16167035964	1301.01205740002	1346.81265223905	1398.50444140512	1455.99841640069	1519.15915458155	1587.78598962924
46	1589.33548771925	1676.84411692029	1761.78196217608	1843.37442197279	1920.86894342646	1993.54919607705	2060.74877180858	2121.86401398198	2176.36559649989	2223.80850617157	2263.84012862396	2296.20619763315	2320.7544379964	2337.43581022534	2346.30334824959	2347.50866550079	2341.29628657163	2327.99603752136	2308.0137944493	2281.82094419005	2249.94295044712	2212.94744158482	2171.43224159562	2126.01375319441	2077.31607208693	2025.96116548836	1972.56038786215	1917.70753510096	1861.97355790976	1805.90296920807	1750.01189235777	1694.78761042088	1640.68939490551	1588.15031890656	1537.57969736772	1489.36574936003	1443.87804652649	1401.46930065053	1362.47605380722	1327.21786848354	1295.99467362121	1269.08200627467	1246.72399715172	1229.12408027747	1216.43355962317	1208.73833443695	1206.04426412902	1208.26183498326	1215.19096495923
47	1433.1129385856	1511.24644321701	1587.75723124635	1662.00720800079	1733.35446413903	1801.16216425083	1864.80763853458	1923.69148938213	1977.2465200764	2024.94629420984	2066.31314205099	2100.92544385268	2128.42403966346	2148.51763994717	2160.98714034402	2165.68877609574	2162.55608569135	2151.60068772339	2132.91190826811	2106.655326821	2073.07033552354	2032.46682786498	1985.22114821812	1931.77144174166	1872.6125449484	1808.29055054502	1739.39716630078	1666.56396735993	1590.456615565	1511.76908930153	1431.217934662	1349.53651512903	1267.46920443187	1185.76543778699	1105.17351249757	1026.43401196134	950.272719543019	877.392892372869	808.466781543591	744.126315632237	684.952909706922	631.466422081404	584.113355348239	543.254485006442	509.152195587083	481.95790669844	461.700074803271	448.273354610079	441.429589525116
48	1157.93303462823	1216.3308868442	1273.28745631528	1328.31405691331	1380.91448160571	1430.59126039111	1476.85229873864	1519.21778329952	1557.22722766341	1590.44651984357	1618.47482567232	1640.95119895782	1657.56075054874	1668.0402346586	1672.18292200043	1669.84264533178	1660.93692353207	1645.44909470921	1623.42941621479	1594.99511878874	1560.32943214083	1519.67962878207	1473.35416045888	1421.71898575125	1365.19320698779	1304.24414848825	1239.38201537979	1171.15427226614	1100.13987363514	1026.94346325509	952.1896385517	876.517349137009	800.574467769045	725.012538935901	650.481677182495	577.625556667019	507.076407794012	439.44991864352	375.339930636327	315.312821424159	259.901484821864	209.598848460509	164.850914645516	126.049367598933	93.5238587593415	67.5341579617581	48.2624379719843	35.8060379711401	30.1711224598775
49	841.133229874165	879.650120717219	917.015259969366	952.910235618574	987.013696661656	1019.00579099965	1048.57289595077	1075.412549794	1099.23847770482	1119.78559277198	1136.81484332984	1150.11777239208	1159.52065420821	1164.88807741325	1166.12585423032	1163.18315080359	1156.05375480497	1144.77642249958	1129.43427771012	1110.15326854208	1087.09972302079	1060.47708044216	1030.5219095967	997.49935636984	961.698189843226	923.425636325722	883.002203340544	840.756699395783	797.021649664422	752.129292243901	706.408314705475	660.181456959462	613.764065358609	567.463636235074	521.580336940044	476.408441483828	432.238568822018	389.360567528143	348.066853766719	308.655982600312	271.43621776833	236.728863619053	204.87113560291	176.218372576991	151.14543419599	130.04717806874	113.337971512167	101.450258281729	94.8322676751512
50	561.410823784088	585.422655466077	608.637875171747	630.855693927686	651.874425513505	671.494827028636	689.523701538937	705.777689083474	720.087157782174	732.300094028893	742.285880548115	749.93884417353	755.181452239832	757.96703802171	758.28194211305	756.146968237048	751.618068722255	744.786196543527	735.776286937135	724.745361437639	711.879779799729	697.391699505321	681.514837091699	664.499658931804	646.608159857938	628.108414662345	609.269108632389	590.354267640032	571.618414884953	553.302379453757	535.629971006922	518.805715116158	503.013815415763	488.418472563215	475.16564715994	463.386305729738	453.201137330005	444.726675320322	438.082706285437	433.400798172186	430.833734334218	430.565601183589	432.822246050106	437.881799822611	446.084946755465	457.844621783996	473.654823657618	494.09824957193	519.852482751773
51	361.626948688955	377.00005940988	391.79334971828	405.84459467121	418.987494261362	431.054398907181	441.879364263397	451.301488029636	459.168468106864	465.340308987352	469.693092242147	472.122717968176	472.548517627189	470.916635350222	467.203074915515	461.416313551767	453.599391662725	443.83139955781	432.228298190816	418.943030470547	404.16490245863	388.11823909189	371.060346189014	353.278838522796	335.088421655876	316.827241976219	298.852943824413	281.538593685804	265.268648089568	250.43515317689	237.434369076033	226.664010637853	218.521287338496	213.401909081969	211.700201324157	213.810442744254	220.129502221476	231.060809993363	247.01965166015	268.439724433778	295.780844139856	329.537640504444	370.249028791499	418.508199504504	474.972826184475	540.375155787164	615.531618022551	701.351570522411	798.84478668014
52	256.896537693299	270.143480717546	283.113937667284	295.65036042497	307.584933234878	318.741573322306	328.938329835464	337.990168562257	345.712120002566	351.922758545424	356.447971042799	359.124964332708	359.806453587808	358.364967081227	354.69719836955	348.728334251632	340.416286372547	329.755756137116	316.782066730541	301.574702480918	284.260504413379	265.016481417772	244.072208668241	221.711798393905	198.275442328138	174.1605396188	149.822438074992	125.774829741785	102.589853312004	80.8979652008212	61.3876476653394	44.8050256557717	31.9534637369071	23.693210131004	20.9411465503098	24.6706900000489	35.9118762888626	55.7516348935596	85.3342415607404	125.861909217236	178.595450175723	244.854914158433	326.020078320036	423.530638304396	538.885924535049	673.643946539139	829.419551232104	1007.88146977055	1210.74802273236
53	248.203846375496	268.756158851746	290.077209312707	312.081441068601	334.672891592893	357.746562722383	381.190184982107	404.88638934861	428.71529374723	452.557505078617	476.297530711883	499.827586304456	523.051779658432	545.89064325036	568.285981225538	590.205990172327	611.650607018708	632.657032038299	653.30537031178	673.724331133217	694.096921823364	714.666070228758	735.740108831992	757.698052831669	780.994604699844	806.164818496203	833.828358498337	864.693288369247	899.559328992126	939.320525124518	984.967263032508	1037.58758314989	1098.36773347976	1168.59191085921	1249.6411383215	1342.99122763434	1450.20977673424	1572.95215232648	1712.95640853685	1872.03709338675	2052.07789625631	2255.02309167519	2482.86773802898	2737.64659439934	3021.42172507073	3336.26876952669	3684.26186628454	4067.45723189427	4487.87541201307
[truncated: 71 more columns]
