# Supplementary material for: Reconstructing spruce budworm outbreak severity: a comparison of paleoecological and tree-ring signals
Source: PLoS One. 2025 Aug 12;20(8):e0329406. doi: 10.1371/journal.pone.0329406 (PMC12342301; doi:10.1371/journal.pone.0329406)
Supplement: S16 Dataset — (ZIP) [file pone.0329406.s016.zip › Lake 5 wavelet data/Coherence_Lepidopteran_scales_Percent_defoliation/coherence_wavelet_power.txt]

V1	V2	V3	V4	V5	V6	V7	V8	V9	V10	V11	V12	V13	V14	V15	V16	V17	V18	V19	V20	V21	V22	V23	V24	V25	V26	V27	V28	V29	V30	V31	V32	V33	V34	V35	V36	V37	V38	V39	V40	V41	V42	V43	V44	V45	V46	V47	V48	V49	V50
1	0.322066998338988	0.198820453091499	0.079247044464149	0.0223712887545423	0.00538214866465666	0.00144072111086264	0.000520669682284247	0.000251381096815994	0.000144704904439178	9.13372997404929e-05	6.06193533587672e-05	4.10406185436079e-05	2.81936116304161e-05	1.97935330116615e-05	1.41328268377632e-05	1.05743460110041e-05	8.62894181051343e-06	7.43865130631249e-06	6.44414360161359e-06	5.43312873189506e-06	4.41184504621102e-06	3.42413807213226e-06	2.66854613094007e-06	2.23542524338631e-06	1.98126964727025e-06	1.81655590084728e-06	1.69053159408596e-06	1.59310152055424e-06	1.51729850897975e-06	1.42314239933781e-06	1.29444931695432e-06	1.14681689040953e-06	1.00312801155033e-06	8.97835327839203e-07	8.45979959228729e-07	8.20801287576841e-07	7.91681102574425e-07	7.51076639595124e-07	7.07392400716987e-07	6.63277793722543e-07	6.48080920229459e-07	7.01754458772842e-07	7.79575289050845e-07	8.07422206496228e-07	7.90753193918933e-07	7.35036728112236e-07	6.17712979710033e-07	4.90522581325077e-07	4.0484832920098e-07
2	0.625235223297491	0.367348377911861	0.13017275608588	0.0294157233109078	0.00495684288319865	0.000883710877010021	0.000250897607590926	0.000117016624066416	6.97987580702874e-05	4.55837500481858e-05	3.08910582435666e-05	2.09405207353737e-05	1.42155495050463e-05	9.83194723157479e-06	6.8034113129498e-06	4.9140078695729e-06	4.08822774825873e-06	3.71202671850664e-06	3.36950809017408e-06	2.90403246763792e-06	2.34394156769737e-06	1.72806830162737e-06	1.25259176798108e-06	1.03461886642804e-06	9.37873892740585e-07	8.84424481551207e-07	8.35832251618783e-07	8.00952416155271e-07	7.83241760347808e-07	7.48965972201456e-07	6.80631629127275e-07	5.89160088163186e-07	4.95901103521156e-07	4.32778600962877e-07	4.14141106952545e-07	4.12025384728993e-07	4.02194289674384e-07	3.81159506126143e-07	3.54871692558477e-07	3.20065217999617e-07	3.05241762749794e-07	3.57831476548253e-07	4.33098999159765e-07	4.60343071699509e-07	4.52866237098654e-07	4.22828996923209e-07	3.40775533796339e-07	2.43363408847394e-07	1.7919000422417e-07
3	0.974497137415344	0.547581865157139	0.173537908706147	0.030956976921935	0.00324841296246885	0.000269587796732664	4.38351616289894e-05	2.15805461137949e-05	1.53096657491062e-05	1.1095365536957e-05	7.93365498870814e-06	5.41007309282408e-06	3.60835445637699e-06	2.46640132146007e-06	1.62464738514209e-06	1.05716140909383e-06	9.1051876998048e-07	9.29677399969116e-07	9.32933138553996e-07	8.42638006975373e-07	6.81824285908737e-07	4.5797736153173e-07	2.75342192466826e-07	2.22276143201863e-07	2.16924210114662e-07	2.18960684837965e-07	2.0928107862188e-07	2.04086429401077e-07	2.09867207259586e-07	2.09557226932968e-07	1.91447600764544e-07	1.58186414221036e-07	1.22048178853363e-07	1.00392056697488e-07	1.01464628694036e-07	1.0621969164506e-07	1.05519729104331e-07	1.00397004630651e-07	9.2647430690108e-08	7.54012692124905e-08	6.41536706191215e-08	9.3475409546676e-08	1.34250852943778e-07	1.45740413243319e-07	1.41648481506394e-07	1.36147920804263e-07	1.06929445335075e-07	6.35178476128604e-08	3.55795217545888e-08
4	1.26668991356847	0.692813163085445	0.204532291082879	0.0309359831244738	0.00214173277465325	5.45547106030154e-05	9.45785606532308e-07	9.04721243729678e-07	1.30669775000205e-06	1.20372704825984e-06	9.48691944335558e-07	6.37497017196088e-07	4.05265377626532e-07	2.8171511631838e-07	1.8212153775909e-07	8.04664526723036e-08	7.25084952983879e-08	1.03027084318762e-07	1.30037922268382e-07	1.28130352265007e-07	1.08288221805296e-07	6.49205497016515e-08	2.12174113575522e-08	1.61874671540836e-08	2.15075977860938e-08	2.61928505216958e-08	2.35308208283917e-08	2.2680266832452e-08	2.60681405803828e-08	2.91546703391495e-08	2.77388274501198e-08	2.07716029206401e-08	1.27386977862324e-08	8.61710189154737e-09	1.13343749437422e-08	1.27748574401412e-08	1.26713196609303e-08	1.25167649415865e-08	1.23210500654721e-08	7.97130089441712e-09	3.23470853033323e-09	1.24940266384226e-08	2.38791457285028e-08	2.47377701406266e-08	2.15031329297195e-08	2.28147962582274e-08	2.01660930458111e-08	9.52054437620044e-09	3.0803052089684e-09
5	1.45028591452677	0.794690090090406	0.234922649775401	0.035437358981934	0.00241013418806964	5.4067081873214e-05	1.29539132812599e-07	2.20908521623404e-08	6.50323010186212e-08	6.58481621355335e-08	5.58499158657459e-08	3.11768919718432e-08	1.605458216293e-08	1.2323673204034e-08	1.32422879833789e-08	2.1103094914463e-09	9.26651469559175e-10	5.13596175726923e-09	1.01442646622155e-08	1.05388152060947e-08	1.04413303576549e-08	7.80472009972806e-09	9.16756436052843e-10	2.07825616238071e-10	1.07335085361044e-09	1.93474448598312e-09	1.01864395308907e-09	7.84106733652122e-10	1.26866159673872e-09	2.02139322608542e-09	2.35607892619665e-09	1.46366593685945e-09	5.10125220830335e-10	7.18681678909888e-11	8.04952262151964e-10	6.73615125048164e-10	5.1727181123762e-10	6.56337882404238e-10	1.07076959601457e-09	1.02165062972312e-09	2.82664099465746e-10	1.79994193285794e-09	3.07203725505059e-09	2.46859094686239e-09	1.13276825990506e-09	1.64725101969832e-09	2.93799469223413e-09	1.31303540110221e-09	5.96639092025657e-10
6	1.54875066633115	0.875565261892408	0.277853761062277	0.0481290511233637	0.00435770446458706	0.000199701565531861	5.33706244138586e-06	1.74542253618057e-07	1.0922953136081e-08	2.61356534294751e-09	2.79012988352762e-09	6.17235846928852e-10	1.58085554243003e-10	2.0492510877682e-10	1.73810430213697e-09	7.00598648134264e-10	2.96995895467649e-10	3.89457831887932e-10	7.29186296160758e-10	4.65470339723579e-10	6.47929887811927e-10	1.50477887628351e-09	6.41836269480927e-10	1.21790105229091e-10	1.04529287862396e-10	2.31416464808679e-10	4.81123969178513e-11	2.23160832391117e-12	1.74732694778533e-11	1.12647139748945e-10	2.13135323317737e-10	1.00251046073939e-10	5.44470805505002e-11	7.42838111459139e-11	2.10904960632417e-10	8.48746109957781e-11	7.77223744553436e-12	1.23219049080447e-11	1.41491976485826e-10	5.7409549081236e-10	6.67269450316116e-10	4.71518450698685e-10	3.92017449645040e-10	2.50007607388595e-10	1.61653582052096e-10	3.17812309133329e-10	6.28307486646676e-10	1.85134330868796e-10	1.17522741457426e-10
7	1.61146298138731	0.957005244736584	0.337832614520649	0.0703130758561736	0.00855316903563809	0.000610680095689805	2.68256343108492e-05	8.0076857194111e-07	1.61739376287126e-08	5.51526120314313e-10	5.40608501955335e-10	1.2497834361456e-11	1.18708683716622e-11	3.42690043971007e-10	8.26051620049254e-10	8.7428945866671e-11	1.7070639554931e-10	5.34905715023751e-11	6.64282873983761e-11	4.51637173819151e-12	3.20209329592168e-11	5.08198602846332e-10	2.79216870941426e-10	1.33219608362161e-11	5.57954862150704e-12	7.34380220293644e-11	2.84431500659687e-11	6.15469040194546e-13	6.01552442967788e-14	3.5596009933905e-11	4.82993411177585e-11	6.36477004741091e-12	7.53049762511316e-12	5.56842985980206e-11	1.94339660223349e-10	1.39339845183704e-10	1.62431096576254e-11	3.15509183976772e-13	7.82681488290949e-11	4.99451226315828e-10	5.42758398709788e-10	8.1903730458163e-11	5.40987114411114e-11	1.30943786514594e-11	3.00506359560436e-10	6.60438590010318e-10	3.60590624110994e-10	1.83071653107581e-11	4.1205159045578e-12
8	1.67245829943372	1.04811903151013	0.413503496764004	0.102526111115585	0.0159152033948425	0.00153809752210697	9.24387432153006e-05	3.55034903879588e-06	9.36930922170836e-08	2.72144366750586e-09	6.72422928886676e-10	8.5853885607624e-11	3.31719844597927e-11	6.0482511218338e-10	1.12542407025222e-09	4.31150665886469e-10	5.30235418827651e-10	1.28675040538004e-10	1.34121789262426e-11	1.07491686863138e-11	1.21006647321785e-10	5.30028413867657e-10	2.80312105097688e-10	2.14218330369047e-11	1.31408874391137e-11	5.67613423136771e-11	4.44639515136267e-11	1.33405083540741e-11	1.58639874120804e-11	5.41782778016437e-11	4.16098473635535e-11	2.57196183661775e-12	3.0692942699567e-12	6.1863395162023e-11	2.78209240804913e-10	2.40706046848894e-10	3.79818905554579e-11	4.00972855841626e-12	1.55476980503165e-10	7.44561334258519e-10	7.70438678048687e-10	1.68604500293915e-10	8.80932088048425e-11	9.87314872355163e-11	6.6894067630111e-10	1.24844976955577e-09	5.57248750621702e-10	2.98590459442337e-11	1.37359419870499e-11
9	1.74555216263934	1.15091687353277	0.503280106026389	0.145970084381765	0.0279932692229988	0.00351651199460562	0.000284944149364944	1.49775156704912e-05	5.76190248931162e-07	1.43194343468612e-08	4.07616933139459e-10	1.1070127186283e-09	1.25140512604884e-09	2.89081212828818e-09	4.49775310366096e-09	4.33308166610167e-09	3.39507086409005e-09	1.24271249757813e-09	1.71831768013598e-10	2.48661157037239e-10	8.71520980278084e-10	1.62150061555725e-09	1.20408626151897e-09	5.69755829415631e-10	3.1523508588544e-10	2.37419153558522e-10	2.43191348976015e-10	2.15953944964213e-10	2.09920929504301e-10	2.27484385645001e-10	1.6580233580913e-10	9.44138161990996e-11	1.16860958250435e-10	3.25383054900373e-10	7.39618087986007e-10	7.55392627783087e-10	4.0402715455998e-10	3.44491876685549e-10	9.54188563795824e-10	2.18467652001174e-09	2.47634666538945e-09	1.64637911305039e-09	1.25343548929923e-09	1.61589422615526e-09	2.96764380380557e-09	3.74116983261211e-09	2.2184397188436e-09	6.89653199415729e-10	3.46942999762917e-10
10	1.83407192742003	1.26565817998683	0.60691506237487	0.202482179760105	0.0469223157600861	0.00748432597301574	0.00080208374450084	5.53514806038005e-05	2.57427349340835e-06	1.51557624838693e-07	9.20392356555509e-09	6.34416436127893e-09	1.36672118645248e-08	2.15219651382091e-08	2.85015276321246e-08	2.98657532017401e-08	2.3162422613862e-08	1.1578034714011e-08	3.99134781375852e-09	3.09355681801476e-09	5.95290384386934e-09	8.59843959312564e-09	8.06922046557236e-09	5.79187278210128e-09	3.6270642108739e-09	2.29160152567589e-09	1.94112612828041e-09	1.90916141759586e-09	1.77862196212698e-09	1.54799690831906e-09	1.28228875367576e-09	1.17273081260137e-09	1.44238455955827e-09	2.27162625061394e-09	3.43588339169228e-09	4.04682254434133e-09	4.06156089621193e-09	4.74478569489003e-09	7.11009338787287e-09	1.04206580418167e-08	1.22507548112949e-08	1.20827296925773e-08	1.20724926582525e-08	1.38208042124502e-08	1.67612313084088e-08	1.72362407801449e-08	1.29030858366896e-08	7.49332877392719e-09	4.49485296616977e-09
11	1.9378656207206	1.39204545201886	0.724383503982481	0.273777968887281	0.0752191466980095	0.0149448849683155	0.00210141806177351	0.00019576140209421	9.89735502882709e-06	2.92978532834581e-07	1.55135042851451e-07	8.76045180830067e-08	1.06857188618635e-07	1.57685508631479e-07	1.96996641047954e-07	2.0260801557005e-07	1.66147945967066e-07	1.05974393476862e-07	5.75254494056716e-08	4.00549732527313e-08	4.64139462683849e-08	5.69692498061584e-08	5.7344333320448e-08	4.71691326426273e-08	3.33785667965745e-08	2.26427798763232e-08	1.73283793698084e-08	1.51169554602067e-08	1.33915561138607e-08	1.16373002650502e-08	1.04287338776422e-08	1.03974082554065e-08	1.20144884146732e-08	1.55023246411287e-08	2.03609273645714e-08	2.54265376347215e-08	3.05390805266795e-08	3.73319459250178e-08	4.71065891865143e-08	5.8458599002005e-08	6.82762236192544e-08	7.5537116495321e-08	8.23510965838259e-08	9.04353477293923e-08	9.69936748307341e-08	9.47191026800482e-08	7.97121972376504e-08	5.81873207101347e-08	3.91900661872156e-08
12	2.05563656605657	1.52887939773387	0.854719637094349	0.360661228594628	0.115354610157534	0.0280144750521592	0.00513134070112543	0.00068704823401217	5.96008287021759e-05	1.86909132630987e-06	5.04485249354446e-07	9.04233869653027e-07	9.62414786080269e-07	1.14201645775334e-06	1.34026504998219e-06	1.38173664190707e-06	1.21127534435115e-06	9.07832822750512e-07	6.18926868821704e-07	4.51777123643091e-07	4.10350711579072e-07	4.21624374092229e-07	4.10774985547372e-07	3.53356438855154e-07	2.70975524180862e-07	1.96696407459207e-07	1.46588402891448e-07	1.16424279253997e-07	9.66101813170258e-08	8.27229455263738e-08	7.48107783754927e-08	7.39696573928896e-08	8.1113372632467e-08	9.67595346822031e-08	1.20405812367636e-07	1.50284157116911e-07	1.84682189835339e-07	2.23276995546164e-07	2.66263791707038e-07	3.12671838568872e-07	3.60400028789242e-07	4.077162662305e-07	4.53787987201501e-07	4.95654802954481e-07	5.22704535353666e-07	5.16826693961118e-07	4.65700236217706e-07	3.77944251889671e-07	2.78969184894106e-07
13	2.18529164257915	1.67359558878537	0.995090479084009	0.461897257297245	0.168624877555415	0.0488392539936724	0.0113263201881126	0.00212922870652664	0.000334222650075908	4.8708699850543e-05	1.10435409691868e-05	7.54336452010196e-06	7.74137706539194e-06	8.35034372051616e-06	9.0397996351108e-06	9.23198283589131e-06	8.52423800568488e-06	7.08867867699185e-06	5.49603411549237e-06	4.27590618352137e-06	3.59352296579361e-06	3.25086790068302e-06	2.942921090594e-06	2.50847234553811e-06	1.98332063366817e-06	1.48696700009697e-06	1.09894330922908e-06	8.26456321830714e-07	6.42322382711457e-07	5.22375230171663e-07	4.54042246604541e-07	4.31559293098532e-07	4.52595224205535e-07	5.16469709638493e-07	6.2073823743129e-07	7.57528558516669e-07	9.14289528454506e-07	1.08037250399461e-06	1.25395753264007e-06	1.44144420609366e-06	1.64824813343103e-06	1.87103221229962e-06	2.09965121337977e-06	2.3182915802359e-06	2.49209362797348e-06	2.55670641386625e-06	2.44611724581403e-06	2.15033787643243e-06	1.74226887515246e-06
14	2.32403562960702	1.82207120242142	1.14014508757861	0.572983672463486	0.233457498506604	0.0781098458216412	0.0218041971316536	0.00520071770297743	0.00112892335727348	0.000268788854184556	9.62493896190274e-05	5.95746303549022e-05	5.3575972765142e-05	5.53560078099824e-05	5.81035331843467e-05	5.88663884470378e-05	5.60297872801748e-05	4.97155116652761e-05	4.17179007037066e-05	3.42120809871167e-05	2.83818283444358e-05	2.40565989792715e-05	2.03872482456544e-05	1.67489646671874e-05	1.31102925989842e-05	9.79669331369393e-06	7.09692750592922e-06	5.08853006797808e-06	3.69353060018627e-06	2.78744088197947e-06	2.25703801776622e-06	2.0161958418314e-06	2.00913963120318e-06	2.20340609292655e-06	2.56859627665177e-06	3.05519152457012e-06	3.59921468868488e-06	4.15884234141071e-06	4.74822675993814e-06	5.42159893312457e-06	6.21380208235241e-06	7.10902074477101e-06	8.0787558481909e-06	9.11317338906998e-06	1.01495340060542e-05	1.09640296952473e-05	1.12170791504367e-05	1.06913336361576e-05	9.50051391729339e-06
15	2.46922460686384	1.9695172148194	1.28260935725094	0.686052315687341	0.304430406709387	0.113703509649517	0.0363131170807454	0.00998997010141671	0.00235469493540247	0.000517519046831455	0.000205523339673531	0.000210082924081491	0.000255954651067899	0.000297466852182791	0.000326892674317539	0.000339651403166508	0.0003330250114513	0.000308446973204282	0.000271968767783492	0.000231589385195658	0.000193364388224183	0.000159482846913855	0.000129337662120147	0.000101887156943546	7.70943813188876e-05	5.57738161716187e-05	3.87083372720316e-05	2.60665210205084e-05	1.73959317381231e-05	1.19020490788847e-05	8.72654877968731e-06	7.14227856791363e-06	6.65374232935412e-06	6.97543598292862e-06	7.90497377404557e-06	9.20599605353462e-06	1.06347432083252e-05	1.21022765933534e-05	1.37723441232538e-05	1.59085667350499e-05	1.85912855914383e-05	2.16768479963076e-05	2.51178312510968e-05	2.91915124827955e-05	3.41294417270768e-05	3.94067352055174e-05	4.35888838795139e-05	4.51443925785351e-05	4.35177505616919e-05
16	2.62109808534643	2.11377578256305	1.41659329656649	0.79238006495864	0.373356693471936	0.150727073183535	0.0534047863700438	0.0168165740756557	0.0044309811282722	0.000711208266981008	3.71057417156008e-06	0.000274042181781378	0.000758169342862351	0.0011899492091991	0.00149701342984181	0.00166896081006715	0.00171362829740469	0.00164979317653183	0.00150618242096453	0.00131608572326336	0.00110890649330675	0.000904487116905026	0.000713425500145166	0.000541258631534391	0.000392113635205136	0.000269515950002146	0.00017523268622533	0.000108179220871339	6.4482492358461e-05	3.85563171740488e-05	2.45702855165603e-05	1.77428799782742e-05	1.50057845928841e-05	1.48109774705109e-05	1.63360068019684e-05	1.8806627269557e-05	2.15476742747677e-05	2.45675879169126e-05	2.87260884996411e-05	3.48788760277538e-05	4.27966599015826e-05	5.1432046329974e-05	6.07359232570189e-05	7.2893949056266e-05	9.07569392374754e-05	0.000114294932716743	0.000138671627244572	0.000156322405056382	0.000161418009945338
17	2.78864516616766	2.26251154173016	1.54522599607273	0.888846055577374	0.432654794341228	0.181159137774793	0.0681633764152418	0.0250220349129115	0.00961737458718333	0.00377602252770186	0.00166802274448088	0.00160351385648496	0.00272497949355501	0.00430771220881701	0.00579976488625551	0.00687576198821011	0.0074067278748375	0.00740146478839076	0.0069528077497096	0.00619294818736999	0.00525770565413888	0.00426331865938088	0.0032977874316955	0.00242279072774918	0.00167867939436154	0.00108730271605851	0.000652423516999116	0.00036055480239667	0.000184664581534146	9.09734874530157e-05	4.70260171952599e-05	2.8234714430719e-05	2.04524526854072e-05	1.7958687371685e-05	1.88969982695927e-05	2.1781397776228e-05	2.53653532455966e-05	3.05081073793509e-05	4.02283828579705e-05	5.62671065850822e-05	7.57129792101913e-05	9.31850769052245e-05	0.000108538885168467	0.000132097940689576	0.000179270288668777	0.000256599527444462	0.000351340461194311	0.000434819455376445	0.000477731908442395
18	2.99929780796821	2.44550286952239	1.69515922259677	0.993047377575782	0.487681861870189	0.199242054703189	0.0686956509392175	0.0230977180466983	0.011614148229058	0.00978159382647034	0.00980018823571313	0.0107629429752615	0.0131514896935076	0.016861862136906	0.0210754150783849	0.024744424848653	0.0270459076006449	0.0275904665120796	0.0264121426308079	0.0238416448378465	0.0203537505201169	0.0164421598418362	0.0125401338191758	0.00898172156110998	0.00598870801440389	0.00367066862095642	0.00203333777311367	0.000996531910781142	0.000423195375224166	0.00015659572702804	5.70408359071208e-05	2.69331585708278e-05	1.63339038548297e-05	1.01247498806616e-05	7.57315663750408e-06	8.28034251923596e-06	1.10718609865507e-05	1.94360010586001e-05	4.09646845524464e-05	7.6895902055362e-05	0.000113591445954518	0.000131600242539017	0.000130686648414098	0.000146816359193723	0.000236883719161757	0.000435079433815094	0.000714643687141065	0.000988810707290463	0.00115395461836501
19	3.31018422953384	2.72971979566625	1.93756350530913	1.17226673519018	0.593544110210608	0.241672656473202	0.071264912238484	0.010332249233279	0.000632937189376542	0.00884228261935514	0.0208254045461752	0.0326653660705873	0.0442983096921352	0.0561264167309041	0.06766574876841	0.07750101992071	0.0839340820422757	0.0857287597442986	0.0825455224726037	0.0749640712129084	0.0642171244925853	0.0518240370955862	0.0392645145314734	0.0277527990803106	0.0181153061048147	0.0107529216036037	0.00567040019675665	0.00256077873965619	0.000930676628084979	0.000242223527943703	3.72789986786053e-05	1.03329409130924e-05	1.39511821374401e-05	9.86690028676944e-06	3.47905423524469e-06	1.26651432008903e-06	5.11948508349674e-06	2.37923141588155e-05	7.03062176188408e-05	0.000138415616493535	0.000187304153748407	0.000168501732877131	8.75085754697823e-05	4.33892607579948e-05	0.000190676906713955	0.000631134762337853	0.00131255465378802	0.00201899456021373	0.00247138320529811
20	3.81008736823644	3.2202454890568	2.39058272910182	1.55264101981917	0.878016084391585	0.430265814887327	0.183314188587387	0.0723504131395246	0.0367334889498136	0.0374678173379763	0.055140951686192	0.0814372897043066	0.112370493574236	0.14485890677288	0.175505591112739	0.200536263671617	0.216405506838325	0.220674166048097	0.212691778799585	0.193754154791765	0.166710219130759	0.135237478878596	0.103067706403671	0.0733639498741656	0.0483331950960718	0.0290783921887635	0.0156594891202593	0.00732056086440654	0.00282540453159449	0.000823571368121434	0.00015719284508418	3.44222705805135e-05	4.36129042654553e-05	4.66698884586182e-05	3.55003703923213e-05	3.12550447347634e-05	5.29305467670915e-05	0.000120926623560425	0.000245055907639297	0.000389801066998899	0.000465309826218054	0.000391673076832787	0.00021079218951929	0.000143578491932264	0.000501947528670424	0.00147791050247147	0.00295191873567184	0.00447523039459762	0.00546575393198144
21	4.59492748543812	4.01879780249191	3.1557634636046	2.23003561981256	1.42819876369101	0.843589536481657	0.477466140641637	0.278265207594761	0.185287202698548	0.154055073748984	0.160464782664493	0.193246059991838	0.245108240284658	0.307735291107761	0.370916576371804	0.424053839765124	0.4583135765935	0.468347993209619	0.453071407302097	0.415393015796658	0.361134299799004	0.297555982522972	0.231925955849576	0.170414747903055	0.117424310765679	0.0753336387645912	0.0445976429786132	0.0241239893274068	0.011835464929273	0.00529585926442239	0.00225890260435902	0.00102109591954026	0.000527964942121372	0.00027447772249952	0.000107034970074421	3.8068451268187e-05	0.00012759037527856	0.000418145614681044	0.000888472232990483	0.00142807941620827	0.00187622854448081	0.00214652145838241	0.00237042189956509	0.00292501865643173	0.00425646268419776	0.00656500221905157	0.00955722209836159	0.0124640290029375	0.0143573562015831
22	5.7340420131122	5.1758928531059	4.25062505196686	3.17428952344207	2.15510476576238	1.33153326339086	0.753342887266285	0.401453599498525	0.224364299792673	0.16888605977136	0.194687081981243	0.274551198729989	0.388191371420109	0.516685383490225	0.640701085368432	0.742137116325057	0.807138331271254	0.828481029357241	0.806234935177577	0.746644858907488	0.659886261837719	0.557573955663541	0.450711156508377	0.348377938984349	0.257117229632232	0.180819738679876	0.120922936859067	0.0768193941449961	0.0464208283821834	0.0268162850944884	0.0149255140933776	0.0080294961237493	0.00408735307420316	0.001815488765561	0.000576454299985771	0.000165179854048064	0.000576874718129502	0.00181402283993188	0.00376934633892154	0.00621368409009136	0.00889711876818569	0.0117157666618924	0.0148299299979645	0.0186102076874741	0.0233825762316321	0.0290974372536494	0.0351422187743917	0.0404596131664123	0.0439493133516807
23	7.31154986467384	6.78197995175726	5.77276417089757	4.48649672339897	3.1529146317315	1.96523439191915	1.042768503251	0.426183619613139	0.0961595631681465	1.03200352810649e-05	0.0740059164642761	0.2565194548232	0.4933400889011	0.73903180246896	0.957545757692504	1.12327661997836	1.22207952242987	1.25120206402259	1.21752252493412	1.13434192758876	1.01764484024505	0.882879300765326	0.742933182751148	0.607396029342554	0.482734492802555	0.37286224581144	0.279715752903213	0.203685606881708	0.143937546798264	0.0987204337926687	0.0657233667092702	0.0424719494018662	0.0266975198777258	0.016598650344962	0.0109408775613524	0.00899118684638306	0.0103358793738828	0.0146653608869618	0.0216147977038903	0.0307194930437819	0.0414827781423715	0.0534857976968799	0.0664343959816385	0.0800735803706673	0.0939970079716087	0.10747539146279	0.119446393226029	0.128722852404675	0.134340098512978
24	9.52822610239319	9.14546820499779	8.18237876492213	6.81576454665751	5.27618726023672	3.78902668750038	2.5280330261193	1.59237646316951	1.00702758117592	0.738820289317324	0.718677467581265	0.862733243496002	1.08870847669515	1.3267838675174	1.52563120715813	1.65452724156796	1.70228776600917	1.67367076516767	1.58408081025833	1.45370530265591	1.30233337224996	1.14585033462543	0.994803406814999	0.854754800487246	0.727680935203295	0.61359988399725	0.511851133898291	0.421811439915235	0.34311782208201	0.275600656337854	0.219127616454755	0.173488010283395	0.138363190364791	0.113363517123106	0.0980788770495338	0.0920906452365185	0.0949214336763144	0.10593832798692	0.124253878197586	0.148670683407361	0.177689942812522	0.209570204628747	0.242405297639228	0.274202882782439	0.302974067773624	0.326859473218478	0.344297324896033	0.354196173834394	0.356045911830895
25	12.5367670424565	12.5216898513347	11.8810345563481	10.7495739794929	9.32364213835089	7.81267370769359	6.39617492736384	5.19664295119824	4.27132917398913	3.61950176321435	3.19888501578064	2.94498385033564	2.78868493316432	2.66954900778895	2.54385286145529	2.38753819637901	2.1948910435575	1.97417107217391	1.74163262307118	1.51543005771382	1.31071588383752	1.13678084932553	0.996427928536285	0.887126530019886	0.803099805916943	0.737478617740928	0.683939976657588	0.637633804137543	0.595495653805246	0.556162509610854	0.519688855113175	0.487185370048559	0.460437721400134	0.44152852240905	0.432473308847062	0.43487901953206	0.449636390842569	0.476666054690913	0.5147497716453	0.561486218736294	0.613406956738066	0.66626828169103	0.715500262013982	0.756752064165008	0.78643320565949	0.802128115890091	0.802773147761278	0.788542245909043	0.760482851384703
26	15.8557752155116	16.2624263087291	16.0334080897121	15.2588492875628	14.0860308327058	12.6828769866753	11.2045297733842	9.77085873258112	8.45740043435356	7.29773780114113	6.2930699755836	5.42456961593381	4.66517020720431	3.98877833116533	3.37606983555913	2.81686645838959	2.30963022497454	1.85892703132314	1.47186249083046	1.1545130505902	0.909244339156709	0.73349139753392	0.620100027013773	0.55883500603557	0.538349039952826	0.547907356945379	0.578443152189428	0.622900187704872	0.67609828228569	0.734431225050784	0.79560668304914	0.858476029858213	0.922883415744654	0.989431513265326	1.05910063561241	1.1327277381998	1.21041817652437	1.29100933206711	1.37172556094178	1.4481537005982	1.51462122403967	1.5649727351959	1.59362567633332	1.59667207761813	1.57272339158027	1.52321279158995	1.45199458076614	1.36429374240733	1.26529570774205
27	18.1476181389535	18.6369357923832	18.4849496455546	17.7670595988272	16.6091037839023	15.1574428075304	13.5518621377051	11.9073379141974	10.3064417707019	8.80057048009976	7.4164029961544	6.16400301645392	5.04407399619577	4.0532021230819	3.18694549742889	2.44116689419947	1.81214581076091	1.2959407967253	0.887394236543449	0.579166828925291	0.361211633676282	0.221023994463061	0.14475526200731	0.118916686640556	0.132108461809739	0.176166065750405	0.246361121554862	0.340693872542445	0.458653616646407	0.59994308611229	0.763545348678061	0.94726501192021	1.14764577450854	1.36005308370016	1.57873152716271	1.79675679618671	2.00593606719444	2.19681408765525	2.35898201517569	2.48184688703941	2.55590126515326	2.57435416519146	2.53479057082841	2.44038583597892	2.3001864808887	2.12812734608731	1.94077611660799	1.75419846060567	1.58068640765629
28	18.1560765314244	18.2170253591164	17.6736705961626	16.631464662128	15.2338806503814	13.6318773691609	11.9584397439607	10.3137102612462	8.76176625319441	7.33625233740817	6.05017798502172	4.90547112562312	3.8996241143908	3.02885758148487	2.28872329960294	1.67356926664455	1.17596166088175	0.786492743670473	0.493895059374444	0.2852676003556	0.146411018948598	0.0624840580828237	0.0191843182924184	0.00438393002087143	0.00979435391951407	0.0320492350066008	0.0727251415289159	0.137207726992358	0.232741406750896	0.366250077308172	0.542483801026449	0.762794024565722	1.02453288018418	1.32087254522637	1.64082561968502	1.96938852259005	2.28792720985895	2.57506371899181	2.80832198863801	2.96662867268416	3.03347666420089	3.00023265336037	2.86881998799435	2.65294547775322	2.3772326512194	2.07406648361636	1.7785462159595	1.52251191096306	1.32896764999485
29	15.9099388470304	15.2824342555764	14.1755680569359	12.742670130767	11.1521038697672	9.55472248727559	8.06083925049612	6.73147961247064	5.58349105593982	4.60377512746731	3.7660122950191	3.04410969730738	2.41935384640022	1.88139647444881	1.4253803024809	1.04808378662802	0.745156718299321	0.510126411354502	0.334724076543949	0.209678902879104	0.12539529188992	0.0724522256536981	0.0421992270057204	0.0276697170143227	0.0247016127372414	0.032836666340856	0.0555114545617315	0.0993018034532937	0.172380407507445	0.282653149123007	0.436086541072236	0.635527422971444	0.879997348515658	1.16421845470229	1.47812878399849	1.80637187897365	2.12806921515847	2.41741704187749	2.64563585136709	2.78448921987128	2.81105741915507	2.71288268538265	2.49221869482071	2.16809390324188	1.77529900289965	1.36014634495848	0.973708984020367	0.663957106211999	0.468539188733482
30	12.7068315782291	11.4772617863507	9.94437365211328	8.2927316353718	6.69658460212112	5.28878645490012	4.1428332352173	3.27142394389616	2.63960424141302	2.18634853344763	1.84682506654169	1.56886745380592	1.3204574148486	1.08873884903588	0.87374039649161	0.680795615321648	0.514753222534349	0.377283706990146	0.266903674085373	0.180429761873551	0.114567525275696	0.0669072825167154	0.0362442623793176	0.0225057564919452	0.0265769604958024	0.0501276471247429	0.0953780599022841	0.164733134779778	0.260330573054021	0.383658279194596	0.535378736799967	0.715333488712267	0.922490031945466	1.15449154822325	1.40658947064022	1.67007456597625	1.93073964098588	2.16820012412122	2.35688642374153	2.46913770460279	2.48016151822605	2.37390174600016	2.14835358477718	1.81879626393431	1.41785048514922	0.992091940285643	0.59589966857165	0.283971716678799	0.104252327615194
31	10.1986668598945	8.58615213563116	6.81260488995125	5.07073351725882	3.52744452185529	2.29640481837681	1.42430512423257	0.893229169551112	0.636855060052361	0.564546146411785	0.585906401809673	0.629384626540903	0.651381880830296	0.635809059226255	0.586861448967557	0.519085238016411	0.448478803465484	0.386902490259594	0.340273035817257	0.309619317829628	0.293452715762612	0.290032549546838	0.298685195983582	0.319998371509416	0.355196294724785	0.405212061289256	0.469950478645877	0.548072561187963	0.637414611058018	0.735928973177746	0.842831396710123	0.959501021512006	1.08965753331125	1.23848268869294	1.41066252884095	1.60773415962335	1.82549458492433	2.05241414826205	2.26988004759732	2.45466028416917	2.58333060643504	2.63774865420875	2.61022246813482	2.50698003021294	2.34894883788551	2.16958924721054	2.01035657805437	1.91501542150657	1.92427520906678
32	10.0118624715254	8.22019633523228	6.3129990944284	4.4781838121363	2.87676526898545	1.61844091302201	0.748730154648786	0.249921505176301	0.0544895061081339	0.0666091710393372	0.185801843332681	0.326962976046429	0.432803052442871	0.477350198184535	0.461709532533455	0.404997800278429	0.33391107396725	0.273826219066363	0.24310594496655	0.250916253589855	0.297826110743263	0.377971386930946	0.481614642508984	0.597332935901537	0.713570113520401	0.819689316670257	0.906842726411078	0.968930222767269	1.00371646823296	1.013924899865	1.007934797902	0.999652451918587	1.00724169623521	1.05066258768554	1.14831185261379	1.313384952045	1.55078074725623	1.85536403633523	2.2121603602525	2.59862315358616	2.98859372817555	3.35711815471283	3.68503669597604	3.9623133977201	4.18942817046582	4.37671285970995	4.54210087434158	4.70817823121475	4.899519175082
33	14.3012400479575	12.5744802496274	10.6423383664071	8.67676639601806	6.83494177248445	5.23734983075024	3.95369491565971	2.99910148056343	2.34065465235966	1.91200631592312	1.63215116673323	1.42393974391853	1.22848945766842	1.01310372535636	0.772128752107722	0.521844200363434	0.291597902505629	0.113777532245428	0.0149195606540867	0.00951422650810274	0.0971673970571128	0.262983543441133	0.480494793877837	0.716217209846371	0.934912351944874	1.10477023277419	1.20191225393242	1.21377773976517	1.14108724117612	0.998186011344533	0.811691895657795	0.617526265686074	0.456596491172566	0.369600946205748	0.391601127630418	0.547102636949997	0.846369362644766	1.2835476817598	1.8369148932414	2.47123397073414	3.14186263337031	3.80000225518391	4.39834082904257	4.89637068776017	5.26482791351883	5.48894445101564	5.57043607598566	5.52828075904766	5.39831940302243
34	26.7798095415891	25.61527816489	23.9879063232245	22.0298971300259	19.881879371686	17.6752762286146	15.5180571088116	13.4861979913543	11.6218639041952	9.93784687393989	8.42650713457384	7.0706728984099	5.85381018710323	4.76725930610882	3.81327275653847	3.00371038991186	2.35526757285596	1.88280828737166	1.59263333757874	1.47733980694171	1.51342485805513	1.66211283356317	1.87320440299805	2.09119371623741	2.26255458441752	2.34298328690281	2.30348069186782	2.13440737424164	1.8469878514191	1.4721116942165	1.05662879882742	0.657626781007208	0.33538808805069	0.145843378447075	0.133366216152378	0.324699676840027	0.724680735961805	1.31424944893827	2.05101514854489	2.8724200263306	3.70130941280882	4.45350289826244	5.04677170257419	5.41047059009224	5.49494783214922	5.27976382591532	4.77969221080869	4.04747235635669	3.17236109775871
35	54.2923596938385	54.9579006459179	54.7627402185647	53.7579789536347	52.031543958234	49.6978021729622	46.8862311559769	43.7307886797532	40.3612327287265	36.89704918118	33.4440011323381	30.092778142354	26.9189127710406	23.9830952447937	21.3312293281843	18.9939455204721	16.9857001473004	15.3039210033613	13.9288250499018	12.8244965257466	11.9415954449021	11.2217317007235	10.603176656658	10.027278725267	9.44476689078095	8.82109743774443	8.14011925544118	7.40556742020317	6.64019140676065	5.88262787439499	5.18239164742292	4.5935515473743	4.16776799894818	3.94740098380835	3.95936492949861	4.21033053049465	4.6837692188711	5.33921457587453	6.11397895974157	6.92740866554915	7.68757906622834	8.30011557556123	8.67857645804535	8.75556016614104	8.49342821323655	7.89330539168242	7.0008867675358	5.90760735355521	4.74597536946887
36	108.359847517268	113.700922953597	117.78030562837	120.507291083213	121.848719594752	121.828093795851	120.520859922582	118.046578252126	114.558914890601	110.234455275135	105.261289259687	99.828184761361	94.1149927325469	88.2847455934057	82.4777458513933	76.8077981651509	71.3606118012072	66.1942816788549	61.3416377736304	56.814134868348	52.6068468616353	48.7040480673346	45.084825597096	41.7281848195149	38.6171873933053	35.7417903622735	33.1002169888403	30.6988610611115	28.5508815828465	26.6737643180293	25.0861997237017	23.8046526264351	22.8399856832972	22.19445983061	21.8593853461594	21.8136485848303	22.023297527378	22.4423321713369	23.0148047899601	23.6782770331846	24.3685919343994	25.0257892415168	25.6008208027444	26.0625201214684	26.4040723644563	26.6480579947564	26.8490553012276	27.092838208255	27.4914423867831
37	202.963849424253	217.552097349198	230.616454433772	241.850577253027	251.009255282818	257.918644378594	262.481970806465	264.680506347852	264.570027992288	262.273339932163	257.969715616025	251.882291271357	244.264501759634	235.386600706462	225.523166679203	214.942290848495	203.896898381333	192.618405626679	181.312685052089	170.158121470352	159.305410548192	148.878679713044	138.97749984948	129.679393916442	121.042521057464	113.108304813913	105.903865155372	99.44419283977	93.734062679518	88.769716822975	84.5403625409277	81.0295273742829	78.2163057674965	76.0765230851765	74.5838407069144	73.7108320070494	73.4300721177332	73.7152998365049	74.5427209650931	75.8925209928178	77.7506345071612	80.1107749660573	82.9766620653446	86.3643015323113	90.3040872257073	94.8424276989187	100.042572906244	105.984355891819	112.762688342619
38	344.987326380626	373.367934779181	400.045443076572	424.437778946705	446.015367920069	464.323196264669	478.999093428355	489.787173183696	496.545752266981	499.249485396982	497.985874219904	492.9466860352	484.415124517766	472.749807844976	458.36672023107	441.720312970693	423.284852629691	403.536966012885	382.940136838648	361.931691125924	340.912588497614	320.240132222518	300.223534109482	281.122128439334	263.1459245325	246.458119343197	231.179156330092	217.391910168288	205.147593533404	194.472017097927	185.371882149726	177.840842274026	171.865132020212	167.428622404593	164.517221879988	163.12259396341	163.245206645753	164.896762350984	168.102079676354	172.900509286784	179.346966737637	187.512655989022	197.485541109847	209.370603238185	223.289899290233	239.382422921356	257.803761655523	278.725550755507	302.334745735174
39	521.013146364724	564.170676530979	605.16246587762	643.109516653015	677.179086940656	706.617829182263	730.782087409367	749.163607991582	761.409206439527	767.333327408495	766.922902498501	760.334410929737	747.88354027829	730.028289304533	707.346719770908	680.510825193909	650.258128376998	617.36264390976	582.606754368409	546.755366028596	510.533454049802	474.607804443648	439.573437732986	405.944882541404	374.152178374056	344.541242529536	317.378047601	292.855928595413	271.105271942548	252.204827439414	236.193919733367	223.084907258708	212.875331642513	205.559307815948	201.13781403336	199.627643333306	201.068867653522	205.530739225541	213.116009611291	223.963685195687	238.250260831113	256.189483191777	278.030695188543	304.055805521056	334.574915901861	369.920625089414	410.441015517925	456.491316338404	508.424226831237
40	693.795059278378	746.560329045148	796.016788617565	841.035673080812	880.545670554441	913.57493005885	939.290539030689	957.033273761965	966.345642679779	966.991600892515	958.966790148644	942.498716627921	918.0368782696	886.233448980776	847.915675299977	804.051602892825	755.711094616046	704.02430820422	650.139861044109	595.184825035005	540.228480170668	486.251434259931	434.121317643512	384.575818880919	338.21337365219	295.491385680061	256.731471798859	222.13090351629	191.779177423923	165.678492082951	143.76683809896	125.94241368402	112.08814830282	102.095237356526	95.8847453488753	93.4265078733355	94.7547397405227	99.9799256359977	109.296721766065	122.987726085239	141.423078132042	165.055927386678	194.413864102707	230.086443503691	272.708959326354	322.942643120084	381.451489034111	448.875937417821	525.803701113358
41	822.565123007234	876.108351780111	924.779536633447	967.35606264536	1002.70450383858	1029.82657412138	1047.90194214508	1056.32554708142	1054.73724412971	1043.04194987912	1021.41893086901	990.319455457682	950.452672365741	902.760246068973	848.380924172468	788.606790770449	724.833433076564	658.50658464326	591.067985903349	523.903211986165	458.294061491997	395.377792586149	336.115059044114	281.26787129984	231.388323741615	186.818229032722	147.699221519682	113.992369271031	85.5058961234716	61.9292815376806	42.8717885160046	27.9033708297274	16.595924564697	8.56296266316144	3.4959864614985	1.1960835100082	1.59957315751921	4.79682806596125	11.0437009703418	20.7652654407411	34.5518258054853	53.1473588044909	77.4307174137357	108.390060034904	147.091074383614	194.639656284883	252.139791875988	320.647489759078	401.121727711532
42	896.351279355299	945.051276809719	987.839036122949	1023.59557934383	1051.31928334478	1070.16773746163	1079.4956342001	1078.88658738938	1068.17697194921	1047.47020823442	1017.14035752524	977.82443039699	930.403405473645	875.972575799808	815.80244399172	751.291935481473	683.916154405734	615.171237563295	546.519045102821	479.334448968828	414.857839509862	354.155176229754	298.087480234891	247.291132344409	202.169737722139	162.897684909113	129.434904896564	101.551762894647	78.8625253161648	60.865463543414	46.9874016794737	36.6303952764535	29.2182396771817	24.2406386854901	21.2930977514831	20.1109161181858	20.5960116963134	22.8356925493922	27.1128634861405	33.9075032474592	43.8895508997724	57.9035900119399	76.9459139899725	102.134700419197	134.674126970645	175.813340857367	226.80126417647	288.838294179302	363.026052772505
43	940.779419896029	985.882903973619	1025.1274212095	1057.57407634832	1082.39543611006	1098.9073644105	1106.59714817294	1105.14643275221	1094.44766666758	1074.61302188981	1045.97509677579	1009.07910653467	964.66669862172	913.651971962999	857.090701894625	796.144149772151	732.039142151523	666.026318143207	599.338549667419	533.151529645069	468.548397253912	406.490034893176	347.792343617824	293.111404189129	242.936986070804	197.594406059235	157.254291746589	121.94940094191	91.5973109208966	66.0275396637816	45.0115067967476	28.2936887884361	15.6223673309273	6.77850089425562	1.60145044367103	0.0105403589067699	2.02171171846314	7.75880444886319	17.4592667767127	31.4743184577305	50.2637774103491	74.3858930130803	104.482615282376	141.260775208588	185.46967018257	237.875555131694	299.2335509359	370.257511626659	451.588451741826
44	988.690745700434	1035.7329386141	1077.93386382035	1114.50854216539	1144.75051066231	1168.05402081089	1183.93388473204	1192.04209740332	1192.18047451735	1184.30870114119	1168.54737950113	1145.17588519706	1114.62507810052	1077.46515375418	1034.38914928383	986.192820996324	933.751776606187	877.996863257465	819.888876018646	760.393656720744	700.458600139871	640.991477738572	582.8423362062	526.789039618699	473.526813093688	423.661926441584	377.709442669616	336.094761408421	299.158522481528	267.164308142368	240.308498753151	218.731596995774	202.530337626605	191.769937689663	186.495907903207	186.744930018649	192.554397233435	203.970305757688	221.053267559159	243.882481781057	272.557553011637	307.198079409291	347.940956689974	394.935361794931	448.335401038668	508.290440659559	574.933191242592	648.365697726857	728.643496684312
45	1047.91951620637	1101.8919107961	1152.65524812141	1199.56875340708	1242.03547018087	1279.51733831254	1311.54918055987	1337.75110031598	1357.83883808473	1371.63170023446	1379.0577582579	1380.15611646175	1375.07615617344	1364.07377996449	1347.50479445786	1325.81567938106	1299.53208831988	1269.24550842516	1235.59856834817	1199.26952329649	1160.95646196237	1121.36177217035	1081.1773717016	1041.07116031284	1001.67508184906	963.575105576318	927.303347805181	893.332462930572	862.072341303048	833.869063472808	809.005979219375	787.706707518671	770.139791540863	756.424691554441	746.638758334512	740.824800114825	738.998836979617	741.157627712756	747.285555707125	757.36047326468	771.358128679628	789.254839525957	811.028130447538	836.655126302679	866.108583126407	899.350550522147	936.323788885281	976.941210591333	1021.07377109913
46	1082.84568077213	1142.46703944236	1200.33687219952	1255.92742772233	1308.72597685687	1358.24446950254	1404.02886863845	1445.66789106522	1482.80089645067	1515.12468851232	1542.39902410844	1564.45066663513	1581.17586798708	1592.5412165916	1598.58284551314	1599.40405197931	1595.17143542809	1586.10971287262	1572.49541572144	1554.64970914187	1532.93060194082	1507.72483054198	1479.43970424733	1448.49519040966	1415.31649776841	1380.32738488041	1343.94437962493	1306.57204687993	1268.59938664546	1230.39738633582	1192.31769099855	1154.6922962149	1117.83411274077	1082.03820183535	1047.58343785982	1014.73432214039	983.742651141942	954.848734373847	928.281864603539	904.259766069518	882.986786287824	864.650654099598	849.417700581275	837.426529355006	828.780226806899	823.5373177925	821.701794443795	823.212669296759	827.933622502655
47	1034.46842149657	1090.86777497797	1146.0957978289	1199.69189216402	1251.19270654386	1300.13855206054	1346.07996501205	1388.584280337	1427.24207664451	1461.67335468619	1491.53331661686	1516.51762332788	1536.36702126146	1550.87124797523	1559.87214667977	1563.26594320731	1561.00466343624	1553.0966940518	1539.60651357665	1520.65364277897	1496.41088284147	1467.10192515651	1432.99842756681	1394.41665777082	1351.7138051655	1305.28405756748	1255.55452925757	1202.98111210928	1148.04430290477	1091.24503824557	1033.10054485211	974.140188794426	914.901283703564	855.924796759789	797.750873759835	740.914092347801	685.938347013401	633.331272063637	583.578120619877	537.135039675146	494.421713897381	455.813394248845	421.632381100764	392.139094166709	367.522931298289	347.893192187762	333.270417653174	323.578565971312	318.638509487333
48	885.535748126477	930.195831399471	973.753685652659	1015.83558544325	1056.06205367482	1094.05264738852	1129.43103454659	1161.83027521374	1190.89820983869	1216.30284885776	1237.73765210503	1254.92658396666	1267.62883120743	1275.64307514356	1278.81121839951	1277.02147876119	1270.21077833148	1258.36637483546	1241.52670286314	1219.78141527687	1193.27063801942	1162.18347412306	1126.75581378167	1087.26752586091	1044.03912120468	997.427988693609	947.824310545051	895.646763368911	841.338105839642	785.360742652243	728.192338172543	670.321532680931	612.243790483472	554.45738386228	497.45949154245	441.7423669274	387.789511746096	336.071776892565	287.043305906281	241.13723925612	198.761110459902	160.291888673438	126.070656647965	96.3969570774252	71.5228927385412	51.6471240618487	36.9089686863027	27.3828672937021	23.0735342203111
49	681.511639241034	712.719191724539	742.993560157242	772.076757475304	799.708415355163	825.629379930893	849.585544599202	871.331845705503	890.636334709433	907.284230160177	921.081845152121	931.860281516206	939.478781383408	943.827630361254	944.830514657883	942.446247142441	936.669794398391	927.532557926513	915.101887167616	899.479829094483	880.801147714977	859.230675713289	834.960088294351	808.204214691633	779.197024368235	748.187441392235	715.435150674152	681.206562834072	645.771099846637	609.397951089179	572.353429195095	534.899027822604	497.290250145466	459.776239012813	422.600199111238	386.000560163915	350.212790457893	315.471734093327	282.014315510413	250.082433070633	219.925851399731	191.804901020048	165.992804111186	142.777466986174	122.462612299977	105.368165656178	91.8298600152389	82.1980744160477	76.8359778223309
50	481.920167527445	502.532142673965	522.460298840127	541.532276941273	559.574947687763	576.41727915796	591.893429342904	605.846000381087	618.129378720722	628.613074496927	637.184964650024	643.754338371005	648.25464091338	650.64581313485	650.916129676719	649.083448644576	645.195800027164	639.331258686997	631.597070169482	622.128023190893	611.084090663037	598.647390501878	585.018547112984	570.412563113503	555.05433725516	539.173987382704	523.002155395459	506.765483508104	490.68245675483	474.959805018363	459.789648550935	445.347553967236	431.791643345681	419.262868027082	407.886521921909	397.775027887748	389.031986511363	381.75743109064	376.054187521595	372.03519492883	369.831603935503	369.601435995384	371.538560514629	375.881727582953	382.923383669109	393.017995884847	406.589617258697	424.138440373744	446.246108845316
51	328.882632204339	342.863750418556	356.317549349272	369.09649307186	381.049339583098	392.023619505719	401.868414294326	410.437390905251	417.592037771802	423.205035590909	427.163686403416	429.373316263537	429.760560945261	428.276441079078	424.899133234505	419.636347050711	412.527225742345	403.643698210831	393.091225467454	381.00890186513	367.568892327034	352.975209789592	337.461861743778	321.290420243002	304.747095134694	288.139414589936	271.792639246939	256.046055456274	241.249308275482	227.758945155816	215.935345970767	206.140213595332	198.734791290073	194.078958525506	192.531335681964	194.450500598583	200.197386779104	210.138894972804	224.652707821469	244.133252458253	268.998709662006	299.69892180997	336.724006884743	380.61344363616	431.965355091512	491.445685277107	559.796938458739	637.84613245861	726.511608492033
52	247.527945298632	260.291794191739	272.789240000783	284.868480127833	296.36781878058	307.117594632267	316.942492278127	325.664225398145	333.104570024344	339.088716838114	343.448902310339	346.028270076753	346.684906544385	345.29598866969	341.761977424603	336.01078792185	328.001866699291	317.730108392761	305.229548009241	290.576771214674	273.893993351518	255.351768087784	235.171298370224	213.626335324251	191.04466445264	167.809192412744	144.358661231196	121.188029452689	98.8485708169622	77.9477500350982	59.1489415535013	43.1710603778796	30.7881736943209	22.8291578933534	20.1774575256602	23.7709906861501	34.6022294789093	53.7184648580893	82.2222427238969	121.271933283506	172.082369107125	235.925459884042	314.130664575174	408.085175502307	519.233644984984	649.077264516374	799.171990212272	971.125697360371	1166.59404222535
53	253.372995600821	274.35333516717	296.118422628697	318.580919472727	341.642864635526	365.197073238492	389.128937657282	413.318644514713	437.643815045027	461.982569641289	486.217010397058	510.23710822876	533.944973865972	557.259484776697	580.12123310625	602.497753097977	624.388980366306	645.832889926135	666.911255144602	687.755465844529	708.552340698366	729.549866822711	751.062798101909	773.478043190482	797.259774296614	822.954188636383	851.19385575524	882.701585609558	918.293754249822	958.883026011127	1005.48041316707	1059.19661592666	1121.24258736115	1192.92926928033	1275.66644621426	1370.96066551905	1480.41217227901	1605.71080823938	1748.63082463276	1911.02455966647	2094.81493286007	2301.9867106426	2534.5765009351	2794.6614391703	3084.34653464803	3405.75065458736	3760.99113398167	4152.1670126101	4581.34091646891
[truncated: 71 more columns]
