# Supplementary material for: Reconstructing spruce budworm outbreak severity: a comparison of paleoecological and tree-ring signals
Source: PLoS One. 2025 Aug 12;20(8):e0329406. doi: 10.1371/journal.pone.0329406 (PMC12342301; doi:10.1371/journal.pone.0329406)
Supplement: S16 Dataset — (ZIP) [file pone.0329406.s016.zip › Lake 5 wavelet data/Coherence_Lepidopteran_scales_Percent_defoliation/coherence_wavelet_rsq.txt]

V1	V2	V3	V4	V5	V6	V7	V8	V9	V10	V11	V12	V13	V14	V15	V16	V17	V18	V19	V20	V21	V22	V23	V24	V25	V26	V27	V28	V29	V30	V31	V32	V33	V34	V35	V36	V37	V38	V39	V40	V41	V42	V43	V44	V45	V46	V47	V48	V49	V50
1	0.999764002214315	0.999929991845318	0.999941497004146	0.999900929845993	0.999787519715444	0.999499377164248	0.998786201964996	0.997157839285249	0.9940642835498	0.98965311889973	0.984463154611327	0.977616405590841	0.967754794992994	0.954528461166972	0.93886580148713	0.923209276572168	0.910944096246843	0.904217747562601	0.901948745054383	0.901036620748701	0.899393711029734	0.897467469780467	0.89791041341094	0.903711110945323	0.91515715702768	0.92904519970915	0.941847920148453	0.952140826518969	0.960024594081404	0.965886448358386	0.969850725652369	0.971683442299493	0.970930334017523	0.967345705085464	0.961362094303068	0.954065864753623	0.946694479319137	0.940146074426131	0.934798961326818	0.930569174021629	0.926672429093592	0.921173224524683	0.91164079623448	0.896780134593235	0.877252276576705	0.855124656215946	0.832948828295156	0.814414172030877	0.806831986428617
2	0.999593248287659	0.99989017884333	0.999936242906084	0.999909976619398	0.999814450153155	0.999566517688798	0.998945303539709	0.997475934983717	0.994439358936903	0.989460013383254	0.982902166063738	0.974323861610811	0.962499360015982	0.947225463188388	0.929710211479492	0.912688456662276	0.89978505788845	0.893092500747417	0.891036354863226	0.889918565098445	0.887395351927589	0.884118242976259	0.883324604234211	0.888738292603602	0.900990953173181	0.916470871472407	0.930953627199778	0.942605347650737	0.951401530656086	0.957669705477369	0.961460649728075	0.962496756229664	0.960393443786637	0.955125481599191	0.947372915900959	0.938290482818948	0.928972988412766	0.920141109172393	0.912212160346847	0.90555547369778	0.900059087658721	0.893957314327248	0.884189645869384	0.868714870367089	0.847939585405585	0.824064745014503	0.799810468481457	0.779104420381821	0.770106656741998
3	0.999323833524281	0.999815203334726	0.999917947198472	0.999912655504484	0.999835970740807	0.99962783535784	0.99910722135891	0.997866136248664	0.995185355481651	0.990322167266694	0.983121935385132	0.973357471467854	0.96007250316525	0.943206514206499	0.924319292851117	0.90642718678515	0.893245469952695	0.886710387548066	0.884852444522595	0.88357996471751	0.880411060753987	0.876161030435396	0.874464595453486	0.87952024822353	0.892176720434931	0.908557584178833	0.923972859496635	0.93630025234296	0.945418807027063	0.951602381960605	0.95483043796111	0.954784176056659	0.951159610263943	0.944161306766345	0.934699926381288	0.923958661953773	0.912858423306104	0.901938546517891	0.891668448914426	0.882873484599936	0.876108633971542	0.869824138105061	0.860434232972116	0.84521787679111	0.824295701065887	0.799910673562259	0.774868160851652	0.753217434441836	0.743594804911688
4	0.998924298837676	0.999687344614381	0.999878134282766	0.999904764968163	0.999848063285195	0.999672926170004	0.999235264742544	0.998200071983479	0.995930870089236	0.991556442891918	0.984408730939905	0.974033261111632	0.959588237262498	0.941045143290385	0.920435828741736	0.9013059948477	0.887535773405424	0.88091293965209	0.879137554698878	0.877785354573349	0.874213139165634	0.869301898666258	0.866950156639958	0.871713242902028	0.884639809989432	0.901687413219183	0.917795859587142	0.930574889822485	0.939797690757944	0.945688343668386	0.948168791070967	0.946888774201201	0.941622830236605	0.932785235917693	0.921491789274339	0.908960251918547	0.895984919061878	0.882963627979118	0.870394177425703	0.859477222765244	0.851391947729483	0.844906643845506	0.836095427138962	0.821636275013907	0.801267552999368	0.777087647683058	0.751834519663226	0.72961065820377	0.719478052638532
5	0.998298977267816	0.99946613867237	0.999800709986794	0.999881579003229	0.999852559516679	0.999709309373414	0.999340915617546	0.998468799297338	0.996515020525267	0.992473976286751	0.984981462263009	0.972588769577696	0.953927971075435	0.928896696850352	0.900707428832517	0.874995638762059	0.857115135096106	0.849133809045812	0.847663232331202	0.846518870565509	0.841871865181873	0.834529171154594	0.829424701411808	0.832930795049396	0.847364119148597	0.868017566260712	0.888078988797649	0.903972160627638	0.915060282691274	0.921403977748685	0.92275540488051	0.918677586272169	0.909155285663116	0.895185842181802	0.878527076650542	0.860675860889931	0.84231566827735	0.823572516402959	0.804889811754143	0.788257050782306	0.776437689077054	0.769036693320222	0.761174724154871	0.747897602860286	0.727899614160103	0.70277408056377	0.674807360456631	0.648081554185258	0.633544364656673
6	0.997255783128892	0.999060693413388	0.999641304643268	0.999817990749049	0.999830134613567	0.9997153321895	0.999393297834991	0.998624536160004	0.996860412131244	0.992941313473252	0.984598191314622	0.967867676132033	0.937153683202565	0.888098232264133	0.824779089088142	0.762577712023605	0.718256557125473	0.699110081561664	0.698060515954646	0.699522324503549	0.692193928397308	0.674839954584696	0.655738222316518	0.649383948374421	0.665875851319067	0.69960398475958	0.735951682875117	0.765330284010276	0.784868820175517	0.793601181874748	0.790264754945737	0.77411691810295	0.74668141650832	0.712356916856663	0.676122637114306	0.640759430152114	0.606808967590476	0.573388993518938	0.539834853789346	0.509713317758856	0.490545701549527	0.48465223413014	0.484522577906372	0.480764529023349	0.46927353575019	0.44964392970054	0.421190651522312	0.385605933499849	0.356792694747314
7	0.995694012798213	0.998381246399877	0.999333036911602	0.999656672626931	0.999714947933193	0.999591654888444	0.999218357014299	0.998349332687151	0.996407610774487	0.992124964164979	0.982789223016296	0.962811555349162	0.921608664619262	0.842943585890356	0.713866827744447	0.54949181385998	0.399220453874471	0.304781474160587	0.270646689649258	0.268891418294287	0.265897541988712	0.245203985162862	0.210883795832871	0.182223649592833	0.180415272946224	0.208770660047924	0.250750346255531	0.289021011094122	0.315140342156226	0.324421492567178	0.312732497522441	0.280266403833749	0.234946811503508	0.188834775764641	0.150713426815522	0.125220474209502	0.11478522906664	0.114820847537651	0.113624676101537	0.105002931178847	0.0949890227740923	0.0927563177212155	0.101308185327241	0.118699043276368	0.141276763310281	0.161374036678406	0.166356983601334	0.147672346239138	0.113394747257559
8	0.993514952720424	0.997323379522213	0.998788091864195	0.999314849193939	0.999409491276	0.999199382405044	0.998595024658381	0.997267573805581	0.994469789442506	0.988617617449656	0.976422968591649	0.951216362432155	0.900166212319044	0.801654966913272	0.630753902598627	0.391852478561788	0.165273401407116	0.0477434639704023	0.0292429666860195	0.0506551339446685	0.0838361726157285	0.118869865577977	0.14813350863444	0.166451831265159	0.172571195976479	0.167830463393614	0.15466120932207	0.136993817425163	0.120878171566317	0.112676652476783	0.116233803106388	0.131948613674777	0.157392823951273	0.189177453958054	0.226440794523406	0.271448035146864	0.323092348981105	0.370814832945995	0.400410048614935	0.406588691365734	0.397227529737667	0.386873887894454	0.387913382091895	0.40488908543517	0.431795395234902	0.452432407494166	0.44680504268374	0.40302159208889	0.326718875775776
9	0.990765450286891	0.995817314969967	0.99789566911271	0.998648556024823	0.998717159180653	0.998252183808001	0.997089565753213	0.99471075887137	0.990008278471275	0.980771741616173	0.96270497398148	0.927729249355715	0.861678307126501	0.74357407945455	0.555212634265191	0.316828988277423	0.12945052606618	0.107821107069725	0.22764063134894	0.375539932386133	0.492341819031747	0.576615310385396	0.6394994571747	0.687252364146558	0.721946236513218	0.744793425194141	0.757501337744222	0.762230926930911	0.761184851060061	0.756080966070414	0.747771762944088	0.73662758443083	0.723777153769898	0.71215173186675	0.705986830140345	0.708593431290117	0.719945230459434	0.736323323695052	0.752699977048697	0.765924335722613	0.776102356027094	0.785443840631565	0.795788939563916	0.806359704075625	0.812664598619614	0.806980595714384	0.780619978272686	0.727859360894519	0.65058362302477
10	0.987702791585391	0.993868599800111	0.996521835106626	0.997413911641481	0.997264948708619	0.996193791169097	0.993871790154877	0.989439404460396	0.98118778024856	0.965928382014708	0.93793179921123	0.887458830585268	0.799738303637772	0.65793280866443	0.458494571358402	0.243749582426806	0.114226354921906	0.146871804420449	0.299389819886852	0.471708086185627	0.608547568532817	0.704761650304834	0.771853664422301	0.819946267166024	0.854691512037401	0.879013520872574	0.894820874585243	0.903519321210106	0.905589903444681	0.900058173917791	0.884969605330124	0.859462460103285	0.826229058645599	0.791853139871238	0.76414399548251	0.748598106190345	0.74663513539386	0.756203916360534	0.773592425150752	0.795065993046274	0.817643716425471	0.839046901942756	0.857210097735504	0.869745515108538	0.873628306116324	0.865316816083863	0.841532516982552	0.800807708048532	0.745430836308981
11	0.984626981985015	0.991481299737781	0.994437893498927	0.995167131929634	0.994357111037698	0.991988567759039	0.987422607489249	0.979243890238398	0.964841216469562	0.939685068309343	0.896338909927388	0.82366739282964	0.708007065765189	0.540643449286559	0.336781981883567	0.157022060933988	0.0880242210528228	0.163028345834181	0.325370433531758	0.495834560061937	0.633399889572837	0.732925418514376	0.802869771173216	0.852278603030154	0.887241064670588	0.911244826019854	0.92622112252044	0.933139960453304	0.932012660305606	0.921708059816656	0.900376430846929	0.867150327514198	0.824565232430176	0.779530250266027	0.741136021956919	0.716628712280371	0.70876594366019	0.71603832727807	0.734588649853495	0.760044924232668	0.788450686484917	0.816406963215122	0.840849641379173	0.858814556101867	0.867404339517751	0.864078491342442	0.847296446927592	0.817372752651055	0.777161683231074
12	0.981183225977048	0.988219041641479	0.990994008892569	0.990961836356782	0.988642409202699	0.98372210433263	0.975042638310554	0.960352532464895	0.935804584244463	0.895255667802018	0.829687662988319	0.727812025404157	0.580386321563057	0.391864181485294	0.197906895786632	0.0680698375514222	0.0632490976647753	0.177597443341505	0.347428503167181	0.511878744562885	0.64365773416279	0.740580991099692	0.809791402254571	0.859009237549774	0.89381555871358	0.917564772679092	0.931953304248074	0.937474002579799	0.93359095718943	0.918824272631253	0.891237937460102	0.849905981792148	0.797254412762277	0.740638855834083	0.690826212527447	0.657427344534763	0.644810169751722	0.651596727429411	0.673032846334557	0.703584893367992	0.738285423256311	0.772945030225553	0.80390029066986	0.827823739130077	0.841835038868972	0.843911355205231	0.833416868826449	0.811482280189398	0.780996220362551
13	0.975048767261452	0.982194958677014	0.984326331609017	0.982667345350259	0.977465092044976	0.967940575529894	0.952179747916073	0.926822462676093	0.886592378146426	0.82392791641387	0.72945999317177	0.594968254954298	0.421159453673786	0.230319852245148	0.0738138302488388	0.0129250998349881	0.0724671721882515	0.218067174821307	0.389413029389048	0.543134343181525	0.663483663675446	0.751730271633341	0.814841336735901	0.859694988849989	0.891270465721276	0.912544630252978	0.924838174276348	0.928121901905025	0.921187790655679	0.901832337071892	0.867432334532542	0.816437303160172	0.750926104396637	0.678963550533062	0.613876532949716	0.568908441703011	0.550824287664804	0.558094810230463	0.584123882425292	0.621349686464459	0.663346201520027	0.705053598427898	0.742329938629207	0.771662101359556	0.790293264654948	0.796617834258564	0.790518335999907	0.773381503486114	0.747735923990458
14	0.960581550630739	0.968671353548602	0.97011052490471	0.965900021911355	0.955960806638511	0.938936836358366	0.912029387138408	0.870754257629992	0.808807228453168	0.718604498406091	0.59362572872156	0.434035536082335	0.255601137153114	0.0962377409054065	0.00721160221584483	0.0230818471687507	0.134190757466781	0.29482847493214	0.457242584341145	0.594110968182907	0.69834853059262	0.773637049221564	0.826723352971997	0.86371263852235	0.88894161560421	0.904937696043059	0.912652111527327	0.911649106382555	0.900203183060255	0.8754448198278	0.833904865199608	0.773001441407836	0.693841637417224	0.604472279073734	0.520421148878747	0.459174291902304	0.431108185413196	0.435231823621854	0.462949737460475	0.504236302926899	0.550962348549727	0.597206367067814	0.638487553922033	0.671233846950255	0.692792337078477	0.701711305815258	0.697894658712728	0.682422860723852	0.657105721212043
15	0.928302170302584	0.938813686087044	0.940170775851958	0.932836495132529	0.916295118921336	0.88864245867864	0.846420844574907	0.784679641298671	0.697613807348261	0.580536035782395	0.434090976235572	0.270588844979018	0.118884586290805	0.0198615766069209	0.00741641644008551	0.0858812024730578	0.226288663202262	0.386275436272736	0.532874846446792	0.650821770871341	0.738429377417463	0.800437342711262	0.843006808136966	0.871397155597176	0.889277257750152	0.898722989219361	0.900380417471763	0.893585158849926	0.876412758114721	0.845781063507483	0.797906465560391	0.729616492624764	0.640982442925977	0.538802497136856	0.438215210413223	0.358389455406532	0.312856795193057	0.302933051643796	0.320328979834513	0.354211279259118	0.395658358503812	0.438317477653034	0.477494718778134	0.509421707890913	0.531139964439581	0.540709690452516	0.537331932500542	0.521215228156748	0.493296407671964
16	0.865657288988553	0.879328786977871	0.881595998773917	0.871524646323424	0.847779994557855	0.808070435711691	0.749043635796269	0.666823588922828	0.558581677827675	0.425604252476359	0.27767457802399	0.136599902177536	0.0341419457324247	0.000485871741126198	0.0476553999762138	0.161288873184297	0.309182311247996	0.458637500341906	0.58843563956684	0.690484737353753	0.765495699409453	0.818050318557775	0.853375495561271	0.875838062447823	0.888477096329313	0.892987692555323	0.889823074559217	0.87827520782241	0.856521111217873	0.821731977386923	0.770478232042801	0.699811230450805	0.609379447887905	0.504282997194003	0.396729876707275	0.30329983019875	0.237436879346511	0.203079649319067	0.195380472964024	0.206191392866798	0.228214730456478	0.255869364524166	0.284557621708503	0.310047645524405	0.328485447187346	0.336768977380206	0.332878208548535	0.315999054175136	0.286556283044305
17	0.761685070045001	0.776447428201026	0.779849532092576	0.768720514385471	0.740264215028061	0.691881807720583	0.62128295675232	0.527352351133803	0.412041998162127	0.28308883497914	0.156324899267716	0.0550252401685264	0.00379560512241766	0.0180460965795304	0.0955420830699675	0.217113286535071	0.356257933586141	0.490064502016697	0.604823134131599	0.695723249619534	0.763716244144623	0.812334137169845	0.845580920294968	0.866873925609543	0.878651306595494	0.882298709690533	0.878182431403184	0.865692874608194	0.843289410367124	0.808618331775446	0.758870026871013	0.691632583303462	0.606465250261368	0.506976114365631	0.402145115381902	0.304783457717816	0.22655201874046	0.172964560199713	0.142769983240209	0.131250629908481	0.133366137316056	0.144673935832688	0.160924529858891	0.177719676007776	0.190723922965944	0.196201581733847	0.191518646300738	0.175467215601174	0.148497517730021
18	0.620410885300006	0.630753719724628	0.63322171878824	0.622856665350483	0.595165473076645	0.546983468659425	0.477121744511024	0.387238342871811	0.283106430430014	0.175803679498468	0.0816104123371677	0.0191941038772639	0.00385874589209522	0.0412177318343695	0.124381340829679	0.236948102799124	0.35977915245375	0.477170199335407	0.579632372816755	0.663483598937673	0.728942788846317	0.778167624522381	0.813857847473995	0.838463629468484	0.853817745642203	0.860999853886901	0.860301324797024	0.851225205152138	0.832514666789361	0.802262438474297	0.758220913312499	0.698490814520863	0.622733043661063	0.533750254998122	0.438606154365917	0.347844537123927	0.272118416888751	0.218021540734671	0.18631711624581	0.173474140593763	0.174348150570268	0.183858811552846	0.197419450967956	0.210888585099506	0.220604412162035	0.223586282655955	0.217782481527872	0.202286861361591	0.177539357684715
19	0.471992777665241	0.472297604957637	0.470011019601825	0.460196295566982	0.437530079551476	0.398042108858897	0.340488426700772	0.26729524855244	0.185121754333387	0.104782550742051	0.0399374083941531	0.0041255557669404	0.00668544159189852	0.049363319332495	0.125667498146868	0.223499266150216	0.329451813043896	0.432427187254896	0.525276477015033	0.604645917688985	0.669915436274357	0.722009129145115	0.762462665025873	0.792822107502912	0.814305593637056	0.827630714937476	0.832932363504677	0.829732633325268	0.816965053886536	0.793100349590045	0.756467975098884	0.705893739098942	0.641711607432697	0.566952167930046	0.488048181013795	0.414090804555455	0.354249867293553	0.314521709114541	0.295925387239281	0.295146132051528	0.30663127120632	0.324535486008156	0.343764346804628	0.360264320287019	0.37096748520226	0.373665590519812	0.366922286438982	0.350057780990715	0.323223138954979
20	0.356430852677325	0.345336668799212	0.336021056510817	0.325032084646024	0.30761503511731	0.279476170978147	0.238539606250762	0.186169728073942	0.127607914896234	0.0714781164590175	0.0282382652039504	0.00768285809362711	0.0161484119969951	0.0545788696788679	0.118446232340838	0.199549483881606	0.288668617499319	0.377801955805436	0.46129837564965	0.53594386431038	0.60044421703216	0.654734545772547	0.699366951676784	0.735061632821722	0.762413767266311	0.78171770609244	0.792874503335816	0.795369463876376	0.788333721933095	0.770731624509361	0.741731589352251	0.701294656407668	0.650911284985619	0.594216811602399	0.53701551929215	0.486300161370419	0.448381769740977	0.426976012850066	0.422288314643005	0.431468778236906	0.44991702276335	0.472619999096034	0.495031134431412	0.513439959107994	0.525004588990157	0.52763578108209	0.519861837415922	0.500751145423844	0.469938311544397
21	0.292372756357003	0.272533623750463	0.257156695420813	0.244531350009023	0.231270528208595	0.213548842555549	0.188679180699078	0.156441718535902	0.119704989257803	0.0841111838545593	0.0568454817647984	0.0447843407181465	0.0526030021187596	0.0815485041094439	0.129350663629933	0.191203594663963	0.261264432688508	0.33401271212617	0.405075686102544	0.471477941011015	0.531490715553567	0.584297441442096	0.629633368547133	0.667480170424941	0.697841753642339	0.720601880542945	0.735460093899637	0.74194992059757	0.73955324642924	0.727926926012866	0.707239297183805	0.678563549864667	0.644195505857056	0.607695849050934	0.573480800543929	0.545961761895714	0.528503754951099	0.522635352003403	0.527832205089529	0.541880398480868	0.561555737844955	0.583302152278907	0.603715097685605	0.61979078763889	0.628996277471557	0.629242202569882	0.618832372021539	0.596450399534737	0.561231716907566
22	0.269941141873443	0.244310935879283	0.224701743188342	0.210804508735243	0.200665991494796	0.191344315679277	0.180015404956789	0.165128739177026	0.147175842138873	0.12877512173771	0.114027111379607	0.107363048293412	0.112301075832423	0.130551360098832	0.161743962894508	0.203771236519029	0.253498730401888	0.307524750878489	0.36275413711902	0.416700490338362	0.467549590513842	0.514069325358018	0.555451524238713	0.591147696918744	0.620735804306758	0.643838297455648	0.660103084833739	0.669254441098437	0.671213878300511	0.666275666817768	0.65529572635063	0.639822576418163	0.622083690029094	0.60476453006931	0.590590759559116	0.581819828216377	0.579807514611366	0.584790797526372	0.595931173626118	0.611555762429062	0.629478873828083	0.647298162517666	0.662608045113661	0.673122000136097	0.676725837992836	0.671496502419801	0.65572416005746	0.627976064183946	0.587239351118596
23	0.26823229603515	0.238068675279575	0.214639481488696	0.198656082008696	0.189406976252355	0.184970378267002	0.182833561760929	0.18072523044127	0.177372733869723	0.172913532691227	0.168820146850769	0.167387770084171	0.170998324549389	0.181437915955319	0.19948361050663	0.224834487411895	0.25632180432382	0.292257626901078	0.330783702937646	0.370133424693322	0.408779347797512	0.445481186494407	0.479268470230724	0.509394145165565	0.53528900165829	0.556537906601498	0.572889585202835	0.584301574809055	0.591009734152781	0.59359782596802	0.593031374371243	0.590618914521492	0.587879953204514	0.5863316585718	0.587242361782774	0.591419125039979	0.599085761703528	0.609872128323733	0.622895748940669	0.63689303935169	0.65035638993302	0.661648250027838	0.669082385826034	0.670977430731803	0.665696601380098	0.651691948834352	0.62757437133738	0.592232569637493	0.545022689619871
24	0.271892347751822	0.237654079238692	0.209978458312202	0.190274429256419	0.178853714871908	0.174871226240845	0.176559725189479	0.181702163190774	0.188206178671308	0.194607798393273	0.20035331046607	0.205787560125733	0.211883986427938	0.219838777804986	0.230679583578776	0.245002783595578	0.262881294172996	0.283917774203707	0.307382307151688	0.332371974847229	0.357949065641208	0.383239053445973	0.407488614274838	0.430094417298715	0.450616218375268	0.468785308001082	0.484513827339381	0.497903616028036	0.509246903759251	0.519007607642317	0.527773632772852	0.536178353353136	0.544801186220446	0.554067421182273	0.564170294065965	0.575031387954538	0.586302261814117	0.59739765771991	0.607544404000455	0.615831456933774	0.621252701672545	0.622741280561141	0.619199700051081	0.609533123773005	0.592694754417261	0.56775295472895	0.533990010592683	0.491041207480029	0.439077738736406
25	0.274698407481862	0.237363352918387	0.205575896411465	0.18113329841353	0.165103923202021	0.157643707831108	0.157989262290375	0.16463099453855	0.175624934385792	0.188968648451207	0.202951595144885	0.216398609016369	0.228757777010413	0.240032271460894	0.250601818243648	0.261004657643466	0.271746997516403	0.283181021657139	0.29546036411962	0.308557736587772	0.322318926739845	0.336528561320381	0.350970160886038	0.365470929772698	0.379927608606969	0.394313037288879	0.408664695218573	0.423057698461293	0.437566495730498	0.452221887262986	0.466972018878695	0.481656121087825	0.495996890339387	0.509611998791728	0.522039392470086	0.532767446490546	0.541261213182372	0.54697945422314	0.549381962666062	0.547930799034696	0.542091347669048	0.531339516996118	0.515180597636341	0.493183979120114	0.465036537257985	0.430616024442509	0.390083758864618	0.343992480068573	0.293399444060833
26	0.275582274852196	0.236822151816879	0.201979799051301	0.172945883250396	0.151225521273307	0.137730152520003	0.132657449261085	0.135479912797709	0.145039327385445	0.159725391324286	0.177704722569032	0.197160544144843	0.21650347815665	0.234520939666152	0.250446918061499	0.263952823738111	0.275077819876427	0.284127509588674	0.291570008614882	0.297949969807379	0.303828878890149	0.309748960120204	0.316211385326741	0.323657852251446	0.332447100104111	0.342823069131954	0.354877562475218	0.368515704530589	0.383435406709564	0.39913099554005	0.414925831374097	0.430030649657308	0.443616554853077	0.454887373479389	0.463137176842394	0.467784480100802	0.468382241825497	0.464609318471238	0.456252596996279	0.443189391952484	0.42537777049354	0.402859516553415	0.375777435680119	0.344406104575446	0.309193034872566	0.270805370962626	0.230175444027455	0.188536605253053	0.147438817409649
27	0.275743561506132	0.237432627118261	0.201101686956008	0.168479730063625	0.1411861170747	0.12055168887687	0.107469322414355	0.102297068278492	0.104824909669004	0.114304411624295	0.129532390832168	0.148975729711179	0.170923047492363	0.19364826392201	0.215570323711844	0.235393020749142	0.252210176470106	0.265565186104341	0.275459796817786	0.282313502980639	0.286880478708736	0.290134580084198	0.293134821056068	0.296884753772036	0.302200107817449	0.309599737841465	0.319234314088069	0.330863849247218	0.343888357594223	0.357426505148751	0.370427517261127	0.381795126591608	0.390501447400506	0.395673693859047	0.39664559368137	0.392974850505388	0.384435081657729	0.370993824531731	0.352787677437947	0.330102683734084	0.303364152791526	0.273136350813053	0.24012948693108	0.205209369094788	0.169404015142617	0.133901320845065	0.100032532568227	0.0692376342824336	0.0430106736891291
28	0.27849361174282	0.242620423186624	0.206805510979214	0.172405525038863	0.140852500752026	0.113533328656717	0.0916634783785622	0.0761727440630316	0.0676175869537667	0.0661287374822264	0.0713965762388819	0.0826925134271012	0.0989229098283816	0.11871239597847	0.140514172748159	0.162744192254645	0.183932658102794	0.202879817042403	0.218795025930974	0.231391933236971	0.240912734839364	0.248064236315193	0.253867592801479	0.25944679427988	0.265799514285775	0.273600032834679	0.283074911911078	0.293971665112515	0.30561658684127	0.31703809701764	0.327121481732731	0.334760958670601	0.338983407915657	0.339030744762995	0.334400328721756	0.324851727674823	0.310392251033876	0.291253397725901	0.267867243222727	0.240847502456457	0.210975859775598	0.179190924894805	0.146575203447536	0.114334867017087	0.0837678412436658	0.0562176418873287	0.0330131315641977	0.0153973882592271	0.00445148822217309
29	0.287993999086079	0.257043734928136	0.224650586717959	0.1916709760991	0.159110044075844	0.128066409832422	0.0996592815182519	0.0749456014801049	0.0548367244400409	0.0400239118985395	0.0309199833412204	0.0276217363423283	0.0298953880467913	0.0371861589176445	0.04865338325591	0.0632334644015232	0.0797329986272014	0.0969513583532219	0.113824268002219	0.129567810975761	0.143790025594638	0.156532637287264	0.168216355954232	0.17949068537431	0.191023447318421	0.203289106077495	0.216415354353202	0.230124504504375	0.243772745721218	0.256462032222035	0.26718580239105	0.274971472346284	0.278994274390542	0.278651602223114	0.273599286411769	0.263758590060253	0.249305029790257	0.230648685640197	0.20841222004187	0.183408921279294	0.15661977306632	0.129166411528738	0.102276110594737	0.0772356565762192	0.0553329540092912	0.0377880437234327	0.0256782747617876	0.0198648737355208	0.0209293744307821
30	0.306299445878166	0.283077015341841	0.25773587104805	0.230675085198407	0.202418087447333	0.173600723634549	0.144946700782539	0.117231091194674	0.0912343895849819	0.0676911621861689	0.0472382577933801	0.0303677340417375	0.0173892229726083	0.00840576536661788	0.00330656501332308	0.00177981080756332	0.00334836127505909	0.00742973805986224	0.0134181783026071	0.0207795163746101	0.0291403466096469	0.0383453551553015	0.0484574240081293	0.059688951243603	0.0722773283013461	0.0863413048067359	0.101764305121126	0.118139901318768	0.13479032846321	0.15084460614858	0.165348937574217	0.177380939937575	0.186146891359411	0.191051702753764	0.191740353094256	0.188115100043568	0.180334827477314	0.168802338629447	0.154143441039264	0.137179359316317	0.118892133152014	0.100381692479004	0.0828134620603209	0.0673565984364817	0.0551150238757744	0.0470557917154475	0.0439413437253781	0.0462732527073503	0.054254629861789
31	0.333353406132984	0.319685232193959	0.304089527931004	0.286705433721484	0.26774039365743	0.247471521716432	0.226241412614771	0.204447470930319	0.182524473572102	0.16092092994932	0.140070759748571	0.120362743607063	0.102111001914269	0.0855303447380668	0.0707206661719354	0.0576645557555626	0.0462417622921939	0.03626264368981	0.027519672740453	0.0198510370603559	0.0132038920306855	0.00767912707103138	0.0035384568489753	0.0011618627854798	0.000958870931779757	0.00325506211336512	0.008186279958241	0.0156307595257458	0.0251952178491552	0.0362528752612848	0.0480180173722468	0.059636992990154	0.0702781251502171	0.079209049457553	0.0858560607010892	0.0898443788865431	0.0910205372381949	0.0894588153104468	0.0854534645934425	0.079498001795173	0.0722525155358057	0.0645000155722829	0.0570934534587814	0.0508960947870328	0.0467191989082302	0.0452621097556953	0.0470604816636714	0.0524481243720577	0.0615367039278899
32	0.370185092907886	0.365637382442294	0.359768521308199	0.352634897294871	0.344322577312405	0.33494807620738	0.324656629306691	0.313617323949287	0.302014644012963	0.290036333427379	0.277857991931448	0.265625456915392	0.253436752047932	0.241326124468232	0.229253344905833	0.217101856779218	0.204689297106868	0.191793036635827	0.178191304118021	0.163716910156369	0.148315818911993	0.132098015830999	0.11536549596721	0.0986042481887402	0.082434995591456	0.0675293949508297	0.0545096984625377	0.0438552921939086	0.0358365772143619	0.03048723716915	0.0276147964109646	0.0268410066100781	0.0276599993279717	0.0295026915250415	0.0317987208630087	0.034030395856338	0.0357757172725243	0.036739176186714	0.0367699395314045	0.0358675303263983	0.0341754963630191	0.0319640240177746	0.0296030550893813	0.0275281608305742	0.0262021002677416	0.0260754826291378	0.0275501135857057	0.0309483281902579	0.0364908820854518
33	0.417325923459132	0.419463902022103	0.420812774057341	0.421411902008296	0.421310942884355	0.420568215664887	0.419247560884226	0.417413415495401	0.415123955340894	0.412422374213338	0.409326679219181	0.405818780867868	0.401834119377618	0.397253549130242	0.391899622396375	0.385539650552902	0.377897805628608	0.368677848104695	0.357596634062394	0.344426302424035	0.329040205487553	0.311454894709525	0.291858882143961	0.270619596577473	0.24826351027594	0.225430255231328	0.202807901967709	0.181061158335588	0.160765411778371	0.142357111567832	0.126106241752062	0.112111486199171	0.100314714032235	0.0905293114123777	0.082476500340308	0.0758245051922278	0.0702265960301327	0.0653551941336502	0.0609301597532526	0.0567400742685185	0.0526558539563391	0.0486364836251076	0.0447271007561144	0.0410501150064333	0.0377904926115336	0.0351767213198534	0.0334592410154083	0.0328882298597476	0.0336925517288019
34	0.46942487697686	0.475341733826581	0.480758606525823	0.485706664389281	0.490217975479453	0.494322545282746	0.498044294009654	0.501395920726809	0.504372728190804	0.50694566095184	0.509054039591186	0.510598744355859	0.511436886253822	0.51137925843424	0.510192018457093	0.507604023376319	0.503320921535521	0.497046406474216	0.48850992532951	0.477498689044524	0.463890303075298	0.44768113867017	0.429005183740415	0.408138926382183	0.385489887192882	0.361569335524075	0.336952733561214	0.312233688640397	0.28797805245078	0.264684170781177	0.242753531391238	0.222473823292347	0.204014335710669	0.187432095095652	0.172686289314387	0.159658268680789	0.148174550389915	0.138030591091965	0.129013491260825	0.120922182059229	0.113584001530624	0.106866902302514	0.100686864361922	0.0950104223046337	0.0898525505404567	0.0852704623562837	0.0813541417903751	0.0782146134682642	0.0759710452770868
35	0.517036299330575	0.524538406890785	0.531624896015755	0.538317578794961	0.544634425667811	0.550586198846865	0.556172346849143	0.561376238985405	0.566159938575833	0.570458864324301	0.574176862397802	0.577182390114836	0.579306667470445	0.580344744709035	0.580060412265447	0.578195689583845	0.574485227647001	0.568675333412718	0.56054651467131	0.5499375662518	0.53676845997737	0.521058886752854	0.502939427142045	0.482653084634286	0.460546220403127	0.437049521728906	0.41265115423151	0.387865339463244	0.363200043537975	0.339127231734708	0.316058388249582	0.294326969731581	0.274178411045936	0.255767419333739	0.239161668614549	0.224350646574556	0.211258258903359	0.199757797374441	0.189687965903579	0.180868793623287	0.173116425373161	0.166255961958072	0.160131725122577	0.154614544345853	0.1496058977128	0.145038974180183	0.140876941737381	0.137108886371621	0.133744014538555
36	0.552872604523519	0.560660996213864	0.567987263618597	0.574862105651313	0.581290111010093	0.587266576732718	0.592773878848896	0.597777542307505	0.602222257968847	0.606028208229306	0.609088178690647	0.611266033788107	0.612397195604475	0.612291758388613	0.610740766599351	0.607525957372592	0.602432910336629	0.595267076086557	0.585871621387225	0.574145521820542	0.560059962890288	0.543670989745804	0.525126550545903	0.504666619824588	0.482615894896474	0.459369487538644	0.43537290661789	0.41109828126497	0.387019104213491	0.363585758662471	0.341203783594828	0.320216334616157	0.30089172520779	0.283416383846884	0.267893098136892	0.254344064030817	0.242718014940324	0.232900555629526	0.224726749430907	0.217994988407098	0.212481204882875	0.207952554810609	0.204179816399963	0.200947897770127	0.198064027741471	0.195363402302209	0.192712260004989	0.190008545231536	0.187180472860766
37	0.573795520389317	0.581192312619783	0.588009091767411	0.594243995972068	0.599888385580451	0.604924198667707	0.609321108237905	0.613033649612636	0.615998560466199	0.618132651233445	0.619331590018769	0.619470030079347	0.618403513279985	0.615972532816857	0.612009018742443	0.606345313084284	0.598825432155887	0.589318092530638	0.577730642273946	0.564022743582665	0.548218457088457	0.530415336027028	0.51078928396772	0.489594263801783	0.467156431526965	0.443862836949218	0.420145397927064	0.396461330494064	0.373271540131168	0.3510186180625	0.330106043473888	0.310879998144401	0.293614899664591	0.278503401710361	0.265651237086781	0.255076923217961	0.246716031557805	0.240429455058643	0.236014899504861	0.233220680840314	0.231760835595499	0.231330546951989	0.231620953089684	0.232332530545345	0.233186421147843	0.233933279525519	0.234359438869556	0.234290404675795	0.233591870925517
38	0.578964725760357	0.585671325577367	0.591655804827481	0.596904049294145	0.601395602907602	0.605101706018401	0.607983324821846	0.609989332558539	0.611055051647921	0.611101409499691	0.610034991715532	0.607749285721194	0.604127386130717	0.599046371973775	0.592383459942829	0.584023886843637	0.573870285442793	0.561853106290694	0.547941427472188	0.532153314337732	0.514564773837973	0.495316321232274	0.474616259084878	0.452739963374214	0.430024765950654	0.406860387218714	0.38367526695322	0.360919518925247	0.339045553408414	0.318487636376605	0.299641763777016	0.282847216190206	0.268371029047321	0.256396382636069	0.247015608519739	0.240228153956129	0.235943475294796	0.233988477267156	0.234118807489302	0.236033079523601	0.239388951349306	0.243819937604977	0.248951881642133	0.254418145368114	0.259872770875095	0.265001102482974	0.269527603976817	0.273220838431267	0.275895777025188
39	0.568065825720047	0.574053774812351	0.579201193184518	0.583485068202337	0.586877132009943	0.589342551505271	0.590838739128452	0.591314424352614	0.590709153837983	0.588953408751017	0.585969535645925	0.581673677234088	0.575978856490095	0.568799308384804	0.560056066956397	0.549683703559957	0.537637981072994	0.523904048895692	0.508504668917582	0.491507850064223	0.473033196246946	0.453256255585083	0.432410209521877	0.410784364211793	0.38871910036812	0.366597189787939	0.344831676871039	0.323850824937447	0.304080909560015	0.285927873623796	0.269759013856035	0.25588592540507	0.244549878718847	0.235910642280996	0.230039508914878	0.226916957031587	0.226435014859967	0.228404033541247	0.232563251840523	0.238594283453635	0.246136499925392	0.25480322787559	0.264197725135472	0.273928031396923	0.283619981498317	0.292927895764326	0.301542694310019	0.309197397180142	0.315670152167959
40	0.541069972602584	0.546489301883677	0.551019077091006	0.554631961556956	0.557296548987656	0.558976582207629	0.559630379267372	0.559210580961579	0.557664345596844	0.554934120610898	0.550959113473172	0.545677563597322	0.539029880894162	0.530962664352725	0.52143354646943	0.510416729135501	0.497908988484475	0.483935836975815	0.468557449188277	0.451873893152707	0.434029171643668	0.415213576986546	0.395663905906462	0.375661171698139	0.355525588970682	0.335608785488778	0.316283404561935	0.297930483066334	0.280925203429744	0.265621799591855	0.252338524562684	0.241343642065449	0.232843375122533	0.226972627967599	0.22378910262545	0.223271176442432	0.225319618469947	0.229762932125867	0.2363658502227	0.244840302949681	0.254858048147761	0.266064104176711	0.278090156021089	0.290567202903047	0.303136861978045	0.315460916092193	0.327228872872413	0.338163469517025	0.34802419931253
41	0.498907152100203	0.503905250135043	0.508059406087094	0.511339667954391	0.513712933081644	0.515142601166393	0.515588484078624	0.515007054044048	0.513352111109204	0.510575943569633	0.506631040089096	0.501472388860429	0.495060367204814	0.487364185018153	0.478365798796966	0.468064161833898	0.456479623679247	0.443658242075117	0.429675727937419	0.414640713695242	0.398697022588311	0.382024626152953	0.364839012859597	0.347388754767341	0.329951150820447	0.312825941757309	0.296327225965946	0.280773848172613	0.266478671036022	0.253737259342926	0.242816593322538	0.233944469280261	0.227300233864135	0.223007429991836	0.221128811564194	0.221664020991609	0.224550034238755	0.229664282012956	0.236830173105924	0.245824594854119	0.256386859717308	0.268228513363187	0.281043418907232	0.294517578447556	0.30833823643476	0.322201916734506	0.335821162904737	0.348929866882446	0.361287175136651
42	0.444551250932494	0.449177281359806	0.453093918079202	0.45626591715539	0.458655556963497	0.460222678727545	0.460924982127545	0.460718621316216	0.459559140015038	0.457402773864703	0.45420813376836	0.449938265683388	0.444563060527325	0.438061963171683	0.430426902798739	0.421665339395203	0.411803294376734	0.400888209118798	0.388991455635851	0.376210311136282	0.362669205098839	0.348520056165182	0.333941538438576	0.319137153930827	0.30433204005959	0.289768507021849	0.275700376663784	0.262386277494658	0.25008213350406	0.239033159991783	0.229465739766734	0.221579590322785	0.215540640978639	0.211475015042009	0.209464455719873	0.209543449329602	0.211698192455363	0.215867430868561	0.221945078628188	0.229784417138056	0.239203585895641	0.249992016300291	0.261917430753993	0.274733031237998	0.288184531115191	0.302016735126759	0.315979438034217	0.329832484397361	0.34334990350891
43	0.384971607809033	0.389357872492328	0.393210986225767	0.396487318813079	0.399141415268067	0.40112635820704	0.402394331308787	0.402897400522372	0.402588523414677	0.401422789256786	0.399358883219947	0.396360757508652	0.392399480581793	0.387455223057923	0.381519325814588	0.374596382635285	0.366706257126003	0.357885942261548	0.348191161728628	0.337697606243884	0.326501696372629	0.314720767210976	0.302492580685143	0.289974089001079	0.277339398380087	0.264776915501581	0.252485699166016	0.240671084863349	0.22953969757887	0.219294014885421	0.210126684177892	0.202214830600793	0.195714611851602	0.190756279442333	0.187439991296884	0.185832587580617	0.185965492139208	0.187833839461384	0.19139685679668	0.19657945902666	0.203274946390434	0.211348637920378	0.220642230913893	0.230978651670787	0.242167155825049	0.2540084467724	0.266299605259597	0.278838658412311	0.291428658092957
44	0.332743579385201	0.337173285600525	0.341206974621941	0.344795514568875	0.347888843929532	0.350436505823073	0.352388305403268	0.353695092620121	0.354309669052401	0.354187813503411	0.353289416520582	0.351579708976339	0.349030564375978	0.345621848714442	0.341342785610122	0.336193298279984	0.330185283934972	0.323343770691476	0.31570790251548	0.307331694513962	0.298284499592502	0.288651128666089	0.278531570785745	0.268040267202533	0.257304904873358	0.246464710350832	0.235668244237871	0.225070718921007	0.214830887222011	0.205107575616357	0.196055961081144	0.187823713501043	0.180547143802406	0.174347509606507	0.169327633511465	0.165568982999456	0.163129345048711	0.162041203325573	0.16231089277768	0.163918567813471	0.166818978926604	0.170943011818007	0.176199905958765	0.182480038907928	0.18965814064179	0.197596789860892	0.206150041940714	0.215167045182839	0.224495516846259
45	0.301474732363187	0.305949704198838	0.310080371176174	0.313821149009652	0.317126668173775	0.319952279986639	0.322254620762876	0.323992232447909	0.325126236548264	0.325621056309416	0.325445179959602	0.324571955445592	0.322980404462679	0.320656040775484	0.317591674912948	0.313788184401658	0.309255225907404	0.30401186314602	0.298087082389246	0.291520166041655	0.284360894328917	0.276669545850177	0.268516669833115	0.259982606587018	0.25115673802394	0.242136457282547	0.233025855413237	0.223934133609263	0.21497376129224	0.206258413017975	0.197900730038826	0.1900099646812	0.182689576609408	0.176034858644815	0.170130675220183	0.165049398023794	0.160849120391417	0.157572224300113	0.155244361531583	0.153873894219732	0.153451820470203	0.153952189249787	0.155332986718009	0.157537455122783	0.160495786752458	0.164127120464889	0.168341757908773	0.173043511213912	0.178132093717849
46	0.296011618367953	0.299891437819722	0.303427700117248	0.306587218659806	0.309338003792411	0.311649613653677	0.313493524556291	0.314843519360239	0.315676091491345	0.315970861295446	0.315711000313844	0.314883657840249	0.313480382804768	0.311497532668103	0.308936659650824	0.305804863329717	0.302115097476467	0.297886418071806	0.293144158785609	0.287920019958632	0.282252057343657	0.276184557647645	0.269767789337626	0.263057619291559	0.256114988727862	0.249005245439763	0.241797333659605	0.234562847803752	0.227374961768029	0.220307251167297	0.213432431695717	0.206821042330315	0.200540107074009	0.194651812978024	0.189212244942659	0.184270218946333	0.179866254636866	0.176031725473258	0.172788219793554	0.170147139412195	0.168109553880231	0.166666318781848	0.165798455923453	0.16547778261523	0.165667767104	0.166324578223896	0.16739829004333	0.168834197130759	0.170574193300477
47	0.310403627552233	0.312714558446255	0.314697485363424	0.316335195153224	0.31761208610064	0.318514348381027	0.319030145971475	0.319149799065957	0.318865965608054	0.318173820049395	0.317071226878866	0.315558905866159	0.313640585346745	0.311323139271161	0.308616703180251	0.305534763783347	0.302094216443918	0.298315384653975	0.294221995541438	0.289841105639345	0.285202971584863	0.280340861136815	0.275290800922745	0.270091258660078	0.264782759237212	0.259407435970363	0.254008520533163	0.24862977743062	0.243314891378288	0.238106818451393	0.233047114268639	0.228175254638154	0.2235279658766	0.219138583275318	0.215036456797829	0.211246422941628	0.207788360707657	0.20467684776154	0.201920930162552	0.199524015558278	0.197483895631997	0.195792899035424	0.194438171273538	0.193402073288776	0.192662686084307	0.192194404881825	0.191968603245385	0.191954345484	0.192119124571601
48	0.336548616095735	0.336593213117513	0.336364300705876	0.335858760110507	0.335074983558592	0.334012930404222	0.332674177826784	0.331061965635607	0.329181234535763	0.327038656978644	0.324642659471316	0.322003434963428	0.31913294368445	0.316044900583456	0.312754747346275	0.309279606848367	0.305638217864535	0.301850847915285	0.297939182299887	0.293926187660287	0.289835948846829	0.285693478419819	0.281524498818016	0.277355198046522	0.273211960664671	0.269121076863291	0.265108433475198	0.261199191820096	0.257417458294921	0.253785954528094	0.2503256946632	0.247055677867789	0.243992604424136	0.241150623708315	0.238541121972067	0.236172557096203	0.234050346391797	0.232176812114877	0.230551187681551	0.229169685693055	0.228025626889366	0.227109627141936	0.226409837671135	0.225912231929864	0.225600931119463	0.225458559169362	0.225466617268814	0.225605867713953	0.225856716927497
49	0.373676967865939	0.371432283247715	0.368985809977369	0.366344427816806	0.363516239369505	0.360510550897082	0.357337844902382	0.354009744489967	0.350538969483515	0.346939284236792	0.343225437026482	0.339413090867759	0.335518745554955	0.331559650708321	0.327553709612045	0.323519373666458	0.319475527355914	0.315441363758627	0.311436250799483	0.307479588672344	0.303590659132461	0.299788467676808	0.296091579981263	0.292517954335752	0.289084772195875	0.285808269333089	0.28270357039455	0.27978452995631	0.277063583348341	0.274551610627004	0.272257817053723	0.27018963329587	0.268352638291339	0.266750507312993	0.26538498724145	0.264255900420304	0.263361177749531	0.262696920898991	0.262257492727154	0.262035634205589	0.262022605412172	0.262208347498373	0.262581661987048	0.263130403339459	0.263841680459148	0.264702062683266	0.265697785847964	0.266814954195196	0.268039734198386
50	0.41223054391637	0.408261255937953	0.40412615138388	0.399837534365159	0.395408795976909	0.390854364684002	0.386189646867443	0.381430957795136	0.376595443358031	0.37170099298106	0.366766144178679	0.361809979279197	0.356852014893124	0.351912084751655	0.347010216595974	0.342166503859696	0.33740097295895	0.332733447089681	0.328183407531167	0.323769853568343	0.319511162271366	0.315424949505105	0.311527933678038	0.307835803871749	0.304363094109511	0.301123065615121	0.298127598970395	0.295387098091123	0.292910407897539	0.290704747449137	0.28877566014046	0.287126982313117	0.285760831332504	0.284677613812195	0.283876054255483	0.283353243936069	0.283104709375484	0.283124499311944	0.283405288613527	0.283938497186356	0.284714421583107	0.285722376742651	0.286950845098647	0.288387630189733	0.290020011888378	0.291834900436978	0.293818986631783	0.295958885717575	0.29824127283632
51	0.452113680460817	0.446771153757723	0.441278340390929	0.435650972966543	0.429905904311838	0.42406104972587	0.418135316766254	0.412148522724703	0.406121300119782	0.400074990711907	0.394031528720013	0.388013314088652	0.38204307681607	0.376143733506262	0.370338237449372	0.364649423663929	0.359099850450481	0.353711639108167	0.348506313552993	0.343504641647635	0.338726480106173	0.334190624870829	0.329914668869118	0.325914869045252	0.322206024515754	0.318801367622019	0.315712469538596	0.312949161942187	0.310519476051134	0.308429600108096	0.306683856101594	0.305284696209073	0.304232719101356	0.303526705884664	0.303163675082125	0.303138955684272	0.303446276940311	0.304077873232163	0.305024602083903	0.306276073121246	0.307820785618032	0.309646272155294	0.311739245876554	0.314085748850306	0.316671299143839	0.319481034365657	0.322499849638242	0.325712528208603	0.329103863179815
52	0.508746853849046	0.502744279031246	0.496604199223638	0.490343495589263	0.483980264290237	0.477533768621893	0.47102437578743	0.464473477939135	0.457903397361825	0.451337275950074	0.444798949428174	0.4383128070744	0.431903638031825	0.425596465608533	0.41941637128187	0.413388310415204	0.40753692196235	0.401886334665329	0.396459972437198	0.391280361755548	0.386368943967895	0.381745895422338	0.377429958282665	0.373438284764812	0.369786297342284	0.366487567214184	0.363553713016004	0.360994321387038	0.35881689059807	0.357026797999532	0.355627291585357	0.354619505494736	0.354002498806117	0.353773316529214	0.353927071284521	0.354457043788191	0.355354799943779	0.35661032208965	0.358212151768201	0.360147541273352	0.362402611196982	0.364962511230393	0.367811581578928	0.370933512509057	0.374311499758918	0.377928393794879	0.381766841177457	0.385809416598592	0.390038744458106
53	0.588490508824661	0.582823335140168	0.577038579838184	0.571151540150466	0.565178725425046	0.559137831219545	0.553047697543992	0.546928250239492	0.540800424713068	0.534686071534722	0.528607843738181	0.522589066047092	0.516653586666475	0.510825612725088	0.505129530915631	0.499589715341894	0.494230325028502	0.489075093962445	0.484147116898058	0.479468634451141	0.475060821217624	0.470943580763934	0.467135351340074	0.463652926056104	0.460511291037245	0.457723484735705	0.455300481137655	0.453251099075091	0.451581939252694	0.450297349950559	0.449399421688424	0.448888010460739	0.448760788498922	0.449013320910712	0.449639166007126	0.45062999667182	0.451975739768504	0.453664730326899	0.455683877099806	0.458018836041124	0.460654188311161	0.46357361956164	0.466760097475776	0.470196044824265	0.473863505630367	0.477744302400777	0.481820182758359	0.486072954194174	0.490484606027156
[truncated: 71 more columns]
